# Supplementary material for: DeBi: Discovering Differentially Expressed Biclusters using a Frequent Itemset Approach
Source: Algorithms Mol Biol. 2011 Jun 23;6:18. doi: 10.1186/1748-7188-6-18 (PMC3152888; doi:10.1186/1748-7188-6-18)
Supplement: Additional file 2 — DeBi results on synthetic data. [file 1748-7188-6-18-S2.ZIP]

Archive with 159 entries (148 files):
- file2_synthetic_data/
- file2_synthetic_data/.DS_Store
- __MACOSX/
- __MACOSX/file2_synthetic_data/
- __MACOSX/file2_synthetic_data/._.DS_Store
- file2_synthetic_data/data_incr_noise/
- file2_synthetic_data/data_incr_noise/.#run_samba.py
- __MACOSX/file2_synthetic_data/data_incr_noise/
- __MACOSX/file2_synthetic_data/data_incr_noise/._.#run_samba.py
- file2_synthetic_data/data_incr_noise/.DS_Store
- __MACOSX/file2_synthetic_data/data_incr_noise/._.DS_Store
- file2_synthetic_data/data_incr_noise/.Rhistory
- file2_synthetic_data/data_incr_noise/data_gauss_split_0.02_1.txt_h.DeBi.bcs.alpha.0.01.txt
- file2_synthetic_data/data_incr_noise/data_gauss_split_0.02_10.txt_h.DeBi.bcs.alpha.0.01.txt
- file2_synthetic_data/data_incr_noise/data_gauss_split_0.02_2.txt_h.DeBi.bcs.alpha.0.001.txt
- file2_synthetic_data/data_incr_noise/data_gauss_split_0.02_3.txt_h.DeBi.bcs.alpha.0.01.txt
- file2_synthetic_data/data_incr_noise/data_gauss_split_0.02_4.txt_h.DeBi.bcs.alpha.0.001.txt
- file2_synthetic_data/data_incr_noise/data_gauss_split_0.02_5.txt_h.DeBi.bcs.alpha.0.001.txt
- file2_synthetic_data/data_incr_noise/data_gauss_split_0.02_6.txt_h.DeBi.bcs.alpha.0.01.txt
- file2_synthetic_data/data_incr_noise/data_gauss_split_0.02_7.txt_h.DeBi.bcs.alpha.0.01.txt
- file2_synthetic_data/data_incr_noise/data_gauss_split_0.02_8.txt_h.DeBi.bcs.alpha.0.01.txt
- file2_synthetic_data/data_incr_noise/data_gauss_split_0.02_9.txt_h.DeBi.bcs.alpha.0.01.txt
- file2_synthetic_data/data_incr_noise/data_gauss_split_0.04_1.txt_h.DeBi.bcs.alpha.0.01.txt
- file2_synthetic_data/data_incr_noise/data_gauss_split_0.04_10.txt_h.DeBi.bcs.alpha.0.01.txt
- file2_synthetic_data/data_incr_noise/data_gauss_split_0.04_2.txt_h.DeBi.bcs.alpha.0.001.txt
- file2_synthetic_data/data_incr_noise/data_gauss_split_0.04_3.txt_h.DeBi.bcs.alpha.0.01.txt
- file2_synthetic_data/data_incr_noise/data_gauss_split_0.04_4.txt_h.DeBi.bcs.alpha.0.01.txt
- file2_synthetic_data/data_incr_noise/data_gauss_split_0.04_5.txt_h.DeBi.bcs.alpha.0.01.txt
- file2_synthetic_data/data_incr_noise/data_gauss_split_0.04_6.txt_h.DeBi.bcs.alpha.0.01.txt
- file2_synthetic_data/data_incr_noise/data_gauss_split_0.04_7.txt_h.DeBi.bcs.alpha.0.01.txt
- file2_synthetic_data/data_incr_noise/data_gauss_split_0.04_8.txt_h.DeBi.bcs.alpha.0.001.txt
- file2_synthetic_data/data_incr_noise/data_gauss_split_0.04_9.txt_h.DeBi.bcs.alpha.0.01.txt
- file2_synthetic_data/data_incr_noise/data_gauss_split_0.06_1.txt_h.DeBi.bcs.alpha.0.01.txt
- file2_synthetic_data/data_incr_noise/data_gauss_split_0.06_10.txt_h.DeBi.bcs.alpha.0.01.txt
- file2_synthetic_data/data_incr_noise/data_gauss_split_0.06_2.txt_h.DeBi.bcs.alpha.0.01.txt
- file2_synthetic_data/data_incr_noise/data_gauss_split_0.06_3.txt_h.DeBi.bcs.alpha.0.01.txt
- file2_synthetic_data/data_incr_noise/data_gauss_split_0.06_4.txt_h.DeBi.bcs.alpha.0.01.txt
- file2_synthetic_data/data_incr_noise/data_gauss_split_0.06_5.txt_h.DeBi.bcs.alpha.0.01.txt
- file2_synthetic_data/data_incr_noise/data_gauss_split_0.06_6.txt_h.DeBi.bcs.alpha.0.01.txt
- file2_synthetic_data/data_incr_noise/data_gauss_split_0.06_7.txt_h.DeBi.bcs.alpha.0.01.txt
- file2_synthetic_data/data_incr_noise/data_gauss_split_0.06_8.txt_h.DeBi.bcs.alpha.0.01.txt
- file2_synthetic_data/data_incr_noise/data_gauss_split_0.06_9.txt_h.DeBi.bcs.alpha.0.001.txt
- file2_synthetic_data/data_incr_noise/data_gauss_split_0.08_1.txt_h.DeBi.bcs.alpha.0.01.txt
- file2_synthetic_data/data_incr_noise/data_gauss_split_0.08_10.txt_h.DeBi.bcs.alpha.0.01.txt
- file2_synthetic_data/data_incr_noise/data_gauss_split_0.08_2.txt_h.DeBi.bcs.alpha.0.01.txt
- file2_synthetic_data/data_incr_noise/data_gauss_split_0.08_3.txt_h.DeBi.bcs.alpha.0.001.txt
- file2_synthetic_data/data_incr_noise/data_gauss_split_0.08_4.txt_h.DeBi.bcs.alpha.0.01.txt
- file2_synthetic_data/data_incr_noise/data_gauss_split_0.08_5.txt_h.DeBi.bcs.alpha.0.01.txt
- file2_synthetic_data/data_incr_noise/data_gauss_split_0.08_6.txt_h.DeBi.bcs.alpha.0.01.txt
- file2_synthetic_data/data_incr_noise/data_gauss_split_0.08_7.txt_h.DeBi.bcs.alpha.0.01.txt
- file2_synthetic_data/data_incr_noise/data_gauss_split_0.08_8.txt_h.DeBi.bcs.alpha.0.01.txt
- file2_synthetic_data/data_incr_noise/data_gauss_split_0.08_9.txt_h.DeBi.bcs.alpha.0.01.txt
- file2_synthetic_data/data_incr_noise/data_gauss_split_0.1_1.txt_h.DeBi.bcs.alpha.0.01.txt
- file2_synthetic_data/data_incr_noise/data_gauss_split_0.1_10.txt_h.DeBi.bcs.alpha.0.01.txt
- file2_synthetic_data/data_incr_noise/data_gauss_split_0.1_2.txt_h.DeBi.bcs.alpha.0.01.txt
- file2_synthetic_data/data_incr_noise/data_gauss_split_0.1_3.txt_h.DeBi.bcs.alpha.0.01.txt
- file2_synthetic_data/data_incr_noise/data_gauss_split_0.1_4.txt_h.DeBi.bcs.alpha.0.01.txt
- file2_synthetic_data/data_incr_noise/data_gauss_split_0.1_5.txt_h.DeBi.bcs.alpha.0.01.txt
- file2_synthetic_data/data_incr_noise/data_gauss_split_0.1_6.txt_h.DeBi.bcs.alpha.0.01.txt
- file2_synthetic_data/data_incr_noise/data_gauss_split_0.1_7.txt_h.DeBi.bcs.alpha.0.01.txt
- file2_synthetic_data/data_incr_noise/data_gauss_split_0.1_8.txt_h.DeBi.bcs.alpha.0.01.txt
- file2_synthetic_data/data_incr_noise/data_gauss_split_0.1_9.txt_h.DeBi.bcs.alpha.0.01.txt
- file2_synthetic_data/data_incr_noise/data_gauss_split_0_1.txt_h.DeBi.bcs.alpha.0.01.txt
- file2_synthetic_data/data_incr_noise/data_gauss_split_0_10.txt_h.DeBi.bcs.alpha.1e-05.txt
- file2_synthetic_data/data_incr_noise/data_gauss_split_0_2.txt_h.DeBi.bcs.alpha.1e-05.txt
- file2_synthetic_data/data_incr_noise/data_gauss_split_0_3.txt_h.DeBi.bcs.alpha.0.001.txt
- file2_synthetic_data/data_incr_noise/data_gauss_split_0_4.txt_h.DeBi.bcs.alpha.0.01.txt
- file2_synthetic_data/data_incr_noise/data_gauss_split_0_5.txt_h.DeBi.bcs.alpha.1e-05.txt
- file2_synthetic_data/data_incr_noise/data_gauss_split_0_6.txt_h.DeBi.bcs.alpha.0.01.txt
- file2_synthetic_data/data_incr_noise/data_gauss_split_0_7.txt_h.DeBi.bcs.alpha.0.001.txt
- file2_synthetic_data/data_incr_noise/data_gauss_split_0_8.txt_h.DeBi.bcs.alpha.1e-06.txt
- file2_synthetic_data/data_incr_noise/data_gauss_split_0_9.txt_h.DeBi.bcs.alpha.1e-05.txt
- __MACOSX/file2_synthetic_data/._data_incr_noise
- file2_synthetic_data/data_incr_overlap/
- file2_synthetic_data/data_incr_overlap/.DS_Store
- __MACOSX/file2_synthetic_data/data_incr_overlap/
- __MACOSX/file2_synthetic_data/data_incr_overlap/._.DS_Store
- file2_synthetic_data/data_incr_overlap/data_ovl_split_10.txt_h.DeBi.bcs.alpha.1e-12.txt
- file2_synthetic_data/data_incr_overlap/data_ovl_split_11.txt_h.DeBi.bcs.alpha.0.01.txt
- file2_synthetic_data/data_incr_overlap/data_ovl_split_12.txt_h.DeBi.bcs.alpha.0.001.txt
- file2_synthetic_data/data_incr_overlap/data_ovl_split_13.txt_h.DeBi.bcs.alpha.1e-09.txt
- file2_synthetic_data/data_incr_overlap/data_ovl_split_14.txt_h.DeBi.bcs.alpha.1e-07.txt
- file2_synthetic_data/data_incr_overlap/data_ovl_split_15.txt_h.DeBi.bcs.alpha.1e-09.txt
- file2_synthetic_data/data_incr_overlap/data_ovl_split_16.txt_h.DeBi.bcs.alpha.1e-11.txt
- file2_synthetic_data/data_incr_overlap/data_ovl_split_17.txt_h.DeBi.bcs.alpha.1e-07.txt
- file2_synthetic_data/data_incr_overlap/data_ovl_split_18.txt_h.DeBi.bcs.alpha.1e-12.txt
- file2_synthetic_data/data_incr_overlap/data_ovl_split_19.txt_h.DeBi.bcs.alpha.1e-11.txt
- file2_synthetic_data/data_incr_overlap/data_ovl_split_20.txt_h.DeBi.bcs.alpha.1e-17.txt
- __MACOSX/file2_synthetic_data/._data_incr_overlap
- file2_synthetic_data/dm_noise/
- file2_synthetic_data/dm_noise/.DS_Store
- __MACOSX/file2_synthetic_data/dm_noise/
- __MACOSX/file2_synthetic_data/dm_noise/._.DS_Store
- file2_synthetic_data/dm_noise/em_1,n_0.05.1.txt.h.DeBi.bcs.alpha.0.0001.txt
- file2_synthetic_data/dm_noise/em_1,n_0.05.10.txt.h.DeBi.bcs.alpha.0.001.txt
- file2_synthetic_data/dm_noise/em_1,n_0.05.2.txt.h.DeBi.bcs.alpha.0.001.txt
- file2_synthetic_data/dm_noise/em_1,n_0.05.3.txt.h.DeBi.bcs.alpha.1e-06.txt
- file2_synthetic_data/dm_noise/em_1,n_0.05.4.txt.h.DeBi.bcs.alpha.0.01.txt
- file2_synthetic_data/dm_noise/em_1,n_0.05.5.txt.h.DeBi.bcs.alpha.0.001.txt
- file2_synthetic_data/dm_noise/em_1,n_0.05.6.txt.h.DeBi.bcs.alpha.1e-05.txt
- file2_synthetic_data/dm_noise/em_1,n_0.05.7.txt.h.DeBi.bcs.alpha.0.0001.txt
- file2_synthetic_data/dm_noise/em_1,n_0.05.8.txt.h.DeBi.bcs.alpha.0.0001.txt
- file2_synthetic_data/dm_noise/em_1,n_0.05.9.txt.h.DeBi.bcs.alpha.1e-06.txt
- file2_synthetic_data/dm_noise/em_1,n_0.10.1.txt.h.DeBi.bcs.alpha.0.01.txt
- file2_synthetic_data/dm_noise/em_1,n_0.10.10.txt.h.DeBi.bcs.alpha.0.0001.txt
- file2_synthetic_data/dm_noise/em_1,n_0.10.2.txt.h.DeBi.bcs.alpha.1e-06.txt
- file2_synthetic_data/dm_noise/em_1,n_0.10.3.txt.h.DeBi.bcs.alpha.1e-06.txt
- file2_synthetic_data/dm_noise/em_1,n_0.10.4.txt.h.DeBi.bcs.alpha.0.0001.txt
- file2_synthetic_data/dm_noise/em_1,n_0.10.5.txt.h.DeBi.bcs.alpha.1e-06.txt
- file2_synthetic_data/dm_noise/em_1,n_0.10.6.txt.h.DeBi.bcs.alpha.1e-05.txt
- file2_synthetic_data/dm_noise/em_1,n_0.10.7.txt.h.DeBi.bcs.alpha.0.01.txt
- file2_synthetic_data/dm_noise/em_1,n_0.10.8.txt.h.DeBi.bcs.alpha.0.001.txt
- file2_synthetic_data/dm_noise/em_1,n_0.10.9.txt.h.DeBi.bcs.alpha.1e-05.txt
- file2_synthetic_data/dm_noise/em_1,n_0.15.1.txt.h.DeBi.bcs.alpha.0.0001.txt
- file2_synthetic_data/dm_noise/em_1,n_0.15.10.txt.h.DeBi.bcs.alpha.0.0001.txt
- file2_synthetic_data/dm_noise/em_1,n_0.15.2.txt.h.DeBi.bcs.alpha.0.0001.txt
- file2_synthetic_data/dm_noise/em_1,n_0.15.3.txt.h.DeBi.bcs.alpha.0.01.txt
- file2_synthetic_data/dm_noise/em_1,n_0.15.4.txt.h.DeBi.bcs.alpha.1e-05.txt
- file2_synthetic_data/dm_noise/em_1,n_0.15.5.txt.h.DeBi.bcs.alpha.1e-05.txt
- file2_synthetic_data/dm_noise/em_1,n_0.15.6.txt.h.DeBi.bcs.alpha.0.0001.txt
- file2_synthetic_data/dm_noise/em_1,n_0.15.7.txt.h.DeBi.bcs.alpha.0.001.txt
- file2_synthetic_data/dm_noise/em_1,n_0.15.8.txt.h.DeBi.bcs.alpha.0.001.txt
- file2_synthetic_data/dm_noise/em_1,n_0.15.9.txt.h.DeBi.bcs.alpha.0.01.txt
- file2_synthetic_data/dm_noise/em_1,n_0.20.1.txt.h.DeBi.bcs.alpha.0.01.txt
- file2_synthetic_data/dm_noise/em_1,n_0.20.10.txt.h.DeBi.bcs.alpha.0.01.txt
- file2_synthetic_data/dm_noise/em_1,n_0.20.2.txt.h.DeBi.bcs.alpha.0.001.txt
- file2_synthetic_data/dm_noise/em_1,n_0.20.3.txt.h.DeBi.bcs.alpha.0.001.txt
- file2_synthetic_data/dm_noise/em_1,n_0.20.4.txt.h.DeBi.bcs.alpha.0.001.txt
- file2_synthetic_data/dm_noise/em_1,n_0.20.5.txt.h.DeBi.bcs.alpha.0.01.txt
- file2_synthetic_data/dm_noise/em_1,n_0.20.6.txt.h.DeBi.bcs.alpha.0.001.txt
- file2_synthetic_data/dm_noise/em_1,n_0.20.7.txt.h.DeBi.bcs.alpha.0.01.txt
- file2_synthetic_data/dm_noise/em_1,n_0.20.8.txt.h.DeBi.bcs.alpha.0.01.txt
- file2_synthetic_data/dm_noise/em_1,n_0.20.9.txt.h.DeBi.bcs.alpha.0.01.txt
- file2_synthetic_data/dm_noise/em_1,n_0.25.1.txt.h.DeBi.bcs.alpha.0.01.txt
- file2_synthetic_data/dm_noise/em_1,n_0.25.10.txt.h.DeBi.bcs.alpha.0.01.txt
- file2_synthetic_data/dm_noise/em_1,n_0.25.2.txt.h.DeBi.bcs.alpha.0.01.txt
- file2_synthetic_data/dm_noise/em_1,n_0.25.3.txt.h.DeBi.bcs.alpha.0.01.txt
- file2_synthetic_data/dm_noise/em_1,n_0.25.4.txt.h.DeBi.bcs.alpha.0.01.txt
- file2_synthetic_data/dm_noise/em_1,n_0.25.5.txt.h.DeBi.bcs.alpha.0.01.txt
- file2_synthetic_data/dm_noise/em_1,n_0.25.6.txt.h.DeBi.bcs.alpha.0.01.txt
- file2_synthetic_data/dm_noise/em_1,n_0.25.7.txt.h.DeBi.bcs.alpha.0.01.txt
- file2_synthetic_data/dm_noise/em_1,n_0.25.8.txt.h.DeBi.bcs.alpha.0.001.txt
- file2_synthetic_data/dm_noise/em_1,n_0.25.9.txt.h.DeBi.bcs.alpha.0.01.txt
- file2_synthetic_data/dm_noise/em_1.txt.h.DeBi.bcs.alpha.1e-06.txt
- __MACOSX/file2_synthetic_data/._dm_noise
- file2_synthetic_data/dm_overlap/
- file2_synthetic_data/dm_overlap/.DS_Store
- __MACOSX/file2_synthetic_data/dm_overlap/
- __MACOSX/file2_synthetic_data/dm_overlap/._.DS_Store
- file2_synthetic_data/dm_overlap/dm_1.10.txt.h.DeBi.bcs.alpha.1e-06.txt
- file2_synthetic_data/dm_overlap/dm_1.11.txt.h.DeBi.bcs.alpha.1e-06.txt
- file2_synthetic_data/dm_overlap/dm_1.12.txt.h.DeBi.bcs.alpha.1e-06.txt
- file2_synthetic_data/dm_overlap/dm_1.13.txt.h.DeBi.bcs.alpha.1e-06.txt
- file2_synthetic_data/dm_overlap/dm_1.14.txt.h.DeBi.bcs.alpha.1e-05.txt
- file2_synthetic_data/dm_overlap/dm_1.15.txt.h.DeBi.bcs.alpha.1e-06.txt
- file2_synthetic_data/dm_overlap/dm_1.16.txt.h.DeBi.bcs.alpha.1e-09.txt
- file2_synthetic_data/dm_overlap/dm_1.17.txt.h.DeBi.bcs.alpha.1e-07.txt
- file2_synthetic_data/dm_overlap/dm_1.18.txt.h.DeBi.bcs.alpha.1e-10.txt
- __MACOSX/file2_synthetic_data/._dm_overlap
