# Supplementary material for: DeBi: Discovering Differentially Expressed Biclusters using a Frequent Itemset Approach
Source: Algorithms Mol Biol. 2011 Jun 23;6:18. doi: 10.1186/1748-7188-6-18 (PMC3152888; doi:10.1186/1748-7188-6-18)
Supplement: Additional file 2 — DeBi results on synthetic data. [file 1748-7188-6-18-S2.ZIP › file2_synthetic_data/data_incr_noise/data_gauss_split_0.08_8.txt_h.DeBi.bcs.alpha.0.01.txt]

10 7 84.728168 12.479744
gene70 gene71 gene72 gene73 gene74 gene75 gene76 gene77 gene78 gene79 
chip26 chip35 chip36 chip37 chip38 chip39 chip43 
10 6 84.462584 12.563319
gene60 gene61 gene62 gene63 gene64 gene65 gene66 gene67 gene68 gene69 
chip22 chip30 chip31 chip32 chip33 chip34 
10 6 88.066855 13.107191
gene30 gene31 gene32 gene33 gene34 gene35 gene36 gene37 gene38 gene39 
chip15 chip16 chip17 chip18 chip19 chip28 
10 6 89.087918 13.654990
gene50 gene51 gene52 gene53 gene54 gene55 gene56 gene57 gene58 gene59 
chip25 chip26 chip27 chip28 chip29 chip42 
10 6 85.678396 12.644861
gene80 gene81 gene82 gene83 gene84 gene85 gene86 gene87 gene88 gene89 
chip30 chip40 chip41 chip42 chip43 chip44 
10 6 89.399349 13.815354
gene40 gene41 gene42 gene43 gene44 gene45 gene46 gene47 gene48 gene49 
chip17 chip20 chip21 chip22 chip23 chip24 
