# Supplementary material for: DeBi: Discovering Differentially Expressed Biclusters using a Frequent Itemset Approach
Source: Algorithms Mol Biol. 2011 Jun 23;6:18. doi: 10.1186/1748-7188-6-18 (PMC3152888; doi:10.1186/1748-7188-6-18)
Supplement: Additional file 2 — DeBi results on synthetic data. [file 1748-7188-6-18-S2.ZIP › file2_synthetic_data/data_incr_noise/data_gauss_split_0.1_1.txt_h.DeBi.bcs.alpha.0.01.txt]

11 7 81.265671 12.800765
gene75 gene90 gene91 gene92 gene93 gene94 gene95 gene96 gene97 gene98 gene99 
chip19 chip43 chip45 chip46 chip47 chip48 chip49 
10 7 80.667650 12.167773
gene60 gene61 gene62 gene63 gene64 gene65 gene66 gene67 gene68 gene69 
chip28 chip30 chip31 chip32 chip33 chip34 chip49 
10 6 72.234614 10.780958
gene30 gene31 gene32 gene33 gene34 gene35 gene36 gene37 gene38 gene39 
chip14 chip15 chip16 chip17 chip18 chip19 
