# Supplementary material for: DeBi: Discovering Differentially Expressed Biclusters using a Frequent Itemset Approach
Source: Algorithms Mol Biol. 2011 Jun 23;6:18. doi: 10.1186/1748-7188-6-18 (PMC3152888; doi:10.1186/1748-7188-6-18)
Supplement: Additional file 2 — DeBi results on synthetic data. [file 1748-7188-6-18-S2.ZIP › file2_synthetic_data/data_incr_noise/data_gauss_split_0.1_3.txt_h.DeBi.bcs.alpha.0.01.txt]

10 7 82.331976 12.022610
gene50 gene51 gene52 gene53 gene54 gene55 gene56 gene57 gene58 gene59 
chip16 chip20 chip25 chip26 chip27 chip28 chip29 
10 7 75.470186 12.997900
gene2 gene90 gene91 gene92 gene94 gene95 gene96 gene97 gene98 gene99 
chip2 chip31 chip45 chip46 chip47 chip48 chip49 
10 7 76.236030 11.532862
gene60 gene61 gene62 gene64 gene65 gene66 gene67 gene68 gene69 gene92 
chip26 chip30 chip31 chip32 chip33 chip34 chip47 
11 6 80.803500 10.605582
gene63 gene70 gene71 gene72 gene73 gene74 gene75 gene76 gene77 gene78 gene79 
chip20 chip35 chip36 chip37 chip38 chip39 
10 6 75.219412 11.399533
gene30 gene31 gene32 gene33 gene34 gene35 gene36 gene37 gene38 gene39 
chip15 chip16 chip17 chip18 chip19 chip29 
10 6 74.911257 11.616082
gene10 gene11 gene12 gene13 gene14 gene15 gene16 gene17 gene18 gene19 
chip5 chip6 chip7 chip8 chip9 chip40 
