# Supplementary material for: DeBi: Discovering Differentially Expressed Biclusters using a Frequent Itemset Approach
Source: Algorithms Mol Biol. 2011 Jun 23;6:18. doi: 10.1186/1748-7188-6-18 (PMC3152888; doi:10.1186/1748-7188-6-18)
Supplement: Additional file 2 — DeBi results on synthetic data. [file 1748-7188-6-18-S2.ZIP › file2_synthetic_data/data_incr_noise/data_gauss_split_0.1_7.txt_h.DeBi.bcs.alpha.0.01.txt]

11 6 104.764373 18.275373
gene88 gene90 gene91 gene92 gene93 gene94 gene95 gene96 gene97 gene98 gene99 
chip40 chip45 chip46 chip47 chip48 chip49 
10 6 91.520388 14.536003
gene50 gene51 gene52 gene53 gene54 gene55 gene56 gene57 gene58 gene59 
chip10 chip25 chip26 chip27 chip28 chip29 
10 6 85.859911 13.833598
gene60 gene61 gene62 gene63 gene64 gene65 gene66 gene67 gene68 gene69 
chip27 chip30 chip31 chip32 chip33 chip34 
10 6 89.789864 13.995247
gene70 gene71 gene72 gene73 gene74 gene75 gene76 gene77 gene78 gene79 
chip10 chip35 chip36 chip37 chip38 chip39 
10 6 97.527788 15.316343
gene40 gene41 gene42 gene43 gene44 gene45 gene46 gene47 gene48 gene49 
chip17 chip20 chip21 chip22 chip23 chip24 
10 6 88.904635 13.818484
gene30 gene31 gene32 gene33 gene34 gene35 gene36 gene37 gene38 gene39 
chip10 chip15 chip16 chip17 chip18 chip19 
10 6 88.861038 13.984024
gene80 gene81 gene82 gene83 gene84 gene85 gene86 gene87 gene88 gene89 
chip40 chip41 chip42 chip43 chip44 chip47 
