# Supplementary material for: DeBi: Discovering Differentially Expressed Biclusters using a Frequent Itemset Approach
Source: Algorithms Mol Biol. 2011 Jun 23;6:18. doi: 10.1186/1748-7188-6-18 (PMC3152888; doi:10.1186/1748-7188-6-18)
Supplement: Additional file 2 — DeBi results on synthetic data. [file 1748-7188-6-18-S2.ZIP › file2_synthetic_data/dm_noise/em_1,n_0.25.2.txt.h.DeBi.bcs.alpha.0.01.txt]

10 6 95.134707 14.709852
gene70 gene71 gene72 gene73 gene74 gene75 gene76 gene77 gene78 gene79 
chip29 chip35 chip36 chip37 chip38 chip39 
10 6 97.732294 15.549702
gene20 gene21 gene22 gene23 gene24 gene25 gene26 gene27 gene28 gene29 
chip10 chip11 chip12 chip13 chip14 chip20 
10 6 94.103166 15.787462
gene0 gene1 gene2 gene3 gene4 gene5 gene6 gene7 gene8 gene9 
chip0 chip1 chip2 chip3 chip4 chip36 
10 6 94.263050 17.061458
gene90 gene91 gene92 gene93 gene94 gene95 gene96 gene97 gene98 gene99 
chip43 chip45 chip46 chip47 chip48 chip49 
10 6 94.650740 14.155229
gene60 gene61 gene62 gene63 gene64 gene65 gene66 gene67 gene68 gene69 
chip6 chip30 chip31 chip32 chip33 chip34 
10 6 93.440277 15.440784
gene10 gene11 gene12 gene13 gene14 gene15 gene16 gene17 gene18 gene19 
chip5 chip6 chip7 chip8 chip9 chip25 
10 6 93.277767 14.506333
gene30 gene31 gene32 gene33 gene34 gene35 gene36 gene37 gene38 gene39 
chip11 chip15 chip16 chip17 chip18 chip19 
10 6 95.647334 15.071082
gene40 gene41 gene42 gene43 gene44 gene45 gene46 gene47 gene48 gene49 
chip20 chip21 chip22 chip23 chip24 chip38 
10 6 93.557664 14.799141
gene80 gene81 gene82 gene83 gene84 gene85 gene86 gene87 gene88 gene89 
chip29 chip40 chip41 chip42 chip43 chip44 
10 6 92.061498 14.505532
gene50 gene51 gene52 gene53 gene54 gene55 gene56 gene57 gene58 gene59 
chip25 chip26 chip27 chip28 chip29 chip39 
10 5 101.863787 16.755546
gene40 gene41 gene42 gene43 gene44 gene45 gene46 gene47 gene48 gene49 
chip20 chip21 chip22 chip23 chip24 
