# Supplementary material for: DeBi: Discovering Differentially Expressed Biclusters using a Frequent Itemset Approach
Source: Algorithms Mol Biol. 2011 Jun 23;6:18. doi: 10.1186/1748-7188-6-18 (PMC3152888; doi:10.1186/1748-7188-6-18)
Supplement: Additional file 2 — DeBi results on synthetic data. [file 1748-7188-6-18-S2.ZIP › file2_synthetic_data/dm_overlap/dm_1.12.txt.h.DeBi.bcs.alpha.1e-06.txt]

12 12 391.316269 46.241273
gene0 gene1 gene2 gene3 gene4 gene5 gene6 gene7 gene8 gene9 gene10 gene11 
chip0 chip1 chip2 chip3 chip4 chip5 chip6 chip7 chip8 chip9 chip10 chip11 
12 12 364.557160 44.730118
gene30 gene31 gene32 gene33 gene34 gene35 gene36 gene37 gene38 gene39 gene40 gene41 
chip30 chip31 chip32 chip33 chip34 chip35 chip36 chip37 chip38 chip39 chip40 chip41 
12 12 391.316269 58.992405
gene90 gene91 gene92 gene93 gene94 gene95 gene96 gene97 gene98 gene99 gene100 gene101 
chip90 chip91 chip92 chip93 chip94 chip95 chip96 chip97 chip98 chip99 chip100 chip101 
12 12 364.557160 44.419283
gene80 gene81 gene82 gene83 gene84 gene85 gene86 gene87 gene88 gene89 gene90 gene91 
chip80 chip81 chip82 chip83 chip84 chip85 chip86 chip87 chip88 chip89 chip90 chip91 
12 12 364.557160 42.766922
gene70 gene71 gene72 gene73 gene74 gene75 gene76 gene77 gene78 gene79 gene80 gene81 
chip70 chip71 chip72 chip73 chip74 chip75 chip76 chip77 chip78 chip79 chip80 chip81 
12 12 364.557160 43.124189
gene60 gene61 gene62 gene63 gene64 gene65 gene66 gene67 gene68 gene69 gene70 gene71 
chip60 chip61 chip62 chip63 chip64 chip65 chip66 chip67 chip68 chip69 chip70 chip71 
12 12 364.557160 43.875840
gene50 gene51 gene52 gene53 gene54 gene55 gene56 gene57 gene58 gene59 gene60 gene61 
chip50 chip51 chip52 chip53 chip54 chip55 chip56 chip57 chip58 chip59 chip60 chip61 
12 12 364.557160 43.992613
gene40 gene41 gene42 gene43 gene44 gene45 gene46 gene47 gene48 gene49 gene50 gene51 
chip40 chip41 chip42 chip43 chip44 chip45 chip46 chip47 chip48 chip49 chip50 chip51 
12 12 364.557160 41.748120
gene20 gene21 gene22 gene23 gene24 gene25 gene26 gene27 gene28 gene29 gene30 gene31 
chip20 chip21 chip22 chip23 chip24 chip25 chip26 chip27 chip28 chip29 chip30 chip31 
12 12 364.557160 42.152310
gene10 gene11 gene12 gene13 gene14 gene15 gene16 gene17 gene18 gene19 gene20 gene21 
chip10 chip11 chip12 chip13 chip14 chip15 chip16 chip17 chip18 chip19 chip20 chip21 
