# Supplementary material for: DeBi: Discovering Differentially Expressed Biclusters using a Frequent Itemset Approach
Source: Algorithms Mol Biol. 2011 Jun 23;6:18. doi: 10.1186/1748-7188-6-18 (PMC3152888; doi:10.1186/1748-7188-6-18)
Supplement: Additional file 2 — DeBi results on synthetic data. [file 1748-7188-6-18-S2.ZIP › file2_synthetic_data/dm_overlap/dm_1.13.txt.h.DeBi.bcs.alpha.1e-06.txt]

20 23 547.311213 41.324007
gene83 gene84 gene85 gene86 gene87 gene88 gene89 gene90 gene91 gene92 gene93 gene94 gene95 gene96 gene97 gene98 gene99 gene100 gene101 gene102 
chip80 chip81 chip82 chip83 chip84 chip85 chip86 chip87 chip88 chip89 chip90 chip91 chip92 chip93 chip94 chip95 chip96 chip97 chip98 chip99 chip100 chip101 chip102 
20 23 547.311213 34.074341
gene0 gene1 gene2 gene3 gene4 gene5 gene6 gene7 gene8 gene9 gene10 gene11 gene12 gene13 gene14 gene15 gene16 gene17 gene18 gene19 
chip0 chip1 chip2 chip3 chip4 chip5 chip6 chip7 chip8 chip9 chip10 chip11 chip12 chip13 chip14 chip15 chip16 chip17 chip18 chip19 chip20 chip21 chip22 
17 23 478.433328 37.618611
gene73 gene74 gene75 gene76 gene77 gene78 gene79 gene80 gene81 gene82 gene83 gene84 gene85 gene86 gene87 gene88 gene89 
chip70 chip71 chip72 chip73 chip74 chip75 chip76 chip77 chip78 chip79 chip80 chip81 chip82 chip83 chip84 chip85 chip86 chip87 chip88 chip89 chip90 chip91 chip92 
17 23 478.433328 39.183042
gene63 gene64 gene65 gene66 gene67 gene68 gene69 gene70 gene71 gene72 gene73 gene74 gene75 gene76 gene77 gene78 gene79 
chip60 chip61 chip62 chip63 chip64 chip65 chip66 chip67 chip68 chip69 chip70 chip71 chip72 chip73 chip74 chip75 chip76 chip77 chip78 chip79 chip80 chip81 chip82 
17 23 478.433328 38.251454
gene53 gene54 gene55 gene56 gene57 gene58 gene59 gene60 gene61 gene62 gene63 gene64 gene65 gene66 gene67 gene68 gene69 
chip50 chip51 chip52 chip53 chip54 chip55 chip56 chip57 chip58 chip59 chip60 chip61 chip62 chip63 chip64 chip65 chip66 chip67 chip68 chip69 chip70 chip71 chip72 
17 23 478.433328 36.133089
gene43 gene44 gene45 gene46 gene47 gene48 gene49 gene50 gene51 gene52 gene53 gene54 gene55 gene56 gene57 gene58 gene59 
chip40 chip41 chip42 chip43 chip44 chip45 chip46 chip47 chip48 chip49 chip50 chip51 chip52 chip53 chip54 chip55 chip56 chip57 chip58 chip59 chip60 chip61 chip62 
17 23 478.433328 35.268282
gene33 gene34 gene35 gene36 gene37 gene38 gene39 gene40 gene41 gene42 gene43 gene44 gene45 gene46 gene47 gene48 gene49 
chip30 chip31 chip32 chip33 chip34 chip35 chip36 chip37 chip38 chip39 chip40 chip41 chip42 chip43 chip44 chip45 chip46 chip47 chip48 chip49 chip50 chip51 chip52 
17 23 478.433328 37.385304
gene23 gene24 gene25 gene26 gene27 gene28 gene29 gene30 gene31 gene32 gene33 gene34 gene35 gene36 gene37 gene38 gene39 
chip20 chip21 chip22 chip23 chip24 chip25 chip26 chip27 chip28 chip29 chip30 chip31 chip32 chip33 chip34 chip35 chip36 chip37 chip38 chip39 chip40 chip41 chip42 
17 23 478.433328 38.604491
gene13 gene14 gene15 gene16 gene17 gene18 gene19 gene20 gene21 gene22 gene23 gene24 gene25 gene26 gene27 gene28 gene29 
chip10 chip11 chip12 chip13 chip14 chip15 chip16 chip17 chip18 chip19 chip20 chip21 chip22 chip23 chip24 chip25 chip26 chip27 chip28 chip29 chip30 chip31 chip32 
13 13 437.971830 46.065658
gene0 gene1 gene2 gene3 gene4 gene5 gene6 gene7 gene8 gene9 gene10 gene11 gene12 
chip0 chip1 chip2 chip3 chip4 chip5 chip6 chip7 chip8 chip9 chip10 chip11 chip12 
