# Supplementary material for: DeBi: Discovering Differentially Expressed Biclusters using a Frequent Itemset Approach
Source: Algorithms Mol Biol. 2011 Jun 23;6:18. doi: 10.1186/1748-7188-6-18 (PMC3152888; doi:10.1186/1748-7188-6-18)
Supplement: Additional file 2 — DeBi results on synthetic data. [file 1748-7188-6-18-S2.ZIP › file2_synthetic_data/dm_overlap/dm_1.17.txt.h.DeBi.bcs.alpha.1e-07.txt]

20 27 778.486747 53.864415
gene87 gene88 gene89 gene90 gene91 gene92 gene93 gene94 gene95 gene96 gene97 gene98 gene99 gene100 gene101 gene102 gene103 gene104 gene105 gene106 
chip80 chip81 chip82 chip83 chip84 chip85 chip86 chip87 chip88 chip89 chip90 chip91 chip92 chip93 chip94 chip95 chip96 chip97 chip98 chip99 chip100 chip101 chip102 chip103 chip104 chip105 chip106 
20 27 778.486747 50.252918
gene0 gene1 gene2 gene3 gene4 gene5 gene6 gene7 gene8 gene9 gene10 gene11 gene12 gene13 gene14 gene15 gene16 gene17 gene18 gene19 
chip0 chip1 chip2 chip3 chip4 chip5 chip6 chip7 chip8 chip9 chip10 chip11 chip12 chip13 chip14 chip15 chip16 chip17 chip18 chip19 chip20 chip21 chip22 chip23 chip24 chip25 chip26 
13 27 577.985387 55.789880
gene77 gene78 gene79 gene80 gene81 gene82 gene83 gene84 gene85 gene86 gene87 gene88 gene89 
chip70 chip71 chip72 chip73 chip74 chip75 chip76 chip77 chip78 chip79 chip80 chip81 chip82 chip83 chip84 chip85 chip86 chip87 chip88 chip89 chip90 chip91 chip92 chip93 chip94 chip95 chip96 
13 27 577.985387 55.532857
gene67 gene68 gene69 gene70 gene71 gene72 gene73 gene74 gene75 gene76 gene77 gene78 gene79 
chip60 chip61 chip62 chip63 chip64 chip65 chip66 chip67 chip68 chip69 chip70 chip71 chip72 chip73 chip74 chip75 chip76 chip77 chip78 chip79 chip80 chip81 chip82 chip83 chip84 chip85 chip86 
13 27 577.985387 56.572837
gene57 gene58 gene59 gene60 gene61 gene62 gene63 gene64 gene65 gene66 gene67 gene68 gene69 
chip50 chip51 chip52 chip53 chip54 chip55 chip56 chip57 chip58 chip59 chip60 chip61 chip62 chip63 chip64 chip65 chip66 chip67 chip68 chip69 chip70 chip71 chip72 chip73 chip74 chip75 chip76 
13 27 577.985387 58.154437
gene47 gene48 gene49 gene50 gene51 gene52 gene53 gene54 gene55 gene56 gene57 gene58 gene59 
chip40 chip41 chip42 chip43 chip44 chip45 chip46 chip47 chip48 chip49 chip50 chip51 chip52 chip53 chip54 chip55 chip56 chip57 chip58 chip59 chip60 chip61 chip62 chip63 chip64 chip65 chip66 
13 27 577.985387 57.853981
gene37 gene38 gene39 gene40 gene41 gene42 gene43 gene44 gene45 gene46 gene47 gene48 gene49 
chip30 chip31 chip32 chip33 chip34 chip35 chip36 chip37 chip38 chip39 chip40 chip41 chip42 chip43 chip44 chip45 chip46 chip47 chip48 chip49 chip50 chip51 chip52 chip53 chip54 chip55 chip56 
13 27 577.985387 54.006718
gene27 gene28 gene29 gene30 gene31 gene32 gene33 gene34 gene35 gene36 gene37 gene38 gene39 
chip20 chip21 chip22 chip23 chip24 chip25 chip26 chip27 chip28 chip29 chip30 chip31 chip32 chip33 chip34 chip35 chip36 chip37 chip38 chip39 chip40 chip41 chip42 chip43 chip44 chip45 chip46 
13 27 577.985387 52.156191
gene17 gene18 gene19 gene20 gene21 gene22 gene23 gene24 gene25 gene26 gene27 gene28 gene29 
chip10 chip11 chip12 chip13 chip14 chip15 chip16 chip17 chip18 chip19 chip20 chip21 chip22 chip23 chip24 chip25 chip26 chip27 chip28 chip29 chip30 chip31 chip32 chip33 chip34 chip35 chip36 
17 17 646.412399 50.240556
gene0 gene1 gene2 gene3 gene4 gene5 gene6 gene7 gene8 gene9 gene10 gene11 gene12 gene13 gene14 gene15 gene16 
chip0 chip1 chip2 chip3 chip4 chip5 chip6 chip7 chip8 chip9 chip10 chip11 chip12 chip13 chip14 chip15 chip16 
