# Supplementary material for: DeBi: Discovering Differentially Expressed Biclusters using a Frequent Itemset Approach
Source: Algorithms Mol Biol. 2011 Jun 23;6:18. doi: 10.1186/1748-7188-6-18 (PMC3152888; doi:10.1186/1748-7188-6-18)
Supplement: Additional file 3 — DeBi, BIMAX, ISA, OPSM, SAMBA and QUBIC biclustering results and GO term, TFBS enrichment analysis of the genes and conditions in biclusters on yeast data. [file 1748-7188-6-18-S3.ZIP]

Archive with 100 entries (72 files):
- file3_yeast/
- file3_yeast/.DS_Store
- __MACOSX/
- __MACOSX/file3_yeast/
- __MACOSX/file3_yeast/._.DS_Store
- file3_yeast/biclusters/
- file3_yeast/biclusters/.DS_Store
- __MACOSX/file3_yeast/biclusters/
- __MACOSX/file3_yeast/biclusters/._.DS_Store
- file3_yeast/biclusters/bimax/
- file3_yeast/biclusters/bimax/bimax.down.txt
- file3_yeast/biclusters/bimax/bimax.up.txt
- file3_yeast/biclusters/debi/
- file3_yeast/biclusters/debi/.DS_Store
- __MACOSX/file3_yeast/biclusters/debi/
- __MACOSX/file3_yeast/biclusters/debi/._.DS_Store
- file3_yeast/biclusters/debi/down.alpha.1e-05.txt
- file3_yeast/biclusters/debi/up.alpha.1e-05.txt
- file3_yeast/biclusters/isa/
- file3_yeast/biclusters/isa/.DS_Store
- __MACOSX/file3_yeast/biclusters/isa/
- __MACOSX/file3_yeast/biclusters/isa/._.DS_Store
- file3_yeast/biclusters/isa/isa.txt
- file3_yeast/biclusters/opsm/
- file3_yeast/biclusters/opsm/opsm.txt
- file3_yeast/biclusters/qubic/
- file3_yeast/biclusters/qubic/qubic.txt
- file3_yeast/biclusters/samba/
- file3_yeast/biclusters/samba/.DS_Store
- __MACOSX/file3_yeast/biclusters/samba/
- __MACOSX/file3_yeast/biclusters/samba/._.DS_Store
- file3_yeast/biclusters/samba/samba.txt
- file3_yeast/enrichment/
- file3_yeast/enrichment/.DS_Store
- __MACOSX/file3_yeast/enrichment/
- __MACOSX/file3_yeast/enrichment/._.DS_Store
- file3_yeast/enrichment/bimax/
- file3_yeast/enrichment/bimax/.DS_Store
- __MACOSX/file3_yeast/enrichment/bimax/
- __MACOSX/file3_yeast/enrichment/bimax/._.DS_Store
- file3_yeast/enrichment/bimax/bimax.conditions.go.down.txt
- __MACOSX/file3_yeast/enrichment/bimax/._bimax.conditions.go.down.txt
- file3_yeast/enrichment/bimax/bimax.conditions.go.up.txt
- __MACOSX/file3_yeast/enrichment/bimax/._bimax.conditions.go.up.txt
- file3_yeast/enrichment/bimax/bimax.go.down.txt
- __MACOSX/file3_yeast/enrichment/bimax/._bimax.go.down.txt
- file3_yeast/enrichment/bimax/bimax.go.up.txt
- file3_yeast/enrichment/bimax/bimax.TFBS.down.txt
- __MACOSX/file3_yeast/enrichment/bimax/._bimax.TFBS.down.txt
- file3_yeast/enrichment/bimax/bimax.TFBS.up.txt
- __MACOSX/file3_yeast/enrichment/bimax/._bimax.TFBS.up.txt
- file3_yeast/enrichment/debi/
- file3_yeast/enrichment/debi/.DS_Store
- __MACOSX/file3_yeast/enrichment/debi/
- __MACOSX/file3_yeast/enrichment/debi/._.DS_Store
- file3_yeast/enrichment/debi/debi.conditions.go.down.txt
- __MACOSX/file3_yeast/enrichment/debi/._debi.conditions.go.down.txt
- file3_yeast/enrichment/debi/debi.conditions.go.up.txt
- __MACOSX/file3_yeast/enrichment/debi/._debi.conditions.go.up.txt
- file3_yeast/enrichment/debi/debi.go.down.txt
- file3_yeast/enrichment/debi/debi.go.up.txt
- file3_yeast/enrichment/debi/debi.TFBS.down.txt
- file3_yeast/enrichment/debi/debi.TFBS.up.txt
- file3_yeast/enrichment/isa/
- file3_yeast/enrichment/isa/.DS_Store
- __MACOSX/file3_yeast/enrichment/isa/
- __MACOSX/file3_yeast/enrichment/isa/._.DS_Store
- file3_yeast/enrichment/isa/isa.conditions.go.txt
- __MACOSX/file3_yeast/enrichment/isa/._isa.conditions.go.txt
- file3_yeast/enrichment/isa/isa.go.txt
- __MACOSX/file3_yeast/enrichment/isa/._isa.go.txt
- file3_yeast/enrichment/isa/isa.TFBS.txt
- __MACOSX/file3_yeast/enrichment/isa/._isa.TFBS.txt
- file3_yeast/enrichment/opsm/
- file3_yeast/enrichment/opsm/.DS_Store
- __MACOSX/file3_yeast/enrichment/opsm/
- __MACOSX/file3_yeast/enrichment/opsm/._.DS_Store
- file3_yeast/enrichment/opsm/opsm.go.txt
- __MACOSX/file3_yeast/enrichment/opsm/._opsm.go.txt
- file3_yeast/enrichment/opsm/opsm.TFBS.txt
- __MACOSX/file3_yeast/enrichment/opsm/._opsm.TFBS.txt
- file3_yeast/enrichment/qubic/
- file3_yeast/enrichment/qubic/.DS_Store
- __MACOSX/file3_yeast/enrichment/qubic/
- __MACOSX/file3_yeast/enrichment/qubic/._.DS_Store
- file3_yeast/enrichment/qubic/qubic.conditions.go.txt
- file3_yeast/enrichment/qubic/qubic.go.txt
- file3_yeast/enrichment/qubic/qubic.TFBS.txt
- __MACOSX/file3_yeast/enrichment/qubic/._qubic.TFBS.txt
- file3_yeast/enrichment/samba/
- file3_yeast/enrichment/samba/.DS_Store
- __MACOSX/file3_yeast/enrichment/samba/
- __MACOSX/file3_yeast/enrichment/samba/._.DS_Store
- file3_yeast/enrichment/samba/samba.conditions.go.txt
- file3_yeast/enrichment/samba/samba.go.txt
- __MACOSX/file3_yeast/enrichment/samba/._samba.go.txt
- file3_yeast/enrichment/samba/samba.TFBS.txt
- __MACOSX/file3_yeast/enrichment/samba/._samba.TFBS.txt
- file3_yeast/yeast.enrichment.results.txt
- __MACOSX/file3_yeast/._yeast.enrichment.results.txt
