# Supplementary material for: DeBi: Discovering Differentially Expressed Biclusters using a Frequent Itemset Approach
Source: Algorithms Mol Biol. 2011 Jun 23;6:18. doi: 10.1186/1748-7188-6-18 (PMC3152888; doi:10.1186/1748-7188-6-18)
Supplement: Additional file 3 — DeBi, BIMAX, ISA, OPSM, SAMBA and QUBIC biclustering results and GO term, TFBS enrichment analysis of the genes and conditions in biclusters on yeast data. [file 1748-7188-6-18-S3.ZIP › file3_yeast/biclusters/bimax/bimax.down.txt]

BC0 215 2
YHR052W YBR156C YLR130C YCL018W YGL123W YLR400W YCL050C YDR025W YJL122W YLR432W YKL035W YPL249C-A YJL115W YDL127W YBR184W YPL220W YJL212C YML085C YOR232W YJR143C YNR009W YOR309C YDR297W YMR290C YGR078C YPL086C YGR108W YEL042W YML047C YKL152C YBR087W YGL105W YKL113C YOR169C YJL125C YDL081C YHR127W YLR109W YDL227C YAL034W-A YCL059C YER001W YLR154C YBR040W YOL040C YGR109C YDR302W YHR147C YDL166C YEL061C YFR032C-A YPR119W YGR014W YMR307W YLR198C YER070W YAL024C YOR021C YLR049C YPL255W YNL102W YMR032W YCL064C YDR144C YBR092C YMR203W YFL037W YGL138C YDR222W YGL099W YDR309C YEL040W YPL267W YJR104C YGR145W YDR225W YNL010W YHR154W YBL032W YLR068W YDR087C YGR151C YML052W YML056C YOR168W YHR149C YOR272W YBR069C YER003C YKR077W YOR095C YJR070C YCR043C YIL158W YPL127C YDL018C YLR372W YML060W YPL256C YBL039C YHR172W YNL151C YLR183C YNL112W YLR112W YMR006C YKL009W YCR031C YLR084C YER026C YNL182C YPR069C YJL181W YMR215W YJL050W YMR144W YMR058W YDR146C YPL279C YER111C YOR187W YBR078W YPL132W YLR150W YLR449W YNL132W YBR089W YLR103C YDL003W YDR507C YKL109W YGR123C YAL059W YDL084W YOR101W YHR152W YDR496C YHR128W YKL096W YLR061W YDR451C YGL101W YOL007C YDR429C YDR097C YER118C YBL086C YOR310C YBR093C YJL196C YPL227C YGL078C YJR076C YGL120C YPL266W YPL209C YOR247W YOL127W YMR292W YBR070C YNR044W YKL130C YPR044C YAR007C YBL003C YNL024C YBR025C YML125C YBR106W YGL253W YBR247C YDR501W YOL101C YIL070C YCL037C YHL028W YOR248W YGL069C YBL016W YBR048W YDR133C YHR216W YNL292W YAL003W YLR342W YBR067C YJL080C YJR030C YNL030W YDR321W YHR089C YAL023C YGR285C YAR008W YGL068W YJL194W YPL124W YMR076C YJL187C YAL035W YJL051W YBL035C YKL078W YKR092C YKL081W YPR016C YDL101C YKL042W YGR245C YLR197W YDL055C YOR224C YKL101W YBR088C YDL229W
Itracozole ERG11..tet.promoter.
BC1 198 2
YLR293C YKR090W YLR400W YJL078C YCL050C YOR169C YBR086C YGL028C YKL035W YHR183W YDL064W YJL212C YML085C YOR232W YJR143C YNR009W YOR309C YMR290C YGR078C YJR092W YGR108W YLR348C YPL127C YEL042W YNR067C YOR157C YMR001C YGL105W YCR084C YDL095W YGR086C YLR198C YHR127W YLR109W YER001W YMR215W YGR109C YNR017W YAR073W YEL061C YLR179C YDL130W YLR259C YOR340C YMR307W YGR041W YER070W YOR021C YPL255W YNL102W YBR187W YMR032W YCL064C YKR057W YDR144C YBL024W YOL040C YLR079W YAL014C YFL037W YOR248W YBR158W YJL187C YGL099W YEL040W YIL119C YPL267W YDR225W YGR020C YHR154W YBL032W YAL007C YLR432W YML052W YML056C YJL186W YER023W YBR069C YER003C YDR134C YOR095C YJR070C YGR167W YCR043C YIL158W YLL031C YOR026W YDR365C YML060W YNL303W YPL256C YLR304C YOL086C YKL185W YNL151C YLR183C YBR232C YJL042W YHR177W YML074C YHR013C YER026C YPR069C YPR114W YMR136W YJL050W YDR146C YOR187W YBR038W YBR078W YOL039W YLR150W YLR449W YNL132W YBR089W YDL003W YDR507C YBL002W YGR123C YDL084W YOR101W YHR152W YHR128W YKL096W YOL007C YDR429C YHR174W YLR340W YER118C YJR064W YLR286C YBR093C YJL196C YMR303C YIL123W YLR378C YPL082C YGL120C YOR247W YBR283C YLR372W YML033W YNL216W YHR143W YBL003C YJR045C YBR106W YGL253W YAR075W YGR162W YHR158C YCL037C YPL158C YIL009W YJL124C YGR245C YMR276W YMR199W YKL004W YPR119W YDR133C YHR216W YKR092C YBR067C YJL080C YBR243C YFL022C YNL030W YDR321W YHR089C YAL023C YER120W YGR285C YCR077C YJR127C YJL194W YOR264W YLR399C YGR205W YAL035W YLR084C YOR038C YCR057C YGR173W YOR224C YLR060W YLR192C YDL140C YKL081W YDL101C YKL042W YHL028W YNL066W YDL055C YNL327W YBR009C YBR088C YPL063W
erg2 ERG11..tet.promoter.
BC2 181 2
YOR175C YLR197W YNR028W YOR169C YPL211W YBR074W YLR333C YGL028C YER131W YGR118W YBR184W YHL015W YKL006W YPR102C YML026C YLR103C YPL090C YGR108W YML047C YBL027W YBR087W YOR004W YLR198C YPR069C YDL227C YDR165W YCL059C YER001W YMR215W YGR109C YDR302W YEL061C YIL148W YDR245W YPL079W YER070W YOR021C YLR049C YDR450W YOR312C YCL064C YDL208W YKR057W YDR144C YBR092C YMR193C-A YBR084W YLR441C YNL024C YGL031C YGR085C YLR325C YIL119C YPL267W YDR225W YDR447C YFL026W YGR020C YHR154W YPL143W YLR068W YDR180W YOR293W YDL191W YLR367W YJL170C YKR077W YER124C YJR123W YJL190C YHR141C YDL018C YLR372W YJR101W YGL147C YLR264W YDR324C YDL003W YLR300W YNL145W YGR027C YLR183C YMR242C YDL136W YBR191W YDL240W YNL030W YMR006C YKL009W YER026C YMR198W YLR029C YDR471W YHR023W YJL050W YMR144W YMR058W YDR146C YPL279C YJL034W YER111C YKR094C YML024W YGR034W YLR344W YFL008W YBR089W YLR075W YBR054W YIL052C YDL153C YBL002W YNL067W YGR123C YAL059W YLR455W YLR286C YDR496C YGL101W YDR097C YPR119W YLL031C YER074W YOR310C YKL008C YIL069C YBR093C YJL196C YJL104W YPL227C YPL266W YOL127W YMR188C YJL188C YGL179C YCL001W YKL130C YJR094W-A YHR143W YBL003C YEL065W YMR065W YPR099C YOL101C YMR194W YOL139C YCL037C YER117W YHR005C YNL162W YOL023W YNR009W YMR001C YHL003C YNL178W YMR309C YAR008W YGL103W YJL194W YMR076C YER056C-A YML063W YLR452C YJL051W YBL072C YBR244W YIL015W YML106W YGR103W YNR021W YLL045C YGL138C YHL028W YOR167C YNL066W YMR117C YJL157C YNL327W YBR009C YLR167W YBR088C
KAR2..tet.promoter. ERG11..tet.promoter.
BC3 180 2
YHR052W YDR384C YLR079W YMR323W YJR043C YJL078C YDR025W YGR082W YLR130C YGL028C YER131W YPL249C-A YPL220W YOR232W YLR048W YMR292W YBR010W YDR297W YPL090C YLR154C YNL087W YMR229C YNL302C YPR163C YBL027W YNL096C YHR068W YPL197C YHL033C YCL061C YDL081C YPL211W YNL173C YDL227C YER001W YBR040W YDR302W YAR073W YOR315W YHR089C YBR084C-A YNL031C YGR014W YCR051W YML027W YGR280C YLR190W YDR450W YMR032W YCL064C YOR313C YKR057W YBR092C YIL018W YDL075W YMR158W YGR126W YOR342C YBR158W YDR222W YEL040W YJL096W YLR083C YDR225W YNL010W YLR042C YGR118W YJL063C YLR432W YOR234C YOR312C YDL191W YOL012C YKL018W YJL170C YOR095C YER124C YIL051C YJL190C YNL058C YHR141C YLR049C YAR075W YPL116W YKL185W YOL121C YBL039C YNL151C YIL052C YDL136W YBR191W YDL240W YPL037C YKL009W YCR031C YPR080W YPR069C YDR471W YDR146C YER111C YKR094C YGR034W YLR344W YLR449W YDR500C YPR106W YBL002W YGR123C YAL059W YLR455W YLR286C YHR128W YPL082C YML073C YGL101W YOL007C YDR429C YPL158C YMR199W YOR310C YMR230W YBR093C YBR083W YHR133C YGL078C YOR025W YGR021W YPR052C YBR283C YOL127W YLR062C YNR044W YNL078W YAL036C YHR143W YBL003C YDR224C YLR385C YGL253W YIR021W YGR162W YMR194W YBL044W YDL014W YIL009W YER117W YGL069C YNL162W YKR092C YPR027C YML026C YGL189C YJL183W YBR186W YDL179W YEL054C YGL138C YGL068W YOR264W YLR399C YER056C-A YBL092W YJL051W YNR054C YIL015W YGL032C YKR013W YNL112W YKL043W YLL045C YKL042W YGR245C YKL156W YNL066W YOL149W YLR197W YLR328W YNL327W YOR224C YML106W
MMS ERG11..tet.promoter.
BC4 179 2
YHR052W YDL196W YLL002W YOL139C YGR224W YOR175C YMR093W YFR031C-A YOR169C YPL211W YBR074W YGL028C YKL153W YER131W YPL132W YER148W YHR183W YHL015W YDR503C YPL037C YHR193C YMR292W YGL020C YDR297W YPL086C YOR073W YKL113C YJL125C YHR127W YLR312W-A YAL034W-A YJL192C YGR109C YHR147C YML086C YML027W YOR253W YPL079W YGR285C YPR119W YGR014W YGR041W YLR198C YOL012C YLR049C YMR193C-A YCL064C YKR057W YDR144C YIL018W YER113C YGL170C YGR085C YDR382W YDR222W YGL099W YKL127W YHR169W YJL096W YLR083C YDR225W YDR447C YLR042C YFL026W YGR020C YBL032W YKR059W YPL255W YPL124W YNL126W YDL160C YER124C YCR043C YJL190C YHR141C YEL017W YLR372W YML060W YJR101W YGL147C YLR075W YAR075W YAR007C YBL039C YGR027C YMR242C YDL240W YNL030W YKL009W YML074C YCR031C YHR013C YER026C YMR215W YPL279C YHR144C YMR065W YGR034W YBR089W YJL189W YDL003W YLR183C YBL002W YGR123C YMR116C YLR455W YLR286C YHR128W YLR146C YPR044C YGL101W YPL158C YER118C YFR028C YCR065W YGR082W YHR133C YCL027W YOR369C YNL080C YHR064C YLR448W YLR062C YJL188C YNR044W YGR260W YCL001W YKL130C YJR094W-A YHR143W YDR224C YOR187W YLR385C YBL044W YNL078W YOR066W YER117W YER170W YGL102C YHR005C YER009W YDL052C YHR216W YGR210C YNR009W YGL189C YHL003C YBR186W YDL179W YNL178W YKL004W YER074W YGL138C YJL194W YOR264W YOL070C YLR399C YNL010W YLR452C YBR079C YBL035C YBR244W YIL015W YGL032C YLR291C YLR167W YLR027C YKL081W YPR110C YMR048W YKL108W YKL156W YOL149W YMR117C YJL157C YNL327W YOR224C YLR112W YBR088C
ssn6..haploid. ERG11..tet.promoter.
BC5 168 2
YHR052W YNL188W YMR131C YLR042C YPL211W YGL028C YJR122W YER131W YER152C YJR054W YOL028C YNL012W YDR018C YPL037C YMR292W YDR297W YCL074W YDR312W YPR031W YNL328C YLR049C YOL072W YDR330W YGR149W YGR217W YLR353W YDR120C YDR502C YPL055C YJR162C YEL028W YLR041W YGR014W YDL117W YCR069W YNL114C YGR006W YDR128W YCL064C YGL119W YCL048W YIL018W YCL023C YMR088C YDR222W YOR008C-A YJL096W YLR083C YOR364W YDR225W YIL082W-A YNL010W YDL151C YDR301W YAR069C YJR016C YAR074C YBR032W YIR010W YNR044W YJL012C YJL065C YOR298W YJL190C YOR392W YIL147C YBR129C YER124C YJL025W YDR399W YHR141C YLR355C YPR144C YBR134W YLR308W YAR075W YBL039C YLR180W YML027W YDR300C YDL240W YOR356W YKL009W YNL028W YCR031C YJL169W YDR106W YPL028W YHR056C YAR037W YGR034W YKL178C YKL125W YPL265W YML133C YMR202W YBL002W YOR109W YGR123C YJL086C YLR286C YDR409W YPL163C YHR128W YLR455W YGL101W YPL158C YPR191W YGL230C YBR242W YML075C YPR089W YGR082W YGR175C YHR133C YFR032C YBR124W YDR446W YKL064W YLR062C YHR214C-B YHR099W YEL071W YBL013W YHR143W YLR366W YDR224C YOR346W YLR385C YHR001W-A YPL121C YBL044W YKL100C YNL078W YOL012C YGL035C YER117W YPL062W YDR374C YKL172W YDR037W YPR066W YGL189C YBL053W YMR126C YBR186W YDL179W YGL138C YOR264W YLR399C YCL043C YPL280W YKR073C YDL083C YKR057W YIL015W YGL032C YOR231W YHR215W YGR110W YAL022C YOL149W YML080W YNL327W YOR224C YKL156W YJR128W YNL111C
ssn6..haploid. MMS
BC6 167 2
YOR175C YBL026W YLR197W YDL227C YKL172W YGL028C YPR112C YDL167C YBR184W YPR102C YNL188W YDR461W YGR017W YDR312W YAL025C YML047C YKR079C YHR170W YNL030W YER126C YPR149W YJL148W YDR165W YGR065C YMR215W YDR302W YPL211W YIL148W YDR245W YMR283C YPR099C YNL114C YLR049C YOR312C YKR057W YIL096C YBR092C YLR003C YML043C YGL031C YER123W YLR325C YDR299W YIL119C YMR239C YDR225W YBR202W YDR447C YFL026W YHR154W YLR214W YDR180W YOR293W YDL191W YLR367W YIL019W YHR066W YJL170C YDR399W YBR075W YER124C YLR273C YJL190C YHR141C YDL018C YJR101W YDR324C YLR222C YNL145W YLR183C YDL136W YNR021W YGL021W YDL240W YMR018W YCL054W YMR006C YKL009W YGR128C YHR023W YMR127C YJL050W YMR058W YPL279C YLR441C YER111C YKR094C YDL063C YML024W YGR034W YLR344W YLR264W YBR054W YIL052C YDL153C YBL002W YNL067W YAL059W YKL209C YDR496C YKL014C YOR143C YDR097C YPR119W YLR286C YGL171W YKL008C YMR212C YBR142W YBR093C YNL024C YGR129W YPL227C YLR435W YJL188C YGR272C YLR287C YNL110C YCL001W YJR094W-A YHR143W YBL003C YDR471W YMR065W YLR274W YOL101C YHR167W YGL139W YLR453C YER117W YDR532C YHR005C YDR184C YGR234W YNL162W YCR044C YML026C YHL003C YBL028C YMR309C YLL011W YAR008W YOR320C YGL103W YLR068W YMR076C YIL130W YML063W YHR085W YLR452C YDR060W YIL015W YKL144C YHR196W YGR103W YGR089W YNL130C YMR188C YPL146C YOR167C YNL066W YJL157C YNL327W YBR009C YLR167W YDL148C YNL141W
KAR2..tet.promoter. CDC42..tet.promoter.
BC7 164 2
YOR175C YLR130C YPL279C YCL018W YPL269W YCL050C YNL173C YOR315W YBR086C YGL028C YBR184W YPL220W YOR232W YBR010W YDR451C YPL090C YGR108W YLR348C YPR052C YNR067C YNL197C YHL033C YGR086C YKL043W YHR127W YER001W YGR109C YDR302W YML027W YGR021W YPL079W YGR014W YGR041W YER070W YMR032W YCL064C YLR432W YIL018W YER102W YBR158W YDR222W YEL040W YIL119C YJL096W YKR085C YDR225W YNL010W YBL032W YKR059W YGR214W YDR528W YDL191W YPL255W YPL124W YBR069C YOR373W YDR134C YIL157C YDR404C YIL158W YHR141C YLR372W YJR101W YGL147C YPL256C YPL116W YMR305C YER058W YKL185W YLR300W YML052W YDR224C YBR191W YJL051W YMR006C YDR237W YER026C YMR198W YPR069C YJL181W YMR215W YLR069C YMR144W YDR146C YER124C YLR441C YER111C YBR038W YBR078W YGR034W YOR095C YJL189W YDL003W YLR183C YBL002W YLR112W YNL067W YDL084W YLR286C YLR455W YGL101W YOL007C YMR199W YPR119W YHR133C YER145C YOR369C YOR025W YIL070C YPL209C YOR247W YLR062C YOR390W YGL179C YKL130C YPR044C YHR143W YBL003C YEL065W YIR021W YOL101C YHR158C YIL009W YJL124C YOR248W YGL069C YGR052W YDR133C YOL014W YHR216W YPR141C YOL023W YNR009W YJL183W YMR001C YNL030W YBR186W YER066C-A YPL132W YAR008W YGL068W YJL194W YOR264W YMR117C YLR399C YML063W YJL158C YLR084C YPL267W YBL072C YKR013W YOL109W YLL045C YGL138C YDL101C YKL042W YHL028W YNL066W YBR049C YDL055C YNL327W YBR009C YDL240W YDL229W
swi4 ERG11..tet.promoter.
BC8 163 2
YLR293C YPL269W YHR108W YJL078C YCL050C YDR025W YBR086C YKR057W YMR310C YNR017W YLR388W YFR037C YKL006W YOR232W YJR143C YBL032W YPR133W-A YLR340W YGR108W YLR348C YDL241W YKL152C YJL014W YPR027C YPL197C YGL105W YAR075W YDL095W YER001W YHR127W YDL064W YOL040C YGR109C YAR073W YPL049C YAR042W YMR276W YOL086C YMR307W YMR117C YKL097W-A YGR280C YAL038W YCL064C YDR144C YDL061C YAL014C YFL037W YLR325C YGR254W YEL040W YPL267W YLR083C YKL156W YLR339C YOR390W YPL246C YJR009C YMR243C YDR064W YPL127C YBR085W YDL160C YER003C YJR070C YDR404C YIL051C YLL031C YJL052W YLR172C YMR305C YKL185W YLR300W YBR232C YOL135C YBR079C YJL042W YLR048W YMR006C YMR032W YNL184C YER026C YMR136W YMR058W YPL279C YJL034W YBR078W YER156C YLR150W YLR449W YPL131W YLR264W YML052W YEL026W YAL021C YHR128W YKL096W YHR174W YJL121C YFR051C YCR065W YNL132W YGR082W YHR133C YMR303C YIL123W YNL080C YPR034W YGL120C YBR283C YLR448W YLR110C YBR070C YMR203W YGR260W YNL078W YGR126W YDR012W YML125C YOR187W YGL253W YPL256C YJL177W YLR185W YCL037C YGL030W YDL014W YOL014W YDR430C YKL004W YLR139C YHR216W YJR145C YAL003W YLR342W YJL080C YAL023C YEL054C YGR211W YDL055C YER027C YAL035W YMR214W YJL158C YNR054C YBR244W YDR500C YLR060W YDR516C YBR031W YKL081W YHL004W YPR016C YHL028W YCR086W YOR167C YNL066W YBR049C YDR044W YOR224C YEL037C YBR088C YPL063W
PMA1..tet.promoter. ERG11..tet.promoter.
BC9 155 2
YHR052W YOR175C YLR130C YLR197W YOR315W YKR057W YOL014W YER148W YBR184W YOR232W YPR102C YMR292W YNL024C YNL087W YMR229C YNR067C YML047C YNL030W YLR312W-A YCL051W YDL227C YDR165W YBR040W YJR068W YMR215W YDR302W YHR147C YPL211W YIL148W YDR245W YNL031C YPR099C YLR049C YDR280W YOR312C YBL087C YGL028C YBR092C YMR158W YGL031C YER112W YBR158W YDR222W YIL119C YJL096W YKR085C YKL156W YDR447C YFL026W YHR154W YDR180W YML052W YNR044W YOR293W YDL191W YLR367W YJL170C YER124C YJL190C YHR141C YDL018C YDR365C YJR101W YER058W YDR324C YNL145W YLR183C YDL136W YJR124C YDL240W YKL056C YMR006C YKL009W YNL182C YDR471W YHR023W YJL050W YMR058W YPL279C YLR441C YER111C YKR094C YML024W YGR034W YLR344W YOR095C YLR264W YBR054W YIL052C YDL153C YBL002W YNL067W YLR020C YAL059W YPR110C YOR101W YLR286C YDR496C YDR346C YCL055W YDR097C YPR119W YKL008C YJL002C YBR093C YEL032W YBR083W YPL227C YER145C YJL188C YOR390W YDR194C YCL001W YJR094W-A YHR143W YBL003C YHR084W YOL158C YMR065W YOL101C YCL027W YIL009W YER117W YGL069C YHR005C YLR325C YNL162W YGL102C YML026C YHL003C YFR032C-A YDL179W YMR309C YAR008W YGL103W YLR068W YMR076C YML063W YOL041C YLR452C YIL015W YOL109W YLR167W YKL195W YGR103W YNR021W YDL219W YMR188C YDR225W YOR167C YNL066W YJL157C YNL327W YBR009C YLR112W
ERG11..tet.promoter. CDC42..tet.promoter.
BC10 155 2
YBR177C YAL012W YML124C YMR323W YLR293C YMR165C YDR481C YBR241C YCR005C YKL153W YBL030C YDL226C YER152C YJR073C YNR017W YCR050C YMR303C YGR189C YNL334C YLR340W YEL042W YBR046C YKL152C YAL040C YLR378C YCR059C YKL164C YGL105W YBL082C YBR206W YLR109W YDR502C YPL055C YFR024C YNL015W YCR084C YJR103W YAR073W YFL021W YBR047W YBR147W YLR259C YFL059W YNL321W YAL038W YLR134W YCL008C YML123C YBR145W YAL014C YOR042W YOL058W YGR238C YCR012W YJR148W YMR276W YJR065C YPR127W YGR254W YLR354C YLR346C YLR339C YMR319C YHR042W YOR375C YLR092W YCR013C YLR248W YAL039C YBR208C YDR476C YER003C YLR380W YFR018C YPL127C YLL009C YPL256C YOL086C YLR180W YBR222C YNL333W YJL042W YGL033W YGR204W YJL134W YLR337C YPR183W YCR088W YBR078W YLR059C YEL017W YDL022W YPL265W YLR044C YGR244C YDL123W YML008C YMR296C YPL163C YDR388W YCR073W-A YHR174W YLR121C YHR008C YML045W YKL036C YDR518W YJR131W YER145C YIL123W YLR338W YER091C YJR137C YKL081W YNL322C YPL048W YEL071W YDR539W YKL001C YCL028W YEL065W YDR218C YDR077W YAL062W YJL088W YOR271C YBL101W-B YBL083C YHR015W YJR010W YOR066W YOR230W YHR179W YNL138W YLR367W YJR159W YIR014W YLR179C YNL071W YIL153W YPR167C YKL030W YOR041C YFR030W YJL158C YPR184W YJR018W YLR192C YKL035W YHR215W YHL028W YPL252C YNL276C YDR044W YLR291C
mrt4 rpl12a
BC11 154 2
YDR481C YML066C YLR231C YBR241C YBR222C YCR005C YKL153W YCL026C-A YJR073C YPL048W YLR132C YHR136C YGR189C YNL334C YKR039W YOR352W YFL034C-A YGR108W YEL042W YBR006W YKL152C YCR075C YIL124W YLR109W YLR303W YHL044W YFL018C YFR024C YNL015W YGR109C YJR103W YHR147C YIL088C YBR047W YGR257C YBR214W YLR259C YJL221C YJL134W YCR069W YBR187W YKL039W YBR092C YBR145W YGR044C YPR167C YNL169C YEL012W YHR015W YJR065C YLR232W YIL119C YNL034W YCL033C YEL064C YIL135C YKL067W YKL168C YBL032W YHR042W YBR223C YJR125C YLR092W YLR218C YER023W YKL105C YLR080W YJR133W YFL060C YNL192W YDL021W YGR069W YHR184W YFR024C-A YKL066W YBL015W YLR203C YBR045C YJL163C YJL042W YJL119C YMR215W YGL184C YJL034W YOR187W YPL123C YLR248W YBR148W YDL022W YPL265W YKL001C YGR244C YLL026W YNL144C YMR296C YKL151C YIL123W YJR137C YMR319C YHR008C YAL067C YPL019C YIR017C YML123C YLR338W YGR021W YGR144W YBR205W YOR321W YLR314C YEL071W YDR539W YMR086W YBR046C YER058W YEL065W YJR045C YMR040W YHR011W YHR171W YGR286C YJL088W YIL070C YJR010W YNL259C YOR097C YLR284C YNL138W YOR288C YLR367W YGL022W YFL022C YAL023C YOR125C YPL132W YJL045W YCL043C YFR030W YGL146C YJL158C YER145C YAR071W YDR516C YKL035W YHR215W YMR303C YJL060W YHL028W YNL276C YDR497C YJR074W YLR167W YPL063W YBR093C
mrt4 rpl27a....4.
BC12 153 2
YBR177C YAL012W YLR293C YDR481C YLR303W YER043C YGR087C YCR005C YKL153W YKL035W YJR073C YPL048W YPL019C YHR136C YPL251W YLR340W YEL042W YBR046C YKL152C YAL040C YFL010C YKL164C YKL043W YLR109W YLR302C YDR502C YFR024C YNL015W YCR084C YPL274W YFL021W YLR259C YLR232W YFL059W YNL321W YAL038W YLR134W YML123C YOR393W YBR145W YOR042W YOL058W YGR238C YCR012W YJR148W YMR276W YGR254W YPR074C YLR354C YNL276C YLR339C YLR231C YIR039C YHR042W YOR375C YPR002W YCR052W YNL241C YJR125C YLR092W YCR013C YER023W YKL105C YLR080W YCL047C YDR476C YER003C YLR380W YFR018C YPL127C YFR024C-A YLR153C YOL086C YGL263W YLR180W YNL333W YGR204W YIL162W YLR337C YPR183W YCR088W YPL123C YLR367W YDL022W YLR044C YLL018C YDL123W YLR099C YKL204W YPL163C YDR388W YCR073W-A YMR296C YHR174W YNL322C YCL009C YGR161C YNL239W YKL036C YOL064C YIR030C YMR303C YIL123W YLR378C YER091C YJR137C YHR215W YDL085W YEL071W YOR027W YDR539W YKL001C YCL028W YDR218C YLR131C YDR077W YJR029W YPL256C YAL062W YJL088W YOR271C YBL101W-B YJL068C YHR015W YJR010W YIR006C YOR063W YDR156W YOR230W YHR179W YGR234W YNL138W YJR159W YIR014W YLR179C YAL023C YNL071W YIL153W YPR167C YOR041C YCL043C YFR030W YJL158C YJR017C YPR184W YJR018W YGR221C YLR192C YKL081W YJL060W YHL028W YPL252C YIL041W
mrt4 yel033w
BC13 151 2
YOL032W YPR170C YPR096C YBL059W YBR294W YDR287W YML066C YAR023C YIL037C YGR082W YKL172W YKR057W YDR475C YCL026C-A YFR056C YLR040C YHR136C YDR469W YPL037C YHR193C YOR268C YLL042C YPL027W YCL074W YER181C YJL037W YFR055W YBL098W YJR011C YPL211W YOL143C YPR054W YPL055C YDR522C YHR055C YBL108W YOR339C YML086C YPL001W YPL079W YLR041W YMR131C YJL038C YPL250C YOR193W YCL064C YGL119W YCL048W YKL209C YIL018W YKL120W YGR187C YHR015W YPL169C YDR382W YDR241W YNL111C YLR042C YFL026W YGL135W YGL065C YBR262C YNR044W YDR198C YGL254W YFR047C YNL181W YBR091C YGL230C YHR141C YEL073C YOL159C YGL147C YLR013W YOR235W YDR179W-A YDR024W YLR366W YGL243W YLR364W YIL045W YCR090C YOR001W YGL251C YLR420W YPR200C YBR148W YOR014W YJL189W YDL189W YML133C YFL012W YNL330C YGL032C YDR144C YMR116C YBR180W YML123C YNL127W YFR012W YOR149C YJL190C YKL153W YPR144C YPL019C YOR369C YDR330W YNL325C YLR062C YOR249C YLL057C YGR260W YDL043C YLR308W YHR186C YOL002C YER055C YHR208W YIL001W YCL027W YPL149W YER072W YOR066W YER117W YHR005C YNL205C YGR001C YDR281C YNL336W YOL013C YPR139C YGL009C YBL019W YIL102C YDR344C YPL280W YLR452C YBR244W YIL015W YKL216W YDR417C YOR177C YPL233W YGR259C YHR215W YDR408C YNR070W YPL095C YJL157C YOR224C YLR167W
ssn6..haploid. rpd3..haploid.
BC14 149 2
YAL012W YML124C YMR323W YLR293C YDR481C YLR303W YBR241C YBR222C YCR005C YKL153W YKL035W YDL226C YOR185C YAL043C-A YNR017W YHR136C YGR189C YPL251W YBR046C YKL152C YFL010C YGL105W YBR206W YLR109W YLR302C YDR502C YPL055C YGR109C YPL274W YAR073W YBR047W YBR147W YLR259C YAL038W YHR025W YLR134W YER120W YCL008C YML126C YBR092C YBR145W YHR199C YOR042W YOL058W YCR012W YJR148W YMR276W YGR254W YER019W YLR354C YLR346C YLR339C YNL239W YLL024C YHR042W YOR375C YPR002W YMR243C YCR013C YLR367W YAL039C YBR208C YDR476C YPL127C YMR251W YPL256C YOL086C YLR180W YJL163C YMR032W YMR017W YGR204W YPR114W YMR215W YLR337C YPR183W YCR088W YPL123C YLR248W YEL017W YDL022W YPL265W YLR044C YLL018C YLL026W YKL038W YML008C YLR099C YPL163C YDR388W YCR073W-A YAL005C YMR296C YJR018W YHR174W YLR121C YDL052C YHR008C YDL193W YCL009C YLR192C YKL036C YER145C YML123C YLR378C YPR034W YAL004W YLL061W YKL081W YBR205W YPL048W YEL071W YOR027W YIL053W YBR006W YCL028W YEL065W YDR218C YDR077W YAL062W YJL088W YIL154C YFL042C YDL041W YJL068C YBL083C YOR066W YOR271C YOR230W YHR179W YNL138W YLR179C YNL071W YIL153W YCL034W YOR041C YCL043C YFR030W YAL042W YJL158C YJR017C YAR071W YDR516C YHR215W YMR303C YJL060W YPL252C YAL022C YPL063W
mrt4 rps24a....9.
BC15 142 2
YAL012W YLR293C YDR481C YFR017C YLR303W YCR005C YKL153W YKL035W YPL048W YHR136C YLR379W YOR153W YMR083W YGR078C YBR046C YKL152C YMR062C YFL010C YOR382W YOR375C YLR109W YLR302C YDR502C YER062C YLR304C YPL274W YKL163W YDR046C YLR259C YNR008W YJL038C YML078W YJL066C YPL250C YAL038W YJR025C YOR074C YCL040W YBR145W YOR042W YOL058W YCR012W YJR148W YMR276W YIL169C YGR254W YCLX06C YLR354C YLR339C YNL239W YNL300W YJR009C YHR042W YHR071W YPR002W YDL066W YCR013C YPL127C YJL079C YIL011W YDR476C YPR154W YCL030C YKL129C YCLX11W YNL220W YLR355C YJL052W YER083C YOL086C YLR180W YKL081W YDL198C YGL117W YGR204W YPL251W YPL281C YPR183W YCR088W YPL123C YJL159W YLR367W YDL022W YLR044C YLL018C YMR271C YLR099C YPL163C YDR388W YKL096W YCR073W-A YMR296C YHR174W YCL009C YFR051C YKL036C YMR303C YML123C YLR378C YOR247W YLR134W YDL023C YEL071W YOR027W YCL028W YDR218C YDR077W YFR015C YPL256C YAL062W YJL088W YOR271C YJL068C YOL059W YHR029C YGR193C YOR230W YHR179W YGL026C YNL138W YBR178W YLR179C YNR001C YNL071W YIL153W YNL092W YOR041C YCL043C YFR030W YOL155C YGR192C YJL158C YJR017C YJR018W YLR192C YHR215W YJL060W YAL002W YHR018C YPL252C YMR096W YLR337C
yel033w rps24a....9.
BC16 56 5
YLR092W YER055C YOL064C YJR025C YJR130C YGL117W YJL088W YBR145W YGL184C YBR296C YJR109C YOL119C YDL182W YER069W YHR029C YJR016C YOL140W YGR065C YKL218C YPR167C YDR354W YOR202W YMR095C YIL056W YHR071W YLR303W YER073W YBR248C YJR137C YHR162W YDL066W YJR010W YER052C YMR062C YER175C YCL009C YJL089W YFR030W YBR256C YMR108W YIL116W YIR034C YCL030C YOL118C YPL033C YML116W YKL001C YBR047W YLR267W YBR147W YHR018C YOR130C YMR096W YDL198C YMR094W YOL058W
ckb2 vps8 gcn4 yel008w rtg1
BC17 134 2
YBR177C YAL012W YLR293C YDR481C YCR005C YKL153W YKL035W YJR073C YPL048W YOR153W YMR083W YLR340W YEL042W YBR046C YKL152C YAL040C YOR382W YKL164C YOR247W YLR109W YDR502C YKL103C YFR024C YNL015W YCR084C YFL021W YKL163W YLR259C YFL059W YDR169C YJL038C YPR154W YNL321W YAL038W YOR074C YML123C YBR145W YOR042W YOL058W YGR238C YCR012W YJR148W YMR276W YIL169C YMR222C YGR254W YLR354C YNL276C YLR339C YNL300W YLR379W YPR013C YHR042W YOR375C YLR092W YCR013C YPL127C YJL079C YIL011W YDR476C YER003C YIR019C YLR380W YFR018C YJL052W YOL086C YDR433W YLR180W YKL081W YNL333W YGR204W YLR337C YPR183W YCR088W YJL159W YLR367W YDL022W YLR044C YDL123W YMR296C YPL163C YDR388W YCR073W-A YML039W YHR174W YNL322C YCL041C YFR051C YKL036C YMR303C YIL123W YLR378C YER091C YJR137C YLR134W YDL023C YIR038C YEL071W YDR539W YKL001C YCL028W YDR218C YDR077W YPL256C YAL062W YMR008C YJL088W YOR271C YAR009C YBL101W-B YHR015W YJR010W YOR230W YHR179W YNL138W YJR159W YIR014W YBR178W YLR179C YNL071W YIL153W YPR167C YOR041C YFR030W YLR304C YJL158C YPR184W YJR018W YLR192C YHR215W YDR359C YHL028W YPL252C YMR096W
yel033w rpl12a
BC18 134 2
YLR293C YKR090W YMR323W YKL153W YKL035W YDL226C YJL115W YNR017W YJL212C YMR303C YPR114W YLR340W YGR108W YLR348C YPL127C YEL042W YKL152C YCR075C YNR040W YGL105W YCR084C YKL043W YBR206W YLR109W YDL227C YBR040W YAL013W YIR013C YGR109C YHR147C YAR073W YMR032W YML027W YPL049C YLR259C YNL178W YOR312C YPL255W YBR187W YAL038W YBL087C YOR313C YBR092C YMR158W YAL014C YFL037W YMR276W YKR092C YKL127W YGR254W YIL119C YJL096W YDR447C YMR319C YBL032W YMR243C YOR293W YML024W YER023W YBR085W YER003C YLR380W YJL190C YPL256C YOL086C YLR203C YGR027C YOR232W YJL042W YKL009W YDL192W YPR069C YMR215W YJL034W YPR183W YPL158C YBR078W YCR046C YLR367W YEL017W YLR264W YNL067W YNL010W YIL123W YDR516C YHR174W YDL052C YLR192C YBR093C YLR154C YER145C YOR369C YHR025W YLR378C YPR034W YGR021W YBR205W YER058W YCL028W YEL065W YJR045C YOR187W YGL253W YMR230W YOR271C YIL070C YGL030W YOR066W YER117W YLR139C YML026C YJL080C YGL022W YFL022C YER154W YLR179C YAL023C YNL071W YOR125C YER120W YPL132W YAL042W YJL158C YDR237W YJR094W-A YLR167W YKL081W YHL004W YHL028W YPL172C YDR044W YLR291C YLR339C YPL063W
mrt4 ERG11..tet.promoter.
BC19 126 2
YAL012W YML124C YMR323W YLR293C YDR481C YBR241C YCR005C YKL153W YKL035W YDL226C YNR017W YMR303C YGR189C YOR153W YMR083W YBR046C YKL152C YOR382W YGL105W YBR206W YLR109W YDR502C YPL055C YAR073W YBR047W YBR147W YLR259C YKL163W YDL237W YCR029C YJL038C YPR154W YAL038W YCL008C YOR074C YBR145W YOR042W YOL058W YFL067W YCR012W YJR148W YMR276W YIL169C YGR254W YLR354C YLR346C YLR339C YNL300W YPL246C YLR379W YHR042W YOR375C YAR074C YCR013C YLR367W YAL039C YBR208C YIL011W YDR476C YPL127C YER103W YJL079C YJL052W YOL086C YLR180W YBR222C YOL111C YML074C YGR204W YMR058W YLR337C YPR183W YCR088W YJL159W YLR248W YEL017W YDL022W YPL265W YLR044C YML008C YMR296C YPL163C YDR388W YCR073W-A YHR174W YLR121C YHR008C YFR051C YKL036C YER145C YML123C YLR378C YOR247W YLR134W YDL023C YPL048W YEL071W YCL028W YEL065W YDR218C YDR077W YPL256C YAL062W YJL088W YOR271C YBL083C YOR066W YOR230W YHR179W YNL138W YBR178W YDL024C YLR179C YNL071W YIL153W YHR215W YOR041C YFR030W YLR304C YJL158C YML010W-A YJR018W YLR192C YKL081W YPL252C YMR096W
rps24a....9. rpl12a
BC20 50 5
YOL058W YAL012W YNL138W YDR077W YAL062W YGR204W YOR042W YMR296C YKL153W YKL035W YCR012W YJR148W YMR276W YCR088W YGR254W YOR230W YHR179W YLR354C YDL022W YLR044C YHR042W YOR041C YPL163C YDR388W YBR046C YKL152C YIL153W YCR013C YHR174W YLR367W YDR481C YOR375C YJL158C YLR109W YDR502C YMR303C YML123C YPL127C YLR192C YHR215W YKL081W YPL256C YOL086C YLR259C YPL048W YEL071W YNL071W YPR183W YCL028W YKL036C
mrt4 yel033w rps24a....9. rpl12a yor078w
BC21 124 2
YMR323W YDR481C YCR005C YKL153W YKL035W YJR073C YPL127C YGR189C YDR488C YGR108W YLR348C YEL042W YBR046C YKL152C YJL131C YIL124W YGL105W YLR109W YIL006W YDR502C YBR040W YNL015W YGR055W YFL021W YBR037C YBR047W YBR147W YLR259C YLR232W YLL062C YCL075W YCR069W YMR032W YHL036W YKL151C YBR145W YGR044C YEL012W YGR238C YCR012W YJR148W YIL119C YFL059W YKL067W YLR231C YIR039C YPR002W YJR125C YCR013C YPL255W YLR080W YOR187W YMR251W YDL021W YKL066W YLL009C YPL256C YOL086C YLR364W YJL163C YNL333W YIL088C YMR241W YGL033W YMR215W YNL192W YJL034W YLR420W YOR040W YNR073C YLR367W YEL017W YPL240C YPL265W YGR244C YLL026W YML008C YNL217W YPL163C YIL013C YPL158C YML045W YBR093C YDR518W YPL019C YMR303C YAL004W YOR321W YEL071W YDR539W YKL001C YER058W YOL058W YMR040W YDR077W YHR171W YFL058W YIL154C YIL070C YJL068C YOL073C YLR218C YOR066W YHL028W YGR234W YOR288C YBR056W YGL022W YOR020C YOR125C YHR176W YCL043C YAL042W YJL158C YAR071W YGR221C YDR516C YHR215W YHL004W YGR053C YPR047W YHR097C YDR497C YJR074W
mrt4 rps24a..haploid.
BC22 123 2
YIR037W YOR288C YBR024W YDR481C YNL173C YLR231C YMR152W YCR005C YKL153W YKL035W YJR073C YCL025C YNL243W YGL037C YGR189C YNL160W YGR108W YEL042W YBR046C YKL152C YNL015W YGR248W YGR149W YIL124W YMR031C YLR109W YGR194C YMR215W YBR047W YOR386W YLR259C YLR232W YNR001C YCR069W YFL011W YER066C-A YKL151C YMR173W YCL040W YBR145W YGR044C YEL012W YMR250W YKL037W YIL111W YIL119C YKL067W YLR042C YJR125C YEL039C YMR251W-A YLR080W YDL021W YBR169C YKL066W YLR013W YPR160W YJL153C YGR146C YKL085W YFR053C YBR053C YLR178C YMR119W YMR105C YNL192W YJL163C YJL034W YMR040W YOR187W YHR104W YLR367W YLR177W YML083C YPL265W YGR244C YLL026W YPL004C YER067W YKL096W YMR174C YBR052C YDR516C YBR093C YPL019C YMR303C YNL200C YML128C YOR321W YIR038C YEL071W YDR539W YKL001C YER058W YMR297W YHR126C YHR171W YIL088C YIL070C YLR218C YER079W YEL011W YJL164C YGL022W YLR258W YNL115C YOR125C YMR088C YBR139W YCL043C YOL082W YHL021C YJL158C YMR206W YAR071W YPL033C YKL140W YHR215W YNL098C YHL028W YBR126C YDR497C YJR074W
rpl27a....4. rps24a..haploid.
BC23 122 2
YGR082W YKR057W YKL153W YGR148C YLR388W YPL220W YPR102C YPL037C YHR193C YLR340W YPL090C YGR108W YLR348C YDL241W YNR067C YKL152C YJL014W YNL096C YPL197C YDL081C YBR040W YJR068W YAR073W YPL211W YML086C YDL130W YOR247W YBL087C YDL208W YDR144C YOL127W YIL018W YDL075W YMR158W YPL079W YDL061C YGL031C YER102W YDR382W YGR254W YIL119C YPL142C YLR042C YFL026W YGR118W YGR214W YOR234C YOR133W YDL191W YJL170C YJR123W YJL190C YHR141C YGL147C YOR212W YJL052W YOL121C YNL145W YIL052C YPR132W YNL112W YBR191W YLR126C YKL056C YHR177W YPR080W YCL064C YKR094C YLR367W YLR344W YAL042W YJL189W YDR500C YNL067W YMR116C YCL055W YHR174W YBR093C YBR083W YOR369C YNL302C YHR203C YLR062C YOR390W YPL143W YNR044W YGR260W YDR012W YBL027W YGL253W YLR185W YOL101C YCL027W YBR189W YGL030W YOL014W YBL101W-A YOR066W YER117W YDR430C YHR005C YBL016W YNL162W YPR027C YBR067C YFR032C-A YER066C-A YOR248W YER056C-A YBL092W YGR192C YLR452C YBL072C YBR244W YIL015W YGL032C YDR516C YBR031W YOR224C YJL157C YBR009C YLR167W
rpd3..haploid. ERG11..tet.promoter.
BC24 121 2
YAL012W YDR481C YLR303W YBR241C YBR222C YKL153W YKL035W YOL158C YCL025C YHR136C YGR189C YBR286W YNL160W YMR083W YER073W YBR248C YBR046C YKL152C YMR062C YOR375C YGL105W YGR086C YLR109W YDR502C YLR259C YDL237W YKL097W-A YML078W YHR025W YJR025C YBR092C YCL040W YOR042W YOL058W YDL182W YCR012W YJR148W YGR124W YIL169C YGR254W YLR354C YNL239W YJR009C YHR042W YHR071W YDL066W YCR013C YNR017W YJL079C YPL127C YCL030C YJL052W YLR304C YOL086C YDL198C YGR204W YAL043C-A YPR183W YCR088W YPL123C YLR367W YEL017W YDL022W YLR044C YLL018C YML008C YMR296C YPL163C YDR388W YKL096W YAL005C YJL172W YHR174W YHR008C YDL193W YCL009C YKL036C YER145C YML123C YPL231W YAL004W YKL081W YPL048W YEL071W YIL053W YCL028W YEL065W YDR077W YPL256C YAL062W YIL154C YJL068C YHR029C YMR250W YHR179W YKL218C YNL138W YMR276W YNR001C YNL071W YIL153W YGR285C YJR104C YOR041C YCL043C YER027C YOL155C YGR192C YOR230W YJL158C YAR071W YLR192C YLR027C YDR107C YHR215W YMR303C YJL060W YPL154C YHR018C YBR126C YDL124W
yor078w rps24a....9.
BC25 120 2
YJL042W YDR481C YLR303W YBR222C YCR005C YKL153W YKL035W YER152C YJR073C YPL048W YCR050C YHR136C YGR189C YEL042W YBR046C YKL152C YIL124W YGR109C YLR109W YLR302C YDR502C YNL015W YCR084C YPL274W YIL088C YBR047W YBR147W YLR259C YCR069W YKL029C YOL058W YKL151C YBR092C YBR145W YGR044C YEL012W YCR048W YGR238C YHR015W YJR148W YMR276W YLR354C YEL064C YKL067W YNL239W YHR042W YLR092W YCR013C YER044C YLR380W YKL066W YLL009C YPL256C YJL163C YER119C YGR204W YGL184C YJL034W YCR088W YPL123C YOR181W YLR367W YLR218C YDL022W YPL265W YGR244C YLL026W YML008C YMR296C YPL163C YIL123W YJR137C YDL193W YCL009C YKL036C YOL064C YDR518W YPL019C YIR017C YML123C YLR338W YGR233C YHR215W YOR321W YEL071W YDR539W YKL001C YER058W YEL065W YJR045C YHR171W YGR286C YJL088W YIL070C YJL068C YJR010W YOR230W YHR179W YGR234W YNL138W YOR288C YJL080C YAL023C YNL178W YOR125C YPR167C YOR041C YCL043C YFR030W YJL158C YER145C YAR071W YGR221C YDR516C YKL081W YMR303C YJL060W YHL028W YLR337C YBR093C
mrt4 ymr014w
BC26 118 2
YDR481C YNL173C YLR303W YBR222C YCR005C YKL153W YKL035W YJR073C YCL025C YER001W YGL037C YHR136C YGR189C YNL160W YNL200C YHR140W YEL042W YBR046C YKL152C YIL124W YLR109W YGR194C YGR065C YPL087W YNL015W YGR109C YIL088C YBR047W YLR259C YCR069W YML100W YKL151C YBR092C YMR173W YNR019W YCL040W YBR145W YGR044C YEL012W YHR015W YIL111W YEL064C YKL067W YHR042W YLR092W YPL048W YBR169C YKL066W YPL247C YJL163C YJL158C YJL042W YBR053C YOL107W YMR105C YGL184C YMR058W YJL034W YPL123C YLR367W YDL022W YPL265W YGR244C YLL026W YDL130W-A YGL229C YMR296C YIL123W YKL096W YJR137C YJL172W YBR052C YFR051C YBR093C YPL019C YIR017C YML123C YLR338W YIL070C YOR321W YIR038C YEL071W YDR539W YKL001C YER058W YMR297W YEL065W YJR045C YHR171W YGR286C YJL088W YJR010W YLR218C YER079W YNL138W YOR288C YJL164C YOL013C YJR059W YAL023C YNR001C YOR125C YPR167C YBR139W YCL043C YFR030W YHL021C YLR304C YFR053C YER145C YOR285W YAR071W YDR516C YHR215W YMR303C YJL060W YHL028W YBR126C
rpl27a....4. ymr014w
BC27 117 2
YOL099C YJR012C YBR083W YKR057W YCR099C YPL220W YPL037C YLL054C YDR461W YCL074W YPL090C YNL302C YPL016W YBL027W YNL096C YPL197C YOR186W YIL171W YMR166C YDL081C YPL055C YBR040W YHL023C YLR334C YHR049W YAR073W YPL211W YPR009W YLR175W YLR041W YGR264C YMR131C YJL214W YCL064C YGL119W YLR281C YCL048W YOL127W YIL018W YDL075W YMR158W YMR031W-A YBR028C YNL111C YLR042C YGR118W YGR273C YOR234C YER084W YDL191W YLR344W YFR057W YGL118C YCLX07W YJL170C YHL009C YGL230C YHR141C YPR144C YLR308W YOL121C YIL052C YNL112W YBR191W YOR277C YPR080W YOR138C YOR344C YOR216C YKR094C YEL017C-A YGL080W YDL100C YDR500C YML133C YHR143W-A YOR266W YJL190C YCR049C YHR049C-A YBR093C YGR082W YAR061W YDR330W YAR066W YKL097C YLR062C YNR044W YNL137C YLR370C YHR072W YLR366W YGR011W YGL253W YDL165W YBR296C YER117W YDR494W YNL009W YNL245C YKL172W YPR027C YDR525W YDL228C YPL171C YPL280W YBL092W YIL015W YGL032C YAR071W YER056C-A YHR215W YKL219W YNL162W YPR007C YLR056W YOR224C
rpd3..haploid. MMS
BC28 116 2
YBR294W YML066C YIL037C YIR027C YDR541C YHR048W YAR053W YNL334C YJR153W YBR040W YDR461W YBR302C YDL241W YJL037W YBR297W YFR055W YIL164C YIL171W YPR054W YPL055C YHL044W YLR334C YBR301W YLL062C YJR158W YNL335W YKL223W YEL069C YJR025C YDL248W YDR540C YHR015W YFL059W YJR094C YLR042C YFL026W YIR039C YBR012W-A YHR185C YHL048W YGR293C YNL332W YOR192C YGR295C YFR047C YNR074C YFL060C YOR280C YGL230C YNR060W YEL073C YLR040C YGL263W YER188W YLR364W YNL333W YIL172C YGL251C YNR073C YDL245C YLR460C YFL012W YDR542W YEL070W YOR071C YLL061W YNR063W YCL055W YLR411W YPR201W YOL157C YNR072W YBR083W YIR030C YFR054C YNR044W YGR260W YDR539W YCLX07W YKL001C YML132W YIR042C YOL164W YJR156C YML039W YPL054W YFL058W YCL027W YCR107W YKL062W YBL101W-A YNR071C YKL222C YKL218C YFL062W YJR159W YNL336W YDL247W YPR167C YHR209W YGL009C YIR043C YDR533C YLR452C YCL073C YIL015W YGL032C YMR326C YIL080W YKR032W YGR259C YJR161C YKR097W YDL244W YHR180W YIR028W
rpd3..haploid. FR901.228
BC29 115 2
YDR481C YML066C YCR005C YKL153W YCL026C-A YER152C YHR136C YLL042C YER078C YNL072W YJR011C YOL143C YDR502C YPL055C YGR109C YHR147C YML027W YDR268W YGR257C YCR069W YER115C YHL036W YCL008C YML126C YOR352W YPL132W YOL058W YHR015W YJR148W YIL042C YKL127W YJL096W YNL018C YLR346C YGL217C YKL168C YBL032W YBR223C YOL162W YLR324W YLR080W YMR202W YOL110W YGR201C YJL190C YLR043C YHR184W YDR315C YNL169C YLR180W YGR027C YLR364W YKL191W YBR045C YPL147W YCR090C YER119C YKL009W YPR118W YMR215W YLR420W YCR088W YPL123C YPL255W YBR148W YEL017W YPL265W YFL012W YMR296C YNL010W YPL163C YML123C YHR202W YOR231W YFR012W YPL158C YDL052C YML045W YPL019C YFR032C YOR369C YDR330W YAL004W YHR215W YGR051C YEL071W YGR069W YER018C YLR366W YBR222C YOR187W YBR220C YJL088W YIL154C YDL041W YOR066W YER117W YJR034W YDL114W YDL141W YNL178W YCL034W YOR320C YCL043C YPR074C YJR094W-A YKL216W YJR018W YLR291C YER087W YKL081W YJL060W YAL022C YLR167W YDR447C
mrt4 ssn6..haploid.
BC30 115 2
YLR400W YCL050C YOR169C YOR232W YLR432W YKL035W YPL127C YNL262W YJL212C YML085C YGR157W YGL077C YJR143C YNR009W YOR309C YMR290C YGR078C YGR108W YEL042W YGL105W YLR198C YHR127W YLR109W YER001W YOL040C YGR109C YEL061C YMR307W YER070W YOR021C YNL102W YMR032W YCL064C YDR144C YEL033W YFL037W YJL187C YGL099W YEL040W YPL267W YDR225W YHR154W YBL032W YML052W YML056C YPL255W YBR069C YER003C YOR095C YJR070C YCR043C YIL158W YBR029C YLR372W YML060W YPL256C YNL151C YLR183C YJR047C YER026C YPR069C YMR215W YJL050W YDR146C YOR187W YBR078W YLR150W YLR449W YNL132W YBR089W YPL240C YDL003W YDR507C YGR123C YDL084W YOR101W YHR152W YHR128W YKL096W YLL061W YOL007C YDR429C YER118C YBR093C YJL196C YGL120C YOR247W YBL003C YBR106W YGL253W YCL037C YGR245C YPR119W YDR133C YHR216W YKR092C YBR067C YJL080C YNL030W YDR321W YHR089C YAL023C YGR285C YOR248W YJL194W YAL035W YLR084C YDR060W YKL081W YDL101C YKL042W YHL028W YDL055C YOR224C YBR088C
Itracozole erg2
BC31 115 2
YIR037W YNL170W YDR481C YNL173C YBR241C YCR005C YKL035W YCL025C YER001W YGL037C YHR136C YGR189C YNL160W YNL200C YGR108W YGR026W YBR006W YCR075C YNL015W YGR248W YGR149W YIL124W YMR031C YLR109W YGR194C YGR065C YPL087W YMR215W YLR232W YNR001C YML100W YBR230C YER066C-A YBR092C YMR173W YCL040W YGR044C YEL012W YMR250W YFL014W YLR231C YHR042W YBR050C YLR248W YBR026C YOL082W YDL021W YHR043C YBR169C YBL015W YPR160W YJL163C YJL042W YBR053C YOL107W YMR105C YMR251W-A YHR104W YPL123C YBR269C YLR367W YBR054W YDL022W YGR244C YLL026W YDL130W-A YPL004C YER067W YML123C YKL096W YJR137C YJL172W YHR008C YBR052C YGL185C YPL019C YER145C YIL123W YLR338W YML128C YGR243W YBR183W YEL071W YBR046C YMR297W YEL065W YHR171W YLR218C YJR010W YJL020C YER079W YGR052W YPL154C YNL138W YOR288C YOL083W YJL164C YLR258W YNL115C YOR125C YPR167C YBR139W YFR030W YHL021C YLR304C YFR053C YOR065W YDR516C YHR215W YJL060W YOR317W YNL098C YHL028W YBR126C YGR008C
rpl27a....4. rps27b....11.
BC32 110 2
YBR294W YNL097C YML066C YLR042C YER115C YDR475C YDR502C YFR056C YIL028W YLR040C YNL053W YER181C YMR155W YPL072W YJR011C YKR009C YMR082C YMR078C YBR265W YKL118W YDL154W YML086C YBR186W YLR041W YGR041W YLR049C YDR322W YPL147W YMR274C YER174C YKL209C YNL279W YKL128C YDR222W YJR141W YBR153W YDR225W YNL111C YJR010C-A YKL090W YFL026W YOL028C YBR223C YBL025W YLR253W YER124C YJL190C YEL073C YJR101W YML019W YEL076C-A YLR180W YDR019C YGR073C YIL134W YOR380W YHR168W YIL163C YGR018C YMR224C YER093C-A YMR065W YDL003W YPL265W YLR377C YBL002W YJR147W YBR180W YLR286C YGL101W YPL158C YMR233W YGL230C YDR383C YHR184W YPL019C YHR123W YNL325C YML122C YNR044W YHR091C YPL254W YBR220C YCL027W YDL041W YOR249C YNL078W YLR453C YER170W YHR005C YGR155W YGR001C YDR100W YBL053W YEL028W YOR301W YLR127C YGR104C YLR399C YLR452C YIL015W YGL032C YGL257C YPL038W YDR408C YAL022C YPL095C YJL157C YNL261W YBR088C
rad6..haploid. ssn6..haploid.
BC33 110 2
YHR052W YLR079W YCL018W YMR093W YLR400W YJL078C YJL122W YOR315W YGL028C YMR310C YGL092W YDR451C YPL086C YGR108W YMR229C YPR052C YNR067C YML047C YLR409C YOR004W YDL227C YER001W YBR040W YDL166C YML027W YGR041W YER070W YLR049C YDR280W YDL208W YBR158W YDR222W YGL099W YHR169W YPL267W YGR145W YDR225W YOR390W YBL032W YBR085W YKL018W YOR272W YBR069C YER003C YER124C YJR070C YPL256C YKL185W YBL039C YNL112W YLR126C YMR006C YKL009W YER026C YMR215W YJL050W YPL279C YJL034W YBR078W YOR095C YBR089W YDL003W YML052W YBL002W YAL059W YLR286C YDR496C YPL082C YOL007C YDR429C YPL158C YLR002C YNL132W YGL078C YER145C YGL120C YOR247W YNL216W YLR405W YCL001W YHR143W YBL003C YCL037C YDL014W YOL014W YGR245C YKL004W YKR092C YMR290C YNL030W YMR049C YHR089C YDL179W YCR077C YGR211W YLR068W YOR264W YML063W YOL041C YKL078W YKR013W YOL109W YGR103W YPR016C YHL028W YNL066W YDL055C YNL327W YBR009C YDL229W
CMD1..tet.promoter. ERG11..tet.promoter.
BC34 108 2
YMR323W YDR481C YLR303W YCR005C YFL034C-A YBR006W YKL152C YJL131C YBR117C YIL124W YLR109W YLR302C YNL015W YHR147C YBR047W YBR147W YOL162W YLR259C YLL062C YCR069W YOL058W YDR268W YMR158W YBR145W YGR044C YEL012W YDR540C YJR148W YMR276W YNL034W YNL018C YLR346C YIL135C YMR319C YIR039C YGL146C YPR002W YBR223C YLR092W YLR367W YKL105C YBR208C YMR251W YFL060C YLR080W YKL053C-A YBR072W YGR067C YHR184W YLL009C YNR037C YJL163C YER119C YGL235W YGL184C YLR337C YMR050C YNR073C YPL123C YFL040W YLR248W YBR148W YPL265W YGR244C YMR296C YBR046C YML123C YJR137C YML045W YIL088C YOL064C YDR518W YJR131W YIR017C YIL123W YLR338W YER091C YGR021W YOR321W YDL085W YEL071W YDR539W YKL001C YER058W YEL065W YFL042C YJR029W YHR171W YGR286C YJL088W YLR218C YBL101W-B YJR010W YGR234W YNL138W YLR284C YOR125C YPR167C YFR030W YIL070C YIR020C YKL216W YDR516C YGR053C YPR047W YHL028W YER142C YML009C
mrt4 ymr269w
BC35 106 2
YHR052W YOR175C YNL188W YPL211W YKR057W YER148W YEL003W YDR469W YMR292W YDR303C YDR312W YPR048W YHL003C YLR312W-A YHR147C YMR283C YNL114C YPR101W YLR049C YMR274C YGL028C YKL209C YJL173C YDL240W YGR187C YDR222W YJL096W YJR141W YGL257C YDR225W YDR447C YFL026W YDL121C YLR262C YML018C YGL029W YDR399W YBR129C YER124C YOL118C YJL190C YHR141C YHR184W YJR101W YGR073C YLR112W YKL009W YIL040W YMR215W YPL279C YJR057W YGR034W YML103C YLR183C YBL002W YKL154W YGR074W YIL096C YKR008W YPR110C YMR233W YPR119W YLR286C YGR129W YGL054C YOR319W YJL188C YGL070C YNR044W YCL001W YJR094W-A YHR143W YMR065W YBR096W YJL193W YCL027W YKL100C YLR453C YER117W YGL102C YHR005C YNL130C YGR024C YKL172W YBL053W YNL030W YJR135C YMR126C YDL179W YMR130W YBR042C YOR320C YJL157C YLR452C YKL058W YIL015W YJR097W YHR196W YOR249C YPL038W YKL156W YPL095C YMR127C YNL327W YLR167W YJR136C
ssn6..haploid. CDC42..tet.promoter.
BC36 106 2
YOR175C YIR037W YER053C YDR481C YNL173C YCR005C YKL035W YDR055W YCL025C YGL037C YGR189C YOR135C YNL160W YOR153W YPR160W YGR108W YBR046C YHR016C YNL015W YGR248W YGR149W YIL124W YMR031C YPL014W YLR109W YGR194C YDR502C YKL103C YMR215W YLR232W YNR001C YNL220W YER066C-A YMR173W YCL040W YGR044C YEL012W YMR250W YDL110C YLR231C YIR039C YDL011C YDR216W YLR327C YPL127C YCL030C YMR092C YDL021W YBR169C YPL256C YDR032C YJL163C YBR053C YMR105C YCL042W YMR251W-A YHR104W YLR136C YLR367W YEL017W YGR244C YLL026W YML008C YPL004C YER067W YPL163C YKL096W YOR374W YMR199W YBR052C YPL019C YDR074W YNL200C YNL208W YML128C YEL071W YMR297W YOL058W YDR077W YFR015C YCRX17W YHR171W YJL068C YLR218C YCR011C YER079W YJR051W YOR288C YBR056W YJL164C YLR258W YNL115C YOR125C YBR139W YOL082W YHL021C YFR053C YGR221C YDR516C YLR345W YHR215W YNL098C YHL028W YBR126C YDL124W YNL327W
rps27b....11. rps24a..haploid.
BC37 106 2
YOR011W YBR294W YER186C YIL117C YKR097W YHR124W YKR106W YCR099C YHR136C YHR140W YPR015C YBR302C YBR297W YFR055W YGL159W YIL164C YIR043C YBL098W YOR238W YHL044W YHR049W YLL062C YGR264C YCR103C YIL161W YBR145W YPR167C YDL248W YDR540C YHR015W YIL119C YPR198W YJR094C YPL058C YJL222W YDR248C YNL129W YHL048W YFL004W YDR541C YGR295C YGR249W YFR047C YNR074C YFL060C YEL073C YOL159C YOR212W YER188W YIL045W YCR090C YOR344C YPR200C YOR385W YGR261C YJR025C YGL259W YML123C YHR045W YCL055W YPR201W YOL157C YNR072W YOL064C YIR030C YOR071C YGR233C YGR260W YIL120W YDR539W YKL001C YML132W YDR531W YIR042C YFL058W YKL062W YJL117W YPR199C YBL107C YKL222C YJR161C YFL062W YGR001C YNL336W YOR209C YGR250C YPR139C YDR400W YHR209W YIL173W YCR100C YDR533C YIL162W YBR244W YGL001C YAR071W YGR259C YHR215W YKL218C YER072W YNR070W YDL244W YPL095C YHR180W YPL019C YBR055C
rpd3..haploid. sin3
BC38 105 2
YIR034C YDR481C YLR303W YBR222C YKL153W YKL035W YJR073C YCL025C YHR136C YGR189C YNL160W YMR083W YER073W YBR248C YBR046C YKL152C YMR062C YLR109W YGR194C YDR502C YPL087W YNL015W YMR276W YCR069W YJR025C YBR092C YNL040W YCL040W YGR044C YOL058W YDL182W YJR148W YLR259C YIL169C YIL111W YLR354C YNL239W YHR042W YHR071W YDL066W YCR013C YJL012C YPL048W YCL030C YBR132C YLL009C YPL256C YDL198C YER072W YFR053C YER119C YGR204W YMR105C YCR088W YPL123C YLR367W YDL022W YGR244C YML008C YMR296C YPL163C YML123C YKL096W YMR120C YJL172W YDL193W YCL009C YKL036C YER145C YIL123W YNL208W YKL081W YIR038C YEL071W YPL061W YKL001C YMR297W YEL065W YHR171W YIL070C YJL068C YJR010W YHR029C YOR230W YEL060C YKL218C YNL138W YNR001C YOR041C YBR139W YCL043C YOL155C YLR304C YJL158C YHR179W YAR071W YDR107C YHR215W YMR303C YJL060W YHR018C YHL028W YBR126C YDL124W YBR093C
yor078w ymr014w
BC39 105 2
YLR293C YHR108W YCL050C YBR086C YLR432W YKL035W YNR017W YDL064W YMR006C YJL212C YER145C YJR143C YMR290C YLR340W YNL132W YEL042W YGL105W YCR084C YKL113C YLR109W YDL227C YER001W YBR040W YGR109C YAR073W YPL049C YMR276W YGR014W YER070W YOR021C YPL255W YNL102W YMR032W YCL064C YBR092C YFL037W YKR092C YBR243C YEL040W YPL267W YOR073W YOR383C YFL026W YOR340C YBL032W YML056C YER023W YHR149C YBL031W YBR069C YER003C YLR380W YJL170C YPL127C YML060W YPL256C YOL086C YNL145W YHR177W YER026C YMR215W YBR078W YLR150W YLR449W YDL003W YLR183C YIL123W YBR093C YGR108W YBR083W YMR303C YHR128W YNR044W YOR187W YBR247C YOL101C YGR162W YCL027W YCL037C YNL078W YBL101W-A YHR005C YHR216W YAL003W YBR067C YJL080C YER154W YDR321W YHR089C YAL023C YER120W YGR285C YOR248W YGR211W YGR192C YLR452C YBR038W YIL015W YGL032C YKL081W YHL028W YOL149W YDL055C YJL157C YBR088C
yer044c..haploid. ERG11..tet.promoter.
BC40 104 2
YBR177C YAL012W YDR481C YLR303W YBR241C YKL153W YKL035W YJR073C YNR017W YHR136C YGR189C YBR046C YKL152C YGL105W YLR109W YDR502C YNL015W YJR103W YBR214W YLR259C YCR069W YHR025W YBR092C YGR044C YOR042W YOL058W YCR012W YJR148W YMR276W YJR065C YGR254W YLR354C YIL135C YNL239W YHR042W YOR375C YCR013C YPL048W YLR324W YPL127C YLL009C YPL256C YOL086C YBR222C YER119C YLL018C YGR204W YAL043C-A YPR183W YCR088W YPL123C YBR078W YLR367W YIL123W YEL017W YDL022W YLR044C YGR244C YML008C YMR296C YPL163C YML123C YAL005C YHR174W YHR008C YDL193W YCL009C YKL036C YER145C YDR388W YAL004W YKL081W YEL071W YHL004W YIL053W YKL001C YCL028W YEL065W YOR187W YDR077W YAL062W YHR171W YIL154C YIL070C YJL068C YJR010W YOR230W YHR179W YNL138W YIR014W YNL071W YIL153W YOR041C YCL043C YJL158C YAR071W YLR192C YHR215W YMR303C YJL060W YHL028W YIL041W YDR497C YBR093C
mrt4 yor078w
BC41 103 2
YHR052W YCL018W YLR197W YJL078C YCL050C YOR315W YLR432W YER131W YLR388W YHL015W YPL220W YOR232W YPL090C YNL087W YNR067C YER025W YCR075C YHR068W YHL033C YCL061C YCL051W YCL059C YCR084C YAR073W YCL064C YGL028C YIL018W YGL031C YER102W YLR325C YIL119C YKL156W YNL010W YOR168W YBL032W YKR059W YOR312C YDL191W YDR064W YMR319C YER124C YJR123W YCR043C YJL190C YDL136W YKL056C YMR006C YCR031C YMR198W YPR069C YJL050W YPL279C YLR441C YCR057C YIL133C YGR034W YLR344W YOR095C YLR264W YIL052C YNL067W YCL014W YAL059W YMR116C YKR057W YLR061W YGL101W YMR199W YLR446W YML022W YCR065W YER145C YOL127W YLR062C YGR260W YCL001W YHR143W YLR385C YGL253W YMR230W YCL037C YIL009W YHR216W YLR367W YGL189C YNL178W YER066C-A YCR077C YMR117C YLR399C YER056C-A YML063W YBL072C YCL063W YLL045C YCR086W YOR167C YNL066W YBR049C YDL055C YNL327W YLR167W YDL229W
yor080w....3. ERG11..tet.promoter.
BC42 102 2
YCL046W YHR037W YGR224W YMR093W YML066C YOR169C YBL069W YHR183W YGL077C YOR268C YKL084W YDR312W YER073W YOR067C YER074W YHR127W YPR171W YER165W YDR502C YJL211C YGR109C YML027W YHR194W YGR124W YPR138C YHL036W YML126C YGL198W YPL121C YPL169C YKL037W YKL127W YPR074C YOR073W YDL151C YBL032W YKL184W YPL111W YHR142W YAR074C YAL046C YIL061C YMR202W YDL144C YIR036C YLR355C YGR185C YOR090C YAR075W YNL169C YEL076C-A YKL191W YLR112W YIL163C YHR013C YMR224C YJL169W YCR088W YJR016C YCRX06W YEL017W YPL265W YJR147W YMR296C YPL163C YDL042C YPR044C YBR267W YDL052C YFR028C YML045W YGL089C YFL041W YJR001W YNL080C YGL196W YNR044W YBR222C YBR220C YCL027W YGR113W YDL041W YHR214C-B YGR155W YDR037W YGR040W YOR008C-A YNR042W YGL234W YJL069C YOL070C YOL106W YDR344C YIL049W YBR244W YIL015W YHR145C YJR018W YGR259C YKL081W YOL115W YAL022C
tup1..haploid. ssn6..haploid.
BC43 101 2
YOR175C YDR481C YNL173C YCR005C YKL153W YKL035W YJR073C YCL025C YGL037C YGR189C YNL160W YOR153W YEL042W YBR046C YKL152C YIL124W YLR109W YGR194C YDR502C YKL103C YNL015W YBR047W YBR147W YLR259C YCR069W YJR025C YKL151C YMR173W YCL040W YBR145W YGR044C YEL012W YGR238C YJR148W YIL169C YIL111W YKL067W YCR013C YOR184W YPL061W YCL030C YBR169C YKL066W YLL009C YPL256C YJL163C YFR053C YBR053C YMR105C YJL034W YLR367W YPL265W YGR244C YLL026W YML008C YPL163C YKL096W YMR199W YER175C YBR052C YPL092W YBR093C YDR518W YPL019C YMR303C YNL200C YNL208W YOR321W YIR038C YEL071W YDR539W YKL001C YER058W YMR297W YOL058W YML039W YHR171W YIL088C YIL070C YPL081W YJL068C YLR218C YER079W YEL060C YGR234W YOR288C YJL164C YNR001C YOR125C YBR139W YCL043C YHL021C YJL158C YAR071W YGR221C YDR516C YHR215W YKL218C YHL028W YBR126C YDL124W
rps24a..haploid. ymr014w
BC44 101 2
YIR034C YDR481C YLR303W YCR005C YKL153W YKL035W YJR073C YPL048W YHR136C YOR153W YMR083W YEL042W YBR046C YKL152C YMR062C YLR109W YLR302C YDR502C YKL103C YNL015W YCR084C YPL274W YMR276W YJR025C YNR019W YCL040W YBR145W YOL058W YGR238C YHR015W YJR148W YLR259C YIL169C YLR354C YNL239W YHR042W YHR071W YLR092W YDL066W YCR013C YJL012C YPL061W YLR380W YCL030C YPL256C YDL198C YER072W YFR053C YGL117W YGR204W YLR337C YCR088W YPL123C YLR367W YDL022W YIL123W YMR296C YPL163C YML123C YKL096W YJR137C YER175C YCL009C YFR051C YKL036C YOL064C YPL019C YMR303C YNL200C YKL081W YIR038C YEL071W YDR539W YKL001C YML039W YJL088W YJL068C YJR010W YHR029C YOR230W YHR179W YGR234W YNL138W YGL125W YAL023C YNR001C YPR167C YOR041C YBR139W YCL043C YFR030W YOL155C YLR304C YJL158C YGR221C YHR215W YJL060W YHR018C YHL028W YMR096W YGL202W
yel033w ymr014w
BC45 101 2
YOR175C YLR130C YGL123W YNL173C YOR315W YKL035W YHL015W YDR451C YPL090C YGR108W YLR348C YML047C YER001W YBR040W YGR109C YDR302W YPL079W YLR049C YDR450W YMR198W YOR313C YBR092C YEL040W YPL142C YOR073W YLR042C YFL026W YGR020C YMR243C YOR293W YML056C YJL186W YBR085W YJL170C YJL190C YNL058C YHR141C YDL018C YOR212W YNL145W YGR027C YPR132W YDL240W YER026C YJL181W YMR215W YDR146C YML024W YLR367W YLR264W YDL003W YAL059W YDL084W YOR101W YHR152W YKL096W YPR044C YGL101W YPR119W YBL086C YOL104C YJL196C YBR083W YOR369C YOR376W YLR062C YLR405W YBL003C YNL303W YMR065W YOL101C YCL027W YBR189W YNL078W YER117W YHR005C YBL016W YDR133C YNL162W YHR216W YML026C YJL183W YMR001C YHL003C YBR186W YIL078W YNL178W YOR125C YGL138C YGL103W YMR136W YLR452C YDR237W YPL267W YIL015W YGL032C YOL109W YDL101C YOR167C YDL055C YJL157C
HMG2..tet.promoter. ERG11..tet.promoter.
BC46 100 2
YLR130C YGL123W YKL153W YKL035W YBR184W YJL212C YOR232W YJR143C YBL032W YJL063C YLR348C YKL152C YBL058W YGR086C YHR127W YLR109W YER001W YMR215W YGR109C YHR147C YAR073W YPR099C YOR135C YKR006C YER070W YMR032W YCL064C YBR092C YMR158W YPL132W YIL119C YJL096W YJR009C YKR059W YMR243C YKR093W YOR168W YKL018W YBL031W YBR069C YER124C YIL051C YMR012W YBR089W YJR101W YJL052W YOL086C YAR007C YDL003W YML052W YMR006C YNL184C YER026C YPR069C YJL181W YKL138C YLR069C YMR058W YDR347W YOR187W YLR150W YOR095C YEL017W YBR054W YLR183C YGR123C YLR286C YPR119W YBR093C YGR108W YHR153C YGR021W YGL179C YHR143W YBL003C YER031C YIL070C YGL069C YGR052W YNR009W YHL003C YBR186W YOR125C YGR285C YAR008W YJR127C YJR104C YOR264W YDR044W YGR205W YGR192C YPL267W YKL195W YHL004W YDL101C YKL042W YHL028W YNL066W YBR049C YDL055C
Tunicamycin ERG11..tet.promoter.
BC47 99 2
YLR130C YKR057W YKL035W YER131W YMR310C YHL015W YDR503C YLR340W YGR108W YER001W YMR215W YGR109C YAR073W YAL038W YBL087C YBR092C YBR084W YGL031C YGR085C YLR325C YIL119C YPL142C YPL249C-A YPL143W YOR293W YML056C YDL191W YDR064W YMR319C YER003C YLR380W YJR123W YCR043C YJL190C YDL018C YFR031C-A YGL147C YPL256C YLR183C YMR242C YBR191W YKL056C YHR177W YMR032W YCR031C YDR418W YPR069C YOL040C YPR183W YKR094C YGR034W YLR344W YLR449W YLR264W YIL052C YOR176W YGR123C YHR128W YKL096W YLR061W YPR044C YOL007C YGL030W YMR199W YER118C YLR446W YBR093C YPL227C YIL123W YOR369C YOR247W YLR448W YOL127W YLR062C YJL188C YGL179C YBR025C YOL101C YMR194W YOR271C YPL081W YHR174W YOR248W YGR052W YAL003W YML026C YJL080C YGL189C YEL054C YAR008W YER056C-A YMR136W YPL267W YBL072C YDR500C YKL081W YLL045C YDL101C YHL028W
yhr011w....14. ERG11..tet.promoter.
BC48 98 2
YDR481C YLR303W YBR222C YCR005C YKL153W YKL035W YCL025C YMR303C YGR189C YNL160W YMR083W YER073W YBR248C YBR046C YKL152C YMR062C YDL198C YLR109W YLR302C YDR502C YGR065C YGR109C YPL274W YBR047W YBR147W YMR276W YJR025C YBR092C YCL040W YBR145W YOL058W YDL182W YJR148W YLR259C YIL169C YLR354C YNL239W YHR042W YHR071W YDL066W YCR013C YPL048W YCL030C YPL256C YHR136C YJL163C YGL117W YGR204W YMR058W YLR337C YCR088W YPL123C YLR367W YPR035W YDL022W YPL265W YLL026W YML008C YMR296C YPL163C YML123C YKL096W YJL172W YDL193W YCL009C YFR051C YPL092W YKL036C YER145C YOR153W YHR215W YEL071W YEL065W YJL088W YJL068C YHR029C YOR230W YHR179W YKL218C YNL138W YNR001C YOR041C YMR315W YCL043C YFR030W YOL155C YLR304C YJL158C YOR285W YAR071W YDR516C YDR107C YKL081W YJL060W YHR018C YBR126C YMR096W YDL124W
rps24a....9. ymr014w
BC49 97 2
YHR052W YDR384C YMR093W YLR400W YJL122W YPL211W YBR074W YOR340C YMR310C YNR017W YJL212C YER145C YBL032W YGR078C YLR340W YNL132W YNL087W YMR229C YHR068W YOR004W YLR109W YDR165W YDL064W YCR084C YDR321W YML086C YMR276W YDR280W YBR187W YNL182C YBR092C YKR092C YGL099W YHR169W YGR145W YKL156W YOR383C YHR154W YJR009C YMR243C YOR168W YBR069C YJR070C YJR123W YDR365C YOL086C YNL151C YBR232C YJR124C YHL047C YMR006C YKL009W YJL050W YMR058W YPL279C YIL133C YLR150W YOR095C YEL017W YDR496C YAL059W YHR128W YHR174W YHL040C YOR310C YBR093C YGL078C YMR303C YLR348C YPR034W YGL120C YPL266W YEL065W YBR106W YBR247C YGR162W YOR271C YDL014W YIL009W YGR210C YKL004W YMR290C YFL022C YMR049C YLR179C YGR285C YLR068W YNR054C YKL078W YLR192C YKL081W YGR103W YGR245C YBR049C YMR117C YEL037C YPL063W
she4 ERG11..tet.promoter.
BC50 97 2
YLR130C YNL173C YER131W YBR184W YPL220W YOR135C YPR133W-A YPL090C YGR108W YLR348C YCR075C YHL003C YLR312W-A YER001W YGR109C YHR147C YPR099C YPL079W YKR006C YLR049C YPL255W YCL064C YMR158W YER102W YIL119C YJL096W YKR085C YDR225W YMR319C YGR020C YHR154W YDL191W YKR093W YGR034W YGL068W YHR141C YDL018C YJR101W YAR007C YDL136W YBR191W YLR112W YNL184C YER026C YKL138C YLR069C YMR144W YLR441C YLR367W YFL008W YDR337W YBR089W YDL003W YLR183C YBL002W YNL067W YBL086C YJL002C YGR021W YBR070C YGL179C YDR406W YNL315C YER058W YBL003C YEL065W YOR187W YMR065W YIR021W YBL058W YIL070C YMR188C YER170W YGL069C YDR116C YGR052W YNL162W YOL023W YNL030W YOR125C YPL132W YAR008W YJR104C YMR076C YGR205W YML063W YLR304C YDR237W YPL267W YBL072C YKL195W YDL101C YHL028W YOR136W YNL037C YBR009C YBR088C
X2.deoxy.D.glucose ERG11..tet.promoter.
BC51 96 2
YOR175C YNL188W YOR169C YPL211W YBR074W YKR057W YER131W YHL015W YGR157W YGL077C YDR312W YHL003C YGR109C YDR415C YPL079W YMR283C YLR198C YNL114C YLR049C YCL064C YGL028C YDR144C YIL096C YMR193C-A YNL279W YGR085C YDR225W YGL217C YFL026W YGR020C YDR399W YER124C YJL190C YHR141C YLR372W YJR101W YGL147C YNL169C YGR027C YMR242C YDL240W YKL009W YER026C YKR010C YMR215W YPL279C YGR034W YOR079C YBR089W YLR075W YDL003W YLR183C YBL002W YGR123C YLR455W YKL209C YGL101W YDR019C YPR119W YER074W YLR286C YGR129W YHR215W YJL188C YCL001W YKL130C YGR069W YJR094W-A YHR143W YMR065W YOL139C YLR453C YKL112W YDR414C YER117W YHR005C YNL130C YKL172W YNR009W YPL253C YNL030W YNL178W YGL138C YOR320C YJL194W YJL157C YLR452C YBR244W YIL015W YHR196W YBR088C YMR117C YMR127C YNL327W YLR167W YDR447C
KAR2..tet.promoter. ssn6..haploid.
BC52 95 2
YOR175C YDR481C YNL173C YGR194C YCR005C YNL040W YKL035W YCL025C YGR065C YGL037C YHR136C YGR189C YNL160W YOR153W YBR046C YNL208W YIL124W YLR109W YLR302C YDR502C YER001W YKL103C YCR061W YPL087W YNL015W YMR195W YML100W YBR092C YMR173W YCL040W YGR044C YOL058W YLR354C YHR042W YER044C YCL030C YBR169C YPL256C YJL163C YJL042W YBR053C YOL107W YMR105C YCR088W YPL123C YLR367W YPR035W YDL022W YIL123W YGR244C YLL026W YDL130W-A YML008C YPL163C YML123C YKL096W YJR137C YJL172W YMR199W YDL193W YBR052C YPL019C YER145C YNL200C YLR338W YEL071W YBR132C YMR297W YEL012W YHR171W YLR218C YJL068C YJR010W YER079W YNL138W YOR288C YJL164C YNR001C YOR125C YPR167C YBR139W YFR030W YHL021C YLR304C YEL065W YFR053C YGR221C YDR516C YDR107C YHR215W YJL060W YHR018C YHL028W YBR126C YDL124W
rps27b....11. ymr014w
BC53 94 2
YML066C YKL153W YCL026C-A YIR027C YPL019C YNL144C YHR136C YNL334C YBR040W YLL042C YPR015C YLR340W YGR108W YLR348C YKL152C YOR375C YJR011C YOL143C YPL055C YHL044W YAR073W YMR244W YLR054C YLL062C YOR096W YKL029C YBL087C YMR158W YBR145W YMR050C YDR540C YHR015W YGR254W YDR201W YIL119C YFL059W YIR039C YIL121W YHR176W YCR013C YJR078W YFL060C YJL190C YPR122W YGL263W YLR364W YNL333W YCR090C YLR420W YNR073C YFL040W YLR367W YBR148W YFL012W YNL067W YEL070W YML123C YLL061W YFR012W YHR174W YLR121C YOL157C YBR093C YOL064C YIR030C YOR369C YDR330W YGR233C YDR539W YKL001C YLR366W YGL253W YJR029W YJR156C YAL062W YFL058W YGL030W YBL101W-B YCR012W YOR066W YER117W YGR234W YJR159W YPL171C YPR167C YOR041C YAL042W YIL162W YKL216W YGL001C YAR071W YDR516C YHR215W YLR167W
mrt4 rpd3..haploid.
BC54 94 2
YDR220C YLR424W YMR093W YOR214C YIL037C YER115C YDR475C YOR325W YFR056C YHR136C YPL027W YOR242C YJL169W YPL039W YMR082C YBL074C YGR109C YKL118W YDL154W YOR364W YDR268W YMR228W YOR295W YJR060W YHL036W YIR018W YLR289W YLR331C YKL037W YOL116W YNL105W YOR073W YGL217C YNL225C YEL072W YBL025W YOR392W YBR129C YBL068W YLR455W YPL128C YJL085W YLR452C YDL240W YDR380W YNL028W YDR499W YDR106W YHR125W YML122C YCRX06W YPL255W YPL265W YDL108W YGR074W YPL163C YNL127W YLR004C YGL101W YMR233W YOR345C YOR012W YMR118C YBR124W YDR446W YDL042C YHR202W YBR152W YNR044W YDL043C YHR126C YMR065W YKR008W YCL027W YDL041W YNL211C YKL112W YER170W YDR318W YDR250C YJR135C YMR126C YEL028W YOR087W YLR127C YMR231W YBR115C YPL280W YGR073C YJR011C YGR259C YHR215W YML080W YMR127C
ssn6..haploid. swi6..haploid.
BC55 92 2
YAL012W YLR293C YDR481C YKL035W YJR073C YPL048W YHR136C YPR114W YLR340W YGR108W YEL042W YGL105W YGR109C YOL143C YLR109W YPL274W YDR502C YNL072W YGR055W YAR073W YBR147W YBR187W YHR025W YCL008C YLR132C YBR092C YBR145W YAL014C YOL058W YPR183W YHR015W YJR148W YIL119C YPR074C YLR339C YBL032W YOR375C YCR052W YER003C YNL195C YLR380W YJL190C YPL256C YNL169C YLR180W YGR204W YGL184C YLR337C YLR420W YOR181W YLR248W YDL022W YLR044C YLL018C YPL163C YIL123W YLL061W YHR008C YDL193W YCL009C YBR093C YOL064C YDR518W YPL019C YML123C YLR378C YER091C YJR137C YHR215W YKL001C YGR286C YJL088W YOR271C YJR010W YGR234W YJL080C YDL141W YFL022C YLR179C YER120W YPR167C YCL043C YFR030W YAL042W YJL158C YAR071W YKL081W YOR027W YHL028W YAL022C YDR497C YLR291C
mrt4 rml2....13.
BC56 90 2
YHR052W YLR079W YJL078C YOR263C YER043C YGL028C YLR383W YDR083W YER002W YKL009W YCL074W YDR312W YMR229C YPR052C YBR157C YKL164C YHR170W YDL227C YDR502C YER001W YBR040W YOR233W YOR315W YML027W YMR131C YLR049C YGR060W YCL048W YEL033W YBR158W YDR222W YMR011W YDR225W YOR359W YNL111C YLR063W YKL018W YDR399W YBR129C YER124C YBR029C YLR308W YNL002C YHL041W YKL185W YBL039C YLR180W YNL112W YGR160W YNL028W YER006W YOR344C YPL093W YNR053C YOR095C YBL002W YAL059W YNL217W YDR174W YPL163C YPL082C YOL007C YDR429C YPL158C YLR286C YOR182C YHR049C-A YPR144C YGL078C YDR526C YLR194C YPL061W YHR143W YBL003C YMR266W YDL014W YJR129C YKL172W YKR092C YHR089C YDL179W YOR264W YER036C YNL327W YKR013W YGR245C YNL066W YDL038C YKR024C YOR078W
CMD1..tet.promoter. MMS
BC57 90 2
YLR130C YNL188W YAR033W YGL255W YNL173C YOR352W YJR073C YBR184W YPL220W YGL077C YHR140W YPL090C YGR108W YLR348C YBR018C YPR025C YMR031C YPR149W YER001W YGR109C YDR268W YPL079W YCL064C YLR132C YGR238C YER102W YIL119C YJL096W YKR085C YDR225W YNL225C YLR301W YDL191W YGR034W YOL151W YOR075W YHR141C YBR029C YDL105W YJR101W YNL169C YJL153C YLR460C YBR191W YLR112W YER026C YLR069C YMR144W YLR441C YPL255W YDL003W YLR183C YBL002W YNL067W YNL257C YCR102C YKR011C YHR123W YGR021W YGL179C YPL061W YBR132C YER058W YBL003C YEL065W YIR021W YIL070C YHL020C YLR218C YGL069C YJR034W YGR052W YGR234W YBR146W YOL023W YGL051W YNL030W YDR515W YPL132W YAR008W YGL068W YMR157C YML063W YDR237W YPL267W YBL072C YDL101C YHL028W YDR497C YBR009C
swi4 X2.deoxy.D.glucose
BC58 89 2
YOR175C YDR220C YHR037W YNL305C YDR481C YCR005C YKL153W YDR502C YIL028W YDR503C YDR018C YNR007C YPL027W YOR214C YNL328C YGR149W YBL098W YEL019C YHR127W YAL034W-A YMR082C YMR194C-A YBR265W YCR069W YHL036W YLR289W YOL058W YLR420W YDR379W YKL037W YOR073W YNL111C YLR042C YPL111W YOR184W YLR080W YFR047C YCL030C YBR134W YLR013W YGR146C YLR364W YHR168W YIL163C YER026C YMR215W YPL028W YOR187W YDR069C YPL255W YEL017W YPL265W YLR377C YMR271C YDR409W YPL163C YPL158C YER074W YML045W YPL092W YPL019C YHR123W YAL004W YDR264C YNR044W YEL071W YNL078W YHR126C YCL027W YIL154C YLR359W YOR066W YER079W YJR148W YER170W YDR250C YDR374C YDR281C YGL115W YGR040W YGL061C YDL179W YMR088C YCL043C YLL059C YIL015W YGL032C YHR215W YNL327W
ssn6..haploid. rps24a..haploid.
BC59 88 2
YPL076W YOR175C YCL046W YNL188W YGL028C YOR352W YGR157W YGL077C YDR303C YDR312W YHR127W YGR109C YBL108W YML027W YDR268W YPL079W YMR283C YGR014W YGR041W YMR274C YCL064C YIL018W YNR019W YPL121C YDR222W YJL096W YNL018C YDR225W YNL010W YPL066W YNL225C YBL032W YKR059W YPL255W YLR399C YER124C YHR141C YLR372W YJR101W YGL147C YNL169C YKR004C YKL058W YOR380W YLR112W YPR118W YER026C YKR010C YMR215W YPL279C YGR034W YJL189W YDL003W YLR183C YBL002W YLR455W YLR286C YPL163C YDL042C YPR044C YGL101W YPR119W YOR351C YHR133C YOR369C YHR123W YLR062C YKL130C YHR143W YDR224C YKR008W YJR034W YHR216W YHR061C YNR009W YNL030W YBR186W YPL132W YGL138C YJL194W YOR264W YPL124W YKL216W YGL214W YHR164C YMR117C YNL327W YDL240W
swi4 ssn6..haploid.
BC60 44 4
YNL145W YJR025C YKL209C YML039W YCL055W YCL027W YNL279W YAR009C YBL101W-B YMR050C YIL082W-A YHR005C YDR309C YBL016W YLR040C YJR029W YLR042C YDR340W YFL026W YBR012W-B YLR343W YER138C YMR046W-A YGR122C-A YCL019W YBR040W YNL078W YHR214C-B YJL170C YJL157C YOL104C YLR452C YBR083W YGL032C YKR013W YIL080W YML045W YCR018C-A YMR305C YGR014W YNR044W YFL027C YCLX07W YHR084W
ste18..haploid. ste7..haploid. fus3..kss1..haploid. ste12..haploid.
BC61 88 2
YNL188W YOR169C YBR184W YGR157W YGL077C YLR103C YDR312W YML047C YBR087W YHR170W YLR198C YDL227C YCL059C YER001W YGR109C YDR302W YEL061C YMR179W YER070W YOR021C YLR049C YCL064C YBR029C YDR144C YBR092C YGL138C YDR299W YPL267W YDR225W YHR154W YJL194W YHR085W YIL019W YKL045W YKR077W YDL018C YDL105W YLR372W YDL051W YLR222C YMR006C YKL009W YER026C YPR069C YGR128C YMR215W YJL050W YMR144W YMR058W YDR146C YPL279C YER111C YGR108W YBR089W YDL003W YLR183C YGR123C YDR496C YAL059W YGL101W YDR097C YPR119W YOR310C YGL171W YNL024C YJL196C YPL227C YPL266W YOL127W YKL130C YBL003C YOL101C YCL037C YMR217W YNR009W YNL030W YAR008W YLR068W YMR076C YJL051W YDR060W YHR215W YHL028W YLR197W YNL141W YBR088C YDL148C YBR093C
Itracozole KAR2..tet.promoter.
BC62 88 2
YLR130C YCL018W YNL188W YGL255W YCL050C YLR432W YBR184W YPL220W YOR232W YGL077C YDR451C YDR312W YHR127W YER001W YGR109C YDR302W YGR014W YER070W YMR032W YCL064C YAR008W YDR222W YEL040W YPL267W YDR225W YNL010W YBL032W YHR085W YML052W YBR069C YIL158W YBR029C YDL105W YLR372W YPL256C YGR157W YLR112W YMR006C YPR118W YER026C YPR069C YJL181W YMR215W YMR144W YDR146C YPL279C YER111C YBR078W YPL255W YOR095C YDL003W YLR183C YDL084W YOL126C YPR044C YGL101W YOL007C YPR119W YPL278C YGR108W YMR003W YPL209C YOR247W YKL130C YBL003C YOL101C YIL070C YGL069C YDR133C YHR216W YNR009W YNL030W YDR515W YPL132W YOR248W YGL068W YJL194W YPL124W YJL051W YLR084C YKL216W YGL138C YDL101C YKL042W YHL028W YNL337W YDL055C YDL229W
Itracozole swi4
BC63 87 2
YLR197W YPL211W YGL028C YER131W YPL144W YER001W YNL188W YDR461W YPL090C YDR312W YBL027W YMR015C YHR170W YDL227C YHR167W YDR302W YGR264C YNL114C YLR049C YDR450W YCL064C YKR057W YBR092C YLR168C YDR225W YGR118W YIL091C YOR312C YDL191W YJL170C YDR399W YER124C YJL190C YHR141C YBR029C YNL002C YDL051W YDL136W YBR191W YML106W YMR018W YKL009W YPR069C YDR471W YDR146C YER111C YKR094C YDL063C YGR034W YLR344W YIL052C YBL002W YGR123C YAL059W YLR455W YLR286C YKL014C YGL101W YCR102C YOR310C YBR093C YOL127W YNL110C YHR143W YBL003C YMR194W YMR217W YER117W YDR184C YNL162W YKR081C YKL172W YML026C YHR010W YML043C YGL138C YER056C-A YJL051W YDR060W YIL015W YAR071W YHR215W YLL045C YNL066W YKR024C YNL327W YDL240W
KAR2..tet.promoter. MMS
BC64 87 2
YNL173C YBR086C YKL035W YHR183W YMR006C YJL212C YJR143C YDR297W YGR108W YLR348C YNR067C YKL152C YER095W YGR086C YHR127W YDL227C YER001W YOR084W YML027W YMR276W YGR014W YMR307W YER070W YKL097W-A YNL283C YBR092C YFL037W YJL187C YDR309C YEL040W YPL267W YBL032W YER003C YER023W YKL018W YJL170C YPL127C YIL158W YPL256C YOL086C YML052W YBR232C YOR373W YHL047C YHR177W YMR215W YMR144W YBR078W YDL003W YDR507C YLR286C YIL123W YKL096W YMR199W YPR119W YBR093C YJL196C YOR247W YCR084C YNR044W YAR007C YGL253W YOL101C YCL037C YNL078W YMR305C YBL101W-A YLR183C YBR067C YJL092W YER066C-A YGR285C YOR248W YJR127C YGR254W YPL124W YJL158C YBR038W YKR013W YGR109C YKL081W YPL141C YKL042W YHL028W YBR049C YDL055C YNL327W
erg3..haploid. ERG11..tet.promoter.
BC65 86 2
YHR052W YLR130C YLR197W YGL255W YOR315W YKR057W YOR232W YMR292W YNL188W YDR461W YDR312W YNL087W YMR229C YLR318W YHR170W YDL227C YHR167W YBR040W YDR302W YPL211W YML046W YNL031C YNL114C YLR049C YGL028C YBR092C YMR158W YGR044C YOL145C YBR158W YDR222W YJL096W YDR225W YEL017C-A YNL110C YOR312C YDL191W YJL170C YDR399W YBR129C YER124C YJL190C YHR141C YDL136W YDL240W YMR018W YGL033W YKL009W YDR471W YER111C YKR094C YDL063C YGR034W YLR344W YOR095C YIL052C YBL002W YAL059W YLR286C YKL014C YOR266W YBR093C YBR083W YJL168C YNR044W YNL137C YHR143W YBL003C YKL100C YIL009W YER117W YGL069C YDR184C YNL162W YKL172W YML026C YBL053W YMR126C YDL179W YPL043W YML043C YDR060W YIL015W YKL156W YNL066W YNL327W
MMS CDC42..tet.promoter.
BC66 86 2
YAL012W YDR481C YOL158C YDL226C YOR185C YNR017W YPL055C YHR136C YPR114W YMR083W YER073W YBR248C YMR062C YOR375C YGL105W YLR109W YDR502C YGR065C YPL274W YAR073W YBR047W YMR276W YAL038W YHR025W YCL008C YBR092C YBR145W YOL058W YDL182W YER069W YJR148W YGL026C YGR254W YJR009C YHR042W YHR071W YPR002W YML056C YER052C YNR018W YOL059W YCL030C YLR355C YOL086C YLR180W YDL198C YLR391W-A YGL117W YGR204W YMR058W YPR183W YJL159W YER086W YPR035W YLL018C YMR296C YML123C YLL061W YHR174W YDL052C YCL009C YFR051C YER145C YOR153W YKL081W YEL071W YCL028W YEL065W YAL062W YOR271C YOR230W YHR179W YBR067C YLR179C YIL153W YOR041C YFR030W YDL195W YAR071W YLR192C YLR027C YHR215W YMR303C YOR027W YHR018C YMR096W
cka2 rps24a....9.
BC67 86 2
YGR224W YHR108W YOR169C YOR340C YMR310C YHR183W YPR114W YMR093W YGR078C YNL024C YEL042W YML047C YNL096C YOR157C YCR084C YHR127W YBR206W YBR040W YGR109C YMR049C YML027W YPL049C YMR276W YMR307W YHR025W YBR158W YKL127W YEL040W YOR073W YPL246C YBL032W YJL063C YER003C YJL186W YNR017W YBR069C YPL127C YLR380W YGR167W YAL036C YAR075W YLR172C YOL086C YLR112W YHR013C YOL040C YPR183W YBR078W YER156C YEL017W YML052W YIL123W YPR044C YOL007C YDL052C YFR028C YNL132W YMR303C YNL080C YOR025W YOR091W YNR044W YLR259C YDR012W YPL256C YGR162W YCL027W YOR271C YBR048W YMR277W YFL022C YDR321W YER120W YER074W YGR211W YOL070C YGR092W YMR214W YJL158C YBR244W YIL015W YLR060W YBR031W YKL081W YGR103W YPL063W
tup1..haploid. ERG11..tet.promoter.
BC68 86 2
YLR130C YNL188W YGL255W YNL173C YOR315W YGL028C YBL030C YPL220W YOR232W YBR010W YPL090C YDR312W YPR052C YHL033C YKL043W YHR049W YER001W YDR302W YML027W YGR014W YEL035C YMR032W YCL064C YLR432W YLR132C YIL018W YGR044C YPL121C YBR158W YDR222W YEL040W YJL096W YDR225W YNL010W YDL191W YER124C YHR141C YBR029C YPL116W YKL185W YBR191W YDL240W YPR069C YDR146C YPL281C YER111C YGR034W YOR095C YBL002W YGR050C YLR455W YLR286C YPL163C YNL217W YGL101W YOL007C YMR199W YCR102C YHR049C-A YHR133C YJL168C YOR025W YGR021W YER085C YLR062C YMR186W YPL061W YHR143W YBL003C YDR224C YIR021W YIL009W YGL069C YNL066W YJL183W YBR186W YGL138C YGL068W YOR264W YLR399C YJL051W YKR013W YLL045C YKL042W YML102W YNL327W
swi4 MMS
BC69 34 5
YLR092W YDR481C YJL088W YKL035W YCR005C YKL153W YJR010W YHR015W YLR259C YJR073C YLR367W YBR145W YDL022W YNL138W YHR042W YIL123W YJR137C YBR046C YKL152C YPR167C YPL048W YFR030W YJL158C YLR109W YMR296C YMR303C YML123C YNL015W YHR215W YEL042W YHL028W YEL071W YDR539W YKL001C
mrt4 rpl27a....4. yel033w ymr014w rpl12a
BC70 84 2
YOR143C YCL064C YPL279C YGL028C YMR006C YOR175C YNL188W YGR238C YER026C YMR001C YPR069C YKR010C YMR215W YLL045C YMR144W YNL169C YDR146C YER111C YLR441C YAR008W YMR283C YLR183C YGR034W YBR184W YIL119C YPL267W YMR198W YGR234W YDL003W YGR157W YGL077C YBL002W YOL023W YNL067W YNR009W YNL066W YLR455W YLR286C YNL030W YDR312W YOL101C YER070W YHR085W YMR117C YGL101W YHR066W YDL191W YPR119W YJL194W YPR149W YCR102C YJL203W YOR058C YML063W YJL051W YGR108W YDR302W YBL072C YER001W YPL079W YGR109C YHR141C YBR029C YDL105W YLR372W YPL090C YJR101W YGL147C YGL138C YLR460C YHL028W YDR225W YLR300W YGL179C YER124C YDR497C YKL130C YNL327W YBR009C YDL240W YBR191W YHR143W YBL003C YEL065W
swi4 KAR2..tet.promoter.
BC71 84 2
YLR367W YCL064C YLR130C YOR187W YPL004C YBR053C YNL170W YGL255W YNL173C YNL169C YMR105C YIL070C YLR069C YMR144W YOR352W YCR005C YKL175W YLR218C YBR041W YPL123C YIL111W YGR052W YLR177W YIL119C YNL257C YMR319C YEL064C YLR183C YPL265W YKL067W YLL026W YPL165C YIR038C YHR140W YGL160W YKL194C YER067W YHL003C YGR108W YJR073C YLR284C YGR026W YBR006W YOR125C YCR075C YPL132W YGL068W YJR015W YGR248W YIL124W YMR031C YMR160W YBR052C YHL021C YLR304C YJR133W YFR053C YBR024W YGR194C YEL073C YLR133W YER001W YNL200C YPL087W YGR109C YKL140W YBR029C YHR147C YGR021W YKL066W YFR024C-A YGR243W YHL028W YJL221C YBR185C YBR183W YJL153C YDR497C YLR132C YML100W YPL019C YER058W YPR010C YEL065W
rpl27a....4. X2.deoxy.D.glucose
BC72 83 2
YOL058W YMR032W YDR077W YMR271C YFR015C YJR025C YOR074C YKL153W YDR481C YOR135C YCL040W YBR145W YPL127C YPL231W YDR258C YCR005C YCL042W YJL163C YKL035W YCR012W YJR148W YMR250W YGL026C YOR066W YCL025C YMR323W YEL017W YKL218C YIL169C YDR270W YDR250C YLL026W YNL160W YML083C YML008C YPL163C YKL096W YPL265W YNR001C YBR046C YKL152C YCR013C YNL220W YLR367W YGR248W YAL017W YER074W YGL105W YCL043C YMR251W-A YER027C YAL042W YNL278W YJL158C YER103W YLR109W YMR251W YDR502C YCL030C YMR303C YOR153W YMR215W YAR071W YIL154C YDR516C YAL004W YHR215W YBR047W YDR411C YBR147W YPL256C YPL092W YOL086C YLR259C YOR190W YKL159C YBR126C YEL071W YDL124W YPR002W YJL066C YGR189C YJL068C
rps24a..haploid. rps24a....9.
BC73 41 4
YER055C YHR208W YGL117W YGR204W YHR025W YBR145W YJR109C YDL182W YER069W YGL026C YGR065C YHR136C YDR354W YOR202W YMR095C YHR071W YPR002W YER073W YBR248C YER052C YMR062C YGL009C YDR481C YCL009C YFR030W YMR108W YIL116W YIR034C YPL274W YCL030C YML123C YOL118C YAR071W YLR027C YHR215W YBR047W YHR018C YEL071W YMR096W YDL198C YOL058W
vps8 ckb2 cka2 rtg1
BC74 82 2
YLR367W YIR042C YLR259C YDR077W YFR015C YJR025C YOR074C YML039W YKL153W YER026C YJL158C YNL015W YCL040W YBR145W YPL127C YOL058W YCR005C YGR238C YKL035W YCR012W YJR148W YKR076W YGL026C YJR073C YLR232W YPL019C YNL243W YGR234W YIL169C YKL001C YLR231C YDR281C YOR153W YIR039C YMR271C YER067W YPL163C YKL096W YEL042W YOR347C YNR001C YDR358W YKL152C YCR013C YNL220W YHR016C YER175C YDR481C YBR139W YCL043C YBL098W YLR080W YFR047C YPL061W YFR053C YFL043C YLR109W YDR502C YCL030C YMR303C YNL200C YKL103C YGR221C YJL066C YJR125C YFL021W YHR215W YDR359C YPL256C YOL086C YHL028W YLR178C YFL059W YIR038C YDR406W YEL071W YGR146C YDR539W YPR002W YBR046C YNL333W YJL068C
rps24a..haploid. yel033w
BC75 82 2
YAL012W YHR025W YLR044C YHL036W YBR220C YML124C YJR029W YML126C YJL158C YML066C YNL169C YOR271C YER043C YDL041W YER135C YBL101W-B YOL086C YBL083C YPR183W YJR010W YER003C YCR088W YMR276W YLR380W YBR078W YJR073C YKL127W YNR017W YPR074C YEL017W YLR354C YML027W YPL265W YJR129C YLL018C YDL123W YBL032W YLL024C YFR021W YMR296C YFL022C YPL163C YIL123W YLR426W YEL042W YCR052W YMR050C YER120W YCR013C YDL052C YPL127C YOR041C YDL193W YGR109C YMR202W YBL082C YDR476C YBR206W YOL073C YOR027W YDR502C YML008C YMR303C YBR040W YJR018W YCR084C YGR055W YKL081W YLL061W YPL049C YPL256C YHR199C YML045W YLR259C YAL022C YNL289W YDR497C YKL191W YNL321W YPR114W YPL063W YBR222C
mrt4 tup1..haploid.
BC76 82 2
YAL038W YDR384C YOR271C YHR177W YLR293C YJL052W YBR092C YHR025W YOR135C YMR215W YHR174W YMR058W YKL153W YKL035W YPR183W YOL158C YDL226C YPL098C YMR276W YLR378C YHR005C YGR254W YEL040W YML056C YJR104C YEL017W YMR303C YLR339C YJR009C YPL246C YBR067C YGR078C YML074C YMR323W YKL096W YLR179C YNL071W YKL152C YER120W YGR285C YMR243C YDL052C YLR367W YER074W YGL105W YGR092W YER027C YAL042W YGR192C YLR192C YBR206W YPL127C YLR109W YGR082W YPR034W YJL158C YFR051C YER145C YOR066W YGR086C YGR109C YDR516C YLR027C YNR017W YAR073W YKL081W YMR032W YOR247W YBR205W YLR304C YAR042W YLR259C YOL086C YCR051W YPL063W YPL256C YKL097W-A YML078W YOR382W YPR114W YCL028W YEL065W
rps24a....9. ERG11..tet.promoter.
BC77 82 2
YLR293C YCL064C YOR187W YHR177W YMR032W YPL267W YER026C YCL050C YMR215W YCL037C YBR086C YFL037W YLR432W YGR238C YKL035W YHL028W YPL255W YKR092C YBR243C YJR073C YLR150W YEL040W YER001W YHR179W YNL132W YJL212C YDL003W YGR157W YGL077C YJR143C YMR276W YBL032W YHR216W YBR067C YJL080C YML056C YBR078W YLR340W YGR108W YHR128W YDR321W YEL042W YAL023C YLL061W YMR296C YER120W YGR285C YOR248W YER023W YER070W YGL105W YGR109C YGR162W YBR069C YBR093C YMR290C YLR109W YLR183C YLR449W YBR038W YDL064W YMR303C YIL123W YPL127C YCR084C YBR029C YNR017W YAR073W YKL081W YML060W YHR089C YPL256C YOL086C YAL005C YOR340C YLL024C YDL055C YPL061W YOR021C YBR088C YNL102W YER003C
yer044c..haploid. erg2
BC78 82 2
YMR032W YCL064C YGL008C YGL028C YJL124C YLR084C YER026C YCL050C YPR069C YMR215W YHR158C YNR009W YBR086C YIL009W YDR146C YGR238C YBR158W YIL169C YLR183C YBR078W YJR073C YPL255W YEL040W YIL119C YOR095C YDR133C YDL003W YGR157W YGL077C YBL002W YHR216W YBL032W YDR303C YLR432W YDL084W YLR286C YNL030W YGR108W YLR348C YML052W YNR067C YMR186W YOL007C YOR248W YMR199W YPR119W YJL194W YOR264W YER070W YLR399C YPR149W YBR069C YHR127W YOR232W YLR460C YDR134C YER032W YBR038W YER001W YIL158W YGR086C YGR109C YBR029C YMR001C YHR164C YLR372W YOR247W YPL256C YDL101C YKL042W YHL028W YKL185W YDR225W YNL066W YGR041W YDL055C YPL061W YNL327W YBR009C YPL267W YHR143W YBL003C
swi4 erg2
BC79 82 2
YJL042W YCL064C YGL008C YGL253W YLR293C YDR144C YAR075W YER026C YCL050C YNL064C YOL040C YCL037C YBR086C YFL037W YKR057W YGR238C YOR187W YHL028W YMR276W YBR078W YKL004W YLR150W YEL040W YDL064W YHR179W YGR054W YOR224C YGL077C YJR143C YLR348C YHR216W YBL032W YGL049C YMR296C YLR340W YGR108W YHR128W YKL096W YAL023C YPL267W YHR174W YLR060W YJL078C YGL105W YLR106C YDL095W YJL080C YML052W YAL035W YHR127W YOR232W YER003C YPL127C YNL132W YLR449W YJR070C YER001W YMR303C YIL123W YNL066W YNR017W YLL031C YGR109C YBR029C YGL120C YAR073W YKL081W YMR032W YBR283C YPL256C YMR136W YOL086C YAL005C YKL185W YAL014C YMR307W YDL055C YPL061W YDR367W YBR232C YBR088C YPL063W
erg2 PMA1..tet.promoter.
BC80 82 2
YDR012W YLR293C YHR025W YLR130C YHR177W YOL007C YDR144C YOR176W YBR092C YHR013C YJL158C YDR025W YPR114W YMR136W YOL040C YAL014C YKL035W YPR183W YLR179C YGR210C YLR291C YER156C YGR052W YOR271C YIL119C YLR449W YBR048W YFR031C-A YHR216W YKL018W YLR378C YAL003W YBL032W YJL080C YML056C YGR078C YLR340W YFL022C YLR380W YGR108W YIL123W YDR321W YEL042W YEL050C YER120W YEL054C YOR248W YOR157C YER118C YLR150W YKL096W YGL105W YJL121C YER027C YAL042W YDL081C YER003C YLR109W YKR077W YBR038W YER001W YIL043C YIL051C YJL190C YGR109C YHR062C YOL039W YAR073W YKL081W YDL241W YPL256C YLR172C YGR285C YHL028W YJL192C YGL179C YGR260W YOR247W YBR232C YBR187W YLR339C YBR093C
rml2....13. ERG11..tet.promoter.
BC81 81 2
YOL058W YJL042W YCL046W YIL169C YML039W YKL153W YDR481C YJL088W YMR105C YBR145W YCR005C YGR238C YJR010W YHR015W YCR088W YLR259C YER152C YJR148W YJR073C YLR367W YCR050C YHR179W YLR354C YDL022W YGR189C YNL138W YGR244C YOR153W YMR083W YML008C YHR042W YJR059W YLR380W YPL163C YIL123W YMR276W YEL042W YBR046C YKL152C YCR013C YPR167C YKL036C YNL015W YGR204W YMR096W YFR030W YFR051C YOR041C YLR092W YOR230W YJL158C YLR109W YMR296C YDR518W YDR502C YER145C YML123C YKL103C YLR338W YCR084C YKL001C YMR058W YKL035W YHR215W YBR047W YJR137C YLL009C YBR147W YPL256C YLR304C YHL028W YMR303C YIR038C YPL048W YEL071W YKL081W YDR539W YBR222C YPL265W YLR337C YEL065W
ymr014w rpl12a
BC82 81 2
YOL058W YLR134W YBL083C YGL253W YJR029W YLR132C YML123C YPR069C YJL088W YBR145W YGL184C YCR005C YCR048W YGR238C YLR218C YMR035W YJR073C YKL127W YGR254W YOR230W YMR050C YMR323W YGR234W YEL064C YPL265W YLR044C YMR178W YLR231C YNL067W YPR047W YIL121W YHR042W YFL034C-A YGR108W YIL123W YHR202W YLR179C YPL019C YMR319C YBR046C YOR125C YJR018W YOR321W YHR174W YER044C YKL030W YNL239W YGR161C YBL082C YDR476C YLR348C YNL178W YPL163C YDR502C YOR393W YKL053C-A YJR074W YDL021W YJL190C YGR109C YDR516C YPL274W YKL043W YBR047W YDR268W YKL039W YLR059C YML045W YHL028W YLR232W YGL263W YLR354C YIL076W YLR180W YLR153C YEL071W YDR539W YIL053W YJL163C YER058W YEL065W
mrt4 yel044w
BC83 32 5
YJR025C YGL117W YGR204W YJL088W YBR145W YOL058W YDL182W YHR029C YCL030C YKL218C YHR136C YHR071W YLR303W YER073W YBR248C YDL066W YMR062C YDR481C YCL009C YFR030W YLR302C YGR065C YML123C YAR071W YPL274W YHR215W YBR047W YBR147W YHR018C YEL071W YMR096W YDL198C
ckb2 vps8 rps24a....9. rtg1 ymr014w
BC84 80 2
YAL012W YLR044C YML123C YLR293C YJR025C YOR176W YLR109W YDR481C YJL158C YJL088W YOR271C YBR145W YOR027W YOL058W YPR183W YJR010W YHR015W YJR148W YLR179C YGL026C YBR038W YJR073C YPL048W YPL019C YPR074C YGR234W YDL022W YLR339C YDR354W YLL018C YKL148C YGR078C YLR340W YOR375C YLR380W YPL163C YGL125W YKL096W YEL042W YCR052W YDL066W YER003C YNL220W YJL012C YOR157C YGL009C YGR204W YCL009C YBR115C YCL043C YBL098W YOR247W YPL061W YMR136W YFR030W YOL064C YIR034C YDR502C YCL030C YIL123W YPR167C YLR378C YER091C YKL001C YPL274W YKL035W YHR215W YJR137C YKL081W YPL256C YHR018C YHL028W YLR180W YHR136C YGL202W YBR232C YDL198C YER072W YLR337C YER089C
yel033w rml2....13.
BC85 79 2
YLR092W YNL138W YOR125C YFL034C-A YLR109W YDR481C YGR286C YJL088W YMR105C YBR145W YGR044C YGL184C YEL012W YJL163C YJR010W YJL020C YOL158C YLR259C YNL015W YPL123C YLR248W YBR148W YML047C YML083C YPR078C YIL135C YPL265W YKL001C YGR244C YNL200C YDL130W-A YGL146C YGL259W YBR046C YIL123W YCR005C YLR284C YMR319C YBR006W YKL152C YPL087W YLR218C YPR167C YLR367W YHR171W YIL124W YKL105C YFR030W YLR080W YIL070C YDR539W YIL088C YJR137C YMR296C YFL060C YGR065C YIR017C YML123C YJL021C YLR303W YBR201W YLR338W YDR516C YHR184W YHR147C YGR021W YBR047W YBR223C YLR013W YOR321W YHL028W YBR185C YNL034W YEL071W YCR069W YGL062W YEL065W YER058W YFL011W
rpl27a....4. ymr269w
BC86 79 2
YCL064C YLL028W YOR187W YNL184C YLR132C YKL175W YGL255W YMR158W YNL169C YKL138C YIL070C YLR069C YHL020C YCR005C YGR238C YPL265W YMR030W YGL069C YGR248W YJR073C YLR130C YGR052W YBR184W YIL119C YJL096W YKR093W YBR089W YGR234W YDL003W YLR183C YGL077C YNL134C YOR135C YKR006C YPL267W YHL030W YKL194C YHL003C YGR108W YDR515W YKL195W YGR026W YNL257C YOR125C YBL058W YPL132W YAR008W YJR104C YPR099C YER026C YPR149W YCR102C YMR031C YGR205W YJR133W YNL170W YEL073C YLR133W YER001W YLR348C YNR041C YHR123W YGR109C YBR029C YHR147C YGR021W YJR101W YOL151W YNL130C YDL101C YHL028W YGL179C YJL153C YDR497C YPL061W YPL019C YBR132C YAR007C YBL003C
X2.deoxy.D.glucose Tunicamycin
BC87 39 4
YER055C YJR025C YHR208W YDR481C YHR025W YJL088W YBR145W YGL184C YOL058W YJR010W YER069W YDR234W YGL026C YJR016C YOL140W YHR136C YDL131W YDR354W YER073W YJR137C YDL066W YER052C YGL009C YGR204W YCL009C YBR115C YFR030W YOL064C YIR034C YCL030C YML123C YPR167C YAR071W YKL001C YPL274W YHR215W YBR147W YHR018C YDL198C
ckb2 vps8 rtg1 rml2....13.
BC88 78 2
YMR032W YNR044W YOR187W YMR323W YOR175C YNL057W YER026C YNL173C YCL027W YMR215W YIL070C YPL081W YNL078W YPL255W YKL153W YJL034W YOR125C YOR066W YLR259C YER170W YLR367W YIL119C YDR503C YEL017W YIL069C YOR073W YMR303C YPR141C YLR042C YBR040W YPL269W YGL022W YDR451C YPL141C YGR108W YLR348C YKL096W YEL042W YDL179W YEL050C YKL152C YDR528W YPL158C YER066C-A YMR199W YPL127C YER074W YGL105W YER027C YAL042W YHR127W YBR093C YNL312W YLR109W YJL104W YAL034W-A YBL031W YIL015W YGL032C YNL058C YDR516C YKL035W YOR315W YLR045C YHL004W YPL256C YOR135C YOL086C YHL028W YKL185W YPR099C YMR214W YDR406W YDL055C YNL327W YNL177C YER058W YJL158C
rps24a..haploid. ERG11..tet.promoter.
BC89 78 2
YHR052W YOR247W YKR060W YCL018W YMR006C YKL009W YPR016C YLR383W YER026C YGR145W YJL122W YCL037C YEL033W YDR496C YLL061W YHL028W YDR222W YBR078W YDR299W YGL078C YHR197W YNL132W YBR089W YLR222C YDL003W YML052W YGL077C YJR129C YGL099W YKR092C YPL279C YBL032W YMR290C YAL059W YDR451C YPL086C YNL030W YDR312W YER002W YHR085W YBL003C YOL007C YDR429C YLR400W YIL019W YLR068W YER070W YOR095C YOR272W YHR170W YBR069C YER003C YIL071C YGR108W YDL227C YKL078W YJR070C YER001W YBR040W YMR215W YNL112W YBR029C YGL120C YDL166C YPL267W YHR089C YPL256C YJL050W YGR245C YOR344C YDR225W YBL039C YDL229W YDL055C YML047C YLR049C YDL148C YNL141W
Itracozole CMD1..tet.promoter.
BC90 78 2
YOL058W YAL012W YER055C YLR130C YLR339C YHR208W YBR092C YGL255W YHR025W YGR286C YJL088W YOL040C YBR145W YGL184C YKL120W YHR015W YJR010W YER069W YDR234W YGL104C YJR016C YOL140W YER156C YGR052W YER086W YCL030C YLR449W YBR187W YHR019C YGL077C YDR354W YOR176W YDR158W YJL080C YGL009C YER073W YDR321W YDL241W YLL061W YOR271C YML056C YER052C YLR340W YFR055W YJL217W YCL009C YGR109C YFR030W YJL121C YMR136W YER003C YOL064C YOR108W YPL274W YDR502C YER001W YGL125W YPR167C YJL190C YER091C YKL001C YGR055W YGR259C YAR073W YHR215W YJR137C YKL081W YPL256C YHL028W YNL104C YLR180W YJL213W YGR260W YDR497C YDL198C YPL245W YHR216W YBR093C
yer050c rml2....13.
BC91 77 2
YMR032W YCL064C YLR130C YBR106W YCL018W YMR323W YKL108W YLR197W YBR092C YDR501W YER026C YCR075C YPR069C YMR215W YBR074W YMR144W YGR126W YDR528W YHL028W YFL008W YOR095C YMR006C YBR089W YDL003W YLR183C YLR112W YLR103C YNR009W YKL113C YOR101W YPL086C YHL003C YGR108W YMR243C YHR089C YMR198W YBL058W YGR285C YAR008W YOR168W YKL042W YBR085W YMR117C YMR076C YER027C YBR069C YIL119C YBR093C YHR143W YDL164C YER124C YHR133C YGR205W YER145C YNL184C YNL066W YPL267W YGR109C YOR025W YMR058W YEL017W YAR073W YOR316C YJL051W YJL212C YDL101C YAR042W YAR007C YCR086W YGL179C YMR307W YHR172W YBR049C YML052W YEL065W YBR088C YBR187W
gas1 ERG11..tet.promoter.
BC92 77 2
YOR339C YCL064C YER174C YML122C YOL133W YDR481C YML066C YBL044W YMR215W YOR352W YPL132W YCR005C YKL153W YCL026C-A YHR015W YBR041W YER079W YLR183C YKL037W YLR042C YBR148W YJL192C YAL049C YMR106C YNL105W YHR136C YHR126C YNL223W YKL168C YPL123C YER080W YBL032W YOL013C YMR296C YIL050W YHL003C YML123C YBR223C YPL019C YGR026W YNR009W YGL250W YGL138C YGR260W YJR015W YMR088C YGR149W YGR146C YCL043C YLR080W YGL185C YOR187W YHR184W YLR255C YJL088W YNR019W YGR045C YPR096C YGR109C YLR167W YEL073C YHR147C YGR259C YHR215W YJL060W YLR013W YGR257C YNL169C YJL199C YEL071W YCR069W YML100W YBR045C YGR069W YPL265W YOR008C-A YBR222C
rpl27a....4. ssn6..haploid.
BC93 77 2
YLR367W YCR062W YDR077W YFR015C YPL256C YBR092C YDR481C YLL026W YBR241C YLR302C YOL058W YOR042W YCR005C YCL042W YJL163C YKL035W YCR088W YMR250W YPL123C YCL025C YGR065C YEL017W YLR354C YLR346C YDL022W YGR189C YNL138W YBR286W YNL160W YML008C YML070W YHR042W YPL163C YML123C YKL096W YDR033W YNR001C YBR006W YBR050C YJL172W YNL220W YJL068C YHR008C YGR248W YDL193W YLR248W YDL023C YFR030W YJL079C YGR086C YLR304C YPR035W YPL127C YLR109W YER145C YDR502C YCL030C YER062C YOR153W YMR215W YMR251W-A YCL040W YDR516C YDR107C YAR073W YHR215W YJL060W YPL154C YJL052W YOR135C YHR018C YBR126C YEL071W YHR136C YDL124W YBR046C YEL065W
rps27b....11. rps24a....9.
BC94 77 2
YLR126C YKR090W YMR065W YMR158W YCL027W YKL138C YBR083W YLR130C YNL078W YOL014W YOL158C YBR158W YER170W YDR222W YOR315W YMR199W YHR005C YLR042C YEL040W YPL187W YBL016W YDR133C YDL003W YIL132C YOR212W YBL002W YFL026W YBR219C YNL087W YOR101W YLR286C YOR095C YLR348C YGR151C YBR186W YPR052C YGR041W YGL101W YLR049C YPL158C YHL040C YLR446W YDL055C YLR399C YGR205W YKL043W YOL104C YLR452C YPR069C YNR044W YDL227C YER124C YER001W YIL015W YBR040W YOL109W YJL190C YKL096W YOR313C YEL061C YML086C YJR101W YPL082C YNL303W YPL256C YDR225W YPL172C YDR406W YER070W YJL157C YNL315C YGL032C YML047C YJR124C YBR088C YBL003C YHR084W
rad6..haploid. ERG11..tet.promoter.
BC95 51 3
YER055C YIL165C YJR130C YGL117W YJL088W YBR145W YJR109C YOL119C YDL182W YER069W YHR029C YOR337W YJR016C YOL140W YER086W YGR065C YOR303W YKL218C YDR354W YJL089W YOR202W YDR158W YIL164C YPR145W YHR071W YLR303W YER073W YBR248C YDL066W YGL012W YMR062C YER175C YDL170W YER052C YBR115C YBR256C YJR111C YIL116W YIR034C YCL030C YOL118C YML116W YLR027C YBR047W YBR147W YHR018C YOR130C YGL202W YDL198C YKL211C YOL058W
ckb2 vps8 AUR1..tet.promoter.
BC96 76 2
YAL012W YMR323W YER119C YLR132C YBR092C YDR481C YLR303W YMR215W YOR352W YBL018C YGR087C YPR047W YCR048W YGR238C YJR010W YCR088W YER152C YOR181W YFL040W YPL048W YOR097C YCR050C YHR179W YEL017W YGR234W YLR346C YDL022W YLR339C YNL138W YOR288C YOR293W YNL144C YPR006C YJL080C YLR338W YLR340W YPL163C YIL123W YJR073C YEL042W YMR296C YOR125C YPL132W YHR136C YKL036C YHR008C YHR171W YDL193W YIL124W YOL110W YGL023C YBR206W YLR109W YDR518W YLR380W YOR393W YML123C YAR071W YGR221C YDR516C YJL212C YHR215W YGR053C YBR205W YGR044C YOR321W YMR276W YLL062C YJL134W YDR044W YDR539W YPL019C YPL147W YPL255W YLR337C YEL065W
mrt4 rrp6
BC97 76 2
YOL058W YER119C YNL138W YOR125C YJL042W YCL008C YDR481C YOR375C YJL088W YBR241C YBR145W YGL184C YJL068C YBL083C YFL060C YCL026C-A YLR259C YFL040W YCR046C YLR232W YJL163C YOR230W YIL041W YNL276C YIR017C YIL123W YLL018C YKL001C YHL044W YIR039C YIR014W YHR042W YFL022C YFL034C-A YPL163C YDR388W YJR073C YJR137C YBR046C YLR092W YJR010W YPR167C YHR008C YGR204W YCR069W YKL105C YCL043C YFR030W YBR208C YOL110W YJR103W YBR206W YMR296C YDR518W YER145C YFR023W YFL018C YBR072W YJR017C YDR516C YKL035W YBR047W YJL060W YBR147W YBR205W YBL015W YOR321W YHL028W YLR203C YGL263W YAL022C YDR497C YDR539W YBR045C YEL065W YBR222C
mrt4 rpl8a
BC98 75 2
YOL058W YAL012W YHR025W YER028C YAL038W YCL044C YAL062W YDR481C YGR286C YOR271C YBR145W YOR027W YMR296C YOR041C YPR183W YJR148W YDL226C YLR380W YOR185C YGR254W YOR230W YHR179W YGL253W YKL164C YGR234W YHR136C YLL018C YPR114W YCL008C YJL080C YDL141W YLR340W YFL022C YPR002W YML123C YBR223C YBR092C YHR042W YIL153W YHR174W YDL052C YNR017W YLR179C YGR204W YCL009C YGL105W YNL072W YFR030W YKL043W YLR192C YBR093C YLR109W YDR502C YPL055C YER145C YAR071W YCR084C YGL023C YPL274W YMR244W YAR073W YHR215W YBR047W YLL061W YKL081W YOR375C YOL086C YMR276W YMR303C YLR180W YEL071W YIL135C YLR291C YCL028W YEL065W
mrt4 cka2
BC99 75 2
YLR367W YJL042W YDR077W YOL058W YBR092C YLR109W YDR481C YPL163C YLR231C YBR241C YKL035W YGR044C YIL076W YOR042W YEL012W YJL163C YJR010W YCR088W YNL015W YPL123C YLR248W YLR218C YEL017W YLR354C YLR346C YDL022W YGR189C YNL138W YGR244C YLL026W YBR056W YIR039C YML008C YHR042W YGR108W YIL123W YHR202W YCR005C YBR006W YOR125C YCR075C YPR167C YER044C YHR008C YHR171W YDL193W YIL124W YFR030W YGR161C YLR338W YPL127C YJR137C YLR302C YDR502C YPL019C YER145C YML123C YMR215W YDL021W YGR221C YDR516C YAR073W YHR215W YOR288C YJL060W YPL256C YBL015W YHL028W YLR232W YDL085W YEL071W YHR136C YJL068C YBR046C YEL065W
mrt4 rps27b....11.
