# Supplementary material for: DeBi: Discovering Differentially Expressed Biclusters using a Frequent Itemset Approach
Source: Algorithms Mol Biol. 2011 Jun 23;6:18. doi: 10.1186/1748-7188-6-18 (PMC3152888; doi:10.1186/1748-7188-6-18)
Supplement: Additional file 3 — DeBi, BIMAX, ISA, OPSM, SAMBA and QUBIC biclustering results and GO term, TFBS enrichment analysis of the genes and conditions in biclusters on yeast data. [file 1748-7188-6-18-S3.ZIP › file3_yeast/biclusters/bimax/bimax.up.txt]

BC0 542 2
YOR389W YOR011W YDR041W YIL176C YGL262W YDL214C YKL044W YMR101C YHR139C-A YGL037C YKL224C YPL156C YHR092C YIL056W YPR015C YLR154C YLR348C YBR297W YKR102W YPL278C YIL171W YOR225W YDR259C YAL063C YMR009W YOR032C YPL258C YJL219W YBR047W YKL142W YBR147W YOR382W YMR195W YIL136W YOR009W YCL069W YPL166W YOR313C YER045C YDL129W YCL040W YOL156W YGL180W YBR182C YML091C YGR121C YPR151C YPR002W YNL332W YGR096W YDR216W YOR192C YGR249W YNL195C YDR223W YLR413W YDL021W YGR066C YGL157W YJR062C YPR160W YLR300W YER188W YOR062C YBR033W YPR193C YHR177W YHR112C YMR196W YJR130C YKR105C YIR016W YFL052W YMR252C YEL049W YLR089C YDL245C YPL033C YBR054W YGL096W YER067W YKL096W YDR089W YLR237W YHL040C YOL136C YPL057C YPL214C YGR213C YKL036C YOR274W YHR213W YHR043C YLR279W YNL208W YEL039C YIL120W YGR183C YLR461W YOR226C YMR191W YDR403W YFR054C YMR266W YMR081C YNR071C YEL060C YML131W YGR032W YOR314W YJR159W YOL083W YJR061W YMR316W YPR124W YLR312C YDL181W YJL217W YMR279C YFL051C YOR180C YJR157W YIL055C YDR009W YBL064C YLR037C YLL019C YEL067C YKL221W YJL223C YMR096W YDL025C YOR360C YJL171C YNL173C YFL011W YDL048C YKL035W YDL039C YHR210C YLR294C YKL200C YOR381W YDR085C YFL020C YDL037C YNR076W YDR070C YMR031C YJR115W YJL116C YIR034C YDR535C YHL044W YDR149C YNL015W YML116W YBR238C YNR056C YHR080C YKL163W YBR301W YLR283W YPL170W YJL221C YLR211C YNL335W YDR343C YJL214W YER028C YHR044C YLR349W YOL119C YGL121C YKR076W YLR034C YJR094C YIL065C YIR039C YGL146C YGR230W YBR050C YEL066W YAL065C YHR160C YBR240C YIR019C YMR251W YCR104W YMR206W YMR322C YGR067C YOR348C YLL064C YBR161W YDR533C YGL263W YCL038C YJL153C YJL213W YMR018W YGR212W YGR143W YAR050W YMR181C YDR530C YHR033W YKL217W YJL105W YEL038W YML083C YLR460C YMR017W YLL026W YPL088W YPR157W YNL274C YOR328W YMR145C YIL160C YOR178C YOL157C YNR072W YDR209C YOR285W YNL193W YER046W YNR068C YDR541C YAR061W YML128C YPR005C YPR156C YDL085W YBR183W YMR135C YJR048W YML090W YMR177W YLL028W YGL260W YJR156C YMR107W YPL054W YGR286C YGR290W YIL101C YBR039W YOR230W YPL154C YLR311C YPR027C YBR067C YGR138C YLR258W YDL024C YPL177C YHR209W YAL061W YHR176W YNR014W YOL015W YFL053W YDR368W YBL045C YCL073C YGR043C YPR184W YKL008C YDR516C YPL223C YNL045W YDL244W YDL038C YDR044W YDL079C YKL095W YOL150C YNL180C YAR062W YDR534C YOR273C YNR057C YDR186C YDR213W YJL220W YKR098C YPR078C YOL053W YBR157C YDR171W YLR081W YDR112W YCR020C YER054C YOR028C YIL116W YDR402C YER038C YHR049W YPR009W YPL230W YOL154W YGR288W YJR158W YOL084W YPR065W YOR289W YBR230C YLR178C YER158C YCR103C YMR316C-B YMR316C-A YMR325W YMR173W YDR529C YDR096W YDR043C YER075C YGR294W YOL161C YER061C YFR035C YLR270W YPR013C YHR071W YGR293C YHR139C YMR319C YJL079C YIL011W YOR010C YDR134C YBR105C YPL136W YGR180C YLR012C YOR374W YLL025W YBR296C YPL275W YDR032C YOL053C-A YKL201C YHL016C YLL055W YDR401W YER037W YLL054C YIL066C YGL045W YNR073C YLR327C YLR177W YGR088W YKL109W YDR542W YGL259W YPR196W YBR298C YBR072W YBR063C YER175C YKR075C YHR049C-A YJR155W YMR102C YJR149W YER011W YPL134C YGR144W YPR121W YIR038C YDR406W YKR058W YOR280C YNR060W YPL276W YEL065W YOR306C YIL170W YEL057C YKL062W YOL014W YJL100W YBR114W YDL049C YDL241W YJL218W YEL011W YOR338W YIR014W YNL144C YNL125C YDL247W YGR250C YPL222W YHL046C YFR014C YHR022C YAR047C YGR205W YER098W YHR047C YIR041W YGL163C YPL189W YOR384W YKR097W YMR016C YCR062W YEL059C-A YER053C YFL061W YLR149C YGR248W YIL117C YCR021C YJL026W YGL156W YGR289C YMR182C YHR140W YBR053C YMR320W YGL046W YPL282C YDR038C YOR084W YKL043W YIL155C YIL057C YER062C YGL261C YIL172C YMR244W YBR300C YEL059W YOR387C YKL223W YBR066C YJR150C YPL187W YJR038C YHR138C YER150W YMR020W YFL054C YJL045W YNL234W YFL014W YEL024W YOR383C YIL099W YMR136W YLR214W YPL277C YLR278C YJL114W YER044C YOR134W YOR391C YIL019W YAR020C YNR074C YDR005C YAL065C-A YOL151W YKL150W YML084W YBR203W YCR098C YPL091W YPR192W YNR058W YKL161C YEL069C YLL041C YFR053C YGL033W YGL117W YMR105C YJL216C YMR251W-A YJR096W YLR281C YGR244C YOR049C YBR065C YEL070W YIL175W YBL043W YPL171C YMR253C YOL160W YBR052C YGR161C YNL029C YKR106W YKL187C YGR292W YGR243W YAL068C YIR042C YOR378W YGL158W YFR015C YDR345C YFL058W YGL162W YOL152W YIR035C YJL107C YHL028W YGR052W YHR179W YDR133C YDL204W YDR342C YLR284C YLL052C YER096W YER066C-A YDR400W YIL114C YOL055C YHL021C YLR304C YGR153W YIL162W YGL187C YOR229W YBR285W YMR011W YPR123C YBR299W YDR277C YLR176C YDL223C YGL258W YGL191W
tup1..haploid. ssn6..haploid.
BC1 308 3
YNL311C YDL173W YGR267C YOR011W YMR200W YBR294W YPR197C YKR101W YLR149C YDR481C YIL117C YNL293W YDR178W YPL123C YCR005C YDR055W YGL180W YCL025C YDR186C YMR108W YGL156W YDR213W YOL058W YKL224C YPL159C YLR089C YIL056W YNR057C YOR363C YMR019W YDL199C YDL130W-A YER073W YBR248C YOR230W YPR167C YBR046C YHR162W YBR297W YMR062C YMR015C YBL033C YDR038C YDL170W YIL164C YML116W YOR338W YCR106W YGL224C YIL116W YIR034C YGR065C YHL044W YKR071C YGL261C YNL129W YKL188C YDR242W YOR339C YBR047W YEL029C YGR049W YOR202W YGR288W YKL163W YER081W YBR249C YML042W YHR137W YNL220W YMR094W YGR060W YLR092W YER158C YBR147W YJL113W YHR138C YJR025C YKL151C YMR316C-A YJR154W YPL282C YMR173W YPR078C YDR127W YBR145W YBR068C YNR069C YJR109C YNR076W YDL182W YER069W YGL121C YGL026C YLR101C YOL161C YHR039C YFL030W YBL103C YOL064C YFL014W YPR198W YGR110W YNL111C YDR354W YMR134W YMR011W YIR039C YBR004C YPL135W YPR145W YKR019C YJL159W YHR071W YNR059W YOR052C YGL154C YIL094C YDL066W YFL057C YER044C YPL221W YLR327C YJL089W YER052C YDR126W YOR184W YER060W YLR080W YKR099W YGR177C YGR239C YFL028C YCR104W YKL150W YCL030C YDR391C YDL215C YOL118C YDR040C YBR072W YHL021C YBR005W YMR135C YOR303W YIR005W YLL064C YLR023C YOL016C YBR035C YNL104C YCL038C YDR019C YJL048C YNR058W YDR262W YKL161C YDL198C YHR006W YJL223C YML016C YBR043C YOR360C YDR380W YPL052W YIL003W YJR130C YDR035W YLL058W YER055C YIL074C YOR237W YGL184C YCL035C YKR053C YDR530C YDL234C YBR105C YAL068C YEL049W YBR269C YMR097C YJL200C YPL188W YOR385W YDR525W-A YPL033C YOR337W YER128W YNL036W YKL162C-A YML008C YDR158W YLR256W YDL054C YLR056W YGL259W YER090W YJR137C YMR120C YPL272C YDR531W YMR021C YBL078C YLR121C YKR061W YOR221C YMR174C YGR029W YLR290C YPL092W YJR155W YAL044C YLR356W YGR175C YOR203W YIR017C YHL027W YGL117W YDL174C YJR111C YLL027W YGR243W YNL208W YPL170W YOR289W YIR038C YJR016C YOR130C YGL062W YNL229C YLR461W YBR006W YMR191W YKL120W YKR091W YAL053W YER184C YDR077W YLL012W YIL165C YHR208W YOL165C YMR008C YJL088W YPL149W YDR350C YBR296C YMR238W YKL033W-A YOL119C YGL186C YHR029C YER079W YJR148W YDR487C YNL280C YDR426C YEL060C YOR394W YGL248W YGR032W YHR122W YFR055W YLR194C YMR095C YDR453C YNR065C YKR046C YMR316W YNL125C YGL125W YMR271C YOR036W YNL115C YJL213W YHL046C YKL065C YHR209W YGL009C YBR115C YFR030W YPL088W YBR256C YHR180W YLR312C YER185W YDR001C YGR043C YER040W YLR120C YGL001C YHR030C YBR149W YOR200W YLR100W YLR267W YKL218C YHR018C YDR408C YOR208W YNL276C YKR097W YMR189W YMR096W YDL025C YPL264C YKL211C
Itracozole erg2 ERG11..tet.promoter.
BC2 87 10
YMR108W YLR089C YIL056W YOR363C YBR248C YBR046C YHR162W YBR297W YMR062C YFR055W YGL117W YDL170W YIL164C YCR106W YGL224C YIL116W YIR034C YML116W YBR047W YBR147W YOR202W YBR249C YMR094W YJR025C YDR127W YBR145W YJR109C YDL182W YOL119C YGL026C YBL103C YGR110W YPL135W YPR145W YHR071W YDL066W YER052C YOR203W YGR239C YBR105C YCL030C YOL118C YBR035C YNL104C YLR312C YNR058W YDL198C YBR043C YJR130C YDR035W YJR154W YMR097C YJL200C YPL188W YPL033C YNL036W YDR158W YMR271C YDL054C YER090W YDR019C YDL199C YPL092W YOL064C YOR130C YOL058W YER055C YIL165C YJL088W YKL033W-A YER069W YHR029C YOR337W YKL218C YHR122W YMR095C YOR338W YJL213W YPR167C YJL089W YFR030W YBR256C YLR267W YHR018C YMR096W YJR111C YKL211C
Itracozole yer044c..haploid. erg2 hda1 ymr031w.a yhl029c swi4 erg3..haploid. Tunicamycin ERG11..tet.promoter.
BC3 113 7
YBR294W YIL117C YGL180W YMR108W YGL156W YKL224C YIL056W YOR363C YKR091W YBR297W YMR062C YGL117W YDL170W YIL164C YPL088W YIL116W YIR034C YPL282C YML116W YBR047W YBR147W YOR202W YER081W YHR137W YOR289W YMR094W YHR138C YJR025C YDR127W YBR145W YNR069C YJR109C YER069W YGL121C YGL026C YFL014W YGR110W YIR039C YPL135W YPR145W YHR071W YDR242W YLR092W YDL066W YHR030C YLR327C YER052C YOR203W YGR239C YBR105C YCL030C YOL118C YBR005W YBR035C YLR312C YNR058W YKL161C YDL198C YHR006W YBR043C YJR130C YDR035W YGL184C YJR154W YMR097C YJL200C YPL188W YPL033C YNL036W YDR158W YMR271C YDL054C YGL259W YLR356W YLR121C YKR061W YPR078C YJR155W YOL064C YLR194C YLL027W YOR130C YMR191W YOL058W YHR162W YIL165C YMR008C YBR296C YOL119C YHR029C YOR337W YDR426C YKL218C YMR095C YOR338W YKR046C YNL125C YMR316W YPR167C YHR209W YJL089W YFR030W YBR256C YDR001C YER040W YLR267W YGR032W YHR018C YNL276C YMR096W YJR111C YPL264C YKL211C
Itracozole yer044c..haploid. erg2 yer083c gas1 Tunicamycin ERG11..tet.promoter.
BC4 374 2
YOR389W YJL155C YIL176C YER014W YBR241C YPR055W YMR101C YGL037C YKL224C YPR015C YKL188C YPL278C YMR085W YFL051C YOR225W YGR194C YDL048C YPL221W YLL023C YBR147W YIL136W YER179W YCR064C YNR075W YDL129W YCL040W YAR035W YER035W YGL180W YER142C YNL239W YMR069W YPR002W YGL006W YNL332W YJL031C YFL060C YOR343C YDL021W YGR066C YMR262W YDR273W YOR120W YPR160W YFL015C YOR062C YHR177W YHR112C YBR053C YFL052W YJL195C YMR252C YMR040W YHR104W YEL049W YLR081W YDL245C YBR054W YIR022W YHL040C YFR018C YGR213C YKL036C YOR382W YOR376W YJR008W YDR216W YIL120W YDR258C YLR461W YOR226C YMR191W YLR108C YFL063W YDR077W YJL028W YNR071C YEL060C YML131W YGR032W YOR288C YJR159W YOL083W YMR114C YMR279C YMR104C YER185W YIL055C YMR246W YDR009W YEL047C YBL064C YLR037C YHR097C YBR126C YNR014W YKL035W YGL104C YCR050C YPR006C YNL160W YFL016C YDR085C YDR179C YJL116C YIR034C YMR138W YMR182C YER095W YPL187W YNR001C YNL335W YDR204W YJL066C YDR343C YMR103C YMR251W-A YPL119C YOL119C YKR076W YIL111W YLR034C YNL134C YIR039C YFR019W YGR230W YMR304W YOR010C YIR019C YMR251W YMR322C YCL038C YJL153C YLR312C YLR120C YGR212W YAR050W YOR267C YMR181C YHR044C YHR033W YML083C YLR460C YNL036W YMR017W YLL026W YPR157W YNL274C YKL151C YGL063W YKR011C YOR285W YNR068C YDR074W YPL060W YOR092W YML128C YBR013C YDL085W YGL179C YAL020C YNL331C YGL007W YMR177W YGL045W YLR136C YJR156C YMR107W YPL054W YIL101C YHR075C YPL154C YOL156W YBR067C YGR138C YDL024C YHR209W YHR176W YIR015W YMR225C YDL025C YMR007W YHR111W YJR150C YPR184W YMR197C YDR516C YBR149W YNR002C YFR022W YOL150C YIR037W YFR017C YDR010C YDR534C YJL115W YJR073C YDR186C YDR213W YNL334C YLR251W YOL053W YGL208W YDR171W YGR248W YDR112W YER054C YGR141W YAR030C YLR109W YDR078C YKL103C YCR061W YOR289W YNL319W YLR178C YER158C YMR316C-A YMR173W YDR043C YMR250W YGL090W YJL144W YLR270W YHR071W YPL230W YHR139C YMR319C YJL079C YIL011W YJR078W YKL208W YGR180C YLL025W YPL276W YDR032C YOL053C-A YHL016C YBL049W YJL163C YKL091C YER037W YKR053C YPR158W YLR327C YHR087W YFR015C YDR542W YGL259W YBR204C YCR073W-A YBR072W YLR121C YER175C YBL054W YJR155W YMR200W YDR518W YJR149W YER011W YCL049C YNL242W YDL023C YIR038C YKR058W YEL065W YEL069C YMR008C YEL057C YKL062W YDR070C YBR114W YKL218C YEL011W YDR453C YGR250C YNL115C YPL222W YHL046C YIL065C YHR034C YGR205W YDR533C YGL163C YPR156C YKR097W YIL107C YFL061W YLR149C YDR405W YJL026W YHL044W YBR018C YLR142W YGL046W YDR038C YML116W YMR170C YER187W YGL261C YPL282C YPR026W YBR214W YOR387C YBR066C YJL161W YCL042W YHR138C YER150W YFL054C YFL014W YJL073W YIL099W YER121W YLR214W YPL277C YPL138C YLR423C YOR134W YGR127W YOL151W YKL150W YBR203W YFR024C-A YML118W YPL091W YER143W YDL107W YGL117W YMR105C YDL222C YDL234C YJR096W YGR043C YDL022W YDL123W YGR112W YMR253C YBR052C YGR161C YDL162C YIR017C YNL200C YLR236C YDR058C YJL151C YKR082W YLR271W YIL066C YLR299W YDR345C YFL058W YOR280C YOL030W YJL017W YHR179W YDL244W YLL020C YJL057C YDR342C YLR284C YNL014W YJL045W YHL021C YFR053C YDR001C YBR285W YGR019W YBR299W YDL079C YLR176C YMR315W YDL124W YDL223C
ssn6..haploid. MMS
BC5 184 4
YNL311C YIL094C YOL064C YBR294W YDL067C YGL012W YIL117C YLR303W YPL229W YGL180W YCL025C YDR186C YMR108W YGL156W YOR303W YKL224C YLR089C YIL056W YMR019W YDL199C YER073W YBR248C YBR046C YHR162W YBR297W YMR062C YFR055W YGL117W YDL170W YIL164C YPL221W YJL116C YCR106W YGL224C YIL116W YIR034C YGR065C YHL044W YKR071C YPL282C YML116W YOR339C YBR047W YBR147W YOR202W YGR288W YER081W YBR249C YHR137W YNL220W YMR094W YPL250C YOL058W YJR025C YJR154W YIL074C YDR127W YBR145W YBR068C YNR069C YJR109C YDL182W YER069W YJR148W YGL026C YBL103C YGR110W YDR354W YJL222W YIR039C YPL135W YPR145W YNL129W YHR071W YDR242W YGL154C YLR092W YDL066W YIR005W YLR327C YLR149C YER052C YOR184W YKR099W YGR239C YBR105C YCL030C YOL118C YBR005W YOR289W YOR203W YLR023C YBR035C YNL104C YDR019C YNR058W YNR050C YKL161C YDL198C YBR043C YIL003W YJR130C YDR035W YGL184C YML042W YDR530C YEL049W YJR016C YMR097C YJL200C YPL188W YDR525W-A YPL033C YER128W YNL036W YDR158W YMR271C YDL054C YIL173W YGL259W YER090W YML123C YJR137C YMR120C YLR121C YER175C YGR029W YOR363C YPL092W YJR155W YAL044C YLR356W YIR017C YHL027W YBL033C YJR111C YLL027W YOR338W YNR057C YOR130C YMR191W YKL120W YOR306C YER055C YDR077W YIL165C YHR208W YMR008C YJL088W YKL188C YBR296C YKL033W-A YOL119C YGL186C YHR029C YER079W YOR337W YDR487C YOL053C-A YDR426C YKL218C YHR122W YMR095C YNR065C YKR046C YNL125C YGL125W YJL213W YPR167C YGL009C YJL089W YFR030W YBR256C YDL025C YLR312C YDR001C YGR043C YOR200W YLR267W YHR018C YNL276C YMR096W YHR180W YKL211C
swi4 yer044c..haploid. erg2 ERG11..tet.promoter.
BC6 341 2
YOR389W YOL099C YNL134C YIL107C YOL119C YJL155C YLR311C YLR149C YIL176C YER014W YJL222W YBR241C YDR178W YOR011W YGL180W YNR057C YDR186C YMR009W YDR272W YDR213W YOR303W YOL083W YKL224C YKL202W YPL159C YPL177C YPL135W YNL160W YGL156W YLR089C YIL056W YHR140W YPL282C YKL200C YOR363C YKL198C YDR149C YDR085C YFL020C YLR142W YDL037C YNR076W YJR035W YJR052W YBR297W YDR070C YKL218C YGL046W YNL208W YDR171W YDL170W YER015W YIL164C YCR020C YPL088W YIL117C YMR170C YGR141W YIL155C YIL116W YIR034C YDR535C YAL063C YGL261C YLR303W YHL044W YKL103C YER038C YPL087W YNL015W YML116W YNR056C YPR026W YBR047W YKL142W YBR301W YNL294C YGR049W YGR288W YKL163W YMR034C YIL136W YPL165C YOR134W YJR008W YKR099W YDR204W YOL016C YBR230C YBR066C YGR237C YJR150C YOR230W YBR273C YER158C YBR147W YLR121C YER045C YKL151C YER020W YDR530C YPR078C YMR173W YER150W YPL170W YLR349W YMR020W YOR289W YNR069C YMR316C-A YMR256C YHR139C YDR043C YMR250W YDR104C YGR294W YOL161C YIL111W YFL030W YBL103C YMR175W YBR182C YER061C YFL014W YPR198W YEL024W YLR252W YDL110C YMR325W YJL151C YKL150W YIR039C YLR270W YIR038C YGR121C YHR042W YHR071W YOL084W YNL332W YLR092W YJL114W YER044C YPL221W YOR391C YIR005W YDR126W YJL079C YPL107W YOR203W YML016C YPR154W YMR251W YBR105C YDR223W YMR316C-B YMR322C YMR244C-A YBR072W YBR005W YMR135C YLL025W YBR203W YBR169C YLR023C YPR184W YHR047C YOR152C YOL053C-A YKL201C YCL038C YJL153C YJL213W YBL049W YLR031W YKL161C YJL163C YJL223C YMR007W YOR360C YER037W YGR212W YHR112C YJR155W YJR130C YGL117W YLL058W YLL026W YGL045W YMR181C YJL161W YKR053C YCR104W YDL234C YMR040W YOR040W YJL105W YHR104W YEL049W YJL159W YER144C YLR327C YJR096W YGR088W YPL033C YDR038C YBR071W YNL036W YHR138C YBR290W YGL096W YDR542W YPR167C YGL259W YLR356W YFR023W YMR265C YMR226C YPR015C YMR085W YMR021C YOL136C YFL055W YBL043W YER175C YIL073C YPL054W YOR274W YBR293W YGR161C YDL223C YGL191W YMR200W YOR328W YOR062C YJL116C YOR034C YIR017C YJR149W YBR250W YER034W YBL033C YMR023C YML128C YGR144W YMR011W YKL197C YGR243W YDR058C YLL064C YML118W YDL085W YBR183W YNL331C YGL062W YLR461W YKL001C YMR191W YMR196W YBR033W YOL013W-A YOR306C YLR414C YER184C YFL063W YDR077W YLL012W YLR312C YJR156C YMR107W YMR008C YKR098C YFL058W YPL026C YKL188C YBR296C YPL222W YLR345W YDR329C YMR062C YBR114W YGL121C YJL017W YOR036W YEL060C YML131W YOL132W YDL204W YNL009W YNL276C YEL011W YNR058W YDR453C YOR338W YDL039C YOR285W YNR002C YAL068C YNL125C YJL108C YGR250C YMR316W YJR151C YNL115C YER096W YNL210W YLR251W YHL046C YJL045W YML130C YHR209W YPL060W YPL156C YFR030W YHL021C YLR056W YDR533C YIR041W YER185W YGR153W YOR065W YDR001C YGR043C YIL055C YLR120C YLR178C YBR149W YBL064C YGR032W YLR037C YHR097C YML121W YKR097W YDL244W YGR154C YLL041C YDL038C YMR096W YDL025C YGR213C YMR015C YJL171C
ssn6..haploid. ERG11..tet.promoter.
BC7 315 2
YMR171C YCR062W YBL026W YGL163C YIR037W YDR041W YGL209W YLR149C YGL255W YFR017C YNL173C YBR241C YMR063W YMR187C YMR085W YLR383W YBL030C YNL180C YDR534C YCR097WB YGR097W YJR073C YNR057C YOL150C YGL156W YLL030C YOL083W YMR114C YNL160W YNL200C YER053C YDR244W YDR031W YGR236C YCR061W YEL005C YAL040C YMR320W YDR070C YBR157C YOR382W YGR248W YHR071W YMR031C YFL051C YJL116C YGR086C YIL155C YPL223C YBR024W YGR194C YCRX16C YMR009W YER062C YMR182C YKL103C YDR149C YBR098W YNL015W YER095W YPL200W YPL114W YBR047W YLL023C YBR147W YOR135C YBR214W YKR005C YKL163W YER138W-A YMR144W YCL075W YNR001C YPR065W YPL135W YMR015C YPL222W YBR230C YLR031W YPL159C YLR410W YML076C YCR064C YHR138C YKL151C YOR180C YLR189C YMR173W YOR152C YCL040W YHR199C YHR008C YML116W YAR042W YMR199W YMR256C YOL119C YGL121C YMR250W YMR222C YIL111W YFL030W YGL104C YNL134C YFL014W YMR195W YEL024W YNL155W YOR383C YDL110C YHR079BC YDL085W YIL099W YMR069W YLR270W YMR299C YPR026W YFR019W YOL084W YPL230W YJL102W YMR279C YOL155C YNL310C YAR043C YMR197C YAL039C YBL031W YOR161C YHR160C YML016C YPR124W YMR251W YBR105C YDR223W YMR184W YML120C YMR244C-A YMR210W YBR072W YGR067C YMR175W YMR030W YOL011W YMR262W YNL242W YPL276W YOR120W YBL015W YDR032C YLR394W YML068W YCL038C YJL153C YBL049W YPL134C YJL163C YNL036W YLL041C YBR019C YDR401W YML023C YNL237W YMR252C YMR006C YBR053C YLR178C YLL058W YOR081C YMR105C YBL045C YJL195C YMR034C YMR181C YCRX01W YCL042W YDL222C YMR251W-A YHR033W YGL221C YHR104W YKL150W YML100W-A YHR087W YJR077C YDR207C YMR136W YBR054W YPR184W YDL218W YML029W YGR244C YDL123W YGR112W YMR322C YCL014W YPL275W YKR013W YNL274C YMR316C-B YLR356W YFR023W YKL096W YLR237W YIR022W YOR374W YML090W YMR145C YDR231C YBL043W YER175C YMR008C YMR253C YML121W YBL086C YBL054W YMR162C YGR019W YMR102C YMR200W YOR328W YMR058W YIR017C YJR149W YBR149W YBL033C YNR014W YML128C YLR236C YOL151W YFR024C-A YMR264W YBR013C YHR139C-A YNL179C YDL023C YIR038C YMR186W YEL039C YGL062W YPL119C YOL053C-A YMR191W YJL078C YEL065W YLR108C YMR040W YDR077W YLR299W YMR226C YMR281W YML015C YKL148C YHR158C YML032C-A YHL041W YIL101C YMR062C YOL030W YHL040C YGR052W YJL017W YKL147C YDL139C YDL204W YCL041C YGL075C YOR303W YIR014W YLR443W YPR123C YNL125C YJL056C YBR077C YKL202W YNL115C YER096W YDL181W YJL137C YML130C YML119W YBR139W YMR315W YPL136W YGR150C YLR304C YPR192W YMR007W YOR065W YDR001C YOL122C YDR036C YJR037W YIL055C YJL106W YML131W YMR246W YMR170C YMR304W YGL081W YGL025C YDR359C YBL064C YGR053C YGR032W YMR101C YML088W YML091C YBR126C YCL013W YPL154C YLR047C YMR096W YDL124W YLR326W
ssn6..haploid. rpd3..haploid.
BC8 313 2
YNL311C YOR389W YMR322C YPL107W YBR294W YML100W YIL097W YLR311C YKR101W YGL012W YBR255W YLR303W YBR128C YPL026C YPL123C YCR005C YOL136C YIR027C YMR097C YCL025C YGL156W YLR252W YKL133C YPR167C YNL160W YER092W YPL191C YPR015C YDL199C YDL130W-A YDR034W-B YBR248C YDR085C YOR391C YLR142W YBR046C YHR162W YJL037W YBR297W YDR070C YJR039W YOL153C YKL150W YPL202C YER015W YHR071W YER130C YNL133C YOR215C YJL116C YMR170C YOR137C YOL117W YGL224C YIL116W YIR034C YKR009C YGR065C YKR069W YER038C YNL015W YML116W YML054C YGL121C YBR047W YKL142W YLR054C YBR147W YOR237W YOR044W YER081W YIL136W YML042W YHR137W YNL220W YMR094W YGR237C YLR031W YOL058W YGL248W YJL113W YNR058W YHR138C YJR025C YKL151C YMR316C-A YJR154W YLR327C YDR127W YBR145W YDL059C YNR069C YJR089W YMR256C YER069W YDR043C YIL111W YFL030W YFL014W YNL276C YOL162W YAL037W YBR280C YIR039C YPL135W YEL072W YNL129W YDL020C YJL070C YBL048W YJL016W YOR052C YCR083W YLR092W YDL066W YKR061W YFL057C YHR139C YOR130C YCL067C YLR149C YER052C YOR392W YPL188W YLR080W YFR047C YLL047W YGR239C YFL028C YGR201C YBR105C YDR223W YCL030C YDR391C YDL215C YOL118C YBR072W YKL026C YKL001C YOR303W YBR203W YOR203W YLR023C YBR035C YLR290C YOL053C-A YKL201C YNL128W YCL038C YDR253C YJL048C YBL049W YNR050C YDL198C YIL045W YOR360C YMR169C YHR112C YOL119C YJR130C YGL117W YJR036C YMR201C YKL141W YIL074C YJL163C YOR031W YGL184C YCL035C YJL161W YDR530C YMR175W YHR104W YDR208W YJL166W YJL200C YJR096W YNL117W YDR525W-A YGR088W YPL033C YPL250C YIL055C YNL036W YMR052W YPL248C YLL026W YGL096W YDR158W YLR256W YML128C YMR316C-B YGL259W YLR107W YFR023W YPL060W YJR137C YOL165C YOR121C YDR019C YBL078C YFL055W YBL043W YER175C YMR174C YER159C YMR173W YHL029C YPL092W YJL213W YGR213C YAL067C YOL064C YOR173W YJL088W YIR017C YMR019W YNL325C YMR023C YJR152W YOR202W YJR008W YOR289W YOL025W YDR058C YMR090W YCR039C YNR057C YNL331C YGL062W YOL013W-A YBR006W YPR010C YBR033W YLR148W YMR137C YER055C YLL060C YMR040W YMR271C YJR035W YIL165C YJR156C YMR107W YCR097W-A YFL058W YCR007C YJR109C YKR064W YKL188C YPL222W YJL103C YJR010W YMR062C YHR029C YDR379W YER024W YGL249W YBR137W YDR426C YKR049C YOL132W YDL204W YNL009W YGR267C YEL011W YNL332W YMR095C YPL165C YOR338W YOL083W YOR285W YDR242W YLL063C YJL108C YGR250C YMR316W YJL017W YKL202W YER096W YLR247C YLR251W YIL164C YJL045W YCR020C YJL089W YFR030W YBR256C YHR180W YDR533C YLR312C YGR153W YPL264C YDR001C YGR043C YER040W YML131W YHR211W YPL003W YBR149W YBL064C YLR267W YKL218C YHR018C YKR097W YDL244W YGR154C YMR096W YDL025C YJR155W YGR008C YKL211C YGL191W
PMA1..tet.promoter. ERG11..tet.promoter.
BC9 69 9
YJR025C YIL165C YHR208W YGL117W YMR008C YIL117C YDR127W YGL184C YBR296C YJR109C YOL119C YER069W YHR029C YGL180W YOR337W YJR016C YMR097C YJL200C YDR426C YGL156W YKL218C YGR110W YNL036W YMR271C YMR095C YOR338W YIL056W YIL164C YDL054C YHR071W YPL135W YGL125W YJR137C YLR092W YDL066W YBR297W YMR062C YNR057C YDL170W YER052C YFR030W YIL074C YBR256C YJR111C YMR108W YGR239C YIL116W YIR034C YBR105C YCL030C YJR130C YOL118C YPL033C YML116W YOR339C YOR203W YBR047W YBR147W YPR167C YOR202W YNL104C YNL276C YER081W YMR096W YBR249C YJR155W YDL198C YMR094W YOL058W
Itracozole X2.deoxy.D.glucose yer044c..haploid. erg2 hda1 clb2 gas1 swi4 ERG11..tet.promoter.
BC10 304 2
YPR115W YIL107C YJL155C YHR067W YLR311C YDL067C YGL012W YIL176C YDR380W YJL222W YNL293W YDR178W YPL123C YDR055W YLR241W YNR057C YGL156W YLR252W YOR303W YOL083W YKL224C YGR189C YML087C YDL238C YPL135W YKL051W YMR196W YPL282C YPL027W YBR302C YGL261C YDR085C YFL020C YBR006W YKR091W YKL133C YDR350C YDR070C YKL218C YOR394W YFL062W YDR171W YJL171C YGR149W YHR071W YER130C YIR043C YOR215C YER014W YMR170C YOR338W YIL116W YLR149C YAL063C YMR271C YER038C YPL087W YNL015W YPL221W YDR242W YHR139C YKL163W YDL057W YBR287W YBR301W YPL170W YOL162W YHL002W YPR184W YNL192W YIL136W YOR134W YKL142W YML042W YHR137W YNL160W YBR230C YIL108W YPL250C YLR178C YPL159C YBR273C YER158C YBR147W YLR121C YER045C YKL151C YMR316C-A YJR154W YMR325W YER150W YBR145W YMR020W YMR294W-A YOR137C YDL248W YER069W YDR043C YMR250W YGR294W YOL161C YFL030W YJL152W YGL178W YFL014W YEL024W YDL110C YJL151C YLR158C YIR039C YBR004C YLR270W YIR038C YJL159W YDL020C YHL048W YNR059W YOR052C YNL332W YNL294C YKL141W YNL044W YDR034W-B YHR030C YLR327C YFL057C YDR126W YGR295C YLR080W YKL026C YOR203W YML016C YML100W YCR104W YKL150W YDR391C YBR072W YBR005W YOR289W YEL073C YOL159C YBR203W YBR169C YML118W YMR295C YHR047C YJL153C YDR019C YMR181C YBR071W YBL049W YKL161C YHR211W YIL117C YHR006W YJL223C YER037W YPL052W YAR027W YJR155W YJR130C YJR161C YGL248W YOR031W YGL184C YCL035C YJL161W YDR530C YDL234C YPR015C YHR104W YEL049W YBR269C YER144C YJL166W YJL070C YJR096W YOR385W YDR525W-A YDL130W-A YDR293C YNL036W YHR138C YLL026W YGL096W YHR001W-A YDR542W YDL054C YGL259W YLR356W YPL271W YOR121C YBL078C YFL055W YBL043W YKR061W YGR166W YHR051W YDL072C YMR085W YPR078C YMR189W YDL223C YGL191W YLL025W YKL016C YJR149W YLR345W YNL208W YLR194C YML128C YJR008W YLL064C YPL110C YMR090W YCR039C YBR183W YOR104W YKL162C-A YAL068C YLR461W YOL016C YML132W YMR191W YPR010C YOR306C YNR076W YAL053W YMR040W YDR077W YLR312C YJR156C YLR093C YMR008C YFL058W YJL088W YPR154W YLR251W YMR238W YPR191W YJL103C YMR062C YMR169C YER079W YGL121C YJL017W YPR155C YOR036W YEL060C YKR049C YDL204W YOL153C YEL011W YOR202W YPL165C YNR065C YKR046C YNL336W YOL108C YJL108C YGR250C YMR316W YML054C YNL115C YLR257W YHL046C YMR256C YKL065C YHR209W YIL173W YMR174C YJL048C YOL082W YPL088W YBR256C YNR058W YDR533C YIR041W YGR153W YPL264C YDR001C YLR225C YGR043C YIL055C YLR120C YML131W YNL043C YJL167W YBR149W YBL064C YGR032W YLR037C YHR018C YHR097C YOR208W YGR110W YKR097W YDL244W YGR154C YLL041C YML130C YJR111C YGR213C YGR008C
she4 ERG11..tet.promoter.
BC11 151 4
YNL311C YOL064C YBR294W YLR149C YIL117C YGL180W YMR097C YCL025C YMR108W YGL156W YOR303W YKL224C YIL056W YPR015C YOR363C YBR248C YOR230W YBR046C YHR162W YBR297W YDR070C YFR055W YGL117W YDL170W YIL164C YCR106W YGL224C YIL116W YIR034C YGR065C YPL282C YML116W YOR339C YBR047W YBR147W YOR202W YGR288W YKL163W YER081W YHR137W YOR289W YMR094W YLR178C YJR025C YJR154W YER150W YDR127W YBR145W YNR069C YJR109C YDL182W YER069W YGL026C YFL030W YDL025C YGR110W YIR039C YPL135W YPR145W YBR269C YHR071W YDR242W YLR092W YDL066W YIR005W YLR327C YER052C YDR126W YLR080W YOR203W YJL159W YGR239C YMR251W YBR105C YCL030C YOL118C YBR005W YOR128C YBR035C YJL213W YNR058W YKL161C YDL198C YBR043C YJR130C YDR035W YGL184C YCR104W YJR016C YLR193C YJL200C YPL188W YPL033C YNL036W YDR158W YMR271C YDL054C YGL259W YLR356W YMR120C YLR121C YBL043W YMR174C YMR189W YPL092W YJR155W YAL044C YIR017C YHL027W YBL033C YLL027W YNL208W YDL085W YOR130C YMR191W YOL058W YER055C YIL165C YOL165C YMR008C YJL088W YBR296C YOL119C YMR062C YHR029C YOR337W YDR426C YEL060C YKL218C YHR122W YMR095C YOR338W YKR046C YNL125C YDR019C YPR167C YJL089W YFR030W YBR256C YJR111C YLR312C YER185W YDR001C YGR043C YIL055C YLR267W YHR018C YNL276C YMR096W YHR180W YKL211C
Itracozole swi4 yer083c ERG11..tet.promoter.
BC12 301 2
YIL107C YIR037W YER053C YGR070W YJR121W YGL255W YER014W YCR021C YLR370C YDR178W YAL063C YEL059C-A YJL026W YJR073C YNR057C YGL156W YJL155C YGL037C YKL224C YHR210C YPL135W YNL160W YNL200C YHR092C YMR196W YEL058W YLR294C YPR015C YJR130C YGL261C YDR085C YFL020C YNR076W YLR251W YDR070C YKL218C YCR036W YDR171W YGR248W YMR085W YPL088W YIL117C YMR170C YLR258W YOR338W YIL116W YGR182C YDL048C YJL158C YER038C YPL087W YNL015W YER095W YPL258C YGL121C YKL163W YKL142W YOL112W YBR301W YPL170W YBR214W YOL113W YPR157W YBL045C YNR001C YOR134W YER179W YPR154W YOL030W YJL066C YBR230C YMR062C YPL166W YDR343C YDL119C YBR273C YER158C YBR147W YLR121C YER045C YKL151C YMR316C-A YOR107W YMR325W YNR058W YER150W YKL104C YCL040W YDR529C YMR020W YHR097C YDR043C YKR076W YER035W YGR294W YOL161C YFL030W YMR030W YFL014W YEL024W YLR252W YDL110C YJL144W YJL222W YEL049W YIR039C YLR270W YIR038C YHR071W YIL136W YPL230W YNL332W YNL294C YLL041C YHR139C YDR216W YPL078C YDR298C YBR295W YJL102W YDR126W YJR096W YMR184W YOR203W YML016C YDR134C YPR160W YCR104W YKL150W YGR180C YML117W YBR072W YPL057C YBR005W YOR289W YLL025W YOL011W YBR203W YBR169C YML118W YOR120W YPR184W YHR047C YDR032C YMR191W YML068W YLR300W YJL153C YLR312C YBL049W YKL161C YLR178C YJL223C YGR153W YPL159C YER037W YJR155W YBR053C YOL107W YLR311C YOR303W YBR082C YAR050W YOR267C YMR181C YJL161W YCR101C YDR530C YDL234C YHR033W YAL068C YHR104W YDL004W YJL159W YER144C YLR327C YHR087W YJR077C YPR158W YBR054W YBR071W YNL036W YHR138C YGR244C YLL026W YGL096W YDR441C YDR542W YML128C YKR013W YNL274C YLR177W YGL259W YLR356W YKL096W YOR374W YMR145C YFL055W YBL043W YOL122C YKR011C YNL058C YDL223C YGL191W YDL118W YJR149W YCL049C YNL208W YDR435C YHR043C YLR149C YPR005C YJR008W YGL157W YLL064C YMR305C YJL151C YBR183W YEL039C YOL048C YKL062W YLR461W YOL016C YJR048W YML120C YPR148C YOR306C YIR042C YMR040W YDR077W YDR403W YJR156C YMR008C YJL056C YFL058W YKL148C YPL221W YAR009C YGR183C YJL107C YLR345W YPL282C YJL100W YGR142W YBR039W YJL017W YMR250W YEL060C YML131W YDR133C YDL204W YEL011W YKR097W YPL165C YOR036W YOL083W YGR138C YJL108C YGR250C YMR316W YPL140C YDR342C YNL115C YDL181W YHL046C YMR256C YHR209W YOL055C YOL031C YPR078C YOR387C YCR100C YDR533C YIR041W YFR053C YIL176C YDR001C YGR043C YIL055C YLR120C YGL187C YMR197C YPR020W YBR149W YBL064C YGR032W YBR076W YLR037C YDR277C YML091C YBR126C YDL244W YGR154C YKL091C YML130C YMR315W YDL124W YGR213C YGL258W YJL171C YOL047C
she4 ssn6..haploid.
BC13 117 5
YIL094C YOL064C YBR294W YIL117C YGL180W YMR097C YOR338W YMR108W YGL156W YLR089C YIL056W YOR363C YER073W YBR248C YBR046C YHR162W YGL117W YDR070C YIL164C YPL221W YGL224C YIL116W YIR034C YKR071C YML116W YBR047W YBR147W YOR202W YER081W YKR099W YHR137W YNL220W YMR094W YER045C YJR025C YIL074C YDR127W YBR145W YJR109C YDL182W YER069W YGL026C YMR011W YPL135W YPR145W YNL129W YHR071W YLR092W YDL066W YER052C YLR327C YFL057C YDR126W YBR249C YGR239C YBR105C YCL030C YOL118C YBR005W YOR289W YOR203W YBR035C YDR019C YNR058W YKL161C YDL198C YJR130C YDR035W YJR154W YJL159W YLR193C YJL200C YPL188W YPL033C YNL036W YDR158W YMR271C YDL054C YMR189W YLR356W YJR137C YBL043W YPL092W YJR155W YAL044C YIR017C YHL027W YBL033C YLL027W YOR130C YMR191W YOL058W YER055C YDR077W YIL165C YMR008C YJL088W YOL119C YMR062C YHR029C YKL023W YBR114W YKL218C YHR122W YDL131W YMR095C YNR065C YNL125C YPR167C YFR030W YBR256C YLR267W YHR018C YKR097W YMR096W YJR111C YKL211C
anp1 swi4 Itracozole Tunicamycin ERG11..tet.promoter.
BC14 291 2
YIL107C YBR294W YGL012W YIL176C YIL117C YLR303W YNL293W YDR178W YDR055W YPL229W YGL180W YIL055C YNR057C YDR186C YJR148W YGL156W YJL155C YKL224C YGR189C YML087C YPL156C YKL051W YKR098C YLR089C YIL056W YKR071C YDL199C YDL130W-A YER073W YDR085C YOR230W YMR097C YHR162W YKL133C YJR052W YBR297W YMR062C YOR394W YPL282C YGL117W YDL170W YHR071W YER130C YPL088W YBL098W YOR137C YOR338W YIL116W YIR034C YDR535C YMR009W YMR316W YJL047C YGL261C YNL129W YML116W YNR059W YHR139C YNR056C YGL121C YOR339C YBR047W YBR301W YOR044W YGR288W YKL163W YER081W YJL070C YOR134W YJR008W YBR249C YMR181C YHR137W YOR289W YNL294C YIL108W YPL250C YOL058W YGR166W YBR147W YER045C YJR025C YMR316C-A YJR154W YMR271C YDR127W YBR145W YLR331C YBR068C YNR069C YJR109C YNR076W YER069W YDR043C YGL026C YGR294W YOR363C YGL178W YFL014W YPR198W YGR110W YLR256W YIL173W YJL222W YEL049W YIR039C YBR004C YPL135W YPR145W YJL159W YDL020C YNL093W YOR052C YLR092W YDL066W YDR034W-B YHR030C YPL221W YLR327C YER052C YDR126W YKL026C YOR203W YHR001W-A YMR108W YGR239C YFL028C YMR251W YCR104W YCL030C YNL192W YDR059C YOL118C YHL021C YBR005W YOL016C YLL025W YOL159C YBR203W YBR169C YOR385W YMR295C YBR035C YMR094W YNL104C YCL038C YLR312C YBR071W YNR058W YDR262W YKL161C YDL198C YHR006W YML016C YBR043C YPR167C YPL264C YPL052W YOR306C YJR155W YJR130C YDR035W YLR193C YIL074C YLR247C YGL184C YML042W YJL161W YBR105C YGL219C YAL068C YDR006C YIL152W YER144C YJL166W YJL200C YPL188W YGL168W- YNL117W YPL033C YDR293C YNL036W YHR138C YLL026W YDR158W YDR542W YDL054C YGL259W YLR356W YPL271W YJR137C YJL094C YPR015C YGL249W YBL043W YER175C YKR046C YMR085W YPR078C YGL215W YDL223C YOL064C YKL107W YNL208W YOL117W YLR194C YJL048C YLL027W YLL064C YPL110C YJR016C YOR130C YKL162C-A YGL062W YLR461W YKL001C YMR191W YKL120W YLR250W YKR091W YAL053W YER184C YDR077W YLL012W YIL165C YHR208W YMR008C YDL234C YDR350C YBR296C YMR238W YPR191W YOL119C YJR010W YHR029C YBR114W YDR379W YDR487C YLR121C YOR208W YDR426C YEL060C YGR032W YDL131W YKR061W YLR311C YOR202W YMR095C YOR337W YNR065C YDL039C YPL070W YNL125C YDR242W YJL108C YGR250C YGL125W YML054C YKL202W YPL222W YIL164C YKL065C YHR209W YGL009C YGR146C YJL089W YMR294W-A YFR030W YBR256C YJR111C YOR036W YGR153W YDL172C YDR001C YER040W YLR120C YMR011W YJL060W YLR267W YKL218C YLR037C YHR018C YHR097C YLR158C YNL276C YGR154C YMR096W YHR180W YGR213C YKL211C YJL171C
gas1 ERG11..tet.promoter.
BC15 96 6
YBR294W YIL117C YGL180W YIL060W YMR108W YGL156W YCR018C-A YPL135W YIL056W YMR046W-A YCL019W YMR062C YIL164C YIL116W YIR034C YLR334C YML116W YNR056C YOR339C YBR047W YBR147W YOR202W YLR343W YMR094W YPL250C YJR025C YDR127W YPR167C YJR109C YOL119C YGL026C YBR012C YBR012W-B YBR012W-A YER081W YHR071W YLR092W YDL066W YER052C YOR203W YGR239C YBR105C YCL030C YOL118C YNR058W YBL005W-B YJR027W YJR130C YGL117W YER160C YMR181C YJR154W YMR050C YJR016C YMR097C YJL200C YPL188W YPL033C YNL036W YJR029W YMR271C YDL054C YAR010C YER175C YCL009C YMR045C YML045W YOL104C YJR155W YMR051C YHR214C-B YOL058W YOR306C YIL165C YML039W YMR008C YAR009C YBL101W-B YER069W YHR029C YML040W YOR230W YKL218C YMR095C YOR338W YER138C YGR122C-A YJR028W YJR026W YOL106W YFR030W YBR256C YGL202W YDL198C YMR096W YJR111C
X2.deoxy.D.glucose hda1 yer083c anp1 gas1 swi4
BC16 288 2
YNL311C YIL094C YIL107C YOL064C YBR294W YPR197C YKR101W YGL012W YJL171C YIL117C YLR303W YNL293W YDR178W YDR055W YGL180W YIL055C YMR097C YCL025C YJL071W YGL156W YKL224C YGR189C YML087C YGL144C YLR089C YIL056W YPL027W YDL199C YER073W YBR248C YDR085C YPR167C YBR046C YHR162W YKL133C YJR052W YBR297W YDR070C YDR034W-B YFR055W YDR171W YDL170W YHR071W YIR043C YBL098W YOR306C YCR106W YGL224C YIL116W YIR034C YMR062C YKR069W YKR071C YOR213C YPL282C YML116W YDR242W YHR139C YNR056C YBR047W YBR301W YOR202W YKL163W YNL103W YER081W YBR249C YHR137W YNL220W YNL294C YIL108W YPL250C YPL159C YGR166W YBR147W YER045C YJR025C YMR316C-A YIL074C YPR078C YDR127W YKL023W YBR145W YOR289W YNR069C YJR109C YDL182W YER069W YGL121C YGL026C YOL161C YFL030W YBL103C YGL178W YFL014W YGR110W YOL017W YJL222W YJL084C YIR039C YPL135W YPR145W YNL129W YDL020C YHL048W YNR059W YDL130W-A YGL154C YNL332W YLR092W YDL066W YKR061W YFL057C YHR030C YPL221W YLR327C YLR149C YER052C YDR126W YOR128C YKR099W YMR108W YGR239C YFL028C YBR105C YCL030C YDR391C YDL215C YOL118C YBR072W YBR005W YOL016C YLL025W YOL159C YIR005W YBR169C YMR295C YBR035C YLR290C YNL104C YKL201C YCL038C YDR019C YOR363C YBL049W YDR262W YKL161C YDL198C YHR006W YJL223C YML016C YBR043C YDR380W YPL052W YIL003W YJR130C YDR035W YER055C YGL184C YMR181C YJL161W YJR154W YDL234C YKR098C YDR006C YJL159W YER144C YLR193C YJL200C YPL188W YPL033C YDR059C YNL036W YHR138C YDR158W YMR271C YDL054C YGL259W YER090W YPL060W YJR137C YMR120C YLR121C YBL043W YER175C YNL266W YGR029W YGR161C YGL215W YPL092W YJL213W YJR155W YAL044C YLR356W YOR203W YIR017C YJR149W YHL027W YMR094W YGL117W YBL033C YLR194C YGR144W YLL027W YLL064C YOR338W YPL110C YNR057C YOR130C YNL229C YKL001C YMR191W YOL058W YLR250W YKR091W YAL053W YER184C YMR040W YDR077W YLL012W YIL165C YMR008C YFL058W YJL088W YOR104W YBR296C YMR238W YKL033W-A YOL119C YJR010W YGL186C YHR029C YBR114W YOR337W YER024W YBR137W YGL223C YDR426C YEL060C YGR032W YHR122W YDL131W YGR267C YKL162C-A YMR095C YNR065C YKR046C YNL125C YLL063C YJL108C YMR316W YKL202W YHL029C YIL164C YNR050C YKL065C YHR209W YIL173W YJL089W YMR294W-A YFR030W YPL088W YBR256C YNR058W YHR047C YLR312C YER185W YGR153W YDR001C YLR225C YGR043C YER040W YLR120C YMR011W YJL060W YLR267W YKL218C YHR018C YHR097C YOR208W YNL276C YKR097W YDL244W YMR189W YML130C YMR096W YJR111C YPL264C YKL211C
Tunicamycin ERG11..tet.promoter.
BC17 287 2
YOR389W YML119W YGL163C YOR029W YER053C YGR070W YGR248W YFR017C YGL262W YCR021C YLR302C YBL030C YIL107C YCR097WB YMR101C YJR073C YDR186C YGL037C YIR014W YKL224C YNL318C YHR210C YNL160W YHR092C YIL056W YHR185C YPL282C YOL122C YNL024C YCR061W YDR085C YLR142W YDL037C YPR078C YAL040C YDR070C YGR138C YNL015W YDR171W YJL171C YBR117C YCR020C YER054C YIL117C YPR006C YOL156W YIL155C YDR259C YDR535C YDL048C YER187W YLR303W YER062C YDR402C YKL103C YER038C YMR105C YER095W YBR238C YOR376W YNR056C YJL219W YKL163W YBR301W YBR214W YEL059W YMR195W YJR158W YCL075W YNR001C YOR134W YKL223W YOL030W YOR348C YBR230C YEL069C YER158C YLR281C YER045C YMR103C YNL045W YOL136C YER150W YKL104C YCL040W YDR529C YFL054C YAR035W YJR079W YGL121C YKR076W YER035W YOL161C YJL221C YBR012C YER061C YFL014W YEL024W YBR202W YHR212C YDL110C YJL144W YIR039C YLR270W YGL179C YLR081W YHR071W YDR521W YNL332W YBR050C YHR139C YPL221W YOR391C YJR096W YLR414C YJL079C YIL011W YLR287C-A YJR078W YLL053C YPR160W YOR075W YPL136W YMR322C YLR413W YBR072W YPL057C YNL058C YMR136W YOL011W YLL064C YML118W YNL319W YPL276W YLR304C YDR032C YOL053C-A YCL038C YJL153C YKL161C YDR343C YNR071C YMR007W YMR018W YER037W YFL035C-A YGL117W YPL078C YJR045C YIL171W YIL172C YBL045C YOR267C YMR181C YMR252C YCL042W YDL222C YMR251W-A YHR033W YKL217W YNR073C YHR104W YJL159W YLR327C YHR087W YDL245C YGL158W YGR088W YBR054W YBR071W YLR299W YGR143W YLL026W YPL088W YGL096W YPR157W YER067W YEL070W YFR023W YKL096W YCR073W-A YIR022W YOR374W YMR145C YLR121C YBL043W YHR008C YOL157C YNR072W YOL160W YOR285W YGR161C YFL058W YOR062C YJL116C YOR393W YDR074W YNL200C YJL043W YCL049C YBR108W YML128C YLR236C YJR008W YFR024C-A YEL059C-A YBR183W YEL039C YMR135C YML120C YOR306C YJL007C YOR317W YJR021C YDR077W YDR403W YFR015C YJR156C YMR008C YJL056C YEL057C YKL148C YKL062W YJL028W YOL119C YKR041W YBR114W YBR039W YPL089C YJL017W YGR052W YMR250W YEL060C YML131W YDL204W YIL169C YLL020C YOR338W YDL039C YBR067C YKL221W YDL247W YLR258W YGR250C YOR107W YNL115C YER096W YER066C-A YDL181W YJL137C YHL046C YHR209W YAL061W YLR184W YJL217W YMR096W YEL040W YMR104C YFL051C YOL155C YDR533C YIR041W YER185W YFR053C YDR001C YJL218W YCL073C YGR043C YPR184W YLR120C YMR197C YDR516C YBR285W YPR156C YDR359C YBL064C YKL218C YBR076W YGR142W YEL067C YDL244W YCL013W YLR178C YFR035C YDL124W YFR022W YKL036C
ssn6..haploid. swi6..haploid.
BC18 186 3
YNL311C YIL094C YOL064C YKR101W YGL180W YIL055C YMR097C YCL025C YDR186C YMR108W YGL156W YOL058W YHR007C YLR089C YIL056W YMR019W YDL199C YER073W YBR248C YBR046C YHR162W YBR297W YDR070C YMR015C YFR055W YGL117W YDL170W YIL164C YCR106W YGL224C YIL116W YIR034C YGR065C YHL044W YKR071C YML116W YBR047W YBR147W YOR202W YMR195W YBR249C YHR137W YNL220W YMR094W YGR060W YJR025C YKL151C YJR154W YDR127W YBR145W YBR068C YNR069C YJR109C YDL182W YER069W YJR148W YGL026C YBL103C YFL014W YGR110W YNL111C YDR354W YLR152C YIR039C YPL135W YPR145W YNL129W YPR058W YHR071W YDL066W YER052C YOR184W YKR099W YGR239C YFR030W YBR105C YKL150W YCL030C YDL215C YOL118C YBR072W YHL021C YOR289W YOR303W YOR203W YLR023C YBR035C YNL104C YDR019C YJL048C YNR058W YDL198C YHR006W YFL028C YBR043C YIL163C YMR169C YIL003W YJR130C YDR035W YLL058W YOR237W YDR530C YJR016C YLR193C YJL200C YER086W YPL033C YER128W YNL036W YDR158W YMR271C YDL054C YLR290C YER090W YMR120C YPL188W YPR015C YDR531W YOR221C YGR029W YOR363C YPL092W YJR155W YEL009C YAL044C YLR356W YGR175C YHL027W YBL033C YJR111C YLL027W YPR059C YOR130C YGL062W YMR321C YMR191W YKL120W YMR062C YER055C YIL165C YHR208W YJL088W YOR108W YBR296C YKL033W-A YOL119C YGL186C YHR029C YKL023W YER079W YOR337W YDR487C YOL140W YPL273W YGR032W YHR122W YDL131W YGR267C YMR095C YDR453C YOR338W YNL125C YLR266C YGL125W YPL140C YJL213W YPR167C YJL089W YGL114W YBR256C YDL025C YHR047C YLR312C YDR001C YGR043C YER040W YLR027C YOR200W YLR267W YKL218C YHR018C YMR096W YGL202W YPL272C YKL211C
Itracozole erg3..haploid. yer044c..haploid.
BC19 184 3
YMR220W YPR197C YIL176C YIL117C YCR005C YDR055W YGL180W YGR131W YMR140W YMR108W YGL156W YDR213W YOR303W YKL224C YPR167C YML087C YPL156C YNL278W YKR098C YLR089C YIL056W YPR015C YOR230W YBR046C YNR076W YMR015C YBL033C YDL170W YPL088W YMR170C YGR141W YIL116W YMR009W YMR316W YKL103C YGL261C YPL282C YKL163W YKL142W YBR301W YGR049W YPR198W YEL075C YKR099W YPR154W YOR289W YIL108W YOR011W YJR150C YPL159C YER158C YJL113W YHR138C YKL151C YMR316C-A YMR173W YBR145W YBR068C YJR109C YDL182W YER069W YGL121C YGL026C YGR294W YOL161C YHR039C YMR011W YMR134W YML118W YBR004C YPL135W YKR019C YHR042W YHR071W YOR052C YDL066W YER044C YBR218C YER052C YJL079C YGR177C YGR239C YMR251W YBR105C YDR391C YLR461W YBR005W YLL025W YLL064C YLR023C YOR302W YOR036W YJL165C YNL104C YJL213W YGR146C YKL161C YDL198C YJL223C YGL117W YLL058W YOR237W YGL184C YKR053C YDR530C YDL234C YEL049W YJL159W YMR097C YLR327C YOR385W YOR337W YDR059C YNL036W YHR096C YML008C YDR542W YOR130C YMR316C-B YJL094C YJL172W YBL078C YLR121C YKR061W YGL165C YGR175C YLR119W YHL027W YMR094W YHR190W YLR194C YNL208W YIR007W YIR038C YEL071W YGL062W YGR268C YOL016C YPL272C YOL058W YDR077W YLL012W YMR008C YJL088W YPL149W YMR238W YOL119C YBR114W YJR148W YJL017W YKL023W YEL060C YOR394W YGR032W YLR101C YMR095C YDR453C YOR338W YNL125C YGL125W YHL046C YHR209W YCR104W YFR030W YLR056W YIR041W YER185W YDR001C YGR043C YJL016W YLR120C YGL001C YHR030C YBR149W YLR267W YKL218C YLR037C YHR097C YOR208W YPL026C YLR178C YMR096W YJR111C YLR100W
HMG2..tet.promoter. Itracozole ERG11..tet.promoter.
BC20 138 4
YBR294W YLR149C YIL117C YDR055W YGL180W YNR057C YCR099C YOR303W YPR078C YGL156W YIL056W YDL199C YER073W YBR248C YBR046C YHR162W YBR297W YMR062C YGL117W YDL170W YIL164C YGL224C YIL116W YIR034C YGR065C YHL044W YML116W YBR047W YBR147W YOR202W YGR288W YMR195W YBR249C YHR137W YMR094W YGL248W YHR138C YJR025C YKL151C YDR127W YBR145W YNR069C YJR109C YDL182W YER069W YGL121C YGL026C YBL103C YFL014W YGR110W YDR354W YLR152C YIR039C YPL135W YNL129W YHR071W YDR242W YDL066W YHR030C YER052C YOR184W YOR203W YGR239C YFL028C YBR105C YKL150W YCL030C YDR391C YOL118C YHL021C YBR035C YNL104C YJL213W YNR058W YKL161C YDL198C YHR006W YJR130C YDR035W YGL184C YML042W YJR154W YPL123C YLR327C YER086W YOR337W YER128W YNL036W YDR158W YMR271C YDL054C YGL259W YER090W YPL188W YPL092W YJR155W YLR356W YIR017C YCL049C YGR243W YOR130C YMR191W YOL058W YKR091W YDR077W YIL165C YMR008C YJL088W YMR321C YKL033W-A YOL119C YHR029C YER079W YJR148W YDR487C YPL273W YKL218C YMR095C YDR453C YNR065C YNL125C YLR266C YGL125W YPL140C YLR312C YHR209W YJL089W YBR256C YDL025C YDR001C YGR043C YBR149W YLR267W YHR018C YMR096W YJR111C YPL264C YKL211C
Itracozole yer044c..haploid. erg2 CMD1..tet.promoter.
BC21 138 4
YIL094C YOL064C YBR294W YIL117C YDR055W YGL180W YOR338W YDR186C YMR108W YGL156W YOR303W YPR078C YLR089C YIL056W YOR363C YER073W YBR248C YBR046C YKR091W YGL117W YMR062C YIL164C YPL221W YGL224C YIL116W YIR034C YMR316W YKR071C YML116W YOR339C YBR047W YBR147W YOR202W YER081W YKR099W YHR137W YNL220W YMR094W YOL058W YJR025C YMR173W YDR127W YBR145W YBR068C YJR109C YDL182W YER069W YJR148W YGL026C YFL014W YDR354W YLR152C YPL135W YPR145W YNL129W YPR058W YHR071W YLR092W YDL066W YHR030C YLR327C YER052C YOR184W YBR249C YGR239C YGL114W YBR105C YCL030C YDL215C YOL118C YHL021C YBR005W YOR289W YOR203W YBR035C YDR019C YNR058W YKL161C YDL198C YJR130C YDR035W YJR154W YAL068C YJR016C YMR097C YJL200C YER086W YOR385W YPL033C YNL036W YDR158W YMR271C YDL054C YLR356W YJR137C YPL188W YKR061W YIL074C YPL092W YJR155W YAL044C YIR017C YHL027W YBL033C YLR194C YLL027W YOR130C YGL062W YMR191W YKL120W YHR162W YER055C YDR077W YIL165C YHR208W YMR008C YJL088W YOL119C YHR029C YDR487C YKL218C YHR122W YMR095C YNR065C YNL125C YGL125W YPR167C YHR209W YGL009C YFR030W YBR256C YOR200W YLR267W YGR032W YHR018C YMR096W YJR111C YKL211C
anp1 Itracozole yer044c..haploid. erg2
BC22 276 2
YJR025C YAL012W YDR384C YOL119C YBR294W YMR042W YIR034C YIL117C YDR432W YLR303W YBR241C YLR302C YCL026C-A YFL067W YGL180W YIL060W YMR097C YNR057C YDR186C YCR050C YGL156W YOL011W YCR018C-A YPR167C YNL053W YPL135W YBL099W YMR051C YLR340W YGL215W YPR064W YER073W YBR248C YMR046C YDL037C YCL019W YBR297W YMR062C YFL010C YHR213W YKR046C YDL170W YML011C YIL164C YJL027C YPL221W YJL116C YGR122C-A YOR338W YOL091W YIL116W YDR259C YBL100C YAL048C YPL055C YMR182C YMR158C-B YDR170W-A YLR334C YML116W YGL023C YBR238C YNR056C YGR156W YOR339C YDR232W YBR147W YEL045C YOR202W YMR276W YBR047W YER081W YCR051W YNR027W YGL188C YBR249C YOR289W YKL029C YPL250C YER089C YHR025W YER045C YCL008C YJR154W YNR058W YDR127W YCL040W YLR422W YBR212W YJR109C YAR035W YER069W YFR029W YMR222C YGR197C YBR012C YGL178W YMR011W YGR110W YOR383C YGR068C YJL084C YBR012W-B YBR012W-A YKL184W YJR016C YHR071W YDR242W YLR092W YDL066W YAL039C YER052C YNR034W YJL079C YKL097W-A YOL059W YMR108W YGR239C YJR078W YCR104W YDR223W YCL030C YIL053W YOL118C YHL049C YLR343W YFR026C YDR537C YOR203W YPL033C YOR375C YMR094W YNL104C YMR046W-A YBL005W-A YKL161C YDL198C YOR323C YOR303W YLR438W YLR391W-A YJR027W YGR191W YBR261C YDR416W YJR130C YKL163W YGL117W YGR204W YPL251W YER160C YGL184C YMR181C YBR105C YMR050C YOR290C YJL159W YLR193C YJL200C YER086W YEL046C YIL056W YNL036W YLL018C YJL019W YML040W YLR035C-A YPR157W YIL165C YMR271C YDL054C YCL029C YBR180W YDR517W YJR137C YMR120C YPL188W YLR099C YAR010C YHR122W YMR145C YLR121C YJL160C YER175C YIL015C-A YCL009C YHR214C-B YER159C YIL074C YKR042W YML045W YPL092W YLR192C YDL223C YML113W YBL112C YIR017C YKL198C YHL027W YCL049C YBL033C YLR106C YPR002C-A YLR058C YOR108W YNL322C YNR064C YFL002W-A YBL101W-B YER169W YCL028W YOL058W YOR306C YDR077W YGL260W YHR208W YML039W YMR008C YAL040C YJL088W YDL182W YAR009C YBR296C YPR191W YBL005W-B YJR010W YML130C YDR234W YBR114W YHR029C YDR156W YDR426C YEL060C YMR300C YKL218C YGL026C YNL276C YNL221C YOR371C YMR095C YOR337W YNR065C YDL039C YER138C YNL125C YEL076W-C YGL125W YOL140W YLR179C YLR375W YIL153W YJR028W YJR026W YDL221W YGL234W YOL106W YFR030W YBR256C YJR111C YOR230W YDR001C YMR045C YIL055C YJR029W YCR047C YKR099W YPL194W YPL252C YIL041W YOL104C YMR166C YDL038C YMR096W YGL202W YJR155W YNL124W
swi4 X2.deoxy.D.glucose
BC23 271 2
YDL110C YIL107C YBR294W YLR311C YLR149C YBR255W YLR080W YBR241C YNL293W YPL123C YDR055W YGL180W YNR057C YOR105W YJL071W YGL156W YJL155C YOR303W YNL093W YPR078C YDL238C YPL135W YKL051W YKR098C YIL056W YLR252W YHR140W YJR148W YLR240W YDL199C YER073W YBR248C YDR085C YBR046C YHR162W YJL037W YBR297W YDR070C YDR034W-B YOL153C YGL117W YDL170W YIL164C YIR043C YOR215C YIL117C YMR170C YGL224C YIL116W YIR034C YGR065C YHL044W YKL103C YNL129W YML116W YDR242W YNR056C YGL121C YPR026W YBR047W YKL142W YBR147W YOR044W YGR288W YKL163W YIL136W YPL165C YEL075C YBR249C YDR204W YHR137W YNL160W YBR230C YIL108W YGR237C YLR178C YGR166W YGL248W YHR138C YJR025C YKL151C YNR058W YER150W YDR127W YHR047C YBR145W YNR069C YJR109C YDL182W YER069W YDR043C YMR250W YGL026C YIL111W YBL103C YIR027C YNL134C YFL014W YGR110W YER037W YDR354W YJL222W YBR280C YIR039C YLR270W YJL159W YHR071W YHL048W YBL048W YJL016W YNL294C YDL066W YFL057C YHR030C YOR130C YLR327C YDR011W YER052C YDR126W YOR184W YJL079C YKL026C YJL038C YGR239C YFL028C YML100W YMR251W YBR105C YIL097W YCL030C YDR391C YOL118C YHL021C YOL159C YBR203W YBR169C YPR184W YBR035C YMR094W YNL104C YJL213W YMR181C YER128W YBL049W YOR285W YKL161C YDL198C YHR006W YML016C YDR380W YMR169C YMR196W YJR130C YDR035W YGL184C YML042W YJL161W YJR154W YPR015C YKL150W YBR269C YER144C YJL070C YJR096W YMR175W YGR088W YDL130W-A YOR337W YDR059C YNL036W YKL162C-A YDR158W YMR271C YDL054C YGL259W YER090W YPL188W YOR121C YJL172W YBL078C YGL249W YOR328W YDL183C YGL215W YPL092W YDL223C YMR200W YLR356W YJL116C YIR017C YLR345W YOL117W YML128C YJR008W YGR243W YPL110C YMR090W YDL085W YBR183W YOR104W YBR218C YLL047W YBR006W YMR191W YOL058W YMR062C YKR091W YLL060C YDR077W YKL133C YIL165C YMR008C YDR293C YJL088W YFL042C YLR251W YNL229C YPL222W YKL033W-A YOL119C YOR203W YHR029C YER079W YDR379W YDR487C YJL017W YOL053C-A YKR049C YDL204W YDL131W YEL011W YOR202W YMR095C YDR453C YNR065C YOL083W YNL125C YJL108C YGL125W YNL115C YER096W YKL065C YHR209W YIL173W YJL089W YOL082W YBR256C YJR111C YDR533C YLR312C YFL064C YPL264C YDR001C YGR043C YIL055C YJL163C YBR149W YBL064C YLR267W YKL218C YLR037C YHR018C YOR208W YLR346C YLR257W YPR007C YMR096W YDL025C YJR155W YGR008C YKL211C
CMD1..tet.promoter. ERG11..tet.promoter.
BC24 180 3
YEL076W-C YBR294W YGL012W YIL117C YLR303W YCL026C-A YLR152C YIL060W YMR108W YCR018C-A YPL135W YLR089C YIL056W YMR051C YDL199C YER073W YBR248C YOR230W YDL037C YHR162W YCL019W YBR297W YMR062C YFR055W YGL117W YDL170W YIL164C YJL027C YJL116C YCR106W YGL224C YIL116W YIR034C YLR302C YDR170W-A YGR065C YLR334C YML116W YNR056C YGR156W YOR339C YBR047W YBR147W YEL045C YOR202W YGR288W YER081W YBR249C YMR094W YPL250C YDR341C YJR025C YNR058W YDR127W YBR145W YPR167C YBR212W YJR109C YDL182W YER069W YJR148W YKR076W YGL026C YBL103C YBR012C YGR110W YDR354W YKR069W YBR012W-B YBR012W-A YPR145W YPR058W YHR071W YLR092W YDL066W YOR130C YJL089W YER052C YPL188W YOR203W YOL059W YGR239C YER056C YBR105C YCL030C YOL118C YDR537C YBR035C YNL104C YDR019C YOR363C YBL005W-A YNR050C YDL198C YBR043C YMR018W YJR027W YFL035C-A YJR130C YMR046C YDR035W YER160C YGL184C YJR154W YMR050C YJR016C YMR097C YJL200C YER086W YPL033C YNL036W YDR158W YMR271C YDL054C YER090W YJR137C YAR010C YER175C YCL009C YIL074C YML045W YPL092W YJL213W YAL067C YOL064C YIR017C YMR046W-A YMR019W YHR213W YHR214C-B YFL002W-A YBR218C YBR046C YOL058W YER055C YIL165C YHR208W YML039W YJL088W YAR009C YBL101W-B YKL033W-A YOL119C YJR010W YHR029C YML040W YDR487C YOL140W YDR426C YKL218C YHR122W YDL131W YMR095C YOR337W YOR338W YDL039C YER138C YGL125W YER096W YGR122C-A YJR028W YJR026W YGL009C YBR115C YOL106W YFR030W YBR256C YJR111C YLR312C YER185W YMR045C YJR029W YBL005W-B YLR027C YLR267W YHR018C YDL038C YMR096W YGL202W YKL211C
yhl029c swi4 hda1
BC25 89 6
YGL180W YDR186C YMR108W YGL156W YLR089C YIL056W YPR015C YOR363C YER073W YHR162W YGL117W YMR062C YIL164C YIL116W YIR034C YKR071C YML116W YBR047W YBR147W YOR202W YBR249C YHR137W YOR289W YMR094W YPL250C YDL066W YJR025C YDR127W YBR145W YBR068C YJR109C YOL119C YJR148W YGL026C YKL120W YPL135W YPR145W YNL129W YHR071W YMR097C YER052C YOR203W YGR239C YBR105C YCL030C YOL118C YBR035C YNR058W YDL198C YJR130C YDR035W YJR154W YJR016C YLR193C YJL200C YPL188W YPL033C YNL036W YDR158W YMR271C YDL054C YLR356W YER175C YJR155W YOL064C YLL027W YOR130C YMR191W YOL058W YOR306C YIL165C YHR208W YER069W YHR029C YDR487C YKL218C YDL131W YMR095C YOR338W YNL125C YGL125W YPR167C YFR030W YBR256C YLR267W YHR018C YMR096W YJR111C YKL211C
yer044c..haploid. anp1 gas1 swi4 erg3..haploid. ERG11..tet.promoter.
BC26 267 2
YNL134C YER053C YGR070W YMR042W YGR182C YGL255W YFR017C YBR241C YDR178W YFL011W YDL048C YKL035W YGL180W YNR034W YGL156W YGL037C YGR289C YKL224C YJR121W YNL334C YLR311C YNL200C YHR092C YIL056W YPR015C YPR160W YFL060C YDR085C YFL020C YLR142W YNR076W YOR230W YBR297W YDR070C YKL218C YNL208W YDL170W YIL164C YML116W YPL222W YIL117C YOR225W YIL155C YIL116W YDR259C YAL063C YER062C YBR040W YMR017W YGL261C YNL015W YKL188C YHR049W YPL258C YNR056C YBR047W YKL142W YBR301W YBR214W YOR348C YDR232W YIL136W YNR001C YER179W YGR102C YBR230C YDR343C YPL159C YER158C YBR147W YER045C YKL151C YOL136C YER150W YGR243W YCL040W YFL054C YHR097C YAR035W YOL119C YDR043C YKR076W YGR294W YGR248W YFL030W YBR012C YJL026W YFL014W YEL024W YOR383C YDL110C YLR326W YIL099W YLR270W YHR071W YOL084W YPL230W YJL102W YNL332W YAL068C YHR139C YDR216W YLR327C YDR298C YAL039C YGL188C YAL065C YOR203W YIR019C YIR034C YMR251W YBR105C YDR223W YGR180C YBR072W YBR005W YOR289W YLL025W YOL011W YLL064C YPR184W YOR391C YIL176C YDR214W YGL263W YLR312C YJL153C YJL213W YNR058W YPR002W YKL161C YLL055W YDR103W YLL041C YMR018W YER037W YJR078W YMR196W YJR130C YKL163W YGL117W YMR105C YDR001C YMR181C YJL161W YDL222C YHR033W YNR073C YHR104W YKL150W YLR089C YHR087W YMR175W YGR088W YPL033C YBR054W YDL022W YNL036W YHR138C YKL109W YPR157W YDR542W YML128C YNL274C YLR356W YKL096W YBR298C YLR237W YMR085W YOR374W YMR145C YDR231C YBL043W YHR008C YNL058C YDL223C YGL191W YOR328W YBR083W YJL116C YPL171C YDR074W YJR149W YER011W YHR213W YLR149C YPR005C YGR144W YBR013C YDL085W YBR183W YEL039C YGL062W YKL062W YLR461W YOR226C YMR062C YPR078C YIL066C YDR403W YGL260W YJR156C YFL058W YKL148C YAR009C YBR296C YMR305C YIL101C YPL282C YOL053W YBR114W YGL121C YLR121C YOL053C-A YMR250W YEL060C YML131W YDL204W YEL011W YOL161C YDR453C YOR338W YDL039C YBR067C YNL125C YPR121W YLR258W YDL024C YLR375W YER096W YNL160W YDL181W YHL046C YJL045W YHR209W YAL061W YJL217W YCR104W YLR109W YHL021C YNR014W YDR533C YIR041W YER185W YFR053C YOR065W YBL045C YHR179W YGR043C YIL055C YDR516C YBR285W YMR011W YEL047C YBL064C YGR032W YLR037C YDR277C YPL135W YML091C YBR126C YDL244W YLR178C YMR096W YDL124W YJR155W YOL047C
ssn6..haploid. yor080w....3.
BC27 76 7
YJR025C YLR092W YOL064C YIL165C YJR130C YDR035W YMR008C YIL117C YDR127W YBR145W YPR167C YJL088W YJR109C YOL119C YDL182W YER069W YHR029C YGL180W YHR122W YMR097C YJL200C YJR155W YMR108W YGL156W YIL056W YNL036W YMR271C YMR095C YOR338W YDR158W YIL164C YLR343W YDL054C YPR145W YHR071W YBR248C YBR046C YHR162W YDL066W YER052C YMR062C YKL218C YER175C YGL117W YCL009C YFR030W YBR256C YOR203W YPL092W YGL224C YIL116W YIR034C YBR105C YCL030C YOL118C YPL033C YBL033C YML116W YBR047W YCR018C-A YLR267W YBR147W YBR035C YHR018C YPL135W YOR202W YER081W YOR130C YMR096W YJR111C YGR239C YDL198C YKL211C YMR094W YPL250C YOL058W
erg2 hda1 yer083c anp1 clb2 swi4 Tunicamycin
BC28 264 2
YLR391W-A YBR294W YER053C YGL012W YIL117C YLR303W YPL229W YGL180W YIL060W YGR097W YNR057C YDR186C YMR108W YGL156W YOL011W YCR018C-A YKL224C YDR018C YPL135W YKL051W YLR089C YBL099W YPR145W YPL282C YDL199C YPR064W YER073W YPR167C YMR097C YHR162W YCL019W YBR297W YMR062C YNL208W YGL117W YDL170W YML011C YIL164C YJL027C YFL051C YMR166C YOR225W YOR338W YIL116W YDR259C YDR170W-A YKR071C YMR158C-B YLR334C YML116W YDR242W YBR238C YNR056C YGR156W YOR339C YDR232W YBR147W YOR044W YGR288W YBR047W YER081W YGL188C YBR249C YMR181C YDR425W YOR289W YMR094W YPL250C YOL058W YHR180W YER045C YJR025C YNR075W YJR154W YIL074C YDR127W YCL040W YBR145W YBR068C YBR212W YJR109C YAR035W YER069W YJR148W YKR076W YGL026C YMR222C YLR297W YBR012C YGL178W YMR011W YGR110W YIL173W YJL222W YLR152C YIR039C YBR012W-B YBR012W-A YLR343W YJL159W YHR071W YBR262C YFL002W-A YLR092W YDL066W YIL165C YPL221W YLR327C YER132C YER052C YDR126W YNR034W YKL097W-A YGR239C YJR078W YIR034C YMR251W YCR104W YCL030C YHR137W YOL118C YIL024C YBR005W YLL025W YBR169C YPL033C YBR035C YNL104C YLR312C YOR363C YNR058W YDR262W YKL161C YDL198C YBR043C YMR018W YJR027W YJR130C YMR046C YDR035W YER160C YGL184C YML042W YBR105C YGL219C YMR050C YEL049W YIL152W YKL050C YLR193C YJL200C YPL188W YIL056W YNL036W YMR017W YMR271C YLR035C-A YPR157W YDR158W YLR256W YDL054C YLR099C YGL259W YLR356W YJR137C YPR015C YAR010C YMR145C YLR121C YBL043W YER175C YKR046C YCL009C YMR045C YGL215W YOL104C YDL223C YOL064C YNL077W YOR203W YKL148C YMR046W-A YMR051C YCL049C YHR213W YPR002C-A YGR002C YJR111C YOR202W YJR008W YLL027W YLL064C YLR326W YHR214C-B YJR016C YOR130C YBL101W-B YMR191W YKL120W YOR306C YER184C YDR077W YIL175W YGL260W YHR208W YML039W YMR008C YCL027W YKR089C YDL171C YAR009C YBR296C YPR191W YOL119C YJR010W YHR214W-A YHR029C YBR114W YML040W YDR487C YOL105C YDR426C YEL060C YKL218C YDL131W YLR311C YNR069C YMR095C YOR337W YNR065C YDL039C YER138C YNL125C YGL125W YML054C YLR375W YGR122C-A YJR028W YJR026W YDL221W YGL009C YKL163W YJL089W YOL106W YFR030W YBR256C YCR100C YOR230W YGR153W YDR001C YIL055C YJR029W YBL005W-B YML045W YJL060W YLR267W YLR247C YHR018C YNL276C YMR096W YGL202W YJR155W YKL211C YNL129W
gas1 swi4
BC29 264 2
YOR389W YOR011W YOL119C YLR311C YDR039C YIL176C YIL117C YKR009C YDR055W YGL180W YJL084C YNR057C YDR186C YJR148W YGL156W YDR213W YOL083W YKL224C YHR136C YMR280C YML087C YPL177C YPL156C YKR098C YLR089C YIL056W YHR140W YPR015C YKL200C YER038C YDR085C YFL020C YDL037C YNR076W YJL037W YBR297W YDR070C YDR379W YPL282C YDR171W YJL171C YKL016C YER130C YPL088W YJL116C YOR306C YIL155C YIL116W YIR034C YDR535C YAL063C YMR009W YHL044W YGL261C YNL015W YML116W YNR056C YBR047W YKL142W YBR301W YOR237W YGR288W YKL163W YER081W YIL136W YOR134W YPR030W YML100W YNL332W YBR230C YBR066C YPL250C YJR150C YER158C YBR147W YER045C YMR316C-B YMR316C-A YJR154W YPL018W YMR173W YER150W YPL170W YHR047C YLR349W YMR020W YOR289W YFL019C YHR139C YGL121C YGR294W YOL161C YMR316W YBR182C YER061C YFL014W YEL024W YMR325W YEL049W YIR039C YLR270W YIR038C YGR121C YGR234W YHR071W YOL084W YOR052C YCR083W YJL114W YER044C YOL162W YLR149C YOR392W YJL079C YKL026C YAL068C YGR201C YMR251W YCR104W YDR223W YLR080W YMR322C YOL118C YDR040C YBR072W YMR135C YLL025W YBR203W YLL064C YOR394W YBR035C YMR094W YOL053C-A YKL201C YCL038C YJL153C YDR019C YMR181C YJL048C YNR058W YKL161C YHR211W YJL223C YOR360C YER037W YGR212W YHR112C YJR155W YJR130C YGL117W YML131W YGL184C YML042W YDR530C YBR105C YJL105W YDR006C YKL150W YJL166W YLR327C YJR096W YGR088W YPL033C YDR038C YPR184W YHR138C YHR096C YLL026W YGL096W YHR001W-A YDR542W YGL259W YOR328W YOR391C YOL136C YPL027W YBL043W YER175C YHR051W YMR174C YOR285W YGR161C YJL213W YDL223C YGL191W YOR173W YOR274W YJR149W YKL107W YNL208W YPR150W YML128C YGR144W YGR243W YMR090W YDL085W YBR183W YOR130C YKL162C YLL047W YLR461W YBR006W YMR191W YMR196W YBR033W YMR137C YGL045W YMR271C YLR312C YJR156C YMR107W YPL054W YFL058W YBR296C YPL222W YJL103C YBR114W YER079W YDR043C YER024W YOR230W YEL060C YGL046W YDL204W YEL011W YMR095C YOR337W YOR338W YDL039C YPR078C YNL125C YGR250C YDR149C YML054C YER096W YDR122W YHL046C YJL045W YHR209W YCR020C YJL089W YOL082W YHL021C YDR533C YIR041W YGR153W YGR043C YIL055C YOR062C YKR049C YLR178C YMR011W YBL064C YLR267W YGR032W YLR037C YKR097W YDL244W YLL041C YDL038C YMR096W YDL025C YGR213C YGR008C
tup1..haploid. ERG11..tet.promoter.
BC30 87 6
YNL311C YGL012W YCL025C YGL156W YOR303W YPR015C YBR248C YBR046C YHR162W YBR297W YMR062C YIL164C YJL116C YGL224C YIL116W YIR034C YGR065C YML116W YBR047W YBR147W YOR202W YHR137W YOR289W YMR094W YPL250C YJR025C YDR127W YBR145W YNR069C YJR109C YOL119C YIR039C YPL135W YHR071W YDL066W YER052C YOR203W YNR050C YBR105C YCL030C YOL118C YBR035C YOL053C-A YJL213W YNR058W YGR239C YDL198C YJR130C YGL117W YJR154W YMR097C YJL200C YPL188W YPL033C YNL036W YDR158W YMR271C YDR019C YER175C YPL092W YJR155W YOL064C YOR130C YOL058W YER055C YIL165C YJL088W YER069W YDR070C YHR029C YKL218C YMR095C YOR338W YLR312C YPR167C YJL089W YFR030W YBR256C YDR001C YGR043C YIL055C YLR267W YHR018C YDL244W YMR096W YDL025C YKL211C
yer044c..haploid. yer083c PMA1..tet.promoter. swi4 erg3..haploid. ERG11..tet.promoter.
BC31 260 2
YIL107C YBR294W YER053C YGL012W YJL171C YIL117C YLR042C YNL293W YDR178W YMR304C-A YDR055W YGL180W YIL055C YHR071W YGR097W YNR057C YMR108W YCR099C YCR018C-A YKL224C YGR189C YML087C YKR098C YLR089C YIL056W YMR124W YEL058W YDL199C YPR145W YER073W YDR085C YMR097C YHR162W YKL133C YJR052W YBR297W YMR062C YDR034W-B YPL282C YGL117W YDL170W YBL062W YPL088W YBL098W YOR225W YML016C YOR338W YIL116W YDR259C YOR127W YLR303W YKR071C YLR334C YML116W YDR242W YHR139C YMR158C-B YNR056C YBR007C YBR301W YOR202W YOL113W YBR047W YER081W YBR249C YDR425W YOL016C YNL294C YIL108W YPL250C YJL161W YGR166W YBR147W YER045C YJR025C YMR316C-A YJR154W YIL074C YDR127W YBR145W YIL146C YNR069C YJR109C YER069W YGL121C YGL026C YGL178W YFL014W YGR110W YIL060W YJL222W YLR152C YIR039C YPL135W YGR014W YNL129W YDL020C YNR059W YDL130W-A YLR092W YDL066W YLR332W YHR030C YPL221W YLR327C YBR295W YIR034C YER052C YDR126W YMR184W YJR054W YOR203W YGR239C YFL028C YJR078W YGL156W YCL030C YHR137W YOL019W YBR005W YLR343W YLL025W YOL159C YBR169C YMR295C YBR035C YMR305C YMR094W YNL104C YCL038C YLR312C YOR363C YNR058W YDR262W YBR045C YDL198C YHR006W YJL158C YBR043C YPL052W YOR306C YJR130C YDR035W YOL118C YGL184C YMR181C YIL023C YBR105C YDL234C YER077C YDR006C YJL159W YER144C YLR193C YJL200C YPL188W YPL033C YDR059C YNL036W YHR138C YMR017W YMR294W-A YDR158W YMR271C YDL054C YKR013W YGL259W YLR356W YJR137C YMR145C YLR121C YBL043W YER175C YCL009C YNL058C YPR078C YGL215W YOL104C YJR155W YEL009C YOL064C YPL163C YBR083W YKL104C YMR046W-A YPR167C YCL049C YLR194C YLL027W YLL064C YPL110C YOR289W YFL002W-A YOR130C YKL162C-A YDR351W YKL001C YMR191W YOL058W YLR250W YKR091W YAL053W YER184C YDR077W YLL012W YIL165C YML039W YMR008C YBR296C YMR238W YOL119C YJR010W YHR029C YBR114W YOR337W YPL089C YDR426C YEL060C YGR032W YLR120C YDL131W YKR061W YOL112W YMR095C YNR065C YKR046C YNL125C YJL108C YMR316W YKL202W YGR122C-A YIL164C YKL065C YHR209W YIL173W YKL163W YMR315W YJL089W YOL106W YFR030W YBR256C YJR111C YGR153W YDR001C YER040W YKL161C YDL070W YMR291W YMR011W YJL060W YLR267W YKL218C YHR018C YHR097C YOR208W YNL276C YMR096W YGL202W YPL264C YKL211C
gas1 Tunicamycin
BC32 258 2
YDL230W YIL140W YIL107C YJL155C YOL032W YER053C YOL112W YJL099W YGL012W YIL176C YIL117C YCR021C YNL293W YML057W YDR178W YMR304C-A YDR055W YNR057C YCR099C YOL011W YKL224C YGR189C YML087C YJL082W YKL051W YBL099W YMR124W YEL058W YOR208W YOL122C YDR085C YKR091W YKL133C YCL019W YDR350C YJL100W YOR394W YCR036W YKR046C YJL171C YHR071W YER130C YPL088W YOR338W YIL116W YGR182C YMR271C YPR165W YGL261C YPL282C YPL221W YDR242W YHR139C YKL163W YBR147W YBR214W YOL113W YOL019W YGR014W YJL070C YOR134W YLR297W YKL097W-A YMR181C YHR137W YOR289W YIL108W YLR155C YJL161W YDL119C YGR166W YBR301W YER045C YMR316C-A YJR154W YKL104C YCL040W YBR145W YOR137C YER069W YDR043C YKR076W YGR294W YDR309C YGL178W YFL014W YGR110W YJL144W YJL222W YLR158C YIR039C YBR004C YPL135W YLR343W YDL020C YHR142W YNR059W YPL230W YOR052C YLR160C YNL294C YHR030C YBR295W YDR034W-B YDR126W YMR184W YJR054W YOR203W YML016C YGL156W YNL192W YLR461W YNR065C YOR374W YKL026C YBR005W YOL016C YLL025W YOL159C YBR203W YBR169C YMR295C YMR305C YLR312C YDR293C YNR058W YNR066C YKL161C YPL057C YHR006W YPL067C YJL158C YLR391W-A YPL052W YOR306C YJR155W YJR130C YPL163C YGL184C YML042W YIL023C YCR104W YDL234C YER077C YEL049W YJL159W YER144C YJL166W YLR327C YLR177W YJR077C YOR385W YPR158W YPL250C YBR071W YNL036W YHR138C YLL026W YLR035C-A YPR157W YDL130W-A YDR542W YDL054C YKR013W YGL259W YLR356W YIL123W YKL096W YPR015C YMR085W YMR145C YLR121C YBL043W YKR061W YNL058C YOL104C YDL223C YDL118W YPR159W YCL049C YNL208W YPL264C YLR194C YPR005C YJR008W YLL064C YPL110C YDR377W YFL002W-A YDR216W YKL162C-A YAL068C YKL062W YBR023C YGR168C YMR191W YMR238W YNR076W YAL053W YDR077W YHR001W-A YPL256C YML039W YMR008C YKL148C YAR009C YBL101W-B YJL107C YPR191W YNL077W YMR062C YHR097C YGL121C YLR042C YOR036W YEL060C YGR032W YLR311C YOR202W YLR342W YER138C YGR138C YNL055C YJL108C YGR250C YMR316W YML054C YNR001C YMR294W-A YKL065C YHR209W YIL173W YJL048C YOL106W YPR078C YBR256C YCR100C YLR452C YGR153W YNL057W YDR001C YIL055C YLR120C YJL021C YPR020W YMR291W YKL218C YBR076W YLR037C YHR018C YGR142W YLR157C YPL271W YGR154C YMR315W YJR111C YGR213C YIR028W
gas1 she4
BC33 258 2
YNL311C YPR148C YIL094C YOL064C YBR294W YPR197C YKR101W YGL012W YIL117C YLR303W YNL293W YDR178W YDR055W YGL180W YIL060W YCL025C YMR108W YCR099C YCR018C-A YKL224C YLR089C YIL056W YPR145W YPL282C YDL199C YER073W YBR248C YOR213C YBR046C YHR162W YBR297W YMR062C YFR055W YGL117W YDL170W YIL164C YIR043C YBL098W YOR306C YML016C YCR106W YGL224C YIL116W YIR034C YKR071C YNL129W YML116W YDR242W YMR158C-B YNR056C YBR047W YBR147W YOR202W YKL163W YER081W YBR249C YDR425W YNL220W YNL294C YMR094W YPL250C YJL161W YPL159C YGR166W YHR138C YJR025C YMR316C-A YJR154W YIL074C YPR078C YDR127W YBR145W YLR332W YNR069C YJR109C YDL182W YER069W YGL121C YGL026C YOL161C YFL030W YBL103C YLR225C YFL014W YGR110W YOL017W YJL222W YLR152C YIR039C YPL135W YLR343W YHR137W YPR058W YHR071W YHL048W YNR059W YDL130W-A YGL154C YLR092W YDL066W YKR061W YFL057C YHR030C YPL221W YLR327C YCR073C YBR295W YLR149C YER052C YDR126W YPL188W YAL015C YKR099W YGR239C YGL114W YGL156W YCL030C YDR391C YDL215C YOL118C YBR072W YBR005W YOR289W YOL159C YIR005W YLL064C YMR295C YBR035C YPR160W YLR290C YNL104C YCL038C YDR019C YOR363C YBL049W YDR262W YKL161C YDL198C YHR006W YJL223C YFL028C YBR043C YKL106W YDR380W YPL052W YIL003W YJR130C YDR035W YER055C YGL184C YIL023C YBR105C YDL234C YER077C YJL159W YKL155C YMR097C YJL200C YER086W YPL033C YNL036W YKL162C-A YDR158W YMR271C YDL054C YGL259W YER090W YPL060W YJR137C YMR120C YLR121C YER175C YCL009C YGR029W YHL029C YPL092W YJR155W YEL009C YAL044C YLR356W YOR203W YIR017C YHL027W YCL049C YBL033C YLR194C YLR058C YLL027W YOR338W YPL110C YNR057C YOR130C YNL229C YOL016C YMR191W YOL058W YLR250W YKR091W YAL053W YER184C YDR077W YLL012W YIL165C YMR008C YJL088W YOR104W YBR296C YMR238W YKL033W-A YOL119C YGL186C YHR029C YFR025C YOR337W YOL140W YGL223C YDR426C YEL060C YGR032W YHR122W YGR267C YMR095C YNR065C YKR046C YNL125C YLL063C YJL108C YMR316W YJL213W YPR167C YNR050C YKL065C YHR209W YIL173W YJL089W YMR294W-A YFR030W YPL088W YBR256C YNR058W YLR312C YER185W YDR001C YGR043C YER040W YLR120C YMR011W YLR267W YKL218C YHR018C YOR208W YNL276C YKR097W YMR189W YMR096W YJR111C YPL264C YKL211C
Tunicamycin erg2
BC34 256 2
YNL311C YIL094C YOL064C YBR294W YER053C YKR101W YLR149C YJL171C YIL117C YNL293W YDR178W YOR222W YDR055W YOL158C YGL180W YIL055C YMR097C YCL025C YJL071W YCR099C YKL224C YGR189C YML087C YPL251W YKR098C YLR089C YIL056W YPR145W YPL027W YPR059C YDL199C YER073W YBR248C YDR085C YBR046C YHR162W YBR297W YDR070C YFR055W YGL117W YDL170W YHR071W YPL088W YML016C YCR106W YGL224C YIL116W YIR034C YKR071C YPL282C YML116W YDR242W YHR139C YBR047W YBR301W YOR202W YKL163W YNL103W YER081W YNL241C YBR249C YHR137W YNL220W YIL108W YPL159C YBR147W YER045C YJR025C YMR316C-A YJR154W YIL074C YPR078C YDR127W YKL023W YBR145W YPR167C YNR069C YJR109C YDL182W YER069W YGL121C YGL026C YOL161C YFL030W YBL103C YFL014W YGR110W YOR383C YLR152C YIR039C YPL135W YLR343W YNL129W YPR058W YDL020C YNR059W YDL130W-A YGL154C YLR092W YDL066W YFL057C YHR030C YPL221W YPR197C YLR327C YER052C YDR126W YPL188W YMR184W YAL015C YKR099W YMR108W YGR239C YFR030W YGL156W YCL030C YDR391C YDL215C YOL118C YBR072W YBR005W YOR289W YLL025W YIR005W YLL064C YBR035C YMR094W YNL104C YCL038C YDR019C YOR363C YNR058W YDR262W YBR045C YDL198C YHR006W YJL223C YFL028C YBR043C YDR380W YPL052W YIL003W YJR130C YDR035W YER055C YGL184C YBR105C YDL234C YJL159W YER144C YLR193C YJL200C YER086W YPL033C YDR059C YNL036W YHR138C YDR158W YMR271C YDL054C YGL259W YER090W YJR137C YMR120C YLR121C YBL043W YKR061W YCL009C YGR029W YLR120C YLR290C YPL092W YJR155W YEL009C YAL044C YLR356W YOR203W YIR017C YJR149W YHL027W YCL049C YBL033C YFL031W YLR194C YLR058C YGR144W YLL027W YOR128C YOR338W YNR057C YOR130C YNL229C YOL016C YMR191W YOL058W YMR062C YKR091W YAL053W YER184C YMR040W YDR077W YLL012W YIL165C YMR008C YJL088W YBR296C YMR238W YKL033W-A YOL119C YGL186C YHR029C YBR114W YOR337W YOL140W YDR426C YEL060C YGR032W YHR122W YDL131W YGR267C YKL162C-A YMR095C YNR065C YKR046C YNL125C YMR316W YJL213W YIL164C YKL065C YHR209W YJL089W YGL114W YBR256C YJR111C YHR047C YLR312C YER185W YDR001C YGR043C YER040W YKL161C YMR011W YJL060W YLR267W YKL218C YHR018C YHR097C YOR208W YNL276C YKR097W YMR189W YMR096W YGL202W YPL264C YKR080W YKL211C
Itracozole Tunicamycin
BC35 56 9
YLR092W YOL064C YIL165C YJR130C YGL117W YIL117C YDR127W YBR145W YGL184C YJR109C YER052C YOL119C YER069W YHR029C YJR016C YMR097C YMR108W YKL218C YNL036W YDR354W YOR202W YMR095C YJR025C YIL164C YPR145W YER090W YBR248C YBR046C YHR162W YDL066W YDR035W YMR062C YCL009C YFR030W YBR256C YGR239C YIL116W YIR034C YCL030C YOL118C YPL033C YML116W YBR047W YLR267W YBR147W YPR167C YHR018C YNL104C YER081W YOR130C YMR096W YBR249C YDL198C YKL211C YMR094W YOL058W
Itracozole sir2 erg2 hda1 rad57 clb2 yhl029c swi4 ubr1
BC36 252 2
YIL094C YOL064C YBR294W YER053C YKR066C YDR481C YIL117C YOL091W YLR303W YGR296W YCL026C-A YKL097W-A YFL067W YGL180W YIL060W YGR097W YMR097C YOR338W YDR186C YMR108W YGL156W YOL011W YCR018C-A YGR136W YHR136C YPR167C YPL135W YLR089C YBL099W YPR145W YMR051C YNL322C YPR059C YGL215W YER073W YBR248C YBR046C YHR162W YCL019W YDR545W YDR070C YPR058W YFL010C YNL208W YGL117W YIL164C YPL221W YOR225W YGL224C YIL116W YIR034C YBL100C YLR152C YKR071C YLR334C YML116W YNR056C YOR339C YBR047W YBR147W YOR044W YPR001W YER081W YNR027W YBR249C YHR137W YNL220W YMR094W YPL250C YOL058W YER045C YJR025C YNR058W YDR127W YOL105C YBR145W YBR068C YJR109C YBL113C YER069W YJR148W YER035W YPL229W YGR197C YBR012C YGL178W YMR011W YNL125C YDR354W YJL222W YKR069W YBR012W-B YBR012W-A YLR343W YIL152W YHR219W YHR071W YLR092W YDL066W YFL057C YLR327C YER052C YDR126W YOR184W YOL106W YJL038C YJL159W YGR239C YFR030W YMR251W YBR105C YCL030C YOL118C YBR005W YOR289W YOR303W YBR169C YPL033C YBR035C YDR019C YOR363C YBL005W-A YKL161C YDL198C YFL068W YJR027W YJR130C YMR046C YDR035W YGR204W YNL339C YPL251W YER160C YMR181C YJR154W YMR050C YBR269C YLR193C YJL200C YER086W YDL245C YIL056W YNL036W YML133C YDR158W YMR271C YDL054C YLR099C YIL173W YMR189W YLR356W YML123C YJR137C YML039W YPL188W YPR015C YAR010C YHR122W YMR145C YBL043W YER175C YCL009C YMR174C YIL074C YGR161C YML045W YPL092W YOL104C YDL223C YAL044C YOR203W YIR017C YMR046W-A YHL027W YBL033C YER190W YJR111C YLR058C YOR108W YLR297W YLL027W YLL066C YOR200W YHR214C-B YJR016C YOR130C YOR226C YMR191W YKL120W YOR306C YER055C YDR077W YIL165C YHR208W YOL165C YLR466W YMR008C YJL088W YJR119C YDL182W YAR009C YBL101W-B YPR191W YOL119C YMR062C YHR029C YBR114W YML040W YER024W YKL023W YPL283C YKL218C YGL026C YDL131W YOR202W YMR095C YNR065C YER138C YDR487C YGL125W YML054C YLR179C YGR122C-A YJR028W YPL212C YJR026W YGL009C YKL121W YJL217W YBR115C YLL067C YGL114W YBR256C YCR100C YOR230W YMR045C YJR029W YBL005W-B YLR027C YLR467W YEL077C YKR099W YLR267W YOR100C YHR018C YPL252C YKR097W YMR096W YGL202W YJR155W YKL211C YNL129W
anp1 swi4
BC37 251 2
YBR294W YGL012W YIL117C YLR303W YNL293W YDR178W YDR055W YPL229W YGL180W YIL060W YNR057C YDR186C YMR108W YCR099C YJL155C YCR018C-A YKL224C YPR167C YPL135W YGL156W YLR089C YIL056W YPR145W YDR322C-A YOL122C YDL199C YDL130W-A YER073W YOR230W YMR097C YHR162W YBR297W YMR062C YOR394W YPL282C YGL117W YDL170W YIL164C YER130C YPL088W YBL098W YOR137C YOR338W YIL116W YIR034C YDR242W YMR316W YKR071C YGL261C YNL129W YML116W YNR059W YMR158C-B YNR056C YOR339C YBR047W YBR147W YOR202W YGR288W YKL163W YER081W YBR249C YDR425W YOR289W YNL294C YMR094W YPL250C YJL161W YOL058W YGR166W YHR138C YJR025C YMR316C-A YJR154W YIL074C YDR127W YBR145W YLR331C YBR068C YBR212W YJR109C YNR076W YER069W YGL121C YGL026C YKL065C YFL014W YPR198W YGR110W YIL173W YJL222W YLR152C YIR039C YBR004C YBR012W-A YLR343W YJR016C YHR071W YBR262C YOR052C YLR092W YDL066W YLR332W YHR030C YPL221W YLR327C YBR295W YER052C YDR126W YOR203W YNR074C YGR239C YFL028C YCR104W YCL030C YHR137W YOL118C YHL021C YBR005W YOL159C YLL064C YMR295C YBR035C YNL104C YCL038C YLR312C YJL048C YNR058W YDR262W YGR282C YDL198C YHR006W YML016C YBR043C YPL052W YOR306C YJR130C YMR046C YDR035W YGL184C YML042W YIL023C YBR105C YDL234C YER077C YAL068C YEL049W YJL159W YJL166W YJL200C YPL188W YJR077C YOR385W YPL033C YMR238W YNL036W YKL162C-A YMR271C YML040W YDR158W YLR256W YDL054C YGL259W YLR356W YPL271W YJR137C YAR010C YNR069C YLR121C YER175C YCL009C YPR078C YOR363C YJR155W YEL009C YOL064C YMR051C YCL049C YNL208W YJR111C YLL027W YPL110C YDR377W YOR130C YGL062W YKL062W YLR461W YOL016C YMR191W YKL120W YLR250W YKR091W YAL053W YER184C YDR077W YLL012W YIL165C YHR208W YMR008C YCL027W YDL171C YDR350C YBR296C YJL107C YPR191W YOL119C YDR170W-A YHR029C YJR148W YDR487C YHR001W-A YDR426C YEL060C YGR032W YLR120C YKR061W YLR311C YLR194C YMR095C YOR337W YNR065C YKR046C YNL125C YNL055C YJL108C YGR250C YGL125W YJR028W YJR026W YHR209W YGL009C YJL089W YMR294W-A YFR030W YBR256C YCR100C YOR036W YDR001C YER040W YKL161C YPR020W YMR011W YLR267W YKL218C YHR018C YOR208W YNL276C YMR096W YHR180W YPL264C YKL211C
gas1 erg2
BC38 250 2
YLR001C YNL311C YIR027C YIL107C YOL119C YJL155C YKR101W YLR149C YIL176C YER014W YLR080W YBR241C YJL101C YPL123C YLL025W YHR124W YBL101C YDR186C YDR213W YOL083W YKL224C YMR280C YHR112C YDL238C YNL160W YGL144C YMR118C YDL199C YDR085C YDR252W YBR046C YJL037W YKL188C YDR070C YKL218C YGL046W YFL062W YDR171W YLR178C YHR071W YER130C YPL221W YJL116C YMR170C YGR141W YCR106W YIR034C YHL044W YKL103C YGL261C YBR128C YML116W YPR026W YBR147W YOR237W YOL162W YNR064C YIL136W YOR134W YDR204W YNL332W YBR066C YPL250C YJR150C YER158C YHL036W YHR138C YKL151C YMR316C-A YMR173W YER150W YDR127W YBR068C YOL058W YDL182W YER069W YDR043C YMR250W YIL111W YPL109C YGL180W YGL178W YFL014W YMR090W YOL087C YNR005C YNL134C YOL017W YJL151C YBR280C YIR039C YML087C YLR270W YEL072W YDL020C YJL070C YPL006W YOR052C YDL011C YHR139C YOR022C YAL054C YDR011W YFL057C YPL282C YOR105W YJL079C YMR053C YGR239C YMR251W YKL150W YKL034W YDR391C YMR322C YBR072W YOR173W YER093C YOL159C YBR203W YKL066W YIR038C YPR184W YDR533C YOL053C-A YCL038C YJL153C YLR312C YMR181C YGR146C YBL049W YLR120C YJL163C YGL087C YER037W YGR212W YAR027W YJR155W YGL117W YOR031W YML042W YJL161W YKR053C YDL234C YMR040W YHR104W YEL049W YLR327C YJR096W YDR059C YNL036W YLL026W YDR542W YGL259W YOR289W YPL060W YPR015C YKR020W YBL078C YLR121C YOR389W YER175C YPL054W YDL072C YMR085W YOR285W YGR161C YLR290C YPL092W YDL223C YAL067C YMR200W YEL073C YLR119W YIR017C YJR149W YKL107W YLL060C YOL117W YPR150W YML128C YJR008W YML118W YDR058C YPL110C YIR007W YDL085W YDL059C YLR142W YNL331C YLR461W YMR191W YLR050C YLR387C YGL045W YFL063W YDR077W YKL133C YIL165C YJR156C YMR107W YMR008C YFL058W YJL088W YPL149W YLR251W YJL103C YHR029C YBR114W YER024W YJL017W YDR426C YEL060C YKR049C YGR032W YKR061W YEL011W YDR453C YJL149W YDR038C YPL070W YNR002C YOL108C YGR250C YNL115C YPL222W YHL046C YJL045W YHR209W YOL082W YHL021C YBL106C YJL152W YER185W YMR007W YPL264C YDR001C YLR225C YGR043C YIL055C YOR062C YML131W YBR149W YBL064C YGR234W YLR037C YHR097C YKR097W YDL244W YDL025C YGR213C
MMS ERG11..tet.promoter.
BC39 124 4
YNL311C YGL012W YIL117C YGL180W YIL060W YMR097C YMR108W YGL156W YCR018C-A YIL056W YPR145W YOR363C YMR046W-A YBR248C YBR046C YHR162W YBR297W YMR062C YFR055W YGL117W YDL170W YIL164C YCR106W YGL224C YIL116W YIR034C YLR334C YML116W YNR056C YBR047W YBR147W YOR202W YER081W YHR137W YOR289W YMR094W YPL250C YJR025C YDR127W YBR145W YNR069C YJR109C YDL182W YER069W YGL026C YGR110W YOR383C YLR152C YIR039C YPL135W YLR343W YHR071W YDR242W YLR092W YDL066W YIR005W YER052C YOR203W YGR239C YBR105C YCL030C YOL118C YBR035C YLR312C YNR058W YNR050C YDL198C YBR043C YJR130C YDR035W YGL184C YJR154W YLR193C YJL200C YPL188W YPL033C YNL036W YDR158W YMR271C YDL054C YLR356W YDR019C YLR121C YER175C YPL092W YJR155W YOL064C YIR017C YBL033C YLL027W YOR130C YOL058W YOR306C YER055C YKL155C YIL165C YML039W YJL088W YBR296C YOL119C YHR029C YOR337W YOL140W YDR426C YKL218C YHR122W YMR095C YOR338W YNL125C YJL213W YGR122C-A YPR167C YJL089W YOL106W YFR030W YBR256C YGL202W YER185W YLR267W YHR018C YDL244W YMR096W YJR111C YKL211C
swi4 yer083c Tunicamycin ymr031w.a
BC40 245 2
YLR391W-A YBR294W YER053C YIL176C YIL117C YNL293W YDR178W YDR055W YGL180W YIL055C YOR044W YNR057C YDR186C YMR108W YCR099C YKL224C YGR189C YML087C YPL156C YGL156W YLR089C YIL056W YPR145W YPR015C YDL199C YDL130W-A YER073W YDR085C YOR230W YMR097C YHR162W YBR297W YMR062C YOR394W YPL282C YGL117W YDL170W YHR071W YJL027C YPL088W YOR338W YIL116W YIR034C YMR009W YMR316W YKR071C YGL261C YNL129W YML116W YNR059W YHR139C YGR156W YOR339C YBR047W YBR301W YBR214W YGR288W YKL163W YER081W YJL070C YBR249C YHR137W YOR289W YIL108W YOL058W YBR147W YER045C YJR025C YMR316C-A YJR154W YPL057C YIL074C YDR127W YBR145W YBR068C YBR212W YJR109C YNR076W YER069W YGL121C YGL026C YGR294W YBR012C YFL014W YPR198W YGR110W YAL068C YLR152C YIR039C YBR004C YPL135W YLR343W YJR016C YDL020C YNL093W YOR052C YLR092W YDL066W YHR030C YPL221W YLR327C YER052C YDR126W YMR184W YOR203W YGR239C YFL028C YMR251W YCR104W YCL030C YNL192W YOL118C YOR374W YHL021C YBR005W YLL025W YBR203W YLL064C YBR035C YMR094W YNL104C YCL038C YLR312C YGR146C YNR058W YDR262W YBR045C YDL198C YHR006W YML016C YBR043C YMR018W YPL052W YJR130C YDR035W YGL184C YML042W YBR105C YDL234C YKR098C YEL049W YJL159W YER144C YLR193C YJL200C YPL188W YGL168W- YOR385W YPL033C YDR059C YNL036W YHR138C YLR256W YML040W YDR158W YDR542W YDL054C YLR099C YGL259W YLR356W YJR137C YJL094C YLR121C YBL043W YKR061W YCL009C YPR078C YOR363C YDL223C YEL009C YOL064C YPR167C YCL049C YNL208W YPL264C YJR111C YOR202W YLL027W YOR130C YGL062W YNR069C YLR461W YOL016C YMR191W YKL120W YKR091W YAL053W YER184C YDR077W YLL012W YIL165C YHR208W YMR008C YDR350C YBR296C YMR238W YOL119C YHR029C YBR114W YJR148W YDR487C YDR426C YEL060C YGR032W YLR120C YDL131W YKL162C-A YLR194C YMR095C YOR337W YNR065C YKR046C YNL125C YDR242W YGL125W YMR271C YIL164C YKL065C YHR209W YGL009C YJL048C YJL089W YFR030W YBR256C YHR180W YOR036W YDL172C YDR001C YER040W YKL161C YMR011W YJL060W YLR267W YKL218C YLR037C YHR018C YHR097C YOR208W YNL276C YMR096W YGL202W YJR155W YKL211C YJL171C YMR102C
gas1 Itracozole
BC41 243 2
YOR389W YMR322C YFL061W YLR149C YGR248W YOL150C YLR080W YPL278C YKL035W YDR534C YMR101C YIR039C YDR186C YDR213W YGL037C YOL083W YKL224C YMR280C YML087C YMR182C YKL107W YDR085C YJL037W YDR070C YGL046W YPL282C YDR171W YIL176C YHR071W YER130C YER054C YJL026W YJL116C YJR150C YOR225W YIR034C YDL048C YHL044W YGL261C YMR105C YML116W YLR011W YBR147W YOR386W YPR001W YNL274C YIL136W YNL335W YMR181C YOR289W YBR066C YPL250C YEL069C YER158C YPL187W YHR138C YMR316C-A YMR173W YER150W YDL129W YCL040W YFL054C YDR540C YJL103C YDR043C YKR076W YOL156W YGL180W YLR034C YFL014W YDL242W YOL162W YIL099W YDR370C YLR270W YOR185C YDR112W YLR214W YPL277C YGR230W YPL230W YOR052C YNL332W YHR139C YOR134W YMR319C YKR058W YJL079C YIL011W YOR010C YIR019C YHR053C YMR251W YOL151W YKL150W YGR205W YGR180C YDL021W YPR150W YOR173W YLL025W YGR066C YBR203W YPL276W YPR184W YDR032C YPL091W YOL053C-A YHL016C YCL038C YJL153C YLR312C YPR002W YOR062C YDR343C YER037W YGR212W YIR040C YIL113W YHR177W YHR112C YJR155W YBR053C YGL117W YFL052W YAR050W YOR237W YML042W YMR252C YHR044C YMR251W-A YHR033W YEL049W YLR081W YLR327C YJR096W YDL245C YML083C YBR054W YLR460C YMR017W YLL026W YLL046C YPR157W YDR542W YLR461W YJR156C YGL259W YLR004C YBR072W YPR015C YHL040C YER175C YMR253C YBR052C YOR285W YGR161C YDL223C YFL058W YNR068C YBR285W YJR149W YER011W YOR382W YEL041W YML128C YLR297W YMR090W YDL085W YIR038C YDR216W YIL120W YOR280C YDL012C YOR226C YMR191W YEL065W YMR177W YIL066C YGL045W YFR015C YDR345C YMR107W YPL054W YEL057C YLR037C YKL062W YPR160W YIL101C YOL119C YOL053W YBR114W YER024W YNR071C YEL060C YKR049C YGR032W YEL011W YDL149W YBR056W YJR159W YDR038C YBR067C YGR138C YGR250C YDL024C YDR342C YLR284C YOR387C YPL222W YHL046C YJL045W YHR209W YIL065C YHR176W YMR279C YOL082W YFL051C YHL021C YNR014W YDR533C YFR053C YGL163C YHR179W YGR043C YIL055C YML131W YIR032C YDR516C YDR009W YPR156C YBL064C YGR234W YBR299W YLR176C YKR097W YDL244W YPL154C YLR178C YDL025C YGR213C YDL079C YKL036C
tup1..haploid. MMS
BC42 81 6
YJR025C YOR306C YDR077W YBR294W YIL165C YJR130C YOL119C YGL117W YMR008C YIL117C YDR127W YOL118C YPR167C YJL088W YJR109C YJR154W YDL182W YER069W YHR029C YGL180W YGL026C YMR097C YJL200C YER086W YMR108W YGL156W YKL218C YHR122W YNL036W YNR058W YMR095C YNR065C YIL056W YMR271C YDL054C YNL125C YHR071W YLR303W YER073W YBR248C YJR137C YLR092W YDL066W YIL164C YMR062C YPL221W YER175C YER052C YPL188W YFR030W YIL074C YBR256C YJR111C YPL092W YOR338W YGR239C YIL116W YIR034C YBR105C YCL030C YIR017C YHL027W YPL033C YBL033C YML116W YOR289W YOR203W YBR047W YKR099W YBR147W YOR202W YPL135W YER081W YMR096W YBR249C YJR155W YKL161C YDL198C YMR094W YPL250C YOL058W
X2.deoxy.D.glucose yer044c..haploid. erg2 anp1 swi4 Tunicamycin
BC43 69 7
YJR025C YDL066W YIL165C YJR130C YMR046C YDR035W YIL117C YDR127W YBR145W YJL088W YJR109C YJR154W YDL182W YER069W YHR029C YGL026C YJR148W YDR487C YKL218C YOL119C YIL164C YIL056W YDR354W YNR058W YMR095C YLR152C YDR158W YBR012W-A YDL054C YOL118C YHR071W YER073W YBR248C YHR162W YAR010C YGL117W YMR062C YJR026W YER052C YPL188W YBR256C YBL005W-A YJR028W YGR239C YIL116W YIR034C YBR105C YCL030C YGL125W YMR051C YML116W YJR111C YNR056C YOR203W YBR047W YLR267W YBR147W YPL092W YBR035C YHR018C YPL135W YOR202W YOR130C YMR096W YBR249C YDL198C YKL211C YMR094W YOL058W
ase1....12. CMD1..tet.promoter. erg2 hda1 anp1 yhl029c swi4
BC44 241 2
YBR294W YER053C YJL171C YIL117C YCR021C YDR178W YPL256C YDR055W YPL229W YGL180W YIL060W YPR159W YGR097W YOR338W YDR186C YMR108W YGL156W YNL057W YCR018C-A YPR078C YGR189C YPR145W YPL135W YLR089C YBL099W YEL058W YFL016C YPR015C YGL215W YER073W YDR085C YPR167C YMR097C YHR162W YCL019W YGL117W YMR062C YNL055C YIL164C YER130C YPL221W YOR225W YIL116W YIR034C YLR303W YMR316W YKR071C YGL261C YLR334C YML116W YNR056C YOR339C YBR047W YBR147W YOR044W YER081W YBR249C YHR137W YOR289W YIL108W YPL250C YOL058W YNL294C YER045C YJR025C YMR316C-A YPL057C YIL074C YDR127W YOL105C YBR145W YBR068C YJR109C YKL102C YER069W YJR148W YGL026C YGR294W YDR309C YBR012C YGL178W YFL014W YIL173W YJL144W YJL222W YLR152C YBR012W-B YBR012W-A YGR014W YJL159W YHR071W YPL230W YOR052C YLR092W YDL066W YHR030C YLR327C YER052C YDR126W YKL097W-A YGR239C YMR251W YBR105C YCL030C YOL118C YOR374W YHL021C YBR005W YLR343W YOL011W YBR169C YPL033C YMR295C YBR035C YMR305C YMR094W YGL036W YOR363C YNR058W YKL161C YDL198C YMR304C-A YJR027W YPL052W YOR306C YJR130C YMR046C YDR035W YLR193C YER160C YMR181C YJR154W YDL234C YMR050C YAL068C YIL152W YER144C YJL166W YJL200C YPL188W YJR077C YOR385W YIL056W YDR059C YNL036W YMR271C YDR158W YDR542W YDL054C YLR099C YLR356W YIL123W YKL096W YJR137C YMR085W YAR010C YMR145C YBL043W YER175C YCL009C YNL058C YMR045C YML045W YOL104C YDL223C YOL064C YPL163C YOR203W YKL104C YMR046W-A YMR051C YNL208W YJR111C YOR202W YLR297W YLL027W YPL110C YHR214C-B YJR016C YOR130C YGL062W YKL062W YMR191W YKL120W YKR091W YAL053W YDR077W YIL165C YHR208W YML039W YMR008C YAR009C YBL101W-B YAR064W YPR191W YOL119C YHR029C YBR114W YML040W YDR487C YLR042C YOR230W YGR032W YDL131W YKR061W YLR194C YMR095C YNR065C YER138C YNL125C YGR138C YJL108C YGL125W YML054C YGR122C-A YJR028W YJR026W YHR209W YGL009C YOL106W YFR030W YBR256C YCR100C YLR452C YJL158C YDL172C YLR120C YKR013W YJR029W YBL005W-B YMR011W YLR267W YKL218C YHR018C YGR142W YOR208W YMR096W YGL202W YJR155W YKL211C YNL129W
anp1 gas1
BC45 96 5
YBR294W YIL117C YLR303W YGL180W YOR338W YMR108W YGL156W YPR078C YGR189C YIL056W YGL215W YER073W YDR085C YKR091W YMR062C YIL164C YPL221W YIL116W YIR034C YML116W YNR056C YBR047W YBR147W YOR202W YER081W YBR249C YOR289W YMR094W YPL250C YER045C YJR025C YIL074C YDR127W YJR109C YOL119C YGL026C YGL178W YFL014W YPL135W YHR071W YLR092W YMR097C YHR030C YER052C YOR203W YGR239C YBR105C YCL030C YOL118C YIL108W YNR058W YLR120C YDL198C YJR130C YGL117W YMR181C YJR154W YJL159W YER144C YLR193C YJL200C YPL188W YPL033C YNL036W YMR271C YDL054C YJR137C YKR061W YJR155W YLR194C YOL058W YOR306C YAL053W YDR077W YIL165C YDL066W YMR008C YER069W YHR029C YBR114W YGR032W YER175C YMR095C YNR065C YNL125C YJL108C YPR167C YHR209W YFR030W YBR256C YKL161C YMR011W YKL218C YOR208W YMR096W YJR111C
anp1 gas1 X2.deoxy.D.glucose Tunicamycin ERG11..tet.promoter.
BC46 239 2
YDL230W YDL110C YOL119C YER053C YGR070W YJR027W YIR034C YGL255W YFR017C YBR241C YKL035W YGL180W YIL055C YNR034W YJR148W YGL156W YGL037C YCR018C-A YDR018C YLR270W YLR311C YHR092C YIL056W YDR461W YPR015C YDL199C YMR046W-A YBR248C YDR085C YJL199C YBR006W YHR162W YJL037W YCL019W YBR297W YDR070C YGL117W YDL170W YML011C YIL164C YJL027C YIL117C YHR021W-A YIL116W YDR259C YGR065C YLR334C YML116W YMR158C-B YNR056C YBR047W YKL142W YBR147W YBR214W YKL163W YPL230W YIL136W YPL135W YJL038C YML100W YHR137W YNL160W YBR230C YMR094W YLR178C YGL248W YHR138C YJR025C YKL151C YER150W YGR243W YCL040W YBR145W YBR212W YJR109C YDL182W YER069W YDR043C YKR076W YGR248W YBR012C YIR027C YNL134C YFL014W YGR110W YIL060W YDR354W YLR152C YIL099W YBR012W-B YBR012W-A YHR071W YDR242W YNR014W YOR130C YLR149C YFL057C YHR087W YJL170C YOR203W YGR239C YMR251W YBR105C YKL150W YLR080W YOL118C YHL021C YNL058C YDR537C YPR184W YPR160W YNL104C YGL263W YNL145W YJL213W YMR181C YDR059C YNR058W YKL161C YDL198C YER037W YAL060W YMR169C YMR196W YJR130C YDR035W YMR105C YER160C YDR170W-A YML042W YJL161W YJR154W YMR050C YMR175W YLR327C YBR148W YGR088W YDL130W-A YBR054W YDL022W YNL036W YOR227W YML040W YLR035C-A YIL165C YMR271C YHR152W YLR356W YKL096W YAR010C YHR008C YHR214C-B YMR045C YML045W YPL092W YDL223C YOL047C YOR328W YBR083W YMR291W YJL116C YDR074W YNL200C YMR051C YHR213W YJR111C YML128C YOR121C YPL020C YBR013C YMR090W YDL085W YBR183W YFL002W-A YEL039C YBR046C YOL058W YPR078C YDR403W YGL260W YML039W YAR009C YBL101W-B YPL222W YBL005W-B YMR062C YHR029C YGL121C YOL053C-A YMR250W YDR261C YNL055C YDL204W YDL131W YEL011W YOR202W YMR095C YDR453C YBR067C YER138C YNL125C YAR070C YLR258W YLR266C YNR001C YER096W YGR122C-A YJR028W YJR026W YHR209W YJL089W YOL106W YBR256C YDL124W YDR533C YLR312C YLR452C YFR053C YNL057W YDR001C YGR043C YIL015W YMR176W YJR029W YDR516C YBR285W YBL064C YLR267W YKL218C YLR037C YHR018C YDR277C YPR002C-A YBR126C YMR096W YGL202W YJR155W YGR008C YKL211C
yor080w....3. CMD1..tet.promoter.
BC47 239 2
YLR149C YER053C YGR070W YMR042W YIR034C YDR481C YIL117C YBR241C YGR296W YGL180W YIL060W YNR034W YGL156W YOL011W YCR018C-A YKL224C YHR136C YDR018C YPL135W YNL160W YLR089C YBL099W YPL282C YDL199C YMR046W-A YBR248C YOR230W YJL199C YBR046C YHR162W YJL077C YCL019W YBR297W YDR070C YNL208W YGL117W YDL170W YML011C YIL164C YJL027C YML116W YJL116C YOR225W YIL116W YDR259C YDL048C YGR065C YMR158C-B YLR334C YKL188C YNR056C YGR156W YDR232W YBR147W YOR202W YBR047W YOL053C-A YGL188C YJL038C YMR181C YHR137W YGR102C YMR094W YLR178C YPL159C YLR438W YER045C YJR025C YJR154W YOL136C YER150W YCL040W YBR145W YBR068C YBR212W YJR109C YAR035W YER069W YJR148W YKR076W YFL030W YBR012C YMR011W YGR110W YOR383C YDR354W YPL058C YLR326W YLR152C YIL099W YBR012W-B YBR012W-A YHR071W YDR242W YNL332W YMR097C YAL039C YFL057C YPR075C YIL177C YOR203W YGR239C YFL068W YJR078W YMR251W YCR104W YDR223W YLR080W YOL118C YBR005W YOR289W YLL025W YDR537C YLL064C YAR029W YPL033C YDR214W YGL263W YDR019C YOR228C YNR058W YKL161C YDL198C YMR018W YJR027W YJR130C YKL163W YDR035W YNL339C YER160C YDR170W-A YML042W YBR105C YMR050C YLR193C YLR327C YDR525W-A YIL056W YNL036W YOR227W YMR017W YML040W YLR035C-A YPR157W YIL165C YMR271C YBR180W YLR356W YML123C YMR120C YPR015C YAR010C YMR145C YLR121C YBL043W YHR214C-B YER159C YMR045C YML045W YPL092W YJL213W YDL223C YMR051C YHR213W YKR089C YOL104C YJL225C YBR013C YLR265C YDL085W YLR422W YFL002W-A YOR130C YBL101W-B YMR166C YML047C YOR226C YOL058W YGL260W YJR156C YML039W YLR466W YKL148C YDL182W YAR009C YBR296C YPR191W YOL119C YMR062C YDR234W YBR114W YHR029C YNL104C YDR426C YEL060C YMR300C YKL218C YDL131W YLR311C YMR095C YOR338W YDL039C YBR067C YER138C YNL125C YLR266C YML054C YLR375W YER096W YGR122C-A YJR028W YJL045W YJR026W YJL217W YJL089W YLL067C YBR256C YJR111C YLR312C YER185W YDR001C YOL106W YGR043C YIL055C YJR029W YBL005W-B YAR015W YEL047C YOR200W YLR267W YOR100C YHR018C YDR277C YPR002C-A YDL244W YMR096W YGL202W YJR155W YKL211C
swi4 yor080w....3.
BC48 119 4
YNL311C YDR481C YGL180W YGL156W YOR303W YHR007C YIL056W YER073W YBR248C YBR046C YHR162W YGL117W YMR062C YMR015C YFR055W YDL170W YIL164C YIL116W YIR034C YML116W YBR047W YGR049W YOR202W YBR249C YHR137W YMR094W YGR060W YJL113W YJR025C YKL151C YJR154W YDR127W YBR145W YHR199C YNR069C YJR109C YDL182W YER069W YJR148W YGL026C YGR110W YNL111C YDR354W YMR134W YPR145W YKR019C YPR058W YHR071W YDL066W YER044C YBR115C YER052C YOR184W YOR203W YGR177C YGR239C YBR105C YCL030C YOL118C YNL104C YOR010C YJL213W YNR058W YDL198C YBR043C YIL003W YJR130C YDR035W YLL058W YOR237W YDR530C YMR097C YJL200C YER086W YPL033C YML008C YDR158W YLR256W YER090W YDR531W YNL280C YMR174C YPL092W YJR155W YOL064C YGR175C YER011W YBL033C YOR130C YPL272C YOL058W YER055C YLL012W YIL165C YJL088W YBR296C YKL033W-A YOL119C YHR029C YOR337W YOL140W YPL273W YOR230W YGR032W YLR101C YMR095C YDR453C YOR338W YGL125W YJL089W YBR256C YGL001C YKL211C YLR267W YKL218C YHR018C YMR096W YJR111C YLR100W
Itracozole erg3..haploid. Terbifine erg2
BC49 237 2
YNL311C YIL094C YMR220W YOL064C YOL017W YDL067C YGL012W YDR481C YOR011W YGL180W YIL055C YMR097C YCL025C YDR186C YMR108W YGL156W YMR169C YOL058W YPL159C YLR089C YIL056W YMR019W YDL199C YER073W YBR248C YKR101W YBR046C YHR162W YJL037W YBR297W YDR070C YMR015C YFR055W YGL117W YDL170W YIL164C YJL116C YCR106W YGL224C YIL116W YIR034C YCR097W YGR065C YHL044W YKR071C YNL129W YML116W YNR056C YOR363C YBR047W YBR147W YGR049W YOR202W YPL017C YBR249C YHR137W YNL220W YMR094W YPL250C YGR060W YJL113W YJR025C YKL151C YJR154W YNR058W YDR127W YHR047C YBR145W YBR068C YNR069C YJR109C YDL182W YER069W YJR148W YGL026C YLR101C YBL103C YFL014W YGR110W YNL125C YNL111C YDR354W YMR134W YIR039C YPL135W YPR145W YKR019C YHR042W YHR071W YDL066W YER044C YCL067C YDR011W YER052C YML097C YOR184W YMR202W YKR099W YGR177C YGR239C YFL028C YBR105C YKL150W YCL030C YDL215C YAL054C YBR072W YHL021C YOR289W YOR303W YOR203W YLR023C YBR035C YNL104C YDR019C YJL048C YBL049W YNR050C YDL198C YHR006W YLL041C YBR043C YOR360C YDR380W YER057C YPL052W YIL003W YJR130C YDR035W YLL058W YOR237W YDR530C YMR175W YDR208W YJR016C YLR193C YJL200C YPL188W YGR088W YPL033C YER128W YNL036W YJL089W YML008C YDR158W YLR256W YDL054C YOL118C YHL029C YER090W YML123C YMR120C YPL272C YPR015C YDR531W YNL280C YER175C YOR221C YMR174C YGR029W YLR290C YPL092W YJR155W YAL044C YLR356W YGR175C YHL027W YBL033C YML128C YLL027W YCR039C YIR038C YOR130C YGL062W YNL229C YMR191W YKL120W YMR062C YOR306C YER055C YLL012W YIL165C YHR208W YOL165C YJL088W YBR296C YKL033W-A YOL119C YGL186C YHR029C YKL023W YER079W YOR337W YDR487C YOL053C-A YOR230W YGR032W YHR122W YDL131W YGR267C YMR095C YDR453C YOR338W YDL183C YER024W YPL202C YGL125W YMR271C YJL213W YPR167C YBR115C YFR030W YBR256C YJR111C YBL106C YLR312C YER185W YGR153W YDR001C YGR043C YER040W YGL001C YER048C YOR391C YNL103W YOR200W YLR100W YLR267W YKL218C YHR018C YDR408C YDL244W YMR189W YPR007C YMR096W YDL025C YKL211C
erg3..haploid. ERG11..tet.promoter.
BC50 237 2
YNL134C YIR037W YER053C YGL209W YKR066C YDR405W YFR017C YBR241C YDR178W YPR079W YKL035W YGL104C YOR273C YCR050C YGL156W YPL054W YGL037C YIR014W YNL160W YLR089C YIL056W YEL058W YFL016C YPR015C YKL200C YHR179W YDR085C YFL020C YDL037C YPR078C YAL040C YJL100W YGL208W YNL208W YDR171W YGR248W YOL011W YIL171W YIL117C YIL155C YPL106C YLR109W YOR267C YDL048C YKL103C YGL261C YOR084W YPL258C YDR232W YBR214W YLR232W YFL059W YGR087C YIL136W YDR204W YJL066C YLR178C YER028C YHR138C YKL151C YER020W YMR173W YER150W YCL040W YHR199C YOR289W YHR097C YOL016C YMR250W YER035W YFL030W YBR182C YMR011W YNL276C YDL110C YJL144W YIL099W YGR121C YHR071W YOL084W YPL230W YAL039C YNL332W YLR092W YMR262W YHR139C YPL221W YER132C YLR177W YGR249W YIR015W YJR078W YDR134C YMR251W YOL151W YMR184W YPR154W YOR375C YBR072W YBR005W YNR060W YLL025W YLL026W YBR203W YGL157W YML118W YBL015W YIL176C YDR214W YKL201C YIR041W YJL213W YPL134C YER143W YNL333W YJL158C YHR177W YMR196W YKL163W YIR016W YBR082C YMR105C YER184C YMR181C YDL234C YMR040W YHR104W YEL049W YJL159W YER144C YLR327C YHR087W YJR077C YGR088W YDL022W YGR244C YDL123W YPL088W YAL069W YDR517W YLR099C YLR356W YKL096W YCR073W-A YMR316C-A YOR374W YFL055W YHR008C YMR008C YCR049C YDR209C YGR161C YDL223C YOL047C YJL116C YDR074W YER034W YBL033C YKL187C YHR043C YBR108W YGR144W YBR169C YGR243W YMR305C YDL023C YMR186W YGL062W YIL053W YKL001C YMR191W YKR012C YLR414C YGL045W YFL063W YDR077W YGL158W YJR156C YAL062W YHL032C YFL058W YKL148C YOL152W YJL107C YGR142W YLR121C YOR230W YEL060C YFL010C YOL132W YGR032W YMR034C YOR288C YDR453C YOR338W YDL039C YJL108C YMR316W YDL024C YKL202W YPL171C YGR102C YIL153W YDR400W YML130C YHR209W YHR176W YOL055C YOL031C YFR030W YJL035C YHL021C YFL053W YER185W YFR053C YDR001C YER177W YGR043C YIL055C YLR120C YKR013W YNL193W YDR516C YPL283C YEL047C YKL218C YLR037C YDR277C YBR126C YNR002C YJL056C YDL038C YMR315W YDL124W YGR213C YPR127W YPR183W
KAR2..tet.promoter. ssn6..haploid.
BC51 59 8
YJR025C YGR122C-A YIL165C YJR130C YML039W YGL117W YIL117C YDR127W YJL088W YJR109C YJR154W YDL182W YER069W YHR029C YGL026C YOL119C YER086W YKL218C YIL060W YNL036W YNR058W YMR095C YIL056W YMR271C YDL054C YHR071W YMR046W-A YBR248C YPL188W YDL066W YIL164C YMR062C YER052C YOL106W YBR256C YBR249C YPL092W YGR239C YIL116W YIR034C YBR105C YCL030C YIR017C YOL118C YLR334C YML116W YJR111C YNR056C YOR203W YBR047W YBR147W YOR202W YPL135W YMR096W YGL202W YCR018C-A YDL198C YMR094W YOL058W
X2.deoxy.D.glucose CMD1..tet.promoter. hda1 anp1 ymr031w.a yhl029c swi4 Tunicamycin
BC52 235 2
YDL230W YIL107C YBR294W YER053C YIR034C YIL117C YNL293W YML057W YDR055W YGL180W YIL060W YGR097W YNR057C YNR034W YJR148W YCR099C YJL155C YCR018C-A YPR078C YDR018C YJL082W YKL051W YKR098C YIL056W YMR124W YEL058W YMR192W YPR015C YDL199C YER073W YDR085C YHR162W YKL133C YCL019W YBR297W YMR062C YGL117W YDL170W YML011C YBL062W YJL027C YIL116W YDR259C YOR044W YMR158C-B YLR334C YML116W YDR242W YNR056C YGL121C YBR047W YBR147W YBR214W YOL113W YGR288W YKL163W YDR170W-A YJL070C YPL135W YBR249C YMR181C YHR137W YPL222W YIL108W YJL161W YGR166W YHR138C YJR025C YJR154W YDR127W YCL040W YBR145W YBR212W YJR109C YKL102C YER069W YDR043C YKR076W YGL026C YKL065C YBR012C YFL014W YGR110W YJL222W YLR152C YIR039C YBR012W-B YBR012W-A YNL129W YHR071W YNL093W YPL230W YNL294C YDL066W YIL165C YDR034W-B YHR030C YER052C YDR126W YPL188W YJL170C YKL026C YOR203W YJR028W YGR239C YFL028C YMR251W YGL156W YCL030C YOL118C YHL021C YNL058C YOL159C YBR203W YBR169C YBR035C YMR094W YNL104C YGL036W YDR293C YNR058W YBR045C YDL198C YHR006W YML016C YLR391W-A YJR027W YPL264C YJR130C YMR046C YDR035W YER160C YGL184C YML042W YIL023C YBR105C YMR050C YJL159W YER144C YLR327C YLR177W YDL130W-A YDR059C YNL036W YKL162C-A YML040W YLR035C-A YDR158W YMR271C YDL054C YNL056W YER067W YGL259W YLR356W YKL096W YAR010C YGL249W YMR045C YGL215W YDL223C YDL118W YBR083W YKL104C YMR046W-A YMR051C YCL049C YHR213W YOL117W YJR111C YJR008W YPL110C YHR214C-B YFL002W-A YOR130C YNR069C YBR023C YMR191W YOL058W YKR091W YDR077W YGL260W YML039W YMR008C YAR009C YBL101W-B YOL119C YHR029C YPL176C YDR379W YDR487C YKL218C YDL131W YLR311C YOR202W YMR095C YOR337W YNR065C YER138C YNL125C YNL055C YJL108C YGL125W YNR001C YLR312C YGR122C-A YIL164C YJR026W YHR209W YIL173W YMR315W YJL089W YOL106W YBR256C YCR100C YLR452C YNL057W YDR001C YER147C YIL055C YKL161C YMR176W YJR029W YBL005W-B YMR291W YML045W YLR267W YLR037C YHR018C YOR208W YPR002C-A YMR096W YGL202W YJR155W YKL211C YIL122W
gas1 CMD1..tet.promoter.
BC53 154 3
YBR294W YER053C YLR149C YIL117C YLR080W YBR241C YOR222W YGL180W YNR057C YJL071W YGL156W YOR303W YER189W YIL056W YPR015C YDL199C YER073W YBR248C YBR046C YHR162W YBR297W YDR070C YGL117W YDL170W YIL164C YJL027C YGL224C YIL116W YIR034C YGR065C YHL044W YKL103C YNL129W YML116W YBR047W YBR147W YOR044W YGR288W YKL163W YEL075C YBR249C YHR137W YMR094W YLR178C YJR025C YER150W YDR127W YBR145W YBR212W YJR109C YDL182W YER069W YJR148W YGL026C YBL103C YBR012C YGR110W YDR354W YLR152C YIR039C YPL135W YJL159W YHR071W YDR242W YDL066W YFL057C YOR130C YDR011W YER052C YDR126W YOR184W YJL079C YJL038C YGR239C YMR251W YBR105C YCL030C YOL118C YLR463C YDR537C YOR203W YBR035C YNL104C YJL213W YNR058W YKL161C YDL198C YLR391W-A YIL163C YJR130C YDR035W YGL184C YML042W YJR154W YBR269C YLR327C YER086W YER128W YNL036W YDR158W YMR271C YDL054C YGL259W YER090W YPL188W YJL172W YPL092W YDL223C YLR356W YIR017C YCL049C YJR111C YDL085W YBR218C YNR069C YMR191W YOL058W YDR077W YIL165C YMR008C YJL088W YFL067W YKL033W-A YOL119C YMR062C YHR029C YER079W YML040W YDR487C YKL218C YDL131W YOR202W YMR095C YOR337W YNR065C YNL125C YLR266C YGL125W YPL140C YNL115C YLR312C YJL089W YBR256C YDL025C YHR047C YDR001C YGR043C YIL055C YLR267W YHR018C YMR096W YGL202W YJR155W YKL211C
Itracozole swi4 CMD1..tet.promoter.
BC54 230 2
YER053C YLR311C YIR034C YGR248W YIL117C YFL011W YAL063C YKL035W YFL019C YGL180W YNL270C YJR148W YGL156W YGL037C YGR289C YKL224C YHR136C YDR018C YHR092C YIL056W YMR017W YPR015C YDR085C YFL020C YBR006W YLR038C YJL037W YBR297W YDR070C YOR394W YNL208W YIL176C YKL016C YJL116C YOR225W YIL155C YIL116W YDR259C YDL048C YER062C YKR039W YGL261C YNL015W YML116W YML054C YHR049W YPL258C YNR056C YBR047W YKL142W YBR301W YDL246C YKL163W YIL136W YML100W YOR289W YBR230C YMR094W YDR343C YER158C YBR147W YER045C YJR154W YOL136C YER150W YPR121W YCL040W YFL054C YOL119C YDR043C YKR076W YGR294W YOL161C YJL026W YFL014W YEL024W YOR383C YPL058C YIL099W YLR270W YHR071W YOL084W YPL230W YOR052C YNL332W YHR139C YDR216W YKR093W YLR327C YLR149C YAL065C YIR019C YMR251W YBR105C YDR223W YLR080W YGR180C YOL118C YBR072W YOR348C YLL025W YLL064C YOR391C YPR160W YOL053C-A YGL263W YLR312C YJL153C YDR019C YMR181C YFL027C YPR002W YKL161C YHR211W YLL041C YMR018W YER037W YLR307W YMR196W YJR130C YGL117W YMR105C YML042W YCR104W YHR033W YNR073C YKL150W YJL166W YLR089C YGR088W YPL033C YBR054W YPR184W YHR138C YKL109W YMR271C YPR157W YHR001W-A YDR542W YOR130C YNL274C YOR328W YKL096W YBR298C YLR237W YOR374W YMR145C YBL043W YPR149W YJL213W YDL223C YGL191W YLL055W YJR149W YER011W YHR213W YML128C YPR005C YGR144W YGR243W YMR090W YDL085W YBR183W YEL039C YAL068C YKL062W YLR461W YOR226C YNR076W YIL066C YDR403W YGL260W YJR156C YFL058W YBR296C YPL222W YIL101C YPL282C YOL053W YBR114W YGL121C YOR230W YEL060C YML131W YDL204W YEL011W YMR095C YOR338W YDL039C YBR067C YNL125C YAR070C YLR258W YLR266C YDL024C YPL171C YER096W YDL181W YHL046C YJL045W YHR209W YAL061W YJL217W YJL089W YPR078C YHL021C YNR058W YDR533C YIR041W YFR053C YBL045C YHR179W YGR043C YIL055C YDR516C YBR285W YMR011W YHR215W YBL064C YLR267W YGR032W YLR037C YDR277C YML091C YDL244W YLR178C YMR096W YNR014W YJR155W YGR008C
tup1..haploid. yor080w....3.
BC55 228 2
YBR294W YIR034C YIL117C YLR303W YKL102C YGL180W YIL060W YNR057C YDR186C YMR108W YGL156W YOL011W YCR018C-A YPR078C YGR189C YPL135W YBL099W YEL058W YGL215W YPR064W YER073W YDR085C YMR097C YKR091W YCL019W YBR297W YMR062C YKR046C YDL170W YML011C YIL164C YJL027C YPL088W YBL098W YMR166C YOR338W YIL116W YDR259C YOR127W YMR158C-B YDR170W-A YLR334C YML116W YBR238C YNR056C YGR156W YOR339C YDR232W YBR147W YOR202W YBR047W YGR014W YGL188C YBR249C YOR289W YIL108W YPL250C YOL058W YGR166W YER045C YJR025C YJR154W YIL074C YDR127W YCL040W YLR331C YIL146C YBR212W YJR109C YAR035W YER069W YGL121C YGL026C YMR222C YBR012C YGL178W YHR209W YFL014W YGR110W YBR012W-B YBR012W-A YER081W YJR016C YHR071W YDR242W YFL002W-A YLR092W YDL066W YIL165C YHR030C YPL221W YBR295W YER052C YNR034W YMR184W YKL097W-A YGR239C YJR078W YCR104W YCL030C YOL118C YNL058C YLR343W YOR203W YPL033C YPL256C YPR167C YMR305C YMR094W YNL104C YNR058W YNR066C YKL161C YDL198C YHR006W YPL067C YLR391W-A YJR027W YOL119C YJR130C YMR046C YGL117W YER160C YGL184C YMR181C YIL023C YBR105C YMR050C YDR006C YJL159W YER144C YLR193C YJL200C YPL188W YJR077C YIL056W YMR238W YDR293C YNL036W YLR035C-A YPR157W YDR420W YMR271C YDL054C YLR099C YPL163C YIL123W YKL096W YJR137C YAR010C YMR145C YLR121C YER175C YCL009C YMR045C YML045W YOL104C YDL223C YKL104C YMR046W-A YMR051C YCL049C YHR213W YPR002C-A YLR194C YHR214C-B YHR099W YGL062W YBL101W-B YKL001C YBR222C YOR306C YAL053W YDR077W YLL012W YGL260W YHR208W YML039W YMR008C YAR009C YBR296C YJL107C YPR191W YBL005W-B YJR010W YHR029C YBR114W YML040W YPL089C YDR426C YEL060C YGR032W YKR061W YMR095C YOR337W YNR065C YDL039C YER138C YNL125C YGR138C YJL108C YGL125W YKL202W YLR375W YGR122C-A YJR028W YJR026W YDL221W YKL163W YOL106W YFR030W YBR256C YJR111C YOR230W YJL158C YNL057W YDR001C YIL055C YLR120C YJR029W YDR282C YMR011W YKL218C YOR208W YNL276C YMR096W YGL202W YJR155W
gas1 X2.deoxy.D.glucose
BC56 114 4
YIL117C YLR303W YCL026C-A YGL180W YNR057C YMR108W YGL156W YCR018C-A YLR089C YIL056W YPR145W YDL199C YMR046W-A YBR248C YBR046C YHR162W YBR297W YMR062C YGL117W YDL170W YIL164C YGL224C YIL116W YIR034C YML116W YOR339C YBR047W YBR147W YOR044W YLR343W YBR249C YMR094W YPL250C YJR025C YDR127W YBR145W YJR109C YDL182W YER069W YHR122W YBR012C YGR110W YDR354W YBR012W-B YPL135W YER081W YPR058W YHR071W YLR092W YDL066W YER052C YOR203W YGR239C YBR105C YCL030C YOL118C YBR035C YNL104C YJL213W YNR050C YDL198C YJR130C YDR035W YER160C YGL184C YJR016C YMR097C YJL200C YPL033C YNL036W YDR158W YMR271C YDL054C YER090W YJR137C YER175C YPL092W YJR155W YAL067C YOL064C YBL033C YOR130C YOL058W YIL165C YHR208W YML039W YJL088W YBR296C YKL033W-A YOL119C YHR029C YOR337W YER024W YDR426C YKL218C YDL131W YOR202W YMR095C YOR338W YGL125W YGR122C-A YPR167C YJL217W YBR115C YOL106W YFR030W YBR256C YJR111C YLR027C YLR267W YHR018C YMR096W YGL202W YKL211C
clb2 hda1 ymr031w.a swi4
BC57 228 2
YDL230W YMR322C YDR220C YIR037W YGL087C YNL305C YLR149C YGR248W YCR074C YBR241C YML070W YPL046C YBL069W YJL185C YCL006C YDR534C YHL030W YHR116W YOL150C YDR503C YOL083W YIR017C YMR280C YML087C YDL238C YNL160W YNL200C YCLX04W YML035C-A YKL190W YDL199C YBR046C YEL020C YDR070C YMR141C YML041C YFR019W YFL051C YFR017C YMR170C YER030W YGL175C YGR194C YAL034W-A YMR182C YKL103C YCR061W YEL012W YER095W YMR294W YPL274W YPR026W YLL023C YBR147W YBR214W YOR052C YJL070C YNR001C YML117W-A YAL024C YMR181C YPL222W YLR178C YOL058W YCR064C YIL048W YHR138C YCL008C YKL151C YMR173W YCL040W YMR251W-A YPL119C YGL182C YDL182W YJL103C YMR250W YIL111W YGL104C YFL014W YNR005C YNL134C YDL085W YDL169C YIL099W YMR069W YLR270W YOR185C YHR071W YJR073C YPL230W YMR304W YNL241C YAL054C YMR053C YML116W YHR014W YKR077W YOL151W YKL150W YIR036C YML004C YBR072W YOR173W YMR262W YNL242W YPL276W YOR120W YGR099W YDR230W YOL053C-A YCL038C YJL153C YMR258C YBL049W YJL163C YMR158W-A YMR007W YER119C YIR040C YBR053C YMR105C YGL163C YJL195C YBL079W YML042W YMR252C YCL042W YDL222C YAL028W YHR033W YHR104W YPL123C YKL050C YHR087W YBR054W YPR184W YNL036W YDL123W YGR112W YLL046C YNL274C YLR290C YIR022W YMR123W YHL040C YER175C YMR008C YMR253C YER074W YMR085W YBL054W YBR233W YGR019W YMR200W YBL070C YJR149W YMR118C YKL071W YOR382W YDL242W YML128C YLR236C YLR297W YFR024C-A YBR013C YMR090W YDL023C YIR038C YHL010C YOR114W YMR191W YMR297W YEL065W YLR108C YMR040W YDR077W YLR299W YLR438W YHR171W YJL088W YIL092W YDR032C YIL101C YOL119C YOL030W YHR035W YOR003W YML131W YGR032W YMR025W YMR251W YJL149W YLR235C YMR114C YNL065W YJL017W YNL115C YDR358W YMR159C YMR279C YMR157C YPL124W YMR076C YDR448W YNR014W YML050W YJL018W YDR001C YHL035C YJL116C YIL055C YMR197C YMR246W YBR149W YJL182C YBL064C YLL060C YMR101C YDL101C YBR126C YJR020W YPL154C YMR315W YDL124W YPL264C YPL269W YFL033C
rpd3..haploid. MMS
BC58 228 2
YDR354W YLR311C YLR149C YDR481C YIL117C YBR241C YDR178W YFL019C YGL180W YMR097C YJR148W YGL156W YKL224C YHR136C YPL135W YNL160W YLR089C YIL056W YPR015C YDL199C YDL130W-A YBR248C YDR085C YFL020C YLR142W YBR046C YHR162W YJL037W YBR297W YDR070C YKL218C YOR394W YPL282C YGL117W YDL170W YIL164C YJL116C YIL155C YIL116W YIR034C YAL063C YGR065C YLR312C YGL261C YNL015W YML116W YNR056C YBR047W YKL142W YBR301W YOR202W YKL163W YPL017C YIL136W YJL038C YML100W YHR137W YOR289W YBR230C YMR094W YLR178C YOR230W YER158C YBR147W YER045C YJR025C YKL151C YJR154W YER150W YBR145W YBR068C YJR109C YDL182W YER069W YDR043C YMR250W YGR294W YOL161C YFL030W YIR027C YNL134C YFL014W YEL024W YDL110C YLR270W YHR071W YOL084W YDR242W YOR052C YNL332W YKL141W YHR139C YAL054C YFL057C YLR080W YOR203W YGR239C YMR251W YCR104W YDR223W YDL215C YOL118C YBR072W YBR256C YBR005W YLL025W YLL064C YPR184W YOR391C YIL176C YNL104C YJL153C YDR019C YMR181C YNR058W YKL161C YDL198C YLL041C YPL159C YER037W YMR169C YMR196W YJR130C YDR035W YGL248W YLR193C YML042W YJL161W YBR105C YAL068C YHR104W YKL150W YJL166W YLR327C YMR175W YDR525W-A YGR088W YPL033C YDR059C YNL036W YHR138C YMR271C YHR001W-A YDR542W YLR356W YML123C YMR120C YOR121C YMR085W YOL136C YLR121C YBL043W YER159C YPL092W YJL213W YDL223C YGL191W YOR328W YKL016C YJR149W YNL208W YML128C YGR144W YGR243W YMR090W YDL085W YBR183W YOR130C YGL062W YLR461W YBR006W YOL058W YNR076W YIL165C YJR156C YFL058W YKL188C YBR296C YPL222W YPR191W YOL119C YMR062C YHR029C YBR114W YGL121C YOL053C-A YDR426C YEL060C YML131W YDL204W YDL131W YEL011W YMR095C YDR453C YOR338W YDL039C YNL125C YML054C YER096W YHL046C YJL045W YHR209W YJL089W YPR078C YHL021C YDR533C YIR041W YER185W YOR065W YDR001C YGR043C YIL055C YHR211W YMR011W YOR200W YBL064C YLR267W YGR032W YLR037C YHR018C YHR097C YGR110W YDL244W YMR096W YJR111C YJR155W YGR008C YKL211C
yor080w....3. ERG11..tet.promoter.
BC59 228 2
YIL107C YJL155C YER053C YOL112W YGR182C YIL176C YIL117C YCR021C YDR178W YGL180W YGR097W YNR057C YDR186C YMR009W YGL156W YOL011W YKL224C YNL334C YKR098C YLR089C YIL056W YEL058W YFL016C YPR015C YOL122C YOR363C YDL241W YOR230W YNR076W YJR052W YBR297W YJL100W YCR036W YDL170W YIL164C YFL051C YOR225W YIL116W YDR259C YDR535C YLR303W YGL261C YPL282C YML116W YBR238C YNR056C YDR232W YBR301W YBR214W YOL113W YGR288W YBR007C YNR001C YOR134W YGL188C YOR289W YDL119C YNL294C YBR147W YLR121C YER045C YNR075W YMR316C-A YKL104C YCL040W YNR069C YHR097C YAR035W YOL119C YDR043C YKR076W YGR294W YMR222C YBR012C YFL014W YPR198W YGR213C YJL144W YJL222W YPR158W YIR039C YMR069W YPL135W YHR071W YPL230W YLR092W YGR096W YHR139C YPL221W YBR295W YER132C YDR126W YNR034W YMR184W YJL074C YNR074C YML016C YJR078W YIR034C YMR251W YCR104W YOR374W YPL057C YBR005W YOL016C YLL025W YBR203W YBR169C YMR305C YMR191W YCL038C YLR312C YNR058W YKL161C YJL158C YMR018W YJR155W YJR130C YGL117W YPL156C YMR181C YJL161W YBR105C YDL234C YAL068C YEL049W YJL159W YER144C YLR327C YLR177W YJR077C YPL033C YBR071W YNL036W YHR138C YMR017W YLL026W YPR157W YDR542W YKR013W YER067W YGL259W YLR356W YKL096W YLR099C YMR085W YIL175W YMR145C YGR283C YBL043W YER175C YNL058C YPR078C YDL223C YMR102C YDL118W YBR083W YOR203W YCL049C YHR213W YPR005C YDR085C YLL064C YNL208W YLR326W YDR216W YGL062W YKL062W YLR461W YKL001C YFL015C YMR062C YOR306C YER184C YDR077W YLL012W YGL260W YMR008C YKL148C YAR009C YBR296C YJL107C YHR214W-A YBR114W YGL121C YPL089C YJR008W YOR036W YEL060C YGR032W YLR311C YOR338W YDL039C YNL125C YGR138C YJL108C YGR250C YMR316W YKL202W YLR375W YPL222W YPR167C YHR209W YKL163W YMR315W YFR030W YPL088W YHL021C YCR100C YFL053W YGR153W YDR001C YER147C YIL055C YLR120C YJL106W YPR020W YMR011W YKL218C YBR076W YLR037C YGR142W YNL276C YGR154C YMR096W YBR047W YFR022W YJL171C
gas1 ssn6..haploid.
BC60 227 2
YOR011W YOR360C YER053C YMR042W YLR149C YIL176C YIL117C YBR241C YDL214C YDR178W YGL180W YNR057C YDR186C YCR050C YGL156W YDR213W YOR303W YKL224C YMR066W YPL156C YKR098C YLR089C YIL056W YHR140W YPR015C YPR198W YOR363C YDR085C YOR230W YNR076W YOL164W YBR297W YDR070C YKL218C YMR015C YNL208W YDR038C YDL170W YIL164C YPL088W YMR170C YGR141W YIL116W YIR034C YMR009W YHL044W YKL103C YGL261C YPL282C YML116W YFL021W YBR047W YKL142W YBR301W YGR049W YBR214W YGR288W YKL163W YOL084W YKR099W YPR154W YOR289W YPL166W YJR150C YPL159C YER158C YBR147W YER045C YKL151C YER020W YMR173W YER150W YPL170W YHR199C YPR167C YNR069C YHR139C YGL121C YGR294W YOL161C YIL111W YFL030W YBL103C YBR012C YFL014W YMR195W YNL276C YOR383C YNL239W YMR011W YIR039C YPL135W YGR121C YHR042W YHR071W YPR002W YLR092W YER044C YPL221W YOR391C YIR005W YDR126W YJL079C YOR203W YOR010C YML016C YMR251W YCR104W YKL150W YMR184W YBR072W YPL057C YBR005W YOL016C YLL025W YBR203W YLL064C YLR023C YOR375C YCL038C YJL213W YNR058W YKL161C YLR178C YJL223C YHL047C YMR018W YJR130C YGL117W YLL058W YKR053C YDR530C YDL234C YMR040W YBR105C YAL068C YEL049W YJL159W YER144C YLR327C YPL140C YPL033C YDL022W YNL036W YHR138C YGR143W YOR049C YDR542W YLR099C YMR316C-B YGL259W YLR356W YMR316C-A YMR021C YLR121C YBL043W YCR049C YDR209C YDL223C YMR102C YMR200W YNR068C YHR166C YIR017C YJR149W YER011W YCL049C YBL033C YDR435C YGR144W YOL151W YGR243W YML118W YDL085W YIR038C YNL331C YGL062W YLR461W YMR135C YMR191W YPR078C YER184C YFL063W YDR077W YLL012W YAL062W YMR008C YPL026C YKL188C YBR296C YOL119C YMR062C YBR114W YJL017W YOR036W YEL060C YDL204W YOR374W YDR453C YOR338W YNL125C YMR316W YNL115C YLR312C YHL046C YHR209W YJL217W YFR030W YHL021C YLR056W YHR047C YIR041W YER185W YDR001C YGR043C YIL055C YLR120C YBR149W YGR032W YLR037C YHR097C YKR097W YPL154C YMR096W YDL025C YJR155W YJL171C
Itracozole ssn6..haploid.
BC61 75 6
YJR025C YLR092W YDR077W YBR294W YIL165C YJR130C YDR035W YIL117C YDR127W YBR145W YPR167C YJR109C YOL119C YER069W YHR029C YGL180W YGL026C YJR148W YDR487C YMR097C YLR327C YMR108W YGL156W YKL218C YNL036W YPR145W YMR271C YMR095C YLR089C YIL056W YIL164C YLR343W YDL054C YJL159W YOL064C YGL125W YHR162W YDL066W YER052C YMR062C YGL117W YCL009C YML116W YFR030W YIL074C YBR256C YOR203W YOR230W YGR239C YIL116W YIR034C YBR105C YCL030C YKL161C YOL118C YPL033C YJR016C YOR289W YOR339C YBR047W YLR267W YBR147W YBR035C YHR018C YOR202W YER081W YOR130C YMR096W YBR249C YJR155W YHR137W YDL198C YKL211C YMR094W YOL058W
Itracozole rad57 erg2 anp1 gas1 swi4
BC62 90 5
YBR294W YIL117C YGL180W YMR108W YGL156W YIL056W YPR015C YOR363C YBR248C YBR046C YHR162W YGL117W YMR062C YIL164C YGL224C YIL116W YIR034C YML116W YOR339C YBR047W YBR147W YOR202W YER081W YMR094W YPL250C YJR025C YMR173W YDR127W YBR145W YJR109C YDL182W YOL119C YGL026C YPL135W YPR145W YHR071W YLR092W YDL066W YLR327C YER052C YOR203W YGR239C YBR105C YCL030C YOL118C YBR035C YDR019C YNR058W YDL198C YJR130C YDR035W YJR154W YJR016C YMR097C YJL200C YPL188W YPL033C YNL036W YDR158W YMR271C YDL054C YBL043W YER175C YPL092W YJR155W YOL064C YIR017C YBL033C YOR130C YOL058W YOR306C YER055C YIL165C YMR008C YJL088W YER069W YHR029C YKL218C YHR122W YMR095C YOR338W YPR167C YFR030W YBR256C YLR267W YGR032W YHR018C YMR096W YJR111C YKL211C
anp1 hda1 ERG11..tet.promoter. yer044c..haploid. yer083c
BC63 112 4
YNL311C YBR294W YIR034C YCL025C YGL156W YOR303W YDL199C YBR248C YBR046C YHR162W YKL188C YMR062C YIL164C YGL224C YIL116W YLR149C YGR065C YML116W YBR047W YBR147W YOR202W YLR343W YHR137W YNL220W YMR094W YJR025C YJR154W YIL074C YDR127W YBR145W YNR069C YJR109C YER069W YFL030W YNL276C YIR039C YPL135W YER081W YNL129W YHR071W YDR242W YLR092W YDL066W YFL057C YJL200C YER052C YPL188W YLR080W YOR203W YGR239C YBR105C YCL030C YOL118C YOR289W YLR023C YBR035C YJL213W YNR058W YDL198C YOR360C YJR130C YGL117W YGL184C YML042W YDR530C YMR097C YLR327C YPL140C YDR525W-A YPL033C YNL036W YLR256W YDR158W YMR271C YGL259W YJR137C YDR019C YNR057C YMR174C YPL092W YJR155W YOL064C YIR017C YMR019W YOR130C YOL058W YER055C YIL165C YOL165C YJL088W YBR297W YOL119C YHR029C YDR426C YKL218C YMR095C YOR338W YLR266C YLR312C YPR167C YJL089W YFR030W YBR256C YDL025C YDR001C YGR043C YLR267W YHR018C YKR097W YMR096W YHR180W YKL211C
Itracozole swi4 erg2 PMA1..tet.promoter.
BC64 112 4
YNL311C YIL094C YOL064C YIR034C YIL117C YGL180W YNR057C YDR186C YGL156W YOR303W YKL224C YIL056W YPR145W YDL199C YBR248C YBR046C YBR297W YMR062C YNL208W YGL117W YDL170W YIL164C YIL116W YLR149C YGR065C YPL282C YML116W YOR339C YBR047W YOR202W YLR343W YKR099W YNL220W YMR094W YOL058W YJR025C YDR127W YBR145W YBR068C YNR069C YJR109C YDL182W YER069W YJR148W YGL026C YBL103C YMR011W YGR110W YLR152C YPL135W YER081W YNL129W YHR071W YBR115C YER052C YPL188W YBR249C YGR239C YBR105C YCL030C YOL118C YBR005W YOR289W YNL104C YLR312C YNR058W YDL198C YBR043C YJR130C YDR035W YCR104W YEL049W YMR097C YLR327C YER086W YPL033C YNL036W YDR158W YMR271C YDL054C YMR189W YER090W YMR120C YGR029W YAL044C YBL033C YLR058C YOR130C YNL004W YER055C YIL165C YMR008C YKL033W-A YOL119C YHR029C YOR337W YDR487C YDR426C YEL060C YKL218C YHR122W YMR095C YOR338W YNL125C YNL115C YDR019C YJL089W YBR256C YER185W YGR043C YHR018C YMR096W
Itracozole swi4 yhr011w....14. erg2
BC65 223 2
YDL230W YIL107C YJL155C YER053C YGR070W YGL255W YER037W YNL293W YML057W YOR222W YDR055W YNR057C YCR099C YLR252W YGL037C YDL238C YJL082W YKL051W YHR092C YEL058W YPR015C YJR130C YDR085C YBR006W YKR091W YKL133C YCL019W YLR251W YDR070C YOL153C YGR248W YIL124W YIR043C YOR215C YIL117C YMR170C YLR258W YIL116W YLR149C YER095W YKL163W YKL142W YBR147W YBR214W YOL113W YIL136W YNR001C YPL135W YML100W YHR137W YNL160W YBR230C YIL108W YPL166W YJL161W YGR166W YGL248W YHR138C YKL151C YNR058W YER150W YKL104C YCL040W YBR145W YOR202W YER069W YDR043C YKR076W YFL014W YGR110W YDL110C YJL222W YIR039C YLR270W YJL159W YHR071W YHL048W YDR242W YPL230W YJR111C YFL002W-A YNL294C YDR034W-B YHR030C YLR327C YBR026C YFL057C YDR126W YJR096W YLR080W YKL026C YOR203W YML016C YGL156W YKL150W YDR391C YNL058C YOL159C YBR203W YBR169C YBR059C YPR184W YHR047C YDR032C YLR312C YMR181C YBL049W YKL161C YLR178C YHR006W YMR124W YLR391W-A YDR380W YMR169C YMR196W YBR053C YLR311C YGL184C YML042W YIL023C YCR101C YJR154W YPL123C YBR269C YER144C YJL070C YHR087W YBR054W YDR293C YNL036W YOR227W YGR244C YLR035C-A YDL130W-A YMR271C YDL054C YLR177W YGL259W YLR356W YKL096W YOR121C YBL078C YOR303W YDL223C YOL047C YDL118W YJL067W YNL200C YCL049C YPL264C YDL242W YML128C YJR008W YPL110C YMR090W YBR183W YOR104W YEL039C YKL162C-A YGR226C YBR023C YMR191W YPR148C YPR078C YOR120W YDR077W YDR403W YML039W YMR008C YJL088W YAR009C YBL101W-B YPR160W YLR345W YMR062C YER079W YGL121C YJL017W YMR250W YDR261C YKR049C YDL204W YEL011W YPL165C YNR065C YOL083W YJL164C YER138C YNL055C YJL108C YPL140C YDR342C YNL115C YDR358W YKL065C YHR209W YIL173W YOL106W YOL082W YBR256C YCR100C YDR533C YLR452C YFR053C YNL057W YDR001C YGR043C YIL055C YMR291W YBR149W YBL064C YKL218C YLR037C YHR018C YDR277C YOR208W YBR126C YLR257W YMR315W YDL124W YJR155W YGR008C YGL258W
she4 CMD1..tet.promoter.
BC66 222 2
YDL230W YIL140W YER053C YGR182C YIL176C YIL117C YDR178W YGL180W YIL060W YNR034W YJR148W YGL156W YOL011W YCR018C-A YKL224C YDR018C YNL334C YLR089C YBL099W YPL282C YDL199C YDL130W-A YMR046W-A YDR085C YMR097C YHR162W YCL019W YBR297W YMR062C YOR394W YNL208W YGL117W YDL170W YKL062W YIL164C YJL027C YMR166C YOR225W YIL116W YDR259C YLR152C YGL261C YLR334C YML116W YNR056C YGR156W YDR232W YBR301W YDL246C YBR214W YBR047W YGR014W YNR001C YGL188C YMR181C YHR137W YOR289W YNL283C YMR094W YMR085W YBR147W YER045C YJR025C YJR154W YCL040W YBR145W YBR068C YBR212W YJR109C YAR035W YER069W YDR043C YKR076W YGR294W YDR309C YBR012C YFL014W YGR110W YLR042C YFL026W YBR012W-B YBR012W-A YHR071W YDR168W YDR242W YPL230W YOR052C YLR193C YHR139C YOR130C YIR034C YJL170C YOR203W YHR001W-A YGR239C YJR078W YMR251W YCR104W YOL118C YOR374W YHL021C YBR005W YLL025W YLL064C YPL033C YPL256C YMR305C YNL104C YLR312C YNR058W YKL161C YDL198C YMR304C-A YMR018W YJR027W YJR130C YDR035W YER160C YDR170W-A YML042W YJL161W YBR105C YMR050C YAL068C YJL166W YLR327C YIL056W YDR059C YNL036W YHR138C YMR017W YMR271C YML040W YLR035C-A YPR157W YIL165C YDR542W YLR356W YKL096W YML011C YPR015C YAR010C YMR145C YDL035C YBL043W YNL058C YMR045C YML045W YOL104C YDL223C YBR083W YMR051C YHR213W YPR005C YLR326W YHR214C-B YFL002W-A YDR216W YGL062W YBL101W-B YLR461W YOL058W YNR076W YGL260W YML039W YKL148C YKR089C YAR009C YBR296C YPR191W YOL119C YHR029C YBR114W YGL121C YLR121C YDR426C YEL060C YGR032W YDL131W YLR311C YOR202W YMR095C YOR338W YDL039C YER138C YNL125C YNL055C YMR158C-B YML054C YLR375W YPL222W YGR122C-A YJR028W YJR026W YHR209W YKL163W YJL089W YOL106W YPR078C YBR256C YJR111C YOR230W YLR452C YNL057W YDR001C YIL055C YMR176W YJR029W YBL005W-B YMR291W YMR011W YLR267W YKL218C YLR037C YHR018C YHR097C YPL135W YPR002C-A YMR096W YGL202W YJR155W YKL211C
gas1 yor080w....3.
BC67 221 2
YOR389W YEL059C-A YER053C YGR248W YIL117C YGL262W YCR021C YBR116C YDR055W YMR101C YDR186C YGL037C YIR014W YKL224C YMR280C YHR210C YHR092C YIL056W YDR085C YDL037C YPR078C YJL037W YNL045W YDR070C YGR138C YNL015W YDR171W YGR287C YKL016C YER130C YER054C YJL116C YIL155C YDR259C YDR535C YDL048C YER062C YDR402C YER038C YHR055C YBR238C YNR056C YJL219W YHL043W YBR301W YEL059W YKL163W YJR158W YOR134W YKL223W YOR348C YBR230C YMR094W YPL250C YEL069C YCLX08C YER158C YLR281C YER045C YOL136C YER150W YCL040W YDR529C YFL054C YOL119C YGL121C YKR076W YOL156W YOL161C YJL221C YER061C YFL014W YMR195W YEL024W YFR035C YIR039C YLR270W YOR185C YHR071W YNL332W YBR050C YHR139C YOL162W YJL079C YIL011W YHR053C YLR080W YMR322C YMR105C YLR413W YBR072W YPL057C YMR135C YMR136W YLL064C YBR021W YPL276W YLR304C YDR032C YOL053C-A YCL038C YJL153C YDR019C YMR181C YNR066C YKL161C YDR343C YNR071C YMR018W YER037W YIR040C YHR096C YGL117W YIL171W YOR344C YIL172C YBL045C YML042W YMR252C YMR251W-A YHR033W YKL217W YNR073C YLR081W YJL166W YLR327C YJR096W YDL245C YGL158W YGR088W YBR054W YGR143W YLL026W YPL088W YGL096W YPR157W YMR271C YER067W YEL070W YKL096W YGR059W YOR374W YMR145C YBL043W YOL157C YNR072W YOL160W YOR285W YGR161C YOR173W YFL058W YJL196C YEL041W YML128C YLR297W YMR090W YBR183W YEL039C YKL162C YDR218C YOR306C YDR403W YFR015C YJR156C YEL057C YKL062W YPR160W YPL282C YBR114W YER079W YBR039W YER024W NORF10 YGR052W YEL060C YKR049C YDL204W YGL059W YOR338W YDL039C YBR067C YKL221W YDL247W YLR258W YGR250C YER096W YER066C-A YDL181W YDR076W YHL046C YHR209W YAL061W YCR020C YJL089W YPL136W YFL051C YDR533C YIR041W YFR053C YGL163C YJL218W YCL073C YGR043C YPR184W YOR062C YML131W YOR388C YJL217W YDR516C YBR285W YLR296W YPR156C YBL064C YOR391C YEL067C YDL244W YLR178C YMR096W YGR008C YJL171C YKL036C
tup1..haploid. swi6..haploid.
BC68 63 7
YJR025C YIL165C YJR130C YGL117W YNR058W YDR127W YBR145W YJL088W YJR109C YJR154W YDL182W YER069W YHR029C YGL180W YGL026C YJR148W YOL119C YER086W YGL156W YOR303W YIL056W YDL131W YDR354W YOR202W YMR095C YDR158W YIL164C YHR071W YER073W YBR248C YBR046C YHR162W YDL066W YDR035W YMR062C YER052C YOR184W YBR256C YGL202W YPL092W YGR239C YIL116W YIR034C YBR105C YCL030C YGL125W YOL118C YML116W YJR111C YOR203W YBR047W YLR267W YKL218C YHR018C YOR130C YMR096W YBR249C YJR155W YHR137W YDL198C YKL211C YMR094W YOL058W
Itracozole Terbifine yer044c..haploid. anp1 swi4 erg3..haploid. CMD1..tet.promoter.
BC69 146 3
YBR294W YIL117C YGL180W YIL060W YMR108W YGL156W YCR018C-A YPR078C YGR189C YIL056W YPL027W YMR046W-A YBR248C YDR085C YMR097C YKR091W YBR297W YMR062C YKR046C YDL170W YIL164C YPL088W YBL098W YIL116W YIR034C YJR068W YLR334C YML116W YMR158C-B YNR056C YKL163W YBR147W YOR202W YBR047W YGR014W YOR289W YIL108W YPL250C YJR025C YKL104C YJR109C YDL182W YER069W YGL121C YGL026C YFL014W YGR110W YOR383C YPL135W YER081W YHR071W YDR242W YLR092W YDL066W YHR030C YBR295W YER052C YMR184W YOR203W YGR239C YDL124W YBR105C YCL030C YOL118C YLR343W YMR094W YNR058W YKL161C YDL198C YHR006W YOL119C YJR130C YGL117W YGL184C YMR181C YJR154W YJL034W YJL159W YER144C YLR193C YJL200C YPL188W YPL033C YNL036W YMR271C YDL054C YPL163C YMR120C YLR121C YKR061W YCL009C YPL092W YOL104C YJR155W YDR127W YIR017C YHL027W YCL049C YBL033C YFL031W YLR194C YLR058C YDR411C YFL002W-A YOL058W YOR306C YMR040W YIL165C YML039W YMR008C YJL088W YBR296C YBL101W-A YHR029C YOR337W YOL140W YDR426C YEL060C YMR300C YGR032W YHR122W YER175C YMR095C YOR338W YNL125C YJL108C YGR122C-A YPR167C YHR209W YGL234W YOL031C YCL043C YFR030W YBR256C YJR111C YDR001C YOL106W YIL055C YLR120C YKL073W YKL218C YOR208W YNL276C YML130C YMR096W YGL202W
X2.deoxy.D.glucose yer083c Tunicamycin
BC70 219 2
YOR011W YMR018W YER053C YGL209W YKR066C YIR034C YIL117C YLR303W YBR241C YAR062W YGL180W YGR097W YIR039C YDR186C YCR050C YGL156W YOL011W YKL224C YPL177C YNL160W YMR182C YLR089C YIL056W YPR015C YGR070W YOR363C YKL198C YMR042W YDL037C YAL040C YBR297W YDR070C YFL010C YHR213W YDR038C YDL170W YIL164C YFL051C YJL116C YOR225W YIL116W YDR259C YLR302C YDL048C YHL044W YKL103C YPL282C YKL188C YBR238C YNR056C YBR047W YBR147W YGR288W YDR232W YLR211C YNL115C YGL188C YKR099W YER096W YLR178C YPL159C YER045C YNR075W YER150W YCL040W YHR199C YNR069C YCR048W YAR035W YOL119C YKR076W YER035W YKL217W YMR222C YFL030W YBL103C YBR012C YMR011W YNL276C YOR383C YJL222W YIL099W YPL135W YJL115W YHR071W YOR360C YAL039C YNL332W YLR092W YPL221W YNR057C YER132C YIR005W YDR126W YNR034W YJL079C YOR203W YML116W YJR078W YMR251W YCR104W YDR223W YBR005W YOR289W YLL025W YOR303W YBR169C YLR023C YOR375C YDR214W YGL263W YPR192W YJL213W YNR058W YKL161C YNL036W YBR019C YKL106W YFL035C-A YJR130C YKL163W YGL117W YGL045W YMR181C YDR530C YBR105C YEL049W YJL159W YLR327C YEL066W YDL245C YPL033C YKR106W YMR017W YPR157W YDR517W YLR099C YGL259W YLR356W YPL060W YCR073W-A YIL175W YMR145C YLR121C YBL043W YER175C YKR075C YOL053C-A YGR161C YDL223C YKL148C YIR017C YCL049C YBL033C YLR149C YJR008W YLL064C YBR013C YNL208W YDL085W YAL020C YIL053W YOR226C YMR191W YMR062C YOR306C YER184C YDR077W YMR021C YGL260W YJR156C YMR107W YMR008C YGL162W YAR009C YBR296C YHR214W-A YBR114W YHR046C YGR258C YOR230W YEL060C YOL136C YPL283C YKL218C YLR311C YOR338W YDL039C YBR067C YNL125C YPL140C YLR375W YGR102C YIL153W YPR167C YJL045W YML130C YGR197C YJL217W YFR030W YCR100C YHR047C YLR312C YER185W YGR153W YDR001C YGR043C YIL055C YCR047C YDR009W YEL047C YDR277C YKR097W YDL244W YDL038C YMR096W YDL025C YJR155W YLR326W
swi4 ssn6..haploid.
BC71 109 4
YBR294W YER053C YLR149C YIL117C YGL180W YNR057C YJL071W YGL156W YIL056W YGL215W YER073W YBR248C YBR046C YHR162W YBR297W YDR070C YGL117W YDL170W YIL164C YGL224C YIL116W YIR034C YML116W YBR047W YBR147W YOR202W YBR249C YHR137W YMR094W YJR025C YDR127W YBR145W YNR069C YJR109C YDL182W YER069W YGL026C YBL103C YGR110W YJL222W YLR152C YIR039C YPL135W YNL129W YHR071W YDR242W YDL066W YER052C YPL188W YOR203W YGR239C YBR105C YCL030C YOL118C YBR035C YNL104C YLR312C YNR058W YKL161C YDL198C YJR130C YDR035W YGL184C YJR154W YLR327C YER086W YNL036W YDR158W YMR271C YDL054C YGL259W YER090W YDL199C YPL092W YJR155W YLR356W YIR017C YCL049C YOR130C YMR191W YOL058W YDR077W YIL165C YMR008C YJL088W YKL033W-A YOL119C YMR062C YHR029C YOR337W YKL218C YDL131W YMR095C YNR065C YNL125C YJL213W YIL173W YJL089W YBR256C YJR111C YHR047C YDR001C YGR043C YIL055C YLR267W YHR018C YMR096W YGL202W YKL211C
swi4 yer044c..haploid. Tunicamycin CMD1..tet.promoter.
BC72 218 2
YOR389W YOL013W-A YPL107W YCL018W YLR252W YOR360C YER053C YGR070W YIR034C YMR101C YCR021C YPL026C YMR256C YIR039C YGL156W YGR066C YMR066W YLR311C YPR015C YJR130C YMR023C YDR085C YLR142W YJR035W YBR297W YDR070C YKR102W YGR042W YER015W YIL164C YCR020C YML116W YOR059C YJL116C YMR170C YIL116W YDR259C YLR303W YER038C YNL015W YKL188C YPL258C YGL121C YBR047W YKL142W YBR147W YJL221C YMR195W YLR211C YIL136W YER179W YNL160W YGR237C YLR031W YLR281C YHR138C YKL151C YMR316C-A YDL222C YMR173W YOR289W YNR069C YLR423C YDR043C YIL111W YFL030W YBR012C YFL014W YML091C YHR212C YIL099W YPL135W YHR071W YPR002W YKR005C YNL332W YLR092W YHR139C YDR216W YNR057C YLR149C YPL140C YAL065C YOR203W YJL031C YBR105C YDR223W YMR322C YBR072W YGR067C YPL034W YNR060W YOR303W YBR203W YCR098C YLR023C YOR120W YOR391C YPR160W YOL053C-A YKL201C YHL016C YCL038C YJL213W YBL049W YJL163C YMR018W YPL166W YHR112C YBR053C YGL117W YGL053W YMR105C YAR050W YJL161W YDR530C YMR175W YHR104W YKL150W YER121W YLR327C YJR096W YGR088W YPL033C YBR054W YNL036W YMR017W YLL026W YGL096W YPR157W YNL331C YNL274C YMR316C-B YGL259W YFR023W YPL060W YCL055W YOL136C YFL055W YBL043W YER175C YOR285W YJL023C YGR213C YGL191W YIR017C YNL200C YJL043W YHR213W YML128C YJR008W YDR306C YDR058C YLR271W YEL039C YGL062W YKL001C YHR139C-A YBR033W YER138W-A YMR040W YOL164W YLR312C YJR156C YMR107W YFL058W YMR056C YDR386W YAR009C YGR183C YPL222W YOL119C YMR062C YLR097C YDR532C YJL017W YML131W YOL132W YDL204W YNL009W YEL011W YPL165C YOR338W YOL083W YMR114C YKL221W YJL108C YGR250C YMR316W YKL202W YER096W YLR251W YPR167C YJL045W YAL061W YFR030W YNR058W YDR533C YFL053W YGR153W YDR001C YGR043C YIL055C YOR028C YLL055W YBR285W YBR149W YPL223C YBL064C YKL218C YBR299W YNL276C YKR097W YDL244W YGR154C YMR096W YDL025C YJR155W
ssn6..haploid. PMA1..tet.promoter.
BC73 216 2
YAL012W YIL116W YBR294W YLR293C YMR042W YJR121W YJL078C YIL117C YOL020W YMR296C YKL102C YER152C YOR185C YNR017W YPR078C YGR189C YBL099W YEL058W YGR078C YLR340W YER073W YKR050W YDR085C YKR091W YAL040C YIR016W YMR062C YFL010C YLR378C YKR046C YKL164C YOR375C YOR084W YBL098W YER165W YIR034C YKL032C YPL055C YCR084C YGL023C YDR232W YJL083W YPL027W YAR042W YMR276W YKL163W YGR014W YCR051W YKL097W-A YPR154W YIL108W YER089C YOL058W YAL038W YHR025W YIL153W YCL008C YPL068C YDR127W YCL040W YAL014C YJR109C YBR112C YFL067W YER069W YGL121C YGL026C YMR222C YPR074C YFL014W YNL058C YLR339C YOR181W YHR071W YCR052W YNL241C YLR092W YIL165C YHR030C YPL221W YPL048W YBR295W YAL039C YNR018W YJL079C YJR120W YOL110W YIL106W YLR380W YCL030C YOL118C YER153C YHL049C YHR205W YPL033C YPL256C YNL104C YBL005W-A YNR066C YKL161C YDL198C YHR006W YPL067C YLR438W YLR391W-A YGR166W YMR046C YGL117W YGR204W YDL195W YGL184C YMR181C YIL023C YJR017C YLR337C YHR033W YCR088W YOR290C YJL159W YER144C YJR077C YLR187W YMR238W YDL022W YNL036W YLR044C YLL018C YDR420W YLR099C YML113W YIL123W YKL096W YJR137C YMR184W YGR038W YMR145C YLR121C YER175C YMR008C YCL009C YJL121C YFR051C YKR042W YDR170W-A YDR188W YPL163C YLR109W YBL112C YCL049C YBL033C YFL031W YLR194C YLR058C YOR247W YLR134W YNL322C YLR110C YGL062W YDL014W YGR268C YKL001C YCL028W YBR222C YOR306C YAL053W YFL063W YDR077W YLL012W YCL044C YHR208W YKL104C YIL154C YBR296C YJL107C YPR191W YOL119C YJR010W YML040W YOR248W YIR006C YPL089C YOR230W YEL060C YGR032W YKR061W YMR095C YNR065C YDL141W YAR070C YJL108C YOR371C YLR179C YAL023C YER120W YPR167C YCR077C YHR209W YGL234W YCL043C YFR030W YPL088W YJL158C YNL057W YDR001C YHR179W YBR038W YLR120C YLR192C YKL218C YOR208W YPL049C YMR096W YGL202W YDL223C YPR183W YNL124W
X2.deoxy.D.glucose fks1..haploid.
BC74 48 9
YJR025C YER055C YOL064C YIL165C YJR130C YGL117W YDR127W YBR145W YJR109C YOL119C YDL182W YER069W YHR029C YGL026C YJR148W YMR097C YER086W YDR158W YOR202W YMR095C YIL056W YPR145W YHR071W YDR035W YMR062C YER175C YIL164C YBR256C YNR058W YGR239C YIL116W YIR034C YBR105C YCL030C YOL118C YPL033C YML116W YLR027C YBR047W YKL218C YHR018C YOR130C YMR096W YBR249C YDL198C YMR094W YPL250C YOL058W
Terbifine yer044c..haploid. hda1 yhr011w....14. anp1 yhl029c ste24..haploid. swi4 erg3..haploid.
BC75 215 2
YDL230W YIL140W YER053C YGR070W YJR121W YGL255W YIL117C YDR178W YAL063C YJL026W YGL156W YGL037C YKL224C YPL135W YLR311C YNL200C YHR092C YBL099W YPR015C YDR085C YFL020C YBR006W YLR038C YCL019W YDR070C YKL218C YOR394W YPL282C YGR248W YKL016C YBR166C YIL116W YGR182C YDL048C YGL261C YNL015W YPL258C YKL163W YKL142W YBR147W YBR214W YGR014W YIL136W YER179W YML100W YHR137W YNL160W YBR230C YDR343C YPL159C YER158C YBR301W YER045C YKL151C YER150W YCL040W YBR145W YGR044C YOR202W YER069W YDR043C YKR076W YGR294W YOL161C YFL030W YDR309C YFL014W YGR110W YDL110C YLR042C YLR270W YHR071W YDR242W YPL230W YOR052C YNL332W YKL141W YHR139C YDR216W YKR093W YDR298C YJL102W YFL057C YPR075C YLR080W YOR203W YPR160W YCR104W YKL150W YGR180C YBR072W YBR005W YOR289W YLL025W YOL011W YLL064C YPL256C YIL176C YJL153C YDR019C YMR181C YNR058W YKL161C YHR211W YMR304C-A YLL041C YER037W YOR227W YMR169C YMR196W YJR130C YLR178C YGL248W YDR001C YML042W YJL161W YJR154W YHR033W YHR104W YJL166W YLR327C YHR087W YDR525W-A YBR054W YPR184W YNL036W YHR138C YMR271C YLR035C-A YPR157W YDL130W-A YDR542W YML128C YNL274C YLR356W YKL096W YMR085W YOR374W YMR145C YLR121C YBL043W YNL058C YOL104C YDL223C YGL191W YJR149W YNL208W YJR111C YLR149C YPR005C YOR121C YMR090W YBR183W YFL002W-A YEL039C YAL068C YKL062W YLR461W YNR076W YDR403W YHR001W-A YJR156C YML039W YFL058W YKL148C YAR009C YBL101W-B YMR305C YPR191W YMR062C YHR097C YGL121C YMR250W YDR261C YML131W YDL204W YEL011W YOR338W YER138C YNL055C YLR258W YML054C YNR001C YLR312C YDL181W YHL046C YHR209W YOL106W YPR078C YBR256C YJL157C YDR533C YIR041W YLR452C YFR053C YNL057W YBL045C YEL060C YGR043C YIL055C YKL085W YMR291W YBL064C YGR032W YLR037C YHR018C YDR277C YEL024W YBR126C YDL244W YDL124W YJR155W YGR008C YML091C YOL047C
she4 yor080w....3.
BC76 213 2
YEL059C-A YER053C YLR311C YGR248W YIL117C YCR021C YAL063C YDR055W YJL026W YNR057C YGL156W YGL037C YKL224C YML087C YHR210C YHR092C YMR196W YLR294C YPR015C YPL027W YJR130C YGL261C YDR085C YFL020C YBR006W YLR038C YDR070C YOR394W YPL282C YDR171W YIL176C YKL016C YER130C YPL088W YIL116W YLR149C YDL048C YMR271C YER038C YNL015W YKL093W YPL258C YGL121C YKL163W YKL142W YBR147W YPL170W YIL136W YOR134W YML100W YOR289W YBR230C YPL166W YDR343C YER158C YBR301W YER045C YMR316C-A YJR154W YMR325W YER150W YCL040W YDR529C YMR020W YJL103C YDR043C YKR076W YGR294W YOL161C YFL014W YDL242W YEL024W YIR039C YLR270W YIR038C YHR071W YPL230W YOR052C YNL332W YHR139C YDR216W YKR093W YOL162W YLR177W YLR080W YKL026C YFR006W YDR134C YPR160W YCR104W YKL150W YGR180C YBR072W YPL057C YLL025W YBR203W YGL157W YHR047C YDR032C YMR191W YLR300W YJL153C YDR019C YMR181C YJL048C YNR058W YNR066C YKL161C YHR211W YJL223C YFR053C YER037W YIR040C YOR306C YJR155W YBR053C YLR178C YOR344C YAR050W YGL184C YML042W YDR530C YHR033W YEL049W YJL166W YLR327C YJR096W YBR054W YPR184W YHR138C YGR244C YLL026W YGL096W YPR157W YHR043C YDR542W YNL274C YGL259W YKL096W YOR374W YMR145C YBL043W YHR051W YMR174C YPR078C YPL250C YDL223C YGL191W YJR149W YNL208W YEL041W YML128C YPR005C YLR297W YLL064C YMR090W YBR183W YEL039C YAL068C YKL062W YLR461W YJR048W YNR076W YIR042C YDR403W YHR001W-A YJR156C YFL058W YGR183C YJL107C YJL100W YER079W YBR039W YEL060C YKR049C YDR133C YDL204W YEL011W YOR338W YOL083W YGR138C YLR258W YGR250C YMR316W YML054C YDR342C YOR387C YLR312C YDL181W YHL046C YHR209W YOL055C YOL082W YDR533C YIR041W YGR153W YBL045C YGR043C YIL055C YGL187C YML131W YBL064C YGR032W YLR037C YDR277C YML091C YKR097W YDL244W YLL041C YGR213C YGR008C YGL258W YJL171C
tup1..haploid. she4
BC77 212 2
YOR011W YIL176C YER014W YGL262W YGR212W YDR534C YGL156W YDR213W YOR303W YKL224C YPR167C YPR008W YPL156C YNL160W YKR098C YLR089C YIL056W YPR015C YKL198C YGL261C YFL020C YNL125C YNR076W YOR034C YAL040C YFL010C YNL019C YDL170W YPL088W YIL117C YMR170C YGR141W YIL116W YMR009W YER062C YMR182C YKL103C YER038C YPL282C YBR238C YNR056C YDR232W YKL142W YBR301W YOR382W YGR049W YBR214W YKL163W YOR267C YKR099W YPR154W YJL066C YBR066C YDL089W YJR150C YOR230W YER158C YPL187W YKL199C YHR138C YKL151C YMR316C-A YMR325W YMR173W YCL040W YHR199C YOR289W YAR044W YAR042W YCR048W YOL119C YGL121C YKR076W YER035W YGR294W YOL161C YGL180W YNL234W YMR011W YPR198W YOR383C YNL134C YPL135W YIR038C YHR042W YHR071W YNL332W YJL114W YER044C YAR043C YJL079C YIL011W YOR010C YJR078W YMR251W YBR105C YDR223W YMR316C-B YJL026W YPL057C YBR005W YOL016C YLL025W YGL157W YLR023C YPL026C YHL041W YJL213W YBL049W YKL161C YLR178C YJL223C YMR007W YHL047C YPL159C YER037W YBR143C YGL117W YLL058W YMR034C YMR181C YHL026C YKR053C YDR530C YDL234C YJL105W YEL049W YJL159W YLR136C YLR327C YEL066W YJR077C YBR071W YNL036W YDL123W YDR441C YOR049C YDR542W YLR099C YJR156C YLL019C YLR121C YER175C YPL054W YCRX08W YCR049C YNR047W YGR161C YGR213C YMR102C YJL116C YER011W YCL049C YBL033C YOR009W YLL064C YNL208W YML118W YDL023C YGL179C YGL062W YLR461W YKL001C YLR414C YGL045W YDR077W YLL012W YDR345C YMR107W YMR008C YFL058W YMR305C YBR114W YJL017W YGR258C YOR036W YEL060C YMR015C YGR032W YHR094C YDR453C YOR338W YDL039C YLL020C YJL108C YMR316W YJR151C YHL046C YHR209W YCR104W YMR096W YFR030W YLR056W YIR041W YER185W YJL158C YDR001C YGR043C YLR120C YBR149W YOR384W YPL223C YBL064C YKL218C YLR037C YHR097C YDL244W YPL154C YML130C YDR044W YDL124W YFR022W
HMG2..tet.promoter. ssn6..haploid.
BC78 140 3
YNL311C YBR294W YER053C YKR101W YLR149C YHR071W YCL025C YGL156W YOR303W YPR015C YDL199C YBR248C YDR085C YBR046C YHR162W YKL188C YDR070C YIL164C YMR170C YGL224C YIL116W YIR034C YGR065C YML116W YBR047W YBR147W YOR202W YMR195W YER081W YML042W YHR137W YNL220W YMR094W YGL248W YHR138C YJR025C YKL151C YJR154W YMR173W YDR127W YBR145W YNR069C YJR109C YER069W YGL121C YIL111W YFL014W YNL276C YIR039C YPL135W YNL129W YDL020C YDR242W YLR092W YDL066W YLR327C YER052C YPL188W YOR203W YGR239C YFL028C YBR105C YKL150W YCL030C YDR391C YDL215C YOL118C YBR072W YOR289W YLR023C YBR035C YJL213W YJL048C YNR058W YDL198C YMR169C YJR130C YGL117W YOR237W YGL184C YCL035C YDR530C YPL123C YMR097C YJL200C YPL140C YDR525W-A YPL033C YER040W YNL036W YDR158W YMR271C YGL259W YJR137C YNR057C YBL043W YKR061W YIL074C YLR290C YPL092W YJR155W YOL064C YIR017C YMR019W YOL025W YOR130C YGL062W YOL058W YER055C YIL165C YJL088W YBR297W YOL119C YMR062C YHR029C YDR426C YDL204W YGR267C YMR095C YOR338W YLR266C YMR316W YDR019C YPR167C YJL089W YFR030W YBR256C YDL025C YLR312C YDR001C YGR043C YIL055C YBR149W YLR267W YKL218C YHR018C YMR096W YHR180W YPL264C YKL211C
Itracozole yer044c..haploid. PMA1..tet.promoter.
BC79 104 4
YNL311C YIL094C YOL064C YGL012W YGL180W YDR186C YGL156W YOR303W YIL056W YDL199C YBR248C YBR046C YBR297W YMR062C YGL117W YDL170W YIL164C YJL116C YIL116W YIR034C YGR065C YML116W YBR047W YOR202W YKR099W YNL220W YMR094W YPL250C YJR025C YKL151C YDR127W YBR145W YBR068C YNR069C YJR109C YDL182W YER069W YJR148W YGL026C YBL103C YFL014W YGR110W YLR152C YPL135W YPR145W YNL129W YHR071W YBR262C YER052C YPL188W YBR249C YNR050C YFL028C YBR105C YCL030C YOL118C YOR289W YNL104C YLR312C YNR058W YGR239C YDL198C YBR043C YJR130C YDR035W YMR097C YER086W YPL033C YNL036W YDR158W YMR271C YDL054C YER090W YMR120C YER175C YGR029W YEL009C YAL044C YBL033C YOR130C YOL058W YER055C YKL155C YIL165C YMR321C YKL033W-A YOL119C YHR029C YOR337W YDR487C YPL273W YGR032W YHR122W YMR095C YOR338W YNL125C YDR019C YJL089W YBR256C YGR043C YER040W YKL218C YHR018C YMR096W
erg3..haploid. yhr011w....14. yer044c..haploid. erg2
BC80 83 5
YPR078C YER037W YBR147W YER045C YMR196W YJR130C YLR311C YIL176C YER158C YER150W YMR181C YAL063C YHR139C YDR043C YAL068C YGL121C YOL161C YLR327C YEL060C YHR209W YFL014W YDL204W YEL024W YML131W YHR138C YEL011W YLR270W YGL156W YOR338W YDR542W YDL244W YPL282C YLR461W YHR071W YJL153C YDR085C YFL020C YNL332W YNR076W YHL046C YDR070C YBL043W YNL208W YIL117C YGR294W YNR058W YDR533C YIR041W YDL223C YFL058W YIL116W YLR149C YCR104W YKL150W YGR043C YIL055C YJR149W YGL261C YBR072W YNL015W YOR289W YLL025W YGR032W YLL064C YKL163W YBL064C YBR301W YPR184W YLR037C YJR156C YKL224C YBR183W YIL136W YLR312C YKL142W YML128C YJR155W YKL161C YLR178C YBR230C YPR015C YLL041C YGL191W
tup1..haploid. she4 ssn6..haploid. ERG11..tet.promoter. yor080w....3.
BC81 138 3
YDR041W YJL067W YIL117C YNL237W YCR005C YGL028C YOL158C YDR534C YGL156W YGR281W YOR135C YNL160W YHR140W YOR381W YNR067C YDR545W YOR382W YDR115W YJL116C YLR149C YNL015W YBR047W YKL142W YML128C YMR195W YGR041W YML100W YOR289W YLR178C YNR037C YHR138C YKL151C YER150W YCL040W YGR044C YGL121C YNL231C YLL067C YJL026W YLR034C YFL014W YLR346C YDR270W YDL110C YPL135W YLR214W YPR002W YBR262C YKR093W YDR011W YAL039C YJL079C YGR239C YFL068W YER124C YIL177C YDL021W YOR173W YMR058W YGL157W YLL009C YOR215C YDR032C YDR019C YML129C YDR343C YHL047C YML087C YOR344C YMR105C YOL151W YMR181C YJL161W YBR105C YOL071W YEL066W YKL220C YDL130W-A YKL170W YNL036W YML133C YOR049C YLR099C YLR286C YBR072W YHL040C YER159C YOR285W YKL008C YOR334W YMR102C YAL044C YER145C YOR153W YNL208W YGR021W YGR035C YJL225C YGR243W YDR058C YMR090W YIR038C YDR406W YHR143W YEL065W YDR345C YIL070C YBR207W YPR160W YNL259C YGL069C YDR116C YEL060C YKR049C YDL204W YEL011W YOR374W YOR338W YOL083W YBR067C YPR100W YML054C YDR342C YNR001C YPL222W YAL061W YLR304C YFR053C YDR001C YHL035C YOR384W YPL154C YOR136W YLL051C YBL005W YNL037C YOR383C YOR152C
aep2 yer050c ymr293c
BC82 205 2
YNL311C YIL094C YOR011W YOL064C YOR360C YDL067C YGL012W YDR481C YGL180W YMR097C YCL025C YDR186C YMR108W YGL156W YOR303W YPL159C YPL251W YLR089C YIL056W YMR019W YDL199C YER073W YBR248C YMR042W YBR046C YHR162W YBR297W YDR070C YFR055W YGL117W YDL170W YIL164C YJL116C YOR225W YCR106W YGL224C YIL116W YIR034C YGR065C YHL044W YKR071C YML116W YNR056C YBR047W YBR147W YEL045C YOR202W YBR249C YHR137W YNL220W YMR094W YPL250C YOL058W YJR025C YJR154W YDR127W YBR145W YHR199C YBR068C YNR069C YJR109C YDL182W YER069W YJR148W YGL026C YBL103C YGR110W YNL125C YDR354W YLR152C YIR039C YPL135W YPR145W YNL129W YPR058W YHR071W YBR262C YDL066W YNL103W YDR011W YER052C YER086W YOR184W YAL015C YKR099W YKL121W YGR239C YGL114W YBR105C YCL030C YOL118C YOR289W YOR203W YLR023C YBR035C YNL104C YDR019C YOR363C YNR058W YNR050C YDL198C YOR323C YBR043C YKL106W YIL163C YIL003W YJR130C YDR035W YDR530C YDR208W YJR016C YLR193C YJL200C YEL066W YNL004W YEL046C YPL033C YER128W YNL036W YJL089W YMR271C YDR158W YLR256W YDL054C YHL029C YER090W YML123C YMR120C YPL188W YPR015C YHR122W YER175C YMR174C YGR029W YMR189W YPL092W YJR155W YAL044C YLR356W YHL027W YBL033C YJR111C YLL027W YPR059C YOR130C YOR226C YMR191W YKL120W YMR062C YOR306C YER055C YKL155C YIL165C YHR208W YOL165C YJL088W YOR108W YDL171C YBR296C YKL033W-A YOL119C YGL186C YHR029C YKL023W YER079W YOR337W YDR487C YOL140W YOL053C-A YOR230W YKL218C YFR025C YDL131W YMR095C YOR338W YER178W YER024W YPL202C YLR266C YGL125W YPL140C YJL213W YPR167C YJL217W YBR115C YFR030W YBR256C YGL202W YHR047C YLR312C YER185W YGR153W YDR001C YGR043C YIL055C YLR027C YOR200W YLR267W YHR018C YDR408C YPL252C YDL244W YMR096W YDL025C YKL211C
swi4 erg3..haploid.
BC83 204 2
YJR023C YBR294W YER053C YGR070W YIR034C YMR101C YBR255W YLR080W YOR222W YIR027C YIL060W YIR039C YGL156W YLR252W YOR303W YDR018C YLR311C YDR461W YPR015C YJR130C YDL199C YBR248C YDR085C YBR006W YHR162W YJL037W YCL019W YBR297W YDR070C YDR034W-B YHR213W YIL164C YOR215C YJL116C YMR170C YGL224C YIL116W YDR259C YGR065C YML116W YDR242W YGL121C YBR047W YKL142W YBR147W YOR044W YMR195W YIL136W YML100W YHR137W YER096W YMR094W YGR237C YGL248W YPL166W YHR138C YJR025C YKL151C YJR154W YDR127W YBR145W YNR069C YJR109C YER069W YDR043C YIL111W YBR012C YFL014W YGR242W YBR280C YIL099W YBR012W-B YPL135W YNL129W YHR071W YJL070C YBL048W YDL130W-A YDL066W YFL057C YOR130C YNR057C YBR026C YLR149C YER052C YPL140C YJL170C YKL026C YOR203W YGR239C YFL028C YBR105C YIL097W YCL030C YDR391C YOL118C YBR203W YOR120W YBR035C YPR160W YOL053C-A YJL213W YBL049W YBR045C YDL198C YJR027W YAL060W YMR169C YBR053C YGL117W YMR105C YER160C YGL184C YML042W YJL161W YJL163C YMR050C YMR175W YKL150W YLR327C YJR096W YGR088W YJL189W YBR054W YJL016W YNL036W YLR035C-A YDR158W YMR271C YGL259W YPL188W YOR121C YBL078C YGL249W YOR285W YPL092W YJR155W YIR017C YNL200C YDR446W YOL117W YML128C YJR008W YMR090W YHR214C-B YFL002W-A YEL039C YLL047W YGR226C YBR046C YOL058W YLL060C YKL133C YIL165C YML039W YJL088W YAR009C YBL101W-B YPL222W YMR045C YOL119C YMR062C YHR029C YDR379W YJL017W YKR049C YDL204W YOL153C YEL011W YOR202W YMR095C YPL165C YOL083W YER138C YJL108C YLR266C YDR358W YNL160W YLR251W YJL089W YOL106W YBR256C YNR058W YDR533C YLR312C YDR001C YPL123C YGR043C YIL055C YHR145C YOR028C YJR029W YBL005W-B YBR285W YBR149W YBL064C YLR267W YKL218C YHR018C YMR096W YDL025C YPL264C YGR008C YKL211C
CMD1..tet.promoter. PMA1..tet.promoter.
BC84 45 9
YJR025C YIL165C YJR130C YGL117W YMR008C YNR058W YDR127W YJR109C YOL119C YDL182W YER069W YHR029C YGL180W YGL026C YOR337W YNR057C YER086W YGL156W YKL218C YGR110W YMR095C YIL056W YHR071W YBR248C YIL164C YMR062C YDL170W YER052C YBR256C YBR249C YGR239C YIL116W YIR034C YBR105C YCL030C YOL118C YML116W YBR047W YOR202W YNL104C YMR096W YGL202W YDL198C YMR094W YOL058W
Itracozole X2.deoxy.D.glucose yer044c..haploid. hda1 yhr011w....14. Terbifine swi4 Tunicamycin CMD1..tet.promoter.
BC85 202 2
YOR389W YIL107C YGL087C YGR248W YFR017C YOL091W YBL069W YIR027C YMR101C YJR073C YDR186C YGL037C YPR006C YKL224C YBL070C YMR280C YPL070W YNL160W YCLX04W YPR160W YOR268C YGR256W YDR085C YLR142W YJL037W YDR070C YDR171W YLR081W YER130C YER054C YJL116C YFL051C YDL048C YER187W YKL103C YCR061W YPL282C YER095W YPR075C YEL045C YBR214W YCLX03C YNR001C YOR134W YLR297W YMR181C YNL319W YPL250C YEL069C YER158C YLR121C YMR103C YER150W YCL040W YOL058W YFL054C YAR035W YER069W YKR076W YER035W YGL178W YFL014W YJL144W YIR039C YLR270W YOR185C YHR071W YNL332W YHR139C YPL221W YOL162W YJR096W YJL079C YIL011W YJR078W YHR053C YKR077W YLR080W YDR391C YMR322C YBR072W YOR173W YFR024C-A YML118W YPL276W YDR032C YOL053C-A YCL038C YJL153C YLR050C YGR146C YLR120C YDR343C YMR007W YER119C YER037W YIR040C YOL119C YGL117W YMR105C YDR001C YOR267C YML042W YMR252C YCL042W YDL222C YMR251W-A YHR033W YHR104W YLR391W YLR327C YHR087W YDL245C YBR054W YDR059C YLR299W YLL026W YPR157W YPR076W YMR197C YCR073W-A YBR109C YIR022W YCRX12W YOR003W YDL035C YLR159W YKR061W YDL072C YOR285W YGR161C YAL067C YDR074W YNL200C YCL049C YEL041W YOR376W YML128C YLR236C YJR008W YLR161W YMR090W YBR070C YGL179C YOR114W YFL058W YDR077W YFR015C YJR156C YFL003C YDR501W YMR008C YEL057C YJL088W YHL012W YKL062W YJL028W YHR015W YBR114W YER024W YJL017W YNR071C YDL009C YMR250W YEL060C YKR049C YKL218C YOL156W YLL020C YLR235C YBR067C YGR138C YPL014W YGR250C YNL115C YHL046C YHR209W YDR448W YDR533C YMR104C YER185W YFR053C YFL043C YGL163C YLR225C YGR043C YPR184W YOR062C YML131W YLR234W YDR516C YBR285W YJL182C YPR156C YBL064C YOL030W YDL244W YLR178C YDL124W YFR022W YIR028W YKL036C
MMS swi6..haploid.
BC86 202 2
YNL311C YIL094C YOL163W YGL012W YIL117C YLR303W YGL180W YMR097C YNR057C YJL071W YGL156W YOR303W YOL153C YPL135W YLR089C YIL056W YPR015C YLR240W YDL199C YBR248C YOR391C YDL037C YHR162W YJL037W YBR297W YMR062C YFR055W YGL117W YDL170W YIL164C YBL098W YCR106W YGL224C YIL116W YIR034C YGR065C YHL044W YKR071C YML116W YNR056C YOR339C YBR047W YEL029C YOR044W YGR288W YER081W YLR025W YBR249C YHR137W YOR289W YMR094W YPL250C YOL058W YBR147W YER045C YJR025C YMR173W YDR127W YBR145W YNR069C YJR109C YDL182W YER069W YGL026C YLR101C YBL103C YIR027C YMR011W YGR110W YNL125C YDR354W YOL017W YGR029W YKR069W YIR039C YLR270W YPR145W YNL129W YHR071W YDR242W YLR092W YDL066W YIR005W YOR130C YOL162W YDR011W YER052C YOR184W YLR080W YKR099W YLR250W YMR108W YGR239C YFL028C YMR251W YBR105C YCL030C YOL118C YOR203W YLR023C YBR035C YNL104C YLL049W YDR019C YLR128W YNR058W YNR050C YLR120C YDL198C YBR043C YLR148W YPL052W YJR130C YDR035W YLL058W YGL184C YJR154W YDR208W YJR016C YLR193C YJL200C YPL188W YPL033C YER128W YNL036W YJL089W YDR158W YMR271C YDL054C YLR290C YER090W YJR137C YDR531W YMR021C YLR121C YER175C YDL183C YOR363C YPL092W YJR155W YAL067C YOL064C YLR356W YIR017C YJR149W YMR019W YBL033C YER091C YLL027W YBR218C YBR046C YLR050C YKL120W YLR123C YOR306C YER055C YLL012W YIL165C YHR208W YJL088W YBR296C YKL033W-A YOL119C YHR029C YOR337W YDR487C YDR426C YOL132W YKL218C YHR122W YDL131W YGR267C YOR202W YMR095C YOR338W YLR387C YER024W YLL063C YGL125W YJL213W YPR167C YBR115C YFR030W YBR256C YHR047C YLR312C YER185W YLR247C YBR293W YER040W YLR100W YLR267W YLL060C YHR018C YDR408C YLR346C YKR097W YDL244W YMR096W YJR111C YPL264C YKL211C
ymr031w.a ERG11..tet.promoter.
BC87 201 2
YIL094C YOL163W YBR241C YJL015C YCR005C YMR073C YMR256C YJL149W YMR140W YCL025C YML097C YMR009W YGL156W YOR303W YMR280C YML087C YDL238C YPL135W YNL160W YMR219W YKR071C YLR173W YMR261C YDL199C YBR046C YDR070C YMR015C YLR431C YLL058W YMR085W YOR215C YJL116C YMR170C YIL155C YLR149C YKR009C YGR065C YKL103C YDR149C YNL015W YML116W YPR026W YBR047W YBR147W YHL002W YKL163W YMR034C YJL070C YCR069W YMR181C YHR137W YPL222W YBR230C YMR094W YLR031W YGR060W YHR138C YKL151C YPL018W YMR173W YOR152C YPL272C YOL058W YPL121C YDL182W YJL103C YGL121C YMR250W YGL026C YIL111W YFL030W YML121W YNL134C YFL014W YEL024W YNR005C YDL110C YMR134W YPL123C YLR270W YHR071W YOL084W YOR052C YAL054C YGL183C YKL026C YLL047W YGR177C YML016C YMR251W YBR105C YKL150W YDL215C YMR244C-A YBR072W YMR053C YOR173W YOR302W YMR295C YOL053C-A YJL072C YCL038C YJL153C YBL049W YJL163C YLL041C YGL087C YDR380W YLR178C YJR036C YOL165C YGL184C YML042W YJR154W YMR175W YHR104W YDR223W YMR097C YNL156C YPR184W YNL036W YMR052W YMR271C YMR322C YML008C YPL159C YDL054C YMR316C-B YLR290C YLR356W YFR023W YMR087W YGL249W YBL043W YER175C YLR346C YMR174C YML075C YDL183C YMR189W YJR039W YMR200W YOR328W YIR017C YJR149W YMR019W YBL033C YER091C YML128C YNL157W YMR090W YDL085W YIR038C YMR118C YNR057C YPR061C YGL062W YER169W YMR191W YMR137C YAL053W YLL060C YMR040W YDR077W YMR226C YMR008C YJL088W YMR238W YPR191W YOL119C YMR062C YJL017W YPR155C YML131W YDL204W YDL131W YOL153C YMR095C YOL083W YNL125C YGL125W YKL202W YNL115C YER096W YMR294W-A YJL089W YMR007W YOR065W YDR001C YIL055C YMR037C YBR149W YNL116W YBL064C YLR267W YGR032W YHR018C YGR110W YML130C YMR096W YPL264C
rpd3..haploid. ERG11..tet.promoter.
BC88 50 8
YJR027W YDL066W YJR025C YJR130C YMR046C YGL117W YIL117C YER160C YAR009C YBL101W-B YJR109C YMR050C YER069W YHR029C YIL060W YML040W YKL218C YMR095C YJR029W YMR271C YER138C YOL118C YHR071W YMR046W-A YML039W YAR010C YCL019W YMR062C YJR026W YJR028W YOL106W YMR045C YBR256C YML045W YGR122C-A YIL116W YIR034C YCL030C YMR051C YLR334C YBL005W-B YBR047W YBR147W YHR214C-B YMR096W YBL005W-A YCR018C-A YDL198C YMR094W YOL058W
spf1 X2.deoxy.D.glucose CMD1..tet.promoter. hda1 anp1 yhl029c swi5 swi4
BC89 199 2
YLR391W-A YDR384C YCR010C YMR042W YIR034C YIL117C YCL026C-A YGL180W YIL082W-A YGR097W YMR097C YDR523C YHR048W YPR167C YPL135W YKL051W YER189W YIL056W YPR015C YLR223C YLR240W YDL199C YER073W YBR248C YMR046C YDL037C YHR162W YJL077C YBR297W YMR062C YFR055W YGL117W YDL170W YIL164C YMR108W YIL116W YDR259C YLR465C YGR065C YML116W YBR238C YNR056C YGR156W YOR339C YBR047W YBR147W YOR202W YGR124W YLR343W YEL075C YBR249C YKL029C YPL250C YOL058W YPR203W YHR025W YDR341C YMR017W YJR025C YNR058W YDR127W YBR145W YEL063C YNR069C YJR109C YDL182W YER069W YJR148W YGL026C YLL048C YGR110W YOR383C YDR354W YLR152C YBR012W-A YPR145W YNL129W YPR058W YHR071W YPL111W YDR242W YLR092W YDL066W YIR005W YJL089W YAL039C YER052C YOR184W YKR099W YOL059W YJL071W YGR239C YBR105C YCL030C YOL118C YHL049C YOR203W YBR035C YMR094W YNL104C YGL263W YEL076C-A YJL213W YBL005W-A YNR050C YDL198C YOR323C YLR438W YBR043C YKL106W YIL163C YFL035C-A YJR130C YFL065C YDR035W YPL251W YGL184C YJR154W YJR016C YLR193C YJL200C YPL188W YPL033C YER128W YLR317W YLL018C YPR157W YDR158W YDL054C YLR099C YER090W YPL212C YAR010C YLR121C YER175C YCL009C YOR363C YPL092W YLR192C YJR155W YAL067C YOL064C YJL088W YMR051C YBL033C YLR106C YLR297W YLL027W YPR059C YLR265C YOR130C YIL053W YOR226C YKL120W YER055C YIL165C YCL027W YOR108W YDL171C YAR009C YBR296C YKL033W-A YOL119C YDR170W-A YDR234W YHR029C YDR487C YDR156W YDR426C YKL218C YDL131W YEL076C YMR095C YOR337W YOR338W YDL039C YER024W YLR266C YGL125W YLR179C YIL153W YJR028W YJR026W YJL217W YBR115C YBR256C YJR111C YHR047C YER185W YCR047C YLR027C YLR267W YHR018C YPL252C YDL038C YMR096W YGL202W YKL211C YNL124W
swi4 ase1....12.
BC90 197 2
YOR011W YJL155C YOR360C YLR149C YIL117C YLR303W YDR178W YMR256C YGL180W YNR057C YDR186C YGL156W YDR213W YGL037C YKL224C YMR066W YLR089C YIL056W YLR294C YOL122C YOR363C YMR023C YNR076W YBR297W YMR062C YMR015C YNL208W YDR038C YDL170W YKL062W YIL164C YER014W YPL088W YJL116C YIL116W YIR034C YHL044W YGL261C YPL282C YML116W YNR056C YBR047W YBR147W YGR049W YGR288W YKL163W YPL078C YKR099W YOR289W YBR230C YPL159C YNL294C YER158C YHR138C YKL151C YMR316C-A YMR173W YPR078C YPL170W YHR199C YPR167C YNR069C YOL119C YGL121C YOL161C YFL030W YBL103C YFL014W YMR195W YEL024W YJL222W YMR011W YIR039C YPL135W YHR071W YLR092W YER044C YPL221W YBR295W YIR005W YDR126W YPL140C YGL062W YNR074C YOR010C YML016C YBR105C YKL150W YBR072W YBR005W YOL016C YOR303W YLL064C YLR023C YPR160W YOL053C-A YCL038C YJL153C YJL213W YBL049W YOR285W YKL161C YJL223C YKL106W YHR112C YJR130C YGL117W YLL058W YJL161W YKR053C YDR530C YDL234C YAL068C YEL049W YJL159W YLR327C YEL066W YJR077C YPL033C YNL036W YLR056W YGL259W YLR356W YMR265C YMR226C YMR021C YLR121C YOL136C YER175C YBR293W YJR155W YGL191W YMR200W YOR203W YOR274W YIR017C YER011W YCL049C YBL033C YPL060W YML128C YGR243W YDR058C YIR038C YDR539W YGR183C YLR461W YMR135C YOR226C YMR191W YPR148C YOR306C YER184C YDR077W YLL012W YMR107W YMR008C YKL188C YBR296C YJL107C YPR198W YBR039W YOR036W YEL060C YGR032W YNL276C YLR311C YNR058W YDR453C YOR338W YNL125C YJL108C YGR250C YMR316W YNL115C YLR312C YHL046C YHR209W YJL217W YCR104W YFR030W YHL021C YCR100C YOR230W YER185W YDR001C YGR043C YLR120C YPR020W YBR149W YKL218C YLR176C YKR097W YLL041C YMR096W YDL025C YML091C
ssn6..haploid. erg2
BC91 197 2
YBL026W YJL155C YJR121W YGR248W YFR017C YBR241C YBL030C YGL180W YBR200W YOL083W YBR119W YNL160W YBR040W YJR052W YDR070C YDR171W YBL037W YER054C YJL116C YOR348C YBR024W YDL048C YJL181W YBR237W YCR061W YBR098W YBR077C YNL200C YJL219W YBR007C YML128C YBR214W YKL163W YJR158W YIL136W YJL066C YBR230C YEL069C YBR273C YPL187W YLR281C YJL079C YER150W YBL008W YCL040W YPL119C YJR079W YGL121C YKR076W YOL156W YBL103C YMR175W YFL014W YJR094C YBR202W YDL110C YJL144W YJR049C YIR039C YPL135W YOL084W YNL332W YBR289W YJR013W YDR216W YOR391C YBR295W YJL102W YJL203W YJR096W YBL031W YBR215W YJL031C YAL065C-A YJL035C YBR072W YBR005W YOR289W YBR203W YBR169C YML118W YOR120W YBL015W YLR312C YBL049W YPR002W YKL161C YJL163C YNL036W YBR019C YBR053C YLR178C YBR082C YMR105C YMR181C YJL161W YCR101C YDL222C YJL034W YHR033W YNR073C YHR104W YJL159W YLR327C YHR087W YJR077C YDL245C YBR054W YBR071W YBL010C YKL109W YLL026W YBR290W YER067W YEL070W YBR204C YBR298C YOR374W YLR121C YBR063C YKR075C YKR011C YBL054W YGR161C YJR155W YKR106W YJR149W YBL033C YBL066C YBR108W YLR149C YJR008W YJL209W YFR024C-A YGR243W YJL151C YGL179C YEL039C YJL074C YDR258C YJR048W YBR033W YJR045C YJR021C YDR077W YDR403W YJR156C YIL170W YFL058W YBR296C YJL107C YIL101C YJL100W YBR114W YBR039W YJL017W YGR052W YMR250W YEL060C YBL043W YPL154C YLL020C YIR014W YBR067C YKL221W YJR061W YGR138C YJL057C YJL108C YDL024C YOR107W YNR001C YER096W YJL045W YHR209W YAL061W YNR072W YBR139W YIL171W YLR304C YJL158C YBR235W YBL045C YCL073C YGR043C YJR050W YJL106W YJL023C YGL081W YBR149W YPR156C YBL064C YBR076W YGR142W YBR126C YDL244W YJL171C
ssn6..haploid. bub1..haploid...2.10.
BC92 197 2
YNL311C YHL047C YIL094C YIL117C YCL026C-A YOL158C YGL180W YMR097C YNR057C YJL071W YGL156W YOR303W YLL018C YOL153C YLR089C YIL056W YPR145W YPR015C YDL199C YBR248C YOR391C YBR046C YHR162W YJL077C YBR297W YMR062C YFR055W YGL117W YDL170W YIL164C YKR015C YCR106W YGL224C YIL116W YIR034C YGR065C YHL044W YKR071C YML116W YOR339C YBR047W YEL029C YOR044W YGR288W YER081W YBR249C YHR137W YOR289W YMR094W YOL058W YBR147W YER045C YJR025C YMR173W YDR127W YBR145W YNR069C YJR109C YDL182W YER069W YGL026C YLR101C YBL103C YBR012C YMR011W YGR110W YOR383C YDR354W YLR152C YIR039C YPL135W YLR343W YNL129W YPR058W YHR071W YDR242W YLR092W YDL066W YIR005W YOR130C YOL162W YDR011W YER052C YOR184W YLR080W YKR099W YMR108W YGR239C YFL028C YMR251W YBR105C YCL030C YOL118C YLR355C YOR203W YLR023C YBR035C YNL104C YDR019C YNR058W YBR045C YDL198C YBR043C YIL163C YPL052W YJR130C YDR035W YLL058W YGL184C YJR154W YJR016C YLR193C YJL200C YER086W YPL033C YER128W YNL036W YJL089W YDR158W YMR271C YDL054C YLR099C YLR290C YER090W YJR137C YPL188W YDR531W YMR021C YLR121C YDL183C YOR363C YPL092W YJR155W YEL009C YOL064C YLR356W YIR017C YJR149W YMR019W YBL033C YLL027W YPR059C YBR218C YMR321C YKL120W YER055C YLL012W YOL164W YIL165C YHR208W YJL088W YOR108W YBR296C YKL033W-A YOL119C YHR029C YML040W YDR487C YOL140W YPL273W YDR426C YKL218C YHR122W YDL131W YGR267C YOR202W YMR095C YOR337W YOR338W YNL125C YLR266C YGL125W YLR164W YJL213W YPR167C YJL217W YBR115C YFR030W YBR256C YJR111C YHR047C YLR312C YER185W YGR029W YER040W YLR120C YLR027C YLR100W YLR267W YHR018C YDR408C YLR346C YKR097W YMR096W YGL202W YPL264C YKL211C
Itracozole ymr031w.a
BC93 98 4
YBR294W YIL117C YCL026C-A YGL180W YMR108W YGL156W YOR303W YGR189C YIL056W YBR248C YDR085C YMR097C YKR091W YMR062C YIL164C YIL116W YIR034C YML116W YOR339C YBR047W YBR147W YOR202W YLR343W YPR154W YOR289W YMR094W YJR025C YDR127W YOL058W YDL182W YOL119C YGL026C YBR012C YFL014W YPL135W YER081W YJR016C YHR071W YLR092W YDL066W YHR030C YER052C YOR203W YGR239C YBR105C YCL030C YOL118C YIL108W YNR058W YLR120C YDL198C YJR130C YGL117W YJR154W YJL159W YER144C YLR193C YJL200C YPL188W YPL033C YNL036W YMR271C YDL054C YLR099C YKR061W YCL009C YPL092W YJR155W YIR017C YHL027W YBL033C YLR194C YLR058C YJR109C YPR078C YIL165C YMR008C YJL088W YFL067W YER069W YHR029C YML040W YOR230W YGR032W YHR122W YMR095C YOR338W YNL125C YPR167C YHR209W YFR030W YBR256C YGL202W YKL161C YKL218C YOR208W YMR096W YJR111C
anp1 Itracozole X2.deoxy.D.glucose yer083c
BC94 28 14
YJR027W YGR122C-A YMR046C YIL117C YER160C YHR214C-B YBL101W-B YMR050C YML040W YIL060W YCR018C-A YBR012W-B YBR012W-A YER138C YMR046W-A YML039W YAR010C YCL019W YJR026W YJR028W YOL106W YMR045C YML045W YMR051C YLR334C YAR009C YBL005W-A YBL005W-B
spf1 X2.deoxy.D.glucose CMD1..tet.promoter. dig1..dig2..haploid. hda1 bim1....15. yhl029c yar014c anp1 dig1..dig2 Glucosamine vma8 swi4 cup5
BC95 78 5
YBR043C YLR092W YPR167C YOL064C YIL165C YJR130C YDR035W YIL117C YDR127W YBR145W YGL184C YJL088W YJR109C YOL119C YER069W YHR029C YGL180W YGL026C YOR337W YDR487C YMR097C YJR025C YDR426C YKL218C YGR110W YNL036W YDR354W YOR202W YMR095C YIR039C YIL056W YIL164C YPR145W YDL054C YJR016C YER090W YGL125W YBR248C YBR046C YHR162W YDL066W YGL117W YNR069C YOR130C YOL162W YER052C YJL089W YFR030W YBR256C YOR203W YPL092W YMR108W YGL224C YIL116W YIR034C YMR062C YBR105C YCL030C YOL118C YPL033C YML116W YBR047W YLR267W YBR147W YBR035C YHR018C YNL104C YER081W YLR312C YBR218C YMR096W YBR249C YGR239C YHR137W YDL198C YKL211C YMR094W YOL058W
rad57 sir2 ERG11..tet.promoter. Itracozole ymr031w.a
BC96 194 2
YDL230W YOL032W YIL107C YIR037W YGR248W YER014W YJL026W YHR071W YJR073C YJL155C YGL037C YKL224C YML087C YDL238C YJL082W YNL160W YNL200C YPR015C YGL261C YDR085C YKL133C YLR251W YDR070C YOL108C YFL062W YDR171W YIL176C YIL124W YER130C YPL221W YMR170C YLR149C YDL048C YEL041W YPL282C YER095W YBR147W YBR214W YIL136W YNR001C YOR134W YER179W YMR181C YJL066C YPL250C YDR343C YER158C YHR138C YKL151C YMR316C-A YER150W YCL040W YEL012W YDL029W YER069W YDR043C YKR076W YER035W YLR297W YJL152W YGL178W YFL014W YOL071W YKL067W YJL144W YPL123C YIR039C YLR270W YDL020C YJL070C YPL230W YOR052C YNL332W YHR139C YOL162W YFL057C YJR096W YPR075C YLR080W YMR124W YKL150W YDR391C YGR180C YBR072W YOR289W YEL073C YOL159C YBR203W YML118W YKL007W YOR120W YDR032C YJL153C YLR312C YBL049W YLR120C YLR178C YKL091C YER037W YIR040C YAR027W YJR155W YBR053C YAR050W YOR031W YOR267C YML042W YJL161W YDL234C YHR033W YHR104W YEL049W YLR327C YHR087W YPR158W YBR054W YPR184W YNL036W YLL026W YLR035C-A YPR157W YDR542W YNL274C YGL259W YMR197C YBL078C YLR121C YKR061W YDL072C YMR085W YDL223C YOR387C YLL025W YJR149W YCL049C YDL242W YML128C YJR008W YPL110C YMR090W YJL151C YIR038C YDR216W YKL062W YLR461W YMR191W YMR040W YDR077W YJR156C YMR008C YFL058W YJL088W YBL101W-B YPR160W YJL103C YOL030W YJL017W YMR250W YEL060C YKR049C YGR032W YEL011W YKR097W YOL083W YJL164C YGR138C YJR019C YGR250C YDR342C YNL115C YDR358W YHL046C YHR209W YKR011C YOL082W YDR533C YFR053C YPL264C YDR001C YLR225C YGR043C YIL055C YML131W YBR149W YBL064C YKL218C YLR037C YHR097C YBR126C YDL244W YMR315W YDL124W YGR213C YIR028W
she4 MMS
BC97 193 2
YOL150C YIL107C YER053C YGL209W YLR109W YDR405W YFR017C YGL262W YLR303W YFL011W YOR011W YDR534C YIR039C YGL156W YDR213W YGR066C YOR135C YNL160W YNL200C YHR092C YIL056W YOR381W YFL020C YNR076W YPL278C YGR248W YBR117C YJL116C YDR259C YER062C YMR182C YKL103C YPL087W YBR238C YNR056C YBR047W YJR151C YBR301W YMR195W YPL230W YOL084W YPL171C YOR134W YKL142W YJL066C YJR150C YER158C YBR147W YER028C YER045C YKL151C YMR325W YMR173W YER150W YCL040W YNR069C YFL054C YGL121C YKR076W YER035W YGR294W YIL111W YGL180W YFL014W YDR270W YIL099W YPL135W YHR071W YPR002W YGR293C YOR391C YBR295W YLR149C YJL079C YIL011W YOR010C YMR251W YBR105C YMR244C-A YLR413W YBR072W YOR289W YLL025W YOR303W YGL157W YLR023C YLR304C YDR032C YOL053C-A YNR037C YBL049W YKL161C YJL163C YJL223C YHL047C YOR360C YOL154W YNL237W YLR178C YMR105C YOL151W YMR181C YMR058W YDL222C YMR175W YEL049W YLR081W YLR327C YPL033C YPR184W YNL036W YLL026W YOR049C YDR542W YLR099C YMR316C-B YLR356W YOR316C YHL040C YBL043W YER175C YOR285W YGR161C YGR213C YMR102C YJR149W YER011W YCL049C YOR382W YML128C YOR009W YGR035C YLL064C YDR058C YDL085W YIR038C YDR406W YMR272C YDR258C YIL053W YEL065W YOR306C YIL066C YLL028W YLR136C YLR299W YDR345C YAL062W YPL054W YPL026C YIL176C YBR296C YPR160W YIL101C YBR114W YGR258C YEL060C YGR032W YHR094C YLL020C YOR338W YOL083W YBR067C YDL024C YBR300C YNL014W YPL222W YNL234W YAL061W YMR225C YKR052C YGR192C YIR041W YFR053C YDR001C YGR043C YIL055C YPL119C YKL008C YDR516C YBR285W YBR149W YBL064C YPL154C YLL019C YEL067C YKR097W YLR047C YMR096W YDL223C YOR383C YOR152C YOL047C
afg3..haploid. ssn6..haploid.
BC98 77 5
YJR025C YIL165C YJR130C YDR035W YBR145W YBR296C YJR109C YJR154W YDL182W YER069W YHR029C YGL180W YLR193C YOL119C YJR155W YGL156W YFL014W YGR032W YGR110W YNL036W YOR202W YMR095C YOR338W YIL056W YMR271C YNL125C YHR071W YLR356W YBR248C YMR120C YBR046C YHR162W YMR097C YBR297W YDR070C YKL218C YGL117W YDL170W YIL164C YJL089W YBR256C YNR058W YPL092W YJL213W YER185W YIL116W YIR034C YDR001C YBR105C YGR043C YIL055C YDL215C YOL118C YBR072W YPL033C YML116W YOR289W YNR056C YOR203W YBR047W YLR267W YBR147W YMR062C YHR018C YPL135W YLR312C YDL244W YDR019C YOR130C YMR096W YJR111C YGR239C YHR137W YDL198C YKL211C YMR094W YOL058W
erg3..haploid. yor080w....3. yer083c Tunicamycin ERG11..tet.promoter.
BC99 55 7
YJR025C YIL165C YJR130C YGL117W YDR127W YBR145W YJR109C YOL119C YDL182W YER069W YHR029C YGL180W YGL026C YDR487C YER086W YGL156W YOR303W YIL056W YNL036W YMR271C YMR095C YLR152C YDR158W YIL164C YDL054C YNL125C YHR071W YBR248C YBR046C YDR035W YMR062C YER052C YPL188W YBR256C YNR058W YGR239C YIL116W YIR034C YBR105C YCL030C YOL118C YNL129W YML116W YNR056C YBR047W YKL218C YHR018C YPL135W YOR202W YOR130C YMR096W YBR249C YDL198C YMR094W YOL058W
CMD1..tet.promoter. erg2 yhr011w....14. anp1 ymr031w.a swi4 erg3..haploid.
