# Supplementary material for: DeBi: Discovering Differentially Expressed Biclusters using a Frequent Itemset Approach
Source: Algorithms Mol Biol. 2011 Jun 23;6:18. doi: 10.1186/1748-7188-6-18 (PMC3152888; doi:10.1186/1748-7188-6-18)
Supplement: Additional file 3 — DeBi, BIMAX, ISA, OPSM, SAMBA and QUBIC biclustering results and GO term, TFBS enrichment analysis of the genes and conditions in biclusters on yeast data. [file 1748-7188-6-18-S3.ZIP › file3_yeast/biclusters/debi/down.alpha.1e-05.txt]

100 21 1975.333223 32.067432
YBR046C YBR047W YBR115C YBR145W YBR147W YBR248C YBR249C YBR256C YCL009C YCL030C YCR088W YDL066W YDL131W YDL182W YDL198C YDR035W YDR107C YDR158W YDR354W YDR481C YEL071W YER052C YER055C YER062C YER069W YER073W YER086W YER090W YER175C YFR030W YGL026C YGL117W YGL125W YGL148W YGL184C YGL202W YGL224C YGR065C YGR124W YGR161C YGR204W YHR018C YHR025W YHR029C YHR042W YHR071W YHR136C YHR162W YHR215W YIL056W YIL116W YIL165C YIR034C YJL060W YJL088W YJL089W YJL172W YJR025C YJR109C YJR111C YJR130C YJR137C YJR148W YKL211C YKL218C YLL018C YLR027C YLR267W YLR302C YLR303W YLR354C YML116W YML123C YMR083W YMR094W YMR096W YMR108W YNL239W YNR001C YOL118C YOL119C YOL140W YOL058W YOL059W YOL064C YOR130C YOR184W YOR202W YOR203W YOR230W YOR303W YPL092W YPL250C YPL274W YPR002W YPR035W YPR145W YPR167C YMR062C YMR120C 
cka2 ckb2 dig1 dot4 gcn4 pep12 rps24a(**9) rps27b(**11) rtg1 rts1 sgt2 ssn6(haploid) vps8 yel008w yel033w yel044w yhr022c ymr014w yor051c(**14) yor078w AUR1(tetpromoter) 
89 22 1566.836163 27.674555
YBL003C YBL032W YBL072C YBR009C YBR029C YBR038W YBR054W YBR069C YBR078W YBR086C YBR088C YBR089W YBR092C YBR093C YBR184W YCL037C YCL050C YCL064C YDL003W YDL018C YDL055C YDL101C YDR144C YDR225W YDR497C YER001W YER003C YER026C YER070W YFL037W YGL077C YGL105W YGL120C YGL179C YGR026W YGR052W YGR086C YGR108W YGR109C YGR123C YGR157W YGR238C YGR285C YHL028W YHR127W YIL119C YIL123W YIL158W YJL196C YJR073C YJR104C YJR143C YKL035W YKL042W YKL096W YLR132C YLR150W YLR183C YLR372W YLR449W YML063W YMR001C YMR031C YMR032W YMR144W YMR199W YMR215W YMR290C YMR307W YNL030W YNL132W YNL169C YNL327W YNR009W YOL019W YOR187W YOR232W YOR247W YOR248W YOR317W YPL061W YPL127C YPL163C YPL256C YPL267W YPR069C YPR119W YML052W YMR006C 
ase1(**12) erg2 erg3(haploid) imp2(**12) med2(haploid) rml2(**13) rpl27a(**4) rps27b(**11) sod1(haploid) swi4 yel044w yer044c(haploid) yer083c CMD1(tetpromoter) yhr011w(**14) ymr031w-a ERG11(tetpromoter) KAR2(tetpromoter) PMA1(tetpromoter) 2-deoxy-D-glucose Itraconazole Tunicamycin 
108 15 1905.659140 32.500747
YAL005C YAL012W YAL014C YAL023C YAL038W YAL062W YAR073W YBL032W YBR038W YBR067C YBR078W YBR177C YBR206W YCL028W YCR013C YCR084C YCR088W YDL064W YDL123W YDL226C YDR044W YDR321W YDR388W YDR433W YEL017W YEL040W YEL042W YER003C YER023W YER120W YER145C YFL022C YFL037W YFR051C YGL105W YGL253W YGR078C YGR162W YGR167W YGR204W YGR211W YGR254W YGR285C YHL028W YHR025W YHR042W YHR108W YHR128W YHR174W YHR179W YIL123W YIL153W YJL052W YJL080C YJL158C YJL212C YJR009C YKL035W YKL081W YKL152C YKL153W YKR092C YLL018C YLL024C YLL061W YLR044C YLR109W YLR134W YLR150W YLR179C YLR192C YLR259C YLR293C YLR339C YLR340W YLR354C YLR378C YLR379W YLR380W YMR083W YMR276W YMR296C YMR303C YNL071W YNL080C YNL132W YNL321W YNR017W YNR018W YOR027W YOR041C YOR042W YOL086C YOR157C YOR230W YOR271C YOR340C YOR375C YPL048W YPL063W YPL127C YPL163C YPL246C YPL256C YPR034W YPR114W YPR183W YML124C 
cka2 erg2 erg3(haploid) kim4 mrt4 qcr2(haploid) rpl12a rps24a(**9) she4 tup1(haploid) yel033w yer044c(haploid) yor078w ERG11(tetpromoter) PMA1(tetpromoter) 
120 12 2008.915713 29.645574
YAL062W YBR046C YBR047W YBR126C YBR139W YBR145W YBR222C YBR241C YCL025C YCL028W YCL040W YCL043C YCR005C YCR012W YCR013C YCR069W YCR084C YCR088W YDL022W YDL124W YDL193W YDL226C YDR077W YDR388W YDR481C YDR502C YDR516C YDR518W YDR539W YEL012W YEL017W YEL065W YEL071W YER145C YFR030W YFR051C YGR044C YGR189C YGR194C YGR204W YGR221C YGR244C YGR254W YHR008C YHR042W YHR171W YHR174W YHR179W YHR215W YIL070C YIL088C YIL123W YIL124W YIL135C YIL153W YIR038C YJL060W YJL068C YJL158C YJL163C YJR065C YJR125C YJR137C YJR148W YKL001C YKL035W YKL036C YKL081W YKL103C YKL105C YKL152C YKL153W YLL018C YLL026W YLR080W YLR092W YLR109W YLR192C YLR218C YLR248W YLR259C YLR304C YLR338W YLR354C YLR367W YML008C YML123C YMR083W YMR105C YMR276W YMR296C YMR297W YMR303C YNL015W YNL071W YNL138W YNL200C YNL239W YNR001C YNR017W YOR041C YOR042W YOL058W YOL086C YOR125C YOR153W YOR230W YOR271C YOR288C YOR321W YOR375C YPL048W YPL087W YPL123C YPL127C YPL163C YPL256C YPL265W YPR183W YLR337C 
cka2 mrt4 rpl12a rpl27a(**4) rps24a(**9) rps24a(haploid) rps27b(**11) she4 yel033w ymr014w ymr269w yor078w 
88 16 1545.705983 32.271354
YAR007C YAR008W YBL003C YBL032W YBR029C YBR069C YBR070C YBR078W YBR088C YBR089W YBR184W YCL050C YCL064C YDL003W YDL055C YDL101C YDR144C YDR225W YDR497C YDR515W YER001W YER026C YER070W YER124C YGL077C YGL099W YGL179C YGR020C YGR034W YGR108W YGR109C YGR123C YGR157W YGR238C YGR285C YHL003C YHL028W YHR127W YHR133C YHR143W YHR154W YIL119C YJL051W YJL096W YJL194W YJL212C YJR101W YJR143C YKL042W YKL108W YKL113C YKL130C YKR057W YLR084C YLR103C YLR183C YLR198C YLR286C YLR300W YLR372W YML060W YMR032W YMR076C YMR144W YMR215W YMR307W YNL030W YNL169C YNL184C YNL188W YNR009W YOR021C YOL023W YOR095C YOR169C YOR187W YOR232W YPL061W YPL079W YPL132W YPL255W YPL267W YPR069C YPR119W YPR149W YML052W YMR006C YMR117C 
anp1 clb2 erg2 gas1 ssn6(haploid) swi4 yer044c(haploid) yer083c yhl029c ymr031w-a ERG11(tetpromoter) KAR2(tetpromoter) PMA1(tetpromoter) 2-deoxy-D-glucose Itraconazole Tunicamycin 
70 19 1419.598051 31.840008
YBR046C YBR047W YBR145W YBR147W YBR248C YBR256C YCL009C YCL030C YCL026C-A YCR005C YDL066W YDL182W YDL198C YDR158W YDR234W YDR354W YDR481C YEL071W YER052C YER069W YER073W YER091C YER175C YFR030W YFR055W YGL009C YGL026C YGL117W YGL125W YGL184C YGR065C YGR204W YHR018C YHR029C YHR071W YHR162W YHR215W YIL056W YIL116W YIR017C YIR034C YJL088W YJR010W YJR016C YJR025C YJR109C YJR130C YJR137C YJR148W YKL001C YLR092W YLR259C YLR267W YLR302C YLR303W YML116W YMR096W YMR108W YNL138W YNL276C YOL118C YOL140W YOL058W YOL064C YOR130C YPL033C YPL274W YPR002W YPR167C YMR062C 
ckb2 gcn4 mrt4 pep12 pfd2(**14) rml2(**13) rpl12a rpl27a(**4) rpl8a rtg1 rts1 sin3 vps8 yel008w yel033w yer050c ymr014w ymr269w yor051c(**14) 
25 48 693.742077 37.256789
YAR071W YBR092C YBR093C YCR088W YDL022W YDL066W YDL198C YDR281C YDR481C YEL071W YER072W YFR030W YGR233C YHR042W YHR136C YHR215W YIL053W YJL012C YJL060W YJR148W YLL018C YML123C YNR001C YPL019C YPR167C 
ade1 aqy2-b ase1(**12) cka2 ckb2 cmk2 cnb1 dig1,dig2 dig1,dig2(haploid) dot4 fpr1 fus2 gas1 hog1(haploid) imp2(**12) isw1 isw1,isw2 isw2 kre1 mrt4 nrf1 pep12 rip1 rml2(**13) rpd3(haploid) rpl27a(**4) rpl34a(**9) rps24a(**9) rps27b(**11) rrp6 rtg1 scs7 sgt2 she4 sin3 sir2 ssn6(haploid) vma8 vps8 yel033w yel047c yhl029c yhr011w(**14) yhr031c ymr010w ymr014w yor051c(**14) yor078w 
88 12 1391.718834 28.934032
YAL005C YAL012W YAL023C YAL062W YAR073W YBR038W YBR046C YBR067C YBR078W YBR241C YCL028W YCL042W YCL043C YCR012W YCR013C YCR084C YCR088W YDL055C YDL226C YDR077W YDR388W YDR481C YDR507C YEL017W YEL042W YEL071W YER003C YER023W YER145C YFL037W YFL059W YGL105W YGR086C YGR189C YGR192C YGR221C YGR244C YGR254W YGR285C YHL028W YHR042W YHR127W YHR174W YHR179W YIL123W YIL158W YJL060W YJL068C YJL158C YJL187C YJR143C YKL035W YKL081W YKL096W YKL152C YKL153W YLR044C YLR109W YLR192C YLR259C YLR293C YLR304C YLR354C YLR367W YLR378C YML008C YML060W YML078W YMR215W YMR276W YMR296C YMR303C YNL071W YNL102W YNL138W YNR017W YOR042W YOL086C YOR074C YOR187W YOR247W YOR248W YPL048W YPL127C YPL163C YPL255W YPL256C YPR183W 
erg2 erg3(haploid) mrt4 rpl12a rps24a(**9) rps24a(haploid) rps27b(**11) yel033w yer044c(haploid) yor078w ERG11(tetpromoter) Itraconazole 
40 21 1022.052753 38.212027
YBL016W YBR040W YBR083W YCL027W YCL055W YCLX07W YDR309C YDR461W YER138C YFL026W YFL027C YGL032C YGL033W YGR014W YHR005C YHR084W YIL015W YIL037C YIL080W YJL157C YJL170C YJR029W YKL209C YLR040C YLR042C YLR343W YLR452C YML047C YMR065W YMR232W YNL078W YNL145W YNL279W YNR044W YOL104C YHR214C-B YIL082W-A YML039W YML048W-A YMR050C 
fus3,kss1(haploid) rad6(haploid) rpd3(haploid) rps24a(haploid) sod1(haploid) ste11(haploid) ste12(haploid) ste18(haploid) ste24(haploid) ste4(haploid) ste5(haploid) ste7(haploid) swi6(haploid) tup1(haploid) yer044c(haploid) yjl107c(haploid) CDC42(tetpromoter) ERG11(tetpromoter) FR901,228 Lovastatin Terbinafine 
75 11 1184.563780 34.913063
YOL109W YAL059W YBL002W YBL003C YBR009C YBR086C YBR158W YCL001W YCL037C YCL064C YCR077C YDL136W YDL191W YDL227C YDL229W YDL240W YDR146C YDR222W YDR225W YDR302W YDR429C YER070W YER124C YGL028C YGL101W YGR034W YGR041W YGR108W YGR162W YHL033C YHR052W YHR141C YHR143W YIL009W YIL052C YIL119C YJL050W YJL078C YJL168C YKL009W YKL185W YKR057W YLL045C YLR079W YLR194C YLR197W YLR286C YLR344W YLR399C YLR432W YLR441C YLR455W YML063W YMR001C YMR229C YNL030W YNL066W YNL067W YNL087W YNL141W YNL327W YNR067C YOR095C YOR232W YOR264W YOR312C YOR315W YPL082C YPL090C YPL158C YPL279C YPR052C YPR069C YPR106W YPR119W 
dot4 erg2 med2(haploid) rnr1(haploid**9) swi4 CMD1(tetpromoter) yor080w(**3) CDC42(tetpromoter) ERG11(tetpromoter) KAR2(tetpromoter) MMS 
80 10 1249.994727 31.538957
YAL005C YAL023C YBL032W YBR029C YBR069C YBR078W YBR085W YBR086C YBR088C YCL037C YCL050C YCR084C YDL003W YDL055C YDL227C YDR429C YDR507C YEL040W YEL042W YER003C YER023W YER026C YER070W YER120W YFL037W YGL077C YGL105W YGL120C YGL253W YGR078C YGR108W YGR109C YGR285C YHL028W YHR089C YHR108W YHR127W YIL123W YIL158W YJL080C YJL158C YJL187C YJL212C YJR070C YJR143C YKL035W YKL081W YKR092C YLL024C YLL061W YLR150W YLR293C YML027W YML060W YMR032W YMR215W YMR276W YMR290C YMR303C YMR307W YNL102W YNL132W YNR017W YOL040C YOL086C YOR169C YOR187W YOR224C YOR232W YOR247W YOR248W YPL049C YPL127C YPL163C YPL255W YPL256C YPL267W YPR016C YML052W YMR006C 
erg2 erg3(haploid) mrt4 tup1(haploid) yer044c(haploid) CMD1(tetpromoter) ymr031w-a ERG11(tetpromoter) PMA1(tetpromoter) Itraconazole 
95 8 1440.247169 40.849359
YAR008W YBL002W YBL003C YBL072C YBR009C YBR088C YBR089W YBR184W YCL050C YCL064C YDL003W YDL018C YDL084W YDL101C YDL136W YDL240W YDR097C YDR144C YDR146C YDR225W YDR302W YDR303C YDR312W YDR447C YDR496C YDR515W YEL061C YER026C YER070W YER111C YGL028C YGL069C YGL077C YGL099W YGL101W YGR020C YGR034W YGR109C YGR123C YHL003C YHR147C YHR154W YIL158W YJL050W YJL051W YJL096W YJL188C YJL194W YJR101W YKL009W YKL130C YKR085C YLR049C YLR068W YLR084C YLR112W YLR183C YLR198C YLR286C YLR372W YLR441C YML060W YML063W YMR001C YMR076C YMR144W YMR188C YMR215W YMR283C YNL010W YNL030W YNL067W YNL130C YNL188W YNL327W YNR009W YOL023W YOR169C YOR175C YOR187W YOR232W YPL079W YPL132W YPL220W YPL227C YPL255W YPL267W YPL279C YPR099C YPR119W YPR149W YJR094W-A YLR312W-A YML052W YMR292W 
erg2 ssn6(haploid) swi4 CDC42(tetpromoter) ERG11(tetpromoter) KAR2(tetpromoter) 2-deoxy-D-glucose Itraconazole 
54 14 943.292271 34.237554
YAL059W YBL002W YBL003C YBR029C YBR158W YCL064C YDL003W YDL136W YDL179W YDL240W YDR222W YDR225W YDR302W YDR312W YDR399W YDR447C YER026C YER070W YER124C YGL028C YGR034W YGR041W YGR108W YHR052W YHR143W YHR196W YIL009W YIL119C YIL148W YJL096W YJR101W YKL009W YKL172W YKR008W YLR049C YLR286C YLR399C YLR455W YMR215W YMR283C YNL030W YNL066W YNL114C YNL188W YNL327W YOR264W YOR315W YPL079W YPL211W YPL279C YPR106W YPR119W YMR117C YMR292W 
anp1 clb2 dot4 med2(haploid) rnr1(haploid**9) sgs1 ssn6(haploid) swi4 CMD1(tetpromoter) CDC42(tetpromoter) ERG11(tetpromoter) KAR2(tetpromoter) MMS Tunicamycin 
82 8 1197.055060 35.271071
YOL109W YAL059W YBL002W YBL003C YBL039C YBR009C YBR069C YBR078W YBR158W YCL050C YDL003W YDL055C YDL084W YDL227C YDL229W YDR133C YDR146C YDR222W YDR225W YDR302W YDR312W YDR429C YDR496C YEL040W YEL061C YER070W YER111C YER124C YGL028C YGL069C YGL078C YGL099W YGL101W YGL120C YGR041W YGR245C YHR052W YHR089C YHR170W YIL009W YIL158W YJL050W YJL051W YJR070C YKL009W YKL185W YKR092C YLR049C YLR079W YLR084C YLR286C YLR372W YLR399C YLR432W YMR229C YMR290C YNL010W YNL030W YNL066W YNL151C YNL188W YNL327W YNR067C YOL007C YOL014W YOR095C YOR101W YOR224C YOR232W YOR247W YOR264W YOR315W YPL082C YPL158C YPL220W YPL256C YPL279C YPR052C YPR069C YPR119W YML052W YMR292W 
erg2 rad6(haploid) swi4 CMD1(tetpromoter) CDC42(tetpromoter) ERG11(tetpromoter) Itraconazole MMS 
68 8 1061.837968 33.435571
YBL015W YBR046C YBR047W YBR052C YBR139W YBR145W YBR169C YCL043C YCR005C YCR069W YDL021W YDR481C YDR516C YDR518W YDR539W YEL012W YEL064C YEL065W YEL071W YER058W YGL184C YGR044C YGR189C YGR244C YHL028W YHR042W YHR171W YIL088C YIL123W YIL124W YIR017C YIR037W YIR039C YJL042W YJL060W YJL068C YJL163C YJL172W YJR074W YJR137C YKL035W YKL066W YKL067W YKL151C YLL026W YLR109W YLR218C YLR232W YLR248W YLR259C YLR367W YML083C YMR173W YMR297W YNL015W YNL138W YNL200C YOL058W YOL082W YOR125C YOR288C YOR321W YPL123C YPL265W YPR047W YPR167C YDL130W-A YFL034C-A 
mrt4 rpl27a(**4) rpl8a rps24a(haploid) rps27b(**11) yel044w ymr014w ymr269w 
67 8 1000.697993 35.489361
YAL059W YBL002W YBL003C YBL039C YBR009C YBR088C YBR089W YBR129C YBR158W YCL001W YDL003W YDL136W YDL179W YDL191W YDL227C YDL240W YDR222W YDR225W YDR302W YDR312W YDR399W YDR447C YDR471W YDR496C YER124C YER170W YGL028C YGL101W YGR034W YHL003C YHR052W YHR143W YHR170W YHR196W YIL015W YJL096W YJL188C YJL190C YJR101W YKL009W YKL172W YKR094C YLR049C YLR286C YLR441C YLR453C YML063W YMR065W YMR158W YMR188C YMR229C YMR283C YNL030W YNL114C YNL130C YNL162W YNL188W YNL327W YPL158C YPL211W YPL279C YPR052C YPR099C YJR094W-A YLR312W-A YML026C YMR292W 
rad6(haploid) ssn6(haploid) CMD1(tetpromoter) CDC42(tetpromoter) ERG11(tetpromoter) KAR2(tetpromoter) 2-deoxy-D-glucose MMS 
28 19 508.135201 27.080304
YBR092C YBR093C YBR183W YDL101C YDR497C YER001W YER026C YGL077C YGL179C YGL255W YGR052W YGR108W YGR109C YGR157W YHL028W YJL153C YJR073C YKL035W YLR130C YLR132C YML100W YMR031C YMR144W YNL169C YOR317W YPL061W YPL267W YPR149W 
arg5,6 ase1(**12) gas1 imp2(**12) rml2(**13) rpl27a(**4) rpl8a swi4 yap1 yer083c yhl029c yhr011w(**14) ymr031w-a HMG2(tetpromoter) 2-deoxy-D-glucose Cycloheximide Lovastatin Terbinafine Tunicamycin 
62 8 946.184343 36.613409
YAL059W YBL002W YBL072C YCL001W YCR031C YDL136W YDL191W YDL240W YDR302W YDR399W YDR447C YDR471W YER124C YER131W YGL028C YGL031C YGL101W YGL147C YGL189C YGR034W YGR085C YGR123C YHL015W YHR143W YIL018W YIL052C YJL188C YJL190C YJR123W YKL009W YKL056C YKL156W YKL172W YKR057W YKR094C YLL045C YLR049C YLR062C YLR167W YLR197W YLR264W YLR325C YLR344W YLR385C YLR441C YNL010W YNL114C YNL188W YNL327W YOL127W YOR167C YOR293W YOR312C YPL211W YPL227C YPL279C YER056C-A YJR094W-A YML026C YMR194W YMR230W YMR292W 
ssn6(haploid) vac8 yhr011w(**14) yor080w(**3) CDC42(tetpromoter) ERG11(tetpromoter) KAR2(tetpromoter) MMS 
76 6 1043.528203 38.059591
YAR008W YBL002W YBL003C YBR009C YBR184W YBR186W YCL001W YDL003W YDL018C YDL240W YDR146C YDR180W YDR225W YDR302W YDR324C YDR447C YER117W YER124C YGL028C YGL101W YGL102C YGL103W YGL147C YGR020C YGR027C YGR034W YGR129W YHL003C YHL015W YHR005C YHR141C YHR143W YIL096C YJL096W YJL157C YJL188C YJL194W YJR101W YKL009W YKL058W YKL130C YKR004C YKR010C YLR049C YLR075W YLR183C YLR286C YLR441C YMR065W YMR198W YMR215W YMR283C YMR309C YNL030W YNL130C YNL162W YNL178W YNL188W YNL327W YNR021W YOL139C YOL101C YOR143C YOR167C YOR175C YOR369C YPL079W YPL090C YPL211W YPL279C YPR044C YPR110C YPR119W YJR094W-A YML024W YML026C 
ssn6(haploid) swi4 CDC42(tetpromoter) ERG11(tetpromoter) HMG2(tetpromoter) KAR2(tetpromoter) 
34 12 693.840923 36.550815
YAR009C YAR010C YBL005W-A YBL005W-B YBL101W-B YBR012W-A YBR012W-B YBR083W YCL019W YCL055W YDR366C YER138C YER160C YFL026W YFL027C YHR005C YIL060W YIL080W YIL117C YJL157C YJR026W YJR027W YJR029W YKL209C YLR040C YLR334C YML045W YMR046C YNL145W YOL106W YHR214C-B YML039W YMR045C YMR050C 
fus3,kss1(haploid) med2(haploid) rgt1 rpd3(haploid) rtg1 sod1(haploid) ste12(haploid) ste18(haploid) ste7(haploid) tup1(haploid) yel044w ymr269w 
66 6 986.990680 52.337281
YAL059W YAR008W YBL003C YBR009C YBR089W YBR142W YBR184W YCL001W YDL018C YDL148C YDL166C YDL227C YDR097C YDR165W YDR180W YDR225W YDR280W YDR299W YDR302W YDR312W YDR324C YDR496C YER126C YGL078C YGL099W YGL120C YGL171W YGR103W YGR128C YGR145W YGR245C YHR052W YHR085W YHR154W YHR169W YHR170W YHR197W YIL019W YJL050W YJL122W YJR070C YKL009W YKL078W YLL008W YLR049C YLR068W YLR222C YLR435W YMR229C YMR290C YMR309C YNL024C YNL030W YNL132W YNL141W YNL182C YNR021W YOR004W YOR095C YOR310C YPL211W YPL227C YPL266W YPL279C YMR006C YFR032C-A 
she4 CMD1(tetpromoter) CDC42(tetpromoter) ERG11(tetpromoter) KAR2(tetpromoter) Itraconazole 
37 10 605.436306 29.540318
YAL003W YAL012W YAL014C YAR073W YBR038W YCL009C YDR321W YEL054C YER003C YER120W YER156C YGR078C YGR260W YHL028W YHR025W YHR128W YIL123W YJL080C YJL121C YKL081W YKL096W YLR179C YLR293C YLR339C YLR340W YLR378C YLR449W YMR136W YMR276W YMR296C YOL040C YOR157C YOR176W YOR271C YPL256C YPL274W YML056C 
erg2 kim4 msu1 qcr2(haploid) rml2(**13) yel033w yer050c yhr011w(**14) ERG11(tetpromoter) PMA1(tetpromoter) 
46 8 758.452797 37.230068
YBR046C YBR052C YBR053C YBR126C YBR132C YBR139W YBR169C YCL040W YDL124W YDR516C YEL012W YEL060C YER079W YFR053C YGL037C YGR044C YGR149W YGR189C YGR194C YGR244C YHL021C YHR171W YIL111W YIL124W YJL164C YJR073C YKL035W YKL066W YKL067W YKL103C YKL151C YLL026W YML128C YMR105C YMR250W YMR297W YNL015W YNL160W YNL200C YNR001C YOL082W YOR288C YPL087W YPL123C YPL154C YDL130W-A 
ase1(**12) rpl27a(**4) rps24a(haploid) rps27b(**11) sir4 yhr034c ymr014w yor078w 
48 7 706.613078 36.889536
YAR007C YBL032W YBR069C YBR088C YBR089W YBR106W YBR247C YDL003W YDL055C YDL064W YDL101C YDR321W YER026C YER070W YFL037W YGL099W YGL120C YGR162W YGR245C YGR285C YHR089C YHR128W YHR149C YJL212C YJR070C YJR143C YKL042W YKL113C YKR092C YLR150W YLR183C YML060W YMR032W YMR215W YMR290C YNL102W YNL132W YNL151C YNR009W YOR095C YOR168W YOR187W YOR340C YPL267W YPR069C YML052W YML085C YMR006C 
erg2 gas1 she4 yer044c(haploid) ERG11(tetpromoter) Itraconazole Tunicamycin 
27 12 458.661817 30.224307
YAL012W YCL008C YCL009C YCL028W YCR051W YDL195W YDR502C YER086W YER120W YER156C YGR204W YHR019C YHR025W YHR208W YIL153W YIL154C YKL081W YLL018C YLR179C YLR192C YLR340W YMR136W YMR276W YMR296C YOR271C YPL274W YML056C 
cka2 kim4 mrpl33 msu1 qcr2(haploid) rml2(**13) rps24a(**9) ubr2 vps8 yel001c yer050c yor078w 
54 6 802.360485 49.472718
YBL027W YBL087C YBR009C YBR093C YBR191W YDL018C YDL075W YDL136W YDL191W YDR180W YDR302W YDR324C YDR471W YER117W YGL031C YGL147C YGR034W YGR118W YGR123C YHR141C YHR167W YIL052C YJL188C YJL190C YJR068W YJR123W YKL009W YKL014C YKL056C YKL172W YKR057W YKR094C YLL045C YLR167W YLR325C YLR344W YML106W YMR158W YMR309C YNL031C YNL162W YNR021W YOL121C YOL127W YOL101C YOR234C YOR266W YPL090C YPL211W YPL227C YPR102C YER056C-A YML026C YMR194W 
rpd3(haploid) yhr011w(**14) CDC42(tetpromoter) ERG11(tetpromoter) KAR2(tetpromoter) MMS 
54 6 789.319039 46.294201
YBL032W YBR069C YBR078W YBR089W YBR106W YCL037C YCL050C YDL014W YDL055C YDL095W YDL166C YDR144C YDR429C YDR496C YEL037C YER003C YFL037W YGL078C YGL099W YGL120C YGR145W YGR245C YHR052W YHR127W YHR128W YHR169W YJL050W YJL122W YJR070C YJR143C YKL004W YKL009W YKL078W YKL185W YKR092C YLR150W YLR400W YLR449W YML125C YMR290C YMR307W YMR310C YNL030W YNL132W YNL151C YNL216W YOR004W YOR095C YOR224C YOR232W YPL279C YPR016C YML052W YML085C 
erg2 she4 CMD1(tetpromoter) ERG11(tetpromoter) PMA1(tetpromoter) Itraconazole 
50 6 692.520356 39.686656
YBL032W YBR078W YBR086C YCL037C YCL050C YCL064C YCR043C YDL055C YDL084W YDL095W YDL229W YDR144C YDR146C YDR404C YEL040W YFL037W YGL101W YGL120C YGL253W YHR127W YHR158C YHR216W YIL158W YJL194W YJR070C YJR143C YKL042W YKL185W YLR084C YLR150W YLR372W YLR399C YLR432W YLR449W YML125C YMR032W YMR307W YNL010W YNL030W YNL066W YNL132W YOR095C YOR224C YOR232W YPL220W YPL267W YPL279C YPR069C YML052W YML085C 
erg2 swi4 yor080w(**3) ERG11(tetpromoter) PMA1(tetpromoter) Itraconazole 
48 6 677.465836 40.831098
YAL059W YAR008W YBL003C YBR184W YBR186W YBR191W YDL003W YDL018C YDL084W YDL240W YDR146C YDR225W YDR302W YDR450W YDR451C YEL040W YER111C YGL101W YGR123C YHR141C YJL051W YJL181W YJL183W YJL194W YKL009W YKL130C YLL045C YLR049C YLR168C YLR372W YML106W YMR198W YNL010W YNL030W YNL162W YNL188W YOL127W YOL101C YOR175C YOR310C YPL090C YPL116W YPL220W YPL267W YPR044C YPR069C YPR119W YML026C 
swi4 ERG11(tetpromoter) HMG2(tetpromoter) KAR2(tetpromoter) Itraconazole MMS 
46 6 618.022133 43.671811
YBL002W YBR184W YBR186W YBR191W YDL240W YDR146C YDR224C YDR225W YDR302W YER124C YGL028C YGL101W YGL147C YGR034W YGR123C YHR133C YHR141C YHR143W YIL018W YJL051W YJL096W YJL194W YJR101W YKL009W YKL130C YKR010C YLL045C YLR075W YLR286C YLR399C YLR455W YML106W YMR198W YNL010W YNL030W YNL066W YNL188W YNL327W YOL012C YOL139C YOL149W YOR175C YPL079W YPL090C YPL116W YPL211W 
ssn6(haploid) swi4 swi6(haploid) ERG11(tetpromoter) KAR2(tetpromoter) MMS 
22 12 360.909740 25.720039
YBR093C YBR139W YCL043C YDL022W YDR077W YDR497C YDR502C YER003C YHL028W YIL123W YJL158C YJR073C YKL035W YKL081W YKL096W YKL152C YMR199W YOR247W YPL061W YPL127C YPL163C YPL256C 
arg5,6 ase1(**12) erg2 erg3(haploid) rml2(**13) rps24a(haploid) yel033w yhl029c yhr011w(**14) ymr014w ymr031w-a yor078w 
51 5 685.347894 44.708607
YAL038W YAL040C YAL062W YBL082C YBL083C YCR005C YCR088W YDL123W YDR218C YDR388W YDR476C YEL071W YFL010C YFR024C YGR254W YHR042W YHR174W YJL066C YJR018W YKL036C YKL153W YLR044C YLR059C YLR099C YLR121C YLR134W YLR153C YLR179C YLR180W YLR293C YLR339C YLR354C YLR378C YMR008C YMR083W YNL071W YNL138W YNL239W YNL321W YNL322C YNR008W YOR041C YOR042W YOR230W YPL048W YPL163C YPL252C YPR154W YPR183W YLR337C YML124C 
mrt4 rpl12a rps24a(**9) yel033w yel044w 
28 9 459.474549 32.938923
YAL003W YAR073W YCR043C YDR321W YEL040W YER003C YGL105W YGR078C YGR123C YHR089C YHR128W YJL080C YKL081W YKR092C YLL061W YLR340W YLR380W YLR432W YLR449W YML060W YMR136W YMR290C YMR296C YNL102W YOL040C YOR340C YPL256C YML056C 
cka2 erg2 kim4 msu1 yer044c(haploid) yer050c yhr011w(**14) ERG11(tetpromoter) Itraconazole 
50 5 669.494747 47.981063
YBL002W YCL001W YDL153C YDL240W YDR180W YDR324C YDR447C YER117W YER148W YGL102C YGL103W YGR027C YGR034W YGR085C YGR129W YHL003C YHR147C YHR196W YIL096C YIL148W YJL096W YJL188C YJL190C YJR101W YKL009W YLR075W YLR167W YLR264W YMR127C YMR188C YMR215W YMR309C YNL030W YNL067W YNL114C YNL178W YNR021W YOL139C YOR175C YOR293W YOR312C YOR320C YPL211W YPR102C YPR110C YJR094W-A YLR312W-A YML024W YML026C YMR193C-A 
mrt4 ssn6(haploid) CDC42(tetpromoter) ERG11(tetpromoter) KAR2(tetpromoter) 
41 6 580.346062 41.973056
YBL087C YBR092C YDL018C YDL191W YDR180W YDR302W YDR324C YDR447C YER117W YGL031C YGL103W YGR027C YHL003C YHL015W YHR141C YIL052C YJL188C YJL190C YKL009W YKR094C YLR167W YLR264W YLR325C YLR344W YLR367W YMR215W YMR309C YNL162W YNL178W YNR021W YOL101C YOR167C YOR175C YOR293W YOR312C YOR320C YOR369C YPL227C YJR094W-A YML024W YML026C 
mrt4 yhr011w(**14) CDC42(tetpromoter) ERG11(tetpromoter) HMG2(tetpromoter) KAR2(tetpromoter) 
38 6 532.414954 41.583453
YAL024C YAR008W YBL003C YBL032W YCL050C YDL003W YDL055C YDL084W YDL101C YDR133C YDR146C YDR302W YDR451C YEL040W YEL061C YGL101W YGR245C YHR152W YHR158C YHR216W YIL158W YJL181W YJL194W YKL042W YKL101W YLR084C YLR183C YLR372W YLR432W YMR215W YNL030W YOR101W YOR232W YPL267W YPR044C YPR069C YPR119W YML085C 
bim1(**15) erg2 swi4 ERG11(tetpromoter) HMG2(tetpromoter) Itraconazole 
45 5 623.600659 56.997968
YAR008W YBL002W YBL072C YBR009C YBR184W YCL001W YCL054W YCL059C YCR003W YCR039C YCR044C YDL018C YDL136W YDL153C YDL191W YDR180W YDR324C YER131W YGL103W YGR034W YHL003C YIL052C YIL148W YJL002C YJR101W YLR167W YLR197W YLR264W YLR325C YLR344W YLR441C YML063W YMR188C YMR309C YNL030W YNL067W YNL162W YNR021W YOL023W YOR167C YOR312C YPL090C YPR099C YPR102C YLR312W-A 
yor080w(**3) CDC42(tetpromoter) ERG11(tetpromoter) KAR2(tetpromoter) 2-deoxy-D-glucose 
37 6 529.143949 47.200573
YAL059W YBL039C YBR129C YDL063C YDL148C YDL179W YDR083W YDR222W YDR225W YDR312W YDR496C YGL029W YGL078C YGL099W YGL171W YGR245C YHR052W YHR085W YHR170W YHR197W YIL019W YJL050W YKL009W YKL100C YKL156W YKL172W YKR060W YLR049C YLR222C YMR229C YNL002C YNL030W YNL188W YOR095C YPL211W YPL279C YMR292W 
she4 ssn6(haploid) CMD1(tetpromoter) CDC42(tetpromoter) Itraconazole MMS 
34 6 488.928102 40.279892
YAL014C YBL032W YBR187W YCL050C YCR043C YDL095W YDR012W YDR025W YDR144C YEL040W YER003C YER118C YFL037W YGL105W YGL120C YGR109C YHR127W YHR216W YJL080C YJR070C YJR143C YKL081W YLR150W YLR449W YML125C YMR136W YMR307W YNL132W YOL040C YOR224C YOR232W YPL256C YML056C YML085C 
erg2 rml2(**13) ymr293c ERG11(tetpromoter) PMA1(tetpromoter) Itraconazole 
34 6 485.849528 39.192928
YBR052C YBR053C YBR126C YBR169C YBR183W YDL011C YDR032C YDR516C YEL012W YER067W YER079W YFR053C YGR008C YGR044C YGR149W YGR194C YGR248W YHL021C YHR104W YHR171W YIL124W YJL164C YLL026W YLR177W YLR345W YMR105C YNL098C YNL115C YNL200C YOL082W YOR125C YOR288C YPL004C YPL087W 
rpl27a(**4) rps24a(haploid) rps27b(**11) rrp6 sir4 2-deoxy-D-glucose 
13 15 401.411057 50.384855
YAR010C YBL005W-A YBL101W-A YBR012W-A YCL020W YJR026W YJR028W YML040W YMR046C YMR051C YMR045C YMR050C YDR170W-A 
eft2 erg3(haploid) fus3,kss1(haploid) hat2 kim4 med2(haploid) rnr1(haploid**9) rts1 sod1(haploid) ste18(haploid) ste5(haploid) yel044w yer002w ymr029c FR901,228 
27 7 406.691503 38.280074
YAL003W YBR048W YDR025W YDR321W YEL042W YER003C YER118C YGR078C YHR013C YJL080C YKL081W YLL061W YLR150W YLR172C YLR293C YLR400W YNL132W YOL007C YOL039W YOL040C YOR157C YOR169C YOR248W YPL256C YPR114W YML056C YML085C 
erg2 msu1 rml2(**13) tup1(haploid) ymr141c ERG11(tetpromoter) Itraconazole 
31 6 461.967578 45.663080
YAR053W YBL098W YBR302C YDL244W YDR539W YDR540C YDR541C YEL073C YFL058W YFL059W YFL062W YFR047C YFR054C YGR295C YHL048W YHR180W YHR209W YIR030C YIR043C YJR025C YJR158W YJR161C YKL001C YKL222C YLR231C YLR232W YML132W YNL333W YNR074C YOR071C YPR198W 
rpd3(haploid) sap30 sin3 yel033w yhr034c FR901,228 
14 13 277.086239 32.662133
YBR054W YBR183W YFL014W YFR053C YGL037C YGR088W YLR258W YML100W YML128C YMR105C YMR250W YNL160W YOR317W YPR160W 
ase1(**12) bub2 eft2 imp2(**12) med2(haploid) ppr1 rpl27a(**4) rps27b(**11) sir4 ste24(haploid) ubp8 yhl029c ymr031w-a 
22 8 347.642771 34.149625
YCL030C YDL066W YDL198C YDR035W YDR158W YDR234W YDR354W YER052C YER055C YER069W YER073W YGL125W YHR208W YJL088W YJR016C YJR137C YMR108W YNL104C YOL118C YOL140W YOR202W YOR303W 
med2(haploid) rml2(**13) rtg1 sod1(haploid) vps8 yel008w yer050c AUR1(tetpromoter) 
34 5 466.219079 42.327026
YBR126C YBR169C YCL025C YDL124W YDR070C YDR074W YEL012W YER079W YGL037C YGR044C YGR149W YGR194C YGR248W YHL021C YHR104W YJL164C YKL151C YLL026W YLR178C YLR258W YML128C YMR105C YMR250W YNL098C YNL115C YNL200C YNR001C YOL082W YOR374W YPL004C YPR160W YMR174C YMR251W-A YDL130W-A 
dot4 rpl27a(**4) rps24a(haploid) rps27b(**11) sir4 
34 5 499.845834 46.831119
YBL002W YBR186W YCL061C YCR031C YDL240W YDR224C YER124C YGL028C YGL101W YGL189C YGR034W YHL033C YHR133C YHR143W YIL009W YIL018W YIL147C YJL096W YJL183W YKL156W YKR059W YLL045C YLR062C YLR385C YLR399C YLR455W YNL010W YNL327W YOL012C YOL149W YPL090C YPL116W YPL220W YMR117C 
ssn6(haploid) swi4 yor080w(**3) ERG11(tetpromoter) MMS 
34 5 452.642299 47.425438
YAR033W YBL002W YBL027W YBR009C YBR191W YDL075W YDL191W YDR494W YER102W YGL051W YGL069C YGR021W YGR034W YGR118W YGR214W YHR141C YIL018W YIR021W YJL096W YJL183W YLR062C YMR158W YNL067W YNL096C YNL137C YNL162W YOL121C YOL023W YOR234C YPL079W YPL090C YPL116W YPL197C YPL220W 
rpd3(haploid) swi4 ERG11(tetpromoter) 2-deoxy-D-glucose MMS 
22 7 322.819598 36.995240
YBR006W YBR046C YDR518W YEL012W YER058W YER142C YGR053C YGR244C YHL028W YIL070C YIL088C YIL124W YJL131C YKL066W YKL067W YKR011C YLL009C YLL026W YLR218C YOR020C YOR125C YPL087W 
mrt4 rps24a(haploid) top1(haploid) ymr014w ymr269w YEF3(tetpromoter) 2-deoxy-D-glucose 
17 9 272.621759 35.815470
YDR539W YEL073C YFL058W YFL059W YFR047C YHL044W YIR030C YIR039C YJL221C YJR074W YJR125C YKR076W YLR080W YLR231C YLR232W YNL333W YOR071C 
mrt4 rad27 rpl27a(**4) rps24a(haploid) sin3 yel033w yel044w yhr034c FR901,228 
30 5 424.627116 45.475474
YAR008W YAR033W YBL002W YBL072C YBR009C YBR184W YBR191W YDL191W YER102W YGL051W YGL147C YGL179C YGR034W YGR118W YGR214W YHR141C YJR101W YLR300W YLR441C YLR460C YML063W YMR188C YNL030W YNL067W YNL162W YOL023W YPL079W YPL090C YPL220W YPR102C 
rpd3(haploid) swi4 ERG11(tetpromoter) KAR2(tetpromoter) 2-deoxy-D-glucose 
24 6 349.567163 36.586342
YBR046C YBR126C YBR241C YCL025C YDL124W YDR107C YDR388W YDR481C YER145C YGR065C YGR189C YHR008C YHR042W YIR038C YJL060W YJL068C YJL079C YJL163C YJL172W YLR367W YMR250W YNL138W YPL154C YMR251W-A 
dot4 rpl27a(**4) rpl8a rps24a(**9) rps27b(**11) yor078w 
11 13 195.380691 28.644410
YBR054W YFR053C YGL037C YJL153C YLR258W YML100W YML128C YMR250W YNL160W YOR317W YPR160W 
ase1(**12) dot4 imp2(**12) med2(haploid) ppr1 rpl27a(**4) rps24a(haploid) sir2 sir4 sod1(haploid) ubr1 yhl029c yor006c 
13 11 212.716110 29.883725
YER001W YGL069C YGL179C YGR052W YGR108W YGR109C YHL003C YIL070C YIL119C YLR069C YLR130C YLR132C YLR183C 
aep2 cyt1 rip1 rml2(**13) rpl27a(**4) swi4 yhr011w(**14) ERG11(tetpromoter) 2-deoxy-D-glucose Glucosamine Tunicamycin 
10 13 229.926302 42.255002
YBR068C YER055C YER073W YGL009C YGL125W YHR208W YJR016C YKL120W YLR355C YOR225W 
bul1 gpa2 med2(haploid) msu1 qcr2(haploid) rml2(**13) rpd3(haploid) rtg1 rts1 she4 sod1(haploid) ssn6(haploid) yer050c 
21 6 303.123713 40.849052
YDL244W YDR539W YDR540C YDR541C YFL058W YFL059W YFR054C YHR176W YIL013C YIR030C YIR039C YJR158W YKL001C YLR231C YLR232W YLR364W YML066C YNL333W YNL334C YOR071C YOR386W 
mrt4 rpd3(haploid) rps24a(haploid) sap30 yhr034c FR901,228 
23 5 297.635723 33.220690
YAL012W YAL040C YDL123W YER003C YER091C YFR024C YFR030W YHR015W YJR137C YKL081W YLR180W YLR293C YLR339C YLR340W YLR378C YNL321W YNL322C YOR271C YPL048W YPL256C YPR167C YPR183W YLR337C 
mrt4 rml2(**13) rpl12a yel033w yer050c 
23 5 314.240512 36.158489
YAL012W YAL039C YCL008C YCR073W-A YDL022W YER120W YFR030W YGR204W YHR008C YKL081W YLR044C YLR121C YLR179C YLR248W YLR293C YLR339C YLR378C YOR041C YOR230W YPL048W YPR183W YLR337C YML124C 
mrt4 rml2(**13) rpl12a rps24a(**9) ubr2 
19 6 274.726052 41.077117
YAL040C YAL062W YDR539W YDR541C YFL058W YFL059W YFR018C YFR024C YHR015W YIR014W YIR030C YIR039C YJR103W YJR158W YJR159W YKL001C YML066C YNL333W YOR071C 
mrt4 rpd3(haploid) rpl12a yel033w yhr034c FR901,228 
17 6 232.533013 38.954755
YDR541C YDR542W YFR055W YGR239C YHR180W YHR209W YIL116W YIL164C YJR025C YJR130C YKL001C YKL218C YKL222C YNR074C YOL064C YOR071C YPR201W 
ckb2 gcn4 rpd3(haploid) sin3 vps8 FR901,228 
10 10 175.909117 30.455678
YGR052W YGR286C YHR015W YJL217W YKL081W YKL120W YLL061W YMR136W YPL256C YPL274W 
afg3(haploid) cem1 mrt4 msu1 qcr2(haploid) rip1 rml2(**13) yer050c ymr014w ymr293c 
20 5 261.739661 38.989051
YBR178W YCL041C YCR088W YDL123W YDR433W YER083C YJL079C YJL159W YJR018W YKL036C YLR339C YLR354C YLR379W YMR276W YNL321W YOR041C YPL163C YPR154W YPR183W YML124C 
rpl12a rps24a(**9) ste18(haploid) tup1(haploid) yel033w 
20 5 270.726800 39.210234
YBR222C YBR241C YCL008C YCR088W YDR388W YDR481C YER019W YER152C YGR201C YHR219W YJR018W YKL153W YLR121C YLR324W YLR346C YOR042W YPL055C YPL252C YLR337C YML124C 
dot4 mrt4 rpl12a rps24a(**9) ssn6(haploid) 
19 5 254.948255 38.779588
YBR206W YBR208C YCR088W YDR481C YDR518W YFL042C YJR131W YKL036C YLR109W YLR121C YLR248W YLR339C YLR346C YMR276W YMR323W YNL138W YPL048W YLR337C YML124C 
mrt4 rpl12a rps24a(**9) rrp6 ymr269w 
16 5 223.044179 47.036405
YAL002W YCR088W YDR388W YER019W YFL010C YIL053W YKL036C YLL018C YLR099C YLR339C YNL239W YOR042W YPL251W YPL252C YPR183W YLR337C 
dot4 mrt4 rps24a(**9) sgt2 yel033w 
16 5 219.631115 40.734113
YAL002W YCR088W YDL023C YDR169C YIL011W YJL052W YKL036C YKL163W YLR339C YMR276W YNL138W YPL048W YPL252C YPR154W YPR183W YLR337C 
rpl12a rps24a(**9) rrp6 sgt2 yel033w 
15 5 208.705692 47.409607
YBR191W YDR382W YGL147C YGR034W YGR085C YGR214W YHR193C YIL018W YJL189W YLR062C YLR448W YOR369C YPL079W YPR044C YFR031C-A 
rpd3(haploid) ssn6(haploid) swi4 yhr011w(**14) ERG11(tetpromoter) 
12 6 173.298270 39.997054
YBL098W YBR294W YFR047C YFR055W YGR259C YGR260W YHR015W YHR180W YHR209W YKL222C YNL336W YOL159C 
rml2(**13) rpd3(haploid) sin3 ssn6(haploid) yer050c FR901,228 
12 6 168.114234 33.694817
YCR088W YDR077W YDR388W YGR192C YIL169C YJL079C YJR009C YLL018C YMR250W YNL239W YOL155C YOR042W 
dot4 med2(haploid) rps24a(**9) ste18(haploid) yel033w yor078w 
14 5 195.457534 55.276500
YDL248W YDR539W YDR540C YFL058W YFL060C YGL001C YHR180W YHR209W YIR030C YIR039C YJR156C YKL222C YLL062C YOL157C 
mrt4 rpd3(haploid) sin3 ymr269w FR901,228 
13 5 191.481173 41.153263
YCR048W YCR050C YCR088W YDR481C YDR518W YER119C YER152C YJR059W YKL036C YNL138W YOR181W YPL048W YLR337C 
dot4 mrt4 rpl12a rrp6 ymr014w 
13 5 193.482924 41.732814
YBR052C YBR183W YCR075C YFR053C YGR026W YGR052W YGR088W YGR194C YIL124W YML100W YMR031C YOR065W YPL004C 
ase1(**12) rpl27a(**4) rps27b(**11) ymr031w-a 2-deoxy-D-glucose 
13 5 184.208076 37.993537
YAL038W YDL022W YDR077W YJL079C YJL159W YKL163W YLR044C YLR134W YLR293C YOR041C YOR230W YPR154W YLR337C 
med2(haploid) rpl12a rps24a(**9) ubr2 yel033w 
13 5 191.391751 46.755900
YAL003W YDR025W YEL026W YEL054C YER003C YJL121C YKL081W YLR172C YLR185W YLR293C YOL039W YOL040C YPL131W 
msu1 rml2(**13) ymr141c ERG11(tetpromoter) PMA1(tetpromoter) 
13 5 186.071726 48.933162
YAR008W YBL003C YBR184W YDL018C YGL103W YHL003C YJR101W YMR188C YNL130C YNL162W YOR143C YPR099C YPR149W 
CDC42(tetpromoter) HMG2(tetpromoter) KAR2(tetpromoter) 2-deoxy-D-glucose Tunicamycin 
10 5 142.630807 38.544202
YDR046C YDR481C YEL071W YGL026C YJL066C YNL220W YNR001C YOR074C YPL250C YPR002W 
ckb2 rps24a(**9) rps24a(haploid) rtg1 yel033w 
10 5 142.132050 36.468127
YBR046C YBR222C YBR241C YDR481C YER057C YFR051C YIR038C YJL042W YJL172W YNL138W 
dot4 rpl12a rpl27a(**4) rpl8a ymr014w 
10 5 140.102024 40.139055
YCR012W YGR086C YGR192C YJL052W YJL079C YJR009C YJR104C YKL153W YLR109W YOL086C 
med2(haploid) rps24a(**9) yel033w yor078w Tunicamycin 
