# Supplementary material for: DeBi: Discovering Differentially Expressed Biclusters using a Frequent Itemset Approach
Source: Algorithms Mol Biol. 2011 Jun 23;6:18. doi: 10.1186/1748-7188-6-18 (PMC3152888; doi:10.1186/1748-7188-6-18)
Supplement: Additional file 3 — DeBi, BIMAX, ISA, OPSM, SAMBA and QUBIC biclustering results and GO term, TFBS enrichment analysis of the genes and conditions in biclusters on yeast data. [file 1748-7188-6-18-S3.ZIP › file3_yeast/biclusters/debi/up.alpha.1e-05.txt]

257 73 7474.054237 38.383416
YBR218C YAL044C YAR009C YAR010C YBL005W-B YBL033C YBL043W YBL101W-B YBL103C YBR012C YBR012W-A YBR012W-B YBR035C YBR043C YBR045C YBR046C YBR047W YBR068C YBR105C YBR115C YBR145W YBR147W YBR248C YBR249C YBR256C YBR294W YBR296C YBR297W YCL009C YCL019W YCL025C YCL030C YCL026C-A YCR106W YDL054C YDL066W YDL131W YDL170W YDL182W YDL198C YDL199C YDL215C YDR001C YDR019C YDR035W YDR059C YDR127W YDR158W YDR186C YDR234W YDR354W YDR425W YDR426C YDR487C YDR531W YEL009C YEL046C YER024W YER040W YER045C YER052C YER055C YER069W YER073W YER081W YER086W YER090W YER128W YER138C YER160C YER175C YER185W YFL028C YFR030W YFR055W YGL009C YGL012W YGL026C YGL059W YGL062W YGL117W YGL121C YGL125W YGL148W YGL156W YGL180W YGL184C YGL202W YGL215W YGL224C YGR029W YGR032W YGR065C YGR110W YGR161C YGR239C YGR288W YHL027W YHR006W YHR018C YHR029C YHR047C YHR071W YHR122W YHR137W YHR162W YHR208W YIL055C YIL056W YIL060W YIL094C YIL111W YIL116W YIL117C YIL164C YIL165C YIR017C YIR034C YIR039C YJL071W YJL088W YJL089W YJL116C YJL200C YJL213W YJL217W YJR016C YJR025C YJR026W YJR027W YJR028W YJR029W YJR109C YJR111C YJR130C YJR137C YJR148W YJR154W YJR155W YKL001C YKL023W YKL103C YKL120W YKL151C YKL155C YKL211C YKL218C YKR069W YKR071C YKR076W YKR097W YKR101W YLL012W YLL027W YLL058W YLR027C YLR089C YLR092W YLR099C YLR100W YLR101C YLR149C YLR152C YLR193C YLR266C YLR267W YLR290C YLR327C YLR334C YLR343W YLR356W YML008C YML045W YML116W YMR008C YMR019W YMR051C YMR094W YMR095C YMR096W YMR097C YMR108W YMR134W YMR173W YMR189W YMR191W YMR195W YMR271C YMR321C YNL036W YNL104C YNL117W YNL125C YNL129W YNL220W YNL276C YNL311C YNR050C YNR056C YNR057C YNR058W YNR059W YNR069C YOL118C YOL119C YOL140W YOL158C YOL165C YOR044W YOL058W YOL059W YOL064C YOL106W YOR130C YOR184W YOR200W YOR202W YOR203W YOR230W YOR289W YOR303W YOR306C YOR323C YOR337W YOR338W YOR339C YOR363C YOR383C YPL033C YPL092W YPL135W YPL188W YPL250C YPL251W YPL264C YPL273W YPL282C YPR015C YPR058W YPR059C YPR078C YPR145W YPR167C YDR242W YHR214C-B YIL074C YML039W YMR045C YMR050C YMR062C YMR120C YMR174C YCR018C-A YDR525W-A YGR122C-A YKL033W-A YMR046W-A 
aep2 afg3(haploid) anp1 ard1 ase1(**12) bim1(**15) cem1 cin5 clb2 cup5 dot4 erd1 erg2 erg3(haploid) erg6 gas1 gln3 gyp1 hda1 hdf1 hir2 hst3 imp2 imp2(**12) isw1,isw2 isw2 jnm1 kim4 npr2 pac2 pet117 qcr2(haploid) rad57 rnr1(haploid**9) rpd3(haploid) rpl20a rps27b(**11) rrp6 sgs1 sir2 sir3 sir4 spf1 sst2(haploid) ste24(haploid) swi4 swi5 tup1(haploid) ubr1 vma8 yap1 yer044c(haploid) yer083c CMD1(tetpromoter) yhl029c yhr011w(**14) yhr039c ymr010w ymr031w-a ymr237w ymr258c ymr293c yor080w(**3) ypl216w ERG11(tetpromoter) HMG2(tetpromoter) PMA1(tetpromoter) 2-deoxy-D-glucose HU Itraconazole Lovastatin Terbinafine Tunicamycin 
414 38 8006.225032 26.386205
YAL044C YAR009C YAR010C YBL005W-B YBL033C YBL043W YBL049W YBL064C YBL078C YBL101W-B YBL103C YBR005W YBR006W YBR012C YBR012W-A YBR012W-B YBR035C YBR043C YBR046C YBR047W YBR068C YBR072W YBR105C YBR114W YBR115C YBR145W YBR147W YBR149W YBR169C YBR207W YBR248C YBR249C YBR256C YBR262C YBR269C YBR294W YBR295W YBR296C YBR297W YBR301W YCL019W YCL025C YCL030C YCL035C YCL038C YCL040W YCL049C YCR005C YCR100C YCR104W YCR106W YDL025C YDL054C YDL066W YDL131W YDL170W YDL182W YDL198C YDL199C YDL215C YDL223C YDL234C YDL244W YDR001C YDR011W YDR019C YDR035W YDR055W YDR058C YDR059C YDR070C YDR077W YDR085C YDR126W YDR127W YDR158W YDR178W YDR186C YDR223W YDR270W YDR345C YDR354W YDR391C YDR408C YDR425W YDR426C YDR487C YDR530C YDR531W YDR534C YDR542W YEL046C YEL049W YEL060C YEL065W YEL066W YER011W YER024W YER040W YER045C YER052C YER053C YER055C YER069W YER073W YER081W YER086W YER090W YER138C YER150W YER159C YER160C YER175C YER185W YFL014W YFL020C YFL028C YFL030W YFL057C YFL058W YFR025C YFR030W YFR055W YGL009C YGL012W YGL026C YGL062W YGL114W YGL117W YGL121C YGL125W YGL156W YGL157W YGL178W YGL180W YGL184C YGL186C YGL191W YGL202W YGL215W YGL224C YGL259W YGL261C YGR029W YGR032W YGR035C YGR043C YGR065C YGR110W YGR146C YGR153W YGR161C YGR239C YGR267C YGR288W YGR294W YGR295C YHL027W YHL040C YHL044W YHL047C YHR006W YHR018C YHR029C YHR030C YHR047C YHR071W YHR122W YHR137W YHR138C YHR139C YHR140W YHR162W YHR180W YHR208W YHR209W YIL003W YIL055C YIL056W YIL060W YIL070C YIL094C YIL107C YIL116W YIL117C YIL164C YIL165C YIR005W YIR017C YIR034C YIR038C YIR039C YJL048C YJL088W YJL089W YJL108C YJL116C YJL159W YJL161W YJL166W YJL200C YJL213W YJL217W YJL222W YJL223C YJR016C YJR025C YJR026W YJR027W YJR028W YJR029W YJR078W YJR109C YJR111C YJR130C YJR137C YJR148W YJR149W YJR154W YJR155W YJR156C YKL023W YKL065C YKL103C YKL120W YKL142W YKL150W YKL151C YKL155C YKL161C YKL163W YKL188C YKL211C YKL218C YKL224C YKR039W YKR046C YKR061W YKR069W YKR071C YKR076W YKR091W YKR097W YKR099W YKR101W YLL012W YLL025W YLL027W YLL058W YLL064C YLR023C YLR027C YLR034C YLR080W YLR089C YLR092W YLR099C YLR100W YLR101C YLR120C YLR121C YLR149C YLR152C YLR178C YLR193C YLR214W YLR266C YLR267W YLR290C YLR304C YLR311C YLR312C YLR327C YLR334C YLR343W YLR346C YLR356W YLR461W YML040W YML045W YML054C YML087C YML116W YML128C YMR008C YMR011W YMR019W YMR051C YMR058W YMR094W YMR095C YMR096W YMR097C YMR102C YMR107W YMR108W YMR145C YMR173W YMR181C YMR189W YMR191W YMR195W YMR251W YMR271C YMR305C YMR316W YNL036W YNL037C YNL104C YNL125C YNL129W YNL160W YNL208W YNL220W YNL221C YNL231C YNL276C YNL311C YNL332W YNR001C YNR050C YNR056C YNR057C YNR058W YNR059W YNR065C YNR069C YNR076W YOL016C YOL017W YOL118C YOL119C YOL140W YOL151W YOL158C YOL165C YOR010C YOR044W YOL058W YOL064C YOL083W YOL106W YOR049C YOR052C YOR130C YOR135C YOR136W YOR152C YOR153W YOR184W YOR200W YOR202W YOR203W YOR208W YOR222W YOR225W YOR226C YOR230W YOR237W YOR285W YOR289W YOR303W YOR306C YOR337W YOR338W YOR339C YOR360C YOR363C YOR381W YOR382W YOR383C YOR384W YOR389W YOR394W YPL026C YPL033C YPL052W YPL060W YPL092W YPL135W YPL140C YPL154C YPL159C YPL188W YPL221W YPL229W YPL250C YPL264C YPL273W YPL282C YPR002W YPR015C YPR058W YPR078C YPR145W YPR167C YAL068C YDR242W YHR214C-B YIL074C YML039W YMR045C YMR050C YMR062C YMR120C YOL053C-A YCR018C-A YDL130W-A YDR525W-A YFL002W-A YGR122C-A YKL033W-A YLR035C-A YMR046W-A 
aep2 afg3(haploid) anp1 bim1(**15) bub3(**2,8,13) bub3(haploid**2) cem1 clb2 cup5 cyt1 erg2 erg3(haploid) gas1 hda1 mrt4 msu1 rnr1(haploid**9) sgs1 she4 ssn6(haploid) sst2(haploid) swi4 vma8 yer044c(haploid) yer050c yer083c yhl029c yhr011w(**14) ymr031w-a ymr293c yor080w(**3) ERG11(tetpromoter) HMG2(tetpromoter) PMA1(tetpromoter) 2-deoxy-D-glucose HU Itraconazole Tunicamycin 
282 30 4821.892370 23.761473
YAL061W YAR050W YBL043W YBL045C YBL049W YBL064C YBL078C YBR005W YBR006W YBR039W YBR046C YBR047W YBR053C YBR054W YBR072W YBR082C YBR105C YBR109C YBR114W YBR116C YBR147W YBR149W YBR166C YBR169C YBR203W YBR230C YBR262C YBR269C YBR273C YBR280C YBR295W YBR301W YCL025C YCL035C YCL038C YCL040W YCL049C YCR005C YDL020C YDL024C YDL025C YDL085W YDL110C YDL124W YDL204W YDL215C YDL222C YDL223C YDL234C YDL244W YDR001C YDR019C YDR032C YDR043C YDR055W YDR058C YDR059C YDR070C YDR077W YDR085C YDR171W YDR178W YDR213W YDR258C YDR343C YDR380W YDR391C YDR453C YDR529C YDR530C YDR542W YEL011W YEL024W YEL049W YEL060C YER011W YER024W YER035W YER037W YER038C YER045C YER053C YER079W YER150W YER158C YFL014W YFL020C YFL030W YFL057C YFL058W YFR017C YFR053C YGL037C YGL062W YGL121C YGL156W YGL180W YGL191W YGL248W YGL259W YGL261C YGR008C YGR032W YGR043C YGR138C YGR144W YGR161C YGR183C YGR213C YGR239C YGR243W YGR248W YGR250C YGR294W YHL016C YHL021C YHL046C YHR006W YHR030C YHR033W YHR051W YHR071W YHR087W YHR096C YHR097C YHR104W YHR112C YHR137W YHR138C YHR139C YHR209W YHR210C YIL055C YIL056W YIL099W YIL111W YIL117C YIL136W YIL176C YIR005W YIR038C YIR039C YIR041W YJL017W YJL026W YJL066C YJL079C YJL103C YJL108C YJL116C YJL144W YJL155C YJL159W YJL161W YJL166W YJL171C YJL213W YJL223C YJR008W YJR019C YJR096W YJR149W YJR150C YJR155W YJR156C YJR161C YKL016C YKL062W YKL103C YKL141W YKL142W YKL150W YKL151C YKL161C YKL163W YKL188C YKL201C YKL224C YKR046C YKR049C YKR076W YKR091W YKR097W YKR101W YLL025W YLL026W YLL041C YLL064C YLR037C YLR080W YLR089C YLR120C YLR121C YLR149C YLR178C YLR194C YLR258W YLR281C YLR290C YLR312C YLR327C YLR356W YLR414C YLR461W YML042W YML118W YML128C YML131W YMR008C YMR020W YMR040W YMR090W YMR105C YMR107W YMR135C YMR170C YMR173W YMR181C YMR189W YMR191W YMR195W YMR196W YMR250W YMR271C YMR316W YNL015W YNL036W YNL115C YNL160W YNL200C YNL208W YNL274C YNL311C YNL332W YNR058W YNR076W YOL016C YOL151W YOL161C YOR010C YOL083W YOL084W YOR052C YOR120W YOR121C YOR134W YOR173W YOR237W YOR285W YOR288C YOR289W YOR303W YOR306C YOR338W YOR360C YOR374W YOR389W YOR391C YOR394W YPL026C YPL027W YPL060W YPL088W YPL135W YPL154C YPL187W YPL221W YPL230W YPL250C YPL258C YPL282C YPR002W YPR078C YPR160W YPR184W YAL068C YMR174C YMR251W-A YMR316C-A YMR316C-B YOL053C-A YDL130W-A 
aep2 afg3(haploid) bim1(**15) bub1(haploid**2,10) bub3(**2,8,13) bub3(haploid**2) cem1 erg2 isw1,isw2 pep12 pfd2(**14) qcr2(haploid) rml2(**13) she4 ssn6(haploid) swi6(haploid) tup1(haploid) vac8 vma8 yel044w yer044c(haploid) yer083c yor080w(**3) ERG11(tetpromoter) KAR2(tetpromoter) PMA1(tetpromoter) Itraconazole Lovastatin MMS Tunicamycin 
258 28 4801.185914 26.899622
YAL053W YBL043W YBL064C YBL078C YBL098W YBL099W YBR004C YBR005W YBR012C YBR035C YBR071W YBR083W YBR105C YBR114W YBR147W YBR169C YBR183W YBR203W YBR214W YBR230C YBR241C YBR294W YBR295W YBR301W YCL038C YCL040W YCL043C YCL049C YCR099C YCR100C YCR104W YDL022W YDL025C YDL054C YDL124W YDL215C YDL223C YDL234C YDR001C YDR055W YDR059C YDR070C YDR077W YDR085C YDR126W YDR178W YDR186C YDR261C YDR277C YDR293C YDR309C YDR391C YDR542W YEL024W YEL058W YEL060C YER037W YER045C YER053C YER069W YER073W YER144C YFL014W YFL057C YFL058W YFR030W YGL026C YGL037C YGL062W YGL117W YGL121C YGL156W YGL180W YGL184C YGL191W YGL202W YGL248W YGL259W YGL261C YGR008C YGR014W YGR032W YGR043C YGR097W YGR110W YGR153W YGR166W YGR189C YGR243W YGR282C YGR288W YGR294W YHL021C YHL027W YHL044W YHL046C YHR006W YHR030C YHR033W YHR071W YHR097C YHR138C YHR139C YHR209W YIL023C YIL055C YIL056W YIL060W YIL107C YIL108W YIL116W YIL117C YIL140W YIL173W YIR005W YIR017C YIR039C YJL027C YJL038C YJL048C YJL088W YJL107C YJL108C YJL155C YJL157C YJL158C YJL159W YJL161W YJL166W YJL171C YJL222W YJL223C YJR111C YJR130C YJR154W YJR155W YKL016C YKL065C YKL096W YKL102C YKL104C YKL150W YKL161C YKL163W YKL218C YKL224C YKR013W YKR046C YKR061W YKR076W YKR091W YKR097W YLL012W YLL025W YLL027W YLL064C YLR042C YLR080W YLR092W YLR120C YLR121C YLR149C YLR152C YLR178C YLR193C YLR194C YLR270W YLR300W YLR327C YLR334C YLR356W YLR461W YML016C YML040W YMR008C YMR051C YMR096W YMR103C YMR104C YMR124W YMR135C YMR181C YMR184W YMR191W YMR238W YMR271C YMR295C YMR305C YMR315W YMR316W YNL036W YNL057W YNL058C YNL125C YNL208W YNL293W YNL294C YNR057C YNR058W YNR059W YNR065C YNR066C YNR076W YOL011W YOL119C YOL122C YOL159C YOL161C YOR036W YOL058W YOL106W YOL113W YOR052C YOR104W YOR134W YOR200W YOR202W YOR203W YOR208W YOR230W YOR289W YOR306C YOR338W YOR363C YOR375C YOR385W YPL027W YPL052W YPL057C YPL067C YPL088W YPL089C YPL110C YPL135W YPL163C YPL188W YPL221W YPL256C YPL264C YPL282C YPR005C YPR078C YPR154W YPR184W YPR191W YPR198W YAL068C YDR242W YIL074C YML039W YMR169C YMR294W-A YMR316C-A YOL053C-A YDL130W-A YDR034W-B YKL162C-A YLR391W-A 
anp1 bim1(**15) bni1(haploid) erg2 fks1(haploid) gas1 kin3 ost3 qcr2(haploid) rip1 she4 ssn6(haploid) swi6(haploid) tup1(haploid) vps8 yar014c yer044c(haploid) yer083c CMD1(tetpromoter) yor080w(**3) CDC42(tetpromoter) ERG11(tetpromoter) FKS1(tetpromoter) 2-deoxy-D-glucose Glucosamine HU Itraconazole Tunicamycin 
175 41 3437.150643 26.383526
YAL061W YBL005W YBL043W YBL048W YBL049W YBL064C YBR006W YBR024W YBR039W YBR053C YBR054W YBR072W YBR116C YBR126C YBR149W YBR169C YBR183W YBR207W YBR230C YBR282W YCL025C YCL040W YCL064C YCR005C YCR021C YCR061W YDL110C YDL124W YDL181W YDL204W YDL222C YDL223C YDR001C YDR032C YDR058C YDR070C YDR074W YDR171W YDR270W YDR342C YDR343C YDR345C YDR406W YDR533C YDR534C YEL011W YEL024W YEL039C YEL060C YEL065W YER053C YER054C YER062C YER150W YER158C YFL014W YFR017C YFR053C YGL028C YGL037C YGL121C YGL156W YGL157W YGR008C YGR035C YGR043C YGR088W YGR248W YGR281W YHL016C YHL035C YHL040C YHR087W YHR092C YHR104W YHR138C YHR140W YHR143W YIL070C YIL101C YIL107C YIL124W YIL136W YIR038C YIR039C YJL017W YJL026W YJL066C YJL079C YJL116C YJL151C YJL161W YJL163C YJR008W YJR096W YJR156C YKL091C YKL103C YKL142W YKL150W YKL151C YKR049C YKR076W YKR093W YLL026W YLL060C YLR034C YLR149C YLR168C YLR178C YLR214W YLR251W YLR252W YLR258W YLR270W YLR304C YLR327C YML054C YML087C YML100W YML128C YML131W YMR031C YMR041C YMR058W YMR090W YMR105C YMR170C YMR173W YMR181C YMR195W YMR196W YMR250W YNL015W YNL036W YNL037C YNL115C YNL160W YNL200C YNL208W YNL231C YNL237W YNL274C YNR001C YOL150C YOL151W YOL153C YOL083W YOL084W YOR120W YOR134W YOR135C YOR136W YOR173W YOR215C YOR285W YOR289W YOR374W YOR382W YOR383C YPL026C YPL123C YPL135W YPL154C YPL222W YPL230W YPR002W YPR026W YPR160W YPR184W YMR169C YMR175W YMR251W-A YOL053C-A YDL130W-A 
ade2(haploid) aep2 afg3(haploid) bni1(haploid) bub1(haploid**2,10) bub3(**2,8,13) bub3(haploid**2) cem1 cka2 ckb2 cup5 ecm1(**3) fpr1 gpa2 kim4 msu1 pep12 pfd2(**14) qcr2(haploid) rad57 rip1 rml2(**13) rnr1(haploid**9) rpd3(haploid) rtg1 sbp1 she4 ssn6(haploid) ste7(haploid) swi6(haploid) vac8 vps8 yel044w yer050c CMD1(tetpromoter) ymr293c yor080w(**3) ERG11(tetpromoter) PMA1(tetpromoter) Doxycycline MMS 
266 18 4411.565697 26.185065
YAL053W YBL033C YBL043W YBL049W YBL078C YBR004C YBR005W YBR016W YBR043C YBR068C YBR071W YBR105C YBR114W YBR145W YBR169C YBR203W YBR214W YBR269C YBR295W YBR301W YCL038C YCL049C YCR100C YCR104W YDL025C YDL054C YDL170W YDL172C YDL173W YDL223C YDL234C YDR001C YDR035W YDR040C YDR055W YDR059C YDR077W YDR085C YDR126W YDR127W YDR178W YDR186C YDR209C YDR213W YDR262W YDR277C YDR350C YDR380W YDR391C YDR453C YDR530C YDR542W YEL049W YEL058W YEL060C YER020W YER040W YER044C YER045C YER052C YER073W YER077C YER144C YER158C YER184C YER185W YFL020C YFL030W YFL031W YFR030W YGL001C YGL012W YGL026C YGL062W YGL117W YGL121C YGL156W YGL165C YGL180W YGL184C YGL191W YGL259W YGL261C YGR014W YGR032W YGR043C YGR049W YGR110W YGR121C YGR144W YGR146C YGR166W YGR189C YGR213C YGR268C YGR288W YGR294W YHL021C YHL027W YHL046C YHR006W YHR030C YHR039C YHR043C YHR047C YHR071W YHR096C YHR097C YHR138C YHR139C YHR199C YHR209W YIL023C YIL055C YIL056W YIL108W YIL116W YIL117C YIL123W YIL165C YIL173W YIL176C YIR005W YIR017C YIR039C YIR041W YJL017W YJL048C YJL060W YJL107C YJL108C YJL155C YJL158C YJL159W YJL171C YJL213W YJL222W YJL223C YJR077C YJR111C YJR130C YJR154W YJR155W YKL001C YKL065C YKL104C YKL142W YKL151C YKL161C YKL163W YKL201C YKL218C YKL224C YKR013W YKR046C YKR053C YKR061W YKR091W YKR097W YKR098C YLL012W YLL025W YLL026W YLL058W YLL064C YLR037C YLR089C YLR092W YLR099C YLR120C YLR121C YLR194C YLR311C YLR312C YLR327C YLR356W YLR414C YLR461W YML016C YMR008C YMR009W YMR011W YMR015C YMR040W YMR135C YMR173W YMR181C YMR184W YMR191W YMR238W YMR251W YMR295C YMR305C YMR316W YNL077W YNL093W YNL125C YNL192W YNL208W YNL276C YNL278W YNL280C YNL293W YNL294C YNL311C YNR057C YNR058W YNR059W YNR065C YNR076W YOL011W YOL016C YOL119C YOL159C YOL161C YOR036W YOL031C YOL055C YOL112W YOR052C YOR130C YOR137C YOR208W YOR230W YOR289W YOR302W YOR303W YOR306C YOR337W YOR338W YOR339C YOR363C YOR374W YOR385W YOR394W YPL027W YPL052W YPL057C YPL088W YPL110C YPL149W YPL156C YPL159C YPL163C YPL170W YPL188W YPL221W YPL282C YPR015C YPR078C YPR154W YPR165W YPR167C YPR197C YPR198W YAL068C YDR242W YIL074C YMR062C YMR174C YMR294W-A YMR304C-A YMR316C-A YDL130W-A YDR034W-B YKL162C-A 
anp1 dig1,dig2 erg2 fks1(haploid) gas1 qcr2(haploid) she4 ssn6(haploid) tup1(haploid) yer083c yhr011w(**14) AUR1(tetpromoter) ERG11(tetpromoter) HMG2(tetpromoter) KAR2(tetpromoter) Itraconazole Terbinafine Tunicamycin 
214 22 3545.277271 25.096479
YAL053W YAL040C YBL033C YBL078C YBL099W YBL103C YBR004C YBR005W YBR035C YBR071W YBR076W YBR105C YBR114W YBR149W YBR169C YBR203W YBR212W YBR214W YBR230C YBR241C YBR249C YBR269C YBR301W YCL009C YCL028W YCL038C YCL040W YCL049C YCR099C YCR100C YCR101C YCR104W YDL022W YDL170W YDL223C YDL234C YDR001C YDR055W YDR070C YDR077W YDR085C YDR126W YDR171W YDR178W YDR232W YDR262W YDR277C YDR293C YDR391C YDR530C YEL049W YEL058W YEL060C YER045C YER053C YER069W YER073W YER144C YER150W YER184C YFL010C YFL014W YFL030W YFL057C YFL067W YFR030W YFR051C YGL026C YGL062W YGL121C YGL180W YGL184C YGL234W YGL261C YGR032W YGR043C YGR110W YGR136W YGR166W YGR189C YHL027W YHL046C YHR006W YHR030C YHR033W YHR071W YHR097C YHR209W YIL023C YIL055C YIL056W YIL107C YIL108W YIL117C YIL123W YIL173W YIR006C YIR016W YIR039C YJL060W YJL079C YJL107C YJL108C YJL144W YJL155C YJL158C YJL159W YJL161W YJL165C YJL166W YJL171C YJL172W YJL222W YJR008W YJR010W YJR052W YJR077C YJR111C YJR121W YJR155W YKL065C YKL096W YKL097W-A YKL104C YKL148C YKL161C YKL163W YKL202W YKL218C YKL224C YKR046C YKR061W YKR091W YKR098C YLL012W YLL018C YLL025W YLL026W YLL064C YLR044C YLR058C YLR089C YLR092W YLR120C YLR121C YLR178C YLR194C YLR327C YLR356W YML016C YML130C YMR008C YMR124W YMR135C YMR181C YMR184W YMR191W YMR238W YMR271C YMR315W YNL057W YNL058C YNL104C YNL115C YNL125C YNL160W YNL208W YNL276C YNL293W YNL294C YNL322C YNL332W YNR057C YNR058W YNR065C YOL119C YOL122C YOL159C YOL161C YOR036W YOL112W YOR104W YOR202W YOR208W YOR230W YOR290C YOR306C YOR337W YOR338W YOR363C YOR375C YOR385W YOR394W YPL067C YPL088W YPL089C YPL110C YPL135W YPL159C YPL221W YPL271W YPL282C YPR020W YPR078C YPR148C YPR154W YPR191W YPR198W YDR242W YIL074C YMR256C YMR316C-A YKL162C-A YLR391W-A 
bim1(**15) bni1(haploid) bub1(haploid**2,10) erg2 fks1(haploid) fpr1 gas1 rts1 sgs1 she4 ssn6(haploid) swi4 swi6(haploid) CMD1(tetpromoter) ERG11(tetpromoter) FKS1(tetpromoter) HMG2(tetpromoter) KAR2(tetpromoter) RHO1(tetpromoter) 2-deoxy-D-glucose Itraconazole Tunicamycin 
191 23 3250.136507 24.900364
YAL039C YAL040C YBL043W YBL064C YBL099W YBR013C YBR053C YBR067C YBR071W YBR105C YBR126C YBR149W YBR183W YBR214W YBR241C YBR295W YCL040W YCL049C YDL022W YDL023C YDL085W YDL110C YDL124W YDL204W YDL223C YDR001C YDR011W YDR032C YDR055W YDR059C YDR070C YDR074W YDR077W YDR085C YDR232W YDR261C YDR277C YDR298C YDR342C YDR343C YDR345C YDR501W YDR516C YDR533C YEL024W YEL047C YEL058W YEL060C YER035W YER037W YER053C YER062C YER095W YER119C YER150W YER158C YFL010C YFL014W YFL068W YFR017C YFR053C YGL037C YGL121C YGL156W YGL157W YGL261C YGR008C YGR019W YGR032W YGR043C YGR136W YGR146C YGR161C YGR248W YGR256W YHL050C YHR008C YHR030C YHR071W YHR087W YHR092C YHR097C YHR138C YHR209W YIL055C YIL066C YIL099W YIL101C YIL107C YIL117C YIL136W YIL177C YIR037W YIR038C YIR039C YJL026W YJL066C YJL067W YJL079C YJL082W YJL102W YJL116C YJL159W YJL161W YJL222W YJL225C YJR078W YJR156C YKL096W YKL103C YKL104C YKL142W YKL148C YKL150W YKL151C YKL161C YKL163W YKR076W YLL025W YLL067C YLR037C YLR099C YLR120C YLR121C YLR149C YLR178C YLR270W YLR299W YLR327C YLR356W YLR438W YML057W YML087C YML128C YMR007W YMR008C YMR090W YMR105C YMR124W YMR145C YMR170C YMR181C YMR191W YMR195W YMR196W YMR197C YMR238W YMR250W YMR252C YMR291W YMR315W YNL015W YNL036W YNL057W YNL058C YNL115C YNL160W YNL200C YNL208W YNL274C YNL332W YNR001C YOL011W YOL122C YOL030W YOL060C YOL071W YOL083W YOR120W YOR173W YOR185C YOR208W YOR267C YOR285W YOR289W YOR338W YOR374W YOR375C YPL135W YPL154C YPL221W YPL222W YPL230W YPR075C YPR078C YPR160W YPR184W YPR191W YML133C YMR169C YOL053C-A 
aep2 afg3(haploid) bim1(**15) ckb2 fks1(haploid) qcr2(haploid) rnr1(haploid**9) rpd3(haploid) rts1 she4 ssn6(haploid) swi4 swi6(haploid) yer050c CMD1(tetpromoter) ymr293c yor080w(**3) CDC42(tetpromoter) FKS1(tetpromoter) HMG2(tetpromoter) KAR2(tetpromoter) HU MMS 
181 22 3033.445892 25.110986
YAL063C YBL043W YBL049W YBL064C YBL078C YBR005W YBR006W YBR047W YBR053C YBR066C YBR072W YBR083W YBR105C YBR149W YBR169C YBR203W YBR214W YBR230C YBR295W YBR301W YCL038C YCL040W YCR005C YCR104W YDL085W YDL110C YDL124W YDL204W YDL223C YDL234C YDL242W YDR001C YDR032C YDR041W YDR043C YDR055W YDR059C YDR070C YDR085C YDR178W YDR391C YDR542W YEL011W YEL060C YEL066W YER038C YER053C YER150W YFL014W YFL020C YGL121C YGL156W YGL157W YGL180W YGL259W YGL261C YGR008C YGR032W YGR043C YGR110W YGR294W YHL046C YHR006W YHR030C YHR097C YHR137W YHR138C YHR139C YHR209W YIL055C YIL056W YIL117C YIL136W YIL176C YIR038C YJL017W YJL026W YJL067W YJL108C YJL116C YJL161W YJL223C YKL008C YKL065C YKL142W YKL150W YKL151C YKL161C YKL163W YKL224C YKR049C YKR076W YKR098C YLL009C YLL025W YLL064C YLR037C YLR080W YLR099C YLR121C YLR149C YLR168C YLR178C YLR270W YLR311C YLR327C YLR346C YLR356W YLR461W YML042W YML054C YML087C YML110C YML128C YML131W YMR008C YMR009W YMR020W YMR040W YMR090W YMR102C YMR145C YMR173W YMR181C YMR184W YMR191W YMR195W YMR196W YMR238W YMR251W YMR271C YMR295C YMR305C YMR315W YMR316W YNL015W YNL036W YNL058C YNL093W YNL115C YNL125C YNL160W YNL208W YNR001C YNR076W YOL016C YOL151W YOL159C YOL161C YOL082W YOL083W YOR052C YOR152C YOR173W YOR208W YOR285W YOR289W YOR303W YOR306C YOR328W YOR338W YOR374W YOR383C YOR384W YOR394W YPL135W YPL154C YPL159C YPL222W YPL230W YPL282C YPR078C YPR184W YPR197C YAL068C YMR294W-A YMR316C-A YMR316C-B YMR325W YOL053C-A YDL130W-A 
aep2 bim1(**15) bub3(**2,8,13) gas1 qcr2(haploid) rad6(haploid) rip1 rml2(**13) rpd3(haploid) sap30 she4 ssn6(haploid) tup1(haploid) yer050c yer083c CMD1(tetpromoter) ymr293c yor080w(**3) ERG11(tetpromoter) HMG2(tetpromoter) Lovastatin Tunicamycin 
128 30 3163.904152 33.864292
YAR009C YAR010C YBL005W-A YBL005W-B YBL016W YBL101W-A YBL101W-B YBR012C YBR012W-A YBR012W-B YBR047W YBR083W YBR147W YBR212W YBR248C YBR249C YBR256C YCL009C YCL019W YCL020W YCL027W YCL030C YCL040W YDL066W YDL198C YDR077W YDR085C YDR127W YDR309C YDR340W YDR366C YDR537C YER052C YER069W YER138C YER160C YGL026C YGL117W YGL202W YGL260W YGR014W YHR018C YHR071W YHR209W YHR213W YIL060W YIL108W YIL116W YIL117C YIR034C YJL027C YJL157C YJL199C YJR016C YJR025C YJR026W YJR027W YJR028W YJR029W YJR109C YJR111C YJR130C YJR153W YJR154W YJR155W YKL104C YKL161C YKL218C YKR013W YKR076W YKR089C YKR091W YLR042C YLR092W YLR267W YLR334C YLR343W YLR422W YLR452C YML011C YML040W YML045W YMR046C YMR051C YMR094W YMR097C YMR108W YMR176W YMR271C YMR305C YNL036W YNL208W YNR034W YNR056C YNR058W YOL011W YOL118C YOL058W YOL104C YOL105C YOL106W YOR130C YOR202W YOR203W YOR230W YOR338W YPL092W YPL135W YPL163C YPL250C YPL256C YPR015C YPR078C YPR167C YHR214C-B YML039W YMR045C YMR050C YMR062C YMR166C YCR018C-A YDR170W-A YFL002W-A YGR122C-A YLR035C-A YMR046W-A YMR158C-B YPR002C-A 
anp1 bim1(**15) bub3(**2,8,13) cup5 dig1 dig1,dig2 dig1,dig2(haploid) erd1 fus3(haploid) gas1 hda1 hog1(haploid) kin3 rad57 rnr1(haploid**9) sgs1 she4 spf1 sst2(haploid) swi4 swi5 ubr1 vma8 yar014c yer083c CMD1(tetpromoter) yhl029c yor080w(**3) 2-deoxy-D-glucose Glucosamine 
173 20 2719.576837 23.903994
YAL063C YAR050W YBL043W YBL045C YBL064C YBL078C YBR006W YBR054W YBR066C YBR071W YBR072W YBR114W YBR203W YBR214W YBR301W YCL040W YDL048C YDL085W YDL124W YDL223C YDL234C YDL244W YDL245C YDR001C YDR059C YDR070C YDR085C YDR171W YDR216W YDR223W YDR391C YDR403W YDR501W YDR530C YDR533C YDR542W YEL041W YEL047C YEL060C YEL069C YEL070W YER014W YER037W YER038C YER069W YER095W YER096W YER150W YER187W YFL020C YFL030W YFL054C YFL058W YFR017C YGL096W YGL121C YGL179C YGL180W YGL191W YGL259W YGL261C YGR032W YGR043C YGR144W YGR146C YGR153W YGR161C YGR180C YGR213C YGR248W YGR250C YHL046C YHR071W YHR092C YHR097C YHR104W YHR112C YHR138C YHR139C YHR209W YHR210C YIL055C YIL066C YIL099W YIL136W YIL155C YIL171W YIL176C YIR014W YIR027C YIR038C YIR039C YIR041W YJL017W YJL026W YJL037W YJL045W YJL103C YJL108C YJL116C YJL144W YJL151C YJL166W YJL219W YJR008W YJR078W YJR096W YJR155W YJR156C YJR158W YKL103C YKL142W YKL163W YKL201C YKL218C YKL224C YKR076W YKR097W YLL026W YLL064C YLR037C YLR120C YLR121C YLR142W YLR149C YLR178C YLR270W YLR281C YLR297W YLR307W YLR311C YLR312C YLR327C YML118W YML131W YMR007W YMR090W YMR101C YMR107W YMR170C YMR181C YMR191W YMR250W YMR252C YMR322C YNL015W YNL134C YNL160W YNL200C YNL208W YNL270C YNL332W YNR060W YNR072W YNR073C YOL156W YOL161C YOL162W YOR052C YOR120W YOR134W YOR267C YOR338W YOR389W YOR391C YPL027W YPL054W YPL135W YPL258C YPL282C YPR015C YPR078C YPR157W 
bub1(haploid**2,10) cup5 med2(haploid) rad6(haploid) rnr1(haploid**9) she4 ssn6(haploid) sst2(haploid) swi6(haploid) tup1(haploid) yel044w yer083c yhr031c yor080w(**3) ERG11(tetpromoter) HMG2(tetpromoter) KAR2(tetpromoter) PMA1(tetpromoter) HU MMS 
146 23 2612.531741 26.353776
YAL061W YBL045C YBL064C YBR039W YBR053C YBR054W YBR072W YBR082C YBR116C YBR126C YBR149W YBR183W YBR203W YBR214W YBR230C YBR241C YBR285W YCL040W YCL042W YCR061W YDL048C YDL085W YDL110C YDL124W YDL181W YDL204W YDL222C YDL223C YDL242W YDR001C YDR032C YDR070C YDR074W YDR085C YDR134C YDR171W YDR216W YDR277C YDR342C YDR343C YDR403W YDR516C YDR529C YEL011W YEL024W YEL039C YER037W YER053C YER054C YER067W YER095W YER150W YER158C YFL014W YFL058W YFR017C YFR053C YGL037C YGL121C YGL163C YGL191W YGR008C YGR043C YGR052W YGR088W YGR138C YGR161C YGR194C YGR213C YGR244C YGR248W YHL021C YHR033W YHR087W YHR092C YHR104W YIL066C YIL099W YIL101C YIL107C YIL124W YIL136W YIL155C YIR014W YJL037W YJL066C YJL079C YJL102W YJL116C YJL144W YJL151C YJL161W YJR096W YJR156C YKL035W YKL062W YKL096W YKL103C YKL148C YKL150W YKL163W YKR076W YLL026W YLL041C YLR081W YLR149C YLR177W YLR178C YLR258W YLR270W YLR297W YLR299W YLR327C YML100W YML128C YMR090W YMR105C YMR170C YMR181C YMR191W YMR196W YMR197C YMR250W YMR252C YMR315W YNL160W YNL200C YNL274C YNL332W YNR001C YOL083W YOL084W YOR052C YOR120W YOR173W YOR280C YOR374W YPL154C YPL230W YPL258C YPR156C YPR157W YPR160W YPR184W YMR251W-A YOL053C-A 
afg3(haploid) bim1(**15) bub1(haploid**2,10) bub3(**2,8,13) ckb2 cup5 erg4(haploid**7) gpa2 hst3 rpd3(haploid) rtg1 sbp1 she4 ssn6(haploid) swi6(haploid) tup1(haploid) yel044w CMD1(tetpromoter) yor080w(**3) IDI1(tetpromoter) KAR2(tetpromoter) HU MMS 
192 16 3359.575600 27.795285
YHR007C YAL063C YAR027W YBL043W YBR004C YBR005W YBR066C YBR068C YBR071W YBR105C YBR114W YBR145W YBR149W YBR203W YBR301W YCL038C YCL049C YCR104W YDL020C YDL025C YDL170W YDL234C YDR001C YDR038C YDR040C YDR055W YDR085C YDR178W YDR186C YDR213W YDR350C YDR391C YDR453C YDR530C YDR542W YEL009C YEL024W YEL049W YEL060C YER011W YER014W YER037W YER044C YER052C YER069W YER158C YFL020C YFL028C YFL057C YGL001C YGL012W YGL062W YGL117W YGL121C YGL125W YGL165C YGL180W YGL191W YGL248W YGL259W YGL261C YGR032W YGR043C YGR049W YGR060W YGR131W YGR141W YGR175C YGR177C YGR212W YGR213C YGR234W YGR250C YGR288W YGR294W YHL021C YHL044W YHL046C YHR039C YHR042W YHR047C YHR051W YHR071W YHR097C YHR138C YHR139C YHR209W YIL055C YIL056W YIL116W YIL164C YIL176C YIR034C YIR038C YIR041W YJL048C YJL105W YJL113W YJL155C YJL166W YJL213W YJL223C YJR111C YJR130C YJR148W YJR149W YJR150C YJR154W YJR155W YKL142W YKL150W YKL151C YKL163W YKL188C YKL211C YKL218C YKL224C YKR053C YKR098C YLL012W YLL025W YLL058W YLL064C YLR037C YLR056W YLR089C YLR120C YLR121C YLR149C YLR194C YLR327C YLR461W YML008C YML042W YML116W YMR008C YMR009W YMR015C YMR107W YMR134W YMR135C YMR191W YMR200W YMR316W YNL104C YNL115C YNL125C YNL208W YNL278W YNL294C YNL311C YNR057C YNR058W YNR069C YNR076W YOL016C YOL119C YOL161C YOR009W YOR010C YOR011W YOR036W YOR052C YOR130C YOR202W YOR203W YOR230W YOR237W YOR289W YOR303W YOR337W YOR338W YOR394W YPL088W YPL156C YPL159C YPL170W YPL221W YPL250C YPL272C YPL282C YPR015C YPR154W YPR197C YPR198W YAL068C YDR242W YHR001W-A YMR316C-A YMR316C-B YMR325W YDR525W-A 
erg2 gas1 hmg1(haploid) she4 ssn6(haploid) top3(haploid) tup1(haploid) yer044c(haploid) yhr011w(**14) yor080w(**3) ERG11(tetpromoter) HMG2(tetpromoter) Itraconazole Lovastatin MMS Terbinafine 
149 20 2335.089932 22.914772
YBL043W YBL049W YBL064C YBL078C YBR035C YBR046C YBR047W YBR053C YBR054W YBR072W YBR105C YBR147W YBR149W YBR169C YBR183W YBR203W YBR230C YBR294W YCL038C YCL049C YDL025C YDL110C YDL204W YDL215C YDL234C YDR001C YDR019C YDR043C YDR055W YDR058C YDR070C YDR077W YDR085C YDR171W YDR178W YDR342C YDR391C YDR426C YEL011W YEL039C YER053C YER150W YER175C YFL014W YFL030W YFL057C YFL058W YFR017C YFR053C YGL096W YGL117W YGL121C YGL156W YGL180W YGL224C YGL259W YGR008C YGR043C YGR239C YGR243W YHL021C YHR006W YHR030C YHR137W YHR138C YHR140W YHR209W YIL055C YIL111W YIL124W YIL136W YIR005W YIR017C YIR039C YJL048C YJL089W YJL103C YJL108C YJL151C YJL155C YJL159W YJL161W YJL163C YJL166W YJL222W YJR008W YJR096W YJR130C YJR155W YKL026C YKL133C YKL150W YKL151C YKL218C YKR049C YKR101W YLR080W YLR149C YLR251W YLR257W YLR290C YLR311C YLR312C YLR327C YLR356W YML100W YML128C YMR090W YMR105C YMR170C YMR191W YMR196W YMR271C YNL015W YNL036W YNL160W YNL274C YNL276C YNL332W YNR001C YNR057C YNR058W YNR069C YOL017W YOL153C YOL159C YOL083W YOR104W YOR120W YOR121C YOR203W YOR215C YOR285W YOR289W YPL060W YPL123C YPL135W YPL140C YPL165C YPL264C YPR026W YPR148C YPR160W YPR184W YDR242W YMR256C YMR316C-A YOL053C-A YDL130W-A 
bim1(**15) bub1(haploid**2,10) cka2 erg2 imp2 isw1,isw2 kim4 msu1 rad57 rtg1 she4 ssn6(haploid) yer044c(haploid) yer083c CMD1(tetpromoter) ymr293c ERG11(tetpromoter) PMA1(tetpromoter) MMS Tunicamycin 
176 16 3083.939188 27.981441
YAL063C YAR050W YBL064C YBR006W YBR053C YBR054W YBR072W YBR126C YBR149W YBR169C YBR183W YBR203W YBR230C YBR285W YCL038C YCL040W YDL025C YDL085W YDL110C YDL124W YDL204W YDL222C YDL223C YDR001C YDR032C YDR043C YDR058C YDR070C YDR074W YDR085C YDR223W YDR342C YDR343C YDR358W YDR391C YDR533C YEL011W YEL024W YEL039C YER037W YER038C YER053C YER054C YER121W YER150W YER158C YFL014W YFL020C YFL030W YFL057C YFL058W YFR053C YGL037C YGL096W YGL121C YGL156W YGL191W YGL248W YGL259W YGL261C YGR008C YGR032W YGR043C YGR088W YGR183C YGR194C YGR243W YGR244C YGR248W YHL021C YHL046C YHR033W YHR087W YHR092C YHR104W YHR112C YHR138C YHR139C YHR209W YIL055C YIL111W YIL124W YIL136W YJL017W YJL048C YJL070C YJL103C YJL116C YJL153C YJL155C YJL161W YJL163C YJL166W YJR008W YJR096W YJR149W YJR155W YKL026C YKL035W YKL062W YKL065C YKL091C YKL133C YKL141W YKL142W YKL150W YKL151C YKR049C YLL025W YLL041C YLR037C YLR080W YLR149C YLR178C YLR251W YLR252W YLR258W YLR270W YLR294C YLR311C YLR312C YLR327C YLR461W YML042W YML054C YML091C YML100W YML128C YML131W YMR090W YMR105C YMR170C YMR181C YMR191W YMR195W YMR196W YMR200W YMR250W YNL015W YNL115C YNL160W YNL200C YNL274C YNR001C YNR014W YNR057C YOL153C YOL053W YOL082W YOL083W YOL084W YOR120W YOR121C YOR173W YOR215C YOR285W YOR289W YOR328W YOR374W YPL123C YPL165C YPL222W YPL230W YPL258C YPL282C YPR026W YPR160W YPR184W YAL068C YHR001W-A YHR139C-A YMR169C YMR251W-A YMR256C YOL053C-A YDL130W-A 
bim1(**15) cka2 ckb2 qcr2(haploid) rpd3(haploid) rtg1 she4 ssn6(haploid) tup1(haploid) yer044c(haploid) yer050c CMD1(tetpromoter) yor080w(**3) ERG11(tetpromoter) PMA1(tetpromoter) MMS 
181 11 2684.622037 26.628087
YAR027W YAR050W YBL049W YBL064C YBL078C YBR005W YBR053C YBR147W YBR149W YBR203W YBR214W YBR241C YCL035C YCL038C YCL049C YDL020C YDL025C YDL085W YDL110C YDL124W YDL204W YDL223C YDL234C YDL238C YDL244W YDR001C YDR059C YDR070C YDR077W YDR085C YDR204W YDR213W YDR223W YDR358W YDR391C YDR453C YDR530C YDR533C YDR542W YEL049W YEL075C YER014W YER037W YER038C YFL030W YFL057C YGL062W YGL121C YGL184C YGL248W YGL259W YGL261C YGR032W YGR043C YGR141W YGR213C YGR237C YHL044W YHL046C YHR006W YHR030C YHR047C YHR071W YHR097C YHR104W YHR138C YHR139C YHR209W YIL055C YIL111W YIL176C YIR017C YIR038C YIR039C YJL016W YJL017W YJL070C YJL088W YJL103C YJL108C YJL155C YJL161W YJL163C YJL213W YJL223C YJR008W YJR039W YJR096W YJR149W YJR155W YKL065C YKL103C YKL133C YKL142W YKL150W YKL151C YKL188C YKL224C YKR053C YKR061W YKR098C YKR101W YLL025W YLL058W YLR023C YLR037C YLR120C YLR121C YLR149C YLR178C YLR251W YLR252W YLR270W YLR290C YLR327C YLR356W YLR414C YLR461W YML042W YML087C YML118W YML128C YML131W YMR007W YMR008C YMR009W YMR015C YMR019W YMR040W YMR090W YMR107W YMR170C YMR173W YMR181C YMR191W YMR195W YMR197C YMR200W YMR238W YMR316W YNL036W YNL115C YNL125C YNL331C YNL332W YNR005C YNR057C YNR076W YOL117W YOL119C YOL161C YOR036W YOL083W YOR052C YOR120W YOR208W YOR237W YOR285W YOR289W YOR303W YPL123C YPL135W YPL140C YPL159C YPL165C YPL221W YPL222W YPL264C YPL282C YPR015C YPR026W YPR184W YPR198W YMR169C YMR174C YMR256C YMR316C-A YMR316C-B YOL053C-A YDR525W-A YKL162C-A 
qcr2(haploid) rpd3(haploid) she4 ssn6(haploid) yer044c(haploid) CMD1(tetpromoter) ERG11(tetpromoter) HMG2(tetpromoter) PMA1(tetpromoter) Itraconazole MMS 
117 17 1908.024693 24.446660
YAL061W YBR053C YBR072W YBR149W YBR207W YBR295W YCR005C YDL021W YDL038C YDL124W YDL223C YDR032C YDR041W YDR209C YDR213W YDR264C YDR270W YDR345C YDR406W YDR534C YEL060C YEL065W YER011W YER145C YER150W YFL014W YFR053C YGL028C YGL121C YGL156W YGL157W YGR032W YGR035C YGR043C YGR121C YHL035C YHL040C YHL047C YHR116W YHR138C YHR139C YHR143W YHR176W YIL055C YIL070C YIR038C YJL116C YKL008C YKL103C YKL138C YKL142W YKL150W YKL151C YKL220C YKR049C YKR076W YLL025W YLL051C YLR034C YLR099C YLR136C YLR149C YLR178C YLR205C YLR214W YLR304C YLR327C YLR346C YML087C YML128C YML129C YML131W YMR058W YMR090W YMR102C YMR105C YMR173W YMR181C YMR182C YMR195W YMR251W YMR262W YMR272C YNL037C YNL160W YNL208W YNL237W YNL259C YNR020C YNR037C YNR056C YNR060W YOL150C YOL151W YOL158C YOL083W YOR049C YOR134W YOR135C YOR136W YOR173W YOR237W YOR285W YOR289W YOR306C YOR316C YOR338W YOR381W YOR382W YOR383C YOR384W YPL026C YPL135W YPL154C YPL230W YPR002W YMR174C 
afg3(haploid) cem1 cup5 msu1 pet111 qcr2(haploid) rip1 rml2(**13) rpd3(haploid) ssn6(haploid) tup1(haploid) vma8 yer050c ymr293c KAR2(tetpromoter) Itraconazole MMS 
64 31 1618.029693 34.375697
YAL061W YBL005W YBR072W YBR207W YBR295W YCR005C YDR041W YDR264C YDR270W YDR345C YDR406W YDR534C YEL065W YER145C YGL156W YGL157W YGR035C YGR281W YHL035C YHL040C YHL047C YHR140W YIL070C YKL008C YKL170W YKL220C YKR076W YLL051C YLR034C YLR099C YLR136C YLR214W YLR304C YLR346C YMR058W YMR102C YMR173W YMR251W YMR272C YNL037C YNL160W YNL231C YNL237W YNL259C YNR020C YNR037C YNR056C YOL151W YOL158C YOR049C YOR135C YOR136W YOR152C YOR153W YOR289W YOR338W YOR381W YOR382W YOR383C YOR384W YPL026C YPL135W YPL154C YPR002W 
aep2 afg3(haploid) ase1(**12) bub3(haploid**2) cem1 clb2 cup5 cyt1 hmg1(haploid) imp2 kim4 mac1 mrpl33 msu1 pet111 pet117 qcr2(haploid) rip1 rml2(**13) sap30 ssn6(haploid) ste11(haploid) ste4(haploid) tom6 top3(haploid) vma8 yer050c yhr011w(**14) ymr031w-a ymr293c HMG2(tetpromoter) 
92 13 1508.018379 26.136561
YAL053W YAR009C YBL005W-B YBL101W-A YBL101W-B YBR005W YBR083W YCL019W YCR100C YDR077W YDR085C YDR309C YEL058W YER138C YER144C YER160C YGR014W YGR032W YGR189C YHR030C YHR097C YHR209W YIL023C YIL060W YIL108W YIL117C YIL123W YIL140W YIL173W YIR039C YJL060W YJL108C YJL158C YJL171C YJL222W YJR027W YJR029W YJR054W YKL096W YKL102C YKL104C YKR013W YKR046C YKR061W YKR091W YLR042C YLR092W YLR120C YLR121C YLR194C YLR332W YLR334C YLR342W YLR343W YLR452C YML045W YML057W YMR008C YMR124W YMR184W YMR291W YMR305C YMR315W YMR316W YNL192W YNL208W YNR065C YOL011W YOL019W YOL122C YOL159C YOL031C YOL104C YOL106W YOR208W YOR247W YOR248W YPL052W YPL088W YPL110C YPL163C YPL221W YPL256C YPR078C YPR159W YHR214C-B YML039W YMR045C YMR050C YMR304C-A YMR316C-A YFL002W-A 
anp1 dig1,dig2 dig1,dig2(haploid) erd1 fks1(haploid) gas1 kin3 she4 yar014c yer083c CDC42(tetpromoter) KAR2(tetpromoter) Tunicamycin 
97 12 1522.430584 26.109649
YAL053W YAL012W YAL038W YAL040C YBL099W YBL100C YBR222C YCL008C YCL028W YCL040W YCL043C YCL049C YCR100C YDL221W YDL223C YDR001C YDR055W YDR077W YDR085C YDR134C YDR232W YEL058W YEL060C YER035W YER144C YFL010C YFR051C YGR014W YGR136W YGR166W YGR189C YGR204W YHR030C YHR097C YHR209W YIL023C YIL108W YIL123W YIL153W YIL154C YIL173W YJL107C YJL108C YJL121C YJL158C YJL159W YJL222W YJR010W YJR077C YJR121W YKL096W YKL097W-A YKL104C YKL148C YKL163W YKR013W YKR046C YKR061W YKR066C YKR091W YLR110C YLR120C YLR121C YLR178C YLR194C YML057W YMR008C YMR124W YMR145C YMR238W YMR291W YMR315W YNL055C YNL057W YNL058C YNL208W YNL322C YNR065C YNR066C YOL011W YOR208W YOR230W YOR247W YOR248W YOR374W YOR375C YPL048W YPL067C YPL089C YPL163C YPL221W YPL256C YPR154W YPR183W YPR191W YIL074C YLR391W-A 
anp1 fks1(haploid) gas1 rts1 she4 swi4 vac8 yel044w CDC42(tetpromoter) FKS1(tetpromoter) KAR2(tetpromoter) 2-deoxy-D-glucose 
107 10 1732.798059 29.051036
YAL061W YBL005W YBR067C YBR105C YBR207W YBR208C YBR262C YCR005C YDL021W YDR011W YDR032C YDR041W YDR058C YDR115W YDR270W YDR342C YDR343C YDR345C YDR406W YDR534C YEL060C YEL065W YEL066W YEL067C YER145C YER150W YER158C YFL020C YFR053C YGL028C YGL121C YGL157W YGR035C YGR041W YGR043C YGR044C YGR243W YGR294W YHL040C YHL047C YHR092C YHR140W YHR143W YIL056W YIL070C YIR038C YJL026W YJL079C YJL116C YKL008C YKL138C YKL142W YKL151C YKL170W YKL220C YLL009C YLL051C YLR034C YLR099C YLR149C YLR214W YLR304C YLR327C YLR346C YMR041C YMR058W YMR102C YMR173W YMR181C YMR182C YMR195W YMR251W YMR272C YNL015W YNL037C YNL160W YNL208W YNL231C YNL237W YNL259C YNR020C YNR037C YNR056C YNR067C YOL151W YOL158C YOL083W YOR049C YOR135C YOR136W YOR152C YOR153W YOR173W YOR285W YOR289W YOR338W YOR344C YOR381W YOR382W YOR383C YOR384W YPL026C YPL135W YPL154C YPL222W YPR002W YPR100W 
aep2 afg3(haploid) cem1 rml2(**13) ssn6(haploid) tup1(haploid) yer050c yhr011w(**14) ymr293c HMG2(tetpromoter) 
96 10 1579.791446 30.838706
YHR007C YBL033C YBL106C YBR046C YCR104W YDL066W YDL170W YDL182W YDR213W YDR380W YDR453C YDR530C YDR531W YEL049W YER011W YER044C YER048C YER052C YER060W YER069W YGL001C YGL026C YGL062W YGL125W YGL165C YGL261C YGR032W YGR049W YGR060W YGR131W YGR146C YGR175C YGR176W YGR177C YHL027W YHL046C YHR039C YHR042W YHR071W YHR096C YHR138C YHR190W YHR199C YIL003W YIR038C YJL088W YJL113W YJL116C YJL213W YJL223C YJR111C YJR148W YKL151C YKL163W YKL224C YKR019C YKR053C YLL012W YLL058W YLR056W YLR100W YLR101C YLR256W YLR461W YML008C YML097C YML126C YMR015C YMR019W YMR094W YMR134W YMR173W YMR189W YMR202W YMR220W YNL104C YNL111C YNL280C YNL311C YNR076W YOL165C YOR010C YOR011W YOR230W YOR237W YOR302W YOR303W YOR394W YPL028W YPL159C YPL272C YPL282C YPR145W YPR197C YMR174C YMR316C-B 
cup5 erg2 erg3(haploid) rpd3(haploid) vma8 ERG11(tetpromoter) HMG2(tetpromoter) Itraconazole Lovastatin Terbinafine 
73 13 1089.316025 24.705327
YBL043W YBL064C YBR054W YBR105C YBR147W YBR285W YCL025C YCL038C YDL085W YDR043C YDR223W YDR259C YDR403W YEL039C YEL070W YER037W YER045C YER062C YER096W YFL058W YGL096W YGL117W YGL121C YGR052W YGR243W YHL044W YHR071W YIL055C YIL099W YIL111W YIL155C YIR014W YIR027C YJL017W YJL037W YJL045W YJL089W YJL166W YJL218W YJR096W YJR156C YKL062W YKL221W YKR097W YLL047W YLR142W YLR149C YLR270W YLR327C YML015C YML042W YML121W YML131W YMR007W YMR017W YMR181C YMR191W YMR279C YMR322C YNL015W YNL270C YNL332W YNR073C YOL083W YOR173W YOR285W YOR338W YOR389W YOR391C YPR015C YHR139C-A YMR316C-B YOL053C-A 
hda1 isw1,isw2 isw2 rad6(haploid) rml2(**13) rpd3(haploid) ssn6(haploid) swi6(haploid) tup1(haploid) yor080w(**3) ERG11(tetpromoter) PMA1(tetpromoter) HU 
92 10 1355.448194 27.884737
YAL063C YBL045C YBL064C YBR039W YBR054W YBR149W YBR183W YBR230C YBR302C YCL038C YCL040W YCR104W YDL085W YDL181W YDL204W YDR001C YDR032C YDR070C YDR149C YDR178W YDR223W YDR298C YDR401W YEL011W YEL024W YEL039C YER158C YFL030W YGL037C YGL121C YGL191W YGL261C YGR183C YHL046C YHR033W YHR051W YHR138C YHR209W YIL136W YIR038C YJL102W YJL103C YJL155C YJL166W YJR077C YKL016C YKL062W YKL141W YKL148C YKL150W YKL163W YKL224C YLL041C YLR080W YLR149C YLR178C YLR270W YLR294C YLR356W YLR395C YLR461W YML090W YML091C YML128C YMR020W YMR135C YMR145C YMR191W YMR196W YMR226C YMR250W YNL015W YNL274C YNR057C YNR076W YOL161C YOL083W YOL084W YOR052C YOR065W YOR274W YOR328W YPL159C YPL170W YPL271W YPR020W YPR184W YPR191W YAL068C YHR001W-A YMR256C YOL053C-A 
bim1(**15) erg2 gpa2 rpd3(haploid) rts1 she4 ssn6(haploid) tup1(haploid) yor080w(**3) ERG11(tetpromoter) 
83 11 1181.492671 25.295221
YBL049W YBL064C YBR053C YBR149W YBR203W YBR214W YBR241C YCL038C YDL110C YDL234C YDR001C YDR032C YDR077W YDR204W YDR391C YEL012W YEL049W YEL060C YER014W YER095W YGL259W YGL261C YGR032W YGR043C YHR138C YHR209W YIL055C YIR037W YIR038C YJL017W YJL070C YJL103C YJL152W YJL155C YJL161W YJL163C YKL065C YKL103C YKL142W YKL150W YKL151C YKR049C YLR149C YLR251W YLR270W YLR327C YLR356W YLR461W YML128C YMR008C YMR090W YMR170C YMR181C YMR191W YMR197C YMR200W YMR226C YNL015W YNL036W YNL115C YNL125C YNL134C YNL200C YNL208W YNL294C YNR001C YNR057C YOR036W YOL083W YOR052C YOR104W YOR152C YOR285W YOR303W YOR328W YPL110C YPL123C YPL222W YPR026W YPR184W YMR256C YOL053C-A YKL162C-A 
aep2 erg2 qcr2(haploid) rpd3(haploid) she4 sin3 ssn6(haploid) CMD1(tetpromoter) yhr011w(**14) ERG11(tetpromoter) MMS 
92 9 1307.203029 25.663691
YAL063C YAR070C YBL043W YBL064C YBR013C YBR053C YBR066C YBR105C YBR114W YBR147W YBR149W YBR230C YBR241C YBR285W YCR064C YDL085W YDL222C YDL223C YDR001C YDR032C YDR043C YDR059C YDR204W YDR213W YDR223W YDR403W YDR516C YDR542W YER037W YER045C YER054C YER158C YGL121C YGL180W YGR032W YGR043C YGR248W YHL046C YHR033W YHR071W YIL055C YIL066C YIL099W YIL101C YIL111W YIL176C YIR019C YIR038C YJL045W YJL116C YJL163C YJR149W YKL035W YKL142W YKL150W YKL151C YLL025W YLL028W YLR037C YLR081W YLR149C YLR178C YLR270W YLR356W YML042W YML128C YML131W YMR090W YMR181C YMR182C YMR200W YMR251W YMR252C YMR253C YMR279C YMR322C YNL134C YNL179C YNL180C YNR014W YOL119C YOL083W YOR134W YOR328W YPL054W YPL222W YPL230W YPR026W YPR184W YAL068C YMR316C-B YOL053C-A 
afg3(haploid) rpd3(haploid) rrp6 ssn6(haploid) tup1(haploid) CMD1(tetpromoter) yor080w(**3) ERG11(tetpromoter) MMS 
52 15 865.204986 27.585621
YAL025C YAL063C YBL045C YBR054W YBR063C YBR238C YBR267W YCR020C YDL048C YDL063C YDL181W YDR019C YDR133C YDR222W YDR298C YDR496C YDR529C YEL024W YER037W YER038C YER130C YER159C YGR138C YGR145W YGR250C YGR283C YGR289C YHR033W YHR065C YHR088W YHR196W YHR210C YJL116C YKL009W YKL062W YLR297W YLR311C YLR413W YLR460C YMR077C YMR145C YNL075W YNL182C YOL136C YOR006C YOL084W YOR107W YOR344C YOR388C YPR121W YPR156C YPR157W 
gpa2 mrt4 rpl12a rpl27a(**4) rps24a(haploid) she4 ssn6(haploid) swi6(haploid) tup1(haploid) yel033w yel044w ymr014w ymr269w yor078w yor080w(**3) 
62 12 944.593226 25.876926
YAL061W YBR072W YCR005C YDL204W YDR032C YDR041W YDR058C YDR115W YDR270W YDR343C YDR345C YDR406W YER038C YER079W YER145C YER159C YGL069C YGL121C YGL156W YGR008C YGR044C YHR138C YJL116C YKL008C YKL137W YKL142W YKL150W YKL170W YKR049C YLL009C YLR034C YLR080W YLR107W YLR214W YLR327C YML054C YML087C YML128C YML129C YMR090W YMR105C YMR173W YMR181C YMR195W YMR196W YNL015W YNL115C YNL160W YNL231C YNL259C YOL151W YOL083W YOR152C YOR173W YOR285W YOR289W YOR338W YOR344C YOR381W YPL026C YPR100W YDL130W-A 
aep2 msu1 qcr2(haploid) rml2(**13) sap30 swi6(haploid) tup1(haploid) yer050c ymr293c AUR1(tetpromoter) ERG11(tetpromoter) PMA1(tetpromoter) 
73 10 1146.262263 33.319436
YAL053W YAL012W YAL038W YAL039C YAL040C YBL015W YBL083C YBR038W YBR112C YBR214W YBR222C YBR241C YBR261C YCL008C YCL043C YCL044C YCR051W YCR084C YCR088W YDL014W YDL022W YDL141W YDL195W YEL058W YEL060C YER119C YER120W YER152C YER153C YER154W YFR051C YGL023C YGR078C YGR204W YHR025W YHR179W YIL153W YIL154C YIR006C YJL078C YJL121C YJL158C YJR046W YJR059W YJR077C YKL148C YKR050W YLR044C YLR109W YLR179C YLR192C YLR293C YLR340W YLR378C YLR438W YMR109W YMR165C YMR214W YMR276W YMR296C YNL241C YOL110W YOR084W YOR181W YOR290C YPL048W YPL049C YPL067C YPL163C YPR183W YPR191W YLR337C YLR391W-A 
fks1(haploid) hog1(haploid) rpd3(haploid) sin3 sod1(haploid) FKS1(tetpromoter) KAR2(tetpromoter) RHO1(tetpromoter) 2-deoxy-D-glucose Glucosamine 
70 9 1044.136081 30.293254
YAL044C YAL061W YBL005W YBR158W YBR207W YBR262C YBR282W YCR005C YDL204W YDR041W YDR115W YDR270W YDR345C YDR406W YER124C YER145C YFR053C YGL028C YGL069C YGR035C YGR041W YGR044C YHL040C YHR143W YIL070C YKL137W YKL170W YKL220C YKR049C YKR093W YLL009C YLL051C YLR034C YLR168C YLR286C YLR304C YLR346C YML054C YML087C YML128C YML129C YMR002W YMR058W YMR102C YMR188C YMR195W YNL037C YNL231C YNL237W YNL259C YNR020C YNR037C YNR067C YOL151W YOL083W YOR049C YOR135C YOR136W YOR152C YOR153W YOR285W YOR289W YOR344C YOR381W YOR383C YOR384W YPL026C YPL135W YPL154C YPR100W 
aep2 cem1 mrt4 msu1 rml2(**13) rpd3(haploid) yel044w yer050c ymr293c 
60 10 891.958431 27.141874
YBL064C YBR053C YBR054W YBR149W YDL085W YDL124W YDL204W YDL242W YDR032C YDR059C YDR070C YDR077W YDR358W YER062C YER095W YFR017C YFR019W YGL037C YGL121C YGL163C YGR019W YGR194C YHR087W YHR138C YIR022W YIR036C YIR037W YJL017W YJL116C YJL163C YJR096W YKL103C YLR178C YLR236C YLR270W YML109W YML119W YMR101C YMR104C YMR105C YMR170C YMR181C YMR191W YMR197C YMR250W YMR252C YMR279C YNL115C YNL160W YNL200C YNR014W YOL155C YOR185C YOR285W YOR328W YPL119C YPR006C YPR184W YMR251W-A YOL053C-A 
qcr2(haploid) rad6(haploid) rnr1(haploid**9) rpd3(haploid) sap30 ssn6(haploid) swi6(haploid) vac8 CMD1(tetpromoter) MMS 
52 11 868.200196 34.022352
YAL012W YAL039C YBR261C YCL008C YCL009C YCL028W YCL044C YCR051W YCR084C YCR073W-A YDL014W YDL141W YDL195W YER089C YER120W YER152C YGL023C YGL234W YGR204W YHR025W YHR179W YIL153W YIL154C YJL121C YKL081W YKR050W YLL018C YLR044C YLR179C YLR192C YLR293C YLR340W YLR378C YLR380W YLR438W YMR276W YMR296C YNL322C YNR017W YOL110W YOR084W YOR181W YOR290C YOR371C YOR375C YPL048W YPL049C YPL055C YPL194W YPR183W YLR391W-A YML010C-B 
fks1(haploid) hmg1(haploid) hog1(haploid) imp2(**12) sod1(haploid) swi4 ymr030w KAR2(tetpromoter) RHO1(tetpromoter) 2-deoxy-D-glucose Glucosamine 
63 9 920.738066 28.010317
YAL053W YAL040C YBL033C YBL112C YBR005W YBR261C YCL008C YCL009C YCR049C YCR088W YDL173W YDL195W YDR077W YEL058W YEL060C YER144C YFL010C YFL066C YFL067W YFR030W YGL023C YGL026C YGL062W YGL202W YGR032W YGR136W YGR189C YGR204W YHL027W YHL049C YHR025W YHR071W YHR209W YIL108W YIL117C YJL079C YJL158C YJL159W YKL163W YLL012W YLL018C YLR099C YLR120C YLR121C YLR179C YLR192C YLR194C YLR293C YLR438W YLR463C YMR008C YNL322C YOR208W YOR230W YOR290C YOR371C YOR375C YPL088W YPL194W YPL221W YPR154W YML133C YLR391W-A 
anp1 fks1(haploid) swi4 HMG2(tetpromoter) KAR2(tetpromoter) 2-deoxy-D-glucose Glucosamine Itraconazole Lovastatin 
61 9 853.118967 27.851567
YAL063C YAR050W YBL043W YBR033W YBR203W YBR297W YCR020C YDL048C YDR006C YDR043C YDR085C YDR379W YEL041W YER038C YER045C YER053C YER061C YER130C YGL096W YGL191W YGR138C YGR153W YGR154C YGR213C YGR250C YGR289C YHR049W YHR139C YIL116W YIL175W YJL017W YJL048C YJL107C YJL108C YJR008W YKL026C YKL044W YKL062W YKL095W YLL025W YLL026W YLR297W YLR311C YLR312C YMR020W YMR137C YMR316W YNR057C YOL136C YOR134W YOR137C YOR289W YOR360C YOR391C YPL156C YPL165C YPL166W YPR065W YPR157W YAL068C YMR316C-A 
dig1,dig2 gas1 mrt4 rps24a(haploid) she4 ssn6(haploid) tup1(haploid) ERG11(tetpromoter) PMA1(tetpromoter) 
55 9 793.590592 25.840623
YAL065C YBL043W YBR054W YBR105C YBR285W YBR297W YDL025C YDL048C YDL085W YDL244W YDL245C YDR018C YDR043C YDR223W YDR259C YDR277C YDR403W YER037W YER038C YER096W YFL057C YGL162W YGL191W YGR043C YGR289C YHR022C YHR213W YIL055C YIL099W YIL116W YIR035C YJL116C YJL213W YJL221C YJR155W YJR158W YKL142W YKL201C YLL055W YLR012C YLR211C YLR311C YLR327C YMR018W YMR101C YMR181C YNR014W YNR057C YNR058W YOL136C YOR360C YOR391C YPL258C YPR015C YPR157W 
hda1 rps24a(haploid) ssn6(haploid) swi4 tup1(haploid) yel044w CMD1(tetpromoter) yor080w(**3) PMA1(tetpromoter) 
78 6 1140.886433 36.367111
YAL053W YAL012W YAL038W YAL039C YAL040C YBL099W YBR112C YBR222C YCL008C YCL028W YCL043C YCR050C YCR084C YCR088W YDL022W YDL141W YDL221W YDR188W YDR232W YEL058W YER144C YER152C YFL010C YFR051C YGL023C YGR014W YGR136W YGR204W YHR025W YHR179W YIL023C YIL108W YIL123W YIL154C YIR006C YJL107C YJL121C YJL158C YJR010W YJR059W YKL097W-A YKR046C YKR050W YKR061W YKR091W YLR044C YLR110C YLR120C YLR179C YLR192C YLR378C YLR380W YML027W YMR296C YNL071W YNL241C YNL322C YNR018W YOL110W YOR084W YOR157C YOR247W YOR248W YOR290C YOR375C YPL048W YPL049C YPL055C YPL067C YPL089C YPL163C YPL221W YPL256C YPR074C YPR154W YPR183W YPR191W YLR391W-A 
fks1(haploid) hog1(haploid) CDC42(tetpromoter) FKS1(tetpromoter) KAR2(tetpromoter) 2-deoxy-D-glucose 
78 6 1048.276905 32.978673
YAL012W YAL038W YAL039C YAL040C YAL062W YBL099W YBR241C YCL008C YCL028W YCL040W YCL043C YCR050C YCR073W-A YDL022W YDL223C YDR001C YDR077W YDR188W YDR232W YDR517W YEL047C YEL058W YER132C YER144C YFL010C YFR030W YFR051C YGL023C YGL188C YGL234W YGR136W YGR204W YHL049C YHR025W YHR179W YIL023C YIL041W YIL053W YIL153W YIL154C YIR016W YJL107C YJL121C YJL158C YJR010W YJR078W YKL097W-A YKR046C YKR066C YLR092W YLR099C YLR120C YLR121C YLR179C YLR192C YLR380W YMR008C YMR184W YMR222C YNL071W YNL322C YNR018W YOL011W YOR084W YOR157C YOR230W YOR290C YOR375C YPL048W YPL055C YPL067C YPL089C YPL221W YPR074C YPR154W YPR183W YPR191W YLR391W-A 
fks1(haploid) ssn6(haploid) swi4 CDC42(tetpromoter) KAR2(tetpromoter) 2-deoxy-D-glucose 
57 7 875.400005 43.337411
YAL012W YAL014C YAL023C YBL112C YBR112C YBR261C YCL008C YCL044C YCR077C YCR084C YCR088W YDL014W YDL095W YDL141W YDL195W YDR188W YDR232W YER152C YFR021W YFR051C YGL023C YGR078C YHL032C YHR025W YHR179W YIL123W YIL153W YIL154C YIR006C YJL121C YJR059W YKL032C YKR050W YLR044C YLR109W YLR116W YLR134W YLR179C YLR192C YLR293C YLR339C YLR340W YLR378C YLR380W YML113W YMR165C YMR276W YMR296C YNL138W YNR018W YOL110W YOR084W YOR290C YPL048W YPL049C YPL055C YLR337C 
fks1(haploid) fpr1 hog1(haploid) yil037c(haploid) KAR2(tetpromoter) 2-deoxy-D-glucose Glucosamine 
40 9 562.635546 25.571811
YBL043W YBR114W YBR238C YBR285W YDL048C YDL085W YDL223C YDR043C YDR103W YDR259C YDR277C YDR403W YER037W YER150W YGL162W YGL209W YGR043C YGR248W YGR289C YHR022C YHR092C YIL055C YIL066C YIL099W YIR035C YJR159W YKL142W YKR076W YLL028W YLR149C YLR178C YLR311C YLR327C YMR181C YNR014W YOL136C YOR360C YOR391C YPL171C YPL230W 
afg3(haploid) isw1,isw2 rps24a(haploid) ssn6(haploid) swi4 tup1(haploid) yel044w CMD1(tetpromoter) yor080w(**3) 
40 9 565.731838 24.476985
YBL043W YBR105C YBR114W YBR147W YBR297W YDL085W YDL170W YDR043C YDR259C YDR277C YDR403W YER045C YER096W YGL162W YGL180W YGR043C YIL055C YIL099W YIL116W YJL089W YJL213W YJR130C YJR155W YKR075C YKR076W YLR012C YLR089C YLR149C YLR311C YLR327C YMR017W YMR018W YMR181C YMR300C YNR014W YNR057C YNR058W YOR130C YOR391C YPL282C 
hda1 isw1,isw2 rps24a(haploid) ssn6(haploid) swi4 tup1(haploid) CMD1(tetpromoter) yor080w(**3) Tunicamycin 
45 8 643.093435 29.392116
YAL039C YAR035W YBR241C YCL008C YCL040W YCL044C YCR073W-A YDL022W YDL023C YDL123W YDL195W YDL223C YDR077W YDR085C YDR232W YEL058W YEL060C YER152C YGL062W YHR008C YHR025W YHR179W YHR209W YIL153W YIR016W YJL078C YJL158C YLR109W YLR121C YLR293C YLR378C YLR380W YLR438W YMR042W YMR165C YMR222C YMR296C YOL110W YOR084W YOR230W YOR248W YOR375C YPL048W YPL049C YPR183W 
fks1(haploid) ssn6(haploid) yor080w(**3) KAR2(tetpromoter) RHO1(tetpromoter) 2-deoxy-D-glucose Glucosamine MMS 
15 21 324.419493 30.967981
YBR238C YDL037C YDL038C YDL039C YEL045C YHR025W YIL053W YIL056W YJL116C YJL213W YLR192C YOR230W YOR338W YPL194W YPR157W 
ase1(**12) cup5 cyt1 hda1 rip1 rml2(**13) rpl27a(**4) rps24a(haploid) sod1(haploid) ssn6(haploid) ste12(haploid) ste4(haploid) ste7(haploid) swi4 tup1(haploid) yhl029c ERG11(tetpromoter) KAR2(tetpromoter) 2-deoxy-D-glucose Glucosamine Terbinafine 
35 9 499.840648 25.751531
YAL063C YBL043W YBR033W YBR297W YCR020C YCR104W YDR043C YDR403W YER045C YGL191W YGR289C YHL046C YHR033W YHR049W YHR139C YHR211W YIL116W YJR149W YKL062W YKL223W YLL025W YLL041C YLR089C YLR311C YML131W YMR020W YMR181C YNR058W YOL161C YOR134W YOR226C YPL054W YPL282C YPR184W YAL068C 
dot4 hda1 mrt4 rrp6 she4 ssn6(haploid) tup1(haploid) yor080w(**3) ERG11(tetpromoter) 
43 7 648.926892 37.665576
YBL037W YBR054W YBR063C YBR076W YCL013W YCRX19W YDL245C YDR402C YDR541C YEL069C YEL070W YER037W YFL058W YGL262W YGR161C YGR250C YIL170W YIL171W YIR014W YJL023C YJL219W YJR038C YJR045C YJR156C YJR158W YLR236C YLR281C YNL332W YNR072W YNR073C YOL156W YOL160W YOR391C YOR393W YPL189W YPL275W YPL276W YPR009W YPR156C YAL065C-A YCL073C YEL059C-A YCLX08C 
bub1(haploid**2,10) rad6(haploid) rps24a(haploid) ssn6(haploid) sst2(haploid) swi6(haploid) tup1(haploid) 
37 8 552.810286 35.899001
YBR050C YBR063C YDL048C YDL245C YDR259C YDR402C YDR403W YEL069C YEL070W YER037W YER054C YGR052W YHR210C YIL170W YIL171W YJL218W YJL219W YJL221C YJR079W YJR156C YJR158W YKL223W YKR076W YLR281C YLR311C YMR101C YNL024C YNL144C YNL234W YNR072W YNR073C YOL156W YOL157C YOR389W YOR391C YAL065C-A YCL073C 
bub1(haploid**2,10) hda1 pfd2(**14) rps24a(haploid) ssn6(haploid) sst2(haploid) swi6(haploid) tup1(haploid) 
32 8 448.791265 26.556477
YBR214W YCL040W YCR021C YDL048C YDL124W YDL234C YDR085C YDR309C YFL016C YGR138C YGR142W YGR250C YHR097C YHR210C YJL144W YJR008W YJR156C YKL104C YKR013W YKR061W YLL026W YLR120C YLR177W YLR311C YML120C YNL077W YNL332W YOL011W YOL016C YOL031C YOR267C YOR374W 
dig1,dig2 gas1 she4 ssn6(haploid) swi6(haploid) yel044w yer083c KAR2(tetpromoter) 
31 8 442.296002 26.181214
YBR183W YBR298C YCR021C YDL204W YDR074W YDR171W YDR342C YDR343C YDR516C YDR529C YEL039C YER053C YER067W YFR015C YFR053C YGR008C YGR248W YGR249W YHL021C YHL028W YIL136W YKL026C YKL109W YKR058W YKR075C YLL026W YLR177W YLR258W YOL053W YOR280C YER066C-A 
bim1(**15) dig1,dig2 hst3 kim4 sgt2 ssn6(haploid) tup1(haploid) yel044w 
27 8 388.051838 28.287706
YCR021C YDR171W YDR309C YER035W YER053C YER130C YFL016C YGR138C YGR142W YGR250C YHR210C YIL123W YJL144W YJR008W YKL062W YKL104C YKR013W YLL026W YLR120C YML120C YMR305C YOL011W YOR374W YPL057C YPR158W YPR159W YEL059C-A 
anp1 cla4(haploid) dig1,dig2 gas1 she4 ssn6(haploid) swi6(haploid) yel044w 
43 5 585.373334 38.381840
YBR054W YDR032C YDR171W YDR402C YEL057C YEL059W YEL069C YER054C YFL051C YFL052W YFL054C YGL096W YGL163C YGR161C YGR250C YHL046C YHR176W YIL011W YIL171W YIR014W YIR022W YJR156C YKL221W YLR081W YLR236C YLR270W YLR284C YML131W YMR103C YMR104C YMR177W YMR252C YMR279C YNL332W YOL156W YOL160W YOR062C YOR285W YOR376W YPL054W YPL091W YPL276W YCL073C 
rad6(haploid) ssn6(haploid) swi6(haploid) tup1(haploid) MMS 
30 7 475.777970 44.149429
YAL025C YDL048C YDL063C YDR222W YDR496C YER127W YGR128C YGR145W YGR283C YHL012W YHR065C YHR088W YHR124W YHR196W YIL091C YJL010C YJL033W YJL098W YKL009W YMR077C YMR145C YNL075W YNL110C YNL182C YNR053C YOL136C YOR006C YOR252W YPL193W YPR143W 
mrt4 rpl12a rpl27a(**4) rpl8a ymr014w ymr269w yor078w 
34 6 448.250945 32.871633
YBR114W YCL038C YCR069W YDL085W YDR038C YDR070C YDR186C YER158C YGL087C YGL163C YHL046C YHR139C YIR038C YIR040C YJL017W YJL103C YKL224C YLR080W YLR270W YML042W YMR007W YMR009W YMR135C YMR200W YMR252C YMR261C YMR280C YMR322C YNL115C YOR062C YOR114W YPL006W YPR184W YMR316C-B 
rpd3(haploid) swi6(haploid) tup1(haploid) ERG11(tetpromoter) Itraconazole MMS 
39 5 522.578364 38.300414
YBR067C YBR114W YBR285W YDR032C YDR213W YDR516C YEL057C YEL069C YER054C YER158C YFL043C YFL054C YGL163C YGR066C YGR161C YHL046C YHR176W YIL011W YIL066C YIR022W YLL020C YLL026W YLL028W YLR081W YLR284C YLR299W YLR413W YMR177W YMR182C YMR252C YOL156W YOR062C YOR134W YPL054W YPL091W YPL276W YPR184W YCL073C YOL053C-A 
afg3(haploid) ssn6(haploid) swi6(haploid) tup1(haploid) MMS 
29 6 424.205044 34.466895
YBR066C YBR238C YBR301W YDR213W YDR542W YEL049W YER011W YFL020C YGR213C YGR293C YIL011W YIL176C YIR038C YIR041W YJL105W YJL114W YJL223C YJR150C YJR151C YLL019C YLL020C YLL064C YNL234W YNR076W YOR009W YOR010C YOR011W YMR316C-B YMR325W 
afg3(haploid) ssn6(haploid) ste11(haploid) tup1(haploid) HMG2(tetpromoter) Lovastatin 
29 6 412.595459 36.446580
YBL070C YBR114W YCL013W YCL041C YCL042W YCR097WB YDR001C YDR077W YER095W YGL163C YGR112W YHR033W YHR104W YIL101C YIR022W YLL023C YLR236C YLR270W YLR299W YMR007W YMR008C YMR101C YMR103C YMR197C YMR250W YMR252C YNR001C YOR114W YFR024C-A 
fpr1 rpd3(haploid) ssn6(haploid) swi6(haploid) HU MMS 
19 9 291.722136 28.784203
YAL063C YBR297W YDL048C YDL129W YDR186C YER045C YGR289C YHR049W YIL116W YJL217W YJR149W YLR089C YLR211C YML116W YNL125C YOR225W YOR226C YPL058C YPR015C 
anp1 dot4 mrt4 rpl27a(**4) ssn6(haploid) swi4 tup1(haploid) ymr031w-a yor080w(**3) 
34 5 458.030372 36.081530
YAL065C YCL069W YCR020C YCR098C YDR223W YDR530C YER038C YFL055W YGL096W YGL191W YGR088W YGR250C YHR112C YIL136W YIL162W YJR035W YJR155W YJR156C YKL142W YKL150W YKL201C YLR311C YMR023C YNL331C YNL332W YOL136C YOR391C YPL107W YPL177C YPL223C YPL258C YPR121W YHR139C-A YMR316C-B 
ssn6(haploid) tup1(haploid) yel044w ERG11(tetpromoter) PMA1(tetpromoter) 
24 7 366.305738 33.966399
YDL245C YDR259C YDR402C YDR541C YEL069C YEL070W YER028C YER037W YFL058W YIL171W YJL218W YJL219W YJR156C YJR158W YKL062W YKL217W YMR101C YNR072W YNR073C YOL162W YOR389W YPL189W YPR009W YPR156C 
rps24a(haploid) rps27b(**11) ssn6(haploid) sst2(haploid) swi6(haploid) tup1(haploid) HU 
28 6 380.898755 35.644150
YBR214W YBR241C YCL008C YCR050C YCR073W-A YDL022W YER119C YFL063W YFR051C YGR146C YGR204W YHR097C YHR179W YIL154C YJL121C YJR059W YKR061W YLR120C YMR165C YMR280C YNL241C YNR018W YOR157C YOR375C YPL048W YPL221W YPR154W YPR183W 
fks1(haploid) hog1(haploid) CDC42(tetpromoter) KAR2(tetpromoter) Itraconazole MMS 
33 5 434.221663 45.283435
YBL015W YBL026W YBL049W YBL054W YBL079W YBR019C YBR053C YBR077C YBR204C YBR214W YBR241C YCR061W YDR207C YER030W YGL081W YGR112W YGR194C YIL101C YIR022W YIR037W YJL031C YJL057C YJL102W YJL103C YJL163C YJR020W YKL050C YLL023C YMR114C YMR246W YMR262W YPL119C YFR024C-A 
bub1(haploid**2,10) rpd3(haploid) sin3 ssn6(haploid) MMS 
25 6 368.584798 37.283241
YBR116C YBR284W YBR299W YDR171W YDR403W YEL069C YEL070W YER067W YFR015C YGR052W YIR014W YJL219W YJR045C YJR096W YJR158W YKL217W YKL221W YLR281C YML083C YMR322C YNR073C YOL156W YOR378W YOR391C YCL073C 
bub1(haploid**2,10) isw1 isw1,isw2 ssn6(haploid) swi6(haploid) tup1(haploid) 
30 5 399.623716 40.642136
YAL039C YAL040C YBL015W YBR214W YBR241C YCL014W YCR050C YDL023C YDL110C YDL139C YDR207C YEL047C YER034W YER119C YER177W YGR244C YIL033C YIR037W YJL100W YKL148C YKR013W YKR066C YLR356W YML078W YMR034C YMR068W YMR186W YMR262W YNL134C YPL134C 
rpd3(haploid) sin3 ssn6(haploid) CDC42(tetpromoter) KAR2(tetpromoter) 
30 5 403.854442 39.019917
YBR050C YBR054W YCR020C YDR259C YDR402C YDR541C YEL069C YER038C YER075C YGL096W YGR250C YIL114C YIL171W YJL043W YJL219W YJL221C YJR158W YKL221W YLR281C YMR018W YMR101C YOL136C YOL156W YOL157C YOL160W YOR391C YPR009W YPR196W YCL073C YHR139C-A 
rps24a(haploid) ssn6(haploid) swi6(haploid) tup1(haploid) PMA1(tetpromoter) 
21 7 293.833461 31.551451
YDL025C YDL241W YDL245C YDR009W YDR038C YDR216W YEL066W YFL051C YHL044W YIL099W YIL172C YJL045W YJL115W YJR156C YMR017W YMR177W YMR279C YPL091W YPL276W YPR015C YFL035C-A 
hda1 hog1(haploid) rad6(haploid) ssn6(haploid) swi4 tup1(haploid) MMS 
21 7 295.187450 28.151475
YBL008W YBL064C YBR024W YBR053C YBR082C YBR108W YBR126C YBR169C YBR203W YBR214W YBR234C YBR269C YBR273C YCL040W YDL110C YDR171W YER150W YGR043C YIL136W YJL066C YLR177W 
bub1(haploid**2,10) bub3(haploid**2) rtg1 she4 ssn6(haploid) yer050c KAR2(tetpromoter) 
21 7 378.556265 50.067479
YAL039C YBL113C YDR545W YEL077C YER190W YFL068W YGR296W YHL050C YHR219W YIL177C YJL225C YLL066C YLL067C YLR099C YLR466W YLR467W YNL208W YNL339C YOL071W YPL283C YML133C 
aep2 anp1 hog1(haploid) swi4 yer050c ymr293c KAR2(tetpromoter) 
28 5 386.302042 42.977267
YBR059C YBR214W YDL223C YDR261C YDR277C YEL058W YFL039C YFR044C YGR244C YHR030C YIL023C YIL108W YIL109C YIL173W YJL108C YKL183W YKR066C YLR110C YML057W YMR124W YMR291W YMR315W YOL159C YOR157C YPL067C YPL110C YMR169C YKL162C-A 
fks1(haploid) she4 CMD1(tetpromoter) CDC42(tetpromoter) KAR2(tetpromoter) 
28 5 380.554909 53.642546
YBR157C YCR062W YDR272W YDR329C YDR504C YER155C YFL051C YFL052W YGR023W YGR067C YGR228W YHR079BC YJL105W YJL207C YKL194C YLR012C YLR032W YLR279W YLR284C YLR349W YLR410W YMR128W YMR243C YOR180C YOR328W YPL223C YPR124W YHR139C-A 
gal83 rpd3(haploid) ssn6(haploid) tup1(haploid) yer030w 
27 5 346.138745 34.831137
YBR161W YDL107W YDR171W YDR342C YDR516C YEL011W YFR015C YGL037C YGL045W YGL046W YGL090W YGR066C YGR180C YGR249W YHL021C YHR176W YIL136W YJR157W YKL062W YKR058W YLL026W YLR284C YML084W YMR081C YMR177W YOR386W YPL091W 
dig1,dig2 hst3 ssn6(haploid) tup1(haploid) MMS 
26 5 334.801189 45.528462
YAL040C YCL014W YCR062W YDL023C YDL139C YDR209C YER177W YFL053W YGL045W YGR244C YHR043C YHR176W YIL155C YIR014W YIR037W YJL100W YKL035W YML078W YMR068W YMR186W YMR262W YOL055C YOR273C YPL134C YPR124W YHR139C-A 
rpd3(haploid) ssn6(haploid) tup1(haploid) CDC42(tetpromoter) KAR2(tetpromoter) 
25 5 326.491575 32.905742
YBR050C YBR161W YCL042W YCR021C YDR171W YEL039C YEL059W YER054C YER067W YFR015C YGL037C YGR143W YGR161C YJL007C YJL221C YKL062W YLL026W YLR258W YML084W YMR081C YOL053W YCL073C YEL059C-A YER066C-A YMR251W-A 
bim1(**15) hst3 ssn6(haploid) swi6(haploid) tup1(haploid) 
20 6 280.066073 38.509977
YBR066C YBR285W YBR299W YDR043C YEL069C YGR212W YGR230W YIL120W YIR019C YJL105W YKR058W YMR107W YMR177W YMR182C YMR322C YOR009W YPL054W YPL091W YPL222W YPL276W 
rrp6 ssn6(haploid) tup1(haploid) yhr034c HMG2(tetpromoter) MMS 
20 6 286.890813 30.968481
YBL099W YDR055W YDR178W YDR377W YEL024W YGL121C YJL161W YJL166W YJR077C YKL062W YKL141W YLL041C YLR356W YNL055C YNL208W YOL159C YPL271W YPR020W YPR191W YHR001W-A 
bim1(**15) erg2 gas1 she4 vac8 yor080w(**3) 
17 7 246.874812 34.602154
YBR007C YBR076W YBR203W YDL119C YGL121C YJL099W YJL100W YJL107C YJL144W YJL166W YJL171C YJR094C YKL163W YLL026W YOL112W YPR005C YMR316C-A 
bub1(haploid**2,10) gas1 sgt2 she4 ssn6(haploid) tup1(haploid) FKS1(tetpromoter) 
23 5 317.930312 40.181589
YBR302C YCL035C YDL067C YDL248W YER014W YER057C YFL062W YGL248W YGL259W YGR295C YHL048W YHR051W YIL173W YIR043C YJL072C YJL155C YJR161C YML132W YMR191W YNL336W YPL282C YMR294W-A YDR525W-A 
erg2 med2(haploid) she4 yer044c(haploid) ERG11(tetpromoter) 
23 5 303.408650 41.119703
YDR209C YEL038W YER020W YER028C YER034W YER075C YGL045W YGR121C YGR244C YHR043C YHR176W YIL055C YJL100W YKL200C YKL201C YKR098C YMR034C YMR191W YOL084W YOR328W YPL054W YPL134C YPL177C 
sin3 ssn6(haploid) tup1(haploid) ERG11(tetpromoter) KAR2(tetpromoter) 
19 6 259.857760 28.607424
YBL045C YBL099W YCL040W YDL124W YDR298C YEL024W YER179W YHR087W YIL136W YJR121W YKL085W YML117W YMR145C YNL055C YOL011W YPL258C YPR005C YPR184W YPR191W 
gpa2 she4 ssn6(haploid) yel044w yor080w(**3) CDC42(tetpromoter) 
22 5 328.146037 43.774046
YBL078C YBR302C YDL248W YDR178W YER014W YFL062W YGL191W YGR295C YHL048W YIR043C YJL155C YJR161C YKL065C YKL141W YML132W YMR191W YNL336W YOL159C YOL044W YPL271W YHR001W-A YMR256C 
bim1(**15) erg2 med2(haploid) she4 ERG11(tetpromoter) 
22 5 307.194319 44.640667
YDL101C YDL169C YDL242W YDR180W YDR358W YEL012W YER030W YER095W YFL006W YGR194C YHL030W YHR171W YJL163C YKL103C YKR055W YLR324W YML109W YMR191W YNL115C YPL119C YPL246C YPL269W 
rad6(haploid) rpd3(haploid) sap30 sin3 MMS 
21 5 288.873170 43.123368
YBR299W YDL021W YDR171W YEL057C YFR015C YGL045W YGR052W YHR176W YIL055C YJR159W YKL221W YLR004C YLR284C YML083C YMR017W YMR177W YMR279C YMR322C YOL156W YOR378W YPL091W 
isw1 isw1,isw2 ssn6(haploid) tup1(haploid) MMS 
21 5 279.038642 37.040138
YBL049W YBL079W YBR053C YBR054W YBR149W YDR358W YEL012W YHR104W YJL017W YJL031C YJL070C YJL103C YJR020W YKL050C YLR297W YML004C YMR110C YMR284W YNL200C YOR052C YOR120W 
bub1(haploid**2,10) rpd3(haploid) she4 PMA1(tetpromoter) MMS 
21 5 274.884882 35.384013
YCL069W YDL223C YDR133C YDR134C YDR171W YDR209C YGR088W YGR244C YHR043C YHR176W YIL136W YIL155C YIL162W YKL035W YKL201C YMR031C YNL194C YOL084W YOR273C YPL258C YPR121W 
rtg1 ssn6(haploid) tup1(haploid) yel044w KAR2(tetpromoter) 
17 6 230.080881 29.814940
YDR041W YDR345C YER158C YFR053C YGR180C YHL016C YJL026W YKL008C YLR034C YLR214W YMR177W YOL083W YOR285W YPL091W YPL154C YPL187W YMR225C 
rml2(**13) ssn6(haploid) tup1(haploid) yer050c yhr031c MMS 
17 6 257.590047 42.305615
YBL016W YBR040W YCL055W YCR009C YCR089W YDR125C YGL053W YIL037C YIL080W YIL082W YJL170C YJR153W YML047C YMR065W YMR232W YNL279W YNR044W 
dig1,dig2 dig1,dig2(haploid) hog1(haploid) ras2(haploid) sst2(haploid) PMA1(tetpromoter) 
17 6 246.392255 34.811695
YBR299W YDR259C YDR403W YEL070W YGR292W YIL055C YIL099W YIL172C YKL221W YLL055W YML083C YMR017W YNL270C YNR073C YOR378W YOR391C YPL171C 
hda1 isw1 isw1,isw2 ssn6(haploid) tup1(haploid) yor080w(**3) 
20 5 274.929474 40.613419
YBR299W YDL085W YEL057C YEL069C YER054C YHR033W YHR176W YHR177W YIL120W YIR019C YKL062W YKR058W YLR284C YMR177W YMR182C YNR068C YOR280C YPL054W YPL091W YPR184W 
bim1(**15) rrp6 ssn6(haploid) tup1(haploid) MMS 
11 9 216.559994 40.761125
YAL040C YBL111C YBL112C YCL008C YDL023C YFL066C YFL067W YHL049C YHR218W YMR276W YOR290C 
cyt1 fks1(haploid) hdf1 rpd3(haploid) swi4 yml005w HMG2(tetpromoter) KAR2(tetpromoter) Glucosamine 
16 6 235.256076 35.693856
YBL016W YBR040W YBR067C YCR089W YIL015W YIL080W YIL082W YJL170C YJR004C YJR153W YLR042C YMR065W YMR232W YNL208W YNL279W YNR044W 
dig1,dig2 dig1,dig2(haploid) hog1(haploid) sst2(haploid) yer050c yor080w(**3) 
18 5 251.882798 45.684417
YAL012W YCL043C YCR088W YDL023C YEL058W YER119C YIL109C YIL154C YJR059W YLR378C YLR380W YLR429W YNL138W YOR157C YOR375C YPL048W YPL067C YPL262W 
fks1(haploid) yil037c(haploid) CDC42(tetpromoter) KAR2(tetpromoter) Glucosamine 
18 5 254.085759 45.953306
YBR174C YBR175W YCR020C YDL062W YDL063C YDL229W YDR222W YDR299W YDR496C YGR145W YHR088W YHR196W YMR306W YNL075W YNR038W YNR053C YOR107W YPR144C 
mrt4 rpl12a rpl27a(**4) rrp6 ymr269w 
18 5 253.352047 45.080821
YBL008W YBL026W YBL030C YBL031W YBL079W YBR019C YBR024W YBR053C YBR054W YBR077C YBR098W YBR122C YBR139W YBR230C YCR061W YGL081W YIL101C YJL102W 
bub1(haploid**2,10) bub3(haploid**2) gpa2 rpd3(haploid) ssn6(haploid) 
18 5 238.148935 33.833915
YBL101W-B YBR083W YBR214W YDL230W YDR043C YDR168W YER138C YGR070W YLR311C YLR452C YML016C YMR176W YMR291W YNR034W YPR165W YMR304C-A YFL002W-A YLR035C-A 
dig1,dig2 gas1 she4 CMD1(tetpromoter) yor080w(**3) 
18 5 245.965028 42.833482
YDR223W YER092W YER096W YGR201C YIL055C YJL103C YJR036C YKL201C YKR009C YLL047W YLR173W YML042W YMR137C YOR052C YOR292C YOR328W YHR139C-A YMR316C-B 
rpd3(haploid) sin3 tup1(haploid) ERG11(tetpromoter) PMA1(tetpromoter) 
18 5 238.136561 34.530713
YAR047C YCL069W YCR098C YDL181W YDR133C YDR134C YGR088W YGR289C YIL155C YIL162W YKL062W YLR258W YLR294C YMR031C YMR182C YOL084W YPL258C YPR121W 
mrt4 rtg1 ssn6(haploid) tup1(haploid) yel044w 
18 5 242.104088 41.240282
YCR097WB YDR032C YDR359C YER062C YFR035C YGL163C YGR052W YIR014W YIR022W YLR270W YLR304C YMR252C YOL014W YOL157C YPL136W YPR124W YCL073C YHR139C-A 
rnr1(haploid**9) rpd3(haploid) ssn6(haploid) swi6(haploid) tup1(haploid) 
17 5 236.444843 49.917134
YAL054C YDL169C YDR180W YEL012W YER030W YER101C YGR194C YHL010C YHL030W YHR171W YJL163C YNL134C YNL173C YOR077W YPL119C YPL124W YPL246C 
rpd3(haploid) sap30 sin3 FR901,228 MMS 
14 6 202.199447 37.901950
YBR033W YCR020C YDR043C YGR154C YJR035W YJR151C YLR023C YLR311C YNL133C YNL331C YOL132W YOL136C YOR107W YOR203W 
mrt4 rrp6 ssn6(haploid) ymr269w ERG11(tetpromoter) PMA1(tetpromoter) 
14 6 193.435837 33.472458
YAL044C YBR262C YDR011W YDR041W YEL066W YHL035C YIL177C YJL225C YLR099C YNL231C YNR037C YNR067C YOL071W YML133C 
aep2 erg3(haploid) swi4 yer050c yhr011w(**14) ymr293c 
16 5 208.374288 35.196499
YCL042W YDL107W YDR074W YDR171W YDR516C YFL003C YFR015C YFR022W YGL037C YGL090W YIR022W YKL062W YKR058W YLL026W YOR267C YPL014W 
dig1,dig2 hst3 ssn6(haploid) swi6(haploid) MMS 
16 5 213.559163 41.757309
YBR285W YCL069W YDR402C YEL057C YEL059W YER038C YGR052W YHR210C YIL155C YIL162W YJR158W YKL221W YMR136W YPL276W YPR121W YCL073C 
ssn6(haploid) swi6(haploid) tup1(haploid) yel044w yil037c(haploid) 
12 6 191.702618 49.404252
YEL075C YER189W YFL064C YFL067W YHL049C YJL172W YLR462W YLR463C YLR465C YNL074C YPR203W YEL076W-C 
hdf1 rrp6 swi4 CMD1(tetpromoter) HMG2(tetpromoter) Itraconazole 
14 5 194.445491 40.140369
YBR240C YEL057C YFL051C YFL054C YGL046W YGR205W YHR176W YJR150C YKL035W YLR284C YMR177W YNR071C YPL091W YPL276W 
ssn6(haploid) tup1(haploid) yil037c(haploid) yil117c(haploid) MMS 
14 5 196.150020 33.161152
YBR299W YER015W YGR201C YHR211W YIL055C YKL221W YKR049C YLL047W YLR004C YLR080W YMR322C YOR237W YOR391C YOR392W 
isw1 isw1,isw2 tup1(haploid) ERG11(tetpromoter) PMA1(tetpromoter) 
14 5 183.657939 45.157663
YAL040C YCR097WB YDR359C YER119C YFR017C YHR008C YIL155C YIR014W YIR022W YJL056C YMR186W YMR262W YOL163W YML010W-A 
rpd3(haploid) ssn6(haploid) swi6(haploid) yil037c(haploid) KAR2(tetpromoter) 
11 6 152.286568 28.285859
YAL040C YBR238C YDL039C YEL045C YEL046C YFL067W YGL178W YJL159W YKL198C YMR181C YNL190W 
cyt1 swi4 swi6(haploid) HMG2(tetpromoter) 2-deoxy-D-glucose Lovastatin 
12 5 171.236702 52.702356
YAL065C YAR047C YCL069W YDR402C YIL162W YKR105C YNL195C YOR314W YPL223C YPR027C YPR121W YPR193C 
imp2(**12) rad6(haploid) ssn6(haploid) tup1(haploid) yel044w 
11 5 157.382944 40.699946
YAR061W YDR402C YGL033W YGL045W YGR249W YJR157W YKL043W YMR206W YNL042W YOR391C YPL156C 
dig1,dig2 dig1,dig2(haploid) rad6(haploid) ssn6(haploid) tup1(haploid) 
11 5 150.589094 39.192947
YAL054C YJR036C YKL103C YLL047W YLR173W YMR034C YMR148W YMR191W YNL173C YOR328W YPL246C 
isw1,isw2 rpd3(haploid) sap30 sin3 ERG11(tetpromoter) 
11 5 146.181367 46.052156
YCL069W YGR052W YIL155C YIL162W YMR031C YMR136W YMR182C YPL223C YPR121W YPR124W YHR139C-A 
rpd3(haploid) ssn6(haploid) tup1(haploid) yel044w FKS1(tetpromoter) 
11 5 154.748897 36.920921
YBR240C YEL059W YFL051C YGL262W YGR290W YKL221W YLR012C YOL160W YPL054W YPL276W YPR193C 
rad6(haploid) ssn6(haploid) tup1(haploid) yhr034c yil037c(haploid) 
11 5 150.354281 33.530134
YDR134C YER062C YGR244C YHL016C YMR031C YNL274C YNR014W YOL084W YPR124W YHR139C-A YOL053C-A 
rpd3(haploid) rtg1 ssn6(haploid) tup1(haploid) vac8 
10 5 134.132211 34.821778
YBR059C YBR214W YDL110C YDL230W YGR226C YGR244C YIR037W YLR356W YML057W YML058C-A 
rpd3(haploid) she4 sin3 CMD1(tetpromoter) CDC42(tetpromoter) 
10 5 144.810610 48.988963
YDR496C YER159C YHR124W YHR148W YJL033W YNL075W YNL186W YNL228W YNR038W YNR053C 
mrt4 rpl27a(**4) yhr011w(**14) ymr014w ymr269w 
10 5 134.085630 31.512979
YDR074W YDR516C YFL032W YGL037C YGL126W YHL021C YHL034C YLL026W YMR326C YOR052C 
dig1,dig2 hst3 sgt2 KAR2(tetpromoter) MMS 
10 5 139.115666 38.504140
YEL057C YEL059W YGR052W YJL221C YKL221W YNR071C YOL156W YOL157C YPL276W YCL073C 
isw1 ssn6(haploid) swi6(haploid) tup1(haploid) yil037c(haploid) 
