# Supplementary material for: DeBi: Discovering Differentially Expressed Biclusters using a Frequent Itemset Approach
Source: Algorithms Mol Biol. 2011 Jun 23;6:18. doi: 10.1186/1748-7188-6-18 (PMC3152888; doi:10.1186/1748-7188-6-18)
Supplement: Additional file 3 — DeBi, BIMAX, ISA, OPSM, SAMBA and QUBIC biclustering results and GO term, TFBS enrichment analysis of the genes and conditions in biclusters on yeast data. [file 1748-7188-6-18-S3.ZIP › file3_yeast/biclusters/isa/isa.txt]

BC0 337 24
YBR177C YAL012W YDR384C YLR079W YOL060C YIR037W YLR293C YNL138W YMR165C YLR109W YBL091C YDR432W YKL164C YBR241C YGR087C YER115C YGR296W YDR353W YDL226C YER152C YOL111C YOR185C YAL043C-A YNR017W YCR050C YNL322C YBR135W YBL109W YGR136W YGR189C YPL251W YNL278W YEL058W YFL016C YLL022C YHR083W YER178W YPL184C YKR050W YEL042W YBR246W YAL040C YDR545W YIL077C YOR157C YFL010C YCR059C YIL033C YCR004C YJR059W YGL105W YNL072W YPR127W YDL095W YML124C YHR107C YJR103W YPL232W YER165W YDL217C YKL032C YDR502C YDL064W YML071C YFL018C YDL047W YCR084C YGL023C YLL043W YMR091C YPR130C YDR232W YLR179C YNL080C YNL064C YBR214W YLR259C YGL245W YOR340C YCR051W YOR140W YML027W YML078W YFL035C YIR003W YER089C YAL038W YHR025W YOR098C YIL153W YCL008C YOR176W YPL068C YDL086W YHR199C YGR285C YGL237C YPL089C YHL008C YIR006C YHL024W YJR065C YMR222C YDL224C YLL067C YMR208W YER019W YHL050C YOR023C YMR310C YLR339C YGR068C YOR290C YLR467W YGL049C YFR021W YHR042W YOR375C YLR380W YCR052W YNL241C YJR125C YER156C YHR219W YER023W YAL046C YNR018W YLR324W YDR143C YIL177C YOL059W YDL144C YIL106W YOR247W YER003C YGL019W YPR040W YMR296C YPL173W YJR070C YPR154W YDR423C YGR167W YGL122C YPL098C YPL262W YGR185C YPL085W YHR205W YBR059C YBR263W YBL015W YFR034C YDR433W YGR241C YLR180W YPL247C YPL190C YDL168W YGR054W YMR047C YIL046W YLR072W YEL043W YDL173W YER119C YOR181W YPR074C YBR261C YKR043C YML074C YKL163W YIR016W YGR204W YHR218W YNL339C YPR114W YOL040C YML086C YOR267C YLL010C YPL028W YLR337C YPR183W YCR088W YBL022C YKR048C YJL159W YBL071C YCR046C YNR015W YPL055C YPL015C YBL111C YMR067C YDL022W YLR044C YLL018C YDL123W YKL038W YLR438W YFL068W YDR517W YKL129C YNL007C YAL021C YML113W YDR388W YGL063W YCR073W-A YLR055C YOR250C YPL246C YBR198C YJR092W YHR008C YKR046C YCL009C YJL121C YLR429W YFL066C YKR042W YBR233W YDR188W YPL127C YEL032W YAR018C YJR131W YKL148C YMR303C YIL123W YIL022W YIL043C YLR378C YER190W YPR034W YDR411C YLR134W YJL225C YLL066C YLR391W-A YLR110C YLR439W YIL010W YPL048W YOR042W YMR086W YKL207W YNR013C YCL028W YPL231W YAL034C YLR172C YDR077W YAL043C YCL044C YPL256C YAL062W YLR466W YMR146C YER083C YIL154C YHR174W YDL014W YJL068C YBL083C YKL052C YJL100W YGR193C YOR084W YDR156W YOR301W YHR200W YOR271C YOR230W YHR179W YDR246W YLR139C YHR019C YDR192C YMR277W YPL031C YIL109C YGR210C YOR329C YIL137C YJL080C YCL017C YDL141W YLR115W YFL022C YER154W YMR276W YER088C YAL023C YNL071W YER120W YCL034W YCR077C YGR211W YGR254W YHR034C YGL234W YLR340W YCL043C YAL042W YML010C-B YMR214W YHR188C YJL158C YDL195W YJR017C YBR038W YFR051C YMR109W YJR018W YLR192C YLR027C YHR098C YDL140C YKL081W YML114C YOR027W YLR354C YDR320C YER064C YOR091W YIL041W YLR116W YPL067C YOL086C YLR328W YPR171W YOR322C YLR291C YEL037C YPL063W
yml005w kim4 cka2 ymr030w ynd1 yor078w cla4..haploid. yel001c rpl12a kre1 erp2 ymr141c yel033w Glucosamine ubr2 RHO1..tet.promoter. nrf1 ras2..haploid. fks1..haploid. rps24a....9. cue1 KAR2..tet.promoter. FKS1..tet.promoter. hog1..haploid.
BC1 268 22
YNL311C YGR267C YOL064C YBR294W YDL067C YOL091W YPL273W YIL094C YCL026C-A YGL180W YMR097C YNL103W YDR186C YJL071W YCR099C YOR303W YLL018C YPL251W YLR089C YIL056W YPR145W YMR019W YLR240W YDL199C YER073W YBR248C YOR213C YKR101W YBR046C YBR227C YJL077C YGL117W YMR062C YNL316C YFR055W YDL170W YIL164C YBR166C YKR015C YGL224C YIL116W YIR034C YOR262W YAL048C YGR065C YLR152C YKR071C YML116W YOR339C YBR047W YDR046C YEL029C YOR044W YGR124W YHR207C YER081W YOR140W YNR027W YBR249C YDR425W YNL220W YMR094W YPL250C YLR220W YOL058W YBR147W YDR341C YJR025C YJR154W YNL095C YDR127W YHR047C YBR145W YGR202C YBR068C YNR069C YCR023C YDL182W YER069W YJR148W YGL026C YLR101C YBL103C YBR012C YNL276C YNL125C YDR354W YOL017W YJL222W YKR069W YKL120W YPL135W YMR042W YNL129W YPR058W YHR071W YDR242W YPR086W YGL154C YLR092W YDL066W YFL057C YOR130C YNR057C YDR011W YER052C YDR126W YML097C YER060W YOR184W YAL015C YKR099W YMR108W YGR239C YFR030W YBR105C YCL030C YOL118C YLR355C YPL160W YIR005W YOR203W YLR153C YEL063C YNL104C YJL072C YKL072W YJL213W YLL058W YNR058W YCR053W YDL198C YOR323C YHR006W YFL028C YBR043C YKL106W YGR191W YPL052W YIL003W YOL119C YJR130C YDR035W YGR204W YGL148W YIL074C YML076C YER176W YDR530C YGL219C YDR208W YJR016C YLR193C YJL200C YER086W YNL004W YEL046C YDR525W-A YPL033C YOR337W YNL036W YNL314W YJL089W YDR158W YMR271C YDL054C YLR290C YER090W YJR137C YMR120C YPL188W YDR531W YMR021C YHR122W YLR239C YER175C YOR221C YCL009C YDL183C YOR363C YPL092W YJR155W YEL009C YAL044C YGR061C YLL048C YJL088W YIR017C YHL027W YBL033C YER091C YJR111C YPL212C YLL027W YPR059C YBR218C YPR083W YNL229C YPR048W YOR226C YJR109C YLR250W YHR162W YER055C YKL155C YJR035W YIL165C YHR208W YOL165C YBR035C YOR108W YDL171C YMR321C YKL033W-A YJL206C YGL186C YDR234W YKL023W YDR108W YHR029C YDR487C YOL140W YGL223C YDR426C YMR300C YKL218C YFR025C YDL131W YBR217W YNL221C YOR202W YMR095C YHR046C YDR037W YLR387C YER178W YER024W YLL063C YLR266C YGL125W YPL140C YPR033C YPR167C YIL173W YGR163W YMR096W YBR115C YGL114W YBR256C YGL202W YGR029W YPL264C YLR247C YBR293W YER040W YOR196C YKR036C YLR027C YNL086W YOR200W YLR267W YHR018C YDR408C YPL252C YHR019C YDL025C YBR228W YKL211C
ecm29 swi4 ckb2 jnm1 clb2 vps8 gcn4 ubr1 AUR1..tet.promoter. Itracozole ase1....12. sir2 ste24..haploid. erg3..haploid. Tunicamycin yel008w rad57 yer044c..haploid. erg2 ymr031w.a rtg1 yhl029c
BC2 253 19
YHR218W YOR243C YEL076W-C YGR224W YFL044C YIR044C YER125W YLL018C-A YOR263C YJL020C YPL036W YBR074W YMR063W YKL044W YER164W YLR465C YOL028C YMR140W YAL043C-A YKL158W YFR037C YGR265W YDL096C YCL010C YPL261C YNL053W YLR379W YNL158W YER189W YLR197W YPL226W YOL037C YKL200C YAL025C YLR113W YKL110C YDR252W YDL037C YNL328C YER025W YDR054C YNL187W YNL197C YPL202C YJR028W YDR221W YBL100C YAL048C YOL100W YER109C YEL056W YOL123W YOR068C YLR245C YGR156W YMR122C YLR047C YGR031W YDR442W YAR042W YLR310C YFR036W YEL075C YMR117C YOR060C YLR190W YJL197W YNL148C YGL190C YFL007W YOL067C YGL058W YLR331C YLR422W YBR212W YJL024C YFL067W YPR019W YHR161C YPR164W YDR053W YML034W YGR242W YJR106W YOR302W YGR036C YHR094C YLR402W YBR012W-A YOR308C YLR462W YML013W YDR521W YOR077W YPR197C YOR168W YOR116C YOL051W YDL128W YLR403W YGL254W YCL047C YGL167C YPL136W YER169W YLR463C YHL049C YJL008C YNL074C YFL032W YDR537C YJL143W YPR152C YNL254C YHR082C YFR034C YPL145C YPL162C YPR168W YBL005W-A YDL160C YBR232C YGR010W YPR203W YEL045C YDR029W YNL282W YJL175W YGR160W YFL065C YLL006W YOL065C YDR170W-A YDL032W YNR005C YHR056C YMR046C YML003W YNL091W YGL212W YLR248W YGR013W YKL070W YGL211W YCR081W YBL111C YOR135C YPL044C YJL019W YBR065C YCL029C YPR076W YOL079W YIR009W YNR063W YJL086C YPL182C YAR010C YOR310C YLR173W YCL020W YOR345C YIL084C YML075C YFL066C YKR042W YCR065W YGR190C YKL036C YML058C-A YMR029C YDR526C YDR136C YMR051C YDR145W YKL071W YPL205C YFL031W YGR002C YJL129C YAL004W YNL139C YBR152W YKL197C YEL006W YNL035C YLL038C YLR357W YOR008C YOR204W YCR079W YOR171C YLR249W YDL071C YPR088C YHR189W YLR385C YKL054C YKL033W YBL101W-A YPR024W YDL041W YJR120W YBL076C YDR123C YCR027C YML040W YNL054W YGL131C YOR301W YBR016W YLR393W YDR274C YEL076C YNL154C YCR028C YNL190W YBR266C YPL186C YOR087W YDR081C YJR026W YER056C YJL127C YDL062W YDR028C YPR174C YFL064C YMR147W YPL180W YPL073C YOL141W YCR026C YHR105W YMR246W YPR089W YBR064W YPL155C YGR259C YDR138W YNL179C YDR020C YPR156C YLR114C YPR136C YLL051C YER008C YBR049C YDR497C YGR229C YDR193W YHR058C YKL095W
hes1..haploid. erg6 hdf1 ymr034c ymr147w ymr040w ymr025w hat2 erd1 yml005w yml011c rip1 yar030c pet111 hog1..haploid. ymr029c cyt1 yml003w ymr031c
BC3 264 17
YFR040W YNR036C YBR251W YIL157C YDR079W YJL046W YAL055W YJL180C YNL237W YOR150W YMR245W YGL028C YOL158C YDR534C YHR116W YCL025C YDR028C YDL046W YBL038W YLR169W YER145C YFL044C YJL082W YNL160W YNL118C YBR010W YPR133W-A YHR140W YBL006C YDL137W YDR396W YBR006W YLR382C YML129C YGR207C YNR040W YLL001W YDR296W YDR462W YPR100W YKR052C YMR041C YLR312W-A YBL090W YBR024W YML038C YOL033W YFR024C YPL087W YFR007W YHR147C YMR002W YLR170C YKL142W YIL098C YLR069C YDR397C YNL031C YNL122C YKR006C YGR041W YPL097W YOR222W YOR289W YOR158W YDR322W YHR175W YKL157W YMR158W YBR122C YBR110W YKL151C YFR011C YDR511W YGR044C YOR152C YGR076C YNL081C YNL231C YML050W YJL096W YDR316W YHL040C YLR346C YKL137W YDR270W YNR020C YML087C YPL135W YKL220C YLR214W YPR002W YDR265W YDL130W-A YKL087C YKR067W YDR072C YNL185C YPL172C YGL226W YDL202W YDR011W YMR272C YBR208C YMR054W YER124C YKL053C-A YGR084C YDR286C YDL021W YKL169C YNL100W YGL107C YGL157W YJL143W YLL009C YGR231C YPL026C YDR032C YDR493W YLR203C YML081C-A YBL102W YNR037C YNL252C YMR193W YOL151W YNL183C YHL047C YBR062C YGR281W YBR094W YPL206C YBR053C YDR237W YPL072W YOR138C YOR135C YKL138C YGR062C YLR034C YOR357C YMR058W YDR347W YOL146W YLR126C YPR004C YOL071W YMR302C YBR282W YEL066W YPL073C YDR337W YBR192W YGR220C YOR049C YKL170W YPR067W YGL073W YCR003W YDR276C YPL224C YNR022C YOR286W YNL217W YIL093C YPL183W-A YHR059W YPL104W YPL118W YBR044C YOR384W YKR011C YDR375C YOR285W YKL008C YNR052C YOR334W YMR102C YAL044C YJL104W YFL041W YHR198C YDR175C YDL174C YOL096C YKL136W YGR021W YML009C YGR035C YDR264C YOR382W YOR053W YDR406W YNL137C YJR101W YNL177C YNL315C YHR143W YEL065W YOR327C YJR045C YDR345C YPR099C YOR215C YIL070C YBR207W YPR166C YPR047W YLR218C YNL259C YBL107C YDR116C YOR136W YDL045W-A YKR049C YDR494W YPL154C YBR146W YDR335W YOL153C YJL067W YGR215W YGL069C YLR046C YHR005C-A YNL066W YOR020C YML054C YNR001C YGR132C YGL068W YAL061W YMR157C YBR268W YLR168C YBR022W YLR304C YOL023W YNL306W YDR115W YPL013C YNL005C YHL035C YKR065C YKL167C YKR085C YBR179C YLR390W YMR291W YKL195W YOR383C YOR153W YKL171W YNL098C YMR188C YNL131W YML121W YLL051C YEL020W-A YBL005W YNL037C YLR371W YGL143C
imp2 ras2..haploid. afg3..haploid. X2.deoxy.D.glucose cbp2 yhr011w....14. cem1 kim4 aep2 yer050c rml2....13. pet111 msu1 mrpl33 top1..haploid. ymr293c bub3..haploid...2.
BC4 197 21
YIL140W YCR010C YER053C YGR070W YIL117C YJR004C YBL061C YMR236W YIL060W YNR034W YPR122W YOL011W YLR040C YNL053W YDR445C YGR040W YDR340W YBR040W YBL099W YDR461W YLL042C YPR064W YMR046W-A YPR031W YDR085C YBR264C YKR091W YCL019W YNL208W YBL062W YMR166C YIL017C YGL181W YOR127W YDR168W YLR334C YMR158C-B YGR156W YDR185C YPR115W YNL143C YGR014W YGL188C YOL105C YDR251W YNL283C YKL050C YJR025C YKL209C YMR173W YKL104C YML011C YNL279W YLR331C YLR422W YBR212W YJR030C YDR309C YBR012C YIL082W-A YJR029W YLR042C YFL026W YBR012W-B YBR012W-A YLR211C YDL243C YMR085W YBR133C YHR142W YDR331W YFL002W-A YGR279C YLR332W YLR350W YNL078W YGR092W YJR054W YFL047W YJL170C YOL019W YLR343W YDR537C YNL238W YCR018C-A YMR305C YNL145W YGL036W YFL027C YDR262W YLR120C YBL005W-B YMR304C-A YJR027W YFL035C-A YKL031W YMR232W YDR416W YMR046C YPL156C YER160C YDR170W-A YDL032W YJR153W YMR050C YLR035C-A YIL152W YDR283C YHR214W YDR525W-A YER168C YLR317W YGR143W YGL032C YJL019W YLR256W YMR176W YPL163C YBR188C YAR010C YCL055W YHR214W-A YCL020W YKR061W YGL116W YMR045C YML045W YDR249C YOL104C YBR083W YHR103W YLR119W YOR296W YIL123W YMR051C YHR213W YGR002C YOR247W YKL097C YBR013C YGL038C YDR124W YHR214C-B YNR044W YDR216W YCLX07W YIL082W YPL192C YHR084W YLR250W YLR414C YMR065W YGL260W YML039W YLR453C YCL027W YKR089C YMR266W YAR009C YBL101W-B YKR012C YBL101W-A YML040W YHR005C YBL016W YGR032W YHR195W YBR067C YER138C YGR250C YOR371C YKL202W YDR443C YJR086W YGR122C-A YJR028W YJR026W YDR095C YKL189W YDR366C YBL005W-A YLR452C YOL106W YMR206W YCR089W YKR013W YIL080W YDR282C YDR304C YOR137C YPL141C YAR064W YHR097C YPR002C-A YBR162C YJL157C YKR035W-A
ste18..haploid. spf1 X2.deoxy.D.glucose fus3..kss1..haploid. swi5 dig1..dig2..haploid. ste5..haploid. ste11..haploid. dig1 yer083c anp1 dig1..dig2 yor080w....3. tec1..haploid. kin3 ste12..haploid. gas1 sod1..haploid. kss1..haploid. ste7..haploid. yar014c
BC5 241 17
YHR052W YOR243C YJR032W YJL098W YER186C YLR215C YMR185W YOR308C YDR049W YKL021C YCL031C YPR112C YHR148W YCL059C YER002W YDL167C YBR034C YDR017C YDR364C YPR143W YHL039W YDR333C YOR252W YDR303C YDR412W YBR061C YDL116W YJR063W YAL025C YOR119C YLR409C YDR288W YKR079C YOR004W YHR170W YGL029W YER126C YFL002C YPR186C YML081W YJL148W YDR165W YDR083W YDL031W YER171W YDR101C YDR051C YOR118W YIL091C YPL001W YDR228C YGR276C YBR271W YPL126W YLR287C YNL114C YJL109C YLR009W YDR280W YKR078W YPL043W YNL182C YHR088W YIL096C YLR435W YLR003C YKL083W YIL161W YDR339C YDR152W YJR041C YER123W YMR061W YHR065C YJR002W YDR222W YDR299W YLL008W YJR141W YGR145W YDR325W YKL156W YIL103W YLR022C YNL022C YOR207C YNL075W YCR035C YNL150W YLR129W YDR087C YDR075W YHR085W YML043C YDR045C YJR003C YDR091C YIL019W YDR198C YHR066W YIL020C YPR137W YNL164C YKR056W YMR100W YIL110W YML062C YDL074C YJR042W YKL125W YDR365C YOL010W YNL002C YIR011C YDR324C YLR222C YBL039C YKL144C YPL012W YEL055C YPL183C YNL001W YCL054W YKL009W YNL207W YOL077C YGR128C YDR485C YBR163W YLL034C YLR276C YPL093W YPL239W YOR206W YDL073W YGL246C YNR053C YDL063C YCR054C YAL019W YML093W YHR197W YDL112W YJL061W YDL153C YKL186C YNR038W YNR003C YPR060C YDR496C YPR110C YDR267C YLR051C YDR021W YDR110W YNL227C YDR346C YER029C YJL010C YDR161W YOR361C YDL060W YLR002C YKR095W YBR242W YGL171W YJL162C YBR142W YGL078C YOL080C YOR145C YIL128W YNL248C YPL266W YOR154W YDR292C YKL014C YOR143C YGR272C YKR022C YGL070C YFL049W YNL110C YDR195W YPR169W YER099C YOL041C YKL057C YFR001W YGR072W YER127W YIL115C YGR095C YJR056C YGR187C YDR351W YHR069C YOR341W YDL030W YDR532C YPL193W YJL140W YCR020W-B YDR184C YKL143W YPL146C YKR081C YGR246C YPL263C YHR081W YER049W YBL028C YPL210C YKL082C YDR211W YCR095C YMR309C YLL011W YPL243W YGL103W YLR068W YIL130W YIL104C YOL022C YDR167W YKR063C YLR336C YFR002W YOR287C YJR097W YHR196W YGR103W YDR361C YIL079C YPR179C YPL112C YML080W YKR024C YDR257C YBR154C YJR136C
IDI1..tet.promoter. rpl8a cmk2 rps24a....9. CDC42..tet.promoter. arg5.6 yor006c dfr1 KAR2..tet.promoter. yel033w ymr014w yor078w ubr2 rpl27a....4. top1..haploid. fre6 rpl12a
BC6 215 18
YKL067W YDL027C YDR513W YJL067W YAL008W YGR182C YGR248W YBR086C YKL035W YPL165C YGL242C YDL046W YAL049C YGL037C YJR121W YJL164C YNL160W YHR092C YER053C YLR294C YDR322C-A YDR031W YDL137W YGR026W YLR251W YCR011C YOL153C YGR149W YIL124W YMR031C YGR130C YMR170C YIL017C YGL082W YGR194C YPR165W YPL087W YNL015W YHR004C YBL047C YGL161C YHR080C YKL142W YGL200C YPR026W YMR092C YPR028W YDR178W YER141W YJR085C YML100W YDR251W YBR230C YPR115W YGR237C YDR343C YER158C YGL227W YGR028W YKR016W YER150W YCL040W YGR044C YOR289W YDR096W YMR297W YFR014C YMR250W YIL111W YIL076W YJL152W YDR254W YFL014W YGR244C YEL024W YLR252W YDL110C YLR454W YPL123C YMR169C YBR183W YKL016C YIL136W YGL006W YML061C YMR072W YKR093W YBR026C YLR177W YFR006W YOL082W YDR134C YKL150W YML004C YDR512C YDL021W YGL005C YGR220C YBR169C YKL066W YJR142W YOR215C YDR032C YNR035C YJL153C YJL091C YLR295C YNL100W YLR178C YGR284C YCR009C YJL003W YAR027W YMR196W YBR053C YAL016W YLL026W YMR105C YCL035C YJL161W YOR142W YHR104W YDL004W YJL166W YGR232W YJR096W YGR088W YGR143W YJR080C YDR227W YDL130W-A YNL223W YPL004C YNL274C YER067W YNL266W YDR307W YOR374W YMR110C YMR261C YDL072C YBR052C YOR317W YHR113W YLR395C YOR173W YGL191W YDL091C YIL034C YML081C-A YDR074W YNL200C YOL053W YOL096C YDR284C YML128C YJR008W YGR111W YGL038C YDR377W YMR090W YJL151C YDR255C YDL134C YEL039C YKL007W YOL048C YLR201C YML120C YOL013W-A YOR124C YHR001W-A YPL154C YKL100C YPR160W YDR070C YER079W YGL069C YPR155C YDR133C YDL204W YDR335W YEL011W YBR039W YOL083W YGL248W YLR258W YML054C YDR342C YPL078C YDR358W YDL181W YDR056C YJR127C YKR011C YBR139W YMR160W YBR140C YDL124W YJL146W YFR053C YDR001C YOR103C YPR184W YGL187C YMR197C YBR149W YGR263C YBR126C YLR257W YMR315W YDR452W YPL271W YGR008C YDR319C
vac8 cka2 ase1....12. sbp1 yer050c rts1 yhr031c kim4 yor006c sir4 she4 cmk2 rtg1 ste24..haploid. vps8 ckb2 rps27b....11. erg4..haploid...7.
BC7 158 17
YPR166C YKR090W YDR513W YGL255W YFR007W YOL057W YKL035W YMR030W YOL103W YJR073C YGL242C YDL046W YAL049C YGL037C YGR157W YHR067W YGL160W YGR026W YKR001C YCR075C YDR219C YGR149W YIL124W YKL100C YHR076W YGR086C YMR267W YNL170W YGR194C YHR117W YOL033W YPL087W YHR004C YHR147C YGL161C YHR080C YOL087C YKL182W YMR179W YER141W YML100W YLR049C YDR322W YCL064C YHR050W YOR284W YPR028W YKL175W YKR051W YOL129W YDR147W YJL096W YKR085C YHL017W YKL067W YBR183W YLR253W YKR006C YGL006W YDL011C YDR528W YKR093W YBR026C YOR058C YFR006W YLR133W YDR503C YDL097C YGL005C YDL018C YGR220C YDL010W YJR101W YJR127C YNL169C YGL048C YNR035C YJL153C YOR232W YML021C YBR234C YBR053C YOL107W YER026C YAL016W YKL138C YPR029C YDR146C YDR347W YPL123C YOR367W YDR337W YBR089W YDL003W YML052W YJR080C YPL004C YDR307W YBL047C YDR129C YOL088C YMR199W YMR110C YJL112W YFL038C YER021W YBR052C YHR113W YKL140W YDL091C YJL180C YBR029C YHR123W YDR175C YKL126W YDR284C YGR111W YNL073W YGL038C YBR003W YKL066W YHL020C YDL134C YKL007W YPL061W YAR007C YER031C YBL058W YIL070C YER166W YJL124C YBR041W YGL069C YNL130C YKL117W YER080W YGL115W YOL003C YPL132W YHR121W YMR031C YMR160W YDR328C YFR053C YDR237W YGR221C YJL167W YKL195W YHL004W YOR317W YMR048W YDL101C YHL028W YNL131W YJL056C YLR257W YDR497C YMR210W
IDI1..tet.promoter. gfd1 cmk2 ase1....12. ymr031w.a ecm34 arg5.6 yhl029c she4 vps8 X2.deoxy.D.glucose rtg1 utr4 swi5 ckb2 Tunicamycin yel008w
BC8 159 14
YLR391W-A YIL107C YBR294W YPR197C YDR039C YJL171C YIL117C YNL293W YML057W YDR178W YDR055W YPL229W YOR105W YCR099C YJL155C YOL011W YPR078C YGR189C YML087C YEL058W YMR192W YOL122C YOR363C YDR085C YKR091W YDR350C YDR034W-B YNL208W YKR046C YPL088W YIL116W YOR127W YPR165W YPL221W YDR242W YBR007C YKL163W YPR154W YIL108W YJL161W YPL159C YGR166W YGL248W YHR138C YMR316C-A YIL074C YDR127W YDL234C YLR093C YER069W YFL030W YLR225C YPR198W YJL222W YLR152C YBR004C YMR169C YIL152W YNR059W YNL294C YLR332W YHR030C YCR073C YBR295W YFL057C YMR184W YJL159W YFL028C YGL156W YOR353C YDR391C YKL129C YDR040C YER167W YBR005W YOL159C YBR035C YJL048C YDR262W YKL161C YPL057C YHR006W YPL067C YMR124W YDL173W YPL052W YJR130C YLR414C YNL192W YIL023C YJR154W YGL219C YER077C YBR269C YMR097C YPL188W YAL064W-B YDR525W-A YDR059C YNL036W YKL162C-A YDL130W-A YDL054C YLR099C YLR356W YPL271W YBL078C YLR121C YKR061W YNR066C YDL072C YGL165C YJR155W YMR200W YPL163C YLR119W YKL104C YHL027W YCL049C YBL033C YLR194C YLL027W YOL016C YMR191W YPR148C YOR306C YAL053W YDR077W YLL012W YOL063C YIL165C YMR008C YDR293C YOR104W YMR238W YKL023W YOR337W YPL089C YOR230W YEL060C YKL218C YLR120C YPL002C YIL046W YJL108C YMR294W-A YKL065C YHR209W YIL173W YGL114W YBR256C YDL172C YDR001C YGR282C YKR013W YGR032W YOR208W YMR315W YDL223C
Itracozole X2.deoxy.D.glucose fks1..haploid. yer044c..haploid. erg2 CDC42..tet.promoter. qcr2..haploid. yer083c anp1 she4 FKS1..tet.promoter. gas1 Tunicamycin ERG11..tet.promoter.
BC9 222 7
YOR243C YDR065W YOR076C YOL142W YDL027C YMR093W YOR326W YCR074C YMR152W YPL183C YPR041W YBL069W YMR236W YMR211W YNL304W YKR087C YDL127W YJL098W YAR028W YBR058C YLR313C YLR008C YGL144C YAL031C YDL088C YGL113W YKL010C YOR213C YHR039BC YBL058W YCR011C YNL316C YNL284C YDL197C YDR191W YLR219W YML006C YGR171C YOR281C YLR465C YHR117W YJR138W YGR109C YHR028C YKL118W YDR180W YMR022W YMR179W YLL062C YCL024W YKL134C YPL157W YCRX05W YDR495C YNL102W YMR274C YGL190C YCRX03C YHR079C YIL138C YNR042W YDR063W YJR055W YDL090C YGL182C YPR195C YLR195C YDR064W YBR274W YOL099C YBR073W YLR315W YDR278C YDR196C YLR386W YHR058C YNL216W YGR036C YNL225C YPL023C YDR434W YOR123C YGR011W YJL154C YER173W YJL186W YMR289W YJL141C YDL176W YCR002C YML077W YNL094W YGR077C YER032W YOR260W YGL107C YJR062C YPR035W YHR082C YMR113W YLR389C YML035C YOR112W YOR162C YGL214W YGR057C YDR084C YNL282W YLR416C YJL119C YKR062W YKL088W YDL143W YMR215W YKR077W YLL010C YKL038W YBL081W YKL114C YGL127C YGL211W YBL055C YBR002C YKR023W YCL052C YMR132C YLR137W YEL007W YHL005C YBL089W YNL331C YDR267C YPL094C YLR384C YDR538W YLR061W YDR129C YIR022W YBR123C YJL010C YMR193C-A YJR040W YBR113W YFL038C YPL122C YGL236C YJL180C YJR031C YOR274W YNL047C YHR123W YJR076C YNL019C YNR023W YJL129C YGR075C YOL073C YLR098C YOR088W YJR107W YBR070C YER129W YNL267W YJR126C YPL208W YOR114W YLR366W YBR130C YPR090W YMR154C YAL043C YKL033W YIL139C YMR298W YHR069C YCR027C YOR241W YNL165W YOL148C NORF2 YKL028W YPR073C YPL139C YLR077W YDR281C YPR027C YGL115W YBR194W YMR079W YLR140W YOR087W YBR087W YAR002AC YDL033C YJL029C YMR159C YDR464W YOL078W YOL031C YPR190C YBR095C YJL051W YOR297C YLR427W YCL063W YGR221C YDR332W YJR160C YDR407C YDR440W YLR351C YLR117C YDL101C YKL108W YPR175W YDR472W YOR343C YAL018C YGR270W YLR371W YGL143C YDL002C
erp4 bub2 mbp1 yor009w pcl6 clb6 sap1
BC10 51 16
YHR005C-A YJL130C YOR313C YGR176W YIL016W YBR141C YDR527W YJL078C YOR263C YOL144W YCR066W YBL113C YBR112C YLR195C YDL049C YPR137W YDR480W YJL073W YHR094C YDR314C YKL216W YGL022W YHR083W YKL084W YDR312W YGL240W YLR113W YDR176W YOR162C YER162C YNL065W YDL052C YJR005W YPR077C NORF12 YHL019C YPL106C YOL143C YNL268W YER001W YIL053W YKL107W YFL023W YPR202W YJL087C YDL156W YPR136C YPR123C YHR172W YEL035C YFL013C
ste18..haploid. fus3..kss1..haploid. sst2..haploid. dig1..dig2..haploid. ste5..haploid. ste11..haploid. dig1 dig1..dig2 yor080w....3. kin3 hog1..haploid. ste12..haploid. ste24..haploid. sod1..haploid. kss1..haploid. ste7..haploid.
BC11 267 3
YNL249C YNL174W YOL163W YOR354C YNL188W YNL305C YNR028W YFR027W YNL233W YDR010C YNL237W YNL040W YDL169C YNL213C YNL103W YNL003C YNL243W YNL073W YNL123W YNL282W YNL253W YNL158W YNL113W YNL024C YNL087W YNL063W YNL261W YNL032W YNL152W YNL041C YNL079C YNL096C YNL316C YNL212W YNL248C YNL197C YNL207W YNL232W YNR015W YNR020C YNL312W YNL288W YNL015W YNL133C YNL084C YHR028C YNL200C YNL052W YNR037C YNL064C YNL122C YNL153C YNL273W YNL244C YNL263C YGL188C YNL114C YNL283C YNL102W YNL048W YNL255C YNL182C YNR030W YNL089C YPL074W YER162C YNL095C YNL159C YNL215W YNL161W YNL201C YGR107W YNR021W YNL260C YNR032C-A YNL335W YNL081C YNL042W YNL231C YNL061W YMR011W YNL264C YNL005C YNL010W YNL134C YNR051C YNL059C YNL022C YNL225C YNL228W YNR045W YNL075W YNL129W YNL121C YBR162C YNR059W YNL266W YNR027W YNR008W YNL294C YNL202W YER112W YNL137C YNL189W YNL214W YNL168C YNR046W YNL291C YNL181W YML016C YNL094W YNL147W YNL262W YNL222W YNL265C YNL256W YNL135C YNL238W YNL062C YNL254C YNL002C YNL281W YNR040W YNR035C YNR036C YNL025C YNL151C YNL050C YNL008C YNL175C YNL086W YNL120C YNR043W YNL171C YNL167C YNL287W YNL184C YNL297C YDR237W YMR224C YNL083W YNR026C YNR054C YLR069C YNL056W YNL329C YNR053C YNL267W YNR029C YNL326C YNL136W YNL156C YNL140C YNL314W YNR010W YNL252C YNR038W YNR003C YNL330C YNL007C YNL016W YNL077W YNL047C YNL227C YNL247W YNL166C YMR125W YPL118W YNL280C YNR067C YNL183C YNL069C YNL193W YNL239W YNR052C YNL088W YNL313C YNL132W YNL250W N2 YNL118C YNL323W YNL208W YNR023W YNR012W YNL044W YNL035C YNL110C YNL076W YNL126W YNL011C YNL177C YNL315C YNR013C YNL021W YNL004W YNL038W YNL186W YNR033W YNL091W YNL164C YNL295W YNL271C YNL046W YNL039W YNL229C YNL317W YNL054W YNL259C YNL165W YNR022C YNR039C YNR055C YNL272C YNL026W YNL049C YNL099C YNR049C YNL138W YNL221C YNL154C YNL292W YNL219C YNL001W YNL299W YNL085W YNL125C YNL284C YNL101W YNR063W YNL115C YLR312C YNL148C YNR042W YNL176C YCRX14W YNL185C YNL308C YIL130W YNL218W YBR095C YNL306W YNL286W YNL258C YNL199C YNL206C YNR061C YNR006W YNL027W YNL006W YNL116W YNL139C YNL163C YNR031C YNL098C YNL131W YNL045W YNL066W YNL155W YNR048W YNL100W YNL327W YFL013C YNL070W YNL111C YNL124W YNL141W
yhr011w....14. yor051c....14. pfd2.....14.
BC12 251 3
YOR025W YEL018W YHR108W YGL047W YGL012W YLR024C YBR027C YJL015C YGL176C YKR057W YNL040W YAL064W YPR084W YBL101C YNL108C YFR056C YLR204W YLR032W YDR272W YGL231C YKR103W YGL168W YDR190C YGR147C YIR012W YGL084C YCR085W YBR248C YLR012C YNR067C YJR152W YKL133C YBR297W YBR157C YCR036W YOR330C YHR079BC YDR474C YLR109W YLR442C YMR243C YOR068C YOR376W YER155C YBL007C YDL130W YKR005C YLR041W YGR014W YOR056C YIL074W YLR141W YLR458W YNL163C YDL208W YJR014W YKL027W YLR434C YGR117C YGR222W YOR393W YFL001W YAL014C YHR102W YFL067W YGR085C YLR349W YPR022C YBR243C YIL058W YGR254W YEL040W YJR114W YDR215C YGR110W YNR032W YDL151C YDL102W YML059C YML069W YDR023W YGR151C YIR010W YLR160C YLR271W YLR243W YKR044W YPL259C YIL059C YGL177W YER132C YLR456W YOR272W YIL166C YGR177C YCL022C YBR075W YIR019C YNL011C YJR022W YEL022W YDL215C YNR065C YPL152W YDR504C YJL190C YMR218C YOR082C YMR295C YBR185C YLR163C YJL153C YMR293C YER128W YJL207C YOR106W YBR191W YMR304C-A YJL042W YIL163C YGR212W YHL018W YIL003W YDR416W YOR223W YDR471W YFL052W YER182W YJL050W YPL217C YOL151W YDR449C YER111C YEL031W YBR100W YER104W YKL141W YDR125C YMR027W YMR209C YGR252W YNL290W YDR293C YGR228W YMR052W YPL224C YKL061W YDL210W YNL257C YKL194C YMR259C YPR044C YPL238C YNL273W YPR020W YDR378C YMR306W YBL086C YJL002C YOR366W YGR019W YCR071C YOR328W YPL003W YJR131W YCR032W YCR055C YIL145C YNL275W YBR124W YHR213W YGL193C YPR034W YPR150W YER129W YGR119C YLR279W YPL110C YPL223C YGL256W YBR275C YDR271C YBR023C YGR069W YGR251W YPR010C YDR224C YBR106W YCR016W YOL124C YPL007C YJL177W YGR133W YBL044W YPL149W YNR041C YGR226C YCLX09W YPR103W YDR148C YOR097C YOR036W YLR210W YOR242C YPL283C YMR083W YKL053W YDL131W YLR431C YPL242C YDL125C YLR171W YGL189C YNL320W YLR284C YOR125C YMR128W YGL250W YJR088C YKL030W YPR068C YJL069C YIL102C YMR076C YKL055C YOL160W YPR080W YGR073C YOR180C YER177W YDR130C YDR294C YPL053C YGR080W YHR135C YDR015C YMR304W YLR390W YNR025C YGL025C YEL077C YGR053C YPR116W YGR023W YLR376C YML102W YML130C YOR334W YGR008C YGL258W YAR040C
yer030w yer024w gal83
BC13 372 2
YOR389W YOR011W YDR041W YIL176C YMR171C YNL213C YHR139C-A YGR066C YKL224C YLR313C YHR092C YGR236C YJR052W YKL188C YKR102W YDR259C YAL063C YPL258C YJL219W YGR144W YCL069W YPL166W YLR347C YER045C YNR075W YBL008W YAR035W YIL074W YOL156W YBR182C YML091C YNR045W YLR202C YPR151C YNL310C YAL039C YDR223W YML117W YBR005W YDR273W YLR300W YOR010C YGR150C YOR062C YKR105C YIR016W YIL172C YMR252C YCR101C YEL049W YER121W YDL245C YGL096W YER067W YDR089W YLR237W YGR213C YHR043C YDR306C YIL120W YJL074C YLR461W YDR343C YDR403W YMR056C YNL285W YLR097C YMR081C YNR071C YEL060C YML131W YOL083W YJR061W YPR124W YNL210W YJL217W YMR279C YMR104C YPR056W YMR206W YDR009W YBL064C YLR037C YHR097C YLR221C YKL221W YJL223C YNR014W YNL173C YMR063W YLR067C YPL275W YLL054C YDR085C YFL020C YDL037C YNR076W YOR174W YLR149C YMR138W YHL044W YDR149C YNR056C YBR301W YJL221C YOR134W YDL107W YJL214W YER028C YML029W YLR189C YPL119C YGL121C YDL019C YJR094C YDR270W YIR039C YGL146C YOR032C YAL065C YHR160C YBR240C YCR104W YMR322C YGR067C YLL064C YBR161W YGL110C YLR394W YOL137W YHR044C YHR033W YKL217W YJL105W YPL215W YOL130W YIL055C YDR217C YGL108C YCL014W YNL274C YIL073C YOR178C YNR072W YNL193W YHR024C YER046W YDL118W YDR541C YER034W YOR055W YGL179C YGL017W YML090W YMR177W YLL028W YGL260W YMR107W YPL054W YDR386W YPR057W YPL114W YGR258C YLR026C YJR129C YLR311C YPR027C YDL024C YAL061W YHR176W YMR225C YCR100C YGR192C YFL053W YHR111W YDR088C YNR002C YGL090W YDL079C YOL099C YNR068C YAR062W YDL080C YOR129C YDR213W YJL220W YML107C YHL042W YKR098C YPL008W YMR023C YLL003W YGR248W YFR041C YCR020C YER054C YOR190W YDR402C YHL023C YBR197C YHR049W YPR009W YPL230W YOL113W YJR158W YOL084W YPR065W YAL032C YKL199C YMR316C-B YOR013W YMR325W YMR173W YDR043C YGR294W YOL161C YOR191W YER061C YFR035C YPR013C YGR169C YGR293C YOR192C YHR139C YMR319C YBR085W YIL011W YKL208W YGR180C YPR196W YNL033W YLL025W YLR281C YHL016C YDL069C YLL055W YKL091C YDR401W YER037W YIL066C YGL045W YJR067C YNR073C YLR327C YOR026W YOR286W YBR298C YGR283C YBR063C YML015C YKR075C YJL023C YEL067C YPL278C YER011W YPL134C YBL066C YOR009W YLR151C YGL157W YPR121W YKR058W YNR060W YIL170W YKL062W YDL049C YJL218W YNL009W YPL115C YDL039C YER188W YLR057W YGL213C YKR040C YHL046C YHR022C YDR533C YIR041W YPL200W YER147C YJL106W YJL163C YDR359C YDR437W YPL107W YEL059C-A YDR405W YJL026W YGR097W YHR156C YNL144C YGR289C YHR140W YOR034C YLR142W YBR098W YKL043W YLR269C YGR165W YGL261C YGL093W YPL282C YMR244W YKL193C YGR101W YLR232W YMR034C YPL171C YKL223W YBR066C YEL069C YKL215C YCR037C YJR038C YMR020W YFL054C YBR288C YIL099W YPL277C YJL114W YNR074C YHR131C YML084W YBR203W YCR098C YKL159C YPR192W YNR058W YLR213C YER143W YLR031W YLL041C YJL216C YLR428C YOR188W YPR021C YDR542W YOR049C YEL070W YOR205C YBL043W YMR253C YOL160W YGR161C YNL029C YMR324C YKL187C YGR292W YGR243W YAL068C YIR042C YOR378W YGL158W YFR015C YDR345C YGL162W YGR052W YDL244W YLL052C YER096W YER066C-A YOL055C YDR044W YJL035C YGR153W YBR235W YIL162W YHR049C-A YHR129C YBR299W YDR277C YGR154C
tup1..haploid. ssn6..haploid.
BC14 171 3
YLR001C YDR220C YJL030W YJL155C YFL056C YNL305C YAL008W YMR101C YBL085W YJL101C YMR190C YNR077C YIL027C YJL026W YJL001W YKR027W YIL087C YMR280C YML020W YCLX04W YPL167C YLR223C YMR270C YFL061W YDR252W YIL017W YLR251W YER101C YLR086W YOL108C YJR044C YPR006C YAR030C YML030W YOR114W YER187W YJL211C YKL103C YER095W YLR070C YEL045C YBR214W YNR064C YNL335W YER070W YAL024C YDL011C YNL319W YCR064C YIL048W YAL026C YDR285W YDL059C YOR005C YDL029W YOR226C YMR250W YML050W YLR034C YNL134C YGR134W YLR270W YDL243C YBR262C YDR180W YBR190W YLR423C YOL162W YCRX21C YMR053C YDL007W YHR119W YHR014W YPL077C YMR251W YGR116W YDR391C YGR180C YDL021W YDL097C YOR173W YEL073C YCLX05C YML118W YKL007W YLR013W YGR099W YKR020W YPL091W YDR024W YGL214W YPR032W YJR112W YGL087C YNL167C YMR177W YFR003C YKR062W YAR050W YML042W YJL161W YCL042W YAL028W YKL050C YLR391W YJR096W YKL049C YDL017W YDR420W YGL259W YBR109C YNR063W YIR022W YCRX12W YGR090W YAL017W YJL018W YPL092W YOL131W YDL158C YBR285W YIR017C YPR146C YMR159C YLR236C YBR013C YCR041W YBR070C YNL331C YHL010C YBR173C YLR306W YIL066C YNL307C YMR040W YDL109C YGR037C YDR501W YOR280C YJL028W YDR179C YNL235C YHR075C YCR024C-A YFL034W YLL020C YBL073W YPL070W YDL114W YDR394W YLR140W YNL014W YIL065C YPL124W YDR344C YAL029C YKL002W YMR007W YFL043C YDL235C YDR332W YDR009W YEL047C YLL060C YDL101C YKL108W YGR235C YJR020W YKL205W YFL033C YIR028W
HU MMS yhr031c
BC15 160 3
YHR052W YGR115C YJL030W YER063W YBL085W YMR115W YAR003W YCR105W YHL022C YLL011W YOL068C YPR072W YPR102C YDR372C YLL022C YLR363C YPR153W YLR374C YLR131C YBR246W YGR227W YDR431W YKL113C YJL125C YBL100C YNL304W YJR135C YNL084C YIL086C YFR048W YLR054C YLR261C YHL014C YDL237W YER139C YNL332W YGL129C YBR122C YCR072C YCR040W YMR163C YKL166C YLL036C YLR007W YOR325W YBR274W YOR305W YLR418C YPL143W YAL007C YHL048W YPL175W YDL011C YJL154C YOL070C YBL084C YPL244C YFR011C YFL068W YFL047W YNL240C YIL110W YJR123W YMR033W YPR101W YDL105W YNL230C YPL097W YNL023C YGR215W YDR440W YDL240W YDR236C YOR001W YGR191W NORF30 YJL169W YNL083W YNL107W YCL062W YJL058C YMR302C YGL127C YPL152W YFL032W YLR075W YOR043W YER016W YJR080C YLR137W YOL049W YML032C YOL007C YER162C YDL035C YFR045W YHR113W YCR008W YER161C YEL032W YGR129W YDR498C YLR082C YCR080W YPL241C YDR181C YGL097W YBR183W YKR018C YLR019W YGR168C YPL005W YNL277W YJL147C YBL093C YDR067C YDL065C YDL165W YOR108W YJL107C YMR154C YOR342C YPL203W YDR148C YLR426W YIR029W YOL148C YER079W YOL112W NORF8 YJL164C YJR102C YDR047W YNR015W YEL036C YLL029W YMR168C YDR400W YGL247W YDR448W YDR356W YPL228W YNL306W YKR063C YJR050W YMR326C YIL080W YDR516C YDR183W YCL061C YGR089W YPL164C YKL042W YJL081C YPL100W YGL126W YMR127C YKL211C YPR140W YCR029C-A
sgt2 clb6 erp4
BC16 80 3
YLR038C YMR213W YER184C YOR175C YOR277C YOL150C YML002W YDL214C YLR319C YBR080C YPR094W YLL019C YOL126C YBR114W YPL270W YIL174W YER144C YBL067C YOR225W YNL012W YDL096C YNL264C YLR135W YJL195C YJR010C-A YNL300W YDL068W YJR009C YOL157C YOR198C YJR034W YDR322C-A YAR070C YLL040C YER041W YBR032W YJL102W YBR172C YHR045W YNL189W YLR006C YLR397C YPR098C YCRX08W YLR346C YNL043C YKR029C YER017C YOR045W YLR304C YBR136W YAL067C YOR031W YDL164C YHR125W YBL112C YOL033W YKL216W YMR037C YOR092W YOL035C YBL088C YGL203C YLR035C YOL115W YBR283C YNR037C YPL128C YDR349C YGR209C YLR230W YPL045W YOR299W YBR049C YNL243W YGR198W YOR156C YMR016C YMR158W-A YLR366W
far1..haploid. rvs161..haploid. ste4..haploid.
BC17 53 2
YNL328C YMR322C YDL161W YJR021C YOR214C YKR105C YCR014C YOL154W YPL185W YGR044C YMR040W YDR475C YFL019C YFL026W YBL097W YPL121C YEL074W YGL010W YAL037W YDL169C YAR069C YJL191W YDR536W YFR019W YPL109C YPL257W YER084W YKL086W YBR050C YIL112W YMR062C YFL013W-A YMR135W-A YBL053W YPL166W YOL015W YFL053W YAL067C YMR204C YER044C-A YGR063C YNL136W YDR015C YPR101W YGR139W YDL225W YMR254C YNL244C YCL001W YLR174W YFL015C YLR458W YAR052C
ymr040w yap3
