# Supplementary material for: DeBi: Discovering Differentially Expressed Biclusters using a Frequent Itemset Approach
Source: Algorithms Mol Biol. 2011 Jun 23;6:18. doi: 10.1186/1748-7188-6-18 (PMC3152888; doi:10.1186/1748-7188-6-18)
Supplement: Additional file 3 — DeBi, BIMAX, ISA, OPSM, SAMBA and QUBIC biclustering results and GO term, TFBS enrichment analysis of the genes and conditions in biclusters on yeast data. [file 1748-7188-6-18-S3.ZIP › file3_yeast/biclusters/opsm/opsm.txt]

BC0 3672 2
YBR177C YOR011W YJL155C YHR067W YOR186W YOR043W YFR027W YAL064W YGR164W YDR459C YLR144C YNL003C YLR255C YMR288W YBR135W YCLX10C YBR160W YPR081C YLR313C YDL238C YJL082W YIR004W YJL142C YPL191C YKL190W YCRX02C YDR312W YLR348C YBR248C YGL239C YPR033C YLR382C YJL077C YJL131C YDL170W YIL124W YIL171W YLR219W YPL039W YKL048C YIR013C YOR156C YKL183W YLR189C YFL021W YCR018C-A YLR362W YKL083W YMR283C YDR090C YKL029C YPL166W YKL052C YFR005C YOR072W YAL026C YOL034W YMR038C YFR050C YAR060C YBL008W YLR447C YNR069C YOL058W YCL023C YDR540C YOL126C YOL156W YAR019C YHR130C YOL116W YJL140W YBR182C YGL257C YDR196C YMR175W YBR202W YDR410C YBR280C YGR020C YNR045W YML105C YNL143C YNL288W YIL091C YOR322C YPR054W YLR357W YPL104W YNL103W YAL046C YDR198C YIL004C YNL168C YOR184W YIL166C YGR122C-A YIL106W YNL147W YBR159W YDR364C YML127W YCL030C YHR078W YOR046C YJR108W YDR286C YJR115W YDR399W YKL006W YGR099W YBL015W YJL091C YJR140C YOR062C YJR095W YPL067C YGR191W YBR094W YOR306C YDR035W YGL053W YGR077C YJL195C YCR087C-A YDL073W YDL004W YNL093W YOR391C YOL001W YBR089W YLR075W YBR054W YDR059C YOL063C YPL224C YLR137W YLR020C YER067W YGR291C YMR210W YOR058C YPL248C YDR531W YIL013C YLR466W YMR233W YPL206C YOL136C YMR085W YDR393W YBR293W YIR022W YGL084C YNR052C YGR019W YOL076W YER145C YHR123W YBL033C YDR022C YPL266W YGR051C YOR304W YLR438C-A YOR249C YER129W YGL062W YBR296C YER169W YIL082W YGL241W YEL025C YLR108C YLR229C YNL186W YMR040W YPR176C YBL063W YLR035C-A YKR008W YDR509W YKR064W YLR097C YCR060W YJL036W YER041W YGR277C YBR036C YMR015C YPR116W YOL014W YOR288C YJR061W YCLX02C YLR140W YML054C YHR089C YMR168C YJR028W YLL035W YMR258C YCR006C YGL114W YER027C YER167W YMR104C YGR073C YER107C YNL199C YDR117C YFL-TyA YCR026C YBL052C YGR259C YPR036W YBR076W YJR038C YLL019C YGR235C YDR068W YLR406C YBR009C YOR349W YML009C YDR142C YKR026C YFL044C YJR043C YJR027W YMR322C YJL078C YJR126C YIR023W YBR116C YLR383W YKL035W YDR491C YDR082W YDR348C YLR369W YKL182W YDR469W YDR333C YGL051W YKL051W YOR025W YLR294C YPL167C YIR012W YLR363C YNL328C YJL179W YDR219C YCR011C YLR431C YKR046C YJR005W YGR217W YNL072W YBL098W YDL095W YOR174W YPR149W YGL181W YKR039W YPL087W YNL015W YPL065W YGL003C YJL054W YHR178W YOR118W YLR205C YDR268W YGL192W YPL170W YOL162W YOL003C YJL221C YML094W YKR006C YDL117W YMR131C YDR251W YPL269W YMR293C YNL048W YJL214W YIL105C YNL119W YNR006W YHR044C YLR435W YDR285W YJR152W YKL077W YFR046C YDR467C YGR085C YHL014C YLR101C YIL058W YOL097C YOR110W YJR114W YJL096W YJR141W YDR407C YGR110W YBR258C YLR457C YAL007C YLR262C-A YGR098C YOR264W YGL154C YBR190W YAL064C-A YJL123C YJL203W YAL009W YMR153C-A YIL147C YBR129C NORF30 YBR176W YOR050C YDL215C YGR167W YFR026C YKL099C YDR315C YBR134W YBR161W YGL238W YGL085W YNL104C YPL145C YIR041W YIL118W YLR230W YGL214W YHR006W YFL069-TYB YDR247W YGR018C YOR364W YMR232W YGR106C YNL083W YAR050W YBL018C YPR202W YIL026C YDR131C YER111C YML049C YOL071W YOR336W YER144C YOL039W YOR385W YER168C YPL265W YOR227W YGR050C YNL298W YDR392W YBR290W YCR097W YNL274C YNR075W YDR021W YHL011C YCR070W YFL017W-A YCL020W YLR446W YOL157C YPR095C YFR051C YHR024C YHL037C YDR188W YOL128C YGL236C YGR129W YAR018C YNL296W YDR017C YOL080C YOL037C YNL275W YPR160W YJL075C YGR021W YBR205W YOR321W YML104C YBR183W YGL256W YOR319W YOL048C YHR201C YNL256W YCR102W-A YMR278W YER184C YER106W YGL260W YML039W YNL295W YML015C YKR089C YER166W YNL098C YBR056W YCR027C YML040W YDL194W YER079W YBL107C YER024W YDR116C YGR258C YIL021W YPL234C YMR110C YDL056W YOR209C YMR178W YPR017C YGL115W YOL129W YMR247C YCL013W YML071C YLR016C YNL090W YBR042C YGL103W YJL194W YNL183C YOL015W YBR095C YJL018W YML129C YMR045C YPR184W YNL193W YMR187C YPL223C YKL211C YDR389W YPR002C-A YOL002C YML111W YLR056W YKL205W YLR407W YBR088C YLR076C YBR055C YOR175C YNL329C YFL005W YCL046W YMR152W YJL015C YML057W YPR170C YKR038C YGL028C YMR029C YGL180W YJR073C YNR032W YKL158W YIR030C YNL012W YDL096C YJL055W YOR135C YNL188W YMR132C YDR303C YPL008W YPL086C YNL191W YCR085W YMR046W-A YGL193C YDR203W YDR252W YLL003W YOR165W YDR054C YLR409C YNL316C YMR141C YBL062W YJL046W YDR221W YMR267W YKR009C YDR078C YCR061W YMR078C YOL078W YDL154W YLR390W YIR020W-B YCR029C YOR289W YPR162C YOL013W-A YPR071W YPL238C YGR166W YDL161W YDL212W YNL161W YJR055W YDR096W YJL120W YKL102C YBR175W YPL046C YAL066W YOR191W YLR315W YNL150W YNL105W YKL196C YNR005C YDR314C YHR079BC YLR231C YBR012W-B YBR012W-A YPR105C YKL098W YJR139C YKL016C YPL111W YGL017W YFL002W-A YKL174C YJR013W YJL133W YGR260W YKL018W YDL176W YBR111C YPR037C YKL121W YML036W YKR027W YFL047W YGR201C YPR122W YKL034W YKL061W YJR042W YKL169C YER093C YKL136W YHR048W YNL023C YDR349C YDR214W YGL226C-A YLR295C YFL027C YBL005W-B YOL102C YNL258C YGL235W YFR003C YNL297C YGR183C YGL148W NORF25 YOR002W YPL133C NORF23 NORF22 YAL028W YOL056W YPR092W YGR116W YFR052W YMR302C YDR404C YHR132C YOR026W YLR103C YLR188W YGL073W YDR194C YOL049W YDR014W YNL257C YNR030W YGL259W YIL093C YBR037C YGR022C YOR294W YKL076C YDR466W YNL331C YJL210W YFR045W YNR067C YIL151C YDL223C YAL044C YPL102C YAL010C YFR032C YNL118C YJL206C-A YBR124W YHR079C-B YOL096C YDR284C YAL004W YJL097W YBR259W YGR111W YCL032W YBR193C YJR120W YHR143W YBR222C YPR088C YLR131C YPR101W YPR140W YEL005C YCL004W YBR096W YJL206C YBL044W YHL012W YDL071C YDR123C YHR110W YBR041W YDR430C YPR185W YPL273W YOR242C YNR035C YER065C YCR036W YLR077W YCR044C YNL219C YDR525W YGR040W YML041C YLR057W YCR004C YHR005C YFR014C YHR121W YDL179W YBL019W YMR231W YDL062W YJL085W YDR533C YOL148C YLR452C YPL200W YDR130C YIL015W YOR129C YBR291C YOL038W YJR160C YGL082W YOR086C YDR020C YGR053C YJL093C YOR320C YNL082W YLL051C YDR427W YOR279C YLR036C YAR040C YNL311C YCR062W YLL002W YJL030W YLR424W YLR408C YMR093W YKR066C YDR079W YMR268C YCL066W YML070W YBR074W YOR150W YDR055W YCL059C YMR140W YNR065C YPR072W YOR238W YPL054W YLR040C YDR244W YER189W YJL009W YDL088C YDL137W YJR063W YLR113W YOR230W YDL157C YJL184W YER025W YDL015C YGL046W YKR086W YGR042W YDL197C YER078C YDR115W YCR001W YGR071C YCR106W YML038C YER187W YML014W YER109C YGL112C YOR233W YLR011W YPR049C YDL057W YPR014C YGR257C YEL045C YHR150W YPL235W YJL136C YDL008W YOR047C YLR122C YDL159W YJR014W YJL132W YGL190C YPL018W YGR202C YJR041C YFL046W YDR379W YMR179W YLR381W YKL065C YHR169W YOR103C YLR282C YDL175C YDR215C YDR447C YKL168C YDL200C YDL102W YER092W YIL121W YHR176W YLR214W YPL021W YIR010W YDR331W YOR293W YJL114W YKR044W YLR025W YFL004W YMR068W YPL098C YGR239C YKL055C YJL041W YJR070C YMR033W YDL097C YGL005C YGR262C YBL111C YDL111C YMR133W YDR202C YPL007C YGR215W YNL013C YDR253C YML096W YDR300C YMR007W YGL087C YIL003W YMR224C YKL088W YAL045C YJL216C YCRX01W YDL222C YKL079W YFR044C YGR105W YPL103C YDR283C YJR096W YLR398C YBR192W YNL140C YKL027W YGR143W YER007C-A YNR022C YGL229C YOR130C YBR125C YDR409W YBR221C YJL094C YKL057C YJR056C YPL158C YMR326C YBR174C YOR012W YGR161C NORF11 NORF13 NORF14 YAL067C NORF16 NORF17 NORF18 YNL206C YBR103W YIL132C YNL006W YNR004W YDR317W YHR064C YOR215C YKL179C YMR020W YDR377W YPL045W YNL126W YBR132C YKL040C YPL192C YLR249W YNL004W YOR378W YFR015C YOR265W YOL139C YBR207W YAR009C YOL073C YMR065W YOR266W YPL203W YNR055C YHL040C YHR200W YDR426C YNL221C YOR278W YER146W YOR365C YNL085W YDR394W YPL242C YPL210C YOR330C YAR014C YOR353C YOR087W YHR159W YPL132W YOL055C YPR093C YJL089W YOL082W YAL029C YKL013C YOR148C YFR053C YCL026C YHL035C YMR301C YLR336C YDR294C YDR015C YBR285W YPR194C YNL070W YGR023W YFL033C YNL131W YGR154C YJL185C YGL258W YDR193W YLR371W YDL196W YLR130C YBR057C YNR059W YER186C YCR058C YKR070W YCR005C YGR296W YPR055W YML017W YER108C YNL324W YLR032W YLL030C YPL035C YLR089C YIR044C YPL161C YMR022W YBR099C YDL050C YJL063C YOL021C YLR123C YEL020C YOL060C YNL208W YOR059C YDR431W YNL232W YBR070C YDL076C YDR120C YMR227C YPR186C YGR194C YDR486C YLR465C YJL192C YBR040W YPL221W YNL325C YMR013C YOR376W YBL047C YNL293W YEL051W YPR135W YLL023C YKL203C YER138W-A YGR014W YGL050W YMR032W YMR150C YJL113W YLR434C YFL007W YMR193C-A YKL116C YKR045C YPL099C YGL182C YGR238C YFL067W YDR201W YDR254W YDR278C YGR263C YML091C YPL084W YNL010W YDL110C YDL098C YPL066W YJL053W YJR071W YPR151C YOR283W YPR002W YGL006W YKR005C YCR083W YKR067W YLR297W YNL267W YOR168W YHL006C YPR173C YFR024C-A YLL047W YJL031C YML077W YPL245W YHR051W YDR223W YGL168W- YKL053C-A YMR092C YLR143W YDL018C YJR062C YGR054W YBR035C YDR230W YPL019C YBL060W YER188W YCR090C YNL167C YCRX15W YFL025C YKL009W YDL163W YFL052W YJL126W YHR063C YDL245C YDR316W YPL033C YLR317W YCL052C YNL107W YNR003C YLR438W YDR479C YAL059W YKL194C YFR023W YKL096W YDR089W YIL009C-A YLR280C YJR040W YJR015W YIL015C-A YDR378C YBR113W YOL122C YBL086C YKL176C YKR029C YDR249C YGL191W YDL158C YJL104W YOR296W YJL168C YDR145W YFL009W YDR330W YPR146C YMR194C-A YDL103C YJR008W YCLX05C YLR279W YLR215C YKL100C YJL199C YIL120W YKL130C YNL021W YNL236W YOL054W YFR001W YAR031W YBR220C YGL233W YJL088W YHR158C YLR319C YKL033W-A YMR036C YML130C YOR066W YPL091W YDR295C YAL033W YGR155W YBR157C YFR049W YMR195W YDR108W YNR049C YDR192C YOL112W YKR004C YML102C-A YOL083W YLR443W YCRX20C YOR020C YMR081C YPR053C YBR164C YJR088C YDL221W YLR184W YBR211C YIL102C YLR368W YFR030W YKL089W YOR006C YPR086W YGL088W YIL055C YPL053C YBR179C YDR009W YJR097W YLR351C YPR031W YAL002W YHR018C YDR408C YPL100W YOL149W YLR257W YNR014W YJR128W YKR035W-A YBL026W YEL018W YDR121W YOR222W YOL061W YGL104C YIL082W-A YHR116W YLR008C YPR133W-A YPR066W YBL046W YGR017W YDR031W YOL005C YOR213C YOL107W YHR036W YHR016C YLR115W YLR322W YLR442C YGL159W YOR379C YGL224C YIL017C YOR326W YOR307C YHR147C YOL123W YDR132C YJR162C YNL084C YGR055W YNR056C YDR185C YHL043W YHL049C YOR386W YCL011C YHR207C YPR198W YGR039W YEL049W YLL053C YDR425W YBL007C YCL064C YML076C YER174C YCL048W YPR073C YNR042W YHR094C YOR015W YGL031C YDL182W YGL121C YER012W YDR104C YDR222W YDR053W YLR168C YDL135C YPR023C YPL126W YNL300W YIR039C YEL072W YGR273C YDL020C YOL084W YDR168W YML061C YGL080W YDL191W YJL186W YER163C YPL268W YCR002C YOR141C YGL040C YCR104W YKR084C YPL280W YHR077C YDR512C YLL031C YLR033W YLL064C YBR021W YOR060C YPL148C YOR235W YGL110C YDL051W YKL074C YBL102W YGL044C YLR120C YOR180C YOR061W NORF29 YPL183C YKL031W YKR088C YPR118W YPL186C YGR204W YMR198W YJL005W YDR428C YDR170W-A YDL192W YDR146C YBR112C YJL105W YDR248C YDL100C YFL008W YDR337W YJL061W YML083C YMR206W YLR216C YPR147C YKL131W YFL-TyB YPL023C YPL163C YMR035W YPR161C YOR291W YJL112W YCR015C YOR178C YNL035C YKR011C YPR018W YDR159W YFL066C YGL185C YMR059W YGL047W YMR151W YML058W YBL070C YNL025C YGL027C YJR076C YHR190W YCR080W YPR005C YDR200C YPL050C YDR255C YPR129W YDL113C YPL083C YNL011C YDR357C YMR135C YGL007W YPL005W YML090W YNL166C YJR021C YLR274W YDL006W YDR463W YIL001W YGL089C YPL149W YIL047C YIL101C YBR165W YMR290W-A YGR170W YHR075C YNL142W YGL041C YFR031C YEL067C YDR281C YJR110W YDR008C YPL101W YPL075W YLR258W YBR178W YAL017W YLR350W YFL069-TYA YPL243W YAL061W YDR095C YGR163W YKL022C YLR018C YIL130W YDR368W YLR147C YDL164C YJR050W YLR105C YJR018W YDL211C YDR375C YKL140W YKL195W YGL210W YDR088C YLR376C YLR281C YNL158W YNR002C YAL058W YDR452W YLR316C YDR319C YFR022W YKL095W YJR136C YIL094C YHR037W YJL098W YLR451W YFR017C YML108W YHR017W YNR077C YOL044W YHR148W YNR057C YDR186C YBL038W YML117W YGL067W YDR424C YGR189C YHL042W YNL278W YKL047W YOR069W YER140W YNL087W YNL261W YNL223W YLR318W YOL053W YFR055W YOR067C YEL076W-C YGL232W YPL107W YGR141W YAR030C YIL116W YOL100W YPR050C YJR138W YLR334C YDR191W YJR103W YHR028C YGR156W YFR048W YBR287W YOL113W YCL024W YMR307W YAL032C YOR021C YBR230C YBR187W YER133W YGL248W YKL197C YNL089C YOL006C YCR003W YCR103C YLR132C YER020W YER162C YNL255C YDR511W YML011C YDL190C YCR028C-A YHR102W YBR051W YHR030C YDR043C YGR076C YJL187C YEL008W YEL015W YBL103C YLL067C YKR085C YPL029W YLR418C YPR013C YDR112W YER059W YPL230W YLR271W YBR289W YAR043C YKR093W YOL066C YDR126W YJL071W YPL216W YOR223W YER124C YPR188C YHR072W YDL074C YER153C YMR218C YLL025W YCL007C YGL107C YDL034W YBL049W YEL053C YOR373W YPR166C YPL037C YLR416C YCR092C YMR156C YKL145W YFL065C YCR014C YKR010C YMR034C YNL160W YDR061W YKR100C YKL114C YHR197W YBR002C YDR391C YPR004C YBR090C-A YGR261C YKL154W YKR003W YDR158W YMR116C YPR145W YOR164C YLR107W YNL047C YDR323C YLR121C YER175C YCR049C YLR429W YOR182C YLL007C YNL265C YCR032W YKL198C YMR118C YDR105C YBL066C YPL241C YNL230C YLR145W YLR045C YDR169C YNL073W YPR022C YGR272C YDL134C YEL071W YMR272C YBR098W YPR108W YPR038W YFL050C YDR369C YKL132C YBL093C YKL054C YAL062W YHR171W YDL165W YGR227W YDR258C YDR032C YLR253W YKL023W YNL165W YJR051W NORF10 YDR261C YIL131C YBR146W YDR318W YFL034W YIR002C YKL012W YER080W YLR235C YJL164C YNL065W YJR019C YJR135C YDR321W YGL213C YNL178W YDR147W YJL004C YMR031C YBL080C YOR097C YGR205W YDL069C YMR136W YDR167W YDL083C YJL051W YFL043C YER048W-A YPL180W YKL113C YCR053W YJL106W YNL027W YPL022W YDR336W YDL101C YDL205C YML080W YPL095C YMR027W YER097W YHR216W YDL230W YDR236C YGR115C YGR024C YAR033W YLL018C-A YIL117C YAL055W YHR041C YOR340C YGR140W YDR475C YPL137C YOL158C YCR097WB YFR056C YHR156C YBR151W YOR241W YHR136C YDR018C YGL168W YGL144C YBR168W YDR297W YAL031C NORF15 YMR306W YGR108W YJR068W YJL111W YHR162W YBR246W YOR204W YIL100W YGR207C YLR275W YOR073W YBR166C YDR462W YGR171C YDL227C YJL211C YCRX19W YDR098C YGR139W YDR034C-A YGL200C YJR099W YOR044W YNL052W YNL192W YPL097W YBR120C YOR179C YKL215C YGL166W YOR333C YEL023C YPR189W YGR028W YER150W YDR442W YCL034W YOL018C YBR288C YMR166C YOR220W YKR092C YOR008C-A YLL048C YMR284W YDL068W YLR053C YDR434W YGL106W YLR462W YOR211C YPL257W YGR011W YDR033W YPL120W YIL075C YOL145C YOR134W YGL226W YJL099W YAR020C YGL188C YIL020C YLR177W YBR208C YHR014W YHL025W YOL029C YIL097W YIL032C YFR010W YHL009C YMR311C YIL024C YJL109C YDR537C YDR187C YOL121C YGR188C YNR058W YER143W YOR106W YGL064C YOR030W YOR122C YGL033W YPR126C YKR062W YMR119W YDR106W YLR200W YMR215W YDR051C YGR062C YER010C YER176W YIL049W YML003W YDL180W YGL127C YLR440C YDL133W YDL232W YJL019W YPR021C YGR244C YOR286W YKR037C YKL111C YOR149C YEL070W YBL065W YML032C YBL005W-A YLR146C YPR110C YGR059W YOL007C YDR429C YHR079C YDL035C YER118C YML010W YER074W YER021W YER134C YEL052W YNR068C YNL088W YER161C YBR083W YHR103W YKR106W YCR055C YNL200C YDR498C YFL013C YOR257W YEL041W YGL042C YLL066C YDR111C YLR062C YDR510W YKR082W YEL014C YLR019W YBR023C YPR045C YER058W YLR148W YMR137C YJL007C YKL155C YJR069C YBR162W-A YAL058C-A YNR031C YKR055W YFL042C YDR351W YJL107C YBL083C YOL119C YHL028W YDR148C YPL181W YJR034W YDL045W-A YLR210W YPL096W YNL026W YIL169C YJL067W YLR171W YGR206W YMR039C YDR237W YPL014W YEL020W-A YHR181W YNL320W YKR075C YDR443C YER096W YCR095C YLL011W YLR181C YJL029C YER056C YGL130W YMR157C YOR226C YLR437C YLR417W YNL306W YFL064C YCR017C YLR084C YOR297C YDR060W YBL072C YGL187C YMR193W YBR001C YOR315W YGL025C YML045W YMR048W YDR277C YJR094C YOR167C YPR007C YMR117C YDL124W YDR257C YJR074W YDL148C YPL076W YHR218W YJR023C YGR176W YMR200W YKL011C YOR243C YBR167C YBR241C YPL196W YOR005C YJL149W YKL059C YCL039W YAL049C YJL212C YGR136W YNL097C NORF24 YPL135W YOR018W YDR461W YGL201C YCRX18C YNL113W YBR121C YDL146W YJR052W YKL188C YMR062C YLR292C YDR481C YFL051C YHR170W YJL125C YBR107C YLR312W-A YBL090W YAL063C YBR262C YKL093W YDL166C YPR130C YKL142W YPL049C YLR261C YNL031C YNL122C YER081W YJL070C YLR374C YPR041W YPL036W YJL165C YDR322W YNL008C YDR004W YMR306C-A YGL227W YOR350C YFR011C YIL074C YMR312W YCL033C YIL161W YHL008C YOR096W YHL024W YHR039C YBR274W YNL007C YNL249C YMR090W YMR211W YML119W YBL012C YDL188C YNL225C YAR069C YGR121C YDR536W YOR318C YDR488C YKR087C YDR180W YOR052C YLR169W YLR243W YGR096W YPL078C YPL047W YFR057W YHR155W YPL136W YOR045W YEL003W YJR112W YDL231C YBR252W YBR225W YIL110W YOR343C YDR503C YIL158W YJR083C YGL037C YBR169C YJR101W YBL001C YBR185C YDR290W YDR019C YNL207W YBR150C YGR150C YJR133W YPR174C YEL055C YER119C YDR029W YGR058W YPR193C YMR196W YBR053C YMR161W YPL077C YLL058W YDR499W YJL181W YPL274W YER160C YCR101C YJR022W YOL008W YER077C YGL246C YCR054C YDR045C YPL232W YKR083C YMR209C YEL017W YOL133W YDL003W YER128W YJR123W YDL078C YGR003W YGL043W YOR256C YPR011C YLL061W YML053C YLR061W YKL214C YOL088C YDR419W YOR361C YGL113W YPL214C YGR029W YFL034C-A YOR334W YOL064C YLR154C YML067C YOR274W YDL133C-A YNL079C YDR435C YER151C YOL024W YIL098C YLR005W YIL084C YLL027W YMR188C YER039C-A YDR124W YEL039C YCL001W YGL109W YKL189W YPR048W YAR007C YLR050C YGR010W YPL178W YKR091W YNL307C YFL063W YCR076C YDR067C YOR210W YMR056C YLR218C YLR087C YJL044C YKR012C YMR154C YGL186C YPR164W YGL131C YKR049C YML081C-A YPR179C YDR274C YGR267C YDL149W YDL125C YBL073W YPL002C YML079W YLR180W YMR119W-A YDR229W YOR166C YPR124W YLL029W YGR285C YML095C-A YNL151C YPR068C YOR102W YER017C YBR022W YML058C-A YMR241W YKR063C YMR176W YCL063W YPR020W YBR064W YDR107C YLL005C YDL132W YEL077C YMR254C YIL045W YNL009W YPL119C YKL221W YLR047C YGL126W YDL025C YGR229C YMR270C YLR228C YNL195C YFL056C YFL029C YJL171C YER091C-A YMR063W YKL021C YPL115C YDR263C YIL137C YKL069W YHR173C YMR003W YDR372C YBR119W YKL092C YFL016C YDR451C YDR322C-A YKL036C YBR144C YLR260W YDR085C YPR109W YNL041C YKR001C YDR350C YJL100W YPL150W YMR001C YJL006C YER044C-A YDL081C YOR281C YMR138W YDR165W YLR191W YFL018C YDR149C YJL139C YDL178W YER095W YLR456W YPL258C YKL118W YHR080C YKL163W YKR030W YDR334W YLR211C YLR375W YDR514C YIL074W YMR181C YLR054C YHR182W YNL321W YGR091W YBR122C YHR001W YOR253W YBR199W YLR242C YMR031W-A YOL050C YJR148W YBR253W YIL042C YIL111W YIL159W YBR153W YJR082C YLR346C YOL087C YNL134C YAL037W YOR008C YPR134W YGL146C YDR291W YCR051W YGR151C YOR367W YMR289W YOL012C YPL168W YIL177C YAL015C YHR160C YBR240C YDL209C YIR019C YKL045W YMR239C YIL157C YLR273C YPL057C YPL151C YKL007W YNL169C YFR034C YDL225W YCL038C YJL153C YOL025W YKL058W YPR087W YNL250W YOR360C YHL018W YDR416W YJL003W YGL251C YKL217W YBL022C YPL215W YDR125C YHR214W YEL038W YLR460C YLL026W YCL002C YLL046C YDR421W YPL090C YNL266W YDR436W YGR199W YHL050C YMR028W YLR004C YLR306W YFR012W YNL280C YDR007W YIL160C YIL073C YOR284W YMR135W-A YNR072W YPR089W YBR233W YOL047C YOR328W YCL003W YHR012W YHL027W YPL189W YHR202W YMR313C YGR119C YDR181C YGR131W YMR292W YOR088W YJR146W YLR326W YNL224C YDR539W YPL208W YLR267W YML001W YDL186W YOR292C YOL147C YHL046C YOR100C YCR037C YMR044W YJL103C YGL035C YLR124W YER170W NORF6 YOR136W NORF4 NORF5 NORF2 YPR201W YDR494W NORF1 YOR147W YKR051W YGR246C YEL076C YNL332W NORF9 YPR027C YLR046C YBR067C YPL172C YDR100W YLL004W YER049W YDL024C YLR164W YDL033C YGL068W YLR028C YER136W YGL247W YER116C YML012W YOL009C YCR100C YPR192W YOR217W YNL037C YLL059C YMR197C YDR516C YHR035W YPR128C YJL182C YOR200W YDR210W YLL060C YPR047W YKL219W YOR051C YBR049C YKR080W YEL016C YOR351C YPR148C YJR032W YGR224W YDR071C YDR162C YGL012W YOR093C YOL057W YOR076C YNL040W YFL019C YMR139W YDL080C YOR172W YOR105W YDR541C YCR099C YMR069W YML087C YCLX04W YER094C YDL104C YGR208W YNL024C YKL119C YLR212C YKL162C YPR078C YBL058W YER101C YMR155W YKR079C YCR019W YLR086W YDR066C YLR415C YGL132W YKR015C YOL117W YML030W YCL051W YML065W YOR190W YMR082C YER001W YJL047C YER038C YDR275W YDR242W YHR049W YLR190W YMR115W YPL001W YDR228C YHR194W YER060w-A YNL110C YOR161C YLR142W YNL319W YPR178W YDL208W YIR018W YPL074W YIL129C YKL046C YBR145W YDR339C YNL310C YIL027C YOR075W YPL169C YHR161C YGR174C YDR366C YJL152W YNL111C YGR134W YGL070C YCR097WA YIL050W YGR169C YOR192C YNR044W YIL068C YMR083W YBL096C YJR003C YOR366W YKL026C YFL028C YJR078W YNL243W YKR020W YMR202W YDR371W YDR456W YDR308C YLR372W YKL066W YNL062C YMR004W YER083C YHR050W YPL176C YDR324C YHR172W YOR112W YFL017C YDR262W YIL134W YJL163C YKL091C YDL240W YDR401W YIL163C YLR307W YOR356W YGL118C YAR027W YHR013C YNL253W YCL035C YIL023C YOR187W YGL221C YPL123C YIL072W YGR034W YBR229C YDR190C YNL290W YBL010C YGL152C YJR100C YLR112W YBR276C YML128C YMR314W YKR017C YAL021C YHR128W YDR538W YOR316C YBR298C YOR121C YBR123C YPL118W YGR090W YML121W YOL104C YNR028W YDR470C YAL056W YIL043C YKL071W YLR338W YGL141W YBR152W YLR347C YML120C YHR005C-A YHR106W YKR103W YOL164W YNL211C YDL065C YBL036C YMR320W YBL101W-B YMR238W YBL101W-A YDL030W YNR033W YDR027C YGL069C YOR084W YPL187W YNL272C YNL205C YKL218C YEL011W YDL001W YLR067C YCR056W YPR123C YOL013C YJL183W YLL063C YAR070C YKL128C YMR084W YEL028W YOR254C YOR201C YGL250W YOR089C YMR023C YIL065C YAR047C YOL031C YHR119W YHL019C YLR186W YGL163C YIR035C YJR094W-A YKL216W YNL198C YOL131W YPL283C YBL021C YGR124W YLR007W YOR094W YPL154C YER157W YOR370C YGR270W YEL037C YDR437W YMR054W YDR065W YEL073C YDL027C YER053C YCR096C YNL196C YLR081W YCR074C YCR021C YDR049W YFR040W YKR078W YPR079W YAL060W YJL026W YBL075C YDR272W YGR265W YGR289C YNL318C YGL133W YIL141W YEL062W YNL028W YMR112C YER138C YJL039C YBR006W YLR038C YGL093W YML032C-A YNL212W YDR387C YGR287C YER015W YLR353W YML006C YPR046W YDL187C YNL148C YBR024W YGL034C YLR125W YLR304C YGR247W YMR158C-B YPR026W YML046W YGL124C YLR070C YMR276W YEL059W YEL002C YEL075C YER139C YLR049C YBR066C NORF7 YDR341C YJL013C YJL173C YDR152W YDL090C YGR101W YMR061W YJL128C YER019C-A YBL097W YIL076W YDR309C YKR021W YNL034W YHR209W YDR325W YLR386W YKL008C YKL067W YLR185W YKL090W YMR005W YDR370C YLR262C YDL243C YOR113W YDR087C YMR294W YDR265W YBR081C YPL175W YNR008W YLR092W YKL141W YDR072C YER044C YMR072W YGR225W YJL102W YNL043C YMR160W YJR033C YDL087C YGL211W YML086C YMR225C YDR352W YMR123W YDR238C YOR173W YHR184W YDL105W YCR098C YFR031C-A YDR243C YHR082C YGR209C YML068W YJL048C YPR113W YLR213C YKR036C YPL113C YBR251W YKL041W YIL113W YMR099C YIR008C YLR240W YGR093W YIL040W YGR135W YKL144C YDL234C YOR040W YKR074W YCRX06W YPL140C YKL070W YNL156C YAR008W YJR080C YBR219C YNL176C YHR152W YBR188C YLR239C YKL147C YPL171C YOR275C YCRX08W YJR024C YFL038C YLR083C YNL029C YIL037C YNR013C YHR166C YJR131W YDR338C YML035C-A YIL128W YOR255W YJR137C YGL097W YHR073W YKL087C YPL153C YDR367W YGL177W YGR168C YNR025C YGL204C YLR391W YHR045W YIL066C YMR021C YAR002C-A YIL088C YGL162W YOL152W YNR041C YDR544C YDR444W YHL045W YNL259C YOR337W YML101C YHR118C YOL132W YJL143W YGL059W YMR074C YGL075C YBL020W YGR203W YHL003C YBR300C YCL001W-A YEL036C YER066C-A YDR400W YNL231C YFR043C YHL021C YNL218W YIL008W YOR357C YIL071C YBR235W YDR001C YNR061C YGR080W YHR145C YOR037W YBR195C YDR183W YGL222C YNL051W YGR122W YNL226W YAR064W YDL079C YNL276C YNR070W YJR144W YMR315W YBR228W YBR277C YJR039W YGR046W YLR039C YML007W YER063W YBR090C YBR027C YIL085C YGL057C YMR190C YER172C YCR042C YNL213C YKL006C-A YOR244W YDL046W YLR162W YEL074W YGR066C YBR058C YPL244C YDR102C YEL058W YMR148W YDL199C YOR145C YER181C YPR025C YBR297W YBR087W YDR446W YER149C YBL037W YER114C YOR128C YHR127W YOR153W YGR182C YDL064W YMR257C YJL129C YNL204C YOR300W YIL086C YAR073W YLR066W YDR046C YEL029C YMR228W YOR202W YLL062C YNL273W YCL075W YER070W YGR006W YMR002W YDL119C YPR203W YGL129C YER085C YJL225C YLR289W YGR222W YCL040W YBL091C-A YLR093C YIR031C YDR073W YJR065C YCLX06C YGR216C YPL010W YOR022C YOR053W YHR058C YJR049C YGL010W YMR287C YMR122C YPR169W YKR047W YHR085W YDL130W-A YMR177W YDR034W-B YCR073C YLR324W YCR022C YLR427W YNL260C YLR080W YMR053C YDL026W YER103W YKR077W YFL060C YMR100W YJL025W YBR072W YBR005W YDL120W YMR262W YPR063C YLR153C YEL063C YMR113W YPR097W YGL134W YMR297W YLR128W YKR068C YLR387C YGL021W YPR032W YDL173W YHR177W YMR006C YJR130C YPL072W YPR090W YHR167W YIL172C YDR449C YCRX09C YML021C YCL049C YOR070C YBR010W YLR227C YOL045W YJL150W YAL069W YOL093W YPL064C YOR127W YNL077W YDR360W YBR109C YDR346C YDR151C YBL078C YHR083W YMR163C YKR042W YKL160W YPL092W YGR213C YBL094C YDL091C YDL142C YMR066W YJR001W YGL196W YNL019C YKL126W YDL242W YLR209C YDR264C YDR306C YLR265C YIL025C YLR287C YPL174C YJL074C YLR370C YNL177C YOR114W YDR326C YJR105W YLR250W YML122C YIL165C YIL078W YOL042W YFR039C YBR236C YPL125W YIL070C YCL037C YHL020C YIL009W YDR289C YNL285W YFR042W YOR354C YOR036W YML131W YLR166C YGR125W YOR314W YNL197C YBR194W YDR423C YOL108C YJL092W YIL039W YMR316W YIL038C YGR132C YIL138C YMR294W-A YJR127C YIL143C YGR092W YGL218W YBR256C YKL002W YDR328C YLR428C YLR247C YOR038C YDL235C YIR009W YCRX07W YLR345W YKL073W YGR103W YPL141C YHR151C YDR311W YHR002W YGR178C YGR057C YLR197W YAL018C YNL100W YBR154C YBR216C YGL143C YLR001C YOR304C-A YOL075C YCR009C YHR108W YOR214C YKR101W YOR263C YDR135C YAR003W YHR124W YMR256C YMR236W YNL304W YER148W YGL242C YOR151C YBL109W YPL261C YLL054C YNL174W YOR104W YOR381W YJR102C YLR012C YLR065C YGR007W YOL124C YDR013W YOL153C YNR040W YFL013W-A YIL067C YMR201C YHR021W-A YOR270C YHL044W YOL033W YBR201W YOR287C YGL161C YER155C YBR301W YGL058W YGL074C YNL263C YML100W YEL035C YGR025W YPL205C YOR298C-A YDR128W YMR274C YLR410W YGL119W YMR052W YMR103C YCL056C YMR158W YPL281C YLL036C YCR023C YDR519W YGR278W YBL057C YBR073W YLR034C YER019W YEL064C YMR263W YDR270W YKR069W YBR004C YLL016W YDL121C YMR299C YOR181W YDR464W YLR136C YLR129W YGR230W YBL041W YMR097C YHR219W YNR032C-A YER173W YPR056W YBR026C YMR172W YJR060W YOR392W YCR034W YER060W YBR091C YPR180W YOR203W YDL007W YPR083W YGR047C YKL220C YOR280C YDR480W YCR043C YDR504C YPL227C YDL010W YLR325C YLL009C YBR059C YPR024W YDR493W YDL045C YGR241C YGL036W YPL247C YBR071W YJL207C YOL103W YDL198C YDR103W YLR072W YER180C YKL167C YMR018W YGR212W YBL095W YJL119C YHR096C YJL011C YDL143W YKL138C YBL079W YNL056W YKR034W YDR347W YPL188W YGL197W YPL173W YLR264W YKL170W YFL012W YDR327W YKL038W YJR025C YDR267C YDR455C YDR307W YPL071C YPR019W YOR162C YLR421C YDL123W YLR090W YMR325W YMR098C YDR209C YOR285W YJL002C YML022W YGL081W YDL118W YLR288C YPR159W YGR223C YDR074W YKL107W YBR013C YDL085W YPL011C YFL049W YKR018C YOR171C YDR241W YNL038W YKL003C YNL149C YGL095C YBR257W YOL165C YJR132W YIL139C YLR246W YPL028W YPR030W YDL216C YIL079C YHR069C YDR329C YIL142W YFR025C YLR195C YOR017W YBR137W YJL081C YCR020W-B YCRX04W YPL146C YHL048W YBR217W YLR311C YPR098C YNL001W YNR009W YIL046W YCRX13W YGL142C YFR009W YNL101W YGR179C YMR182C YDR081C YJL137C YJR026W YMR286W YBR115C YIR015W YDR448W YJR046W YDL005C YOL106W YLR360W YHR164C YDR092W YJR087W YDR361C YPL164C YNL005C YGR190C YKL181W YLR445W YOL032W YHR027C YJL144W YPR139C YGL255W YJL180C YAR062W N1 YIL060W YOR273C YIL028W YDR240C YAR028W YAR053W YGL077C YPL251W YKR098C YOL069W YNR011C YGL160W YOR352W YOL134C YBR302C YOR158W YGR026W YNL129W YLR251W YML124C YDR288W YGL208W YNL284C YFR041C YIL164C YOR028C YIL006W YAL034W-A YBR237W YHL023C YGL151W YGR075C YOR329C YBR271W YDR003W YNL244C YAL024C YOR348C YJR142W YMR317W YLR458W YER115C YGL055W YBR092C YOR107W YML005W YCR040W YDR529C YGR044C YDL059C YMR250W YEL012W YBL040C YER123W YPR043W YDR483W YKL206C YER061C YGR242W YLR022C YGR068C YLR402W YOR246C YER183C YGR293C YEL001C YHR090C YDL011C YDL066W P1 YER112W YMR319C YBR295W YHR109W YPR052C YIL011W YNR050C YDL116W YHR125W YKL208W YJL079C YCL017C YGR180C YOR237W YPL260W YGR004W YOR302W YLR064W YGL048C YDR024W YHL016C YOR083W YOR228C YGL243W YBR045C YOR380W YER072W YMR111C YPL129W YLR091W YMR046C YNL339C YPR029C YCR066W YML098W YLR420W YPR158W YDR075W YHR087W YLR117C YBR014C YLR359W YOR176W YHR187W YOR377W YNL172W YMR071C YIR033W YBL089W YDL084W YPR076W YIR021W YPL059W YKL033W YLL022C YOR143C YCL055W YLL037W YER005W YGL116W YBR210W YPL034W YJL023C YER050C YCR008W YMR102C YCR071C YDR518W YDR175C YLR082C YER190W YPR034W YMR159C YOR189W YNL046W YOR154W YPR204W YLR151C YMR264W YPR121W YCR039C YLL017W YDR271C YGR268C YNL315C YER018C YOR299W YEL065W YHR189W YLR385C YJR029W YBR141C YIL170W YMR008C YIL017W YPL026C YDR140W YKL112W YDR545W YKL062W YLR238W YDR080W YJR010W YPR103W YOL072W YHR165C YLR450W YKL028W YKL053W YMR282C YPL183W-A YPL070W YLR361C YDL228C YDR362C YPL202C YPL109C YJL156C YNL115C YLR283W YMR064W YKL166C YMR088C YKL139W YDL093W YJL069C YLR298C YER098W YIR020C YJL118W YNL057W YML107C YGL001C YJR058C YDR332W YDL115C YER087W YKL124W YDR304C YKL171W YDL219W YNL337W YGL194C YDR206W YNL120C YLR207W YIL095W YDR084C YBR156C YIL167W YNR036C YIL107C YOL142W YDR287W YKL123W YOL091W YIL007C YLR400W YCL031C YHL022C YDR199W YFR013W YPL127C YNL144C YJL090C YJR143C YBR196C YIL089W YCR087W YGR147C YDR002W YJR092W YBR163W YGL094C YLR358C YBR170C YGR149W YJR059W YML116W YGR130C YLR198C YPL041C YLR269C YOR016C YOR068C YNL139C YBR254C YFR024C YHR004C YKL193C YCRX05W YJL083W YBR214W YLR232W YDL237W YJR085C YJL141C YKL075C NORF21 YDR211W YFR008W YOR049C YJR150C YOR125C YOL077C YDR137W YHR031C YKL209C YPR175W YFL011W YAR002AC YGR049W YOR261C YGR187C YKL101W YHL002W YNL081C YDR390C YPL267W YOR229W YEL024W YHL017W YOR305W YHL038C YML031W NORF28 YGR005C YGL049C YDR023W YHL034C YPR028W YER141W YGL240W YCL076W YNL294C YPR197C YLR327C YDR011W YCR097W-A YOR272W YMR184W YOL035C YFR006W YCL022C YLR444C YOL151W YAL064W-B YHR131C YKL213C YBR203W YKR052C YAR029W YBR281C YPL207W YPL250C YIL029C YPL056C YMR158W-A YLL041C YBR062C YDR118W YMR169C YPR070W YLR118C YGL117W YER026C YLR182W YOL118C YER182W YLR069C YML042W YJL110C YOR196C YKR048C YOR144C YGR232W YEL066W YBL055C YPR035W YDL189W YOR183W YKL162C-A YDR542W YDR227W YPR059C YPR060C YKR013W YPR177C YMR265C YML073C YGL137W YLR455W YGL101W YBR044C YIR032C YDR383C YDL072C YER159C YEL048C YER122C YHR113W YMR212C YGR070W YOR152C YJL196C YPL003W YNL092W YGL054C YLR021W YBR204C YLR058C YGR292W YEL006W YGR243W YDR058C YGL038C YCR041W YNL216W YKL207W YER066W YPL225W YHR091C YDR218C YDL109C YLR299W YDR345C YFL003C YGL002W YOR108W YGL139W YJL068C YDL094C YNL054W YKL108W YMR091C YJL017W YMR130W YPL062W YPR155C YHR179W YOR137C YMR025W YDR250C YDL114W YDR305C YDR205W YJL057C YJL108C YLR266C YLR206W YDR269C YLR284C YNL014W YDR358W YDR076W YDR056C YOR139C YLR096W YCR067C YJL035C YGR269W YMR047C YPR107C YHR039C-B YER040W YNL338W YGR221C YLR068W YPR117W YHR086W YGR274C YML055W YPR077C YGL015C YJR066W YIR028W YMR127C YPL013C YOR177C
mad2 sap1
BC1 2225 3
YBR177C YIL140W YJL155C YAL008W YDL214C YAL064W YLR152C YDR459C YLR144C YNL003C YMR323W YBR135W YBR160W YDL238C YJL082W YIL044C YJL142C YKL190W YCRX02C YLR348C YBR248C YGL239C YLR382C YFL010C YDR141C YDL170W YIL124W YIL171W YMR009W YIR013C YKL183W YFL021W YCR018C-A YKL097W-A YIL108W YPL166W YKL052C YBR273C YHR009C YIR020W-B YFR050C YAR060C YBL008W YCRX11W YLR331C YNR069C YGR126W YIL062C YNL295W YDR016C YAR019C YOR024W YBR182C YMR175W YNL239W YBR280C YLL040C YCL032W YPL104W YAL046C YAL039C YNR018W YOR184W YFR047C YCL030C YLR188W YLR352W YFR018C YGL157W YBL015W YLR300W YGR146C YOR033C YOR062C YJR095W YGL100W YNR007C YDR527W YMR224C YLR011W YJR153W YPR183W YNL093W YCR046C YLR059C YDR525W-A YBL111C YLR187W YDR059C YOL063C YOR240W YLR137W YKL204W YGR291C YIL013C YHR214W-A YMR085W YGL215W YGR019W YBL044W YDR136C YBL033C YDR022C YML112W YHL010C YMR191W YNL277W YLR108C YDR077W YBL063W YMR146C YDR226W YDR509W YPL089C YLR426W YBR016W YDL139C YPR116W YNL235C YMR079W YCLX02C YLR179C YJR028W YMR279C YCR006C YGL114W YER027C YER167W YDL013W YGL044C YDL195W YMR206W YFL-TyA YCR026C YOR231W YEL047C YPR036W YLR037C YNL317W YLL019C YOR208W YOR156C YML009C YML072C YFL044C YKL060C YFL011W YKL035W YDR348C YER044C-A YNL073W YMR280C YPR038W YML089C YLR431C YNL055C YBL098W YDL095W YMR030W YDR155C YHR041C YJR072C YKR039W YCR084C YPL009C YHR178W YLR205C YPL187W YGL192W YPL170W YPR001W YFL059W YNL335W YDR204W YDR251W YER089C YIL005W YIL105C YML126C YIL150C YNL064C YLR349W YNR042W YBR212W YOL119C YOR003W YIL058W YJR114W YCL033C YLR354C YFR019W YJL070C YOR032C YNL241C YAL065C YMR027W NORF30 YBR176W YCRX10W YGR167W YFR026C YBR134W YDL239C YNL104C YNL128W YLR312C YPL190C YNR066C YCRX03C YHR006W YFL069-TYB YOL111C YNL083W YOR267C YDR530C YHR033W YOL071W YOR367W YGR185C YJL189W YIL083C YOR081C YNL298W YDR420W YNL274C YGL063W YCL020W YHR008C YGL149W YFR051C YHR024C YDR188W YGL236C YNL296W YMR303C YAR061W YOR025W YDR411C YOR321W YBR183W YOL048C YOL058W YMR278W YER184C YER106W YGL260W YMR107W YML015C YOR197W YCR107W YKR089C YER166W YHL008C YCR027C YML040W YDL194W YER079W YBR039W YER024W YPR161C YGR258C YOR230W YLL051C YOL129W YML071C YBR077C YLR030W YDR122W YDR381W YHR111W YBL045C YGL071W YGR043C YPR184W YPL223C YAR040C YER064C YDR389W YPR002C-A YMR306C-A YLR056W YER033C YPR039W YPR040W YDR154C YML057W YDR178W YCL026C-A YJR004C YGL180W YEL076W-C YGL004C YLR204W YKL158W YKR007W YNL012W YDL096C YJL220W YJL055W YNL334C YBL099W YCR085W YPL184C YGL193C YPR153W YDR252W YBR008C YMR141C YCL045C YCR080W YMR041C YDR221W YLR109W YMR096W YMR109W YDL154W YDR232W YPR115W YLR390W YLR041W YCLX03C YCR029C YOR322C YLR178C YHR175W YGR166W YKL050C YNL161W YIL146C YDR055W YCRX13W YOR191W YLR315W YNL105W YNR005C YHR079BC YLR231C YIL059C YBR012W-A YFR021W YKL098W YKL016C YBR133C YFL002W-A YDR143C YKL121W YGL019W YGR201C YLR380W YKL034W YNL058C YDR349C YDR214W YBL005W-A YDR444W YOL154W YIL033C YDR244W NORF25 NORF24 YOR031W NORF26 NORF21 NORF20 NORF23 NORF22 YAL028W YPR092W NORF28 YHL034C YHR132C YGR088W YNL243W YOL114C YBR180W YGL259W YBR204C YJR115W YDR466W YFR045W YDL223C YAL044C YBR213W YPR081C YGR144W YNL242W YDR406W YOR048C YCLX12W YBR222C YLR131C YNL091W YEL005C YCL004W YMR226C YJL206C YJR093C YDL071C YHR110W YDR430C YGR193C YDR487C YPR185W YER065C YLL020C YDR525W YER178W YCR004C YPL222W YHR034C YML086C YOL138C YDR533C YER147C YDR130C YOR129C YGR184C YLR393W YAR015W YOR384W YML114C YPL213W YDL187C YCL013W YGR008C YKL211C YCR062W YDR220C YKR066C YDR269C YGR248W YJL020C YML070W YFL035C-A YKL102C YBL061C YPR054W YMR140W YLR095C YMR108W YLR401C YPR114W YKL018W YJL009W YLR113W YJL184W YDL040C YGL046W YCR059C YDL197C YMR166C YCR106W YER165W YBL100C YER187W YER109C YDR489W YOR233W YDL057W YGR257C YEL045C YGR237C YLR031W YHR050W YGL018C YMR020W YKL037W YDL175C YDR215C YAL061W YNL324W YJR009C YOR132W YIL121W YHR176W YDR331W YCR013C YOR391C YCR069W YMR068W YPL098C YMR153W YBR140C YAL065C-A YJL041W YER032W YPR103W YPR003C YHR043C YPR152C YLR203C YKL159C YDR355C YJL223C YGL087C YPL155C YAL045C YJL216C YCRX01W YDL222C YFR044C YIL152W YFR033C YJR096W YLR281C YNL140C YJR116W YGR143W YGR112W YOR049C YLR356W YBR221C YCRX12W YHR174W YJL121C YGR161C NORF11 YDL162C YHR062C NORF14 YAL067C NORF16 NORF17 NORF18 NORF19 YBR103W YIL145C YGL216W YDR317W YFL031W YPL032C YJR138W YLR236C YKL197C YIR007W YLR153C YBR132C YPL192C YNL106C YIR025W YFR015C YNL269W YOL073C YPL203W YHR200W YDR133C YKL210W YDR394W YOR330C YOR353C YHR159W YGL234W YOL055C YPR093C YOL082W YFR053C YOR065W YCL026C YIL049W YMR301C YDR294C YHR135C YDR015C YJL217W YBR285W YPR194C YOR027W YBL029W YGR023W YGR097W YDR193W YOR389W YGL047W YMR165C YCR058C YGL262W YNL309W YNL203C YCR005C YER164W YBL101C YML017W YER108C YBL051C YLL065W YPR160W YPR145W YBR099C YGR256W YEL042W YLR123C YKR091W YOL060C YML129C YNL208W YGL105W YEL019C YGR194C YLR465C YHR117W YPL221W YPL274W YPL258C YCR045C YLR054C YKL203C YOL004W YGR014W YER179W YFL007W YKR045C YGL182C YFL067W YCR012W YGL026C YPR128C YNL045W YPL084W YDL110C YDR301W YJL053W YPR104C YHR042W YPR151C YPR002W YPL006W YCR083W YMR143W YML028W YCR063W YLL001W YMR043W YPR173C YGR249W YGL062W YER068W YFL011W-A YDL021W YJL008C YEL073C YHR206W YDL156W YDR230W YER188W YPR138C YFL068W YCRX15W YHR177W YDL163W YPL251W YPL068C YGL011C YJL159W YPR176C YLR193C YLR248W YDL245C YFL032W YLR317W YLR377C YCL044C YKL194C YKL096W YPL182C YLR280C YBR113W YOR050C YBL086C YNL069C YGL191W YFL009W YDL174C YJL062W YPL085W YMR194C-A YCLX05C YLR279W YDR216W YPL131W YJL088W YFR054C YGR113W YPR164W YIL031W YDR295C YMR300C YFR049W YBR284W YLR120C YNR049C YDR192C YOL112W YJR159W YOL083W YLR335W YNL251C YCRX20C YHR134W YIL153W YDL221W YHR074W YBR211C YGR277C YFR030W YNL050C YDR009W YLR351C YNL333W YDR246W YAL002W YJL095W YHR018C YDR408C YBR126C YPL067C YGL202W YKR090W YER125W YDR432W YDL077C YOR222W YEL021W YER152C YHR116W YDR523C YPL275W YHR210C YOR268C YMR219W YLL022C YHR039BC YFR016C YIL077C YLR115W YLR450W YOR379C YBR206W YIL017C YDR535C YOL123W YJR162C YGL066W YBR265W YHL043W YOR386W YAR042W YGR039W YLL053C YDR425W YOR331C YGR060W YML029W YJR154W YOR152C YCR048W YCR033W YGL121C YPR172W YMR208W YHR098C YML034W YPR023C YOR035C YNL300W YIR039C YMR273C YBR269C YPR058W YLR391W YNL202W YER023W YER163C YER132C YOR141C YOR388C YGR077C YLR133W YPL280W YDR113C YKR073C YER039C-A YGR255C YOR235W YGR282C YEL043W YKL031W YPL186C YGR204W YAL043C-A YDR146C YBR112C YJR016C YFL040W YPL088W YKL131W YDR441C YFL-TyB YPL023C YMR316C-B YER090W YIL123W YCL029C YMR035W YDR231C YLR159W YKL117W YKR011C YFL006W YJL018W YFL066C YNL193W YMR059W YML058W YER034W YJR076C YHR190W YLR106C YPR005C YKL157W YKR002W YPR129W YGL007W YML090W YBR130C YJR156C YIL154C YOR007C YMR290W-A YGR170W YNL142W YPL154C YHR019C YGL203C YLR258W YBR178W YNR015W YJR098C YBR127C YLR350W YFL069-TYA YCRX14W YDR095C YJL127C YKL022C YOL160W YJL158C YJR018W NORF10 YLR234W YJL167W YBR149W YGL210W YDR320C NORF12 YPL194W NORF13 YAL058W YFR022W YKL095W NORF15 YOL099C YHR037W YFR017C YOR325W YDR534C YOL028C YML117W YGL067W YGR189C YHL042W YNL278W YPR076W YGR038W YOL122C YOR363C YGR114C YLR378C YOR273C YDR296W YGR141W YDR474C YIL116W YJR103W YGR156W YBL007C YNR037C YJR158W YOL084W YCRX21C YBR230C YGL248W YOL021C YLR132C YER020W YML011C YHR102W YMR250W YJL187C YEL008W YLL067C YBR020W YPR013C YER059W YPL230W YBR289W YAR043C YKL212W YOR223W YOL019W YLR463C YLL025W YCL007C YNL230C YPL276W YPL256C YDR032C YKL201C YOL026C YBL049W YLR391W-A YER057C YFL065C YHR021C YGL024W YKR010C YGL184C YLR085C YDR061W YJR077C YDR391C YPR106W YPR004C YBR090C-A YKR003W YJL019W YOR374W YLR121C YDL052C YER175C YMR174C YIL084C YLR429W YDL183C YPL278C YDR050C YOR082C YKL198C YER011W YCL049C YOR271C YBL066C YDR169C YPR059C YLR110C YDL023C YIR038C YDL134C YEL071W YMR272C YBR033W YER138W-A YBL093C YKL054C YAL062W YHR171W YPL066W YDL034W YJL100W YKL023W YKL094W YDR261C YIL131C YPL031C YHR061C YLR235C YJL164C YNL125C YJR019C YLR375W YBL080C YMR136W YFL043C YJR017C YPL180W YHR057C YLR217W YOR362C YJL060W YOR100C YER097W YIL122W YDL230W YLR149C YLL018C-A YGL181W YDR475C YPL137C YCR097WB YFR056C YCL025C YNR034W YDR018C YGL168W YBR264C YBR231C YBR246W YCL012W YDR462W YIL155C YIL057C YAL013W YCRX19W YDR098C YOR371C YGR139W YNR016C YLR259C YNL052W YFR036W YOR387C YKL215C YER093C-A YGL166W YHR114W YMR022W YOL067C YOR275C YDL075W YER150W YDR127W YAR044W YOR220W YMR222C YGR197C YNL264C YHR212C YIL099W YGL106W YLR462W YPL277C YOR211C YGR011W YOR347C YIL075C YAR020C YMR038C YLR324W YLR177W YBR208C YOL110W YPR154W YOL029C YHL009C YAL042W YAR068W YDR537C YML118W YHR205W YGR037C YDR187C YCL003W YER143W YNL322C YNL086W YOR030W YLR126C YDL053C YKL109W YPL134C YOR068C YOR237W YOR109W YHL035C YML003W YCL062W YBR078W YGL127C YKL220C YLR428C YDL022W YLR044C YGR244C YMR271C YLR099C YEL070W YBL065W YML032C YLR304C YOL007C YMR199W YML010W YML010W-B YBR052C YER134C YEL052W YJL180C YIR037W YKR106W YCR055C YNL200C YGR002C YEL041W YGR004W YLL066C YDR510W YBR023C YPR010C YPL231W YJL007C YAL058C-A YFL042C YIR035C YJL107C YBL083C YDR148C YDL204W YJL067W YDR446W YER119C-A YDR443C YOR125C YCL053C YJL029C YGL130W YMR057C YCR049C YLR437C YKL115C YKR048C YOR182C YKR013W YBR001C YGL025C YMR048W YDR277C YML092C YDL124W YPR127W YLR100W YIR028W YOL013W-A YBR241C YJL149W YNR017W YNL168C YAL049C YPL056C YGR136W YNL312W YIL056W YMR124W YCRX18C YDR099W YKL188C NORF27 YFL051C YCRX16C YKL093W YMR002W YDR260C YKL142W YPL049C YBR147W YGL212W YIL136W YLR374C YIR003W YOR023C YOL046C YIL074W YHL024W YDR085C YGL178W YMR090W YHR204W YAR069C YGR121C YDR536W YKR087C YOR142W YOL051W YPL136W YDR476C YJR112W YMR086W YOR343C YBR169C YNL135C YAL030W YBR263W YMR305C YOR010C YDR019C YBR150C YBR232C YIR042C YER119C YDR029W YGR058W YPR193C YFL018W-A YMR196W YBR053C YML013W YLL058W YCR001W YDL032W YCR101C YHR104W YLR089C YPL232W YDL078C YDR517W YGL043W YPR011C YCRX17W YOR221C YDR488C YOR334W YHR213W YOR329C YER151C YIL098C YPL209C YLL027W YDL171C YOR382W YEL039C YHL006C YML064C YLR414C YFL063W YCR076C YLR438W YLR087C YMR154C YCLX09W YNL190W YDR234W YIR029W YEL060C YHR195W YDL125C YGL022W YLR180W YDR229W YLL029W YDL181W YGR285C YPR068C YCR079W YER017C YMR214W YCR030C YER177W YMR176W YER048C YNR006W YLR027C YDL132W YBL064C YHR097C YLR047C YGL126W YLR293C YJR053W YFL056C YJL171C YBL091C YHL018W YIL137C YKL069W YHR173C YNL123W YPL177C YOR111W YFL016C YDR451C YBR144C YLR260W YDL241W YKL152C YKR001C YDR350C YDR070C YKR054C YBL082C YIR034C YIL086C YGL013C YFL018C YER095W YKL163W YDL207W YDR442W YPL015C YNR001C YPR142C YGL188C YJL066C YNL321W YDL232W YGR223C YPL119C YIL012W YOL050C YJR148W YFR029W YBR224W YIL111W YMR195W YLR346C YOL087C YLR339C YNL134C YJR106W YPL135W YGL146C YMR304W YMR289W YOR128C YHR160C YBR240C YIL051C YPL057C YNL074C YGR137W YFR034C YGL206C YJL153C YPR087W YKL085W YOR227W YIR040C YPL163C YOL065C YMR181C YBL022C YER156C YGR013W YHR214W YEL038W YCL014W YLL046C YHL005C YPL040C YMR135W-A YDR388W YOL147C YPR201W YPR089W YBR233W YML058C-A YKL104C YHR012W YDR436W YHL027W YAR066W YJR146W YLR326W YAL020C YGR286C YCL060C YOR239W YLR124W NORF6 YOR136W NORF4 NORF5 NORF2 NORF3 NORF1 YER035W YEL076C NORF8 NORF9 YPR027C YLR046C YCR068W YGL125W YDL024C YDL033C YMR255W YLR028C YER116C YMR160W YOL009C YCR100C YLL059C YHR105W YDR516C YER076C YOR255W YOR063W YOR200W YPR047W YDR044W YKR080W YEL016C YDR354W YGR224W YGL012W YJL222W YML124C YKL153W YEL059C-A YDR353W YMR139W YDL080C YOR172W YHR183W YCR099C YDR213W YML087C YCLX04W YER094C YIL022W YHR083W YKR037C YKL162C YPR078C YCR075C YER101C YDR171W YLR086W YMR055C YLR439W YJL027C YER054C YGL132W YKR015C YMR082C YER038C YBL074C YPR125W YGL023C YBR007C YML027W YDL126C YHR194W YJL038C YML078W YOR133W YPR178W YKL199C YIL129C YKL046C YAL014C YFL037W YPL198W YHR161C YDL224C YOL166C YGL090W YGR134W YLR270W YKL184W YCR097WA YHR071W YJR125C YAL035C-A YDR153C YJR078W YBR105C YDR456W YMR004W YER083C YLR389C YHR172W YOR112W YDL168W YDR262W YJL163C YKL091C YLR307W YOR356W YNL195C YBR261C YPR088C YBR286W YOL040C YGL045W YNL287W YIL023C YGL221C YPL123C YIL072W YLR327C YDR182W YMR158W-A YML133C YGL152C YBR276C YMR314W YOL126C YOR316C YML039W YOR121C YBR198C YLR241W YFR028C YBR005W YIL034C YLR338W YKR072C YBR218C YCL028W YML120C YHR106W YLR172C YHR126C YHR208W YMR254C YBR080C YPR191W YBL101W-A YNR033W YOR301W YKL218C YOR140W YCR056W YOL013C YLL063C YAR070C YOR201C YGL250W YIL065C YAR047C YIR041W YGL163C YOL131W YJR020W YDR437W YCR029C-A YMR054W YDR065W YBL059W YER053C YNL305C YLR081W YCR074C YPR079W YJL026W YAL048C YDL127W YBL075C YDR272W YML020W YMR083W YMR261C YPR064W YBR006W YML032C-A YCR036W YMR170C YDR439W YBR024W YDR502C YER062C YDL047W YGR247W YMR304C-A YPR026W YOR146W YLR070C YDL130W YEL059W YEL075C YCRX05W YKL146W NORF7 YJL013C YHR199C YJL064W YFL054C YJR079W YDL145C YBL097W YKL127W YDR309C YNL034W YFL014W YDR457W YIL135C YDL169C YDL243C YOR113W YDR265W YLR092W YGR225W YJL102W YKL105C YJR033C YDL087C YGL211W YKL150W YNR019W YIR036C YKL129C YML051W YML084W YOR173W YBR011C YHR082C YPL091W YEL076C-A YPR168W YML010C-B YLR213C YKL161C YPL113C YLR240W YGR135W YOR333C YCRX06W YPL140C YKL070W YLR449W YNL156C YDR293C YJR080C YBR219C YJL086C YBR188C YNR063W YNL007C YJL160C YPL171C YCRX08W YFL038C YNL029C YHR166C YJR131W YIR017C YNL158W YML035C-A YPL233W YNL127W YBR108W YGL081W YLR224W YKL087C YAL068C YHR072W YPL059W YGL204C YIL066C YGL253W YMR021C YIL088C YOL152W YNR041C YDR544C YHL045W YOL030W YOR337W YJL143W YGR048W YOR008C-A YCL016C YCL034W YJR104C YPL124W YHL021C YAL035W YFR038W YDR001C YGR080W YGL222C YAR064W YML130C YMR315W YNL246W YKL036C YHR218W YNL097C YDR039C YER014W YMR171C YPR041W YJL021C YOR185C YDL046W YEL074W YGL037C YBR058C YLR024C YEL058W YML013C-A YER181C YLR006C YDR330W YBL037W YER060w-A YOR375C YHR107C YAR002W YOR153W YMR237W YBL108W YOR339C YDR046C YMR228W YOR202W YEL010W YLL062C YCL075W YPL219W YPL262W YGR006W YDL119C YMR099C YPL020C YER045C YKL151C YDL086W YCL040W YBL091C-A YLR422W YJR065C YCLX06C YIR027C YPR074C YOR170W YDR239C YJR049C YML085C YMR122C YMR086C-A YGR279C YMR275C YDR048C YCR073C YCR022C YER003C YER103W YKR077W YFL060C YMR184W YCL057W YBR072W YCLX11W YDL120W YMR262W YPR063C YGR231C YOL059W YMR084W YLR128W YDL173W YNL053W YIR016W YFL039C YJL161W YCRX09C YGL205W YAL069W YNR013C YJL172W YBL078C YLR173W YMR163C YPL092W YGR213C YKL024C YLR282C YJL129C YLR209C YKL039W YMR026C YPL174C YFL015C YMR297W YAL034C YHR011W YDR403W YAL043C YBL058W YIL025C YJR105W YPR130C YNL187W YNR071C YGR032W YNL245C YOR314W YCR019W YBR194W YDR423C YFL013W-A YBR270C YAL023C YNL148C YMR294W-A YJR127C YOR041C YIL143C YLR415C YDR328C YIR009W YCRX07W YLR345W YIL041W YGR178C YMR318C YBR294W YHR108W YOR214C YDL067C YDR025W YGL176C YER115C YHR124W YLR342W YNL270C YCR050C YOL011W YBL109W YPL261C YML074C YLR012C YBR046C YOL153C YNR040W YIL067C YMR182C YLL043W YBR037C YGR049W YPR009W YML100W YGR025W YPL205C YPL250C YKL162C-A YMR103C YCL056C YKR076W YBR073W YER019W YDR270W YKR069W YCLX10C YLL016W YGL135W YPR120C YMR172W YDR238C YDL185W YOR203W YDL007W YNL094W YGL056C YOR280C YDR480W YGR067C YBR059C YPR024W YGR241C YGL036W YPL247C YOR188W YDL198C YLR072W YKL225W YPL159C YGR212W YJL119C YKR043C YMR067C YKL138C YNL056W YKR034W YPL028W YDR150W YER086W YGL197W YPL173W YDR327W YMR296C YDR455C YJL075C YMR145C YNL183C YMR045C YCR065W YDL118W YGL199C YPR159W YIR030C YDR074W YKR050W YHR059W YPR075C YML117W-A YMR087W YGL017W YKR018C YCLX07W YOR171C YHR186C YLR174W YAL053W YHR001W-A YOL165C YLR246W YHR079C-B YJR120W YLR199C YGR133W YIL142W YFR025C YKL192C YCRX04W YKL072W YNL138W YNR065C YJL080C YIL046W YGR102C YJL137C YIL173W YBR115C YIR015W YNR014W YJR046W YHR188C YMR007W YDL172C YHR164C YNL116W YDR092W YPL164C YOL150C YPR096C YHR027C YJL144W YJR044C YDR010C YAR062W YNL026W YHL030W YIL028W YDR028C YOR372C YBR239C YNL092W YPL204W YLR379W YKR098C YPR197C YNR011C YOR091W YJL199C YAL040C YGL208W YNL284C YIL164C YPL111W YPL106C YOL143C YLR302C YOL043C YBR197C YJR091C YGR031W YDR003W YBL017C YAL024C YOR060C YER158C YLR134W YOR251C YCL008C YLR161W YGR242W YGR068C YLR402W YOR246C YER183C YDL066W YBR085W YHR109W YBL031W YNR050C YOR373W YDR134C YHR125W YCL017C YGR180C YHL049C YML110C YOR303W YOR302W YIL087C YGL048C YHL016C YOR228C YMR111C YLR091W YDR164C YOR138C YMR144W YCL042W YML098W YJL034W YCR088W YHR087W YMR089C YOR176W YPR133W-A YDL108W YOR286W YPL080C YCR073W-A YMR120C YDR490C YDL028C YCR024C YML045W YMR102C YMR200W YLR119W YMR051C YPR034W YLR035C YDL188C YPR061C YDR271C YGR268C YPR174C YHR189W YIL125W YMR295C YMR008C YIL017W YKL148C YDR140W YJL076W YJR010W YHR016C YBR114W YOL072W YOL053C-A YPL025C YKL053W YDR093W YIL109C YPL165C YIR014W YDR362C YFL022C YPL109C YNL115C YNL071W YKR040C YGL138C YJL174W YDR344C YIR020C YJL118W YNL057W YGL001C YMR291W YMR024W YDR359C YKL124W YLR267W YKL171W YCR086W YDR206W YLR207W YNL037C YFL013C YIL167W YPL107W YIL107C YOR029W YDR287W YGL209W YDR405W YOL091W YGR087C YPL127C YNL144C YBR196C YLR190W YPR204W YJR092W YBR170C YGR149W YOR084W YGR130C YJR121W YGR055W YIL141W YBR136W YLR245C YKL193C YGL083W YJL083W YOR135C YBR214W YLR232W YDL237W YJL141C YBR249C YCLX08C YAR002AC YLR337C YIL010W YPR195C YDR422C YPL267W YEL024W NORF29 YMR190C YGL049C YAR037W YAR074C YCR052W YNL209W YNL294C YBR272C YDR298C YIL061C YBL009W YCR067C YGR127W YHL031C YAL064C-A YOL151W YAL064W-B YGR104C YDR413C YOR026W YOR358W YGR269W YOR090C YGL076C YNL289W YOL135C YOR323C YLL041C YAR052C YCR070W YMR169C YLR118C YMR105C YBL105C YMR050C YOL049W YEL046C YPR035W YBR071W YNL314W YLL018C YDL123W YNL338W YDL130W-A YML008C YGL187C YGL137W YOR157C YOR155C YNL236W YOR250C YOR205C YGR221C YHR113W YMR189W YDR482C YPR182W YBL112C YDR034C YOR054C YLR058C YOR247W YGR292W YGR243W YGL038C YPL116W YER066W YPL270W YHR091C YDL012C YPL249C YDR218C YDL109C YLR299W YDR345C YFL003C YLR430W YDL182W YJL068C YKR041W YNL054W YOR248W YJL017W YHR179W YOR117W YNL049C YKR025W YDL114W YDR205W YJR059W YJL108C YLR206W YER088C YNL014W YDR358W YDR076W YOR139C YCL043C YKR052C YOR120W YLR427W YCR089W YIR032C YBL088C YHR086W YGL015C YLR176C YOR177C YCLX01W
eft2 fus2 CDC42..tet.promoter.
BC2 1450 4
YIR004W YBR128C YGR148C YJR122W YNL103W YJR084W YLR313C YPL191C YGL084C YDR312W YKL074C YKL063C YJL131C YPL039W YDR083W YJL179W YPL071C YJL219W YKL083W YMR283C YKL134C YNL114C YDR090C YAL026C YPR094W YOL156W YDR299W YOL116W YGL257C YDR196C YDR410C YOR093C YIL091C YDR198C YBR215W YOR002W YCL039W YOR075W YGR084C YDR286C YHR141C YOL090W YJL091C YJR140C YBR191W YGR042W YDR485C YPL239W YOR206W YDL073W YBR054W YPL224C YLR020C YNL217W YER067W YDR531W YMR233W YPL206C YOL136C YDR393W YBR293W YLR395C YOL076W YOR304W YJL188C YOR249C YIL082W YGL241W YEL025C YLR229C YKR008W YDR057W YLR097C YCR060W YMR015C YOR288C YCR028C YMR126C YPR070W YML043C YLR068W YER007W YPR056W YKR088C YOR196C YBL052C YCR087C-A YDR068W YHR052W YJR012C YBR056W YLR383W YDR082W YLR067C YDR469W YKL135C YCR011C YMR031C YJL116C YER030W YFL002C YNL015W YDR302W YDR268W YLR283W YML094W YOR134W YKL122C YMR293C YNL048W YNL119W YLR189C YDR285W YKL077W YFR046C YPL050C YLR254C YAR008W YBR158W YOR320C YJL096W YJR141W YDR407C YNR020C YBR258C YLR262C-A YGL154C YDR091C YIR005W YJL203W YPR137W YIL147C YBR129C YMR322C YDR315C YBR161W YNL002C YIL118W YHR120W YGR018C YBL018C YPL265W YGR050C YDR392W YBR290W YDR021W YOR345C YPR095C YOR310C YOL128C YGR129W YFR004W YDR017C YOL037C YPL060W YML128C YML104C YGL070C YGL256W YDR195W YNL256W YLR136C YCR007C YLR007W YPR057W YBL107C YLR457C YMR178W YGL115W YMR247C YHR130C YDR176W YNL090W YBR042C YOL062C YOR307C YDR484W YOR207C YMR225C YOL015W YBR095C YDL070W YOR241W YOL002C YLR407W YBR055C YOR175C YMR125W YGL028C YMR029C YGR216C YML097C YPR102C YMR292W YMR132C YDR303C YPL008W YDL116W YMR023C YDR203W YLL003W YDR054C YML105C YMR267W YKR009C YDR078C YCR061W YMR078C YDR245W YGR276C YML037C YJR055W YBR175W YJL202C YIL119C YNL150W YKL196C YGL217C YNL129W YKL174C YJL133W YBR111C YML036W YFL047W YHR053C YJR042W YKL169C YMR012W YER093C YKL136W YNL023C YPL026C YIR011C YDR241W YLR295C YFL027C YDR468C YDR332W YNL318C YGL235W YJL147C YOR368W YOR344C YPL133C YIL048W YDR189W YBR282W YOR079C YDR194C YDR014W YNL257C YNR030W YIL093C YGR022C YGR106C YIL104C YGL086W YPL102C YJL206C-A YGL228W YDR284C YBR259W YNL147W YHR143W YER127W YBR096W YJL193W YOL014W YBR041W YCR044C YGL051W YJL140W YFR014C YHR121W YBL019W YDL062W YGR150C YPR082C YOR366W YOR086C YDR020C YGR053C YDR427W YPL264C YNL311C YPR170C YLR424W YLR408C YNL188W YDR079W YBR074W YPR072W YGR065C YDL157C YKR086W YML041C YDR115W YGR071C YMR204C YML038C YKR071C YBR098W YDL008W YJR038C YBR110W YMR075W YPL185W YJR041C YDL248W YKR028W YFL046W YOR103C YKL137W YKL168C YNL022C YPL161C YLR214W YOR293W YGL029W YGR239C YGL005C YGR262C YDR202C YPL007C YKR004C YCR082W YBR163W YLR276C YGR105W YIL103W YBR192W YBR125C YKL057C YGL098W YDR097C YBR174C YLR404W YKL008C YGR186W YPL069C YMR324C YKL195W YKL015W YDR377W YPL045W YNL126W YNL004W YBR207W YLR453C YOR266W YNR055C YDR532C YIL014W YGR052W YDR184C YJR161C YGL061C YPL210C YAR014C YOR087W YPL132W YJL089W YMR286W YLR336C YNL250W YGR089W YMR188C YEL020W-A YGL072C YGL258W YOR243C YER022W YBR057C YPL269W YDR041W YER186C YJR108W YFL026W YPR055W YPL236C YDR370C YOR232W YGR281W YPR048W YGR009C YCL005W YBR097W YLR014C YDL076C YER126C YDR030C YEL051W YGL050W YMR150C YJL113W YLR434C YPL099C YLR423C YDR201W YDR254W YLR105C YKL156W YGL006W YCL067C YNL189W YJL022W YJL031C YML077W YBR075W YKL053C-A YLR043C YDL018C YJR062C YBL060W YPL254W YDR424C YDL136W YCR090C YGR160W YJR057W YJL126W YJL166W YPL044C YKL178C YDR316W YPL033C YKL041W YPL195W YNL107W YKL014C YPR119W YMR074C YDR378C YKL176C YKR029C YDR249C YDL158C YJL104W YDR145W YJR008W YOR102W YIL120W YKL130C YFR001W YAR031W YGR095C YLR319C YKL033W-A YBR278W YAL033W YNL130C YGR215W YOR020C YBL028C YBR186W YJR088C YLR368W YBR268W YPR083W YKL089W YOR006C YBR131W YBR244W YPL053C YBR179C YDR282C YJR097W YOL149W YBL026W YNL233W YPL211W YLR015W YLR008C YHL023C YGR017W YDR031W YOR213C YOR039W YLR322W YGL159W YIL095W YDR132C YML116W YNL084C YOR364W YDR397C YOR051C YJL032W YBR210W YDR053W YLR168C YDL135C YML061C YDL191W YGR295C YDR399W YDR512C YLL031C YLR033W YLR088W YGL110C YDL051W YDR179W-A YGR073C YMR077C YDR166C YJL005W YJL050W YHR056C YJL105W YNL326C YFL008W YJL061W YMR284W YDR217C YKR033C YLR290C YJL112W YCR015C YOR178C YDR159W YGL185C YDR062W YLR435W YOR165W YNL044W YDR200C YPR105C YDR279W YOR130C YNL011C YDR357C YNL166C YBR165W YOL148C YFR031C YJR110W YIL149C YDR008C YDL200C YFL024C YNL164C YLR147C YMR299C YDR375C YKL140W YNL006W YKL179C YCR020C-A YDR319C YJR136C YIL076W YNR077C YOL044W YLR323C YBL038W YHL039W YER140W YNL087W YDR396W YBR227C YLR318W YOL053W YFR055W YOR067C YIL030C YHR028C YFR048W YOR021C YNL252C YKL021C YER133W YNL089C YOL006C YCR003W YDR511W YNL201C YCR028C-A YGR076C YBL103C YKR085C YPR133C YPL216W YER124C YEL022W YPR188C YDL074C YMR218C YGL107C YDR520C YDL069C YGL167C YPR166C YER037W YMR211W YMR129W YML024W YML093W YHR197W YCR081W YKL154W YPL004C YOR164C YGR283C YLL007C YMR118C YGR196C YLR145W YLR098C YGR272C YLR169W YML062C YPR108W YDR369C YDR179C YPR131C YKL143W YBR146W YDR318W YJR135C YHR035W YDR147W YJL004C YMR193W YMR076C YDR167W YGR016W YNL027W YPL022W YDR336W YML080W YPL095C YGR115C YKL106W YAR033W YIL037C YBR184W YGL231C YNL253W YGL144C YBR168W YDR190C YJR100C YDL178W YLR275W YHR076W YGR171C YJL148W YPL065W YIL148W YGL200C YHR080C YOR019W YOR044W YPL157W YBR120C YDR280W YPR189W YGR028W YOL018C YBR288C YNL231C YDL068W YDR521W YPL120W YOL145C YLR456W YDR005C YHR014W YIL097W YNL222W YPR101W YDR343C YGR057C YGL033W YBR235W YMR119W YMR215W YDR051C YDL180W YDL133W YPR021C YLR166C YBR065C YOR149C YAL047C YGL249W YER074W YER021W YNL088W YER161C N1 YOR257W YDR042C YGR075C YGR228W YKR082W YER058W YLR148W YKL155C YMR071C YKL033W YDR119W YDR351W YGR085C YDL045W-A YHR054C YPR141C YLR171W YGR206W YHR181W YDR342C YPL078C YDR211W YCR095C YLL011W YER056C YMR157C YDR237W YDR060W YOR194C YGR145W YHR196W YOR167C YMR117C YDR257C YDL148C YJR023C YJR134C YKL011C YBR167C YBR062C YDR364C YHR077C YNL113W YDL146W YPR109W YLR292C YJL125C YLR312W-A YBL090W YMR075C-A YLR261C YNL031C YNL122C YDR373W YHR060W YNL008C YDR004W YIL096C YOR350C YIL161W YHR015W YLR325C YBR274W YNL249C YER142C YML119W YGR118W YKL006C-A YNR059W YDR180W YLR243W YAL001C YHR066W YOR045W YDL231C YIL110W YIL158W YGL230C YJR101W YBL001C YBR185C YJL085W YDL209C YNL207W YDR499W YOR210W YBL034C YMR252C YGL246C YCR054C YDR045C YKR083C YDL003W YGR003W YGR074W YOR256C YDR110W YOL088C YDR419W YOR258W YPR158W YGL078C YMR119W-A YCL001W YGL109W YAR007C YLR050C YCR016W YCL052C YPR179C YPR006C YML026C YKL017C YOR166C YML095C-A YBR022W YGR063C YCL063W YPR020W YBR064W YOR148C YPL243W YDL025C YGR229C YMR270C YDL147W YMR014W YDL167C YDR263C YMR003W YDR372C YBR119W YKL092C YDR323C YDR322C-A YJL162C YNL032W YDR522C YJL006C YOR281C YMR138W YDR165W YJR068W YJL139C YHR055C YLR170C YKR030W YDR334W YNL025C YDL107W YBR122C YGR117C YLR242C YBR253W YIL035C YJR082C YML121W YNR061C YHR154W YOR008C YDR291W YBR262C YPL168W YGR177C YJR133W YKL045W YMR239C YJR022W YLR273C YDR365C YDL225W YHL047C YOR360C YOL089C YNL182C YHR023W YGL164C YPL255W YML103C YLR460C YGL108C YLR051C YPL208W YIL073C YOR284W YGL220W YGL171W YNL248C YOR319W YGR035C YDR181C YOR055W YOR088W YLR454W YBL013W YML132W YML001W YER016W YGR064W YDR386W YNL211C YDR494W YOR147W YGR246C YMR095C YDR100W YLL004W YER049W YGL068W YNR072W YBR081C YGL247W YCL073C YNL206C YKL219W YBR049C YDL079C YDL002C YJR032W YOR282W YDR071C YMR073C YNL040W YJL049W YPR143W YBR279W YDL206W YBR010W YDL104C YPL090C YMR155W YKR079C YFL062W YDR066C YCR020C YML030W YCL051W YML065W YOR127W YER001W YDR235W YEL061C YMR115W YPL001W YDR228C YOR158W YPL074W YJR025C YBR145W YDR339C YCR020W-B YOR168W YLR365W YPL150W YMR060C YJR003C YFL028C YLR080W YDR371W YDR308C YKL066W YDR324C YJL072C YPR132W YIL134W YKL144C YNL120C YAR027W YHR144C YBR229C YDR139C YGR147C YDR470C YAL056W YDR292C YPL143W YNL137C YBL003C YHR005C-A YDL065C YGL244W YBL036C YMR320W YNL229C YDL030W YGL069C YNL272C YPR073C YDL001W YOR338W YDR515W YOR254C YOR276W YMR309C YOR089C YOL031C YHR119W YNL258C YJR094W-A YBL021C YNL098C YOR094W YER157W YBR019C YDL027C YCR096C YLL014W YJL046W YCR021C YKR014C YKR078W YER002W YGR265W YHR048W YKL009W YGL020C YLR103C YMR112C YLR038C YNL212W YDR038C YBL053W YML006C YPR046W YOR238W YML046W YER139C YLR049C YDR495C YJR099W YJL173C YMR061W YJR002W YER019C-A YGL103W YDR325W YNL174W YKL090W YPL035C YLR262C YNL121C YPR135W YER044C YMR072W YOR283W YNL043C YDR352W YHR184W YNL323W YCR098C YDR243C YGR209C YML068W YLR183C YPR113W YBR251W YIL113W YGR093W YIL040W YOR040W YGL080W YGL140C YHR152W YLR239C YKL147C YPL075W YJR024C YBR242W YKL047W YIL128W YNL110C YPL153C YJR126C YHR045W YMR308C YMR183C YDR414C YNL259C YHR118C YNL099C YGR024C YOL023W YPL253C YHL003C YBR300C YER066C-A YFR043C YIL008W YOR357C YIL071C YNL286W YOL109W YNR025C YDR183W YDR138W YGR122W YOL078W YCR042C YDL184C YOR244W YEL003W YFL034C-A YPR052C YPR025C YBR087W YER149C YOR215C YOR262W YLR066W YEL029C YHL014C YGL129C YLR289W YGR222W YMR044W YJR030C YML050W YPL010W YDL151C YPR112C YHR185C YPR169W YMR177W YBL056W YML067C YLL015W YDR173C YMR100W YKR017C YBL076C YKR068C YPR134W YGL021W YBR143C YDR086C YPL072W YHR167W YLR367W YLR227C YIL052C YDR346C YKR035C YOL101C YNL051W YPL029W YDL091C YMR066W YHR198C YMR019W YJL209W YDR306C YKR022C YLR287C YJL074C YNL177C YDR326C YLR387C YLR250W YIL165C YOL042W YFR039C YBR236C YIL070C YHL020C YIL009W YDR289C YFR042W YOR354C YNL316C YGL223C YGR125W YNR024W YGR132C YIL138C YKL073W YGR103W YNL155W YNL100W YBR154C YBR216C YGL143C YOL075C YCR009C YKR101W YAR003W YMR256C YCR097W YDR118W YOR195W YLL054C YOR252W YOR381W YLR065C YOL124C YIR043C YHR021W-A YIL089W YOL033W YBR201W YDR415C YGL161C YER155C YGL058W YMR274C YER051W YOR144C YMR052W YKR016W YMR158W YLL036C YCR023C YDR519W YBL057C YBR028C YDR225W YMR263W YBR004C YDL121C YLR129W YDL058W YER173W YNL214W YER060W YGR047C YMR210W YDR504C YPL227C YLR023C YLL009C YML019W YJL146W YDR493W YOR245C YDR103W YER180C YKL167C YMR018W YJL175W YDL092W YJL011C YFL001W YPL188W YKL170W YOR115C YFL012W YDR267C YLR286C YDR307W YMR098C YDR209C YJL002C YJR031C YDL085W YPL011C YFL049W YPR111W YNL038W YKL003C YNL149C YGL095C YBR257W YIL139C YPL042C YDL035C YBR137W YDR473C YNL154C YNL001W YGL142C YNL101W YOR159C YJR026W YKL149C YDL005C YPL073C YLR360W YDR361C YBR171W YNL070W YMR185W YAR028W YML107C YDR412W YGL160W YBR302C YLR251W YDR288W YBR157C YFR041C YKL100C YOR355W YAL034W-A YIL026C YGL151W YHR147C YNL244C YJL197W YMR173W YDR529C YBL040C YER123W YDR505C YLR135W YLR022C YPR050C YDL044C P1 YER112W YMR319C YPL228W YPR196W YOL010W YGL243W YBR045C YML023C YPR029C YJR067C YDR208W YJL058C YFL048C YLR117C YGR220C YDL153C YGR275W YIR033W YGR021W YBL089W YDR240C YBR162W-A YOR143C YCL055W YBR063C YPL034W YJL023C YER050C YDR518W YDR175C YLR082C YOR189W YOR154W YDL122W YCR039C YNL315C YIL170W YDL133C-A YJL117W YKL062W YDR080W YLR218C YBR138C YCR097W-A YNL162W YMR282C YLR361C YPL202C YJL156C YKL082C YMR064W YKL166C YKL139W YLR298C YJL016W YJR058C YER087W YLR285W YPR156C YDR304C YDL219W YPL038W YPR136C YOR116C YKR024C YFR040W YOR076C YLR252W YIL007C YCL031C YIL027C YHR081W YJL090C YNR026C YHL044W YHR140W YDR002W YGR030C YAL025C YGL094C YNL039W YDR458C YOR016C YGR165W YGR128C YBR254C YHR004C YNL153C YPR099C YPL147W YDR137W YKL209C YLR003C YOR261C YNR051C YGR187C YNL081C YOR305W YML111W YLR010C YOR312C YOR058C YPR097W YPL207W YDR197W YIL029C YKR074W YCL054W YOR193W YGL117W YOL118C YLR069C YDR069C YER104W YOR298W YLR036C YDR227W YPR060C YGL101W YHR143W-A YDR383C YEL048C YMR212C YER048W-A YJL196C YGL054C YEL006W YPL225W YDL043C YGR069W YMR065W YJR006W YGL139W YKL112W YHR046C YMR130W YKL172W YDR222W YCR087W YPR100W YLR266C YDR056C YPR107C YOR287C YDR247W YML055W YML088W YEL064C YER008C YMR127C YPL013C
ymr141c ymr244c.a fus2 CDC42..tet.promoter.
BC3 911 5
YNL249C YOR243C YJR023C YER022W YKL011C YBR167C YBR128C YIL091C YAL056W YGR148C YER131W YCR042C YPR055W YCR035C YOR244W YEL003W YPL011C YBR004C YGR281W YPL156C YPL161C YMR259C YBR061C YDR312W YOR145C YKL074C YPR025C YPR048W YKL063C YGR009C YNL232W YBR097W YLR014C YHR170W YPL039W YDR120C YER126C YLR312W-A YPR186C YLR262C-A YDR083W YDL031W YDR522C YNL204C YPL108W YDL166C YPL266W YLR261C YKL083W YPL024W YHL014C YGL050W YNL186W YNL114C YLR009W YOR312C YNL182C YDR004W YJL113W YLR434C YIL096C YLR289W YMR193C-A YDL129W YIL161W YOL144W YPR094W YLR325C YNL042W YDR299W YBR274W YNL308C YML050W YGL257C YKL156W YMR211W YNL255C YGR118W YGR214W YOR093C YOR283W YPR169W YNR059W YDR180W YLR243W YIR005W YCL067C YDR198C YKL130C YJL031C YML077W YOR075W YMR100W YIL110W YKR017C YGL230C YBR293W YJR101W YBL060W YNL021W YJR140C YJL085W YDL209C YDL136W YBR191W YCR090C YEL055C YBR143C YDR086C YFL025C YGR160W YKL045W YML023C YDR499W YLR029C YHR167W YDR485C YDR449C YJR057W YOR206W YDL073W YGL246C YBR100W YIL133C YDR045C YPL044C YLR227C YKR083C YIL069C YKL041W YPL195W YKL186C YNL067W YLR020C YPL064C YAL059W YGR074W YER067W YPL191C YFR023W YDR110W YBR172C YDR346C YJL010C YMR233W YDR419W YKR035C YDL060W YJL193W YKL176C YGR186W YNL051W YDR249C YJR136C YNL024C YOL076W YGL078C YMR066W YHR198C YMR023C YPL095C YLR005W YBL036C YLR215C YJL188C YKR022C YOR102W YLR287C YGR198W YER169W YGL241W YDR326C YLR387C YLR250W YFR001W YPR119W YCR016W YLR175W YIL165C YKR008W YGR095C YPL125W YGL111W YDR057W YDR289C YOL053W YML068W YNL292W YML026C YNR024W YBL028C YMR049C YBR186W YOR166C YGR188C YPL043W YOR344C YML043C YNL151C YLL035W YER007W YPR190C YOR341W YKR088C YBR244W YOR196C YBR179C YBR064W YJR097W YPL202C YGR103W YIL079C YDR311W YOR148C YLR287C-A YGR057C YPL243W YLR147C YBR009C YBR154C YBR216C YMR270C YNL313C YNL141W YHR052W YBL026W YEL018W YNL233W YPL211W YOR304W YKL021C YMR256C YIL127C YDR082W YCL054W YDL167C YER082C YHL015W YDR372C YBR119W YOR252W YMR013C YJL162C YDR240C YMR229C YOR213C YNR026C YNL032W YNL041C YDR030C YJL014W YPL071C YGL159W YJL006C YJL116C YOR174W YOR270C YFL002C YOR281C YDR165W YIL089W YBR201W YDR132C YPR109W YLR057W YDR302W YJL054W YBR163W YOR118W YPR070W YDR334W YDR397C YML094W YOR051C YJL033W YMR115W YKR099W YLR276C YJL109C YMR293C YDL107W YOR193W YHR088W YKR060W YOR144C YNL119W YMR052W YJL032W YDR285W YKL077W YFR046C YPL050C YGR278W YER102W YBR158W YDR222W YIL035C YIL159W YJR141W YDR407C YDR225W YMR263W YKL030W YNR061C YPL126W YNR053C YDR172W YBR258C YDL121C YDR291W YLR129W YNL166C YOR360C YOR377W YGL080W YDL191W YDR091C YHR066W YPL168W YPL188W YLR403W YDR399W YBR129C YDL160C YGR047C YOR095C YPR105C YBR161W YNL002C YDL225W YIL118W YLR230W YOR245C YMR242C YPL237W YMR177W YOL042W YMR018W YMR077C YPL183C YDR166C YPR118W YKR028W YJL011C YPR147C YIL064W YJL050W YBL079W YPL093W YGR050C YGL164C YDL063C YDR125C YNL326C YKL078W YML103C YPL074W YJL061W YLR460C YFL012W YDR217C YGL108C YPR157W YDR392W YBR290W YDR267C YLR051C YDR021W YPL060W YDR161W YCR015C YJL179W YJR064W YNR072W YDR159W YGL185C YDR062W YAL027W YFR004W YDR541C YLR384C YLR435W YOR165W YKL116C YLR285W YDR336W YOL127W YNL201C YDL085W YGL070C YFL049W YDR195W YER099C YDR241W YNL038W YJL147C YDL186W YGL095C YBR257W YBR247C YMR207C YIL139C YPL149W YPL038W YHR069C YBR165W YLL032C YBL107C YJL140W YDR473C YKL222C YDL056W YOR147W YGR246C YNL001W YER049W YNL101W YDR176W YOR047C YDR081C YFL024C YER074W YOL062C YOR116C YGL103W YDR484W YOR207C YBR081C YGL247W YOR219C YIL130W YBR242W YBL092W YOL022C YBR095C YDL005C YMR299C YJR050W YDL070W YLR167W YNL006W YOR046C YGR251W YDR361C YER173W YDL038C YKL205W YDL002C YJR032W YIL016W YJL098W YDR071C YDR162C YLR451W YMR185W YML108W YMR125W YDL147W YLR333C YMR073C YJR031C YPR112C YHR148W YLR323C YOL142W YJL049W YNL225C YDR017C YPR143W YML107C YHL039W YPR102C YLR408C YBR010W YNL188W YDR303C YER140W YPL090C YDL116W YIL128W YLL003W YLR318W YLR409C YKR079C YNL248C YOR067C YDR066C YOR338W YKR009C YDR078C YDR235W YOR319W YGL151W YKL015W YOR381W YFR048W YPL001W YDR228C YGR276C YBR271W YOR295W YLR343W YGR264C YAL032C YGL145W YMR014W YJL197W YER133W YIL090W YOL006C YOR342C YJR024C YNL320W YML005W YDR339C YJR055W YER123W YBR175W YLL008W YLR068W YDR505C YNL150W YPL193W YLR135W YLR022C YLR015W YNL075W YGR169C YLR405W YPR050C YDL044C YBL084C YOL066C YJR003C YLR388W YNL126W YFL028C YER124C YDR357C YDL074C YJR042W YMR218C YPL160W YDR308C YOL010W YNL062C YPL026C YLR238W YDR324C YIL126W YJL072C YGL243W YDR468C YLR263W YDL240W YKL106W YPR008W YML001W YLL054C YCR014C YOR368W YPL249C-A YGR128C YCR066W YNL113W YLR441C YHR144C YPR158W YJL058C YML024W YBR282W YML093W YMR269W YHR197W YLR103C YDL153C YHR187W YKL154W YPL228W YDR014W YOL118C YHR065C YHL029C YPR107C YOR143C YER029C YGL030W YGR283C YBR063C YGR090W YIL104C YBL054W YJL023C YER050C YGL086W YHR141C YLL007C YCL065W YMR118C YKL048C YGL107C YLR145W YOR154W YBR259W YDL122W YGL155W YDR292C YGR272C YCR039C YPL143W YHR021W-A YLR169W YOR269W YNL147W YML062C YHR143W YBL003C YMR217W YOL124C YNL164C YBR141C YIL170W YLR453C YDL065C YGL244W YPL099C YHL012W YNL039W YOL014W YER137C YDL030W YER117W YKL143W YLR222C YNL162W YKR081C YLR143W YCR044C YLR067C YNL065W YML041C YNL030W YJL156C YFR032C-A YOR254C YKL082C YKL180W YOR276W YMR309C YKL166C YOR089C YJL004C YBL019W YLR295C YHR085W YLR298C YKR068C YDR167W YNL258C YML095C YPR137W YJR094W-A YJR058C YOR366W YNL027W YPL022W YBL021C YDR440W YDR020C YDR458C YLR007W YDL205C YPL146C YOR094W YDR427W YNL120C YML080W YER157W YKR024C YMR285C YPL139C YOR076C YLR424W YBR279W YMR093W YCR096C YCR021C YDR049W YKL056C YKR078W YCL031C YER002W YKL009W YNL253W YGL144C YOR309C YDR190C YPL253C YGR147C YGR030C YJR063W YAL025C YNL302C YBL014C YLR038C YMR320W YER066C-A YNL212W YHR055C YKR086W YLR275W YOR004W YMR247C YMR216C YLR186W YDL192W YML006C YPR046W YGR071C YML081W YNL207W YKR071C YBR098W YDR101C YML046W YIL148W YLR170C YOR019W YPL245W YDR280W YLR016C YOL077C YPL217C YDR137W YJL173C YPR189W YLR003C YDL061C YKR029C YDR152W YKL120W YJR041C YBR288C YGL170C YMR061W YJR002W YER019C-A YHR169W YNL061W YMR239C YDR325W YDR447C YNL174W YKL090W YMR005W YDR370C YML111W YLR262C YNL022C YOR293W YJL166W YNL044W YOL145C YGL029W YGR034W YIL019W YLR096W YIL020C YOR272W YNL043C YOL001W YDR005C YKL111C YHR014W YKR056W YNL222W YKL122C YHR184W YNL323W YLR196W YDL111C YGL075C YPL007C YDR197W YBL039C YGR027C YIL029C YML096W YKR036C YCR082W YPL012W YGL064C YOR001W YDR118W YGL033W YIL003W YGR093W YNL286W YIL040W YLR200W YDR051C YGR239C YIL103W YER104W YAL019W YLR344W YLR336C YLR288C YNR038W YPR060C YLR256W YDR496C YPR019W YMR265C YPR110C YGL101W YBR267W YJR056C YKL147C YOR287C YDR383C YER021W YEL048C YKL008C YMR212C YNL088W YBR142W YEL009C YNL250W N2 YMR324C YDR183W YOR257W YLR021W YGR075C YNR012W YGL097W YKL014C YOR261C YPL045W YKR082W YNL110C YDL043C YGR069W YNR025C YOL018C YLR148W YDR088C YMR065W YJR006W YMR071C YLR242C YMR308C YOL139C YGR187C YMR183C YGL139W YDR351W YGR085C YOL088C YDR532C YHR143W-A YPL206C YMR130W YLR075W YDR184C YOL136C YHR054C YMR025W YGL059W YPR141C YGR024C YOL002C YKL172W YOR278W YER146W YCR087W YGL061C YPR121W YLR266C YPL210C YDR342C YDR211W YCR095C YMR128W YLL011W YPL030W YFR043C YAL029C YOR195W YIL008W YOL041C YLR084C YDR060W YGL171W YFR002W YOL109W YOR194C YBR195C YGR145W YHR196W YOR039W YOR249C YGR033C YEL020W-A YKL136W YMR127C YDR257C YBR055C YDL148C YLR446W
yor006c yor078w rpl6b fus2 CDC42..tet.promoter.
BC4 500 6
YOR243C YER022W YBR057C YBR167C YJR122W YDL068W YCR042C YEL003W YHR077C YPL035C YOR232W YPL156C YPL191C YPR025C YPR048W YKL063C YGR009C YJL131C YDL076C YJL125C YLR312W-A YLR262C-A YOR262W YJL179W YEL029C YLR261C YMR283C YHL014C YHR060W YNL008C YDR004W YJL113W YLR434C YLR289W YGR222W YIL161W YPR100W YOL145C YDR201W YNL162W YNL249C YGR118W YHR066W YLL015W YJL031C YER060W YDL231C YOR075W YMR100W YKL053C-A YOL118C YIL158W YGL230C YJR101W YBL001C YBR185C YJR140C YJL085W YPR134W YGL021W YDR086C YGR042W YDR499W YJR057W YDL073W YJL126W YCR054C YDR045C YDR316W YLR183C YKL041W YPL195W YLR020C YGR074W YPL008W YMR233W YKR035C YMR074C YDL065C YNL051W YPL029W YDL091C YMR066W YHR198C YMR019W YJR008W YDR306C YOR102W YLR287C YKL130C YGL241W YLR387C YLR250W YFR001W YCL052C YOL042W YDR123C YPL125W YLR319C YDR289C YLR097C YPR179C YOR288C YDL225W YPR006C YOR020C YBL028C YIL138C YML043C YOR006C YBR131W YGR073C YKR088C YKR063C YPL053C YKL073W YDR068W YNL155W YBR216C YBL026W YOR360C YOR266W YLR383W YLR015W YDR118W YOR338W YPR133C YMR003W YDR469W YDR372C YGR017W YJL162C YOR213C YNR026C YOL124C YPL202C YJL116C YHR021W-A YOR307C YNL015W YML116W YLR170C YKR030W YDR268W YOR134W YPR101W YDR245W YMR293C YDL107W YOR193W YER051W YBR122C YGR117C YMR158W YKL077W YFR046C YPL042C YDR519W YLR242C YIL035C YOR320C YJL096W YDL135C YNR020C YHR154W YBR258C YLR129W YDR091C YIR005W YPL168W YPR137W YGR295C YDR399W YBR129C YJR022W YMR322C YPL227C YLL009C YBR161W YNL002C YDR179W-A YDL045C YIL118W YPR056W YMR018W YGR018C YJL011C YHR023W YBL018C YJL105W YGL164C YPL255W YPL188W YJL061W YKL170W YMR284W YOR115C YBR290W YPL072W YLR051C YDR021W YPL060W YJL112W YIL073C YNR072W YJL002C YGR129W YMR029C YDR017C YLR435W YKL116C YDR181C YML104C YPR105C YFL049W YDR279W YOR130C YNL011C YDR357C YDR241W YJL147C YIL139C YDR386W YPL038W YBR165W YBL107C YLR239C YBR137W YDR473C YOL148C YFR031C YOR148C YOR147W YJR110W YLL004W YMR247C YDR176W YJR024C YGL103W YOR207C YBR081C YNL206C YDR375C YKL140W YLR360W YKL179C YOR046C YDR361C YCR020C-A YOL002C YLR407W YNL070W YOR175C YJR032W YIL076W YKR057W YBR209W YLR323C YJL049W YBL038W YMR132C YGL160W YDL104C YER140W YDL116W YDR396W YLL003W YLR318W YOL053W YCR097W YDR078C YMR078C YHR147C YMR115W YPL001W YGR276C YGL145W YNL252C YJL197W YER133W YNL044W YNL089C YPL074W YCR003W YBL040C YER123W YBL103C YKL196C YLR022C YDL044C YPL150W YMR060C YMR319C YJR003C YPL216W YFL028C YLR080W YPR188C YEL020W-A YDL074C YJR042W YDR371W YDR308C YDR324C YGL243W YKL144C YNL120C YPR166C YML023C YGR128C YIL048W YJR067C YDR208W YMR129W YDR075W YBR282W YOR079C YFL048C YGR220C YDR194C YKL154W YDR139C YDR014W YNL257C YOR143C YCL055W YBR063C YKL169C YJL023C YER050C YGL086W YLL007C YJL206C-A YDR175C YLR082C YKL136W YDR292C YGR272C YCR039C YNL147W YML062C YBL003C YHR005C-A YBR096W YLR453C YJL193W YBL036C YDR080W YER117W YGL069C YBL060W YBR146W YMR282C YCR044C YLR067C YGL051W YLR275W YJR135C YOR254C YMR064W YKL166C YAR008W YOR089C YJL004C YBL019W YMR193W YOL031C YKR068C YDR167W YNL258C YOR366W YER087W YDR336W YOR086C YGR071C YLR007W YOR094W YDR427W YPL095C YFR040W YOR076C YLR408C YNL188W YCR096C YAR033W YDR079W YJL046W YHR081W YPR072W YNL253W YBR168W YLR103C YHR140W YMR112C YGR030C YML041C YDR115W YML006C YPR046W YDR458C YBR254C YML046W YPR099C YNL153C YPL157W YOR364W YDR137W YBR110W YJL173C YPR189W YPL185W YPL132W YOR261C YJR041C YDL248W YKR028W YMR061W YJR002W YOR103C YGL068W YDR325W YKL137W YDL200C YDR370C YML111W YLR262C YLR010C YLR423C YIL097W YNL222W YPL007C YGR209C YML068W YDR343C YCR082W YGR284C YBR062C YCL054W YGL033W YOR195W YGL117W YIL040W YDR051C YLR069C YLR276C YBR210W YLR036C YOR149C YNL166C YGL098W YGL249W YOR287C YDR383C YER021W YMR212C YNL088W YIL128W YDR377W YPL045W YKR082W YNL126W YPL050C YLR148W YKL155C YGL139W YDR351W YFL046W YOL088C YNL259C YDR532C YIL014W YJR161C YNL099C YPR141C YGR024C YOL023W YLR171W YGR206W YPL253C YHL003C YLR266C YPL210C YDR342C YCR095C YLL011W YJL089W YIL104C YDR060W YLR336C YOR194C YDR183W YHR196W YGR089W YML055W YMR188C YGR033C YER008C YMR127C YDR257C YDL148C
erp2 fus2 CDC42..tet.promoter. ymr141c ald5 ecm31
BC5 49 9
YOR175C YBR143C YER022W YOL006C YOL042W YPR141C YLR069C YGL139W YMR127C YMR188C YCR042C YMR129W YBL103C YPR072W YLR171W YHR118C YBR146W YDR372C YPL195W YBR258C YCR044C YJR110W YBR168W YLR103C YDR014W YMR019W YGR017W YDL116W YNL126W YDL044C YPL150W YBR063C YDR383C YKL089W YKR024C YDR458C YOR262W YMR029C YCR097W YNL206C YBR254C YBR179C YMR125W YHR143W YOR261C YGL050W YKL130C YGL241W YLR387C
yel020c rpl6b fus2 CDC42..tet.promoter. ymr141c ecm31 ymr244c.a erp2 cla4..haploid.
BC6 20 10
YLR103C YBL103C YBR179C YLL011W YNL258C YLR033W YBR279W YAR033W YDR372C YJL011C YOL042W YJR110W YDR370C YGL160W YMR127C YOR254C YMR100W YGL241W YBR254C YCR054C
yel020c rpl6b fus2 CDC42..tet.promoter. ymr141c ecm31 erp2 sap18 cla4..haploid. aqy2.b
BC7 9 11
YPR072W YFL048C YER022W YLR088W YJR110W YLR103C YDR351W YOR262W YIL014W
yel020c rpl6b fus2 CDC42..tet.promoter. ymr141c gyp1 ecm31 yel010w yar030c ymr244c.a erp2
BC8 4 12
YBR227C YMR029C YGL160W YJR110W
kss1..haploid. yer033c rpl6b fus2 CDC42..tet.promoter. ymr141c yer085c ecm31 erp2 pau2 cla4..haploid. aqy2.b
BC9 3 15
YLR287C YML062C YJR003C
erg5 yer033c fus2 yal004w CDC42..tet.promoter. utr4 ald5 pau2 yor006c ymr014w yor078w yer066c.a cla4..haploid. yel028w yel001c
BC10 2 17
YOL010W YCL054W
yel020c yer033c fus2 CDC42..tet.promoter. ymr031c ald5 ecm31 ubp8 yor006c yea4 ecm18....7. yar030c ras1 rpl8a yor078w cla4..haploid. hpa3
