# Supplementary material for: DeBi: Discovering Differentially Expressed Biclusters using a Frequent Itemset Approach
Source: Algorithms Mol Biol. 2011 Jun 23;6:18. doi: 10.1186/1748-7188-6-18 (PMC3152888; doi:10.1186/1748-7188-6-18)
Supplement: Additional file 3 — DeBi, BIMAX, ISA, OPSM, SAMBA and QUBIC biclustering results and GO term, TFBS enrichment analysis of the genes and conditions in biclusters on yeast data. [file 1748-7188-6-18-S3.ZIP › file3_yeast/biclusters/qubic/qubic.txt]

BC0 72 19
YJR025C YIL094C YIL165C YBR249C YOL165C YDR035W YDL170W YDR127W YJR109C YKL033W-A YOL119C YHR029C YGL180W YGL026C YDR487C YMR097C YNR057C YJR130C YKL218C YGR110W YHR122W YLR267W YMR095C YDR158W YPR145W YDL054C YHL027W YPR058W YHR071W YOR363C YER090W YBR248C YHR162W YDL066W YER052C YMR062C YIL056W YJL200C YGL117W YBL103C YIL164C YGL114W YGR029W YBR256C YNR058W YPL092W YGL224C YFL028C YIL116W YIR034C YBR105C YER040W YOL118C YPL033C YBL033C YML116W YNR056C YOR203W YBR047W YLL027W YOR339C YBR035C YOR202W YNL104C YOR130C YMR096W YJR111C YGR239C YDR425W YDL198C YKL211C YMR094W
Itracozole Terbifine ase1....12. yer044c..haploid. erg2 ymr031w.a hda1 yer083c Tunicamycin sir2 clb2 vps8 gcn4 yhl029c swi4 ckb2 erg3..haploid. yel008w ERG11..tet.promoter.
BC1 72 14
YHR162W YPR167C YOR203W YOL119C YMR006C YOR306C YJR025C YPR118W YGL117W YER026C YPL135W YJL222W YMR215W YDR131C YHL046C YIL074W YDL234C YFL046W YGL180W YNL103W YIL164C YBR294W YBR089W YKL218C YDL003W YLR183C YNL036W YMR292W YFL-TyA YIR039C YIL056W YBL032W YNL125C YHR071W YOR363C YNR009W YDR531W YJR035W YBR297W YMR062C YNL294C YNR057C YFL057C YDR126W YPL188W YBR293W YBR069C YNR058W YHR127W YGL224C YGR153W YBR105C YHR133C YJR130C YBR237W YFL-TyB YCR043C YJR076C YNL129W YGR109C YMR012W YBR029C YLL064C YMR048W YBR035C YKL108W YGR288W YOR232W YHR180W YJR155W YLR049C YFL069-TYB
Itracozole ssn6..haploid. yer044c..haploid. erg2 yer083c PMA1..tet.promoter. anp1 yhl029c gas1 swi4 erg3..haploid. ERG11..tet.promoter. Tunicamycin CMD1..tet.promoter.
BC2 77 13
YBR025C YPL159C YDL215C YHR138C YDR144C YKL151C YIL176C YKR098C YDR131C YLL025W YLR432W YBR105C YDL234C YJR082C YPL060W YEL049W YOL161C YLR150W YDR186C YER001W YOR095C YKR049C YER053C YGR032W YKL224C YHR216W YLR048W YLR327C YGR123C YAL003W YGL123W YBL032W YPL282C YOR059C YGL261C YFR032C-A YFL020C YGL213C YGL101W YML056C YMR294W-A YDR070C YDL035C YOR168W YKL150W YDR011W YFL057C YGR043C YJL116C YER036C YGL165C YHR127W YGR239C YLR149C YDR001C YPL267W YHR133C YDL064W YIL055C YBR237W YHL027W YCR043C YLR060W YOR289W YBR029C YKL136W YAR073W YKL142W YBR283C YBR301W YDR058C YPL135W YGL156W YGR207C YMR271C YPL245W YBR187W
Itracozole erg2 yhr011w....14. rml2....13. PMA1..tet.promoter. aep2 yer050c yor080w....3. gas1 erg3..haploid. Tunicamycin ymr293c ERG11..tet.promoter.
BC3 83 12
YBR025C YNL294C YMR006C YGL123W YOL165C YNR076W YIL176C YPR069C YDR127W YMR215W YDR131C YHL046C YJR109C NORF22 YDL234C YIL074W YIL055C YEL049W YOL161C YOL118C YJL200C YPL188W YAL064W-B YPL267W YBR294W YBR089W YGR110W YLR183C YNL036W YDR542W YGL156W YOR338W YDR242W YNR009W YHL027W YHR071W YGR108W YMR243C YML052W YGL213C YNL125C YLL064C YOR202W YBR297W YAR008W YJL116C YOR394W YFL057C YDR212W YER159C YBR256C YGR239C YGR153W YIL116W YLR247C YBR105C YHR133C YER001W YDR391C YFL-TyA YFL-TyB YGL261C YPL282C YGR109C YMR012W YBR029C YDR440W YPL209C YLR372W YKL042W YHL028W YKL224C YPL235W YLL025W YFL069-TYB YOR232W YAL068C YDR262W YDR425W YLR049C YFL069-TYA YJL223C YLR112W
Itracozole X2.deoxy.D.glucose yer044c..haploid. erg2 yer083c PMA1..tet.promoter. KAR2..tet.promoter. gas1 swi4 erg3..haploid. Tunicamycin ERG11..tet.promoter.
BC4 66 13
YPL159C YNL294C YAL053W YLR121C YHR138C YMR316C-A YIL176C YLR414C YHL046C YJL107C YDL234C YBL078C YGL121C YGR294W YER144C YLR327C YDR034W-B YOR385W YOR394W YOL011W YGR032W YPR078C YDR293C YGR020C YEL049W YOR338W YLR099C YMR316W YMR243C YFL020C YKR091W YGL101W YGL178W YHR030C YKL065C YHR209W YBR295W YFL057C YER130C YPL088W YOR306C YNL157W YDL223C YLR332W YDR001C YEL060C YMR008C YKL161C YHL027W YGL261C YPL282C YBR005W YLL025W YLR194C YBR301W YMR295C YPL110C YOR208W YPR198W YGL156W YJL223C YLR120C YOL016C YIL108W YJL171C YMR238W
HMG2..tet.promoter. Itracozole yer044c..haploid. erg2 yer083c KAR2..tet.promoter. she4 qcr2..haploid. anp1 rip1 gas1 Tunicamycin ERG11..tet.promoter.
BC5 52 16
YPL159C YGL101W YHR138C YIL176C YOL139C YDR178W YDL234C YIL074W YJL149W YEL049W YOL161C YFL030W YGR197C YLR210W YGR032W YKL224C YDR059C YGR123C YOR338W YDR542W YOR101W YML021C YFL020C YNR076W YHL046C YDR070C YOR168W YJL116C YLR120C YJR155W YOR095C YDR001C YBR105C YHR030C YFL-TyA YFL-TyB YGL261C YIL158W YPL282C YBR005W YOR021C YLL025W YLL064C YBR301W YOR208W YML130C YOR232W YAL068C YKL161C YOR289W YLR049C YJL223C
HMG2..tet.promoter. Itracozole ssn6..haploid. yer044c..haploid. erg2 yer083c MMS anp1 KAR2..tet.promoter. yor080w....3. X2.deoxy.D.glucose gas1 swi4 Tunicamycin swi6..haploid. ERG11..tet.promoter.
BC6 82 10
YOR306C YDL215C YML087C YHR138C YDR144C YKL151C YMR316C-A YHR013C YOR059C YLR327C YGR158C YOR289W YCL035C YLR432W YLR093C YDR131C YGL121C YKR098C YKL150W YBR137W YLR150W YBR030W YGR043C YGL156W YKR049C YMR093W YGR032W YIL055C YHR216W YLR048W YBL032W YAL003W YOR338W YHR108W YGR123C YHL027W YPL086C YHR128W YDR321W YPL135W YOR052C YML056C YDR070C YBL043W YOR168W YPL060W YLR149C YJR064W YGL105W YDL020C YER027C YMR053C YER036C YHR127W YGR239C YNR028W YDR001C YJL116C YDL064W YER053C YBR237W YOR260W YLR060W YGR109C YJL008C YMR174C YAR073W YKL081W YPL209C YKL142W YBR283C YDR186C YMR295C YDR058C YNL157W YMR090W YCL038C YDR019C YGR207C YKL161C YMR271C YBR187W
Itracozole tup1..haploid. yer044c..haploid. erg2 PMA1..tet.promoter. aep2 she4 Tunicamycin ymr293c ERG11..tet.promoter.
BC7 63 13
YPL159C YNR076W YIL107C YHR138C YDR542W YIL176C YOL139C YMR044W YJL161W YLR432W YDL234C YBL078C YGL121C YGL180W YEL049W YOL161C YIR039C YOR095C YKL224C YOR232W YOR159C YBL032W YPR104C YGR123C YDL054C YJL183W YOR101W YGL259W YDR085C YFL020C YNL115C YNL125C YGL101W YHL046C YDR070C YKL065C YHR209W YLR327C YMR008C YOL053C-A YJL116C YJR155W YGR153W YMR200W YDR001C YLR461W YGR207C YPL221W YOL016C YLL025W YLL064C YLL027W YBR301W YDR334W YMR191W YOR208W YML130C YDR059C YKL161C YGL172W YIL108W YJL223C YML016C
Itracozole ssn6..haploid. CMD1..tet.promoter. erg2 MMS HU she4 yor080w....3. gas1 swi4 Tunicamycin swi6..haploid. ERG11..tet.promoter.
BC8 58 14
YPL159C YER158C YIL107C YHR138C YDR144C YMR316C-A YGR123C YIL176C YMR294W-A YDL234C YDR070C YGL121C YEL049W YFL030W YLR327C YOR036W YGL156W YKR049C YLR083C YGR032W YKL224C YBL032W YNL292W YAL003W YOR338W YDR542W YLR099C YFR032C-A YFL020C YGL101W YHL046C YBL078C YKL065C YHR209W YLR150W YBR295W YER130C YJL116C YGL165C YDR001C YOR095C YMR184W YIL055C YLR461W YGL261C YPL282C YOL016C YLL025W YBR169C YBR283C YBR301W YMR295C YLL064C YOR208W YPL154C YKL161C YOR289W YJL223C
HMG2..tet.promoter. Itracozole ssn6..haploid. yer044c..haploid. erg2 KAR2..tet.promoter. qcr2..haploid. yer083c yer050c she4 gas1 Tunicamycin ymr293c ERG11..tet.promoter.
BC9 48 16
YOL139C YER045C YIL176C YPR069C YDR127W YMR215W YPL227C YDR146C YOL119C YKL023W YEL049W YOR338W YKL224C YOR232W YMR292W YLR089C YDR542W YNL125C YHR071W YOR363C YGR108W YFL020C YNR076W YHL046C YHR030C YFL057C YPL088W YGL114W YKR099W YJR155W YBR105C YER001W YHL027W YGL261C YPL282C YGR109C YOR021C YLL025W YMR001C YLL064C YPL209C YLL027W YBR301W YLL019C YJR111C YGR239C YOR289W YJL223C
HMG2..tet.promoter. Itracozole X2.deoxy.D.glucose ase1....12. yer044c..haploid. erg2 Lovastatin yer083c anp1 mrt4 yor080w....3. gas1 swi4 erg3..haploid. Tunicamycin ERG11..tet.promoter.
BC10 60 12
YPL159C YER158C YKR060W YHR138C YDR144C YMR316C-A YIL176C YBR105C YDL234C YGL121C YEL049W YGL099W YLR327C YOR095C YKR049C YLR083C YGR032W YKL224C YOR394W YDR542W YOL161C YGL156W YOR338W YER053C YGR123C YLR099C YPL086C YGL261C YFR032C-A YFL020C YGL101W YDR070C YBL043W YOR168W YEL060C YER130C YJL116C YGR294W YAL068C YPL122C YDR001C YDR165W YAL064W-B YCL049C YPL282C YOR289W YLL025W YLL064C YKL142W YBR301W YMR295C YGL165C YOR052C YOR208W YBL049W YDR262W YLR461W YOL016C YJL223C YBR187W
Itracozole afg3..haploid. ssn6..haploid. KAR2..tet.promoter. erg2 yhr011w....14. yer083c aep2 yer050c she4 yor080w....3. ymr293c
BC11 54 13
YGL045W YIL176C YLR327C YOL139C YDR178W YKR057W YDL234C YBL078C YER035W YEL049W YOR168W YER144C YGR197C YEL060C YGR032W YKL224C YDR059C YOR159C YJL144W YDR352W YNL067W YDR542W YKL016C YDR085C YFL020C YGL101W YHL046C YDR070C YKR061W YMR008C YBR005W YAL065C YMR204C YOR095C YDR001C YGL178W YLR461W YLL064C YGL261C YPL282C YPL221W YLL025W YBR169C YFR032C-A YBR301W YLR037C YHR097C YOR208W YOR232W YAL068C YLR120C YOR021C YMR191W YJL223C
Itracozole ssn6..haploid. KAR2..tet.promoter. CDC42..tet.promoter. yer083c MMS anp1 she4 gas1 swi4 Tunicamycin swi6..haploid. ERG11..tet.promoter.
BC12 51 13
YOR306C YHR138C YER053C YPL256C YOR059C YOL040C YLR432W YDR131C YLR150W YDR186C YGR043C YPR074C YDL204W YHR216W YOR240W YAL003W YOR338W YBL032W YJL080C YKL151C YHR128W YPL060W YML056C YBL043W YMR174C YCR034W YJL116C YHR127W YGR239C YLR149C YBR105C YKL150W YDL064W YBR237W YHL027W YLR060W YGR109C YOR289W YKL136W YAR073W YKL081W YPL209C YKL142W YGL156W YAR075W YDR058C YNL157W YMR090W YDR019C YLR174W YBR187W
Itracozole tup1..haploid. yer044c..haploid. erg2 yhr011w....14. rml2....13. kim4 aep2 yer050c erg3..haploid. PMA1..tet.promoter. ymr293c ERG11..tet.promoter.
BC13 41 16
YBR025C YEL055C YHR138C YER053C YPR118W YJL161W YDL234C YBL078C YGL121C YBR137W YLR327C YGL156W YNL036W YGR123C YAL003W YBL032W YMR290C YPL086C YMR243C YOR121C YNL294C YDR070C YHR209W YJL116C YDL223C YDR001C YBR105C YHR133C YDL215C YHL027W YCR043C YGR109C YMR012W YBR169C YPL209C YBR283C YOR208W YGL101W YKL161C YOR289W YBR187W
Itracozole anp1 yer044c..haploid. rad57 bim1....15. yer083c PMA1..tet.promoter. aep2 yer050c she4 yor080w....3. gas1 ERG11..tet.promoter. Tunicamycin ymr293c CMD1..tet.promoter.
BC14 50 13
YPL159C YOR306C YIL107C YHR112C YHR108W YGR158C YHL035C YGL121C YAL003W YOL161C YLR327C YAL064W-B YGL156W YGR032W YKL224C YNL036W YER045C YGR123C YKR098C YOR338W YIL056W YPL135W YLR099C YPL086C YGR020C YLR210W YFR032C-A YFL020C YGL101W YBR042C YBL043W YOR168W YHR138C YOR095C YGL165C YMR243C YLR149C YBR105C YGR043C YIL055C YHL027W YCL049C YBL033C YOR289W YLL025W YLL027W YBR301W YOR208W YCL038C YOL016C
HMG2..tet.promoter. Itracozole afg3..haploid. ssn6..haploid. yer044c..haploid. erg2 yhr011w....14. yer083c aep2 gas1 swi4 Tunicamycin ymr293c
BC15 40 16
YIL116W YIL165C YJR130C YOL118C YJR109C NORF23 NORF22 YIL074W YGL180W NORF28 YOL119C NORF4 NORF5 NORF2 YKL218C YNL036W YPL135W YOR338W YMR271C YPL267W YDL054C YNL125C YFL057C YIL164C YPL188W YBR256C YNR058W YHR127W YGL224C NORF16 YGL156W YFL-TyA YFL-TyB YOR202W YMR094W YMR096W YJR111C YGR239C YFL069-TYA YFL069-TYB
Itracozole X2.deoxy.D.glucose sst2..haploid. erg2 ymr031w.a hda1 yhr011w....14. yer083c PMA1..tet.promoter. yhl029c yor080w....3. gas1 swi4 erg3..haploid. CMD1..tet.promoter. yer044c..haploid.
BC16 53 12
YBR025C YMR217W YHR138C YGL123W YKL151C YKR098C YDR025W YDR058C YLR432W YDL234C YGR085C YGL121C YER131W YPL249C-A YLR327C YOR285W YGR043C YLR449W YBR048W YLR083C YDL204W YLR048W YAL003W YBL032W YHR128W YML073C YNL115C YEL054C YDR070C YKL065C YHR209W YJL116C YER036C YHR127W YLR149C YDR001C YGL156W YKL150W YDL064W YIL055C YKR049C YLR060W YKL006W YLR448W YKL142W YBR283C YPR026W YDR032C YOR035C YCL038C YGL076C YKL161C YOR289W
Itracozole ssn6..haploid. yhr011w....14. bim1....15. yer083c msu1 PMA1..tet.promoter. aep2 yer050c MMS ymr293c ERG11..tet.promoter.
BC17 21 30
YNR076W YPL282C YHL046C YLL025W YOR394W YLL064C YKL224C YBR301W YIL176C YLR037C YGR294W YDR542W YIR041W YJL223C YAL068C YCR104W YLR461W YFL020C YEL049W YOL161C YGL261C
tup1..haploid. X2.deoxy.D.glucose CDC42..tet.promoter. med2..haploid. yer050c gas1 swi4 ckb2 HMG2..tet.promoter. hmg1.haploid. Lovastatin hda1 yhr011w....14. Tunicamycin mrt4 ERG11..tet.promoter. swi6..haploid. Itracozole qcr2..haploid. she4 Terbifine top3..haploid. cup5 CMD1..tet.promoter. ssn6..haploid. yer044c..haploid. erg2 yer083c KAR2..tet.promoter. yor080w....3.
BC18 69 9
YPL159C YOR306C YIL107C YHR112C YER053C YKL151C YGR158C YDR212W YLR272C YGL121C YOR168W YOL039W YLR327C YDR186C YER001W YGL156W YKR049C YGL123W YGR032W YLR183C YNL036W YHR138C YGR123C YAL003W YOR338W YIL056W YPL135W YPL267W YER118C YOR260W YDL020C YGR020C YGR108W YBR262C YFR032C-A YGL101W YGL030W YDR070C YBL043W YBL103C YPL202C YLR083C YOR095C YER159C YJL116C YGL165C YGR239C YMR243C YLR149C YDR001C YBR105C YHR133C YGR043C YIL055C YHR108W YHL027W YCR043C YCR034W YOR289W YPL227C YGR109C YLR372W YKL142W YOR369C YDR058C YCL038C YOL016C YPL245W YLR174W
Itracozole afg3..haploid. yer044c..haploid. erg2 yer083c aep2 Tunicamycin ymr293c ERG11..tet.promoter.
BC19 60 10
YOR306C YHR138C YER053C YKL151C YGR123C YOR059C YDL143W YLR432W YDR131C YGL121C YLR327C YDR186C YGL156W YLR083C YDL204W YHR216W YOR168W YBL032W YAL003W YOR338W YDR144C YPL135W YPL086C YPL060W YLR312C YGL101W YML056C YLR448W YHR013C YDR070C YBL043W YLR060W YMR174C YPL088W YJL116C YER036C YHR127W YLR149C YDR001C YBR105C YKL150W YGR043C YIL055C YHL027W YGR207C YCR034W YMR135C YJL008C YPL209C YKL142W YBR283C YGR032W YDR058C YOL053C-A YDR019C YNR028W YOR285W YKL161C YOR289W YBR187W
Itracozole tup1..haploid. yer044c..haploid. erg2 yer083c rml2....13. yer050c yor080w....3. ymr293c ERG11..tet.promoter.
BC20 54 11
YPL159C YGL101W YHR138C YKL151C YIL176C YFL058W YOL139C YPL227C YHR030C YGL121C YEL049W YOL161C YLR327C YLR225C YKR049C YLR083C YGR032W YKL224C YDR059C YGR123C YOR338W YDR542W YOR101W YHR071W YFL020C YDL179W YNR076W YHL046C YDR070C YLR121C YHR209W YOR168W YJL171C YDR034W-B YJL116C YBR256C YIR041W YJR155W YBR105C YMR170C YLL025W YPL086C YKL163W YBR301W YOR394W YOR175C YNL216W YPL235W YLR405W YML130C YKL161C YMR191W YJL223C YLR174W
HMG2..tet.promoter. Itracozole yer044c..haploid. erg2 yer083c Lovastatin KAR2..tet.promoter. yor080w....3. Tunicamycin swi6..haploid. ERG11..tet.promoter.
BC21 37 16
YER158C YMR040W YHR138C YDR144C YKL151C YMR316C-A YLR432W YNL096C YGL121C YLR327C YGL156W YKR049C YLR083C YLR048W YAL003W YOR338W YBL032W YKL202W YML056C YDR070C YHR209W YLR150W YER130C YJL116C YHR127W YGR213C YLR149C YDR001C YKL150W YGR043C YIL055C YLR060W YKL142W YDR058C YGL076C YOR224C YOR289W
HMG2..tet.promoter. tup1..haploid. ssn6..haploid. Itracozole erg2 qcr2..haploid. rml2....13. yer083c aep2 yer050c she4 yor080w....3. msu1 PMA1..tet.promoter. Tunicamycin ERG11..tet.promoter.
BC22 34 17
YPL159C YOR306C YER045C YPR118W YIL176C YPL227C YLR272C YEL049W YOL161C YNL103W YGR032W YKL224C YLR183C YNL036W YPL135W YGR294W YOR338W YDR542W YMR243C YFL020C YOR394W YJL116C YIR041W YGR239C YBR105C YHL027W YGL261C YPL282C YGR109C YLL025W YLL064C YBR301W YOR289W YJL223C
HMG2..tet.promoter. Itracozole afg3..haploid. X2.deoxy.D.glucose yer044c..haploid. erg2 yer050c hda1 yhr011w....14. yer083c Lovastatin mrt4 swi4 erg3..haploid. Tunicamycin ymr293c ERG11..tet.promoter.
BC23 41 14
YHR138C YKL151C YIL176C YMR181C YGR294W YOL161C YLR327C YJR096W YJL212C YGR032W YKL224C YBL032W YEL049W YOR338W YDR542W YGL259W YGR250C YMR126C YFL020C YNR076W YHL046C YNL096C YHR209W YER130C YPL088W YJL116C YIR041W YDR001C YLR461W YGL261C YPL282C YPL221W YLL025W YLR083C YLL064C YPL209C YBR301W YKL161C YMR135C YJL223C YBR187W
tup1..haploid. ssn6..haploid. yer044c..haploid. erg2 KAR2..tet.promoter. yer083c Tunicamycin yer050c she4 yor080w....3. swi4 cup5 swi6..haploid. ERG11..tet.promoter.
BC24 44 13
YPL159C YNR076W YIL176C YOL139C YMR238W YDL234C YDR070C YGL121C YPL110C YEL049W YEL060C YOL011W YGR032W YKL224C YDR059C YGR294W YDR542W YLR099C YLR461W YGL261C YDR085C YFL020C YKR091W YHL046C YHR030C YLR121C YHR209W YBR005W YPR078C YPL088W YPR159W YKL161C YCL049C YPL282C YPL221W YLL025W YFR032C-A YBR301W YHR097C YOR208W YLR120C YOL016C YIL108W YJL223C
Itracozole X2.deoxy.D.glucose KAR2..tet.promoter. erg2 CDC42..tet.promoter. yer083c qcr2..haploid. she4 yor080w....3. gas1 Tunicamycin swi6..haploid. ERG11..tet.promoter.
BC25 37 15
YHR138C YER053C YKL161C YJL050W YCL035C YJL161W YDL234C YBL078C YGL121C YLR327C YGL156W YKR049C YMR093W YBL032W YAL003W YDL130W-A YMR271C YPL086C YHR089C YNL294C YDR070C YHR209W YLR080W YER036C YHR127W YLR149C YDR001C YKL150W YDL215C YHL027W YLR060W YBR169C YKL142W YOR208W YJL070C YGR008C YOR289W
Itracozole yer044c..haploid. erg2 bim1....15. yer083c msu1 PMA1..tet.promoter. aep2 yer050c she4 yor080w....3. ERG11..tet.promoter. Tunicamycin ymr293c CMD1..tet.promoter.
BC26 61 9
YOR306C YER158C YHR138C YER053C YKL151C YMR316C-A YGR123C YLR432W YGR085C YGL121C YHR133C YLR327C YBR030W YER001W YGL156W YKR049C YLR083C YGR032W YBL032W YAL003W YOR338W YDR144C YPL135W YOR208W YPL086C YPL060W YFR032C-A YGL101W YML056C YGL030W YDR070C YBL043W YOR168W YFL057C YER159C YJL116C YGL165C YHL015W YGR239C YLR149C YDR001C YOR095C YKL150W YGR043C YIL055C YHL027W YCR043C YLR060W YCR034W YOL016C YAR073W YPL258C YBR169C YKL142W YLL060C YDR058C YNL157W YHR127W YNR028W YKL161C YOR289W
Itracozole yer044c..haploid. yer083c msu1 aep2 yer050c yor080w....3. Tunicamycin ERG11..tet.promoter.
BC27 49 11
YGL101W YNR076W YGL248W YHR138C YKL151C YGR085C YDL234C YBL078C YGL121C YAL003W YOL161C YIL133C YLR327C YGL156W YKR049C YLR083C YNL036W YLR048W YKR098C YOR338W YGR123C YPR118W YFR032C-A YFL020C YNL294C YHL046C YDR070C YKL065C YHR209W YBR295W YJL116C YMR170C YGL165C YDL223C YDR001C YPL267W YGR043C YIL055C YHL027W YPL221W YBR203W YBR169C YKL142W YBR301W YLL064C YOR208W YMR242C YJR155W YKL161C
HMG2..tet.promoter. Itracozole ssn6..haploid. CMD1..tet.promoter. yer083c qcr2..haploid. she4 yor080w....3. ERG11..tet.promoter. Tunicamycin yer044c..haploid.
BC28 41 13
YOR306C YML076C YPL052W YER045C YJR130C YER026C YIL117C YMR292W YGL184C YJR154W YIL074W YGL180W YOR338W YPL188W YMR006C YOR232W YJL222W YLR152C YNR065C YMR271C YFL-TyB YHR071W YOR363C YBR069C YNL125C YNR057C YIL173W YBR256C YCR100C YJR155W YIL116W YPL227C YFL-TyA YHL027W YBL033C YLL025W YLR089C YPL209C YNR058W YFL069-TYA YFL069-TYB
Itracozole X2.deoxy.D.glucose ase1....12. yer044c..haploid. erg2 ymr031w.a hda1 yer083c yhl029c gas1 swi4 Tunicamycin ERG11..tet.promoter.
BC29 41 13
YML073C YIL018W YIL176C YLR037C YER102W YER117W YPL249C-A YEL049W YOL161C YOL097C YGR034W YKR094C YEL060C YGR032W YKL224C YDR447C YDR542W YML026C YLR099C YFL020C YFR032C-A YOL120C YLR061W YKL180W YBL027W YDL191W YHL015W YOR369C YGL261C YPL282C YIL069C YLL025W YNL302C YBR301W YPL079W YLR062C YER131W YPR044C YMR242C YLR461W YDL136W
HMG2..tet.promoter. X2.deoxy.D.glucose yhr011w....14. qcr2..haploid. MMS yer083c aep2 KAR2..tet.promoter. yor080w....3. swi4 isw2 ymr293c ERG11..tet.promoter.
BC30 38 14
YHR112C YER053C YKL151C YJL161W YLR432W YPL279C YDL234C YBL078C YGL121C YLR327C YGL156W YHR138C YGR123C YAL003W YDR144C YBL032W YOR101W YPL086C YGL259W YGL101W YJL116C YDR070C YHR209W YLR060W YAL065C YER107C YLR149C YDR001C YOR095C YKL150W YGR043C YIL055C YPL282C YBR169C YOR208W YLR326W YBL049W YKL161C
rad57 ssn6..haploid. CMD1..tet.promoter. yer083c msu1 PMA1..tet.promoter. aep2 yer050c she4 yor080w....3. swi4 Tunicamycin ymr293c ERG11..tet.promoter.
BC31 44 12
YPL159C YOR306C YBR029C YER053C YIL176C YLR272C YPL227C YDR131C YPL229W YDR186C YOR095C YKL224C YLR183C YNL036W YBL032W YOR338W YPL135W YMR189W YBR262C YFL020C YGL076C YOR394W YPL282C YFL057C YER159C YJL116C YGR239C YAL044C YBR105C YHR133C YER001W YHL027W YGR207C YCR034W YMR243C YLL025W YGR109C YLL064C YPL209C YBR301W YDR019C YOR289W YHR006W YBR187W
Itracozole yer044c..haploid. erg2 yhr011w....14. yer083c anp1 yer050c swi4 erg3..haploid. Tunicamycin ymr293c ERG11..tet.promoter.
BC32 40 13
YPL159C YER053C YPR118W YMR181C YPL227C YLR272C YGL121C YEL049W YOL161C YOL097C YDR186C YGL156W YJL212C YGR032W YKL224C YLR183C YDR006C YOR338W YLR099C YGL016W YFL020C YDR070C YER159C YJL116C YDL223C YOR095C YDR001C YBR105C YAL064W-B YHL027W YLL025W YER056C-A YLR372W YBR301W YPL079W YOR208W YOR094W YBL049W YKL161C YDR450W
anp1 afg3..haploid. X2.deoxy.D.glucose yer044c..haploid. yer083c aep2 yer050c yor080w....3. gas1 swi4 Tunicamycin ymr293c ERG11..tet.promoter.
BC33 42 12
YPL159C YER158C YPR118W YER150W YMR181C YBL078C YGL121C YER117W YER035W YLR327C YER131W YGL156W YKR049C YLR083C YPL249C-A YNL036W YOR338W YLR270W YGR214W YML073C YNL178W YGL101W YGL030W YDR070C YKL065C YJL190C YJL116C YDL223C YDR001C YGR043C YJR123W YHL027W YNL208W YBR169C YKL142W YLR448W YPL079W YDR058C YOR208W YOR289W YFR032C-A YLR178C
HMG2..tet.promoter. Itracozole vac8 ssn6..haploid. bim1....15. qcr2..haploid. yer083c yer050c she4 yor080w....3. ymr293c ERG11..tet.promoter.
BC34 20 25
YJR027W YGR122C-A YCL019W YCR018C-A YJR029W YML039W YHR214C-B YOL106W YML045W YMR045C YBL101W-B YBR012W-B YER160C YAR009C YER138C YMR050C YMR046W-A YBL005W-B YIL060W YLR334C
tup1..haploid. X2.deoxy.D.glucose bim1....15. dig1 gas1 swi5 swi4 sod1..haploid. vma8 spf1 fus3..kss1..haploid. hda1 erd1 anp1 dig1..dig2 kin3 Glucosamine cup5 CMD1..tet.promoter. dig1..dig2..haploid. yer083c yor080w....3. rtg1 yhl029c yar014c
BC35 45 11
YHR138C YER053C YKL151C YLR432W YGL121C YLR327C YGL156W YDR525W-A YLR083C YNL036W YLR048W YLR311C YGR123C YNL292W YAL003W YIR039C YDR144C YBL032W YJL183W YPL086C YGL259W YML073C YPL222W YGL101W YDR070C YOR394W YLR060W YOL053C-A YLR186W YJL116C YHR127W YLR149C YDR001C YKL150W YGR043C YIL055C YHL027W YER038C YPL282C YPR026W YOR208W YMR260C YKL161C YOR289W YJL223C
Itracozole CMD1..tet.promoter. erg2 yer083c rad57 yer050c she4 yor080w....3. swi4 ymr293c ERG11..tet.promoter.
BC36 45 11
YPL159C YOR306C YER158C YMR040W YHR138C YGL123W YKL151C YMR316C-A YDL075W YCL035C YJL161W YDL234C YGL121C YLR327C YEL040W YER001W YGL156W YKR049C YGR032W YOR338W YOR369C YMR243C YNL302C YHR073W YJL094C YML056C YMR294W-A YDR070C YLR150W YAL017W YJL116C YGL165C YKL150W YGR043C YIL055C YHL027W YGR109C YOL016C YKL142W YLR062C YNL157W YMR090W YOR035C YOR224C YOR289W
Itracozole yer044c..haploid. erg2 qcr2..haploid. msu1 yer083c aep2 yer050c Tunicamycin ymr293c ERG11..tet.promoter.
BC37 33 14
YHR112C YER053C YJL111W YLR400W YGL121C YBR137W YLR327C YOR285W YGL156W YKR049C YFL014W YEL011W YKR098C YOR338W YGR123C YML073C YDR070C YKL065C YLR083C YJL116C YDR001C YLR449W YGR043C YHL027W YBR149W YML128C YBL064C YLR448W YCL011C YOL053C-A YCL038C YKL142W YKL161C
tup1..haploid. afg3..haploid. ssn6..haploid. yer044c..haploid. erg2 bim1....15. msu1 PMA1..tet.promoter. aep2 yer050c she4 ERG11..tet.promoter. ymr293c CMD1..tet.promoter.
BC38 42 11
YBR025C YLR270W YKR057W YOL016C YGR085C YGL121C YER131W YPL249C-A YOL097C YLR344W YHL015W YOR095C YGR032W YKL224C YDR542W YGL156W YGR123C YGL189C YLR099C YFR032C-A YLR061W YPR044C YBL027W YGL030W YNL096C YEL060C YKL180W YER107C YPL142C YHR133C YER117W YJR123W YOR369C YJL190C YIL069C YGL147C YOL127W YPL079W YLR062C YOL149W YLR461W YNL178W
HMG2..tet.promoter. Itracozole yhr011w....14. yer083c yer050c KAR2..tet.promoter. yor080w....3. swi4 rpd3..haploid. ymr293c ERG11..tet.promoter.
BC39 38 12
YBR025C YGL101W YHR138C YKL151C YJL161W YGR085C YDL234C YBL078C YGL121C YKR098C YLR327C YER001W YGL156W YKR049C YLR083C YGR110W YDR453C YOR338W YFR032C-A YNL294C YDR070C YKL065C YHR209W YFL057C YPL088W YJL116C YNL157W YDR001C YPL267W YGR043C YIL055C YHL027W YBR203W YKL142W YOR120W YOR208W YKL161C YOR289W
HMG2..tet.promoter. Itracozole yer044c..haploid. erg2 KAR2..tet.promoter. yer083c qcr2..haploid. rip1 she4 yor080w....3. PMA1..tet.promoter. ERG11..tet.promoter.
BC40 35 13
YGL123W YLR400W YDL075W YER131W YGL099W YLR327C YOR285W YGR043C YOR095C YKR049C YPL154C YLR048W YER053C YGR123C YOR234C YML073C YER056C-A YGL165C YGR239C YDR165W YJL116C YER001W YHL027W YIL069C YLR448W YFR032C-A YPL079W YDR032C YDL051W YOR167C YCL038C YMR260C YGL076C YKL142W YPL245W
Itracozole CMD1..tet.promoter. yhr011w....14. yer083c msu1 aep2 yer050c yor080w....3. MMS cem1 ERG11..tet.promoter. ymr293c bub3..haploid...2.
BC41 30 15
YHR138C YER053C YKL151C YMR316C-A YOR059C YLR093C YGL121C YLR327C YGL156W YKR049C YDL204W YHR216W YEL011W YMR093W YMR271C YML054C YDR070C YMR110C YJL116C YER036C YHR127W YLR149C YKL150W YOR285W YAR073W YML128C YKL142W YMR090W YBL064C YGR008C
tup1..haploid. PMA1..tet.promoter. yer044c..haploid. erg2 rml2....13. kim4 aep2 yer050c she4 yor080w....3. msu1 sir4 ERG11..tet.promoter. ymr293c CMD1..tet.promoter.
BC42 36 12
YOR306C YDR144C YPL255W YAL064W-B YPL267W YGR110W YLR183C YGL077C YPL135W YGL156W YOR338W YIL056W YNR009W YMR243C YHR073W YGL213C YCR034W YJL116C YJL002C YHR127W YGR239C YNR028W YBR105C YHR133C YER001W YIL055C YHL027W YHR153C YGR109C YPL227C YLR372W YPL209C YGR157W YPL270W YNL036W YBR187W
Itracozole X2.deoxy.D.glucose erg2 yer050c yer083c aep2 clb2 KAR2..tet.promoter. yhl029c erg3..haploid. Tunicamycin ymr293c
BC43 21 20
YAL053W YLL025W YOR394W YHR209W YLL064C YKL224C YBR295W YIL176C YPL088W YEL049W YOR208W YDR001C YDR542W YDL223C YLR461W YDL234C YGL156W YKL161C YFL020C YGR294W YJL223C
HMG2..tet.promoter. Itracozole X2.deoxy.D.glucose yer044c..haploid. erg2 CDC42..tet.promoter. KAR2..tet.promoter. qcr2..haploid. yer083c anp1 yer050c she4 yor080w....3. Tunicamycin gas1 ERG11..tet.promoter. HU cup5 ymr293c CMD1..tet.promoter.
