# Supplementary material for: DeBi: Discovering Differentially Expressed Biclusters using a Frequent Itemset Approach
Source: Algorithms Mol Biol. 2011 Jun 23;6:18. doi: 10.1186/1748-7188-6-18 (PMC3152888; doi:10.1186/1748-7188-6-18)
Supplement: Additional file 3 — DeBi, BIMAX, ISA, OPSM, SAMBA and QUBIC biclustering results and GO term, TFBS enrichment analysis of the genes and conditions in biclusters on yeast data. [file 1748-7188-6-18-S3.ZIP › file3_yeast/biclusters/samba/samba.txt]

BC0 164 75
YNL311C YIL094C YBR294W YGL012W YIL117C YLR303W YCL026C-A YGL180W YMR097C YNR057C YJL071W YOR303W YLR089C YIL056W YOR363C YER073W YBR248C YBR046C YHR162W YBR297W YMR062C YFR055W YGL117W YDL170W YIL164C YGL224C YIL116W YIR034C YGR065C YML116W YNR056C YOR339C YBR047W YBR147W YOR044W YGR124W YER081W YBR249C YHR137W YNL220W YMR094W YPL250C YOL058W YDR341C YJR025C YIL074C YDR127W YBR145W YBR068C YNR069C YJR109C YDL182W YER069W YJR148W YGL026C YBL103C YBR012C YGR110W YDR354W YLR152C YPL135W YPR145W YNL129W YPR058W YHR071W YLR092W YDL066W YIR005W YOR130C YJL089W YER052C YOR184W YKR099W YMR108W YGR239C YFL028C YBR105C YCL030C YOL118C YOR203W YBR035C YNL104C YJL213W YNR058W YNR050C YDL198C YOR323C YBR043C YIL163C YIL003W YJR130C YDR035W YGR204W YGL148W YGL184C YJR154W YJR016C YLR193C YJL200C YER086W YPL033C YER128W YNL036W YDR158W YMR271C YDL054C YER090W YJR137C YMR120C YPL188W YER175C YCL009C YDL183C YPL092W YJR155W YOL064C YIR017C YMR019W YBL033C YLL027W YPR059C YBR218C YMR321C YKL120W YER055C YIL165C YHR208W YJL088W YOR108W YBR296C YKL033W-A YOL119C YDR234W YHR029C YDR487C YOL140W YPL273W YDR426C YKL218C YHR122W YDL131W YOR202W YMR095C YOR337W YER024W YGL125W YPR167C YGL009C YBR115C YFR030W YBR256C YJR111C YHR047C YOR230W YGR029W YER040W YLR027C YLR267W YHR018C YNL276C YMR096W YGL202W YPL264C YKL211C
sap30 yhl013c hst3 dig2 yhl045w yml011c vps21 ymr244c.a isw1..isw2 pet127 gas1 swi4 sod1..haploid. kss1..haploid. ost3 imp2 rad27 gfd1 YEF3..tet.promoter. scs7 yal004w yer071c ssn6..haploid. ubp8 hda1 yhr011w....14. erd1 cem1 dfr1 zds1 yor080w....3. gcn4 ymr187c arg80 cla4..haploid. gpa2 yap3 rpl12a Itracozole ste20....11. cka2 ymr145c ras2..haploid. yhr034c ecm10 ymr031c sir2 sir3 hat2 sir1 msu1 ubr2 ymr009w yer041w hes1..haploid. erg5 isw2 rrp6 erg2 ste7..haploid. ald5 yer085c pcl6 gal83 yel001c CDC42..tet.promoter. ecm18....7. ymr034c rtg1 ymr025w Terbifine CMD1..tet.promoter. cin5 HU Nikkomycin
BC1 182 44
YBR177C YAL012W YDR384C YLR293C YMR165C YDR405W YBR241C YGR087C YGR296W YER152C YOR185C YNR017W YCR050C YGR136W YPL251W YNL278W YLR187W YGR078C YLR340W YAL040C YOR157C YFL010C YCR059C YJL078C YOR375C YGL105W YNL072W YER165W YLR109W YKL032C YPL055C YMR109W YCR084C YGL023C YKL163W YML027W YPL049C YDL144C YMR276W YOR340C YCR051W YKL097W-A YML078W YHR128W YER089C YAL038W YHR025W YIL153W YCL008C YPL068C YLR337C YHR199C YAL014C YOR042W YPR183W YFL067W YIR006C YPL015C YMR222C YLL067C YKL164C YMR310C YLR339C YOR290C YPL246C YFR021W YOR181W YOR041C YCR052W YNL241C YER156C YPL048W YAL039C YNR018W YPL098C YDR476C YFL068W YPR154W YJR070C YPL127C YHR205W YPL256C YER083C YML010C-B YKL191W YPL067C YER003C YLR391W-A YER119C YBR261C YML074C YGR204W YNL339C YAL043C-A YLL010C YJR017C YOL110W YBR112C YCR088W YLR380W YJL159W YCR046C YLR059C YBL111C YDL022W YLR044C YLL018C YLR438W YDR517W YMR296C YML113W YIL123W YCR073W-A YLR055C YHR174W YNL322C YHR008C YCL009C YCR049C YFL066C YKR042W YLR192C YDR188W YBL112C YMR303C YDR388W YIL022W YKR050W YLR378C YPR034W YCL028W YPL231W YLR172C YDR077W YAL043C YCL044C YAL062W YLR466W YBL015W YIL154C YDL014W YBL083C YOL059W YDR234W YGR210C YOR084W YDR156W YOR271C YOR230W YEL060C YPL283C YPL031C YBR067C YJL080C YDL141W YJR059W YER154W YNR015W YLR179C YNL071W YER120W YHR218W YHR034C YGL234W YJL121C YAL042W YMR214W YKL148C YJL158C YDL195W YHR179W YFR051C YJR018W YCR047C YLR027C YKL081W YEL077C YOR027W YIL041W YLR116W YLR291C YNL124W
far1..haploid. PMA1..tet.promoter. ste2..haploid. tup1..haploid. ras1..haploid. dig1 pet127 vma8 ckb2 yml003w rpd3..haploid. yer034w imp2 npr2 rpl6b yor072w ubr1 yhr039c ymr293c ste18..haploid. rpl8a vps21 mrpl33 gyp1 mnn1 jnm1 sin3 cnb1 yea4 hmg1.haploid. sir4 ymr029c FR901.228 YEF3..tet.promoter. hpa3 ERG11..tet.promoter. sir2 erg6 cin5 top1..haploid. ymr031w.a his1 rtg1 eft2
BC2 155 45
YBR177C YAL012W YLR293C YDR405W YGR087C YMR310C YOR185C YNR017W YCR050C YHR177W YGR054W YPL251W YGR078C YNL322C YNL080C YEL042W YAL040C YOR157C YFL010C YNL208W YJL078C YGL105W YER165W YLR109W YDR502C YDL064W YMR109W YCR084C YGL023C YKL163W YML027W YPL049C YCR051W YOR247W YML078W YHR128W YGR280C YER089C YAL038W YHR025W YIL153W YCL008C YHR199C YIR006C YGL026C YMR222C YDL224C YLR339C YPL246C YHR042W YCR052W YNL241C YER156C YPL127C YNR018W YNR046W YPL098C YDL144C YPR154W YLR380W YPL262W YGR185C YHR205W YPL256C YBL015W YOL086C YKL191W YOL135C YOR323C YPL067C YEL043W YLR391W-A YBR261C YKR043C YML074C YMR067C YPR114W YOL040C YLL010C YPR183W YCR088W YOR290C YJL159W YCR046C YLR059C YPL055C YBL111C YDL022W YLL018C YMR296C YNL007C YPL163C YIL123W YKL096W YLR055C YHR174W YDL052C YHR008C YJL121C YFR051C YKR042W YEL032W YDR388W YKR050W YLR378C YPL231W YPR034W YDR411C YLR074C YLR110C YGL062W YCL028W YBR222C YLR172C YAL043C YCL044C YHR208W YHL032C YKL148C YOR271C YBL083C YOL059W YDR234W YGR210C YHR019C YOR140W YBR067C YJL080C YER178W YDL141W YFL022C YLR179C YAL023C YGR102C YER120W YHR218W YGL234W YCL043C YIR015W YCR049C YAL042W YMR136W YJL158C YDL195W YJR017C YLR192C YLR027C YBR031W YKL081W YML114C YOR027W YER064C YIL041W YLR291C YNL124W
far1..haploid. ymr040w ecm29 ras1..haploid. sin3 vma8 ckb2 yml003w rpd3..haploid. fre6 ymr140w npr2 hmg1.haploid. ymr031w.a yor009w yor072w KAR2..tet.promoter. mrt4 gcn4 kin3 ubr1 yel028w ymr293c ste18..haploid. rpl8a vps21 ase1....12. tup1..haploid. jnm1 ste2..haploid. cnb1 yea4 rip1 ymr029c YEF3..tet.promoter. hpa3 ERG11..tet.promoter. sir2 erg6 cin5 yer033c PMA1..tet.promoter. yel067c IDI1..tet.promoter. eft2
BC3 111 32
YDL110C YDL027C YGR248W YKL035W YJR073C YGL037C YNL160W YHR140W YDR031W YGR108W YGR026W YBR006W YGL255W YGR149W YIL124W YMR031C YOR215C YNL170W YGR194C YKL103C YPL087W YNL015W YHR080C YKL142W YIL136W YML100W YBR230C YDR343C YLR132C YCL040W YGR044C YEL012W YMR250W YIL111W YIL119C YKR085C YFL014W YEL024W YKL067W YPL123C YJL070C YBR026C YLR133W YDL021W YEL073C YHR043C YBR169C YKL066W YNL169C YDR032C YER141W YJL153C YPR010C YMR196W YBR053C YER026C YMR105C YHR104W YKL150W YGR088W YGR244C YLL026W YDL130W-A YPL004C YNL274C YER067W YKL096W YBR072W YMR199W YMR110C YKR011C YBR052C YOR285W YDR074W YNL200C YML128C YGR111W YLR454W YBR183W YEL039C YBR132C YMR297W YIL070C YKL100C YKL062W YPR160W YLR218C YER079W YGL069C YPL154C YOR288C YOL083W YJL164C YOL013C YLR258W YNR001C YDR358W YOR125C YDL181W YBR139W YOL082W YDL124W YFR053C YDR516C YLR345W YOR317W YHL028W YBR126C YDR497C YDR452W YGR008C
ecm1....3. ste2..haploid. msu1 vps21 pet127 are1..are2..haploid. sgt2 imp2 ymr010w yor072w rpl34a....9. tom6 gcn4 arg80 his1 ste20....11. cka2 ase1....12. yhr022c ecm31 sir3 rps24a..haploid. ubr2 RHO1..tet.promoter. ynd1 hes1..haploid. HMG2..tet.promoter. yer044c..haploid. rrp6 clb6 cin5 rpl20a
BC4 134 25
YBR177C YAL012W YML124C YLR293C YBR241C YKL035W YER152C YOR185C YNR017W YGR136W YGR189C YHR083W YHR179W YAL040C YJL100W YOR157C YFL010C YNL208W YJR059W YGL105W YLR109W YDR502C YPL055C YMR109W YCR084C YGL023C YML027W YBR214W YLR259C YCR051W YOR247W YML078W YPL262W YLR178C YAL038W YHR025W YCL008C YCL040W YAL014C YOR042W YJR148W YMR276W YGL026C YPR074C YLR354C YNL300W YFR021W YOR375C YBR223C YCR052W YNL241C YJR125C YER023W YAL039C YNR018W YJL079C YDR476C YER003C YPR154W YLR380W YDR423C YKL129C YPL127C YJL052W YPL231W YPL067C YLR391W-A YER119C YGR204W YLR337C YPR183W YCR088W YCR046C YLR059C YDL022W YLL018C YMR296C YPL163C YIL123W YCR073W-A YHR174W YLR121C YHR008C YCL009C YJL121C YLR429W YFR051C YDR388W YLR378C YDR411C YLR134W YDL023C YPL048W YEL071W YOR027W YGL062W YCL028W YBR222C YDR077W YAL043C YCL044C YPL256C YAL062W YOL060C YIL154C YJL068C YJR010W YIR006C YOR230W YEL060C YJR065C YNL138W YPL031C YIR014W YDL141W YFL022C YER154W YLR179C YNL071W YIL153W YOR041C YLR340W YCL043C YFR030W YAL042W YJL158C YDL195W YJR017C YJR018W YLR192C YJL060W YIL041W YBR126C YGL202W
far1..haploid. IDI1..tet.promoter. rpd3..haploid. yer034w rpl6b ymr010w yor072w FR901.228 yel028w AUR1..tet.promoter. ymr293c rpl8a vps21 ase1....12. mrpl33 yea4 ymr029c ERG11..tet.promoter. erg6 cin5 gpa2 yhl042w PMA1..tet.promoter. yel067c eft2
BC5 153 21
YDL027C YDR513W YJR121W YGR248W YDR178W YKL035W YDR055W YGL156W YLR252W YGL037C YNL160W YHR092C YER053C YLR294C YKL133C YLR251W YDR070C YOL153C YDR171W YIL124W YMR031C YER054C YOR215C YMR170C YIL155C YGR182C YGR194C YNL015W YHR080C YKL142W YPR026W YIL136W YPL078C YOR161C YML100W YOR289W YBR230C YDR343C YER158C YER150W YCL040W YDR529C YGR044C YGL121C YMR250W YIL111W YFL014W YEL024W YDL110C YPL123C YIR039C YLR270W YBR183W YKL016C YOL084W YGL006W YPL230W YKL141W YDR216W YKR093W YBR026C YLR149C YJR096W YJL079C YKL026C YDR134C YKL150W YDR391C YBR072W YOR173W YBR203W YBR169C YOR120W YDR032C YOL053C-A YJL153C YLR312C YLR178C YKL091C YMR169C YMR196W YBR053C YLR257W YMR105C YBL045C YJL161W YOR142W YHR104W YDL004W YJL166W YLR327C YHR087W YGR088W YBR054W YGR244C YLL026W YDL130W-A YPL004C YNL274C YER067W YKL096W YOR374W YMR110C YHR051W YPR149W YOL047C YDR074W YNL200C YML128C YJR008W YMR090W YIR038C YEL039C YML120C YHR001W-A YKL062W YPR160W YOL053W YBR039W YGR052W YKR049C YDR133C YDL204W YEL011W YOL083W YJL164C YLR258W YDR342C YNR001C YDR358W YDL181W YJR127C YHR209W YBR139W YHL021C YDR533C YFR053C YDR001C YGR043C YPR184W YGL187C YDR516C YBR285W YBR149W YBL064C YLR177W YDR277C YML091C YBR126C YLL041C YMR315W YDL124W YGR008C
ste20....11. cka2 CMD1..tet.promoter. rrp6 eca39 utr4 swi5 his1 bim1....15. sir3 yer085c vps21 ate1 imp2.....12. gln3 top3..haploid. cin5 sgt2 sbh2 yor078w clb6
BC6 184 16
YKL167C YIL107C YDR041W YJL067W YDR079W YIL117C YOR150W YCR005C YGL028C YJR122W YDR534C YHR116W YBL038W YHR136C YOR135C YNL160W YGL156W YHR092C YER053C YHR140W YOR381W YML129C YNL208W YDR115W YJL116C YMR041C YML030W YBL090W YBR024W YNL015W YHR147C YMR002W YBR047W YKL142W YML128C YGR257C YMR195W YER081W YKR006C YGR041W YOR222W YHR137W YOR289W YOR158W YNR037C YBR122C YCR003W YMR173W YOR152C YGR076C YOL158C YNL231C YLR034C YKR085C YFL014W YLR346C YDR270W YNR020C YPL135W YJL063C YLR214W YPR002W YBR262C YPL230W YOR052C YKL087C YGL226W YLR327C YDR011W YLR149C YGR239C YMR251W YER124C YKL053C-A YBR072W YKL169C YGL157W YLL009C YGR231C YPL026C YPR160W YDR493W YBR185C YCL038C YMR193W YGR282C YHL047C YER037W YNL237W YDR237W YOR344C YKL138C YLR069C YMR058W YOL151W YOL071W YBR282W YEL066W YKL220C YDR316W YER058W YKL170W YOR049C YMR271C YLR286C YIL093C YOL023W YHL040C YBL043W YER175C YKR011C YNR056C YOR285W YKL008C YMR102C YER145C YML123C YKL195W YDL174C YGR021W YGR035C YDR264C YOR382W YDR406W YMR272C YDR539W YBR132C YNL315C YHR143W YEL065W YOR187W YLR136C YDR345C YDR296W YIL070C YBR207W YBR296C YLR218C YNL259C YGL069C YDR116C YEL060C YKR049C YDR494W YPL154C YBR146W YKL210W YEL011W YMR095C YBL107C YOR338W YOL083W YPR100W YNL200C YML054C YNR001C YLR127C YGL068W YAL061W YMR286W YMR157C YBR268W YMR225C YLR304C YNL306W YFR053C YPL013C YHL035C YGR043C YLR390W YMR291W YBR149W YOR384W YOR153W YPR047W YMR188C YOR136W YNL005C YLL051C YMR096W YBL005W YNL037C YOR383C YKL192C
jnm1 pep12 cbp2 ade2..haploid. hst3 mnn1 aep2 mrt4 rip1 pet111 bub3....2.8.13. Cycloheximide cat8 ymr285c aqy2.b yer044c..haploid.
BC7 139 21
YIL107C YBR294W YER053C YJL171C YIL117C YNL293W YDR055W YOR338W YCR099C YJL155C YOL011W YKL224C YGR189C YML087C YEL058W YOL122C YBR302C YDR085C YKR091W YMR062C YFL062W YKR046C YPL088W YBL098W YMR316W YPL282C YPL221W YBR047W YBR147W YKL163W YGR014W YKL097W-A YOR289W YIL108W YPL250C YIL023C YOL058W YGR166W YGL248W YER045C YJR025C YMR316C-A YKL104C YMR294W-A YJR109C YER069W YGL121C YGL178W YFL014W YGR282C YJL222W YIR039C YHR071W YHL048W YNL294C YDL066W YLR332W YHR030C YBR295W YDR034W-B YMR184W YML016C YGL156W YBR005W YLL025W YOL159C YBR203W YMR295C YMR094W YOL053C-A YLR312C YDR059C YNR058W YKL161C YHR006W YPL052W YGL117W YNL192W YMR181C YJL161W YDL234C YJL159W YER144C YLR327C YOR385W YDR293C YNL036W YHR138C YGL259W YPL163C YKL096W YBL078C YLR121C YKR061W YNL058C YPR078C YDL223C YPR159W YIR017C YCL049C YNL208W YLR194C YPL110C YOL016C YML132W YMR191W YMR238W YOR306C YAL053W YDR077W YMR008C YOR104W YJL107C YPL089C YEL060C YGR032W YKL162C-A YMR095C YNR065C YJL108C YGL125W YPR167C YKL065C YHR209W YIL173W YMR315W YFR030W YHL021C YJL158C YNL057W YDR001C YGR043C YLR120C YMR011W YHR018C YHR097C YOR208W YMR096W YJR155W
yer071c far1..haploid. YEF3..tet.promoter. nta1 HU CDC42..tet.promoter. bim1....15. ald5 yer085c erd1 gal83 kim4 Terbifine ate1 Glucosamine yap7 prb1 ERG11..tet.promoter. sgt2 AUR1..tet.promoter. yer041w
BC8 126 23
YHR218W YJR053W YPR197C YBR074W YMR063W YKL044W YDR475C YLR465C YOL028C YMR140W YGR265W YDL096C YPL261C YOR135C YER189W YGR038W YKL200C YEL076W-C YMR046C YDL037C YNL328C YLR322W YNL197C YJR028W YJL027C YEL019C YGL175C YBL100C YAL048C YAL043C-A YOR068C YGR156W YHL049C YEL045C YAR042W YLR232W YEL075C YPL205C YFL007W YOL067C YGL212W YLR331C YLR422W YOR204W YFL067W YDR053W YPR089W YNR005C YLR402W YBR012W-A YDR112W YOR168W YDL160C YLR463C YIL084C YJL008C YFL032W YDR537C YBR134W YDL156W YBL076C YPR168W YPL190C YBL005W-A YJR026W YOR030W YDR029W YHL018W YPR088C YFL065C YLL006W YDR170W-A YML003W YPL044C YOL037C YCR081W YBL111C YCL014W YJL019W YBR065C YJL086C YNL236W YAR010C YCL020W YGL149W YCR049C YOR310C YFL066C YKR042W YKL036C YBL112C YDR526C YNL158W YMR051C YFL031W YGR002C YAL004W YLR357W YOR302W YGR010W YPL182C YHR189W YBL101W-A YML040W YPR164W YLR393W YHR094C YEL076C YBR266C YOR087W YML035C-A YBR049C YER056C YOR041C YJL127C YDL062W YFL064C YMR147W YLR217W YGR259C YNL179C YLR462W YLR047C YDR497C YGR229C YDR193W
rgt1 ecm29 cyc2 ymr034c ymr014w ymr030w afg3..haploid. yml003w yel067c hda1 gyp1 cmk2 ymr145c ecm34 jnm1 hmg1.haploid. erg5 hdf1 yjl107c..haploid. ymr025w ymr031w.a eft2 yar014c
BC9 87 29
YDR041W YBR024W YJL180C YOR150W YBL038W YGL156W YBR006W YOL053W YDR115W YLR258W YLR312W-A YBL090W YLR149C YGR194C YOL033W YPL087W YNL015W YHR147C YPR099C YGR021W YNL122C YKR006C YML100W YBR122C YCR003W YDR511W YNL231C YML129C YKR085C YFL014W YKL137W YPR002W YBR262C YKL087C YLR327C YER124C YKL053C-A YGL157W YLL009C YOR215C YPR160W YBR185C YMR193W YBR053C YKL138C YLR069C YPL123C YBR282W YDR337W YDR316W YKL170W YDL130W-A YMR271C YIL093C YOR285W YER050C YJL104W YNL200C YML128C YDR406W YNL137C YNL315C YER058W YIL070C YDR032C YLR218C YNL259C YGL069C YDR116C YDR494W YBR146W YPR100W YDR342C YGR132C YGL068W YMR157C YBR268W YLR304C YFR053C YDR237W YJL096W YKL195W YPR047W YMR188C YGR008C YML009C YML030W
tup1..haploid. ras1..haploid. aep2 yhl045w ymr140w imp2 jnm1 rpl34a....9. mrt4 Cycloheximide ymr258c ymr285c gpa2 aqy2.b HMG2..tet.promoter. vps21 cbp2 mnn1 ecm10 rip1 pet111 YEF3..tet.promoter. RHO1..tet.promoter. FR901.228 yer044c..haploid. ade2..haploid. Nikkomycin bub2 his1
BC10 70 35
YAL012W YHR025W YOR247W YDR077W YAL038W YCL008C YLL018C YGR204W YOR375C YKL148C YOL040C YJR065C YPL231W YOR042W YKL035W YCR088W YGL026C YOR185C YPL048W YOR230W YHR179W YFL010C YLR354C YDL022W YGR189C YNL138W YER119C YPL246C YJL080C YGR078C YLR340W YOR041C YDR388W YLR179C YAL023C YNL241C YHR042W YAL040C YHR174W YDL052C YNL208W YMR008C YCL009C YGL105W YCL043C YLR429W YFR051C YLR192C YLR109W YJR017C YAL043C-A YIL123W YLR378C YCR084C YGL023C YPR034W YKL081W YML027W YBR059C YBL015W YMR276W YIL041W YNR018W YBR218C YHR019C YGL062W YPR154W YNL071W YCL028W YBR222C
far1..haploid. sst2..haploid. IDI1..tet.promoter. ras1..haploid. sod1..haploid. rpd3..haploid. ckb2 ymr140w npr2 rpl6b ymr010w yor072w fre6 mrt4 kin3 ubr1 FR901.228 gpa2 AUR1..tet.promoter. ymr293c rpl8a ase1....12. mrpl33 sir2 rip1 ymr029c YEF3..tet.promoter. ERG11..tet.promoter. erg6 fks1..haploid. yel028w PMA1..tet.promoter. ymr031w.a cyt1 cin5
BC11 85 28
YOL083W YOR317W YPR160W YDL027C YER053C YBR053C YGR248W YCL040W YKL035W YKL100C YGR226C YJL161W YLR345W YJL163C YGL227W YMR250W YNL015W YPL123C YIL111W YGR088W YDR133C YJR161C YPL154C YOL153C YDL110C YLL026W YNL160W YHR092C YMR196W YJL164C YNL336W YHR140W YJL153C YNL274C YER067W YLR258W YIL136W YOR289W YGL037C YDR342C YDL130W-A YNR001C YDR358W YDL021W YLR251W YDR070C YMR110C YFL062W YBR026C YBR139W YIL124W YMR031C YGR295C YGR205W YFR053C YPR149W YGR194C YPL087W YDR074W YNL200C YDR284C YBR072W YMR105C YDR516C YBR285W YBR149W YBR169C YOL082W YBL064C YML128C YOR215C YDR032C YMR090W YBR126C YBR183W YER141W YLR257W YEL039C YJR008W YDL124W YML100W YGR008C YBR132C YML132W YDR343C
ecm1....3. ste2..haploid. msu1 vps21 pet127 sgt2 imp2 jnm1 yhr011w....14. rpl34a....9. ynd1 arg80 swi6..haploid. his1 ste20....11. cka2 ase1....12. yhr022c yml005w sir3 rps24a..haploid. rps24a....9. rrp6 yer085c pcl6 clb6 cin5 sbh2
BC12 132 18
YHR052W YJL098W YCR021C YKL021C YIL127C YPR112C YOR338W YPR143W YOR252W YLR223C YDR312W YOR145C YAL025C YOR119C YLR409C YKR079C YOR004W YER130C YLR014C YHR170W YOR225W YDR083W YDR030C YDR101C YIL091C YHR088W YPL126W YHR137W YJL109C YLR009W YDR280W YNL182C YDL208W YKR060W YLR003C YOL144W YJR041C YJR132W YHR065C YDR222W YDR299W YGR145W YIL103W YLR022C YNL022C YNL075W YPR169W YHR085W YLR243W YGL029W YIL019W YHR066W YJR003C YPR137W YHR014W YMR269W YOL010W YNL002C YDR324C YLR222C YPL012W YPL183C YCL054W YOL077C YKL009W YNL207W YNL186W YLL034C YPL217C YLR276C YPL093W YDR449C YGL246C YNR053C YDL063C YAL019W YML093W YHR197W YDL153C YPR157W YDR496C YAL059W YDR021W YPL082C YJR056C YGR283C YBR063C YLR002C YIL104C YBL054W YGL171W YGL086W YBR142W YNL248C YLR215C YKR022C YNL110C YPL193W YFR001W YER127W YJL010C YDL171C YOL014W YOR341W YDR532C YDR161W YDR184C YPL146C YKR081C YNL001W YDL039C YBL028C YMR049C YPL043W YLL011W YMR239C YLR068W YJL033W YOR006C YEL030W YBR267W YOR287C YJR097W YHR196W YGR103W YGR251W YDR361C YGR142W YKR024C YOR078W YDL148C YNL141W
afg3..haploid. rpl6b sgt2 ecm1....3. rpl8a qcr2..haploid. yel067c yer085c yor072w ynd1 clb6 ymr258c yel028w are1..are2..haploid. ymr010w ubr1 rpd3..haploid. rpl20a
BC13 38 62
YJR027W YGR122C-A YJR025C YMR046C YIL117C YER160C YAR009C YBL101W-B YMR050C YML040W YIL060W YBR012W-B YLR035C-A YJR029W YBR012W-A YER138C YMR046W-A YML039W YAR010C YCL019W YPR167C YJR026W YLR334C YJR028W YHR214C-B YOL106W YMR045C YML045W YOL104C YBR083W YMR051C YHR213W YMR158C-B YCR018C-A YPR002C-A YLR343W YFL002W-A YBL005W-B
ppr1 fus2 yhl013c fus3..haploid. dig1 kim4 vma8 rnr1..haploid...9. ate1 gas1 swi4 sod1..haploid. swi6..haploid. yer071c rad27 hmg1.haploid. dfr1 mbp1 ubp8 hda1 ste11..haploid. dig1..dig2 yor021c yap7 rpl27a....4. isw2 ste7..haploid. rpl12a kre1 vac8 hat2 RHO1..tet.promoter. yor078w ecm10 ymr031c sin3 ssn6..haploid. sir4 ste12..haploid. ste24..haploid. FR901.228 YEF3..tet.promoter. whi2 cup5 stb4 cla4..haploid. rrp6 cue1 bub2 yml034w ald5 yer085c gal83 ymr244c.a Doxycycline his1 rtg1 ste4..haploid. cat8 ubr1 eft2 ste5..haploid.
BC14 117 20
YHR052W YMR185W YCR021C YKL021C YER002W YNL001W YPR143W YHL039W YMR132C YDR312W YOR145C YAL025C YBL014C YOL124C YLR409C YKR079C YOR004W YER130C YLR014C YJL116C YER126C YPR169W YJL148W YDL048C YDR083W YHR040W YDR030C YDR101C YIL091C YHR088W YPL126W YDR280W YNL182C YLR003C YML043C YHR065C YDR222W YDR299W YLL008W YGR145W YPR112C YNL075W YLR129W YHR085W YLR243W YGL029W YIL019W YDR198C YDR399W YPR158W YNL002C YDR324C YLR222C YBL039C YPL012W YCL054W YKL009W YNL207W YGR128C YDR465C YLR276C YPL093W YPL239W YDR449C YIL103W YNR053C YDL063C YLR336C YHR197W YKL125W YDL153C YAL059W YDR496C YDR021W YDR110W YGR283C YBR063C YGL171W YBR142W YLR435W YNL248C YOR338W YGR272C YKR022C YLR287C YNL110C YFR001W YER127W YGR142W YPL193W YDR184C YOL136C YKL143W YKL172W YHR081W YBL028C YKL082C YPL043W YLL011W YMR239C YLR068W YHR170W YOR006C YDR060W YKL078W YBR267W YOR287C YJR097W YHR196W YGR103W YDR361C YGR245C YOR344C YPL112C YKR024C YDL148C YNL141W
ymr010w rpl6b yhr031c fpr1 ecm1....3. qcr2..haploid. yel028w yel067c zds1 yor072w ynd1 clb6 ymr258c ecm34 are1..are2..haploid. cyt1 Calcofluor.white rpd3..haploid. AUR1..tet.promoter. rpl20a
BC15 212 11
YNL311C YNR043W YGR176W YBR294W YPR197C YMR042W YGL012W YIL176C YIL117C YMR220W YGL180W YGR131W YGL156W YDR213W YOR303W YGR136W YPR167C YPL156C YNL278W YER011W YML008C YER073W YBR248C YFL020C YBR046C YHR162W YJL077C YGL117W YMR062C YMR015C YFR055W YDL170W YIL164C YPL088W YJL116C YOR306C YCR106W YGL224C YIL116W YIR034C YMR316W YGL261C YPL282C YML116W YHR139C YBR047W YBR301W YGR049W YJL079C YPR198W YBR249C YHR137W YOR289W YBR066C YOR011W YJR150C YGR060W YER158C YJL113W YHR138C YKL151C YMR316C-A YJR154W YMR325W YMR173W YDR127W YBR145W YHR199C YBR068C YNR069C YJR109C YDL182W YER069W YGL121C YGL026C YGR294W YOL161C YHR039C YNL111C YMR134W YPL135W YPR145W YKR019C YHR042W YPR058W YHR071W YDL066W YER044C YBR295W YER052C YGL254W YMR202W YAL068C YDR476C YGR177C YMR251W YCR104W YJL114W YCL030C YDR391C YOL118C YBR072W YBR005W YLL025W YLL064C YMR094W YNL104C YKL224C YOR010C YJL213W YLL058W YGR146C YBL049W YLR120C YDL198C YJL223C YBR043C YPL159C YDR380W YIL003W YDR035W YGR204W YOR237W YGL184C YKR053C YDR530C YBR105C YJL105W YEL049W YJL159W YMR097C YLR327C YOR385W YPL033C YOR337W YNL036W YHR096C YLR256W YDR542W YLR099C YMR265C YLR121C YER175C YCL009C YMR174C YCR049C YML075C YPR078C YPL250C YOL064C YGR175C YHL027W YBL033C YLR194C YNL208W YIR038C YOR130C YGL062W YLR461W YOL016C YPL272C YOL058W YNR076W YER055C YLL060C YLL012W YBL093C YMR008C YFL058W YJL088W YPL028W YBR296C YOL119C YHR029C YKL023W YJR148W YNL280C YOR230W YEL060C YOR394W YGR032W YLR101C YOR202W YMR095C YDR453C YOR338W YDL039C YNL125C YGL125W YJR151C YHR190W YHL046C YBR115C YFR030W YER159C YBR256C YLR056W YBL106C YIR041W YGR043C YGL001C YHR030C YLR100W YLR267W YKL218C YLR037C YHR018C YLR178C YMR096W YJR111C YKL211C YOR383C
yer071c Itracozole cue1 erg2 CDC42..tet.promoter. Nikkomycin erd1 top1..haploid. his1 HU FKS1..tet.promoter.
BC16 137 17
YHR052W YOR243C YJL098W YCR021C YJL122W YOR262W YIL091C YKL021C YIL127C YDR083W YER002W YNL001W YBR034C YPR143W YOR252W YOR294W YLR223C YIR012W YBR061C YDR312W YJR063W YAL025C YOR119C YOL124C YOR341W YOR004W YHR170W YJL125C YPR169W YJL148W YCL059C YKR071C YLR175W YHR088W YKL083W YMR131C YLR009W YDR280W YMR014W YNL182C YDL208W YKR060W YLR003C YDR449C YDR152W YJR132W YGR187C YCR020W-B YDR222W YDR299W YHR169W YPL193W YLR022C YPR112C YNL075W YLR129W YDR087C YHR085W YML043C YGL029W YIL019W YJR003C YML097C YOR272W YMR269W YDR365C YGR280C YNL002C YDR324C YBL039C YPL012W YPL183C YCL054W YKL009W YNL207W YOL077C YPL217C YLR276C YFL001W YGL246C YNR053C YDL063C YML093W YHR197W YDL153C YPR157W YPR137W YDR496C YAL059W YDR021W YKL014C YNL227C YJL010C YGR283C YKR075C YJL033W YGL171W YLR435W YNL248C YPL266W YLR215C YLR074C YOL144W YNL110C YOL010W YFR001W YGR072W YER127W YCR016W YOL014W YDR161W YDR184C YPL146C YKR081C YKL172W YHR081W YNR024W YBL028C YHR089C YKL082C YPL043W YLL011W YMR239C YLL008W YLR068W YOR006C YKL078W YEL030W YBR267W YOR287C YHR196W YGR103W YGR251W YIL079C YGR245C YOR078W YNL141W
rad27 afg3..haploid. rpl6b yhr031c fpr1 ecm1....3. qcr2..haploid. yel059w yel067c yor072w ynd1 clb6 yer085c are1..are2..haploid. ymr010w yel028w swi6..haploid.
BC17 85 27
YFR001W YHR088W YER127W YCL054W YGR160W YPL239W YNL182C YDL129W YJL122W YDR465C YOR145C YKL021C YDR496C YGR187C YHR065C YOR252W YDR222W YDL063C YDR299W YLL008W YNL308C YKL078W YPR143W YGR145W YHR196W YKR081C YDL153C YKL009W YPL126W YNR038W YNR053C YHR081W YDL039C YNL075W YAL059W YER002W YOL077C YDR312W YDR087C YAL025C YIL091C YKL082C YDL037C YMR229C YJL010C YLL011W YOR341W YGL029W YDL060W YIL019W YHR170W YLR196W YJL033W YBL054W YGL171W YOR338W YPL093W YBL028C YDR083W YGR128C YDR021W YLR435W YNL248C YDR101C YKL143W YJR097W YDR365C YGR103W YDR361C YNL002C YDR324C YLR222C YOL124C YNL299W YMR269W YDL038C YNL110C YKR024C YOR078W YHR137W YJL109C YPR112C YPL012W YDL148C YNL141W
yhr031c ecm1....3. rpd3..haploid. are1..are2..haploid. sgt2 HMG2..tet.promoter. rad27 rpl6b ymr010w yor072w ynd1 hir2 ymr258c swi6..haploid. kre1 rpl8a ecm34 qcr2..haploid. rps24a..haploid. sir4 Calcofluor.white yer085c clb6 fpr1 cyt1 sbh2 rpl20a
BC18 139 16
YAL012W YDR384C YCL018W YLR293C YMR165C YJL078C YDR154C YDR353W YER152C YOR185C YNR017W YCR050C YHR177W YGR054W YGR078C YLR340W YLR348C YOR157C YKR046C YGL105W YNL072W YER165W YLR109W YKL032C YPL055C YCR084C YGL023C YBR037C YKL163W YLR259C YDR232W YCR051W YPR154W YER089C YAL038W YHR025W YIL153W YHR199C YAL014C YOR042W YDR155C YPR183W YIR006C YMR276W YDR382W YDL224C YOR290C YPL246C YFR021W YOR181W YOR375C YLR380W YNL241C YOR322C YER156C YPL048W YAL046C YAL039C YNR018W YPL098C YDL144C YPL127C YJR070C YER017C YHR205W YBL015W YOL086C YDR433W YKL191W YLR072W YLR391W-A YBR261C YML074C YGR204W YNL339C YBR112C YCR088W YBR038W YJL159W YCR046C YLR059C YPL015C YGR185C YLR044C YLL018C YAL069W YLR438W YDR517W YMR296C YAL021C YML113W YCR073W-A YLR055C YHR174W YNL322C YHR008C YCL009C YJL121C YFR051C YDR188W YNR013C YMR303C YKR050W YLR378C YDR411C YLR110C YCL028W YAL043C YCL044C YLR172C YOL059W YGR210C YDR156W YOR230W YHR179W YHR019C YPL031C YBR067C YJL080C YER178W YJR059W YER154W YNR015W YLR179C YAL023C YER120W YDL221W YAL042W YOR084W YDL195W YJR017C YCR057C YLR192C YLR027C YBR031W YOR027W YPL194W YIL041W YLR291C
ste20....11. IDI1..tet.promoter. npr2 hmg1.haploid. yml003w gyp1 ras1..haploid. PMA1..tet.promoter. cnb1 yea4 ymr140w yor009w ymr029c eft2 yap3 nrf1
BC19 69 31
YPL068C YHR025W YCL008C YML074C YER006W YLR185W YMR146C YDR025W YLR172C YJL122W YGR285C YBL083C YLR017W YMR310C YOR185C YBL071C YDL224C YBR048W YGR185C YLR110C YGR211W YPL246C YEL026W YAL003W YOR340C YGL123W YNL080C YMR290C YER178W YMR296C YKL190W YFL022C YHR128W YDR321W YEL042W YJL177W YOR294W YEL054C YDL052C YHR183W YJL121C YFR051C YER036C YLR192C YER165W YML078W YJR070C YNR046W YGL120C YOL040C YHR062C YPR144C YBR031W YKL081W YML114C YLL061W YLR059C YOL086C YLR074C YDR510W YKL207W YCR051W YFR031C-A YJR104C YKL191W YOR224C YLR291C YGR280C YNL124W
tup1..haploid. ecm29 ras1..haploid. ste2..haploid. ymr029c vma8 kss1..haploid. ost3 ymr140w jnm1 hmg1.haploid. CDC42..tet.promoter. rpl34a....9. fre6 ard1 mrt4 kin3 yap7 gpa2 yer033c vps21 ase1....12. npr2 sin3 cnb1 rip1 yaf1 top3..haploid. hes1..haploid. KAR2..tet.promoter. cin5
BC20 234 9
YHR052W YOR243C YJL098W YER186C YMR185W YJL122W YKL021C YHR124W YDL048C YIL127C YPR112C YHR148W YCL059C YER002W YDL167C YCL058C YHL039W YOR252W YMR259C YOR294W YLR223C YIR012W YBR061C YGR030C YJR063W YAL025C YNL132W YPL016W YOR119C YNL228W YLR409C YKR086W YOR004W YER130C YLR014C YHR170W YJL125C YGL029W YER126C YFL002C YPR169W YJL148W YDR165W YDR083W YOR344C YDL031W YOR341W YDR101C YBR238C YIL091C YHR088W YKL083W YPL243W YPL126W YKR099W YJL109C YGR280C YDR280W YMR014W YNL182C YDL208W YKR060W YPL239W YLR003C YDL129W YDR152W YJR041C YJR132W YGL170C YOR342C YHR065C YLR215C YDR222W YDR299W YLL008W YNL308C YGR145W YKL156W YIL103W YLR022C YNR053C YNL075W YOR207C YLR129W YDR087C YHR085W YPR086W YLR243W YDR091C YIL019W YHR066W YJR003C YOR272W YER124C YMR269W YDL074C YPR143W YDR365C YDL111C YLR009W YNL002C YLR336C YDR324C YLR222C YBL039C YDR019C YPL012W YNL120C YOR360C YLL034C YPL183C YCL054W YOL077C YKL009W YER006W YPR080W YNL207W YNL186W YGR128C YDR465C YPL217C YLR276C YPL093W YKR056W YDR449C YOR206W YGL246C YDR006C YDL063C YDR075W YOR225W YML093W YKL078W YHR197W YDL112W YKL125W YLR460C YDL153C YNR038W YPR157W YPR137W YAL059W YDR496C YDR021W YPL082C YDR110W YKL057C YJL010C YMR145C YDR161W YOL136C YDL060W YLR002C YCR102C YJL033W YBL054W YGL171W YGL086W YBR142W YNL024C YDR312W YGL078C YOR145C YMR118C YLR435W YKL071W YNL248C YMR229C YNR012W YHL012W YKL014C YGR272C YKR022C YOL144W YNL110C YDR195W YOL010W YGR198W YPL193W YFR001W YGR072W YER127W YCR016W YKL132C YBR247C YGR095C YJR056C YJR119C YGR187C YDL171C YDR351W YGR081C YER137C YGR142W YGR283C YCR020W-B YDR184C YKL143W YPL146C YKR081C YKL172W YOR338W YNR024W YBL028C YMR049C YKL082C YPL043W YLL011W YML080W YMR239C YLR068W YIL130W YOR006C YOL041C YOR078W YDR060W YJL116C YEL030W YBR267W YOR287C YJR097W YHR196W YGR103W YGR251W YDR361C YML043C YGR245C YPL112C YDL038C YPL095C YKR024C YKL205W YBR154C YDL148C
HMG2..tet.promoter. rpl6b ymr010w yer085c yor072w ynd1 ymr258c are1..are2..haploid. rpl20a
BC21 154 13
YHR052W YMR185W YIR026C YDL048C YCL031C YIL127C YPR112C YDL167C YPR143W YML107C YHL039W YOR252W YBR061C YDR312W YJR063W YAL025C YOL124C YLR409C YOR004W YER130C YGL029W YER126C YPR169W YJL148W YDR165W YDL031W YKR071C YIL091C YHR088W YKL083W YPL126W YDR280W YNL182C YKR060W YNL119W YLR003C YDL129W YDR152W YJR132W YHR065C YDR222W YDR299W YNL150W YGR145W YKL156W YIL103W YNR053C YDR370C YNL075W YLR129W YHR085W YBR190W YDR091C YCL067C YIL019W YDR198C YHR066W YJR003C YPR137W YHR014W YER124C YMR100W YPR158W YDR365C YOL010W YNL002C YIR011C YDR324C YLR222C YDR019C YPL012W YMR077C YPL183C YCL054W YKL009W YGR128C YLR276C YPL093W YPL239W YGL246C YDR006C YDL063C YDR075W YML093W YMR269W YHR197W YOL006C YKL125W YDL153C YNR038W YPR157W YDR496C YLR286C YMR189W YAL059W YDR021W YKL014C YNL227C YJR056C YMR145C YGR283C YOL136C YIL104C YBL054W YGL171W YNL113W YBR142W YOL080C YOR145C YNL248C YDR110W YGR272C YNL110C YER099C YHR143W YFR001W YER127W YKL132C YJL010C YHL012W YOL014W YHR069C YOR341W YGR142W YDR184C YPL146C YKR081C YKL172W YNL030W YBL028C YKL082C YPL043W YLL011W YLR068W YIL130W YOR006C YDR167W YKL176C YOR078W YBR267W YOR287C YPL193W YHR196W YDR361C YIL079C YGR245C YPR179C YOL002C YPL112C YPL243W YDR257C YBR154C YDL148C YNL141W
HMG2..tet.promoter. rpl8a rpl6b yhr031c yel028w yer085c qcr2..haploid. yor072w ymr010w are1..are2..haploid. rpd3..haploid. AUR1..tet.promoter. rpl20a
BC22 52 37
YJR027W YOL064C YGR122C-A YJR025C YML039W YGL117W YIL117C YBR145W YAR009C YBL101W-B YJR109C YOL119C YER069W YHR029C YIL060W YML040W YBR012C YKL218C YMR017W YBR012W-B YBR012W-A YER138C YOL118C YMR085W YMR046W-A YJL199C YAR010C YCL019W YJR026W YER175C YJR028W YHR214C-B YOL106W YMR045C YBR256C YML045W YIL116W YCL030C YMR051C YLR334C YJR029W YBL005W-B YER160C YBR047W YBR147W YMR050C YHR018C YLR343W YMR096W YCR018C-A YDL198C YOL058W
yhr031c fus3..haploid. gln3 swi4 sod1..haploid. swi6..haploid. yer071c yal004w dfr1 c1..c2..haploid. ubp8 ste5..haploid. yhr011w....14. cem1 hpt1 isw1 yap7 isw2 ste7..haploid. rpl12a kre1 cbp2 yhr022c hat2 Terbifine pet111 yor078w ste24..haploid. ras2..haploid. ssn6..haploid. ymr187c gal83 yel059w yor080w....3. rnh1 cla4..haploid. eft2
BC23 113 17
YHR052W YJL098W YER186C YMR185W YJL122W YKL021C YIL127C YER002W YML097C YPR143W YHL039W YOR252W YLR223C YDR312W YAL025C YOR119C YKR079C YOR004W YOR309C YHR170W YER126C YJL148W YDR165W YDR083W YOR344C YDR101C YKL083W YPL126W YLR009W YNL182C YLR003C YLL011W YGL170C YDR222W YLL008W YNL308C YGR145W YLR022C YPR112C YNL075W YDR087C YGL029W YIL019W YJR003C YDL074C YDR365C YOL010W YNL002C YDR324C YLR222C YBL039C YPL012W YCL054W YOL077C YKL009W YNL186W YGR128C YOR206W YNR053C YDL063C YAL019W YML093W YHR197W YDL153C YNR038W YAL059W YLR051C YDR110W YJL010C YGR283C YLR002C YJL033W YBL054W YGL171W YGL086W YBR142W YNL132W YOL080C YNL248C YMR229C YKL014C YGR272C YLR287C YNL110C YFR001W YGR072W YER127W YCR016W YDR496C YGR142W YPL193W YDR184C YKL143W YPL146C YKL172W YHR081W YBL028C YPL210C YKL082C YPL043W YML043C YLR068W YIL130W YOL041C YDR060W YLR336C YEL030W YJR097W YHR196W YGR103W YGR251W YGR245C YDL148C
HMG2..tet.promoter. rpl6b ecm34 ecm1....3. yor072w yel067c yer085c ymr041c ynd1 clb6 ymr258c fpr1 are1..are2..haploid. ymr010w ubr1 sgt2 AUR1..tet.promoter.
BC24 158 12
YHR052W YDL067C YHR124W YHR148W YER002W YCL058C YHL039W YOR252W YMR259C YLR223C YJR063W YAL025C YNL228W YLR409C YOR004W YER130C YLR014C YJL116C YER126C YPR169W YJL148W YDR083W YOR344C YDR030C YDR101C YIL091C YHR088W YPL126W YLR343W YKR099W YHR137W YLR009W YDR280W YNL182C YKR060W YOL136C YLR003C YDR339C YML043C YJR132W YHR065C YDR222W YDR299W YNL308C YGR145W YIL103W YPR112C YNL075W YLR129W YDR087C YHR085W YLR243W YGL029W YIL019W YHR066W YNL164C YHR014W YOR388C YKR056W YMR269W YOL118C YOR287C YOL010W YNL002C YIR011C YDR324C YLR222C YDR019C YLR295C YNL036W YOR360C YMR077C YPL183C YKL009W YNL207W YOL077C YGR128C YDR465C YPL093W YPL239W YDR449C YGL246C YNR053C YDL063C YML093W YHR197W YKL125W YDL153C YKL109W YNR038W YNL232W YDR496C YMR189W YAL059W YDR021W YPL060W YDR110W YJL010C YMR145C YGR283C YBR063C YDL060W YLR002C YJL033W YBL054W YGL171W YPR158W YOR145C YMR118C YLR435W YNL248C YHL012W YGR272C YNL110C YPL012W YER099C YPL192C YBR033W YFR001W YGR072W YER127W YCR016W YGR095C YJR056C YDL171C YDR351W YOR341W YGR142W YPL193W YDR184C YML131W YKL172W YOR338W YBL028C YOL101C YPL043W YLL011W YMR239C YLR068W YHR170W YIL130W YOR006C YKL078W YEL030W YBR267W YBR291C YJR097W YHR196W YGR103W YDR361C YGR245C YOL002C YPL112C YPL243W YPR143W YKR024C YOR078W YDL148C
rpl6b mrpl33 yhr031c ecm34 ymr258c qcr2..haploid. tom6 yor072w ymr010w are1..are2..haploid. rpd3..haploid. rpl20a
BC25 173 10
YBR177C YAL012W YLR293C YER053C YKR066C YFR017C YBR241C YKL035W YER152C YOR185C YPL048W YGR136W YGR189C YEL058W YNL322C YMR165C YKR091W YAL040C YJL100W YOR157C YGL208W YNL208W YCR059C YOR375C YOR084W YIL117C YLR109W YOR267C YMR109W YCR084C YGL023C YML027W YPL049C YBR214W YMR276W YGR014W YOR247W YKL097W-A YML078W YNL071W YIL108W YLR178C YAL038W YHR025W YIL153W YCL008C YCL040W YOR042W YPR183W YIR006C YGL026C YDR309C YNL134C YFR021W YJL159W YHR071W YCR052W YNL241C YJR125C YHR030C YER023W YAL039C YDR476C YFL068W YPR154W YLR380W YDR423C YKL129C YOR374W YHL021C YNL058C YPL262W YBR059C YPL256C YER083C YMR305C YPL247C YPL231W YPL067C YER003C YLR391W-A YER119C YHR177W YLL018C YIR016W YGR204W YGL184C YFR044C YCR088W YBR269C YER144C YLR059C YHR087W YDL022W YGR244C YLR099C YPL163C YDR388W YKL096W YCR073W-A YMR296C YHR174W YLR121C YDL052C YHR008C YCL009C YLR429W YFR051C YBL112C YIL123W YKR050W YLR378C YLR194C YDR411C YLR110C YDL023C YOR027W YGL062W YCL028W YBR222C YPR078C YFL063W YDR077W YLR299W YCL044C YAL062W YLR466W YMR008C YOL060C YBL015W YIL154C YFL042C YJL068C YPR191W YJR010W YJR148W YOR230W YEL060C YFL010C YPL283C YER035W YNL138W YPL031C YKR046C YER178W YDL141W YJR059W YJL108C YER154W YLR179C YAL023C YGR102C YER120W YOR248W YDL221W YOR041C YCL043C YFR030W YAL042W YMR136W YMR214W YKL148C YJL158C YNL057W YHR179W YKR013W YLR192C YJL060W YHR097C YIL041W YBR126C YGL202W YPR127W
IDI1..tet.promoter. rpl6b ald5 yor072w PMA1..tet.promoter. ckb2 eft2 FR901.228 AUR1..tet.promoter. ERG11..tet.promoter.
BC26 39 44
YHR052W YNL182C YER127W YKL009W YOL077C YGR128C YDR083W YKR060W YDR222W YER002W YDR299W YGR145W YPL012W YAL059W YDR496C YAL025C YHR085W YKL082C YPL043W YOL124C YIL019W YLR068W YHR066W YOR272W YHR170W YJL125C YDR312W YCL059C YOR287C YMR229C YHR196W YGR103W YPL266W YNL002C YGR245C YDR324C YNL110C YBR154C YDL148C
IDI1..tet.promoter. yhr031c ecm1....3. dig2 kim4 rpd3..haploid. are1..are2..haploid. sod1..haploid. sgt2 yer071c rad27 afg3..haploid. rpl6b fpr1 yor072w yml033w tom6 zds1 ynd1 hir2 ymr258c rpl27a....4. yor021c yel028w AUR1..tet.promoter. swi6..haploid. HMG2..tet.promoter. rpl8a ecm34 qcr2..haploid. ymr041c Glucosamine Calcofluor.white ubr1 yer044c..haploid. yer085c gal83 yel067c clb6 ymr010w cyt1 HU sbh2 rpl20a
BC27 46 36
YHR052W YNL182C YHR088W YCL054W YKL009W YBR247C YOL077C YGR128C YJL122W YLL034C YKL021C YHR196W YGR245C YCL059C YDR299W YJR002W YGR145W YDL153C YOR252W YDR496C YAL059W YAL025C YHR085W YKL082C YPL266W YGL029W YLR068W YJL033W YHR170W YBL028C YDR165W YDR083W YGL078C YMR229C YDR365C YGR103W YHR089C YDR361C YGR142W YDR324C YGR272C YBL039C YOL010W YPL012W YDL148C YOL014W
IDI1..tet.promoter. ecm1....3. dig2 HU rpd3..haploid. are1..are2..haploid. sod1..haploid. sgt2 yer071c rad27 afg3..haploid. rpl6b fpr1 yor072w yml033w tom6 zds1 ynd1 ymr258c ubr1 AUR1..tet.promoter. swi6..haploid. HMG2..tet.promoter. ecm34 qcr2..haploid. Calcofluor.white yer044c..haploid. yer085c yel059w yel067c clb6 ymr010w phd1..haploid. cyt1 sbh2 rpl20a
BC28 50 33
YBL087C YKL056C YPR118W YIL018W YMR194W YPL081W YLR333C YKR057W YER102W YKR094C YPL249C-A YGL102C YML024W YGR034W YLR344W YLR325C YPL142C YPL220W YNL162W YGR157W YNL067W YKR059W YPL090C YFR032C-A YNL178W YOR293W YOR276W YGL030W YDR064W YLR367W YER074W YHL033C YBL092W YML063W YPR132W YBL072C YER056C-A YJR094W-A YJR123W YIL069C YIL148W YLL045C YOL127W YPL079W YIL052C YOR096W YDL136W YBR191W YDR454C YLR167W
IDI1..tet.promoter. sst2..haploid. CDC42..tet.promoter. hst3 ymr034c ymr014w swi4 yhl045w sod1..haploid. yer034w yer071c ubp8 vps8 ymr285c isw2 ste7..haploid. ymr293c yhl013c pfd2.....14. yhr022c yhr034c ecm34 sir2 yor078w YEF3..tet.promoter. FR901.228 ade2..haploid. ald5 yhl042w yel059w FKS1..tet.promoter. utr4 imp2.....12.
BC29 107 15
YLR293C YDR155C YIR037W YER063W YDR025W YDR154C YGR087C YMR310C YOR185C YJR073C YNR017W YIL137C YGR054W YGR136W YLR055C YKL190W YML074C YJL063C YOR157C YOR294W YGR086C YER165W YML027W YNR016C YDL130W YML078W YIR003W YER089C YHR025W YIL010W YOR042W YIR006C YDL224C YDR510W YPL246C YFR021W YLL040C YBL071C YOL039W YPL048W YDR298C YNR018W YNR046W YPL098C YOL059W YPL127C YDR204W YLR380W YGR167W YBR011C YBR059C YAR075W YLR172C YDL168W YOR323C YPL067C YEL043W YBR261C YLR118C YMR067C YOL040C YPR183W YHL034C YFL040W YCR046C YLR059C YEL026W YDR441C YMR296C YNL007C YAL021C YLR356W YDR388W YKL096W YGR078C YDL052C YJL121C YFR051C YNL080C YNL208W YLR110C YKL207W YPL231W YMR146C YKL148C YOL073C YKL192C YDR246W YJL080C YDL141W YDR321W YER088C YAL023C YGR102C YER120W YJR104C YCL043C YIR015W YHR188C YCR030C YBR031W YAR015W YPL275W YIL041W YDR044W YLR291C YEL037C
erg6 ecm29 yor009w yor072w ecm31 jnm1 med2..haploid. cnb1 yaf1 vma8 ymr029c ckb2 hpa3 fre6 ymr140w
BC30 23 69
YHR218W YLR466W YNL339C YBL113C YHR219W YGR296W YFL067W YLL067C YPL283C YBL109W YML133C YHL050C YDR545W YLR467W YAL039C YIL177C YFL068W YBL112C YER190W YBL111C YEL077C YJL225C YLL066C
far1..haploid. ecm29 bul1 ymr293c ymr030w dig1 dig2 RHO1..tet.promoter. ymr034c isw1..isw2 ckb2 yml003w rpd3..haploid. yhr039c imp2 rad27 afg3..haploid. hmg1.haploid. fus3..kss1..haploid. c1..c2..haploid. yor009w hda1 ste11..haploid. sir2 dfr1 mad2 sbp1 isw1 ymr285c rpl27a....4. FKS1..tet.promoter. ste7..haploid. rpl12a rnh1 kre1 yml005w pau2 yhr022c Nikkomycin npr2 sin3 cnb1 yea4 yar030c msu1 sir4 yor078w ymr029c FR901.228 mak10 whi2 ERG11..tet.promoter. erg5 erg6 tup1..haploid. yer044c..haploid. IDI1..tet.promoter. ade2..haploid. yml034w ald5 yhl042w PMA1..tet.promoter. ymr031w.a ecm18....7. his1 rtg1 ymr244c.a sap1 ymr014w
BC31 69 23
YOR243C YFR001W YER127W YKL009W YNL207W YNL182C YCR021C YJL122W YOL144W YPL093W YDR449C YKR060W YNR053C YLL008W YLR068W YKL078W YKL143W YDL153C YKL172W YNL022C YPR157W YPR137W YNL075W YDR496C YLR002C YNL113W YBL028C YHR085W YPL043W YJL010C YLL011W YLR409C YDR161W YMR239C YIL019W YLL035W YOR004W YLR196W YER130C YIL104C YBL054W YOR272W YOR006C YER126C YBR142W YMR145C YJL148W YDL048C YCL059C YGR128C YDL031W YLR435W YOR341W YOR287C YLR106C YDR101C YPL193W YHR196W YPL266W YNL002C YDR324C YPL126W YNL299W YML080W YKR024C YOR078W YJL109C YLR009W YPL012W
yhr031c ecm1....3. HU rpd3..haploid. are1..are2..haploid. sgt2 rpl6b ymr010w yor072w ynd1 ymr258c rpl27a....4. yel028w rpl8a qcr2..haploid. rps24a..haploid. yel047c yer085c yel067c clb6 cyt1 sbh2 rpl20a
BC32 64 24
YDR077W YER053C YBR053C YER150W YCL040W YGR194C YEL012W YMR170C YDR070C YMR250W YHR104W YPL123C YBR269C YLR327C YJR096W YEL060C YFL014W YPL154C YBR054W YNL160W YBR280C YIR039C YOL083W YJL164C YBR183W YNL274C YER067W YGL006W YGL037C YNR001C YLR251W YBL078C YHR209W YDR171W YBR026C YBR139W YIL124W YKR011C YBR052C YJL079C YHR016C YBR024W YDR001C YGR043C YDR074W YNL200C YBR072W YMR105C YDR516C YBR149W YBL047C YBR169C YBL064C YML128C YOL053C-A YBR203W YBR126C YCL038C YIL136W YKL142W YDL124W YGR008C YJL066C YBR230C
ate1 msu1 vps21 bub3....2.8.13. sgt2 bni1..haploid. utr4 rpl34a....9. Lovastatin arg80 cka2 sir3 rps24a..haploid. ymr285c gln3 yer024w yer044c..haploid. rps24a....9. rrp6 bub2 yer085c clb6 sbh2 rpl20a
BC33 36 41
YHR052W YDR361C YKR060W YKL009W YIL096C YJL122W YPL093W YDR449C YPR112C YDR222W YDL063C YGR145W YKR081C YPL012W YOR252W YAL059W YJR063W YAL025C YIL091C YKL082C YDR161W YIL019W YOR004W YOR272W YHR170W YBR142W YIR026C YDR083W YMR269W YNL248C YHR085W YHR088W YIL079C YNL110C YJL109C YNL141W
IDI1..tet.promoter. yhr031c ecm1....3. HU are1..are2..haploid. sod1..haploid. sgt2 ost3 yer071c rad27 afg3..haploid. rpl6b rpd3..haploid. yor072w yml033w rpl34a....9. tom6 zds1 ynd1 hir2 ymr258c rpl27a....4. yel028w AUR1..tet.promoter. swi6..haploid. kre1 rpl8a ecm34 qcr2..haploid. rps24a..haploid. sir4 HMG2..tet.promoter. rrp6 yer085c MMS yel067c clb6 ymr010w cyt1 sbh2 rpl20a
BC34 72 20
YFR001W YPL217C YCL054W YKL009W YOL101C YOL077C YLR003C YNL002C YIL161W YOR145C YOL118C YMR014W YDR060W YIL127C YCR020W-B YER002W YDR161W YMR259C YML093W YGL078C YDR184C YPR169W YHR197W YPL146C YDL153C YHR081W YNR024W YDR496C YMR118C YBL028C YDR021W YAL025C YDR110W YKL082C YMR128W YLL011W YOR341W YGL029W YMR239C YPL044C YIL019W YOR207C YNL308C YBL054W YGL086W YIL130W YLR129W YJL148W YDR165W YDL213C YNL227C YKR071C YLR435W YOL109W YOR287C YJR097W YDR365C YLR009W YGR251W YHR088W YLR014C YKL083W YGR245C YCR039C YBL039C YNL110C YOL124C YOL010W YDR257C YGR280C YPL012W YDL148C
HMG2..tet.promoter. IDI1..tet.promoter. afg3..haploid. rpl6b ecm34 rts1 ymr258c ecm31 qcr2..haploid. phd1..haploid. yor072w ynd1 clb6 yml033w are1..are2..haploid. ymr010w yhl029c rpd3..haploid. AUR1..tet.promoter. rpl20a
BC35 57 25
YBL028C YFR001W YDL208W YER127W YCL054W YGR283C YKL009W YNL182C YNL002C YOR262W YHR196W YDR299W YML093W YDR184C YPR143W YPL012W YOR252W YHR081W YDR496C YLR223C YAL059W YDR021W YAL025C YDR110W YKL082C YPL043W YOL124C YLL011W YGL029W YHR066W YJR003C YML097C YGL171W YOR006C YGL086W YDR312W YJL148W YKR056W YEL030W YLR435W YOL109W YOR287C YDR101C YJR097W YDR365C YGR103W YOL010W YHR088W YKL083W YDR324C YGR272C YPL126W YNL227C YNL110C YML080W YLR009W YDL148C
ecm1....3. kim4 are1..are2..haploid. sod1..haploid. rpd3..haploid. HMG2..tet.promoter. afg3..haploid. rpl6b ymr010w yor072w yml033w ynd1 ymr258c AUR1..tet.promoter. ecm31 qcr2..haploid. ymr041c erg6 yer085c yel067c clb6 fpr1 cyt1 sbh2 rpl20a
BC36 64 22
YPR125W YML074C YLR185W YJL078C YMR146C YDR025W YJL122W YCL037C YOR267C YLR432W YMR310C YJR073C YOL039W YDL224C YLR449W YGR211W YBR135W YHR206W YJR116W YPR181C YPR114W YEL026W YPL246C YMR296C YKL190W YAL021C YPL163C YHR128W YLR413W YDL241W YAL023C YLR061W YOR294W YNL007C YDL052C YHR183W YOL040C YCL043C YNR046W YER036C YAL035W YMR214W YDR155C YNL327W YDL195W YPR154W YHR026W YLR430W YPL082C YPR144C YML114C YGR280C YLR172C YNL208W YLR074C YDR510W YNL124W YML052W YDL201W YKL191W YOR224C YOL135C YEL037C YGR079W
ymr040w ecm29 ras1..haploid. vma8 yaf1 ckb2 ost3 ymr140w jnm1 ade1 yor009w erd1 rpl34a....9. fre6 mrt4 yer033c npr2 cnb1 cup5 ymr187c KAR2..tet.promoter. yar014c
BC37 91 15
YDR155C YIR037W YER063W YJL078C YDR025W YDR154C YMR310C YJR073C YOR294W YKL190W YJL184W YER165W YJR072C YFL018C YMR109W YDL130W YML078W YGR280C YDL086W YPR172W YDL224C YFR035C YPL246C YJL063C YHR042W YER183C YAL046C YNR046W YPL098C YOL059W YDR204W YDL012C YHR026W YPR144C YBR011C YNL303W YDL201W YKL191W YEL043W YBR261C YKR043C YML074C YCR031C YOL040C YOR267C YPL028W YOL039W YGR185C YJR116W YEL026W YDR441C YNL007C YNR013C YLR413W YFR051C YDR188W YEL032W YGR082W YDR526C YNL080C YNL208W YLR062C YDR510W YKL207W YBR218C YMR086W YLR185W YGR162W YKL148C YLR430W YNL078W YLR017W YDR234W YDR487C YBR016W YKL192C YBR048W YDR246W YAL003W YBR067C YDR321W YER088C YJR104C YCL043C YER036C YHR188C YCR030C YBR031W YML114C YOR224C YNL124W
erg6 hmg1.haploid. ymr040w ecm29 c1..c2..haploid. yor009w yer033c rpl34a....9. yaf1 vma8 ymr029c yar014c yer084w fre6 ymr140w
BC38 147 9
YOR389W YLR126C YDR041W YFR017C YOR222W YOL158C YDR534C YHR116W YCL025C YDR263C YGL156W YOL083W YER145C YJL082W YNL160W YOR381W YHR179W YFL020C YML129C YOR394W YOL153C YIL117C YLR214W YML030W YML038C YGR065C YKL103C YFR024C YNR056C YMR002W YBR047W YKL142W YLR205C YNR037C YGR257C YKR006C YER179W YHR137W YOR289W YMR094W YHR175W YIR018W YHR138C YMR173W YER150W YDL124W YGL121C YKR076W YJL149W YLR034C YFL014W YLR346C YDR270W YIR039C YPL135W YGL039W YPL111W YPL230W YGR279C YBR295W YER070W YJL079C YDR476C YMR251W YBR105C YBR072W YGL157W YGR231C YDR032C YJL153C YDR019C YHL047C YER037W YNL237W YAL060W YOR135C YMR105C YOR237W YMR034C YMR181C YMR058W YOL151W YEL049W YLR327C YGR043C YKL220C YNL036W YOR049C YLR099C YMR189W YOR316C YBL078C YHL040C YER175C YOR285W YKR042W YDL223C YBL005W YAL044C YFL041W YOR153W YNL208W YGR035C YDR264C YLL064C YIR038C YDR406W YNR060W YEL065W YOR306C YLR136C YDR345C YBR207W YLR218C YNL259C YEL060C YKR049C YPL154C YBR146W YMR095C YOR338W YLR046C YNL066W YNL065W YOR382W YDR269C YPL171C YLR127C YDL038C YPL156C YKR052C YLR304C YHL035C YJL116C YGR161C YOR384W YOR136W YEL067C YKR097W YLL051C YLR047C YMR096W YLR056W YNL037C YOR383C YOR152C YMR102C
rgt1 vac8 cbp2 cue1 ade2..haploid. aep2 cat8 kss1..haploid. yer044c..haploid.
BC39 44 30
YLR391W-A YHR025W YER028C YKR043C YKL110C YIL117C YCL026C-A YAL014C YNR069C YKL120W YKL033W-A YDL182W YJL159W YLR193C YER086W YMR300C YKL218C YMR095C YLR089C YPR145W YDL241W YDL037C YMR097C YLR121C YKR054C YDL170W YJL121C YLR192C YGR061C YOL118C YKR050W YML116W YCR047C YLR058C YOR108W YPL033C YEL045C YDR408C YJR146W YMR096W YKR099W YNL220W YKL211C YMR094W
far1..haploid. ste2..haploid. vps21 pet127 gas1 yel001c sod1..haploid. ste20....11. gfd1 scs7 gcn4 ubr2 ste7..haploid. yap3 imp2 cka2 ase1....12. sir2 sir3 rps24a..haploid. YEF3..tet.promoter. hpa3 hes1..haploid. rrp6 yea4 gpa2 Nikkomycin top1..haploid. ecm18....7. cin5
BC40 39 33
YEL076W-C YGL260W YMR046C YBR145W YLR422W YBR212W YJR109C YBL101W-A YJR025C YML040W YNL053W YJL019W YBR012W-A YCL029C YHR071W YGL125W YLR375W YAR010C YJR028W YJR026W YCL020W YER175C YAR070C YJL027C YMR166C YIR034C YNL074C YLR465C YMR051C YDR145W YGR002C YGR156W YDR537C YEL045C YDR170W-A YEL075C YBL005W-A YNR069C YOL058W
bul1 dig1 kim4 yer050c ymr034c ymr014w swi4 yml003w ost3 jnm1 ymr030w c1..c2..haploid. ubp8 hda1 rpl34a....9. ard1 gyp1 rps27b....11. ste7..haploid. aqy2.a yhr034c ecm34 hat2 sir4 FR901.228 CMD1..tet.promoter. dig1..dig2..haploid. ymr025w yer085c MMS yel067c rtg1 yar014c
BC41 105 12
YNL188W YCR096C YMR185W YCL031C YJL049W YEL003W YPR143W YMR132C YKL092C YJL162C YDR312W YML047C YLR318W YDR179C YLR275W YPR186C YJL148W YPL210C YML046W YIL148W YKL083W YHR060W YER133W YJL113W YOR261C YMR061W YIL035C YNL308C YOR103C YPL193W YDR225W YCR039C YDL200C YNL225C YLR262C YOR293W YGL029W YCL067C YHR066W YJR003C YMR053C YMR269W YDL074C YNL136W YDR365C YDR315C YMR018W YCL054W YOR195W YCR014C YIL144W YHR023W YNL149C YJR067C YCR016W YDR316W YDL153C YDR139C YLR020C YDR496C YLR051C YDR110W YNL227C YER029C YKR035C YOR194C YGL086W YBR142W YGR129W YOL076W YOR304W YGR272C YKR022C YLR148W YFR001W YGR072W YMR065W YGL158W YDL065C YBL036C YNL228W YDR289C YDR532C YDR473C YFR031C YDL056W YOR147W YKL172W YNL001W YMR114C YNR024W YBL028C YDR515W YKL202W YKL082C YLL011W YKL101W YMR076C YDL070W YJR097W YGR103W YMR188C YPL146C YDR452W YDL148C
rpl6b yjl107c..haploid. fpr1 ecm31 ymr031w.a ymr041c ymr141c ymr025w phd1..haploid. ubr1 gpa2 fre6
BC42 39 31
YER055C YER028C YDR035W YGR204W YIL117C YLR359W YCL026C-A YOL158C YJL159W YER061C YOR303W YMR083W YER090W YER073W YBR248C YMR120C YNL241C YJL160C YGL234W YCL009C YOR184W YFR030W YOR203W YOL059W YIL116W YGR061C YCL030C YMR300C YLR027C YLR058C YAR015W YOR128C YLL027W YDR408C YER081W YNL037C YKR080W YNL220W YPL250C
dig2 HU ade16 vps21 pet127 gas1 yel001c imp2 ubp8 cem1 sbp1 ubr2 isw2 ste7..haploid. aqy2.b ste20....11. cka2 ymr031c sir2 sir1 yel033w yer071c Glucosamine hpa3 hes1..haploid. cla4..haploid. rrp6 gpa2 yap3 ecm18....7. cin5
BC43 16 75
YGR052W YLR130C YEL073C YML128C YGL255W YGL077C YKL175W YER026C YNL169C YBR183W YJL056C YJL153C YDR497C YLR132C YBR029C YOL107W
rgt1 yhl013c hst3 ecm1....3. dig1 msu1 cyc2 yml011c are1..are2..haploid. rml2....13. pet127 gas1 swi4 yhl045w yel010w sgt2 yap1 RHO1..tet.promoter. imp2 afg3..haploid. yml003w scs7 pac2 ubp8 yhr011w....14. YEF3..tet.promoter. cem1 Terbifine gcn4 yel044w arg80 HMG2..tet.promoter. cla4..haploid. ste7..haploid. yel001c clb6 Itracozole ste20....11. vps21 pau2 ymr031c ecm31 ste2..haploid. phd1..haploid. rip1 sir1 ypl216w yer071c ubr2 FR901.228 ymr009w whi2 cup5 ynd1 hes1..haploid. ras2..haploid. ssn6..haploid. yal004w rrp6 yea4 Nikkomycin med2..haploid. gal83 top1..haploid. FKS1..tet.promoter. KAR2..tet.promoter. yor080w....3. his1 Calcofluor.white rpl20a cat8 yil037c..haploid. bub3..haploid...2. yar014c imp2.....12.
BC44 60 20
YPR078C YER158C YLL012W YGR204W YIL066C YHR199C YCR104W YGL121C YDR534C YGR294W YOL161C YLR327C YKR076W YEL060C YGR032W YKL224C YOR383C YMR325W YPL088W YEL049W YOR338W YDL039C YDR542W YLR099C YHR071W YFL020C YNR076W YOR230W YHL046C YHR139C YLR121C YOR394W YIL176C YOR237W YJL079C YFL053W YDL223C YOR010C YMR251W YGL156W YMR008C YJL116C YER011W YGL261C YBR072W YPL282C YBR005W YLL025W YNR056C YLL064C YOR009W YBR301W YLR037C YIR041W YDR044W YAL068C YLR461W YLR178C YJL223C YJR150C
Itracozole AUR1..tet.promoter. spf1 yhl042w yor078w cue1 IDI1..tet.promoter. Nikkomycin hat2 gal83 top1..haploid. aep2 FKS1..tet.promoter. his1 top3..haploid. prb1 eft2 HU yaf1 stb4
BC45 76 15
YHR025W YBR261C YPR125W YLR118C YPL031C YLR185W YML074C YDR025W YDL086W YJL122W YML078W YLR430W YPR183W YBR114W YMR310C YJR070C YDR487C YCR046C YDL224C YKL192C YBR048W YGR185C YGR054W YJL191W YEL026W YPR172W YDR441C YKR050W YBR067C YJL080C YJL063C YGR078C YKL190W YDR174W YML113W YHR128W YDR321W YER088C YLR160C YOR294W YER120W YJR104C YHR169W YAL046C YOL040C YNR046W YAL042W YJR046W YHR188C YDR155C YKL191W YCR057C YJR072C YEL038W YBR267W YLR378C YCR084C YLR291C YPR034W YBR011C YML060W YOL135C YDR246W YLR172C YLR413W YNL208W YLR074C YLR110C YCR051W YBR218C YDR204W YOR224C YER156C YGR280C YNR013C YGR079W
yer033c hmg1.haploid. ymr040w ecm29 ste2..haploid. ost3 cnb1 yea4 his1 yaf1 vma8 ymr029c ymr030w yer084w fre6
BC46 140 8
YOR389W YLR126C YFR017C YOR222W YOL158C YDR534C YOR338W YDR263C YDL046W YGL156W YBL109W YER145C YPL156C YNL160W YOR381W YHR179W YPR078C YML129C YOR394W YOL153C YDR296W YIL117C YLR214W YOL083W YML038C YGR065C YKL103C YFR024C YPL282C YNR056C YBR047W YKL142W YGR257C YGR041W YER179W YLL053C YHR137W YOR289W YGR079W YLR178C YHR175W YIR018W YBR110W YKL151C YMR173W YHR199C YGR076C YIL169C YJL026W YLR034C YFL014W YLR346C YDR270W YPL135W YHR042W YGL039W YGR279C YOL155C YBR295W YJL079C YDR476C YMR027W YMR251W YOL151W YGR180C YBR072W YKL169C YGL157W YGR231C YDR032C YCL038C YJL153C YDR019C YHR211W YHL047C YNL237W YAL060W YMR105C YAR050W YMR034C YMR181C YMR058W YLR327C YEL066W YGR043C YKL220C YGL073W YHR138C YDR441C YLR056W YMR189W YIL093C YLR099C YBL078C YHL040C YER175C YMR174C YOR285W YOR334W YAL044C YFL041W YOR153W YNL208W YDR264C YOR382W YJL151C YIR038C YMR272C YNR060W YEL065W YOR327C YOR306C YLR136C YDR345C YBR207W YNL259C YKR076W YEL060C YPL154C YEL011W YJL149W YLR046C YNL066W YDR269C YLR127C YBR268W YDL124W YDR533C YHL035C YJL116C YER048C YLR390W YFR024C-A YBR149W YOR384W YBL064C YEL067C YLL051C YBL005W YOR383C
vac8 yer044c..haploid. cue1 ade2..haploid. mnn1 top1..haploid. ymr285c kss1..haploid.
BC47 31 36
YOR243C YNL182C YCL054W YKL009W YDR075W YHR196W YDR222W YDR299W YDR045C YKL156W YDL153C YKL172W YNL001W YDR496C YDR312W YAL025C YKL082C YLR068W YNL024C YDR165W YLR435W YDR365C YGR103W YDR361C YDR324C YGR272C YPL126W YLR287C YBR154C YDL148C YNL141W
far1..haploid. IDI1..tet.promoter. ecm1....3. kim4 rpd3..haploid. are1..are2..haploid. ckb2 sgt2 yer071c rad27 rpl6b fpr1 yor072w yml033w zds1 ynd1 ymr258c ubr1 isw2 yel028w AUR1..tet.promoter. HMG2..tet.promoter. rpl8a ecm34 mnn1 qcr2..haploid. Calcofluor.white erg6 yer085c clb6 ymr010w phd1..haploid. cyt1 yml018c HU rpl20a
BC48 36 31
YAL012W YOR023C YCL044C YCR072C YJL078C YMR146C YJL122W YHR199C YOR340C YPL068C YDR234W YMR310C YKR092C YJL159W YER156C YDL224C YAL003W YDL039C YGR078C YHR128W YNR015W YOR294W YOR157C YGR211W YKL164C YNR018W YAL042W YDR188W YCR057C YPL256C YMR276W YLR074C YCR051W YCL028W YGR280C YGR079W
yhl042w ymr040w ecm29 ras1..haploid. dig1 vma8 yml003w fre6 ymr140w npr2 yor009w yml033w gcn4 kin3 ubr2 gpa2 ymr293c kre1 yer033c ase1....12. cnb1 yea4 ymr029c cup5 hes1..haploid. sir2 erg6 yer085c PMA1..tet.promoter. ymr031w.a cin5
BC49 57 19
YHR052W YNL182C YJL109C YER127W YNL119W YKL009W YNL164C YGR128C YPL183C YLR276C YOL014W YHR124W YJR132W YHR065C YCR020W-B YNR053C YDL063C YDR299W YHR197W YCL058C YLR222C YKL156W YNR038W YOR338W YNL075W YDR496C YOL118C YLR129W YMR229C YHR085W YJL010C YLR409C YGR283C YPL060W YOR004W YBL054W YGL171W YOR006C YPL217C YEL048C YPR169W YER124C YML062C YMR118C YNL248C YDR101C YHR196W YGR103W YPL001W YGR245C YDR324C YGR272C YPL112C YDR257C YER099C YBR154C YDR280W
rad27 rpl8a rpl6b RHO1..tet.promoter. ymr010w ecm34 ymr258c qcr2..haploid. MMS kim4 yel067c zds1 yor072w ynd1 yel028w cyt1 Calcofluor.white rpd3..haploid. rpl20a
BC50 51 21
YPR078C YLL012W YHR138C YJR154W YIL176C YIL117C YOR237W YCR104W YFL019C YGR294W YOL161C YLR327C YEL060C YGR032W YKL224C YEL049W YOR338W YDL039C YDR542W YLR461W YHR071W YLR356W YFL020C YNR076W YHL046C YHR139C YOR394W YPL282C YMR008C YPL088W YJL079C YIR041W YGL156W YJL116C YGR043C YLR120C YER011W YGL261C YBR072W YNL208W YLL025W YNR056C YLL064C YBR301W YLR037C YIR038C YJL213W YAL068C YHR137W YMR094W YJL223C
rgt1 IDI1..tet.promoter. cka2 Itracozole yor078w CDC42..tet.promoter. Nikkomycin hat2 erd1 top1..haploid. aep2 yhl042w his1 top3..haploid. swi5 prb1 HU sgt2 AUR1..tet.promoter. Terbifine yer041w
BC51 71 15
YER133W YFR001W YGR072W YER127W YCL054W YKL009W YCR096C YMR185W YNL186W YHR146W YPL146C YDR083W YMR014W YDR080W YMR039C YDR532C YGR283C YLL008W YML093W YML097C YNL136W YKL143W YHR196W YOR147W YOL162W YPL195W YKL172W YPR112C YNR024W YDR496C YKR071C YLR223C YLR068W YDR312W YDR110W YKL082C YOR119C YNL228W YGL029W YMR239C YNL308C YIL019W YKR095W YOR004W YJR003C YJL033W YIL130W YGL171W YOR006C YGL086W YOL041C YBR142W YPR186C YLR051C YJL148W YDR060W YCL059C YMR269W YDL070W YPR143W YOR287C YJR097W YDR365C YGR103W YHR088W YKL083W YDR324C YGR272C YNL227C YDR195W YDL148C
yhl013c afg3..haploid. yjl107c..haploid. fpr1 yor072w yml033w erg6 phd1..haploid. zds1 ymr041c ymr141c clb6 are1..are2..haploid. ubr1 ymr009w
BC52 28 38
YDR029W YEL076W-C YPR088C YGL260W YMR046C YOL067C YBR074W YLR422W YBR212W YBL101W-A YML040W YNR034W YGR265W YJL019W YCL029C YJR026W YCL020W YJR028W YJL027C YMR166C YPR089W YOL047C YBL112C YGR002C YGR156W YDR537C YAR042W YBL005W-A
ppr1 ymr147w ecm29 eca39 ymr034c ymr014w pet127 yml003w ymr030w c1..c2..haploid. hda1 yhr011w....14. arg5.6 gyp1 nrf1 aqy2.a yhl013c cmk2 ase1....12. pfd2.....14. ecm34 sir4 ymr029c FR901.228 YEF3..tet.promoter. whi2 stb4 erg5 CMD1..tet.promoter. dig1..dig2..haploid. ymr025w yer085c MMS top1..haploid. yjl107c..haploid. his1 ste4..haploid. yar014c
BC53 42 25
YLR293C YDR384C YBR261C YCL008C YJL078C YHR025W YHR199C YOR340C YPR183W YMR310C YOR185C YBL071C YCR046C YHR183W YER028C YJR116W YDR441C YDL039C YDR517W YOR294W YHR083W YHR128W YCL044C YDL052C YNR046W YAL042W YMR214W YER165W YNL124W YLR380W YNL208W YNL072W YLR192C YPR034W YGL120C YNR056C YLR172C YLR074C YCR051W YCL028W YKL191W YGR079W
ymr040w ras1..haploid. dig1 vma8 ymr044w yml003w ymr140w ste20....11. kss1..haploid. yor009w gcn4 kin3 ubr1 gpa2 ymr293c sir3 sir4 ymr029c YEF3..tet.promoter. hpa3 FR901.228 hes1..haploid. yhl042w top1..haploid. erg4..haploid...7.
BC54 30 35
YDR029W YEL076W-C YOL067C YBR074W YMR063W YMR031W-A YOR325W YML003W YML017W YJR026W YGR265W YFL032W YJL019W YBR065C YKL200C YDR112W YDR053W YOR087W YNL328C YEL075C YOR345C YPL136W YPR089W YGL175C YGR156W YLR393W YDL096C YDR537C YAR042W YLR047C
ecm29 eca39 ymr030w fus3..haploid. yml005w cyc2 ymr034c isw1..isw2 yml003w yaf1 afg3..haploid. hmg1.haploid. ymr031w.a hda1 rpl34a....9. cem1 arg5.6 yer084w cmk2 ymr145c ecm34 yor006c ste5..haploid. whi2 hdf1 yjl107c..haploid. ymr025w gal83 yel010w yel059w yel067c his1 eft2 yar014c ymr014w
BC55 65 16
YHR042W YOL040C YCR031C YLR017W YGL255W YMR146C YDR025W YLR172C YJL122W YPL226W YCL037C YLR432W YGR238C YMR310C YJR073C YOL039W YLR244C YLR449W YBR048W YBR089W YJR116W YHR216W YLR185W YEL026W YAL003W YPL246C YJL191W YMR290C YGR078C YHR128W YDR321W YER088C YAL023C YLR061W YDR233C YJL184W YEL054C YDL052C YOR294W YJL078C YJL177W YNR046W YER036C YMR214W YHR188C YBR079C YDR155C YBR031W YLR430W YGL120C YML114C YEL042W YNL080C YDL130W YLR413W YOR091W YLR074C YDR510W YGR260W YML052W YLR056W YNL327W YOR224C YGR280C YNL124W
yar014c cnb1 ade1 ymr187c ecm29 rpl34a....9. ost3 ard1 mrt4 KAR2..tet.promoter. yer071c vma8 yap7 kss1..haploid. fre6 ymr140w
BC56 79 13
YNL038W YER133W YFR001W YDR086C YBR257W YNL188W YBR096W YLR453C YOL101C YJL011C YIL040W YDR471W YBL018C YNL147W YPL227C YJR057W YIL027C YPR094W YOR320C YDR045C YHR081W YOR079C YEL003W YJL096W YJR141W YGR289C YKL156W YHR136C YDR469W YGR024C YKL172W YDR139C YMR132C YGL070C YGR074W YLR262C-A YHL003C YBL028C YFR032C-A YLR262C YCR095C YGL029W YGL103W YLR367W YML067C YIR005W YMR112C YDR167W YGR073C YLR003C YLR051C YJL148W YLR264W YOR075W YLR435W YJL179W YNL222W YHR141C YDR302W YGR075C YDR336W YIL148W YPL001W YHR196W YCR020C-A YNL162W YJL188C YGR272C YCR039C YBR129C YLR287C YNL110C YPL225W YMR127C YDR257C YHR137W YMR018W YMR212C YJR136C
yor009w rpl6b sap30 ade1 ecm34 ecm31 AUR1..tet.promoter. yor051c....14. utr4 ymr040w Calcofluor.white fre6 ymr140w
BC57 114 9
YAL012W YNL138W YIR034C YBR241C YER152C YKR047W YPL048W YGR136W YPL251W YPR204W YLR340W YAL040C YFL010C YCR059C YOR041C YOR375C YLR109W YCR084C YJR103W YFL021W YBR047W YBR147W YMR276W YPR154W YPL262W YPL250C YHR025W YCL008C YCR072C YBR145W YOR042W YJR109C YMR050C YDL182W YER069W YJR148W YIL169C YCRX13W YCLX06C YLR339C YDR354W YNL300W YHR071W YPR002W YDL066W YDR476C YIR019C YLR380W YCL030C YCL017C YFR018C YCLX11W YLR153C YOL086C YLR180W YDL198C YPL067C YGL117W YGR204W YLR337C YPR183W YCR088W YLR059C YDL022W YLR044C YLL018C YJR025C YLR099C YER090W YIL123W YCR073W-A YHR174W YNL322C YER175C YCL009C YGR161C YML123C YLR378C YER091C YJR137C YGL062W YKL001C YCL028W YOL058W YDR218C YIR042C YDR077W YFL067W YAR009C YBL101W-B YJR010W YHR029C YOR230W YHR179W YKL218C YGL026C YDL131W YCL041C YMR095C YJR059W YLR179C YER120W YKL030W YGL234W YFR030W YJL158C YJR018W YLR192C YLR027C YHR215W YHR018C YPL252C YMR096W YGL202W
ste18..haploid. rpl8a yel028w ald5 yer083c yea4 sod1..haploid. yor021c rpd3..haploid.
BC58 54 19
YCL064C YCL001W YDL018C YMR006C YOL007C YER026C YNR019W YBR086C YOR232W YER032W YJL034W YBR078W YJR073C YPL267W YDR503C YBR089W YDL003W YDR507C YGL077C YER080W YHR154W YDR451C YMR307W YDR515W YER070W YML052W YGR026W YKR001C YOR248W YGR157W YPR119W YGL255W YJL102W YDL055C YBR069C YHR127W YER003C YJL196C YDR302W YER001W YOL019W YDL097C YGR109C YKL096W YBR029C YDL101C YAR007C YKR004C YGR014W YJL153C YDR497C YLR049C YBR088C YJL051W
yhl013c cka2 erg2 ymr031c Nikkomycin hat2 erd1 KAR2..tet.promoter. cem1 HU ecm18....7. sir1 ubr2 gas1 arg80 cla4..haploid. ste7..haploid. yel001c yer041w
BC59 32 32
YMR032W YMR006C YOR284W YMR215W YMR144W YMR179W YPL255W YPL267W YBR089W YHR154W YDL003W YLR183C YNR009W YLR103C YBL032W YAR007C YAR008W YDL055C YMR076C YBR069C YBL035C YER001W YIL026C YGR109C YMR078C YDR302W YDL101C YHL028W YER070W YPL061W YBR088C YBL003C
IDI1..tet.promoter. fus2 yhl013c ERG11..tet.promoter. HU ate1 yhl045w ste20....11. YEF3..tet.promoter. CDC42..tet.promoter. erd1 cem1 dig1..dig2 Terbifine arg80 cla4..haploid. ste7..haploid. yel001c yer071c cka2 hat2 ymr031c sir1 mak10 yer041w ssn6..haploid. cue1 erg2 ald5 gal83 FKS1..tet.promoter. Nikkomycin
BC60 73 14
YBR177C YAL012W YHR025W YBR261C YAL043C YCL008C YPL031C YMR067C YJL078C YLR055C YDL086W YHR199C YGR185C YMR296C YPR129W YPL068C YER069W YLR179C YMR310C YLR380W YJL159W YBL071C YLR059C YBR048W YEL017W YDR246W YOR027W YOR250C YAL069W YPL246C YFR021W YGR078C YFL022C YNR013C YDR388W YEL042W YAL023C YLR160C YLL022C YER120W YOR157C YDL052C YLR378C YAL046C YAL021C YJL121C YNR046W YBL082C YLR328W YLR109W YJR017C YIR037W YIL123W YNL063W YNL080C YLR293C YNL072W YHR062C YFL021W YAR015W YKL163W YDR411C YLR391W-A YNL208W YLR110C YIL153W YNL241C YML027W YJR104C YKL191W YPL231W YGR079W YOL058W
yer033c ymr040w ecm29 fpr1 ras1..haploid. sin3 arg5.6 yea4 kin3 vma8 ymr029c ckb2 gpa2 fre6
BC61 102 10
YER053C YGR070W YIL117C YEL021W YIL060W YNR034W YOL011W YLR040C YNL053W YPR064W YMR046W-A YJL199C YKR091W YCL019W YJR028W YJL027C YMR166C YLR334C YMR158C-B YGR156W YGR014W YGL188C YOL034W YJR025C YNR075W YML011C YLR422W YBR212W YKR076W YMR222C YDR309C YLR042C YBR012W-B YBR012W-A YLR343W YMR122C YDR168W YAL001C YOL051W YDR537C YBR169C YAR029W YCR018C-A YPR160W YBL005W-A YBL005W-B YMR304C-A YLR391W-A YJR027W YFL035C-A YDR416W YMR046C YER160C YGL184C YMR050C YER168C YLR317W YLR035C-A YJL019W YLR256W YCL029C YBR180W YIL123W YKL096W YML039W YAR010C YMR045C YML045W YOL104C YBR083W YMR051C YHR213W YGR002C YLR134W YHR214C-B YFL002W-A YJL074C YDR077W YGL260W YFL003C YKR089C YAR009C YBL101W-B YBL101W-A YDR170W-A YML040W YER138C YAR070C YLR375W YGR122C-A YMR306C-A YJR026W YOL106W YLR452C YMR176W YJR029W YDR282C YMR291W YJL060W YPR002C-A YFR022W YKR035W-A
c1..c2..haploid. dig1 gal83 kim4 dfr1 MMS sir4 swi4 eft2 ste7..haploid.
BC62 46 22
YHR052W YOR143C YNL182C YBL026W YOR253W YGR128C YGR105W YKR094C YDR045C YGR034W YLR344W YOR095C YLR264W YNL162W YDR447C YDR372C YML026C YMR132C YMR212C YPR118W YHL003C YOR293W YOR254C YCR095C YML024W YHR010W YLR367W YML067C YHR066W YLR388W YER056C-A YML063W YIL069C YJL148W YOL076W YJR094W-A YLR435W YHR141C YDR302W YHR196W YOL127W YJL188C YLR287C YCL001W YOR021C YBL003C
IDI1..tet.promoter. ymr040w hst3 ckb2 yer071c rpl6b fpr1 yor078w isw2 AUR1..tet.promoter. ymr293c pfd2.....14. yhr034c ecm34 sir2 ymr285c ste12..haploid. Calcofluor.white ade2..haploid. ald5 ecm18....7. utr4
BC63 91 11
YER053C YGR070W YFR017C YIL060W YNR034W YPR122W YOL011W YLR040C YJR153W YDR461W YMR046W-A YJL199C YKR091W YCL019W YJR028W YIL117C YBR040W YLR334C YMR158C-B YGR156W YLR343W YOL034W YJR025C YKL209C YML011C YNL279W YLR422W YDR309C YLR042C YFL026W YBR012W-B YBR012W-A YGR014W YNR044W YOL106W YJL074C YJL170C YDR537C YCR018C-A YMR305C YBL005W-A YBL005W-B YMR304C-A YJR027W YMR046C YER160C YDR170W-A YMR050C YLR177W YLR035C-A YJR029W YLR256W YKR013W YNR075W YPL163C YIL123W YAR010C YMR045C YML045W YOL104C YBR083W YMR051C YHR213W YOR247W YHR214C-B YFL002W-A YDR539W YIL082W YGL260W YML039W YCL027W YKR089C YAR009C YBL101W-B YML040W YBL016W YGR040W YER138C YLR350W YGR122C-A YOR248W YJR026W YGR092W YLR452C YMR166C YIL015W YMR176W YDR282C YHR097C YPR002C-A YJL157C
yer071c kre1 hmg1.haploid. ste5..haploid. dig1 kim4 dfr1 sir4 yor078w eft2 stb4
BC64 83 12
YHL047C YHR175W YLR410W YNR020C YER057C YLR136C YMR095C YKL161C YBR092C YDR481C YMR173W YFL004W YMR251W YBR296C YMR058W YOL151W YJL117W YOL158C YDR534C YOR384W YHR116W YEL066W YNL259C YGL156W YLR346C YHR136C YDR270W YER175C YOR135C YDR281C YOR153W YDR441C YOR049C YLL051C YHR140W YNL217W YKL220C YOR381W YPR002W YML123C YJR151C YPL017C YBR072W YML129C YJL012C YHL040C YAL061W YPL018W YOR383C YOR222W YJR111C YDR476C YBR093C YHL025W YHL035C YPL019C YER145C YGR233C YAR071W YNL208W YOR289W YMR102C YHR215W YBR047W YGR035C YDR264C YOR382W YLR304C YDR493W YOR136W YPL110C YML035C YER081W YKR006C YDR406W YMR096W YBL005W YNL037C YHR137W YHR211W YER072W YOR152C YEL065W
his1 yer044c..haploid. ade2..haploid. hst3 mnn1 top1..haploid. pep12 pet111 isw1..isw2 cat8 ymr285c imp2.....12.
BC65 66 15
YNL038W YCL054W YOR195W YCR096C YOR148C YCR021C YDR051C YLL011W YKR078W YDR289C YCL031C YIL027C YDR222W YDR045C YDR473C YML097C YJR141W YGR272C YPL146C YHR136C YDL153C YDR372C YKR022C YKL172W YHR081W YMR132C YNR024W YLR262C YLR068W YBL028C YAL025C YDR110W YKL082C YCR095C YLR318W YKL063C YGL029W YCL067C YDR198C YJR003C YBR242W YLR298C YOR075W YGL086W YDR167W YLR051C YJL148W YER124C YDR083W YOR344C YML062C YLR435W YJL179W YOR194C YJR097W YGR142W YDR068W YCR039C YOR249C YLR287C YER139C YDR257C YHR137W YKL122C YHR060W YDL148C
rpl6b ymr141c fpr1 yor072w ecm31 AUR1..tet.promoter. yor051c....14. ecm34 phd1..haploid. cyt1 Calcofluor.white yml018c gpa2 fre6 ymr140w
BC66 32 30
YNL182C YKL056C YLR003C YGR128C YPL211W YKR057W YPL279C YKR094C YIL133C YGR034W YLR344W YLR325C YLR264W YKL156W YPR102C YML026C YAL059W YMR260C YFR032C-A YOR293W YLR367W YNL024C YJL148W YDR165W YCL059C YHR141C YNL162W YJL188C YLR222C YOR167C YLR287C YNL141W
IDI1..tet.promoter. CDC42..tet.promoter. hst3 HU ckb2 sgt2 sod1..haploid. yer071c rpl6b utr4 yor072w mrt4 yor051c....14. ymr285c isw2 yel028w AUR1..tet.promoter. HMG2..tet.promoter. pfd2.....14. yhr022c yhr034c ecm34 sir2 yor078w Calcofluor.white FR901.228 yer044c..haploid. ade2..haploid. ald5 cat8
BC67 28 34
YLR130C YOR187W YLR132C YOL107W YGL255W YKL175W YLR218C YGL069C YJR073C YJL189W YGR157W YGL077C YJL164C YJL153C YER067W YGR108W YER026C YGR149W YGR205W YFR053C YNL170W YLR133W YHR123W YPL087W YBR029C YNL130C YNL044W YJL056C
yhl013c msu1 vps21 pet127 are1..are2..haploid. swi4 Calcofluor.white sgt2 imp2 YEF3..tet.promoter. ubp8 Terbifine gcn4 sbp1 ubr2 FR901.228 ste7..haploid. yap1 ste20....11. cka2 RHO1..tet.promoter. ecm31 sir2 sir3 sir1 ymr009w whi2 ynd1 hes1..haploid. HMG2..tet.promoter. rrp6 Nikkomycin clb6 rpl20a
BC68 23 41
YCL064C YLR132C YGL255W YMR105C YIL070C YBR086C YJR073C YGR088W YGR157W YLL026W YKL096W YGR026W YDL181W YCR075C YJR127C YGR149W YLR304C YFR053C YGR194C YLR133W YOR317W YPR160W YBR183W
yor072w eca39 ecm1....3. msu1 are1..are2..haploid. vps21 pet127 gas1 swi4 imp2 afg3..haploid. YEF3..tet.promoter. ubp8 yhr011w....14. cem1 Terbifine gcn4 ubr2 FR901.228 ymr031c his1 ste20....11. cka2 ecm34 ecm31 sir3 sir1 yer030w ymr237w ymr009w RHO1..tet.promoter. ynd1 HMG2..tet.promoter. rrp6 Nikkomycin top1..haploid. rps24a..haploid. clb6 cyt1 bub3..haploid...2. rpl20a
BC69 27 34
YNL182C YCL054W YKL009W YPL093W YCL031C YDR222W YDL063C YDR299W YML093W YDR184C YPL146C YOR252W YDR496C YKL014C YNL227C YLL011W YNL308C YLR068W YIL104C YER126C YBR142W YDL031W YDL074C YDR324C YGR272C YOL041C YNL110C
IDI1..tet.promoter. HU rpd3..haploid. are1..are2..haploid. sgt2 HMG2..tet.promoter. rad27 rpl6b fpr1 yor072w yml033w tom6 zds1 ynd1 ymr258c ubr1 isw2 yel028w AUR1..tet.promoter. rpl8a mrpl33 ecm34 qcr2..haploid. ymr041c Calcofluor.white rpl27a....4. dig1..dig2..haploid. yer085c yel059w clb6 ymr010w cyt1 sbh2 rpl20a
BC70 76 12
YDL173W YJL042W YAL043C-A YBR261C YPL031C YGR248W YER150W YCR021C YCL040W YAL014C YNL278W YPR191W YKL035W YMR250W YDR430C YGR210C YMR222C YFL040W YCR046C YDL202W YPL173W YIR037W YGL037C YPL246C YER035W YNL134C YOR374W YNL160W YDR298C YJL063C YOR041C YLL040C YDR388W YKL096W YOR157C YGR102C YNR017W YOL155C YJR127C YGL208W YAL061W YAL046C YJL078C YCR004C YNR018W YDR462W YER017C YKL097W-A YDL144C YIL155C YCR030C YPL127C YDL195W YDR246W YKL148C YDR423C YER011W YMR109W YKR042W YBL066C YMR024W YAL004W YGR021W YML128C YNL208W YBL015W YMR105C YDR277C YBR126C YCR051W YPL247C YJR104C YML100W YLR178C YCL028W YFR053C
HMG2..tet.promoter. erg6 eca39 ecm34 yhr011w....14. ecm31 npr2 PMA1..tet.promoter. yea4 hir2 vma8 ubr1
BC71 36 25
YER053C YGR248W YCR021C YMR105C YGL121C YER079W YPL123C YGR088W YDL204W YLL026W YNL160W YMR196W YJL164C YPL004C YER067W YLR258W YJL153C YBR006W YMR110C YBR026C YPL203W YHL021C YGR194C YDR074W YLR345W YPL087W YNL015W YDR516C YGL037C YML128C YBL064C YDR255C YIL136W YDL124W YML100W YGR008C
ecm1....3. sap18 swi5 sgt2 ste20....11. jnm1 mrt4 hpt1 ynd1 ymr285c swi6..haploid. HMG2..tet.promoter. vps21 yhr022c ecm34 sir3 rps24a..haploid. yor078w yer024w yer044c..haploid. rps24a....9. rrp6 sgs1 clb6 sbh2
BC72 31 29
YJR025C YMR042W YDR035W YOL091W YDL182W YHR029C YML040W YJR016C YOL140W YMR108W YOR303W YJR129C YMR095C YDR158W YBR012W-A YHR071W YBR248C YMR062C YOR040W YCL009C YIL116W YOL118C YML116W YBR147W YEL045C YJL213W YMR096W YBR249C YDL198C YOR226C YMR094W
tup1..haploid. sap30 sst2..haploid. hst3 vps21 gas1 ste20....11. fpr1 yhr011w....14. anp1 gcn4 ubr2 rps27b....11. ste7..haploid. yel001c cka2 ymr145c gyp1 hat2 ymr237w CMD1..tet.promoter. pex12 erg2 rrp6 ymr025w rml2....13. ecm18....7. ymr034c his1
BC73 20 44
YLR378C YGL023C YGL120C YBR261C YOL135C YGR136W YGR204W YGR137W YGL105W YGR211W YGR185C YGL106W YML027W YGL062W YML113W YGR102C YGR280C YGR210C YGR167W YGR078C
far1..haploid. ste2..haploid. sst2..haploid. ecm29 ras1..haploid. dig1 ymr029c ymr040w ckb2 yml003w rpd3..haploid. fre6 ymr140w jnm1 hmg1.haploid. ymr031w.a yor009w yaf1 kin3 ubr1 FR901.228 gpa2 yap3 ymr293c yer033c mnn1 ecm10 npr2 sin3 sir2 yea4 top3..haploid. erg3..haploid. YEF3..tet.promoter. hpa3 cup5 ERG11..tet.promoter. hes1..haploid. cin5 fks1..haploid. PMA1..tet.promoter. yel067c eft2 sap1
BC74 23 38
YBR294W YIL165C YDR039C YDL171C YDR234W YHR029C YJL159W YMR097C YMR011W YLL018C YDR487C YPL212C YDR038C YBR249C YDR040C YML116W YOR339C YMR096W YGL062W YHR137W YNL220W YOR323C YNL124W
sst2..haploid. yhl013c HU yml011c vma8 vps21 isw1..isw2 gas1 imp2 rad27 gfd1 scs7 pac2 ubp8 CDC42..tet.promoter. erd1 gcn4 ubr2 isw2 ste7..haploid. yel001c yer071c cka2 hat2 ypl216w YEF3..tet.promoter. yer041w hes1..haploid. erg5 Terbifine erg2 gpa2 ald5 med2..haploid. ecm18....7. ymr034c clb6 Nikkomycin
BC75 31 28
YGR222W YKL062W YJL161W YPL123C YGL156W YFL014W YBR054W YFL062W YEL011W YHR092C YOL083W YPL191C YDR031W YLR258W YLR318W YLR423C YKR035C YCL067C YKR011C YDR115W YLR080W YML128C YGR243W YPR160W YMR188C YCR039C YBR183W YML100W YGR008C YOR289W YIL045W
ste2..haploid. vps21 pet127 kss1..haploid. sgt2 fre6 ymr140w imp2 jnm1 yml003w ade1 rpl34a....9. mrt4 ymr285c gpa2 yer033c cka2 ase1....12. yhr022c npr2 sir3 pet111 CMD1..tet.promoter. yer044c..haploid. rrp6 ade2..haploid. KAR2..tet.promoter. cin5
BC76 45 19
YER133W YER127W YCL054W YOR195W YMR185W YNL002C YOL076W YCL031C YCR020W-B YDR222W YJL049W YDR473C YML097C YNL150W YPL146C YDL153C YPL195W YPR112C YLR275W YJL162C YDR312W YOR254C YKL082C YML047C YPL043W YGL029W YCL067C YLL008W YOR004W YHR066W YJR003C YBR142W YJL148W YDR060W YDR083W YMR269W YJR097W YDR365C YGR103W YHR088W YKL083W YMR188C YGR272C YNL227C YDL148C
yhl029c HMG2..tet.promoter. afg3..haploid. rpl6b ymr031w.a ymr141c ecm34 rts1 yor072w erg6 yel059w phd1..haploid. zds1 fpr1 are1..are2..haploid. ubr1 Calcofluor.white gpa2 AUR1..tet.promoter.
BC77 71 12
YLR307W YMR065W YMR232W YJR025C YML039W YCL019W YCL027W YIL037C YNL279W YBL101W-B YJR153W YOL166C YJR004C YDR309C YLR256W YIL060W YLR334C YHR005C YDL127W YMR045C YBL016W YCR018C-A YIL082W-A YIL123W YBR067C YBR040W YFL026W YMR046W-A YDR461W YLR343W YOR343C YPL163C YFR023W YLL061W YML047C YLR042C YGR122C-A YCL055W YOR248W YJR026W YDR125C YNR018W YIL080W YIL117C YKL043W YOL110W YOL104C YLR452C YLR084C YBR083W YKL178C YOL105C YJL170C YIL015W YCR089W YKR013W YHR145C YHR213W YAR068W YOR247W YMR305C YHR097C YDR124W YGR014W YNR044W YFL027C YKL044W YGL032C YBL005W-B YIL082W YPR015C
hmg1.haploid. dig1..dig2 ste11..haploid. ras1..haploid. ste4..haploid. fus3..haploid. dig1 yaf1 dfr1 ssn6..haploid. ste12..haploid. ste5..haploid.
BC78 141 6
YLR445W YIL117C YIL037C YOR315W YLR416C YIL060W YDL127W YLR040C YNL053W YGR040W YJR153W YPR015C YMR046W-A YDR085C YJL199C YKR091W YCL019W YNL208W YJR028W YJL027C YKL043W YER187W YBR040W YLR334C YMR158C-B YGR156W YER155C YLR041W YGR014W YOL105C YNL283C YER158C YJL113W YGR122C-A YJR025C YKL209C YMR173W YKL104C YML011C YNL279W YLR331C YKR076W YJR030C YDR309C YIL082W-A YLR042C YFL026W YBR012W-B YBR012W-A YLR343W YHR142W YLR332W YHR214W YAR068W YCR018C-A YMR305C YJL153C YGR146C YBL005W-A YPL156C YBL005W-B YMR304C-A YCR009C YJR027W YLR307W YKL031W YMR232W YDR416W YMR046C YGL053W YOR344C YER160C YNL192W YDL032W YMR050C YDR125C YKL178C YGR143W YPR157W YLR256W YBR180W YPL163C YAR010C YCL055W YLR411W YCL020W YKR061W YMR045C YML045W YDR249C YOL104C YBR083W YOR296W YAR061W YMR051C YHR213W YOR247W YLR279W YDR124W YHR214C-B YNR044W YDR216W YKL189W YIL082W YHR084W YLR250W YGL045W YMR065W YJR029W YML039W YCL027W YKR089C YMR266W YAR009C YBL101W-B YBL101W-A YML040W YBL016W YGR032W YER065C YBR067C YER138C YFL013W-A YGR250C YLR375W YLR350W YNL318C YOR248W YJR026W YOL106W YLR452C YJR157W YMR206W YCR089W YKR013W YIL080W YDR282C YOR137C YAR064W YPR002C-A YFR022W
fus2 dig1..dig2 fus3..haploid. dig1 kim4 dfr1
BC79 33 25
YKR060W YKL132C YBR084W YHL012W YJR041C YPL279C YDR222W YDL063C YDR075W YML093W YDR184C YKL156W YKR081C YLR022C YAL059W YDR312W YJR063W YMR229C YKL014C YDL037C YDR091C YLL035W YCR102C YHR170W YDR399W YJL125C YDR165W YKL078W YDR365C YDL111C YDR324C YLR222C YLR460C
IDI1..tet.promoter. ecm1....3. kim4 rpd3..haploid. sgt2 HMG2..tet.promoter. rad27 rpl6b ymr010w yor072w tom6 ynd1 ymr258c ymr285c yel028w AUR1..tet.promoter. rpl8a ecm34 rps24a..haploid. yer044c..haploid. rps24a....9. ade2..haploid. yer085c sbh2 rpl20a
BC80 41 20
YHR218W YLR391W-A YHR025W YEL076W-C YCL044C YFL007W YGR204W YAL043C-A YDR170W-A YFL067W YJL159W YBL111C YHR019C YLR339C YEL076C YLL018C YER189W YBR012W-A YLR055C YLR462W YLR179C YFL065C YCL009C YJL027C YCR049C YIR015W YFL066C YKR042W YFL064C YIR034C YJR017C YBL112C YDR526C YLR463C YLR192C YAL004W YKL081W YER064C YNL035C YCR051W YNL124W
ste20....11. yml011c jnm1 cka2 ymr031w.a npr2 yjl107c..haploid. ymr025w hda1 yer033c erg6 top1..haploid. sir2 yel067c ymr034c gcn4 ymr014w sir4 yml003w cin5
BC81 29 28
YDR029W YGR115C YMR046C YCL037C YDR170W-A YBR212W YBL101W-A YOR239W YML040W YDR053W YGR265W YFL032W YBR012W-A YJL086C YDR331W YAR010C YJR026W YCL020W YJR028W YDL160C YER109C YMR051C YGR156W YDR537C YAR042W YDL205C YGL194C YBL005W-A YML090W
ppr1 ecm29 cyc2 X2.deoxy.D.glucose ymr044w swi4 yml003w ost3 hda1 rpl34a....9. cem1 arg5.6 mad2 gyp1 cmk2 cbp2 yhr034c ecm34 ste12..haploid. ymr029c hpa3 yel008w stb4 hes1..haploid. hdf1 yel047c MMS rnh1
BC82 27 30
YCL040W YMR250W YGR088W YDL110C YNL160W YFL014W YJL164C YNL274C YLR258W YKL096W YDL181W YOL155C YFR053C YDR074W YLL013C YMR105C YOR374W YNL204C YGL037C YML128C YOR317W YPR160W YJL153C YDL124W YML100W YGR008C YBR132C
tup1..haploid. msu1 yer030w pet127 ymr044w afg3..haploid. mbp1 ubp8 yhr011w....14. cem1 ynd1 gyp1 ubr2 pex12 yer084w swi6..haploid. his1 cka2 yor078w ecm34 mnn1 ecm31 yel033w prb1 CMD1..tet.promoter. yel047c ymr025w clb6 arg80 cin5
BC83 81 10
YOR243C YKL125W YHR088W YCL054W YGR283C YKL009W YPL239W YGL255W YBR084W YIL064W YLL034C YNL207W YLR276C YKL021C YJR132W YOR341W YHR065C YGR245C YPR158W YDR299W YKL132C YGR145W YCR016W YLR460C YDL153C YLR022C YKL109W YKL172W YKL216W YNR003C YNL075W YAL059W YPL043W YOL077C YIR012W YBR061C YDR496C YAL025C YHR085W YLR243W YJL010C YLL011W YMR145C YDR091C YOL136C YOR287C YLR068W YOR004W YCR102C YJR003C YNL182C YBL054W YKL121W YER126C YBR142W YBR101C YBL028C YOR252W YKL078W YDL031W YKR071C YNL248C YMR229C YJR097W YLR196W YGR103W YIL091C YDR361C YPR016C YPL183C YGR142W YLR222C YOL002C YBL039C YKL176C YDL038C YPR169W YBR154C YJR056C YPL193W YPL093W
rpl8a rpl6b ymr010w yor072w qcr2..haploid. dig2 rps24a..haploid. ymr258c cyt1 rpd3..haploid.
BC84 27 29
YNL182C YPL217C YNL207W YGR128C YJL050W YDR165W YDR184C YPR143W YKR081C YKL172W YOR252W YNL113W YPR169W YJR063W YHR085W YGL029W YOR004W YKR056W YOR145C YOL118C YLR435W YBR154C YDR365C YDR339C YDR324C YKL144C YDR280W
IDI1..tet.promoter. ecm1....3. kim4 rpd3..haploid. are1..are2..haploid. sod1..haploid. sgt2 HMG2..tet.promoter. rad27 rpl6b ymr010w yor072w tom6 ynd1 ymr258c yel028w AUR1..tet.promoter. rpl8a ymr145c ecm34 qcr2..haploid. Calcofluor.white rrp6 yer085c MMS yel067c cyt1 sbh2 rpl20a
BC85 39 20
YMR198W YER031C YMR006C YLR132C YGL255W YNL169C YMR215W YHL020C YJL124C YLR183C YJR073C YGR052W YBR089W YDL003W YGR157W YGL077C YPL124W YGR020C YOR284W YAR007C YGR108W YML052W YPL255W YER026C YMR031C YHR127W YBR029C YJL168C YHR123W YIL158W YGR109C YDL018C YDL101C YHL028W YKR004C YJL153C YDR497C YLR049C YBR088C
yer071c Itracozole Terbifine scs7 erg2 ymr031c ald5 hat2 erd1 gal83 yor080w....3. sir1 cem1 gas1 ubr2 yhl045w YEF3..tet.promoter. ste7..haploid. yel001c FKS1..tet.promoter.
BC86 43 18
YLR148W YER133W YJR134C YOR195W YCR014C YIL144W YHR023W YOR261C YDR080W YKL079W YDR532C YIL035C YPR185W YEL003W YDL056W YKL201C YOR147W YGR228W YPL195W YNL225C YHR154W YDR515W YDR176W YKL082C YNL041C YIL075C YGR009C YOL090W YKR095W YOR215C YLR080W YOR194C YGL086W YNL088W YOL076W YOR104W YEL061C YDR315C YGR272C YDL225W YLR314C YDR452W YGR229C
erg6 ymr009w yjl107c..haploid. fpr1 ste2..haploid. yel059w mrt4 ecm18....7. ymr041c ymr141c yml034w phd1..haploid. yap7 ubr1 kss1..haploid. gpa2 ost3 yel008w
BC87 43 18
YLR148W YMR018W YFR001W YMR065W YKL009W YNL188W YLR166C YMR185W YJL011C YIL040W YBL018C YDR057W YMR061W YIL027C YDR045C YEL003W YJR141W YGR024C YML026C YHR081W YMR132C YLR262C YMR112C YBL028C YOR293W YCR095C YGL029W YML063W YDR167W YPL043W YJL148W YOR075W YLR435W YHR141C YHR196W YIL148W YKL083W YJL188C YGR272C YEL020W-A YPL225W YDR257C YJR136C
AUR1..tet.promoter. erg6 rpl6b ade1 yjl107c..haploid. ecm34 yor072w yor009w ymr041c yor051c....14. utr4 phd1..haploid. ckb2 Calcofluor.white gpa2 fre6 aqy2.a ymr140w
BC88 35 22
YER053C YGR248W YLL026W YMR105C YDR170W-A YBL101W-A YFL067W YML040W YMR250W YPL203W YIL111W YDL096C YDL022W YKL109W YBR012W-A YJL164C YPL004C YER067W YLR258W YAR010C YJR026W YHL021C YDR074W YMR051C YDR516C YGL037C YDR537C YML128C YPR160W YBR126C YIL136W YBL005W-A YML100W YGR008C YLR178C
ecm1....3. bim1....15. dig1 are1..are2..haploid. ost3 HMG2..tet.promoter. afg3..haploid. yor072w hpt1 ynd1 yor078w aqy2.a cbp2 ecm34 sir3 yel008w yer085c sgs1 yel010w ymr031w.a his1 rpl20a
BC89 48 16
YBR177C YER119C YIR037W YLR293C YMR008C YKL148C YOL040C YOR267C YPR183W YIR006C YBR078W YCR046C YLR059C YOL111C YDR093W YPL031C YNL278W YPL246C YHL005C YBR223C YCR052W YNL071W YAL040C YOR248W YJR104C YOR041C YCL009C YDR462W YDR476C YGL056C YBL112C YOR343C YNL080C YOR374W YNL208W YFR051C YFL021W YOR247W YBR059C YAR042W YDR510W YIR038C YJL153C YKL097W-A YPR154W YOR323C YPL067C YPL231W
far1..haploid. npr2 rpl6b yel028w yor072w ecm31 med2..haploid. sin3 kin3 yel044w cyt1 ubr1 yml003w hpa3 fre6 ERG11..tet.promoter.
BC90 45 17
YMR018W YFR001W YBR257W YIL040W YBL018C YPL146C YIL027C YGR105W YJL049W YLR367W YOR079C YJR141W YKL156W YPR102C YGR024C YMR132C YDR139C YGL051W YGR074W YHL003C YBL028C YOL124C YGL029W YCL067C YIR005W YMR112C YDR167W YCR097W YJR094W-A YOL118C YLR435W YPL227C YGR075C YLR170C YKL083W YPL038W YMR188C YJL188C YGR272C YCR039C YPL095C YHR137W YLR167W YML026C YJR136C
AUR1..tet.promoter. erg6 rpl6b sap30 ade1 ecm34 ecm31 cyc2 ymr031w.a yer030w yor051c....14. yor009w ckb2 Calcofluor.white fre6 aqy2.a ymr140w
BC91 27 28
YOR124C YGR222W YIL144W YMR250W YPL123C YIL111W YGR088W YJL164C YNL274C YLR258W YLR312C YDL181W YMR110C YPL168W YOL047C YDR149C YFL014W YML128C YOR317W YPR160W YLR454W YJL153C YLR257W YEL039C YGR008C YDR343C YFR053C
tup1..haploid. ste2..haploid. vps21 ymr014w pet127 kss1..haploid. fre6 imp2 ubp8 rpl34a....9. ard1 gcn4 hir2 ynd1 gpa2 clb6 ste20....11. cka2 ase1....12. sir3 erg3..haploid. cup5 rrp6 yer084w his1 ymr025w cin5 sbh2
BC92 28 27
YHR050W YDR513W YBR053C YGR248W YMR105C YMR250W YPL123C YGL037C YDL110C YNL160W YMR196W YPL004C YNL274C YER067W YLR258W YGL006W YFR014C YMR031C YFR053C YDR074W YOR374W YCL040W YDR516C YBR169C YML128C YPR160W YIL136W YML100W
gas1 vps21 swi5 swi4 imp2 rpl34a....9. hpt1 arg80 pex12 swi6..haploid. clb6 yhl013c cka2 ymr031c sir3 rps24a..haploid. yel008w cin5 ras2..haploid. bub1..haploid...2.10. rps24a....9. rrp6 bub2 his1 rpl20a sbh2 imp2.....12.
BC93 29 26
YMR196W YGR248W YCR021C YCL040W YGR044C YPL203W YMR250W YLR177W YGL037C YKL109W YLL026W YJL164C YER067W YPL014W YBR139W YHL021C YGR194C YDR074W YNL200C YMR105C YDR516C YML128C YPR140W YPR047W YBR126C YBR183W YML100W YGR008C YBR230C
yor072w bul1 dig1 HMG2..tet.promoter. ymr010w yhr011w....14. rpl34a....9. hpt1 ynd1 yel008w rps27b....11. vps21 ecm34 sir3 pet117 rps24a..haploid. YEF3..tet.promoter. RHO1..tet.promoter. yer024w CMD1..tet.promoter. rrp6 bub2 ade2..haploid. sgs1 his1 sbh2
BC94 29 26
YDR029W YGR115C YGL235W YDL066W YER125W YCL037C YOR204W YBL101W-A YOR239W YML040W YDL096C YBR012W-A YJL086C YMR046C YGL239C YGR114C YAR010C YJR026W YCL020W YJR028W YKL055C YDL160C YJL172W YMR051C YFL031W YFL032W YAR042W YDL205C YBL005W-A
X2.deoxy.D.glucose sap30 ecm29 ecm1....3. ymr044w swi4 yaf1 afg3..haploid. fus3..kss1..haploid. pac2 arg5.6 yor051c....14. cmk2 cbp2 ecm34 ste12..haploid. stb4 erg5 hdf1 yal004w ymr025w yer083c MMS rnh1 ste4..haploid. ymr244c.a
BC95 17 44
YJL122W YKL078W YER127W YGL029W YGR145W YGR103W YOR272W YGL171W YGR128C YGR272C YGR123C YGR245C YGL170C YDR083W YGL078C YGR280C YGL099W
CDC42..tet.promoter. ecm1....3. dig2 HU rpd3..haploid. are1..are2..haploid. sod1..haploid. sgt2 ost3 yer071c rad27 rpl6b bni1..haploid. fpr1 yor072w erd1 dfr1 ynd1 ymr258c rpl27a....4. yel028w swi6..haploid. HMG2..tet.promoter. vps21 yhr034c ecm34 ecm10 Glucosamine erg3..haploid. Calcofluor.white ubr1 yer024w yer041w yer044c..haploid. rrp6 yer085c gal83 yel059w yel067c clb6 ymr010w cyt1 sbh2 rpl20a
BC96 31 24
YGR248W YMR105C YMR250W YPL123C YGR052W YGR088W YDL110C YDL130W-A YJL164C YER067W YLR258W YBR139W YFR053C YER147C YDR074W YNL200C YBR072W YDR516C YGL037C YML128C YBL064C YGR243W YPR160W YHL028W YBR183W YJL153C YLR312C YEL039C YML100W YBR230C YDR343C
ecm1....3. dig1 vps21 pet127 imp2 jnm1 utr4 yhr011w....14. hpt1 hir2 yor078w ste20....11. cka2 ecm31 spf1 sir3 yar030c ymr147w RHO1..tet.promoter. FR901.228 yer085c top1..haploid. rps24a..haploid. cyt1
BC97 37 20
YFR001W YOL101C YNL182C YLR003C YGR128C YPL239W YDL063C YDR299W YML093W YGR145W YPL146C YHL039W YDR496C YOL077C YDR312W YHR090C YGL029W YKR079C YOR004W YHR066W YJR003C YJL033W YGL171W YBR142W YJL148W YDL074C YOR287C YDR365C YGR103W YLR287C YHR088W YKL083W YDR324C YLR222C YAL059W YNL110C YBR154C
HMG2..tet.promoter. rad27 afg3..haploid. rpl6b yel067c yjl107c..haploid. ecm34 yor072w rpl8a IDI1..tet.promoter. phd1..haploid. ymr041c ymr141c ymr258c are1..are2..haploid. cyt1 isw2 yel028w AUR1..tet.promoter. swi6..haploid.
BC98 74 10
YMR018W YGR267C YER022W YJR134C YCR003W YCR096C YCR014C YIL144W YBR128C YDR057W YNL041C YDR080W YMR065W YJL103C YDR379W YPL123C YER121W YLR424W YJL049W YEL003W YFL014W YGR272C YMR061W YMR263W YGR228W YCL067C YLR166C YDL068W YPR160W YKL092C YPR015C YLR266C YPL060W YKL202W YML047C YCR095C YJL113W YOL157C YLR423C YGL249W YDR484W YPR042C YMR284W YPL168W YBR097W YOR215C YLR080W YJL023C YJL031C YPR185W YMR053C YPR055W YMR066W YIL161W YNL089C YMR218C YCR097W-A YBR203W YNL325C YDR315C YLR283W YDL219W YOR147W YDL239C YJL221C YDR068W YCR039C YGL021W YLR312C YEL039C YPL195W YOR195W YGR008C YDR495C
erg6 ymr141c yml034w ste2..haploid. ard1 KAR2..tet.promoter. ymr025w vma8 kss1..haploid. gpa2
BC99 61 12
YKL106W YFR001W YGR072W YER127W YOR195W YCR058C YBR084W YLR003C YLL034C YLR276C YKL021C YCRX11W YOR341W YIL127C YGR245C YNR053C YER002W YGL029W YML093W YMR269W YPR143W YKL143W YPL146C YKR081C YDL153C YPL263C YKL172W YNR024W YDL063C YLR051C YAL025C YDR110W YKL082C YPL043W YCL053C YDR161W YPR137W YIL019W YNL308C YKL176C YGL171W YOR006C YBR142W YJL148W YDL213C YDL031W YDL152W YMR229C YPL193W YDR365C YHR088W YNL002C YAR014C YGR272C YBL039C YNL110C YMR131C YGR280C YPL012W YDL148C YMR014W
cmk2 erp4 rvs161..haploid. rts1 yor072w bim1....15. clb6 Glucosamine yel028w ymr010w rpd3..haploid. swi6..haploid.
BC100 56 13
YJR027W YDL066W YJR025C YML039W YGL117W YJL088W YBR145W YBL101W-B YJR109C YMR050C YDL182W YER069W YHR029C YJR148W YER024W YOL140W YCRX06W YJL200C YBR012C YOR303W YKL218C YKL001C YML040W YBR012W-B YBR012W-A YPR145W YJR016C YHR071W YER090W YER073W YJR137C YCRX12W YJR010W YMR062C YOR130C YKL030W YER175C YFR030W YMR045C YML045W YCL030C YOL118C YJR029W YBL005W-B YER160C YBR047W YBR147W YBR035C YHR018C YJL213W YEL071W YMR096W YJR111C YDL198C YPL250C YOL058W
kre1 rpl8a cka2 gyp1 yhr011w....14. pcl6 msu1 ymr244c.a hpt1 swi4 pex12 yor021c rpl12a
BC101 52 14
YOL032W YDR513W YGL255W YCR021C YDR178W YJL088W YJL161W YKL175W YER079W YBR039W YLR327C YGL156W YFL014W YDL204W YHR104W YNL253W YNL160W YER053C YNL336W YNL274C YGL259W YBR302C YOR387C YLR312C YDL181W YDR070C YKR093W YFL062W YOL031C YGR295C YLR258W YHR001W-A YFR053C YML100W YKL150W YGR043C YHR137W YBR149W YML128C YOL082W YJR161C YNL254C YPR160W YGL038C YJL056C YGL256W YJL048C YKL062W YGR008C YGL258W YML132W YLL041C
jnm1 pex12 yhr022c eca39 bub3..haploid...2. yhr034c npr2 mbp1 zds1 vps21 clb6 cin5 sgt2 ate1
BC102 24 30
YOR312C YBL087C YKL056C YOL101C YGL031C YLR242C YKR094C YGL102C YGR034W YPL142C YNL162W YIL052C YPL090C YFR032C-A YNL178W YOR293W YDL191W YLR367W YML063W YHR141C YIL148W YOL127W YPL079W YLR167W
rgt1 ppr1 sst2..haploid. CDC42..tet.promoter. hst3 rpl8a ymr034c ymr014w yhl045w sod1..haploid. yor009w fre6 ymr285c isw2 AUR1..tet.promoter. ymr293c yhl013c yer033c pep12 pfd2.....14. ecm34 sin3 ste12..haploid. erg6 fks1..haploid. ade2..haploid. ymr025w yhl042w FKS1..tet.promoter. cat8
BC103 55 13
YJR027W YML039W YGL117W YMR173W YLR303W YBR145W YAR009C YBL101W-B YJR109C YOL119C YJR010W YER069W YHR029C YMR097C YKL218C YHR136C YER175C YEL011W YKL001C YMR095C YLR035C-A YBR012W-B YMR271C YER138C YHR071W YML123C YJR137C YLR092W YGR122C-A YCL019W YPR167C YMR062C YFL004W YIL164C YHR214C-B YOL106W YFR030W YMR045C YML045W YMR251W YMR046W-A YHR213W YML116W YBL005W-B YER160C YBR047W YLR267W YBR147W YMR050C YHR018C YER081W YOR130C YMR096W YDL198C YOL058W
hes1..haploid. ymr187c rrp6 hst3 ymr010w hda1 ecm10 yml033w KAR2..tet.promoter. pet111 ymr258c cat8 yel001c
BC104 34 21
YHR052W YOR243C YNL182C YHR088W YKL009W YGL255W YLL034C YPL183C YPL093W YDR449C YOR341W YHR065C YER002W YDR299W YNL308C YKL078W YPR143W YKL125W YPR112C YAL059W YDR496C YDR021W YAL025C YIL091C YJL010C YLL011W YLR409C YOR004W YJL125C YGL078C YBR267W YOR287C YDR361C YDR324C
HMG2..tet.promoter. rpl8a rpl6b mrpl33 yor072w fpr1 yer085c qcr2..haploid. dig2 AUR1..tet.promoter. yel059w clb2 rps24a..haploid. ynd1 clb6 ymr258c ymr010w are1..are2..haploid. HU yel028w sbh2
BC105 32 22
YJL042W YKR090W YOL101C YBR086C YMR179W YJL187C YBR078W YPL255W YPL267W YDR133C YML085C YDR507C YHR154W YKL096W YEL042W YJL194W YPL124W YGR086C YCL061C YBL035C YHR117W YDR302W YBR089W YML027W YPL256C YBR088C YMR144W YNL102W YER070W YPL061W YAR007C YBL003C
mac1 CDC42..tet.promoter. HU gas1 yhl045w yer071c erd1 cem1 arg80 ste7..haploid. yel001c yhl013c cka2 hat2 ymr031c Terbifine mak10 yer041w ssn6..haploid. erg2 cue1 Nikkomycin
BC106 88 8
YOR389W YDR259C YGR248W YBR116C YOR338W YNL270C YGR289C YKL224C YPR015C YNR076W YJL037W YBR297W YIL176C YFL051C YJL116C YLR149C YPL282C YJR158W YOL084W YEL069C YER150W YKR076W YMR175W YFL014W YIL099W YHR139C YOR391C YOR392W YAL065C YKL026C YJR078W YOR374W YPR160W YLR312C YNR058W YLL055W YMR018W YGL117W YMR105C YOR237W YKL217W YNR073C YLR327C YDL245C YGR088W YIL055C YMR017W YGL259W YEL070W YBR298C YBL043W YDR421W YJL213W YDL223C YJR149W YGR292W YGR243W YDL085W YEL039C YIL066C YGL045W YDR403W YEL057C YKL062W YMR081C YNR071C YML131W YLR311C YJR159W YDL039C YLR258W YPL171C YER096W YDL181W YAR047C YHL021C YER185W YFR053C YJR157W YGR043C YMR206W YBR285W YMR011W YBR299W YDR277C YKR097W YDL038C YDR044W
spf1 X2.deoxy.D.glucose hat2 yel033w yor078w isw1 top3..haploid. imp2.....12.
BC107 37 19
YDR029W YEL076W-C YPR088C YPR197C YOL067C YMR173W YPR168W YBR074W YMR063W YGL028C YML040W YPR164W YPL044C YGR265W YPL261C YMR095C YGR036C YBR065C YJL086C YKL200C YDR521W YOR087W YDR054C YLR357W YER056C YJR028W YLR403W YOR310C YBL100C YER124C YLR465C YLR023C YBR049C YDR497C YBL005W-A YBR232C YGR010W
rgt1 erg5 hdf1 ymr034c pep12 ecm29 gyp1 hda1 ymr030w cyc2 hmg1.haploid. ymr140w ymr014w ymr025w cyt1 ckb2 eft2 yaf1 ymr029c
BC108 27 26
YLR307W YCL008C YBR092C YDR481C YIL154C YGR087C YCR088W YER152C YHR179W YHR136C YLR339C YLL018C YLR340W YML113W YML123C YLR179C YIL153W YJL012C YAL058W YJR017C YPL019C YAR071W YGL023C YHR215W YMR276W YHR019C YER072W
rgt1 yel020c PMA1..tet.promoter. ymr040w eca39 ras1..haploid. ecm1....3. vps21 yml003w yer034w ymr010w yor072w rps27b....11. ste7..haploid. ste18..haploid. yer033c cka2 ase1....12. mrpl33 rip1 ymr237w yel008w yhl042w top1..haploid. his1 cin5
BC109 26 27
YLR293C YML074C YCR031C YLR185W YDR025W YOL040C YPR183W YDR382W YBR048W YEL026W YJL191W YGR078C YLR348C YNL302C YJL177W YLR160C YPR044C YER120W YDR500C YHR062C YLR448W YLR179C YNL303W YLR062C YOL121C YOR224C
yel020c ymr040w ecm29 isw1..isw2 vma8 yhl045w ymr030w yaf1 ymr140w hmg1.haploid. kss1..haploid. CDC42..tet.promoter. ost3 mrt4 ckb2 prb1 yer084w ymr145c cbp2 ymr141c cnb1 rip1 ymr029c hdf1 yel047c ade2..haploid. cyt1
BC110 50 14
YPL182C YCL046W YPR096C YJR053W YDR029W YPL073C YPR168W YMR063W YNR069C YDL034W YMR031W-A YOL028C YDR053W YJR037W YNL198C YBL111C YGL217C YDL238C YGR036C YLR402W YML035C-A YDR112W YJL017W YNL328C YPL261C YHL040C YER056C YBR266C YGL149W YCR049C YFL066C YPR089W YDR193W YOR077W YKL036C YMR140W YBL112C YOL037C YBL074C YOR382W YHL049C YOR068C YOR384W YBR152W YOR055W YAR042W YPR136C YLR047C YGR006W YOR383C
rgt1 cmk2 ymr034c ecm34 fus3..haploid. cyc2 Doxycycline hdf1 isw1..isw2 ymr025w ste24..haploid. prb1 eft2 yar014c
BC111 97 7
YOR389W YBR116C YIR027C YGL156W YNL160W YKR098C YDR085C YBR006W YKL133C YPL202C YER015W YPL088W YJL116C YMR170C YLR149C YPL221W YKL142W YLR054C YOR134W YOR289W YLR178C YKL162C-A YKL151C YMR173W YER150W YGL121C YKR076W YMR175W YFL014W YDL110C YLR042C YIL099W YHR139C YDR034W-B YOR392W YLR080W YGR201C YMR251W YKL178C YDR391C YBR072W YOR173W YML118W YPR160W YOL053C-A YNL128W YLR312C YKL161C YLR174W YER037W YMR169C YMR105C YOR237W YJL161W YDL222C YLR031W YMR097C YLR327C YNL117W YDR059C YNL036W YMR017W YDL130W-A YLR107W YBL078C YER175C YMR174C YOR285W YGR213C YPR150W YML128C YMR090W YDL085W YLL047W YJR095W YJL037W YBR056W YPL025C YKR049C YDL204W YMR095C YOR338W YOL083W YJL108C YML054C YER096W YPL280W YER185W YDR001C YGR043C YIL055C YML131W YBL064C YLL060C YDL244W YMR096W YGR008C
rgt1 CDC42..tet.promoter. KAR2..tet.promoter. Cycloheximide isw1 prb1 imp2.....12.
BC112 24 28
YAL053W YDR077W YHR138C YER053C YER020W YMR238W YDR055W YGL156W YFL014W YDL130W-A YGR189C YNL160W YIR039C YMR196W YMR316W YBL078C YDR001C YOR385W YBR072W YGL037C YHR097C YDL124W YOL016C YIL108W
rgt1 IDI1..tet.promoter. CDC42..tet.promoter. bim1....15. msu1 HU ate1 sgt2 yer071c ERG11..tet.promoter. erd1 tom6 sbp1 prb1 stb4 vps21 sir3 Glucosamine yer041w Terbifine rps24a....9. bub2 ald5 pcl6 gal83 FKS1..tet.promoter. ste4..haploid. sbh2
BC113 17 39
YJL190C YLR344W YBR106W YDR064W YPL249C-A YJL177W YOL127W YPR044C YJL002C YGL189C YKR057W YGR085C YGR108W YNL178W YJR094W-A YOR369C YIL133C
rgt1 IDI1..tet.promoter. sst2..haploid. CDC42..tet.promoter. hst3 bul1 HU bub3....2.8.13. sod1..haploid. yhl045w yer071c fus3..kss1..haploid. ubp8 mrt4 vps8 ubr2 isw2 ste7..haploid. aqy2.b yhl013c yor078w yhr022c yhr034c ecm34 ymr285c rip1 yel033w prb1 ymr237w yor009w yer024w FR901.228 yer044c..haploid. ade2..haploid. ald5 yhl042w KAR2..tet.promoter. FKS1..tet.promoter. utr4
BC114 51 13
YCL046W YPR202W YJL175W YOR333C YGL235W YOR345C YOL046C YCR058C YDR029W YNR069C YBR065C YMR031W-A YOL158C YOL028C YDR053W YGR265W YDL096C YGL217C YBL012C YOR135C YCRX20C YOL037C YCLX02C YDR112W YDR455C YCR068W YDR269C YDL037C YPL182C YHL040C YLR338W YOR139C YGL149W YCR049C YDL062W YML058C-A YDL160C YGL175C YPL136W YIL141W YDL152W YOR384W YBR134W YJR038C YOR382W YDL205C YPR136C YBR049C YOR302W YNR066C YEL065W
cmk2 yal004w ecm34 ste5..haploid. fus3..haploid. cyc2 ste24..haploid. ymr025w isw1..isw2 ste11..haploid. rad6..haploid. eft2 yhr039c
BC115 33 20
YNL044W YBR053C YAR033W YER026C YLR383W YLR218C YGR222W YPL255W YGR157W YGL077C YGL051W YKL092C YGL160W YGR108W YGR026W YNL257C YGL094C YGL255W YGR149W YDR497C YOR317W YLR133W YOL019W YKL140W YEL073C YGL161C YML128C YJR101W YBR161W YHL028W YBR183W YCL001W YLR049C
hes1..haploid. imp2 ymr009w scs7 rrp6 yhl013c Nikkomycin YEF3..tet.promoter. yel001c ymr140w yea4 sir1 gcn4 pet127 are1..are2..haploid. ynd1 cla4..haploid. ste7..haploid. cup5 ste20....11.
BC116 44 15
YCL064C YBR029C YOL107W YNL170W YGL255W YMR105C YER166W YKL175W YJL034W YPL123C YBL097W YDR503C YPL154C YGR157W YOR288C YER080W YJR073C YGR026W YKR001C YMR110C YER026C YGR149W YIL124W YKR011C YJR133W YJR121W YGR194C YEL073C YER001W YOL019W YKR085C YNL015W YGR109C YGL005C YDL018C YKL066W YOR317W YNL169C YKR004C YBR183W YJL153C YDR497C YML100W YPR010C
hes1..haploid. imp2 ste20....11. vps21 yhl013c ymr031c ecm31 kim4 ecm18....7. gcn4 clb6 ubr2 are1..are2..haploid. arg80 rpl20a
BC117 21 31
YLR367W YGR034W YBL087C YHR141C YDR064W YJL190C YHR136C YDR447C YML024W YFR032C-A YLR344W YNL067W YJL188C YML063W YGL031C YKR057W YLR325C YGR085C YJR094W-A YLR167W YBR191W
rgt1 IDI1..tet.promoter. cyc2 ymr034c ymr014w yhl045w sgt2 ckb2 yor078w ubp8 vps8 prb1 AUR1..tet.promoter. yhl013c pep12 pfd2.....14. yhr022c yhr034c ecm34 sir2 ymr285c Calcofluor.white yor009w FR901.228 fks1..haploid. ade2..haploid. ald5 yel059w ecm18....7. utr4 cat8
BC118 21 31
YDR029W YOL067C YGR156W YNL179C YBR134W YHR094C YBL101W-A YDL238C YEL045C YOR345C YPR136C YMR063W YBR065C YFL064C YKL200C YCL010C YLR465C YML003W YPL205C YOL037C YDR053W
ecm29 fus3..haploid. yml005w cyc2 ymr034c isw1..isw2 ymr030w yaf1 yhr039c hmg1.haploid. ymr031w.a yor009w hda1 rpl34a....9. cem1 gyp1 aqy2.a cmk2 ase1....12. ras2..haploid. ecm34 ypl216w whi2 erg5 hdf1 ymr025w yel010w yel067c eft2 yar014c ymr014w
BC119 25 26
YJL011C YBL018C YLR325C YIL103W YDL063C YDR045C YGR034W YEL003W YKL156W YPR102C YML026C YNL067W YMR132C YMR112C YCR095C YML063W YDR165W YOR075W YLR435W YHR141C YHR196W YJL188C YGR272C YGL070C YLR287C
IDI1..tet.promoter. ymr040w ckb2 fre6 rpl6b ade1 yor009w yor072w yor051c....14. yor078w isw2 yap3 aqy2.a pep12 ecm34 ste12..haploid. Calcofluor.white erg6 yjl107c..haploid. ald5 MMS AUR1..tet.promoter. ecm18....7. utr4 cyt1 sbh2
BC120 25 26
YGL260W YMR046C YLR422W YBR212W YBL101W-A YML040W YKR076W YMR095C YJL019W YBR012W-A YLR375W YAR010C YJR026W YCL020W YJR028W YJL027C YMR166C YLR302C YMR051C YGR002C YGR156W YDR537C YDR170W-A YER066W YBL005W-A
ppr1 ecm29 dig1 ymr034c X2.deoxy.D.glucose sod1..haploid. pac2 yhr011w....14. rpl34a....9. ard1 dfr1 mad2 ymr258c yor051c....14. isw2 ste7..haploid. yhl013c ecm34 hat2 tec1..haploid. yor078w ymr009w nrf1 bub1..haploid...2.10. ymr025w MMS
BC121 24 27
YFR001W YKR060W YNL207W YLR276C YPL093W YIL103W YGL029W YAL019W YHR197W YKR081C YDR496C YBL028C YHR085W YDR161W YMR239C YIL019W YOR207C YIL104C YHR170W YDR165W YGL171W YGR142W YNL110C YOL022C
IDI1..tet.promoter. ecm1....3. fus3..haploid. rpd3..haploid. sod1..haploid. sgt2 HMG2..tet.promoter. afg3..haploid. rpl6b ymr010w yor072w zds1 ynd1 ymr258c ubr1 yel028w rpl8a qcr2..haploid. Glucosamine rpl27a....4. yer002w yel047c yel067c clb6 utr4 cyt1 sbh2
BC122 40 16
YPR089W YJL175W YOR333C YGL235W YOL046C YCR058C YMR031W-A YCRX01W YCL060C YCRX11W YPR096C YBL012C YCR056W YCRX20C YML035C-A YCLX02C YCRX18C YDR455C YCR068W YGL239C YNL328C YAR043C YLR338W YOR345C YBR113W YGL149W YCR049C YKR073C YDL034W YGR190C YGL175C YIL141W YDR149C YBL074C YDL152W YBR134W YAR042W YPR136C YCRX05W YNR066C
cmk2 fus3..kss1..haploid. yal004w hpt1 ste11..haploid. ste5..haploid. ecm1....3. fus3..haploid. dig1..dig2 yhr039c isw1..isw2 ste4..haploid. ste24..haploid. sap30 stb4 rnh1
BC123 32 20
YGL255W YNL173C YCL040W YPL123C YGL037C YPL154C YDL110C YJL164C YMR148W YBR139W YGR026W YKR067W YJL137C YMR110C YER026C YGR149W YKR011C YNL170W YGR194C YNL200C YKL103C YMR105C YER095W YML110C YML128C YGL183C YOR321W YIR038C YJL153C YNL115C YCR069W YJL163C
ymr010w vps21 yer044c..haploid. rrp6 yhr022c ubr2 ecm1....3. ecm31 yor072w kim4 Doxycycline she4 rnr1..haploid...9. clb6 sap18 pet127 are1..are2..haploid. cyt1 Calcofluor.white rpl20a
BC124 35 18
YNL182C YCR072C YML108W YPL093W YKR056W YNR053C YDL063C YDR075W YDR184C YNL132W YPL012W YNR038W YDL039C YAL059W YOR294W YDR496C YAL025C YIL091C YKL014C YJL010C YLL011W YOR004W YLR186W YER126C YNL024C YHR197W YKL078W YBR267W YMR049C YHR085W YGR142W YDR324C YOL010W YKR024C YNL141W
HMG2..tet.promoter. rad27 rpl6b yor072w ymr010w ecm1....3. yml033w qcr2..haploid. tom6 HU IDI1..tet.promoter. rps24a..haploid. ynd1 ymr258c yer085c are1..are2..haploid. sgt2 yel008w
BC125 33 19
YMR213W YML087C YLR136C YMR173W YCL040W YIL146C YMR181C YER144C YOL053C-A YEL060C YFL014W YDL204W YNL036W YDL110C YPR098C YOL083W YBR006W YJL116C YMR251W YGL156W YDL215C YBR072W YBR149W YLR035C YGL157W YGR257C YNL157W YMR090W YPL154C YMR315W YDL124W YER169W YPL222W
rgt1 vac8 erp4 cue1 ade2..haploid. hst3 rts1 yer085c sir3 aep2 mrt4 rip1 rnr1..haploid...9. CDC42..tet.promoter. Cycloheximide ymr285c yhl029c prb1 yer044c..haploid.
BC126 33 19
YKL056C YBR106W YGL123W YJL177W YGL262W YOL040C YJL050W YKR057W YGR085C YEL031W YGR254W YEL040W YBR048W YBL032W YJL080C YGR108W YHR128W YMR243C YPR044C YEL054C YDR025W YLR084C YOR106W YOR369C YJR068W YJL190C YLR372W YFR031C-A YOL127W YGR260W YMR242C YBR187W YER003C
yer071c fus3..kss1..haploid. yer044c..haploid. erg2 ade2..haploid. hst3 yhl045w CDC42..tet.promoter. erd1 KAR2..tet.promoter. HU mrt4 rip1 bub3....2.8.13. ymr285c prb1 erg3..haploid. aqy2.b yer024w
BC127 39 16
YHR218W YDR029W YJR053W YPR088C YFL007W YJR154W YLR422W YBL101W-A YML040W YML003W YEL076W-C YBL111C YJR116W YHR094C YNL158W YER189W YJL019W YMR122C YMR046C YDL037C YOL067C YJR026W YCL020W YJR028W YFL066C YPR089W YFL064C YLR465C YBL112C YDR526C YGR156W YDL096C YDR537C YMR063W YLR357W YDR497C YBL005W-A YLR339C YNL106C
erg5 jnm1 cmk2 ase1....12. CMD1..tet.promoter. yel067c dig1..dig2..haploid. yor009w yhl042w rpl34a....9. yml005w eca39 ymr034c ymr014w ymr030w yar014c
BC128 22 28
YNL237W YMR173W YBR207W YLR034C YNL259C YDR534C YGL156W YPL154C YOR383C YOR135C YPL135W YGL039W YML129C YGR043C YER145C YBR072W YOR382W YBR047W YDR264C YGR257C YMR096W YEL065W
rgt1 hst3 cyc2 aep2 yer050c rnr1..haploid...9. bub3....2.8.13. yhl045w kss1..haploid. tom6 mrt4 Cycloheximide ymr258c prb1 vac8 cbp2 mnn1 ymr031c rip1 ymr285c whi2 stb4 yer044c..haploid. cue1 ade2..haploid. top1..haploid. ste4..haploid. cat8
BC129 36 17
YMR046C YCL037C YLR422W YBR212W YBL101W-A YML040W YNL053W YMR095C YKL012W YJL019W YBR012W-A YOR343C YAR070C YPR064W YMR122C YDR331W YAR010C YJR026W YCL020W YJR028W YJL027C YKL018W YMR166C YDL160C YLL013C YMR051C YDR015C YFL031W YGR002C YGR156W YDR537C YPL020C YDR170W-A YLR375W YMR096W YBL005W-A
X2.deoxy.D.glucose pau2 pac2 eca39 gyp1 bul1 dig1 MMS ste2..haploid. yhr034c yor051c....14. ymr014w ymr147w ymr025w yor015w swi4 yml003w
BC130 29 21
YBL018C YGL031C YIL027C YKR094C YGL102C YML024W YGR034W YNL162W YHR136C YDR447C YML026C YDL136W YML123C YNL178W YOR293W YGR106C YML067C YPL019C YJR094W-A YHR141C YHR215W YIL148W YJL188C YPL225W YIL052C YPR132W YHR137W YLR167W YDR450W
rgt1 yel059w yor009w pep12 fks1..haploid. pfd2.....14. yhl013c eca39 ecm34 yhl045w ecm31 sin3 cyc2 sir2 tec1..haploid. Calcofluor.white utr4 pau2 ckb2 yar014c fre6
BC131 76 8
YAL012W YIR042C YCRX15W YER120W YJR029W YMR046C YGR204W YCL027W YBR241C YBR145W YCL037C YAR009C YNL300W YBL101W-A YLR337C YMR050C YCR088W YLR179C YIL060W YDR094W YLR426W YCLX06C YJR018W YPL056C YCR018C-A YLR339C YKL030W YBL012C YLR379W YML040W YKR069W YBR012W-B YBR012W-A YER138C YMR051C YLR356W YGL125W YNL093W YDR360W YML039W YER119C-A YPR078C YDL066W YCL019W YJR026W YCL020W YCL041C YCRX08W YJR028W YDR366C YFR030W YMR045C YML045W YGR122C-A YER165W YPR154W YLR141W YLR380W YMR046W-A YKL129C YDR149C YFL023W YLR334C YCLX11W YCR047C YDR009W YCRX05W YHR214C-B YOL140W YCR029C YBL005W-A YNL240C YFR018C YBL005W-B YCL028W YOL058W
ste18..haploid. ymr244c.a yer083c ste12..haploid. rpl27a....4. bub1..haploid...2.10. rpd3..haploid. sod1..haploid.
BC132 30 20
YMR194W YIL076W YLR333C YLR441C YKR094C YGL102C YML024W YLR367W YJL138C YKL006W YIL052C YDR447C YML026C YPL090C YFR032C-A YOR312C YOR276W YER056C-A YML063W YIL069C YPL003W YIL148W YOL127W YBR181C YJL188C YGR027C YPR132W YLR167W YPR102C YDR450W
yer071c yel059w rpl8a pep12 pfd2.....14. IDI1..tet.promoter. ecm34 bul1 yhl042w cyc2 sir2 vps8 utr4 yor078w ckb2 ERG11..tet.promoter. FR901.228 yor009w ymr293c sst2..haploid.
BC133 25 24
YMR105C YMR250W YPR092W YPL123C YGR088W YGL037C YNL160W YDL130W-A YLR258W YKL096W YNR001C YNL015W YGR149W YFR053C YOR374W YCL040W YDR516C YFL014W YML128C YOR317W YPR160W YBR183W YEL039C YML100W YGR008C
bul1 ecm1....3. bim1....15. pet127 swi5 yml003w ste20....11. gfd1 yor072w hpt1 ubr2 bub1..haploid...2.10. his1 ecm34 rps24a..haploid. yel033w ymr147w erg3..haploid. hes1..haploid. yer044c..haploid. Nikkomycin ymr031w.a clb6 rpl20a
BC134 24 25
YAL012W YLR466W YJL078C YAL043C-A YDR170W-A YLL010C YCR033W YCR088W YKR092C YBL111C YBR012W-A YML113W YCR073W-A YOR041C YFL066C YKR042W YFL064C YBL112C YMR051C YCR084C YBL029W YMR276W YCR051W YKL097W-A
far1..haploid. ppr1 eca39 sin3 ymr014w yml003w afg3..haploid. ymr031w.a sbp1 ubr1 FR901.228 ymr293c yer033c ase1....12. mnn1 jnm1 cnb1 yea4 YEF3..tet.promoter. ERG11..tet.promoter. sir2 erg6 yhl042w PMA1..tet.promoter. yel067c
BC135 50 12
YML063W YOL075C YMR006C YNL188W YAR033W YER026C YKL092C YLR383W YBR138C YMR117C YLR367W YFL008W YGR234W YDR225W YGR157W YGL077C YDR372C YKR008W YHR154W YDR303C YDR002W YOR149C YMR112C YDR180W YGR179C YGR026W YNL257C YOR293W YJL138C YGR106C YER112W YOR320C YOR284W YDR497C YJR011C YKL008C YJL002C YIL119C YLL007C YMR029C YER001W YPL053C YML104C YKL140W YDR302W YLR372W YMR188C YJL188C YEL064C YDR507C
IDI1..tet.promoter. erg6 isw2 scs7 YEF3..tet.promoter. yor009w yhl029c yea4 sir1 vma8 cla4..haploid. yel001c
BC136 12 50
YGR034W YBL087C YPL142C YNL162W YIL148W YGL147C YJR123W YOL101C YGL102C YML063W YPL090C YCR031C
rgt1 IDI1..tet.promoter. ppr1 sst2..haploid. CDC42..tet.promoter. HU aep2 rnr1..haploid...9. ymr014w sod1..haploid. yhl045w yor078w yer034w yer071c Calcofluor.white ubp8 mrt4 gyp1 prb1 isw2 ste7..haploid. AUR1..tet.promoter. ymr293c yhl013c rpl8a pfd2.....14. yhr022c yhr034c ecm34 ecm31 sir2 ymr285c pet111 ubr2 ymr237w YEF3..tet.promoter. yor009w FR901.228 erg6 HMG2..tet.promoter. ade2..haploid. dig1..dig2..haploid. ymr025w ald5 yhl042w yel059w ymr034c FKS1..tet.promoter. utr4 cat8
BC137 23 26
YLR003C YPR094W YMR256C YIL027C YGR105W YNL259C YJL049W YEL003W YNL162W YLR022C YKL172W YNL001W YLR051C YDL191W YGL029W YCR015C YIL008W YJR022W YJR094W-A YJL179W YJL188C YOR167C YLR167W
sap30 sod1..haploid. fre6 ymr140w rpl6b ade1 c1..c2..haploid. yor009w yor072w ste11..haploid. yor051c....14. isw2 yap3 pep12 ymr145c pfd2.....14. ecm34 mnn1 ecm31 ste12..haploid. Calcofluor.white yjl107c..haploid. ymr025w med2..haploid. MMS AUR1..tet.promoter.
BC138 17 35
YDR170W-A YAR010C YDR537C YCL020W YMR046C YJR028W YJL027C YOR058C YBR012W-A YLR422W YBR212W YBL101W-A YBL005W-A YML040W YGR156W YMR051C YJR026W
X2.deoxy.D.glucose ymr147w eca39 cyc2 yer050c ymr014w ymr044w yml003w jnm1 ymr030w yhr011w....14. rpl34a....9. arg5.6 dfr1 cla4..haploid. yer084w rnh1 yjl107c..haploid. pep12 ecm10 ypl216w sir4 stb4 hes1..haploid. hdf1 rrp6 erg2 dig1..dig2..haploid. ymr025w yer085c MMS yel067c his1 ymr244c.a yar014c
BC139 22 27
YMR046C YMR105C YDR170W-A YBL101W-A YFL014W YBR012W-A YJL164C YLR258W YAR010C YJR026W YJR028W YJL027C YCR008W YFR053C YOR153W YMR051C YOR374W YCL040W YDR537C YPR160W YLR312C YML100W
X2.deoxy.D.glucose ecm29 eca39 dig1 kim4 yer050c ymr044w afg3..haploid. mbp1 zds1 hir2 aqy2.a ecm10 cbp2 ecm34 hat2 pet117 sir1 tec1..haploid. RHO1..tet.promoter. yel008w hes1..haploid. Nikkomycin yer085c MMS yel010w his1
BC140 31 19
YGR248W YCL040W YKL062W YJL161W YMR250W YPL123C YIL111W YGL156W YGR088W YDL110C YNL160W YFL014W YOL083W YER067W YLR258W YGL142C YDL181W YHL021C YFR053C YDR074W YOR374W YMR105C YGL037C YBR169C YBL064C YML128C YGR243W YPR160W YML100W YBR230C YDR343C
imp2 vps21 ase1....12. ade1 rrp6 utr4 Nikkomycin yml005w top1..haploid. yer044c..haploid. sir3 ynd1 his1 pet127 isw1 erg3..haploid. cin5 sbh2 imp2.....12.
BC141 28 21
YJR027W YJR029W YMR046C YGL117W YCR074C YCL027W YBR145W YHR214C-B YBL101W-B YOL058W YMR050C YLR040C YBR012W-B YBR012W-A YER138C YML039W YAR010C YJR028W YMR045C YML045W YJL088W YMR051C YCLX11W YER160C YCR018C-A YHR018C YBL005W-A YBL005W-B
kre1 yor021c RHO1..tet.promoter. sir4 ste18..haploid. ste11..haploid. fus3..haploid. Doxycycline yel028w vma8 yel033w FR901.228 rtg1 ste12..haploid. ste24..haploid. top3..haploid. rpl27a....4. pex12 rpd3..haploid. sod1..haploid. stb4
BC142 21 28
YDR101C YPL093W YKL132C YGR145W YLR222C YNR038W YKL181W YOR004W YJL033W YKL172W YKR024C YDR496C YKR071C YKR081C YGL170C YKR056W YKL078W YGR280C YMR049C YDL063C YNL141W
IDI1..tet.promoter. ecm1....3. ste2..haploid. HU are1..are2..haploid. sgt2 ost3 yer071c rad27 rpl6b ymr010w yor072w rvs161..haploid. tom6 ynd1 hir2 ymr258c rpl27a....4. yel028w HMG2..tet.promoter. she4 rps24a..haploid. rrp6 yer085c yel067c clb6 sbh2 rpl20a
BC143 39 15
YOR293W YNL149C YBR257W YBL018C YJR057W YLR441C YIL027C YGR105W YKR094C YML024W YGR034W YLR325C YJR141W YLR264W YKL156W YIL052C YPR102C YKL154W YML026C YML067C YHL003C YFR032C-A YCR095C YLR367W YCR015C YGL159W YMR112C YLR287C-A YOR075W YJR094W-A YJL179W YLR167W YDR308C YDR336W YIL148W YPL001W YJL188C YPL225W YDL136W
yor009w pep12 fks1..haploid. pfd2.....14. ecm34 ald5 rpl6b yor051c....14. ste12..haploid. ymr040w sod1..haploid. Calcofluor.white utr4 fre6 ymr293c
BC144 39 15
YOR389W YER045C YIL170W YKL062W YDR540C YHR015W YNR073C YOL156W YOL161C YNR071C YDL245C YAR053W YLR311C YDL039C YJR158W YEL070W YFR023W YDR085C YPL171C YDL037C YJL037W YBR297W YOR391C YJL217W YOL157C YNR072W YIL171W YOL160W YDR259C YJL218W YDR402C YLR343W YJL219W YKR097W YDL244W YJL213W YNL332W YPL250C YEL069C
spf1 ssn6..haploid. rps24a....9. hat2 ymr031c dig2 Doxycycline swi5 rnr1..haploid...9. yer024w Glucosamine top3..haploid. isw1 arg80 rps24a..haploid.
BC145 24 24
YOR317W YER026C YMR105C YCL037C YMR250W YJR073C YIL119C YDR133C YGR157W YJL164C YLR258W YKL096W YMR030W YCR008W YFR053C YOR374W YCL040W YEL073C YBR169C YML128C YPR160W YJL153C YDL055C YML100W
eca39 ecm1....3. kim4 vps21 ymr044w afg3..haploid. mbp1 ubp8 yhr011w....14. cem1 gcn4 hir2 arg80 cka2 ecm31 sir1 yel008w ras2..haploid. rrp6 Nikkomycin top1..haploid. utr4 cyt1 yml018c
BC146 24 24
YJR023C YGL260W YMR046C YJL136C YLR422W YBR212W YBL101W-A YFL067W YML040W YJL019W YBR012W-A YAR070C YLR375W YAR010C YJR026W YCL020W YJR028W YJL027C YMR051C YGR002C YGR156W YDR537C YDR170W-A YBL005W-A
X2.deoxy.D.glucose yhl013c bul1 yer050c ymr014w swi4 ymr030w pac2 yhr011w....14. ard1 mad2 aqy2.a kre1 pau2 ecm34 hat2 sir4 nrf1 hdf1 yer085c MMS yel010w yel067c cyt1
BC147 23 25
YOL111C YHR025W YCL008C YIL154C YLR337C YCR088W YGR210C YLR059C YCLX06C YOR230W YCL044C YLR379W YPL127C YNR018W YIR019C YLR380W YJR018W YBR241C YCLX11W YOR027W YPL252C YCR051W YCL028W
sst2..haploid. sin3 top3..haploid. sod1..haploid. rpd3..haploid. yhr039c npr2 rpl6b yor072w kin3 ubr1 yor021c yel028w ste18..haploid. rpl8a mrpl33 yea4 ste12..haploid. ymr029c FR901.228 erg6 nta1 yer083c sgs1 his1
BC148 23 25
YOR306C YPL221W YHR138C YER020W YIL117C YDL234C YMR040W YOR385W YLR099C YMR316W YDR085C YMR316C-A YKR091W YPR167C YHR030C YLR121C YKR061W YPL088W YMR251W YBR005W YLR194C YLR120C YOL016C
rgt1 IDI1..tet.promoter. CDC42..tet.promoter. bim1....15. dig1 HU stb4 ckb2 sgt2 yer071c erd1 zds1 sbp1 prb1 yer041w Glucosamine yap7 gln3 ERG11..tet.promoter. Terbifine ald5 pcl6 gal83 FKS1..tet.promoter. ste4..haploid.
BC149 30 19
YMR018W YJL113W YCL018W YOR195W YNL188W YCR014C YIL144W YHR023W YDR532C YMR065W YNL225C YDL056W YDR225W YPR055W YLR067C YDR515W YKL202W YCL067C YJR003C YDR115W YJL023C YDL069C YGL086W YEL061C YGR053C YDL239C YOR147W YKR022C YDR452W YBL003C
erg6 cin5 ymr034c sst2..haploid. yel067c yjl107c..haploid. yml034w ras1..haploid. yer083c mrt4 ecm18....7. rpl6b ymr141c ymr025w phd1..haploid. ubr1 kss1..haploid. gpa2 ymr041c
BC150 38 15
YJL042W YOR317W YKR067W YKL151C YGL255W YKL148C YCL040W YJL068C YKL035W YIL111W YGR244C YHL005C YOL083W YJL164C YGR149W YNL115C YKL152C YJL172W YJR127C YMR008C YBR139W YCR069W YCL043C YPR160W YBR072W YNL015W YBR169C YJL060W YML128C YBR214W YHL028W YIR038C YJL153C YNR001C YDR497C YBR132C YMR297W YOR331C
cka2 ecm34 yor072w ecm31 yml005w rpl6b ynd1 clb6 yel044w cyt1 are1..are2..haploid. arg80 utr4 sbh2 rpl20a
BC151 57 10
YOL111C YEL059C-A YBR261C YML074C YCR031C YIL018W YDR025W YDL086W YOL040C YDR154C YDR544C YML028W YLR158C YDR487C YKL192C YBR048W YGR185C YPL197C YEL026W YDR441C YJL191W YKL190W YCL074W YNR013C YBR144C YDR321W YKL019W YLR061W YGR102C YJL184W YLR185W YGL138C YOL072W YJR104C YFR051C YDL081C YJR112W YDR155C YDR134C YIR037W YHL033C YGR080W YEL038W YNL208W YNR046W YBR011C YPR044C YLR212C YHR203C YLR172C YOR202W YLR157C YLR110C YLR160C YBR218C YDR204W YML047C
hmg1.haploid. ecm29 yel047c med2..haploid. rml2....13. hdf1 isw1..isw2 vma8 ymr029c yer084w
BC152 15 37
YCL018W YGR088W YML128C YKL066W YOR288C YKL100C YPR160W YFL014W YBR183W YIL136W YEL039C YGR194C YJL153C YPL123C YMR155W
tup1..haploid. ppr1 ecm29 bul1 ecm1....3. ste2..haploid. msu1 yml011c ymr014w gas1 swi4 sgt2 ste20....11. ubp8 rpl34a....9. ard1 gcn4 arg80 his1 yhl013c yer033c vps21 ase1....12. ecm31 yml005w sir3 rps24a..haploid. ynd1 HMG2..tet.promoter. rrp6 dig1..dig2..haploid. ymr025w Nikkomycin clb6 rpl20a cin5 imp2.....12.
BC153 61 9
YCL046W YDR220C YJL175W YOR333C YGL235W YDL151C YOL046C YCR058C YDR455C YDR509W YDL032W YCRX01W YOR325W YLR465C YOL028C YCR063W YPL044C YKL158W YHR214W YGR265W YDL096C YNR005C YCRX14W YBL012C YCR056W YCRX20C YCLX02C YOR139C YBR178W YBL065W YOR302W YDR269C YKR073C YGL239C YAR043C YKL030W YCL041C YOR041C YGL149W YDL062W YGR115C YGR190C YLR428C YDR360W YPL102C YCR057C YIL141W YDR149C YBL074C YDL152W YCR080W YGR259C YCRX05W YDR243C YDR187C YJR038C YPR136C YKL147C YMR096W YNR066C YCRX03C
cmk2 fks1..haploid. yal004w bim1....15. fus3..haploid. yer083c ste24..haploid. sap30 yhr039c
BC154 21 26
YLR092W YCL030C YOR130C YCL020W YGL117W YER052C YIL074C YFR030W YJL088W YLR302C YBR145W YDR400W YOL064C YBL101W-A YDR539W YER069W YHR029C YDL198C YJR137C YPR167C YLR303W
yhl013c eca39 gas1 sod1..haploid. ste20....11. ymr010w yhr011w....14. dig1..dig2 gcn4 ymr258c yel028w yel001c yer071c vps21 yhr022c ecm10 qcr2..haploid. she4 ymr041c YEF3..tet.promoter. Terbifine nta1 rrp6 ymr025w ald5 pcl6
BC155 68 8
YER158C YIL107C YDR077W YMR096W YDR501W YGR248W YFR017C YFL058W YGL163C YKL062W YGL121C YIR027C YLR297W YLR391W YLR327C YDR263C YJL026W YGL178W YFL014W YOR114W YLR326W YLL020C YIR039C YLR235C YDR461W YDL244W YPR015C YHR071W YPL014W YNL200C YNL332W YJL037W YHR209W YOL162W YLR178C YHR152W YJL116C YNL088W YJR078W YJL196C YDR001C YDL018C YMR008C YOR285W YGR180C YKL103C YCL049C YBR072W YNL015W YER095W YOR173W YBR285W YBR203W YPR075C YBL064C YDL101C YPR160W YBR070C YBR183W YLR050C YNL057W YER070W YMR250W YKL161C YKR076W YNL283C YIL066C YEL069C
rad27 yhr022c Lovastatin ate1 Glucosamine swi5 yor078w mak10
BC156 18 30
YLR463C YLR232W YDR029W YJL127C YLR047C YLR393W YGR031W YEL076C YAR042W YER189W YOR301W YNL148C YEL075C YDR497C YFL067W YPR203W YHR094C YEL076W-C
rgt1 tup1..haploid. PMA1..tet.promoter. ecm29 yml005w cyc2 ymr034c isw1..isw2 yml003w ste20....11. ymr030w ymr031w.a yor009w hda1 yhr011w....14. isw1 erg4..haploid...7. ymr141c gyp1 ymr009w erg6 hdf1 yjl107c..haploid. ymr025w yel010w yel067c eft2 top1..haploid. yar014c ymr014w
BC157 20 27
YGR109C YGL005C YEL073C YDR503C YGL255W YGL077C YIL124W YER026C YKR004C YOR317W YKL096W YCL037C YJL153C YJL051W YLR132C YJR133W YNL170W YBR132C YGR149W YJR073C
hst3 ecm1....3. cyc2 pet127 yhl045w imp2 YEF3..tet.promoter. ubp8 rvs161..haploid. cem1 gcn4 ubr2 yel001c vps21 pau2 ymr031c sir1 kim4 whi2 hes1..haploid. Terbifine rrp6 Nikkomycin top1..haploid. ecm18....7. clb6 cyt1
BC158 22 24
YMR173W YMR105C YIL070C YOR142W YFL014W YBR054W YOR383C YJL067W YOR135C YNL160W YDR455C YLR346C YLR304C YFR053C YGR194C YOR153W YOR382W YOR199W YOR136W YMR195W YDR406W YML100W
rgt1 cyc2 aep2 rnr1..haploid...9. bub3....2.8.13. jnm1 mrt4 tom6 dig1..dig2 Cycloheximide erp2 cbp2 ecm34 mnn1 ecm31 rip1 rps24a..haploid. pet111 ymr269w yer044c..haploid. ade2..haploid. clb2 hog1..haploid. isw1..isw2
BC159 26 20
YMR105C YKL062W YMR250W YFL014W YNR035C YNL045W YNL160W YNL225C YNL274C YNL266W YDR342C YNL115C YDL181W YMR031C YNL200C YOR374W YNL015W YML128C YDR032C YDR277C YMR090W YIL136W YLR312C YML100W YDR343C YNL008C
rad27 jnm1 pex12 ase1....12. yer044c..haploid. tup1..haploid. ubp8 yer085c ste2..haploid. ade16 yor021c rps24a..haploid. rtg1 top3..haploid. gln3 arg80 yhl045w cin5 sgt2 CMD1..tet.promoter.
BC160 37 14
YCL064C YOL007C YLR132C YNL170W YGL255W YPR160W YKL175W YDR222W YJR073C YFL014W YNL130C YGR157W YGL077C YNL160W YPL123C YLR342W YJL153C YHL048W YKL096W YKL174C YDL181W YOR248W YER026C YGR149W YIL124W YIR043C YFR053C YJL196C YNL015W YKL187C YEL073C YDR284C YML128C YDR032C YJL056C YDR497C YML132W
imp2 vps21 pau2 rrp6 pac2 ubp8 kim4 gcn4 clb6 whi2 gas1 arg80 yml003w sgt2
BC161 37 14
YPR202W YJL175W YDL238C YDR475C YGR290W YMR063W YDL034W YEL021W YLR465C YJL017W YKL158W YCRX19W YGL217C YBL012C YCL014W YCRX20C YPL027W YCR068W YBL065W YDR360W YGL239C YBR072W YAR043C YOR139C YDL062W YFL066C YLR302C YJR157W YJR037W YOL037C YBL074C YLR338W YOR068C YBR134W YAR042W YGL074C YNR066C
Itracozole ras2..haploid. cmk2 fus3..kss1..haploid. ecm34 ecm1....3. fus3..haploid. cyc2 rad57 ste24..haploid. isw1..isw2 ste4..haploid. rad6..haploid. bim1....15.
BC162 43 12
YFR001W YGR072W YCL054W YJL098W YKL110C YNL186W YML108W YPL217C YMR014W YPR094W YFL001W YOR342C YAL019W YLL008W YML093W YPL012W YLR022C YKL186C YMR095C YPR157W YNL075W YOR294W YLR223C YIR012W YBL028C YAL025C YLL011W YGR283C YMR239C YER049W YJR003C YJL033W YIL130W YDL213C YJR097W YPL266W YGR251W YKR024C YHR137W YAL036C YLR438C-A YDL148C YPL093W
rpl6b yel067c fpr1 yor072w ecm31 sir3 rps24a..haploid. ynd1 clb6 ymr010w are1..are2..haploid. ubr1
BC163 27 19
YIL066C YGR248W YER150W YCL040W YNL160W YIL101C YMR250W YLR327C YGL037C YBR056W YIR039C YOL083W YNL274C YER096W YNR071C YJL116C YOR338W YGR019W YFR053C YLR149C YDR074W YKL103C YDR273W YML128C YMR090W YGL179C YGR213C
Doxycycline spf1 Glucosamine yor078w cue1 Lovastatin swi5 isw1 bim1....15. aep2 hpt1 rnh1 his1 Cycloheximide top3..haploid. gln3 prb1 sbh2 imp2.....12.
BC164 22 23
YFR001W YKL009W YDL063C YDR364C YPL193W YPL146C YDL153C YLR129W YAL025C YHR085W YDR110W YGL029W YEL048C YDR167W YBL028C YER124C YMR118C YLR435W YOR287C YGR272C YDR257C YDL148C
kim4 yer030w are1..are2..haploid. ckb2 rpd3..haploid. sod1..haploid. ymr140w rpl6b ymr010w yor072w ynd1 ymr258c yel028w AUR1..tet.promoter. ecm31 Glucosamine Calcofluor.white gpa2 clb6 fpr1 cyt1 eft2 rpl20a
BC165 23 22
YJL113W YMR065W YOR195W YIL144W YIL161W YDR289C YDR532C YJL049W YEL003W YFL014W YOR147W YMR263W YMR132C YCR095C YLR318W YDR179C YCL067C YPL168W YLR080W YGL086W YLR312W-A YDR315C YCR039C
ste2..haploid. ymr034c kss1..haploid. fre6 ymr140w rpl6b ard1 mrt4 yor051c....14. yap7 gpa2 yap3 pep12 ymr141c ymr147w erg6 yjl107c..haploid. yml034w yer083c ymr025w phd1..haploid. cin5
BC166 23 22
YKR057W YLR432W YJR073C YOR095C YOR026W YGR234W YDL003W YGL077C YJR143C YGR123C YOR101W YGR108W YLR348C YOL007C YDR429C YHR127W YKL216W YDR302W YLR372W YDR225W YGR041W YDL055C YHR216W
CDC42..tet.promoter. HU bub3....2.8.13. yer071c rad27 scs7 erd1 ymr285c cla4..haploid. ste7..haploid. yel001c ymr031c Terbifine yer041w ssn6..haploid. erg2 bub2 yer085c gal83 aqy2.b KAR2..tet.promoter. rnh1
BC167 24 21
YOL058W YDR234W YMR276W YGL026C YJL159W YER178W YDR487C YHR071W YLR179C YMR062C YDL221W YDL170W YAL039C YKR042W YGR239C YBL033C YLR027C YLL005C YPL194W YCR051W YMR096W YHR137W YPL262W YCL028W
imp2 rad27 cka2 ymr034c rrp6 c1..c2..haploid. fpr1 Nikkomycin ymr009w PMA1..tet.promoter. yea4 ecm18....7. vps21 gcn4 hir2 gas1 ubr2 cin5 ste7..haploid. yel001c ste20....11.
BC168 25 20
YER133W YFR001W YOR195W YNL228W YDR532C YEL003W YPL195W YDR374C YDL200C YDR139C YCR095C YLR318W YDR179C YKR035C YCL067C YOR215C YLR080W YOR194C YGL086W YGL151W YLR170C YKL083W YCR039C YLR169W YDR452W
ymr041c erg6 ase1....12. ymr141c yjl107c..haploid. ecm34 ste2..haploid. ymr031w.a yer030w pet111 ymr147w yml034w phd1..haploid. yap7 ubr1 kss1..haploid. gpa2 fre6 ymr025w ymr140w
BC169 20 25
YBL074C YDL152W YAR068W YDR187C YAR043C YGL235W YPR136C YOL046C YCR058C YDL151C YCL046W YDL062W YCR056W YPL102C YDR509W YCRX20C YCRX01W YCLX02C YCRX11W YLR428C
sap30 ecm1....3. fus3..haploid. msu1 ate1 swi5 yhr039c fus3..kss1..haploid. yal004w bni1..haploid. ste5..haploid. ste11..haploid. dig1..dig2 Cycloheximide swi6..haploid. cmk2 erp4 bim1....15. rts1 ste24..haploid. ras2..haploid. fks1..haploid. yer083c rnh1 ymr244c.a
BC170 19 26
YMR105C YMR250W YLR345W YGL037C YJR073C YHR104W YPR149W YGR248W YPR160W YHL028W YLR374C YFR053C YNL274C YER067W YLR258W YML100W YBR132C YDR074W YBL097W
dig1 msu1 vps21 ate1 imp2 mbp1 utr4 rpl34a....9. cem1 ubr2 yer084w ste20....11. cka2 ecm34 ecm31 arg80 gln3 yel008w HMG2..tet.promoter. CMD1..tet.promoter. med2..haploid. sgs1 yer030w clb6 cin5 sbh2
BC171 17 29
YOR374W YGR052W YDL046W YDR077W YDL181W YML052W YIL124W YPL154C YOR317W YGR086C YBR183W YPL004C YPL061W YML100W YKL096W YDR074W YJR127C
yel020c yor072w yhl013c yor015w pet127 are1..are2..haploid. imp2 utr4 yhr011w....14. cem1 Terbifine ubr2 his1 ste20....11. cka2 ecm34 ymr031c rps24a..haploid. arg80 gln3 HMG2..tet.promoter. CMD1..tet.promoter. rrp6 Nikkomycin clb2 clb6 yil037c..haploid. sbh2 imp2.....12.
BC172 22 22
YER026C YCL050C YMR215W YJR073C YEL040W YOR026W YDL003W YLR183C YDR451C YNL030W YLR348C YKL096W YGL101W YOL007C YPR119W YER001W YDR302W YLR372W YNL169C YKL042W YDR225W YDR497C
CDC42..tet.promoter. HU bub3....2.8.13. yer071c rad27 scs7 erd1 ymr285c cla4..haploid. ste7..haploid. yel001c Itracozole Terbifine yer041w ssn6..haploid. rrp6 erg2 Nikkomycin yer085c KAR2..tet.promoter. yor080w....3. FKS1..tet.promoter.
BC173 13 37
YAR071W YHR215W YMR095C YBR092C YIL020C YHR137W YDR281C YBR296C YBR093C YMR096W YHR029C YPL019C YER072W
ppr1 sst2..haploid. eca39 ecm1....3. dig1 hst3 vps21 sgt2 pac2 ymr031w.a dfr1 yor080w....3. gcn4 kin3 yel044w isw1 ymr285c isw2 gpa2 his1 cka2 ecm34 mnn1 ecm31 yel008w hes1..haploid. yml018c rrp6 pcl6 top1..haploid. yel067c yer030w clb6 ras1 cat8 cin5 imp2.....12.
BC174 20 24
YAR010C YJR026W YDL066W YMR069W YJR028W YMR096W YDR158W YFR030W YLR035C-A YBR145W YBR012W-A YDR170W-A YMR095C YHR071W YBL005W-A YJL128C YBL005W-B YML040W YMR051C YFL002W-A
ste2..haploid. dig2 yer050c gal83 gas1 vma8 yer071c mbp1 ard1 yor021c arg80 isw2 swi6..haploid. pau2 hat2 ymr147w cla4..haploid. cue1 rrp6 yer085c rml2....13. rtg1 cat8 ymr244c.a
BC175 40 12
YJL066C YER053C YGR248W YCR021C YMR105C YDR258C YLR218C YPL203W YMR250W YER079W YPL123C YOR273C YIL111W YLR177W YGL037C YCL062W YBR126C YJL164C YPL004C YER067W YNL115C YER066C-A YMR035W YDR171W NORF10 YBR024W YGR194C YDR074W YNL200C YLR345W YBR072W YDR516C YLL026W YML128C YOL016C YDR003W YIL136W YML100W YGR008C YJL163C
HMG2..tet.promoter. Doxycycline rps24a....9. dig1 sgs1 yer024w hpt1 tom6 sap18 rps27b....11. swi6..haploid. rpl20a
BC176 68 7
YPL201C YMR018W YDL215C YKL133C YLR434C YAR033W YGR222W YGR226C YLR383W YIL014W YDR473C YLR032W YFL008W YCR097W-A YML104C YML091C YLR371W YGR281W YFL012W YOR366W YDL200C YDL102W YHR154W YDR014W YHR185C YNL257C YPR046W YGL084C YPL053C YNR059W YLR284C YOR097C YGL094C YLR318W YOL145C YML069W YMR112C YOR036W YLR456W YNR024W YLL015W YOR195W YIL166C YGL086W YKL140W YGR073C YOR180C YJR022W YMR052W YLR080W YDR402C YGL151W YPR003C YGL258W YOR086C YLR170C YML046W YLR171W YPL007C YGR023W YOR254C YBR185C YCR039C YOR193W YGR069W YPL255W YMR293C YDR224C
erg6 fus3..kss1..haploid. yea4 ase1....12. fre6 yer024w ymr140w
BC177 25 19
YDL027C YCR003W YDR351W YJL103C YJL049W YFL014W YOR147W YLR166C YDL200C YLR171W YCL067C YOL157C YLR080W YBR129C YLR312W-A YCR097W-A YLR170C YML128C YPL026C YPR160W YJL221C YLR312C YPL225W YDR357C YOR289W
erg6 kss1..haploid. ymr040w ade1 yjl107c..haploid. ymr025w ste2..haploid. msu1 ard1 mrt4 KAR2..tet.promoter. ymr285c vma8 yap7 ckb2 cin5 gpa2 fre6 ymr140w
BC178 26 18
YIL107C YLR136C YNL160W YOL158C YDR534C YFL014W YPL154C YER062C YOR383C YOR135C YBR056W YIR039C YLR270W YIL017W YHL040C YOL082W YLR304C YGR194C YDR074W YPL087W YOR382W YML128C YNR037C YLL019C YBR126C YEL065W
cbp2 cue1 bub2 mnn1 ade2..haploid. bim1....15. pcl6 msu1 Doxycycline Lovastatin rps24a..haploid. pet111 bub3....2.8.13. Cycloheximide ste24..haploid. prb1 yhr031c rnh1
BC179 51 9
YCL046W YJL175W YJR038C YOR195W YOR345C YNR075W YOL046C YCR058C YGR290W YDR509W YCL060C YPL027W YPR092W YMR140W YLR428C YNL105W YGL217C YBL012C YOR314W YCR068W YOL037C YCLX02C YDR455C YBL065W YDR360W YGL239C YNL328C YML035C-A YAR043C YOR139C YMR306C-A YGL149W YLR234W YDR344C YPL136W YPR089W YFL053W YIL141W YCRX19W YLR338W YHL049C YJL182C YCRX05W YCRX20C YOR235W YDL034W YDL205C YPR136C YMR063W YNR066C YNR005C
cmk2 ste11..haploid. ecm1....3. fus3..haploid. ste24..haploid. isw1..isw2 ste4..haploid. rad6..haploid. yhr039c
BC180 35 13
YDL196W YGR115C YJL175W YCR058C YDR509W YCL060C YCRX11W YPR096C YDL151C YMR095C YBL073W YCR068W YCLX02C YCRX20C YDR360W YAR043C YKL147C YDR048C YOR139C YGL149W YCR049C YFL066C YNL296W YPL136W YDR149C YLR338W YHL049C YNL179C YCRX05W YAR042W YGL074C YPR136C YMR063W YNR066C YMR094W
cmk2 sap30 erp4 ste4..haploid. bim1....15. ste5..haploid. ecm1....3. fus3..haploid. yer083c ste24..haploid. ste11..haploid. rad6..haploid. rpl27a....4.
BC181 41 11
YMR018W YJR027W YOR011W YJR029W YMR046C YER160C YAR009C YBL101W-B YCR005C YLR383W YOL075C YLR411W YIL119C YMR050C YLR371W YLR035C-A YBR012W-B YDR303C YLR309C YML039W YAR010C YCL019W YDL035C YHR213W YJR028W YLL015W YKL008C YML045W YMR045C YPL053C YMR051C YLR334C YKL140W YLR372W YOR086C YGR035C YJL052W YOR044W YHR214C-B YFL002W-A YGR226C
erg6 rtg1 yor009w ymr031c yhl029c arg5.6 yea4 his1 sir4 vma8 RHO1..tet.promoter.
BC182 15 30
YDL181W YMR250W YKR093W YGR052W YPR160W YMR105C YNR041C YJL153C YFR053C YNR001C YLR258W YKL096W YJR048W YGL187C YJR073C
ymr014w HMG2..tet.promoter. ubp8 yhr011w....14. yil037c..haploid. arg80 pex12 yhl013c cka2 ymr031c yhl029c sir1 gln3 top3..haploid. whi2 cup5 FR901.228 hes1..haploid. ras2..haploid. CMD1..tet.promoter. ymr025w Nikkomycin rps24a..haploid. clb6 utr4 phd1..haploid. cyt1 bub3..haploid...2. sbh2 imp2.....12.
BC183 45 10
YLR148W YLR250W YOL075C YMR018W YOR086C YGL255W YJR057W YIL014W YML024W YDR179W-A YNL150W YBR054W YGR157W YGL077C YDR370C YKR059W YGL160W YML067C YMR013C YOR293W YOR254C YBR006W YOR143C YGR106C YMR233W YOR320C YDR378C YLL015W YKL008C YJL002C YDR062W YKL140W YDR302W YDR107C YKL073W YHR215W YDR315C YOR253W YOR175C YJL188C YDR225W YLR183C YPL150W YOR312C YMR212C
AUR1..tet.promoter. erg6 hmg1.haploid. yor009w fre6 sir2 yea4 sbp1 vma8 cup5
BC184 75 6
YPR108W YBR062C YDL147W YKL003C YHR027C YGL047W YJL173C YFR050C YIL075C YIL070C YNL149C YOR261C YGL138C YER012W YBL107C YFR052W YJR088C YNL122C YDL100C YBL022C YNL134C YHR154W YKL170W YER142C YGR228W YML007W YDR374C YNL225C YER094C YOR124C YGR132C YHL030W YOR020C YDR515W YOR052C YBL041W YCL055W YFR010W YBR170C YKL117W YLL009C YOR286W YKR011C YER021W YOR059C YFL006W YGL180W YER050C YDR533C YDL007W YMR004W YFR004W YKL196C YCL057W YOR153W YNL150W YBR072W YDL097C YML048W YOL038W YKL195W YBR173C YDL126C YGR231C YGL048C YGL263W YDR427W YKL087C YNL155W YMR076C YOR362C YCR082W YER058W YOR259C YEL065W
yil117c..haploid. cnb1 ecm18....7. ubr1 YEF3..tet.promoter. aqy2.b
BC185 56 8
YJL042W YMR089C YER026C YOR393W YJL005W YPL281C YDR010C YKL100C YGR226C YKL035W YMR256C YBR041W YPL123C YMR199W YKL141W YOR036W YDR503C YPR116W YDR225W YDL110C YML059C YGR222W YNL257C YKL194C YKL016C YLR258W YGR108W YBR139W YGR026W YOR125C YDL181W YCR075C YJR088C YBR157C YBR026C YGR149W YIL124W YMR076C YGR205W YBR075W YLR288C YPL053C YJR068W YDR516C YDR284C YOR317W YDL101C YMR304W YBR185C YJL153C YLR271W YMR110C YML100W YGR008C YGL258W YPR010C
cka2 fus3..kss1..haploid. rrp6 vps21 clb6 arg80 cup5 yer024w
BC186 12 37
YMR031C YCR009C YIL124W YKL195W YBR053C YDR372C YGL255W YLL026W YFR006W YJL153C YLR257W YBR132C
dig1 msu1 vps21 are1..are2..haploid. sgt2 ymr140w imp2 jnm1 fpr1 rpl34a....9. gcn4 arg80 gpa2 yel001c ste20....11. yer033c cka2 ynd1 ste2..haploid. yml005w sir3 sir1 sir4 ubr2 ymr029c YEF3..tet.promoter. cup5 yel008w nrf1 hes1..haploid. yer044c..haploid. rrp6 yer085c rps24a..haploid. clb6 cin5 rpl20a
BC187 13 34
YHR218W YAR010C YJR026W YJL027C YMR046C YJR028W YIL143C YBR012W-A YDR170W-A YBL101W-A YBL005W-A YML040W YMR051C
far1..haploid. bul1 yer033c dig2 ymr034c ate1 vma8 swi4 yml003w pac2 yhr011w....14. ste11..haploid. arg5.6 ard1 zds1 yor051c....14. ymr258c ubr1 yjl107c..haploid. vac8 ase1....12. gln3 ymr029c Calcofluor.white hdf1 cue1 dig1..dig2..haploid. ymr025w MMS yel010w pau2 yel067c sbh2 ymr014w
BC188 22 20
YIR042C YLR130C YHR208W YGL255W YGR286C YOR271C YJR109C YJR010W YPR074C YFL022C YGL125W YJR137C YLR092W YFR055W YOL064C YPL160W YDR502C YHR078W YER091C YGR055W YDL241W YKL001C
vps21 cka2 yer044c..haploid. rrp6 ade2..haploid. pex12 yel028w pcl6 dig2 yer083c yor021c mrt4 rip1 rpl6b ymr187c sbp1 ymr285c cin5 gpa2 ymr041c
BC189 55 8
YLR445W YOL154W YDR220C YHR126C YLR307W YCR040W YCL027W YGR290W YER135C YNL269W YKL031W YLR124W YML089C YOL085C YDR525W YPR081C YGL217C YOR186W YDR250C YLR416C YOR338W YGL010W YDL114W YLR329W YNL332W YCLX08C YFR012W YDL035C YPR096C YDR048C YGL183C YJL027C YLR415C YJL135W YBR240C YGL262W YCL026C YER187W YLL059C YMR206W YJR108W YDR446W YLR365W YGL222C YLR122C YLR308W YER085C YOR235W YOR100C YCLX03C YDL085W YGL258W YER097W YPL276W YJR150C
yil117c..haploid. fus2 yhr031c rad57 clb2 stb4 Doxycycline yhr039c
BC190 40 11
YLR148W YCR009C YOR124C YLR424W YOL006C YOR195W YGL255W YIL144W YBL036C YDR057W YMR061W YIL119C YHR054C YOR147W YKL172W YDR303C YLR301W YMR001C YBL077W YNL166C YJL123C YMR185W YJR054W YGL086W YFR006W YPR056W YOL076W YMR100W YDR495C YLR082C YKL195W YEL061C YDR315C YOR194C YGL241W YOL090W YJL031C YDR452W YGL021W YBL003C
yjl107c..haploid. fpr1 ste2..haploid. yea4 ecm18....7. ymr041c gcn4 ymr029c ubr1 gpa2 cup5
BC191 36 12
YBR053C YNL031C YER026C YHL020C YKL175W YMR188C YGL069C YJR034W YJR073C YPL144W YFL014W YGL077C YLR454W YDR133C YGR026W YDL181W YLR251W YMR110C YGL255W YLR168C YFR053C YDR074W YGL093W YNL015W YBR029C YKL195W YML128C YPR160W YHL028W YCR039C YJL056C YLR257W YLR132C YML100W YGR008C YMR304C-A
imp2 jnm1 cka2 whi2 erp2 gcn4 clb6 vps21 gas1 ubr2 ste7..haploid. yel001c
BC192 36 12
YCL046W YJL175W YOR333C YGL235W YOL046C YCR058C YDR029W YEL045C YDL032W YPR096C YKL158W YGR265W YLR402W YNR005C YMR095C YCR056W YCLX02C YDR112W YDR455C YDR269C YGR022C YOR139C YGL149W YDL062W YKR073C YGL175C YLR302C YML035C-A YDL152W YBR134W YDR187C YPR136C YGL239C YCRX05W YDR193W YMR158W-A
cmk2 fus3..kss1..haploid. yal004w bni1..haploid. ecm34 fus3..haploid. dig1..dig2 hpt1 ymr025w ste24..haploid. sap30 yhr039c
BC193 71 6
YPR108W YBR062C YGR228W YNL149C YML007W YHR027C YGL047W YFR050C YGR129W YOR007C YOR261C YER012W YFR052W YGL249W YGR253C YDL100C YBL022C YGL178W YHL030W YER094C YCL057W YGR048W YDR374C YGL020C YGR272C YGL010W YGR147C YGL061C YGR258C YFR023W YGR026W YGR209C YGR132C YIL075C YBR170C YGR184C YOR059C YGL243W YGR277C YGL254W YGL086W YOL038W YDL007W YMR004W YGL088W YFR004W YGL011C YGR186W YGL013C YGR009C YGL093W YGL173C YML048W YGL005C YGR196C YML125C YGR089W YDL126C YGL207W YGR231C YGR276C YGR142W YGL048C YGL263W YGL091C YNL155W YER142C YCR082W YGL241W YOR259C YEL065W
ubr1 ecm10 yil117c..haploid. ecm18....7. erg3..haploid. aqy2.b
BC194 25 17
YEL076W-C YFL065C YOL067C YJL078C YAL043C-A YIL154C YGL028C YFL067W YML040W YOR301W YGL211W YBL111C YHR094C YEL076C YOR135C YER189W YNL148C YLR463C YHL049C YDR020C YGR031W YEL045C YAR042W YEL075C YDR497C
ste20....11. tup1..haploid. yer033c cmk2 yjl107c..haploid. ymr025w hda1 ymr030w yml005w yel010w ymr031w.a ymr034c ymr014w yml003w eft2 yor009w ymr041c
BC195 28 15
YPR089W YGR115C YPR088C YBL101W-A YNR047W YLL006W YOR204W YNR051C YBL097W YCR081W YDL096C YDR014W YBR065C YER066C-A YJR026W YKL055C YDR448W YEL019C YGL175C YBL100C YLR082C YFL031W YFL032W YLR035C YDL205C YPL145C YBL005W-A YPR045C
afg3..haploid. hdf1 ymr145c yal004w ecm29 ymr141c ymr025w hda1 ymr030w cem1 cyc2 hmg1.haploid. sgs1 arg5.6 yaf1
BC196 21 20
YGR052W YHR087W YOL136C YFL014W YDR133C YHL043W YHR210C YPR149W YGR248W YER150W YDR277C YMR170C YDR529C YDR533C YOL084W YGR138C YLR297W YJL116C YCR021C YDR222W YPR157W
spf1 pex12 mrpl33 ymr258c eca39 sgt2 yhr011w....14. vac8 top1..haploid. ade16 swi5 yel033w ymr044w utr4 gln3 top3..haploid. cin5 rpd3..haploid. sbh2 CMD1..tet.promoter.
BC197 26 16
YLR445W YLR416C YMR065W YCL027W YIL037C YNL279W YIL060W YBL016W YLR042C YCLX10C YLL061W YJL199C YML047C YCL055W YJL170C YKL043W YOL104C YER187W YGL032C YIL080W YML045W YLR343W YNR044W YJL157C YCLX07W YDR241W
ste20....11. yil117c..haploid. hmg1.haploid. Itracozole dot4 ste11..haploid. ste5..haploid. fus3..haploid. dig1 ymr244c.a aep2 dig1..dig2 rnr1..haploid...9. ste4..haploid. ssn6..haploid. stb4
BC198 18 23
YHL047C YOR382W YOR153W YHL040C YLR346C YDR345C YDR270W YOL157C YOR135C YGR209C YOR136W YLR304C YNL146W YMR251W YOL158C YNL259C YLL009C YEL065W
far1..haploid. ras1..haploid. bim1....15. isw1..isw2 jnm1 ste11..haploid. tom6 mrt4 Cycloheximide isw1 bub3..haploid...2. erp4 npr2 pet111 ste24..haploid. stb4 fks1..haploid. yer044c..haploid. rnh1 ste4..haploid. cat8 ymr244c.a bub3....2.8.13.
BC199 69 6
YNR036C YNR039C YKL151C YCR021C YMR105C YDR010C YKL062W YPR160W YNL040W YNL081C YOR354C YDR116C YLR327C YML050W YGR088W YNL123W YNL005C YKL137W YNR049C YNL225C YKL109W YNL059C YNL160W YMR011W YHR092C YNL009W YNL274C YDR031W YDR342C YNL253W YNR067C YDR019C YNL039W YMR145C YNL280C YKR093W YNL231C YDR171W YNL284C YNR035C YMR031C YNL181W YNL306W YFR053C YNL011C YNL258C YEL011W YNL323W YBR072W YNL015W YNL084C YDR133C YML128C YNL052W YNL062C YNR026C YNL098C YDR277C YMR090W YLR312C YNL137C YNL100W YML100W YNL177C YNL008C YNL315C YNL141W YNL252C YDR343C
jnm1 pex12 CMD1..tet.promoter. yhl045w yor021c FR901.228
BC200 59 7
YGR222W YLR003C YGR128C YGL031C YGL028C YGL219C YGR148C YGR105W YGR209C YGL246C YGL102C YER056C-A YGR283C YGR034W YLR344W YGL257C YGR234W YNL162W YIL052C YGL077C YGR267C YGR024C YLR367W YGL020C YGR050C YGR074W YPL090C YBL028C YOR293W YGL029W YIL148W YGL159W YGL220W YDR209C YGL171W YGL086W YGR177C YGL088W YGR173W YGL054C YJL179W YNL002C YGR145W YGR075C YGR103W YGR089W YLR264W YOL127W YIL008W YGR142W YJL188C YGR272C YOR167C YGL070C YNL110C YGR264C YCL001W YLR333C YGL226C-A
pfd2.....14. ecm34 ecm10 AUR1..tet.promoter. ste12..haploid. erg3..haploid. sod1..haploid.
BC201 24 17
YMR018W YMR040W YCR003W YIL144W YGR226C YLR441C YIL169C YPL123C YDR254W YOR195W YKL092C YLR080W YOL155C YDR512C YBR203W YLL009C YLR283W YGL238W YDL239C YJL221C YOL090W YDR452W YDL069C YPR010C
yml005w vps21 sst2..haploid. rrp6 yjl107c..haploid. ymr025w ras1..haploid. rpl34a....9. yar014c ard1 ymr044w ymr034c ypl216w ymr014w vma8 ost3 ymr041c
BC202 37 11
YHL047C YMR105C YNL300W YGL121C YKR076W YEL049W YLR327C YMR250W YEL060C YFL014W YBR054W YDR391C YNL036W YNL160W YOR338W YMR244C-A YNL241C YHL040C YPR098C YCRX08W YPL088W YJL079C YER062C YKL103C YBR072W YOR382W YLR194C YNR056C YOL053C-A YOR299W YMR315W YDL124W YKL161C YEL065W YOR383C YJL223C YLR178C
vac8 erp4 cue1 rts1 bim1....15. pcl6 dig2 Cycloheximide yer044c..haploid. ste24..haploid. stb4
BC203 27 15
YBR143C YIL037C YNL279W YNL078W YFL026W YIL169C YNR071C YNL270C YBL016W YIL082W-A YLR042C YBR040W YGL032C YCRX18C YML047C YIL080W YOL166C YOL155C YCLX07W YCR089W YKR013W YAR068W YCLX03C YNR044W YKL189W YIL082W YHR084W
ste20....11. ste18..haploid. ssn6..haploid. mac1 ste11..haploid. ste5..haploid. ste4..haploid. fus3..haploid. yil117c..haploid. dig1..dig2 hmg1.haploid. ste12..haploid. yhr039c Doxycycline stb4
BC204 36 11
YBR053C YMR105C YGR226C YJL103C YML040W YML003W YPL123C YIL111W YFL014W YNL036W YDR314C YDL238C YDR374C YLR258W YLR312C YLR251W YPR010C YJL089W YLR080W YHL021C YFR053C YLR149C YEL011W YHR137W YOL117W YPL096W YBR203W YML128C YBR147W YPR160W YDR019C YEL039C YML100W YGR008C YOR289W YPL166W
yer085c ase1....12. ymr187c yel047c ecm29 yel010w KAR2..tet.promoter. ate1 yer084w fre6 ymr140w
BC205 13 30
YHL047C YLR228C YHL040C YLR346C YOR383C YDR374C YDL014W YMR058W YLR340W YBR296C YOL158C YDL037C YEL065W
rgt1 eca39 sgt2 HMG2..tet.promoter. pac2 ubp8 cem1 yel044w isw1 arg80 aqy2.b his1 ste18..haploid. pep12 erp4 yhr022c ymr031c mnn1 ecm31 cat8 yar030c ubr2 ste24..haploid. rrp6 yer066c.a top1..haploid. clb6 yil037c..haploid. phd1..haploid. cin5
BC206 43 9
YHR218W YEL076W-C YGR160W YFL007W YOR135C YBR074W YMR063W YML075C YDR123C YML040W YPR164W YPL044C YCR081W YDL096C YHR094C YPR088C YLL054C YLR024C YJL127C YBR065C YPL182C YDR054C YJR028W YOR116C YER056C YIL164C YEL048C YGL254W YLR403W YBL100C YNL158W YGR265W YJL008C YPL096W YLR331C YNL044W YEL045C YLR357W YDR497C YOR362C YOR060C YLR249W YNL004W
rgt1 hmg1.haploid. ymr034c yjl107c..haploid. ymr025w ppr1 ymr014w eft2 ymr140w
BC207 12 32
YML097C YLR318W YCR097W-A YCL067C YCR096C YGL117W YOR202W YJL088W YCR039C YLR266C YCR097W YOL118C
CDC42..tet.promoter. eca39 ste2..haploid. cyc2 isw1..isw2 are1..are2..haploid. kss1..haploid. fre6 rad27 ymr269w ade1 erd1 dfr1 AUR1..tet.promoter. yhl013c ymr141c sir2 sir3 sir1 ymr147w ymr009w yer041w erg5 erg6 Terbifine erg2 yjl107c..haploid. MMS ymr031w.a KAR2..tet.promoter. yor080w....3. phd1..haploid.
BC208 20 19
YCL025C YNL310C YFL014W YDL204W YBR047W YDR270W YER175C YGR257C YMR271C YOR152C YOR135C YOR136W YMR195W YLR304C YOR222W YMR058W YPL135W YER058W YKL103C YBR046C
rgt1 ymr285c pep12 cbp2 ade2..haploid. mnn1 zds1 aep2 mrt4 rip1 rnr1..haploid...9. rnh1 sap18 yer044c..haploid. yor015w vps8 yhl045w aqy2.b rpl20a
BC209 20 19
YLR108C YLR334C YCL019W YJR026W YGR122C-A YJR029W YML126C YML039W YMR050C YJR027W YOL106W YER160C YHR199C YAR009C YER138C YMR045C YMR096W YBL101W-B YJR148W YBL005W-B
rad27 vac8 hmg1.haploid. cue1 ras2..haploid. yhr034c ste5..haploid. ymr258c pex12 rml2....13. sin3 hpt1 yor021c yap7 top3..haploid. rpl27a....4. eft2 rpd3..haploid. FR901.228
BC210 27 14
YHR052W YOR360C YER186C YML108W YHL012W YLR276C YFL001W YDR082W YDR449C YGR145W YLR022C YPR157W YMR259C YBR061C YNL024C YLR243W YDR091C YKR086W YCR102C YER126C YPR169W YKL187C YJR097W YDL111C YLL034C YKR022C YOR226C
rpl8a rpl6b rps24a....9. ymr010w ecm1....3. yor072w dig2 PMA1..tet.promoter. rps24a..haploid. ynd1 tom6 ymr258c are1..are2..haploid. AUR1..tet.promoter.
BC211 18 21
YMR105C YGL037C YFL014W YBR169C YML128C YGR248W YPR160W YCL040W YDR001C YBR126C YLR258W YIL136W YFR053C YCR033W YML100W YMR250W YPL154C YLR178C
ste20....11. erg5 afg3..haploid. cka2 fks1..haploid. yer044c..haploid. rrp6 bub2 eca39 utr4 bul1 yml005w msu1 ymr031w.a sir3 rps24a..haploid. gas1 vps8 bub1..haploid...2.10. sbh2 swi6..haploid.
BC212 75 5
YCR062W YBR106W YHR138C YBL044W YFL052W YLR349W YOR272W YIL025C YCLX09W YOL016C YHL018W YGR050C YCR060W YBR100W YMR316W YGR254W YBR016W YJR114W YDR272W YDR215C YNL192W YER128W YKR103W YGR147C YHR079BC YOR135C YDL125C YDL102W YDL210W YGL189C YFR056C YCR085W YJR063W YGL193C YLR012C YCL076W YNR067C YNL257C YPL149W YOR366W YLR032W YPR020W YPL110C YIL102C YOR392W YBL086C YBR091C YJR150C YOR036W YGR073C YMR243C YCR071C YOR385W YML129C YJL116C YDR130C YOR106W YKL061W YOR369C YBR124W YOR097C YLR390W YEL040W YEL077C YLR113W YOL151W YPL007C YLR376C YLR232W YLR163C YLR271W YBR275C YHR211W YAR040C YDR224C
ste4..haploid. fus3..kss1..haploid. yer024w yer002w stb4
BC213 31 12
YGR115C YFL007W YGL212W YGL139W YGL028C YML003W YGL131C YGR265W YGR036C YGL140C YHL003C YML123C YDR053W YOR087W YGR106C YKL055C YGR205W YGR141W YGL167C YOR310C YGL175C YGR129W YLL006W YFL031W YGL058W YBL076C YPL145C YGR229C YGR025W YPL036W YGR010W
erg5 hdf1 ymr145c ecm29 ecm10 ymr030w cem1 yaf1 hmg1.haploid. ckb2 eft2 erg3..haploid.
BC214 10 37
YHR141C YDL191W YKR094C YIL052C YDR374C YNL162W YOR234C YCL074W YDL136W YLR167W
rgt1 IDI1..tet.promoter. hst3 sin3 cyc2 aep2 isw1..isw2 are1..are2..haploid. fre6 yor078w yer071c Lovastatin ubp8 hda1 mrt4 vps8 mad2 kin3 prb1 ymr293c yer033c pep12 pfd2.....14. ecm34 tec1..haploid. ymr285c erg3..haploid. hpa3 yer044c..haploid. ade2..haploid. ymr025w Nikkomycin utr4 cat8 imp2.....12. sbh2 bub3....2.8.13.
BC215 37 10
YLR445W YDR220C YHR126C YPL018W YCR040W YGR290W YLR307W YPL121C YPL187W YLR416C YLR124W YML089C YLR255C YGL010W YOR186W YDR250C YCLX10C YDR536W YFL013W-A YGR236C YDL024C YFR012W YDL035C YDR048C YCR022C YLR415C YJL135W YOL085C YGL034C YMR322C YJR108W YGR069W YCLX03C YPL276W YPL033C YDR525W YGL258W
yil117c..haploid. fus2 hpt1 yil037c..haploid. yhr031c rad57 clb2 yhr039c yap1 stb4
BC216 23 16
YJR025C YJR156C YOR071C YFL058W YHR015W YBR148W YHR054C YJR094C YLR231C YBR302C YNL332W YDR400W YOR192C YBL098W YFR047C YHR180W YIR030C YHL044W YGR144W YLR232W YKR097W YJL038C YNL128W
tup1..haploid. npr2 eca39 Doxycycline qcr2..haploid. mbp1 cnb1 isw1 she4 rnr1..haploid...9. tec1..haploid. ymr014w sap18 gas1 aqy2.b yap1
BC217 28 13
YOR293W YNL119W YOR360C YER186C YMR194W YGR128C YJR132W YHR065C YDR299W YGR145W YKL156W YPL139C YKL172W YDR370C YDR303C YAL059W YDL116W YPL210C YFR032C-A YCR095C YJL010C YGL103W YIL104C YER124C YJL061W YHR196W YDR257C YDR280W
HMG2..tet.promoter. IDI1..tet.promoter. rpl8a rpl6b RHO1..tet.promoter. ymr010w rpd3..haploid. yor072w ecm34 cyt1 Calcofluor.white yel028w ERG11..tet.promoter.
BC218 33 11
YMR040W YHR138C YBR053C YGR222W YBR128C YPR160W YLR242C YOL088C YPL165C YGL069C YPL096W YOL153C YFL062W YMR322C YGL051W YLR262C YGL047W YPR100W YKL133C YLR423C YCL067C YBR129C YDL215C YML128C YBR147W YDR058C YJL221C YCR039C YEL039C YNL011C YGR008C YOR289W YPR010C
jnm1 ase1....12. ade1 npr2 ste2..haploid. ard1 KAR2..tet.promoter. ymr140w yml003w fre6 pfd2.....14.
BC219 24 15
YLR307W YAR031W YMR232W YJR025C YIL117C YIL037C YHR214C-B YDR125C YDR366C YMR017W YFL026W YBR012W-B YBR067C YER138C YPL027W YFR023W YNL332W YJL037W YOR391C YOL104C YJR078W YBR040W YLR334C YGL032C
Doxycycline hmg1.haploid. ymr187c mbp1 ras1..haploid. fus3..haploid. dig1 yml005w yil117c..haploid. dig1..dig2 rnr1..haploid...9. ste4..haploid. isw1 ssn6..haploid. ste5..haploid.
BC220 30 12
YOR312C YNL149C YDR471W YBL018C YGL031C YKR057W YIL027C YKR094C YDR045C YGR034W YLR344W YML103C YNL162W YDR447C YML026C YMR112C YLR262C-A YOR293W YML024W YGL029W YIL008W YJL148W YJR094W-A YHR141C YIL148W YJL188C YGR272C YHR137W YDL136W YLR167W
yor009w fks1..haploid. pfd2.....14. c1..c2..haploid. ecm34 ecm31 yjl107c..haploid. tec1..haploid. utr4 yhl045w Calcofluor.white fre6
BC221 15 24
YDR029W YPR096C YCL020W YDL096C YJL150W YMR046C YBL101W-A YGL149W YOR135C YAR042W YJL019W YOR204W YMR095C YDR112W YIL141W
ecm29 fus3..haploid. ymr014w ymr030w yaf1 afg3..haploid. hmg1.haploid. yal004w rpl34a....9. cem1 gyp1 cmk2 ecm34 ymr147w hdf1 nta1 pac2 ymr025w pcl6 ymr031w.a his1 ste4..haploid. eft2 isw1..isw2
BC222 27 13
YPL159C YHR138C YHR208W YLL058W YDR530C YJL200C YOR230W YGL156W YDR213W YFL014W YML008C YDR453C YMR271C YGL125W YDR242W YMR015C YDL066W YMR062C YHR209W YCR106W YGL001C YMR011W YLL064C YPL170W YPR198W YMR191W YJR150C
yer071c erg5 Terbifine Itracozole erg2 dot4 Nikkomycin CDC42..tet.promoter. erd1 gal83 HU FKS1..tet.promoter. yer041w
BC223 35 10
YLR307W YAR031W YMR232W YJR029W YJR156C YIL117C YFL058W YCL027W YIL037C YNL279W YIL060W YHR005C YDR125C YKL178C YIL082W-A YLR042C YJR153W YGL032C YJR025C YBR067C YLR343W YPR015C YNL332W YCL055W YJL170C YJR078W YER187W YIL015W YBR040W YIL080W YJL219W YGL263W YDL244W YNR044W YLR213C
hmg1.haploid. mbp1 ras1..haploid. fus3..haploid. dig1 Doxycycline dig1..dig2 rnr1..haploid...9. ssn6..haploid. yaf1
BC224 29 12
YOR175C YCR016W YNL188W YIL144W YDL016C YEL033W YPL281C YNL225C YEL003W YOR103C YDL056W YDL003W YLR067C YKL092C YOR093C YDR515W YKL101W YMR076C YDR115W YJL023C YML063W YIL097W YJR135C YDL070W YDR302W YKL066W YLR283W YDR225W YBL003C
erg6 vps21 yjl107c..haploid. ymr025w ymr031w.a ecm18....7. ymr034c ymr141c ste12..haploid. cla4..haploid. gpa2 ymr041c
BC225 38 9
YOR333C YGL235W YOL046C YCR058C YOR139C YDR509W YNR069C YHR214W YJR038C YHR136C YOR383C YDL151C YMR095C YCR056W YCLX02C YCRX18C YER073W YDR360W YCLX08C YCRX12W YGL138C YAR043C YKL147C YGR225W YCR049C YPL136W YDL062W YKR073C YPL102C YLL059C YIL141W YLR428C YCRX19W YOR082C YDR243C YEL045C YPR136C YEL035C
ste24..haploid. cmk2 sap30 yal004w fus3..haploid. msu1 dig1..dig2 rad6..haploid. pex12
BC226 19 18
YDR384C YBR248C YMR062C YIL116W YKL218C YGL026C YCL009C YMR096W YMR094W YNR011C YCL030C YHR071W YDR035W YER147C YDL198C YBL070C YER052C YHR029C YBR046C
Itracozole rpl8a cem1 pau2 ymr010w fpr1 yer085c yel001c gal83 top1..haploid. yel033w msu1 yer066c.a ubr2 yhl045w yor051c....14. yel028w cup5
BC227 31 11
YER127W YKL009W YER006W YDR465C YKL021C YKR060W YDL063C YKL004W YHR169W YKL143W YKR081C YPL012W YNL075W YAL059W YOR294W YLR063W YHR085W YBR247C YJL010C YIL019W YLR068W YBL054W YJL125C YKR056W YKL078W YLR074C YKR024C YKL191W YNL141W YKL181W YKL146W
rpl6b ymr010w ecm1....3. ste2..haploid. she4 rps24a..haploid. yer085c rpl27a....4. sgt2 ost3 yel008w
BC228 16 21
YDR218C YML024W YMR157C YNL130C YIL148W YOR277C YIL124W YER026C YML063W YBR183W YJL153C YGR027C YAL018C YOL127W YBR191W YNL178W
rgt1 yer071c erg6 ppr1 pau2 erp4 yhl013c sst2..haploid. ecm34 rts1 sir2 ymr034c yer030w FKS1..tet.promoter. ubp8 ubr2 FR901.228 YEF3..tet.promoter. ste7..haploid. ymr293c imp2.....12.
BC229 27 12
YCL040W YKL062W YGR052W YDL204W YML091C YDL110C YIR039C YAL061W YER067W YGL259W YKL096W YLR012C YER096W YHR022C YDR533C YFR053C YLR149C YMR105C YJR008W YGR243W YPR160W YDR277C YMR090W YOL084W YEL039C YGL258W YOL047C
yel020c spf1 vps21 eca39 ecm1....3. pcl6 his1 yer085c top3..haploid. erg3..haploid. cin5 sbh2
BC230 27 12
YHL047C YDR345C YMR158W YIL172C YDL234C YOL158C YOR036W YOR385W YLR346C YDR270W YLL026W YPR002W YHL040C YOR382W YOL157C YDR115W YOR285W YOL015W YDL091C YOR153W YHR055C YIL098C YGR035C YGR209C YKL161C YJL165C YEL065W
npr2 ste24..haploid. ste11..haploid. ras1..haploid. ste4..haploid. bim1....15. mrt4 Cycloheximide ste12..haploid. gln3 hpa3 stb4
BC231 16 20
YMR054W YGL168W- YKL066W YER026C YKL062W YLR444C YGL255W YJL056C YFR053C YKL175W YLR132C YJL153C YNL170W YBR132C YBL077W YGR026W
tup1..haploid. afg3..haploid. ppr1 RHO1..tet.promoter. yml033w hda1 ecm1....3. ecm31 yel001c anp1 yea4 ecm18....7. vps21 gcn4 clb6 ubr2 yml003w sgt2 cup5 yor051c....14.
BC232 20 16
YDR170W-A YGR115C YMR291W YJR026W YDR537C YGL260W YMR046C YJR028W YJL027C YOR344C YDL205C YMR251W YBR012W-A YER100W YBR212W YLR312C YBL005W-A YML040W YLL013C YMR051C
vac8 ppr1 fus3..kss1..haploid. cbp2 ecm29 gyp1 bub2 MMS arg5.6 X2.deoxy.D.glucose yor051c....14. his1 swi4 yer084w ost3 aqy2.a
BC233 16 20
YOR293W YMR150C YLR130C YJL012C YOR320C YHR215W YHR136C YBR096W YGL255W YBR286W YOR285W YGL168W- YLR360W YML123C YGR216C YPL019C
yel020c cnb1 sir2 ste2..haploid. bub2 c1..c2..haploid. ecm34 yel047c rpl34a....9. cyc2 anp1 ynd1 ymr014w sbp1 fpr1 vma8 arg80 yar014c whi2 fre6
BC234 21 15
YCRX19W YCRX12W YCL046W YCL053C YAR043C YCRX20C YCLX02C YGR114C YCRX05W YCR058C YNL205C YCR056W YCL013W YCRX01W YCL060C YCR029C YCRX11W YCRX18C YJR026W YER097W YDR149C
kre1 cmk2 sap30 yal004w bim1....15. ecm1....3. fus3..haploid. ymr244c.a rnh1 Cycloheximide ste4..haploid. ste24..haploid. yap1 swi6..haploid. stb4
BC235 15 21
YDL181W YLR395C YOR356W YEL024W YNL052W YCL027W YKL097W-A YOL104C YKL062W YFR053C YDR134C YBL045C YML100W YBR040W YGL187C
HMG2..tet.promoter. vac8 cka2 yor078w eca39 ras1..haploid. his1 fus3..haploid. aep2 yhr034c stb4 yel033w ate1 rtg1 imp2.....12. ste24..haploid. yor051c....14. cin5 sgt2 Nikkomycin bub3..haploid...2.
BC236 31 10
YPR108W YML001W YNL188W YGL047W YIL070C YLR069C YOR261C YMR188C YFR052W YDR494W YKL170W YER142C YLL026W YLR262C YKR035C YCL067C YKR011C YER021W YDR115W YER050C YBL090W YDL056W YML063W YCR082W YGR053C YGR209C YNL122C YGL263W YDR427W YBR173C YPR010C
yil117c..haploid. npr2 vps21 yjl107c..haploid. cnb1 ecm18....7. ubr1 YEF3..tet.promoter. gpa2 aqy2.b
BC237 14 22
YDR218C YOR175C YJL138C YGL008C YLL045C YPR080W YJR009C YBR118W YML063W YGR192C YKR059W YMR186W YEL030W YPL201C
yel020c bul1 kim4 yhl045w yaf1 rpl6b yor009w hda1 rvs161..haploid. ard1 yor078w ste7..haploid. erp4 rts1 hat2 ymr031c erg6 erg2 yer085c yel010w phd1..haploid. yar014c
BC238 34 9
YJR156C YIL170W YFL058W YDR010C YKL062W YHR015W YNR073C YNR071C YDL245C YNL334C YJR153W YDL244W YNL024C YNR063W YAR047C YNR072W YIL171W YOL160W YDR533C YER185W YAL067C YEL070W YJL218W YMR324C YJL219W YNL052W YNL325C YNR074C YFL059W YJR158W YNL335W YKL223W YNL333W YEL069C
spf1 ssn6..haploid. rps24a....9. pex12 Doxycycline yor021c rnr1..haploid...9. Glucosamine mak10
BC239 18 17
YGR109C YMR250W YDL018C YGR157W YKR093W YML128C YDL003W YGL047W YGR228W YGR026W YER026C YGL020C YPR160W YDR096W YGL160W YGL227W YKL096W YGL187C
hes1..haploid. ste20....11. ecm1....3. yhl013c ymr025w Nikkomycin ecm10 top1..haploid. ecm18....7. vps21 his1 ubr2 arg80 erg3..haploid. FR901.228 yel001c ymr014w
BC240 19 16
YPL043W YLL008W YML043C YHR197W YGL029W YIL019W YIL103W YPL279C YKL172W YIL110W YGR027C YGL028C YKR081C YDR257C YPL093W YIL091C YHR143W YNL227C YIL128W
yel020c rad27 rpl8a rpl6b HMG2..tet.promoter. ecm34 yor072w ecm31 tom6 AUR1..tet.promoter. IDI1..tet.promoter. yel028w cyt1 ckb2 sgt2 rpl27a....4.
BC241 16 19
YNL120C YPR179C YGL029W YIL019W YLR287C YMR118C YDR110W YIL073C YGR272C YAL059W YDL063C YER124C YHR085W YDR280W YDL074C YDR299W
AUR1..tet.promoter. erg6 rpl6b Calcofluor.white bni1..haploid. yel028w yer085c rpl8a yap3 swi5 yor072w ymr258c ymr010w are1..are2..haploid. ckb2 isw2 rpd3..haploid. sod1..haploid. rpl20a
BC242 38 8
YPR096C YGL235W YLR308W YCR058C YGL024W YLR303W YGR290W YNR069C YCL060C YBR224W YDR053W YBL103C YJR038C YGR289C YGL217C YOR186W YCR056W YCRX20C YCLX02C YNR062C YAR043C YDR048C YGL149W YCR049C YJL018W YLR302C YPL073C YLR338W YOR082C YNL179C YLR054C YDL034W YPR136C YLR458W YBR045C YAR040C YFL015C YLR366W
ste18..haploid. cmk2 yal004w ste5..haploid. fus3..haploid. Doxycycline hpt1 rad6..haploid.
BC243 19 16
YDR045C YJL179W YFR001W YJR097W YLR197W YMR132C YDR110W YOR344C YGR272C YIL008W YNL244C YDR002W YJL148W YIL027C YML123C YKL122C YGL054C YKL082C YLR262C
hdf1 sap30 Calcofluor.white fpr1 ecm31 med2..haploid. AUR1..tet.promoter. rpl6b clb6 yel044w ecm34 cyt1 ckb2 isw2 utr4 fre6
BC244 25 12
YHL047C YOR306C YOL150C YGR176W YLR136C YMR103C YOR135C YOR385W YLL026W YNL160W YIR039C YNL146W YMR316W YHR209W YOR382W YCRX08W YDR476C YHR053C YHR055C YLR194C YNR037C YGR209C YGR198W YJL165C YEL065W
vac8 X2.deoxy.D.glucose erp4 cue1 bim1....15. ste11..haploid. pcl6 FKS1..tet.promoter. Cycloheximide ste4..haploid. ste24..haploid. stb4
BC245 30 10
YBL087C YNL188W YGR226C YLR441C YKR094C YML024W YEL003W YDL056W YDR225W YPR102C YNL225C YKL092C YFR023W YEL068C YLR423C YCL067C YJL102W YHR066W YPL124W YML063W YGL086W YNR073C YOR075W YOR287C YGR109C YIL148W YJL153C YDR452W YNL319W YGL021W
erg6 pep12 pfd2.....14. yjl107c..haploid. ymr025w yel001c ecm18....7. ymr034c yap3 ymr041c
BC246 15 20
YDR218C YLR378C YCR013C YHR179W YMR323W YKL081W YLR346C YOR074C YLR044C YML045W YBR067C YLR340W YLR109W YPL063W YNL071W
far1..haploid. rpl8a ppr1 mrpl33 ymr010w rps27b....11. ras1..haploid. yor072w yer066c.a PMA1..tet.promoter. yor021c vps21 yel028w cyt1 FR901.228 eft2 rpd3..haploid. cup5 ymr293c yer041w
BC247 25 12
YIR042C YDR220C YCR064C YPR193C YMR046C YJL185C YCR040W YER135C YKR041W YLR416C YLR124W YBL016W YDR250C YCL075W YFR012W YOR186W YAR060C YGL118C YER187W YGR043C YPR096C YKR032W YDL085W YCL013W YNL319W
erp2 sap30 dot4 yhr031c rad57 clb2 yer024w ste4..haploid. fus2 yap1 yer002w stb4
BC248 21 14
YOR175C YGR025W YHL018W YFL014W YPR197C YNL254C YGL175C YCR006C YOR008C YBL076C YMR063W YPL145C YLR331C YKL140W YGL167C YNR030W YDR497C YHL003C YGR229C YER001W YOR087W
hes1..haploid. erg5 eft2 ymr145c ecm29 ymr030w cem1 cyc2 hdf1 rml2....13. yaf1 hmg1.haploid. cla4..haploid. cup5
BC249 42 7
YCR062W YPL217C YHL018W YEL018W YBL044W YLR349W YDL216C YJL028W YDR449C YHR126C YER104W YLR210W YGR252W YIL099W YCRX20C YBL065W YER181C YCL076W YLR271W YLR280C YBR157C YOR186W YIL102C YOR392W YCR071C YOR223W YOR082C YPL073C YBR124W YHR184W YOR255W YPL149W YLR012C YLR054C YDR215C YLR279W YPL110C YGL256W YDR271C YAR040C YLR458W YDR224C
ste18..haploid. fus3..kss1..haploid. fus3..haploid. yer024w rad6..haploid. yer002w stb4
BC250 73 4
YKL003C YCR062W YKL056C YER004W YKL132C YKL009W YKL019W YJR036C YOR152C YKL116C YKL173W YDR010C YKR072C YPL119C YEL012W YMR035W YKR098C YHL030W YKL004W YKL213C YKL125W YMR034C YKR081C YBR090C-A YML109W YKL216W YPL246C YKL184W YKL200C YHR152W YKR005C YOR328W YKL074C YDR180W YKL014C YKL162C YKL010C YJL137C YKL188C YKL146W YKL204W YAL054C YKR046C YKL164C YKL187C YMR148W YKL105C YKL127W YKL055C YKR065C YIL024C YKR099W YKR080W YKL078W YEL030W YKR013W YER095W YKL015W YKR045C YKL007W YKR067W YKL171W YMR101C YKL108W YKL159C YLR173W YKL087C YKR018C YKR024C YKL191W YHR137W YKL085W YBR222C
she4 rps24a..haploid. ste2..haploid. sap18
BC251 73 4
YHL047C YMR213W YNR037C YGR098C YIL078W YMR103C YKL153W YGL205W YJL195C YNL146W YPR094W YER137C YDL234C YCR012W YOR040W YDR534C YEL049W YER041W YOR136W YNL012W YLR322W YFL014W YLR346C YMR206W YHR094C YGL168W YNL160W YML102C-A YBR004C YNL065W YBR144C YDR299W YBR032W YCRX08W YNL241C YOL157C YPL216W YHL040C YDR490C YOR382W YAR020C YNL036W YPL088W YKR029C YER017C YOR225W YGR192C YDR516C YGR213C YMR102C YDR050C YER062C YGL032C YMR244C-A YBR072W YHR055C YBR136W YLR397C YGL157W YOR009W YLL019C YJL052W YOL015W YGR209C YNL157W YOR383C YCL075W YAL018C YPL270W YNL229C YKL161C YJL165C YOR299W
ste24..haploid. rts1 erp4 stb4
BC252 10 29
YFL014W YKL073W YOR195W YOR147W YGR228W YGR222W YPL026C YLR080W YDR357C YGR008C
tup1..haploid. ymr040w ste2..haploid. pet127 vma8 kss1..haploid. ost3 ymr140w hmg1.haploid. ade1 yer067c.a fre6 ard1 mrt4 zds1 gcn4 arg80 gpa2 pet111 yap7 cup5 hes1..haploid. erg6 CMD1..tet.promoter. rml2....13. KAR2..tet.promoter. his1 phd1..haploid. cin5
BC253 29 10
YMR018W YCL018W YGL158W YDL016C YCL037C YEL033W YKR078W YBL097W YNL136W YMR017W YPL027W YBL053W YEL070W YLR318W YGR205W YGL086W YHL037C YBR142W YAL067C YPR186C YJL148W YFR032C YLL013C YOR287C YOR118W YDL239C YDL205C YGL194C YDR326C
rpl6b yjl107c..haploid. MMS phd1..haploid. ymr034c ymr141c X2.deoxy.D.glucose ymr258c are1..are2..haploid. ymr041c
BC254 72 4
YOR272W YPR077C YBR106W YOL093W YLR132C YGL262W YBL044W YJL015C YGL176C YPR170C YGR226C YDR329C YDR449C YJR014W YKR003W YOL103W YHR035W YLR059C YEL040W YOR385W YLR352W YGR252W YER128W YGR228W YDL210W YGR045C YDL102W YDR542W YDR008C YNL257C YPR046W YHR134W YJR133W YPR022C YJL050W YOR056C YIL100W YBR157C YKL030W YIL019W YOR392W YER132C YIL102C YLR456W YFL051C YJL116C YLR286C YDR474C YOR180C YLR163C YLR288C YPL242C YLR080W YGL032C YOL008W YJR068W YMR123W YLR390W YPL007C YIL039W YDL103C YMR306W YOR242C YDR010C YLR284C YCR041W YDL244W YJL153C YGR073C YBR023C YGL007W YPR134W
yer024w fus3..kss1..haploid. yer002w pac2
BC255 15 19
YJL049W YDR505C YLR423C YFL062W YOR195W YGR222W YIL144W YOR215C YPL026C YOR289W YJL031C YEL020W-A YLR312C YNL258C YKL001C
erg6 kss1..haploid. ymr040w ade1 yel047c yjl107c..haploid. yml034w ras1..haploid. ste2..haploid. msu1 ost3 ard1 KAR2..tet.promoter. his1 yap7 cin5 gpa2 fre6 ymr140w
BC256 14 20
YMR143W YIL119C YKR093W YOR126C YDR497C YGL255W YCL037C YJL056C YFR053C YKL175W YGR238C YJL153C YNL170W YJR073C
yor051c....14. sap30 YEF3..tet.promoter. yer083c yel001c ecm1....3. Terbifine med2..haploid. cup5 pet117 sir1 gcn4 clb6 ubr2 phd1..haploid. cyt1 yap1 whi2 fre6 bub3..haploid...2.
BC257 20 14
YKL004W YOR323C YDR384C YGL202W YER028C YGR110W YKL211C YML116W YMR095C YDL182W YKR099W YLR179C YMR096W YCL026C-A YKL191W YKL078W YJR111C YMR094W YNL124W YKR050W
ras2..haploid. cka2 rrp6 YEF3..tet.promoter. pex12 ste2..haploid. she4 rps24a..haploid. vps21 gas1 ubr2 cin5 yel001c yel008w
BC258 12 23
YLR059C YGR055W YOR108W YCL008C YGR204W YGL262W YDR158W YGL184C YMR296C YGR061C YOL008W YDR234W
ras1..haploid. msu1 vps21 gas1 ckb2 fre6 jnm1 fus3..kss1..haploid. mrt4 ubr2 isw2 gpa2 yel001c cka2 mrpl33 sir2 rip1 sir1 yer002w cin5 yer044c..haploid. ade2..haploid. eft2
BC259 34 8
YIR037W YFR015C YER053C YLR132C YAL008W YGR248W YCL040W YCRX01W YMR250W YHR104W YLR327C YHR087W YPL154C YJL164C YCRX02C YKL096W YOR087W YHR016C YLR219W YKL036C YGR194C YDR074W YKL103C YMR105C YEL073C YLR345W YML128C YPR160W YBR126C YJL153C YGR008C YLR178C YMR297W YFR053C
ras2..haploid. fks1..haploid. rps24a....9. rrp6 ecm1....3. rvs161..haploid. msu1 rps24a..haploid.
BC260 38 7
YJL007C YLR416C YFL058W YOR393W YJR152W YJL028W YPL121C YPL281C YOR391C YNL270C YOL085C YFL012W YDR102C YCLX10C YOR268C YDL114W YCL074W YEL070W YCLX08C YDL035C YLR184W YIL171W YOL166C YER185W YCR040W YJR157W YOR348C YOR376W YLR236C YBL007C YGR099W YDL101C YNL017C YCLX03C YDL085W YDL244W YGR069W YAR040C
fus3..kss1..haploid. rps24a....9. rad57 clb2 vps8 swi5 mak10
BC261 14 19
YIR005W YMR062C YNR056C YPL033C YBR047W YHR136C YBR147W YGR110W YGL224C YAL067C YOL064C YOL119C YDL198C YNL178W
hes1..haploid. rrp6 cka2 pfd2.....14. pac2 yml033w yal004w ecm31 yer083c sir3 ecm18....7. clb6 sbp1 gas1 ubr2 whi2 yaf1 rpl12a CMD1..tet.promoter.
BC262 24 11
YGL158W YLR132C YGR238C YGL255W YKL175W YJR073C YJL152W YPL131W YJL153C YJL056C YLR061W YDR233C YNR046W YHR188C YOR153W YNL080C YBR029C YBR011C YNL169C YLR062C YDR510W YJL151C YMR307W YDR406W
yal004w ecm29 ecm31 med2..haploid. KAR2..tet.promoter. gcn4 clb6 pet127 yap7 kss1..haploid. yer034w
BC263 22 12
YGL158W YCR010C YMR046C YLR303W YJL028W YML040W YKL012W YJR028W YGL149W YHL037C YDL160C YAL067C YLR302C YFR032C YMR051C YFL031W YGR002C YNL226W YDL205C YMR096W YBL005W-A YOR348C
ste18..haploid. afg3..haploid. X2.deoxy.D.glucose pau2 pac2 pch1 eca39 yal004w MMS yor051c....14. swi4 yhr039c
BC264 44 6
YCR062W YCL042W YCRX12W YNR075W YMR046C YCR058C YPL102C YHR214C-B YCRX01W YCL060C YCRX11W YMR050C YIL060W YDR366C YKL158W YDR340W YBR012W-B YBR012W-A YCLX02C YCRX18C YCRX02C YJL153C YAL005C YGR114C YAR010C YJR026W YKL147C YCRX14W YJR028W YCR080W YGL062W YJR020W YMR096W YHR145C YAR068W YOR199W YLR198C YDR187C YCL024W YOL046C YCL013W YCR029C YBL005W-A YCRX03C
ymr244c.a sap30 ste4..haploid. fks1..haploid. ymr269w swi6..haploid.
BC265 52 5
YPR078C YOL154W YLR416C YGL033W YCL052C YLR438W YLR091W YJL119C YER135C YPR195C YHR125W YCR027C YOR087W YOR391C YOR274W YBL055C YDR196C YPR175W YHR136C YLR313C YOR114W YDR281C YMR132C YDR538W YOR213C YLR004C YOR162C YJL077C YER173W YPR193C YER054C YDR403W YKL036C YOR297C YJL176C YOL045W YOR343C YCL063W YJR160C YKL118W YLR297W YBL007C YPR035W YMR113W YLR116W YNL331C YJL141C YLR316C YDR332W YLR122C YLL027W YGR057C
clb2 bub1..haploid...2.10. rvs161..haploid. sgs1 pch1
BC266 8 32
YAR010C YJR026W YLR082C YJR028W YBR012W-A YBL101W-A YBL005W-A YML040W
ecm29 ymr014w yor015w sod1..haploid. yml003w ymr030w pac2 fpr1 hda1 yhr011w....14. rpl34a....9. yor021c yhr031c yap7 ubr1 cla4..haploid. ypl216w sir4 ymr029c Calcofluor.white rpl27a....4. yel008w ssn6..haploid. yal004w yel047c ymr025w sgs1 yel010w yel067c rtg1 ste4..haploid. yar014c
BC267 51 5
YFR001W YGR072W YJL120W YCR058C YPL018W YCR001W YGL244W YGR128C YGR183C YGR081C YGL028C YGR105W YGL246C YGR210C YDL213C YNL136W YLR221C YGL073W YGL144C YGR005C YGL106W YOR091W YGL111W YKR093W YGL116W YGR146C YGL220W YGL171W YGR141W YGL023C YGL078C YAR061W YGR167W YFL023W YCR047C YNR025C YGR196C YGR119C YGR103W YGR089W YGR274C YGR051C YKL083W YGL110C YGR245C YGL048C YGL134W YMR269W YGR144W YGR200C YDL148C
erg3..haploid. ecm10 rts1 erp4 ymr269w
BC268 15 17
YLR445W YLR334C YLR353W YBL016W YLR416C YGL033W YLR042C YCL027W YCLX10C YOL104C YCLX07W YJR157W YOL166C YGL032C YML047C
Itracozole dig1..dig2 dot4 ste11..haploid. ste5..haploid. ste4..haploid. fus3..haploid. dig1 aep2 clb2 vps8 FKS1..tet.promoter. ste12..haploid. ste24..haploid. yil117c..haploid. yer002w stb4
BC269 23 11
YDR012W YDR218C YCR031C YIL018W YEL033W YLR441C YKR094C YJL138C YPL220W YNL018C YJR123W YKR059W YDL228C YOR312C YPR080W YML063W YKL216W YEL034W YIL148W YLL045C YBR118W YDL229W YLR076C
yhl042w ymr034c sst2..haploid. gyp1 hda1 hat2 mrt4 rps24a..haploid. yor078w ymr285c rts1
BC270 36 7
YKL062W YMR252C YJL105W YOL161C YHR156C YLR327C YDL245C YML131W YMR011W YNL009W YLR460C YNL274C YEL070W YMR015C YER066C-A YDL181W YAL035C-A YKR093W YNR071C YNR072W YNR074C YFL053W YFR053C YER046W YAL063C YNR056C YBR203W YML128C YBR299W YPR160W YLR300W YNR002C YLR312C YIL120W YML100W YJR095W
ras2..haploid. spf1 yor021c pfd2.....14. top3..haploid. yer066c.a pex12
BC271 14 18
YJL175W YGR265W YMR006C YBL012C YOL046C YGL149W YAR042W YPL136W YPR089W YOR302W YHL010C YDR455C YOR153W YPR096C
hes1..haploid. Itracozole cmk2 ecm34 ste4..haploid. fus3..haploid. cem1 dig1..dig2 ymr269w hmg1.haploid. his1 ste11..haploid. ste24..haploid. yap7 eft2 rnr1..haploid...9. ymr025w stb4
BC272 21 12
YGR192C YMR018W YJL045W YGR273C YLR044C YMR017W YFR057W YOL086C YBR118W YDR154C YGL194C YHR185C YGR226C YAL067C YBR180W YMR186W YCL026C-A YFR023W YML047C YEL017C-A YBL097W
rgt1 X2.deoxy.D.glucose ymr187c dig1..dig2..haploid. MMS yel010w yel059w ymr034c phd1..haploid. prb1 eft2 yaf1
BC273 28 9
NORF14 YEL033W YCRX01W YCL060C YCRX11W YKL158W YOR085W YOL069W YGL217C YBL012C YCL014W YCRX02C YGL239C YGR114C YLR338W YDR095C YBR113W YGL149W YDR448W YCR065W YDL160C YFR053C NORF17 YER109C YDR149C YOR374W YHR213W YCLX07W
ras2..haploid. cmk2 ecm1....3. bim1....15. tec1..haploid. Cycloheximide ste4..haploid. ymr269w stb4
BC274 31 8
YKL031W YMR251W YFL019C YGL180W YML089C YFL032W YMR280C YCRX20C YDR112W YDR455C YKL198C YDR269C YJL172W YHL040C YOR139C YJL027C YGL132W YHL037C YDL160C YLR302C YFR032C YFL031W YOR060C YDL156W YDL205C YPR136C YAL020C YGR190C YGR006W YMR158W-A YDR326C
X2.deoxy.D.glucose ase1....12. yal004w ymr025w ste11..haploid. MMS hog1..haploid. rad6..haploid.
BC275 12 20
YDR309C YLR414C YDR282C YLR334C YMR316C-A YJR028W YGR040W YLR452C YHR142W YDR085C YMR304C-A YLR350W
yer071c ras2..haploid. hmg1.haploid. fus2 yor078w dig1..dig2 ste11..haploid. ald5 fus3..haploid. dig1 gal83 kim4 yil117c..haploid. dfr1 Terbifine kin3 yap7 prb1 sgt2 ste5..haploid.
BC276 30 8
YMR065W YOR249C YKR078W YDR532C YJL049W YPL193W YDR325W YCR039C YDR222W YPL210C YBR186W YKL082C YLL011W YIL073C YJR003C YKR095W YOR006C YPL216W YFL002C YJL148W YDL213C YEL030W YOL109W YPL038W YLR265C YKR022C YGL256W YPL095C YBR009C YOL014W
afg3..haploid. ymr141c ymr010w yor072w erg6 rad57 are1..are2..haploid. yml018c
BC277 15 16
YBR072W YJL037W YFL014W YGR088W YOR392W YMR017W YLR411W YLR080W YOL083W YKL062W YPR160W YER179W YIL055C YBR250W YLR004C
jnm1 hdf1 pau2 ade1 ymr187c ymr025w yer033c ade16 Lovastatin KAR2..tet.promoter. yel033w rtg1 isw1 top3..haploid. eft2 imp2.....12.
BC278 14 17
YMR105C YFL014W YML128C YBL007C YNL160W YCL040W YPR160W YJL153C YFR053C YML100W YLR258W YCRX09C YMR250W YDR074W
yhr039c ras2..haploid. afg3..haploid. cka2 swi6..haploid. mbp1 ecm34 yer085c rvs161..haploid. sgs1 erp2 yel033w hir2 utr4 bub1..haploid...2.10. rpl12a bub3..haploid...2.
BC279 13 18
YDR045C YJL179W YGR234W YKL156W YLR264W YOR167C YDL061C YIL008W YNL244C YLR325C YFR032C-A YHR143W-A YOL014W
AUR1..tet.promoter. erg6 Calcofluor.white fks1..haploid. yor078w ecm34 yml033w med2..haploid. kim4 RHO1..tet.promoter. KAR2..tet.promoter. yor051c....14. ste12..haploid. cyt1 sap30 isw2 utr4 sod1..haploid.
BC280 26 9
YGL033W YFR015C YMR101C YFL052W YDR010C YKR076W YOL161C YNR071C YJL105W YDL245C YLR460C YJR158W YGR293C YBR297W YJL045W YPL054W YER046W YDR402C YKL187C YBR300C YBR299W YGL263W YKL221W YLR312C YNR060W YEL069C
ras2..haploid. spf1 fus3..haploid. dig2 cyc2 Doxycycline rad6..haploid. top3..haploid. pex12
BC281 11 21
YPR088C YLR217W YFL031W YGR265W YPL044C YLR339C YJR028W YOR030W YBL005W-A YOL158C YNR005C
rgt1 arg5.6 cmk2 ase1....12. ymr029c erg5 eca39 yml003w hda1 ymr030w cyc2 yor006c yer050c hdf1 ymr014w pet127 ymr025w eft2 yjl107c..haploid. yaf1 yhr039c
BC282 46 5
YNL329C YNL201C YNL184C YNL173C YCR021C YLR069C YKL062W YMR031W-A YNR055C YNL081C YOR354C YNL231C YNL073W YDR133C YNL026W YEL024W YNR020C YKL109W YNL059C YNL160W YNR045W YNL075W YNL252C YNL274C YDR342C YNR044W YDL181W YMR145C YNL335W YNR035C YMR031C YNR052C YFR053C YOR065W YNL258C YNL118C YFL014W YNL169C YNL131W YNL005C YLR312C YNL137C YNL100W YNL315C YLL041C YNL163C
imp2 yor021c yhl045w pex12 his1
BC283 15 15
YPR078C YLR365W YPL033C YER085C YJL089W YIL074C YMR095C YPL092W YLR343W YBR296C YMR096W YNR058W YHR137W YGL180W YOL118C
cka2 yel044w yel047c hst3 rps27b....11. msu1 ymr244c.a rad57 dfr1 ssn6..haploid. tom6 hog1..haploid. gas1 yap7 isw2
BC284 15 15
YBR072W YLR346C YDR345C YMR125W YOR152C YOR136W YOR049C YLR304C YDR406W YHR136C YER124C YGR282C YPL019C YOR153W YHR116W
erg5 yer044c..haploid. ade2..haploid. mnn1 cyc2 mrt4 rip1 pet111 ymr285c ymr044w ymr029c ymr269w ras1..haploid. ynd1 imp2.....12.
BC285 37 6
YHL018W YCL018W YEL018W YGL047W YGL262W YAL064W YJL028W YKR057W YDR449C YJL105W YFR056C YIL058W YHR079BC YCL068C YHR185C YKL194C YER104W YER181C YCL076W YLR271W YKL030W YIL102C YFL051C YOR272W YIL071C YLR012C YBR124W YOR082C YOR376W YLR376C YBR152W YKR005C YGL256W YER155C YOR348C YAR040C YLR458W
ste18..haploid. fus3..kss1..haploid. yil037c..haploid. fus3..haploid. yer002w yer024w
BC286 20 11
YNL166C YNR004W YNL182C YNL039W YNL119W YMR011W YHR136C YNL207W YIL104C YGR142W YNL001W YLL062C YOR207C YNL075W YOR006C YLL061W YCR021C YIL103W YNL022C YDR299W
rpl6b yel047c ecm1....3. tom6 yer050c yhr031c yor021c Calcofluor.white sod1..haploid. pex12 rpd3..haploid.
BC287 10 22
YAR071W YJL012C YHR215W YLR346C YHR136C YDR281C NORF17 YML123C YPL019C YER072W
sap30 dot4 hst3 ate1 rps27b....11. ste18..haploid. vac8 pep12 ase1....12. mnn1 yel033w yel008w FR901.228 ras2..haploid. cla4..haploid. cue1 pch1 bub2 top1..haploid. his1 cat8 pet111
BC288 13 16
YLR130C YGR052W YKL096W YEL073C YGL077C YMR179W YGL263W YHR185C YIL071C YMR117C YIR030C YDR222W YBR078W
ras2..haploid. yea4 hst3 cem1 HU yil117c..haploid. mrt4 KAR2..tet.promoter. yor080w....3. ymr285c gas1 arg80 rpl27a....4. yhl045w vma8 imp2.....12.
BC289 23 9
YKR057W YCR040W YNR041C YGR226C YOL073C YBR100W YOL001W YKL053W YLR460C YGR108W YIR010W YML047C YBL027W YGR106C YJL045W YCR102C YLR456W YJL002C YPL003W YPL053C YHR184W YGR069W YBR019C
rgt1 pep12 fus3..kss1..haploid. yor009w yel010w yer024w prb1 cyc2 yer002w
BC290 23 9
YGR072W YIL170W YGL255W YHL012W YPL183C YPL093W YHR124W YOR342C YDR006C YML107C YOR349W YAL059W YBR061C YMR259C YLL011W YDR091C YHR014W YEL030W YLR435W YHR088W YDL171C YPL095C YDR280W
rpl8a rpl6b rps24a....9. ymr010w yor072w qcr2..haploid. rps24a..haploid. cmk2 are1..are2..haploid.
BC291 34 6
YGR060W YGR284C YGR058W YGR222W YGL139W YGR226C YJR009C YMR015C YGR272C YGR189C YDR014W YGL020C YGR275W YHR154W YGR040W YGL160W YGL039W YLR309C YGR026W YOR312C YGL094C YDL058W YKR093W YGL086W YGR129W YGL151W YGR196C YDR365C YGL238W YGL048C YDR068W YGR280C YGR246C YGR057C
ecm10 yea4 yor080w....3. phd1..haploid. erg3..haploid. yel001c
BC292 25 8
YFR017C YDR258C YCR048W YCR088W YHR087W YJR114W YNL144C YLR346C YDL022W YDL114W YML123C YHR174W YHR008C YCRX08W YIL011W YLR109W YMR251W YPL019C YLR348C YDR516C YHR215W YNR037C YDL023C YHR136C YAR040C
ste18..haploid. yor021c mrpl33 yhr011w....14. ste4..haploid. rpl27a....4. rps27b....11. stb4
BC293 22 9
YGR248W YMR105C YDR529C YKL062W YMR250W YGR088W YGL037C YDL204W YEL024W YNL274C YKL016C YER067W YOL155C YBR095C YGL187C YNL015W YDR516C YFL014W YML128C YDR032C YML100W YGR008C
ste20....11. cka2 ade2..haploid. yhr011w....14. sgs1 rtg1 phd1..haploid. pex12 bub3..haploid...2.
BC294 11 18
YCL064C YIL016W YDR513W YGR035C YNL160W YIL070C NORF12 YDR406W YOR161C YOL151W YOR153W
yhl013c gfd1 cka2 yal004w rrp6 YEF3..tet.promoter. eca39 ald5 ste11..haploid. cnb1 ssn6..haploid. tec1..haploid. bub3....2.8.13. ste4..haploid. sod1..haploid. stb4 yer044c..haploid. clb6
BC295 19 10
YPL182C YOR082C YJR053W YGL158W YMR095C YCL010C YMR096W YOR345C YDL156W YEL048C YDR374C YKR073C YPR168W YNR069C YGL024W YCR049C YDR475C YDL062W YPL136W
cmk2 yel047c ymr025w fus3..haploid. ymr030w ymr014w eft2 ste24..haploid. cyt1 pex12
BC296 19 10
YOR298W YMR077C YPL193W YKL125W YNL182C YDR020C YDL062W YOR012W YOL118C YNL279W YHL012W YNL075W YDR019C YHR014W YER124C YBR175W YDR222W YDL063C YLR112W
spf1 mrpl33 yhr031c yel028w tom6 rpl20a sod1..haploid. rps27b....11. rpd3..haploid. rps24a....9.
BC297 19 10
YDR218C YCLX08C YLR184W YLR123C YLR054C YER085C YEL057C YJR150C YAR069C YHL012W YHR185C YER179W YPR081C YPL276W YCL006C YGR043C YNL319W YER187W YHR156C
cmk2 hpt1 yil037c..haploid. yhr031c clb2 X2.deoxy.D.glucose yel033w hog1..haploid. swi5 yhr039c
BC298 38 5
YHL018W YOL093W YGL262W YFL052W YDR329C YAL064W YKR103W YIL127C YGR252W YNL290W YJR116W YFL012W YLR024C YHL035C YKL190W YAR070C YCL076W YLR271W YER132C YLR456W YKL055C YJL116C YDR474C YOR180C YJL176C YHR125W YIL039W YPL223C YBR152W YPR116W YPR077C YKR005C YOR148C YJL153C YGL256W YGR069W YLR458W YPR134W
X2.deoxy.D.glucose fus3..kss1..haploid. yer024w yer002w yml005w
BC299 37 5
YPR039W YJR010C-A YOR277C YKL146W YPR094W YJR034W YFL014W YPL154C YLR135W YMR158W-A YBL012C YOR314W YKR098C YJL164C YBR144C YLR006C YPR098C YDR095C YCRX08W YER054C YDR448W YOR225W YDR516C YHR125W YKR029C YDR074W YMR244C-A YBR136W YHR064C YJL182C YLR035C YOL115W YOR134W YOL053C-A YGL263W YBR049C YOR299W
ste24..haploid. ras2..haploid. rts1 ste11..haploid. erp4
BC300 13 14
YLR445W YDR418W YLR185W YDL221W YLR179C YCR031C YBR015C YBR189W YJL191W YLR348C YER131W YDR382W YPR044C
yel020c yel059w ymr030w ymr145c ecm29 gyp1 ymr029c anp1 isw1..isw2 ras1 yap7 yhl045w yer071c yer084w
BC301 15 12
YNL105W YHR214W YJR026W YER175C YJR028W YFR057W YHR018C YJL019W YBR012W-A YNR069C YMR051C YJR154W YKR092C YIL141W YLR385C
imp2 cmk2 erp4 yal004w yel047c bul1 yhr011w....14. fus3..haploid. rpl34a....9. ymr014w isw2 sst2..haploid.
BC302 44 4
YDR218C YER184C YOR277C YKR029C YLR319C YNL300W YNL190W YBL067C YNL131W YBL112C YEL060C YFL014W YLR135W YJR143C YOR268C YNL160W YKR098C YJL164C YOR198C YDR322C-A YDR168W YIL078W YMR157C YLR006C YLR397C YLR346C YKL176C YGR249W YGL167C YDR050C YDR448W YMR244C-A YBR072W YBR136W YGL157W YDR315C YLR035C YBR084C-A YLL019C YCR024C-A YLR236C YGL194C YOR204W YOR299W
anp1 ste24..haploid. rts1 erp4
BC303 35 5
YJL007C YIL016W YFL012W YER186C YCR058C YGL024W YLR303W YJL028W YBL069W YDR449C YFL014W YDL151C YDR102C YPR157W YDL039C YMR259C YDL037C YDL062W YJL116C YOR379C YLR302C YOR393W YLR125W YBR238C YOR255W YLR236C YLR308W YCLX03C YCL013W YDL038C YMR096W YNR066C YHR137W YMR094W YFL011W
swi5 ecm1....3. fus3..haploid. med2..haploid. rps24a....9.
BC304 19 9
YDR034W-B YJL017W YBR203W YFL014W YKR061W YML118W YGR144W YMR040W YOL162W YMR008C YDR374C YPR197C YLR417W YOR385W YHR209W YHL048W YKL150W YGR043C YDL037C
rgt1 yer071c CDC42..tet.promoter. bim1....15. HU zds1 sbp1 prb1 sap1
BC305 34 5
YLR434C YLR349W YKR057W YDR329C YDR449C YEL031W YJL105W YDR272W YDL102W YCLX10C YLR286C YMR243C YOR330C YPR044C YPL238C YOR186W YLR456W YFL051C YMR076C YJL002C YGR073C YIR019C YOL151W YEL022W YPL053C YBR124W YJL190C YOR025W YBR029C YBL007C YPR152C YDR334W YMR293C YPR134W
yer024w ald5 fus3..kss1..haploid. sod1..haploid. yer002w
BC306 11 15
YJL037W YFR031C YJL147C YCR096C YOR195W YIL144W YHR137W YPL060W YMR018W YGL021W YMR065W
erg6 sst2..haploid. yjl107c..haploid. yml034w yer083c ymr141c KAR2..tet.promoter. yer030w ymr140w ymr025w phd1..haploid. cin5 fre6 ymr041c rps24a....9.
BC307 41 4
YLR293C YER033C YOL143C YJL171C YJR045C YFL039C YOR267C YBR114W YDR299W YLR135W YLR044C YJR010C-A YGL205W YIL109C YOR268C YNL146W YLL040C YBR144C YOL126C YIL078W YNL241C YPL222W YLR006C YNL043C YGR249W YOL035C YER165W YKR029C YKL216W YBR136W YHR064C YGL157W YOR247W YLR134W YBR084C-A YGL015C YLL019C YLR110C YGL194C YPL184C YCL075W
ste24..haploid. rts1 erp4 ymr140w
BC308 18 9
YDR065W YER087W YJR094C YJR098C YMR322C YLR070C YDR191W YBR280C YNR032W YLL062C YMR081C YKR077W YKR041W YNL304W YLL046C YFR012W YHR150W YDR064W
yor006c erp2 mac1 yil037c..haploid. yil117c..haploid. clb2 bub3....2.8.13. hog1..haploid. mak10
BC309 40 4
YKR103W YDR416W YOR393W YLR349W YJL050W YJL028W YKR057W YGR133W YER104W YPL259C YEL040W YDR272W YOL132W YPR034W YGR228W YHR079BC YDR102C YDL125C YLR171W YMR083W YPR084W YMR128W YKR044W YBR297W YKL030W YOR392W YOL160W YIL166C YGR177C YLR210W YCR055C YHR184W YOL125W YLR376C YGL256W YBR275C YOR348C YAR040C YLR366W YML072C
ade16 fus3..kss1..haploid. yer024w yer002w
BC310 40 4
YOR175C YMR213W YMR103C YGL168W YOR040W YKR098C YBL067C YBR114W YNL012W YLR397C YLR135W YNL036W YML087C YDR374C YGL203C YOR022C YJL164C YDR322C-A YDR291W YGL215W YFR023W YOL126C YLR006C YLR322W YCRX08W YER054C YNL043C YKR029C YER017C YML002W YMR206W YJL182C YLR035C YLR308W YGL157W YCL075W YBR049C YAL018C YDL068W YOR299W
ste24..haploid. ymr237w rts1 erp4
BC311 26 6
YLL026W YDL068W YEL060C YGL037C YLR135W YDR074W YKL109W YDR374C YKR098C YJR009C YNL146W YLR258W YPL184C YDR171W YNL043C YKR029C YDL164C YGR249W YER062C YHR055C YDR516C YEL073C YJL182C YBR214W YGL194C YGR198W
erp4 yel047c rts1 bim1....15. ste24..haploid. yel008w
BC312 13 12
YBR029C YGL077C NORF17 YNL169C YDR448W YMR105C YJL153C YDR497C YEL073C YKL096W YDR074W YOR273C YJR073C
ras2..haploid. ssn6..haploid. cbp2 rts1 ecm1....3. ymr031c cem1 clb6 gas1 ubr2 yel001c FR901.228
BC313 14 11
YGL173C YIL075C YKL195W YDL003W YER142C YJL102W YER021W YGL048C YDL007W YOR261C YNL155W YDR515W YMR100W YER058W
Itracozole Terbifine yjl107c..haploid. fpr1 arg5.6 yil117c..haploid. ecm18....7. ymr041c ubr1 YEF3..tet.promoter. aqy2.b
BC314 21 7
YLR327C YBR001C YNL073W YDL221W YLL062C YOR126C YLR013W YNR011C YNL069C YNL208W YGL263W YDR010C YBR107C YAL067C YNL322C YNL113W YNL100W YER147C YIL169C YNR008W YLR312C
yor021c pau2 fpr1 X2.deoxy.D.glucose tec1..haploid. hir2 pex12
BC315 9 16
YML024W YJL045W YIL039W YGR234W YHL037C YGR226C YOR011W YDL114W YML047C
erg6 ymr187c yel067c yor009w qcr2..haploid. cyc2 aep2 clb2 ecm18....7. ymr034c kin3 sap18 phd1..haploid. prb1 yhl029c yer002w
BC316 12 12
YLR108C YDL152W YOR082C YLR428C YGR160W YDR374C YMR095C YCR049C YPL182C YDR509W YDL062W YMR290W-A
cmk2 ste11..haploid. ste5..haploid. fus3..haploid. msu1 ymr244c.a gcn4 hir2 yml033w ste24..haploid. cyt1 pex12
BC317 24 6
YDR077W YCL048W YML042W YCR012W YOR040W YER041W YBL112C YEL060C YFL014W YBR004C YGL215W YCRX08W YGR249W YDR050C YLR109W YDL164C YDR448W YHR055C YDR516C YLR035C YGR209C YAL018C YBR296C YOR299W
erp4 rts1 ste24..haploid. stb4 aqy2.a yer034w
BC318 14 10
YHR005C YGL138C YHR185C YML083C YGR225W YKR103W YPL025C YPR194C YDL114W YKR027W YJR140C YHR184W YFR023W YMR304C-A
ymr244c.a ubp8 yhl042w ste11..haploid. ymr031w.a ypl216w FKS1..tet.promoter. yor015w ymr009w ste7..haploid.
BC319 17 8
YER066C-A YPR012W YCR070W YNL242W YHR136C YIL025C YGL262W YGR142W YPL230W YAR069C YDL114W YDL118W YMR082C YGR205W YFR032C YKL086W YIR018W
spf1 ymr244c.a yil037c..haploid. Doxycycline yer002w bub3..haploid...2. yer024w yap1
BC320 15 9
YOR065W YIL054W YFR015C YCR058C YJL056C YOR314W YIL011W YGL010W NORF17 YCRX20C YFR053C YCL060C YCRX18C YCLX07W YDR149C
ras2..haploid. vac8 cue1 kre1 ecm1....3. hpt1 Cycloheximide rad6..haploid. stb4
BC321 33 4
YNL154C YDR010C YOL158C YDR534C YOL071W YNL308C YMR011W YNL123W YNL005C YNR049C YNL138W YHR210C YNL059C YNR038W YNL330C YNL322C YNL132W YER088C YNR044W YOR162C YNL228W YNL185C YMR031C YNR074C YAL067C YNL077W YCR021C YNL158W YNR041C YNL323W YNL334C YNR035C YLR312C
yor021c yhl045w pex12 ymr030w
BC322 32 4
YDR218C YLR303W YGR290W YCR025C YOR129C YOR117W YDR215C YOL069W YDL114W YDR362C YGL016W YKL198C YER096W YGR114C YPL027W YDR330W YFR057W YIR020C YHL037C YIL071C YPR040W YMR082C YCR032W YJL043W YDR015C YOR100C YDL205C YKR072C YAL020C YHL010C YDR251W YGR006W
Doxycycline X2.deoxy.D.glucose MMS sap18
BC323 16 8
YGL151W YGR265W YJL061W YGR218W YGL195W YPL243W YGR234W YGL233W YGR261C YGR272C YGL170C YGL086W YGR003W YGR264C YGR089W YGL145W
ste5..haploid. ecm10 aep2 she4 kin3 cyt1 ckb2 erg3..haploid.
BC324 21 6
YOR125C YLR338W YBR148W YHR184W YOR082C YPL283C YHR138C YGR222W YMR160W YLR080W YFL052W YBR185C YJL164C YGR226C YMR296C YKL194C YLR109W YGL084C YLR349W YGR069W YOR097C
fus3..kss1..haploid. rpl34a....9. yer002w ymr258c yer024w rpl20a
BC325 30 4
YJL007C YIR023W YBR051W YKR076W YGL026C YBR224W YOR008C-A YOR024W YNR034W YNL198C YER128W YNR005C YAL064C-A YPL135W YLR073C YAL021C YMR189W YML123C YBL048W YMR128W YJL012C YDL197C YIL061C YDL087C YOL029C YPL020C YGR137W YNR044W YGR242W YLR138W
vps8 ymr040w pfd2.....14. ymr147w
BC326 15 8
YGR247W YCL063W YJR160C YGL190C YOL093W YBR113W YOL031C YGL074C YBL069W YJL141C YMR031W-A YDR538W YBL070C YGR057C YDR053W
fks1..haploid. pch1 rvs161..haploid. bim1....15. yor006c isw1..isw2 bub1..haploid...2.10. erg4..haploid...7.
BC327 24 5
YKL173W YHR020W YOL130W YKL070W YGR265W YKL216W YDR441C YDL241W YKL018W YKR009C YEL035C YKR017C YKL071W YML116W YKL093W YDR537C YPR009W YGR233C YEL045C YMR096W YDR539W YKR080W YKL181W YMR094W
eca39 rps24a..haploid. ste2..haploid. rps24a....9. bni1..haploid.
BC328 28 4
YHL047C YNR029C YOL163W YNL154C YNL229C YMR058W YNL003C YNL073W YMR011W YNR035C YNL005C YNR049C YNL059C YNR038W YNR045W YNL075W YDR342C YNL236W YNL208W YNL029C YER185W YNL015W YNL323W YNR056C YNL045W YNL066W YNL327W YEL065W
ard1 yor021c yhl045w pex12
BC329 12 9
YLR126C YHR183W YCL064C YNL034W YNL018C YOL101C YKR097W YBR207W YJL153C YNL065W YPL216W YER011W
tup1..haploid. vac8 cue1 hda1 yor080w....3. bub3..haploid...2. ste4..haploid. kss1..haploid. stb4
BC330 21 5
YPL238C YJL190C YCR062W YOR366W YDR272W YGR133W YGL168W YLR279W YIR010W YLR171W YGR073C YCR071C YCLX09W YAL064W YPL003W YPL053C YIL058W YDR179W-A YDL215C YBR100W YDR224C
rad6..haploid. clb2 fus3..kss1..haploid. yer024w yer002w
BC331 15 7
YPR078C YKL010C YOL154W YOR274W YJR160C YKL028W YJL077C YOL093W YCRX05W YKL038W YKR053C YLR140W YLR416C YDR538W YCL063W
pch1 rvs161..haploid. sgs1 yor006c rps24a..haploid. hog1..haploid. bub1..haploid...2.10.
BC332 23 4
YLR038C YOR356W YIL125W YJL101C YDL056W YLR135W YNL036W YKL109W YGL205W YNL160W YDL068W YLL040C YBR144C YOL126C YHR045W YKR029C YLR304C YMR102C YMR244C-A YFL014W YGL157W YGR209C YOR299W
ste24..haploid. rts1 kss1..haploid. erp4
BC333 6 7
YOL150C YBR090C-A YHR204W YML102W YPL278C YPL212C
mak10 ymr040w rml2....13. sir3 yap7 yml018c yel008w
