# Supplementary material for: DeBi: Discovering Differentially Expressed Biclusters using a Frequent Itemset Approach
Source: Algorithms Mol Biol. 2011 Jun 23;6:18. doi: 10.1186/1748-7188-6-18 (PMC3152888; doi:10.1186/1748-7188-6-18)
Supplement: Additional file 3 — DeBi, BIMAX, ISA, OPSM, SAMBA and QUBIC biclustering results and GO term, TFBS enrichment analysis of the genes and conditions in biclusters on yeast data. [file 1748-7188-6-18-S3.ZIP › file3_yeast/enrichment/bimax/bimax.conditions.go.down.txt]

Set	Enriched Set	Enriched Value	Pvalue	Set Hits	Set Size	Set Hits (%)	Total Hits	Total Size	Total Hits (%)
61	cell division	1	4.40E-05	4	5	80	320	5785	5.54
61	reproduction	1	3.54E-05	4	5	80	303	5785	5.24
61	response to chemical stimulus	1	6.00E-05	4	5	80	346	5785	5.99
61	biological regulation	1	7.79E-05	5	5	100	874	5785	15.11
61	growth	1	1.48E-06	4	5	80	137	5785	2.37
61	regulation of biological quality	1	1.54E-05	4	5	80	246	5785	4.26
61	cell morphogenesis	1	1.49E-05	4	5	80	244	5785	4.22
61	cell communication	1	9.70E-06	4	5	80	219	5785	3.79
61	signal transducer activity	1	8.95E-06	3	5	60	57	5785	0.99
61	cell surface receptor linked signal transduction	1	4.97E-06	3	5	60	47	5785	0.82
61	cell growth	1	4.50E-07	4	5	80	102	5785	1.77
61	filamentous growth	1	3.23E-07	4	5	80	94	5785	1.63
61	invasive growth (sensu Saccharomyces)	1	9.75E-09	4	5	80	40	5785	0.70
61	conjugation	1	6.80E-07	4	5	80	113	5785	1.96
61	response to pheromone during conjugation with cellular fusion	1	8.48E-06	3	5	60	56	5785	0.97
61	response to pheromone	1	2.47E-07	4	5	80	88	5785	1.53
61	regulation of conjugation	1	8.01E-07	3	5	60	26	5785	0.45
