# Supplementary material for: DeBi: Discovering Differentially Expressed Biclusters using a Frequent Itemset Approach
Source: Algorithms Mol Biol. 2011 Jun 23;6:18. doi: 10.1186/1748-7188-6-18 (PMC3152888; doi:10.1186/1748-7188-6-18)
Supplement: Additional file 3 — DeBi, BIMAX, ISA, OPSM, SAMBA and QUBIC biclustering results and GO term, TFBS enrichment analysis of the genes and conditions in biclusters on yeast data. [file 1748-7188-6-18-S3.ZIP › file3_yeast/enrichment/bimax/bimax.conditions.go.up.txt]

Set	Enriched Set	Enriched Value	Pvalue	Set Hits	Set Size	Set Hits (%)	Total Hits	Total Size	Total Hits (%)
3	lipid biosynthetic process	1	6.07E-06	4	7	57.15	121	5785	2.10
3	sterol metabolic process	1	8.27E-08	4	7	57.15	42	5785	0.73
3	sterol biosynthetic process	1	2.67E-08	4	7	57.15	32	5785	0.56
4	sterol metabolic process	1	3.52E-06	3	5	60	42	5785	0.73
4	sterol biosynthetic process	1	1.53E-06	3	5	60	32	5785	0.56
6	sterol metabolic process	1	1.42E-06	3	4	75	42	5785	0.73
6	sterol biosynthetic process	1	6.13E-07	3	4	75	32	5785	0.56
10	sterol metabolic process	1	1.22E-05	3	7	42.86	42	5785	0.73
10	sterol biosynthetic process	1	5.30E-06	3	7	42.86	32	5785	0.56
26	sterol metabolic process	1	7.01E-06	3	6	50	42	5785	0.73
26	sterol biosynthetic process	1	3.04E-06	3	6	50	32	5785	0.56
31	sterol metabolic process	1	7.01E-06	3	6	50	42	5785	0.73
31	sterol biosynthetic process	1	3.04E-06	3	6	50	32	5785	0.56
80	sterol metabolic process	1	1.42E-06	3	4	75	42	5785	0.73
80	sterol biosynthetic process	1	6.13E-07	3	4	75	32	5785	0.56
95	regulation of biological quality	1	4.15E-06	6	12	50	246	5785	4.26
