# Supplementary material for: DeBi: Discovering Differentially Expressed Biclusters using a Frequent Itemset Approach
Source: Algorithms Mol Biol. 2011 Jun 23;6:18. doi: 10.1186/1748-7188-6-18 (PMC3152888; doi:10.1186/1748-7188-6-18)
Supplement: Additional file 3 — DeBi, BIMAX, ISA, OPSM, SAMBA and QUBIC biclustering results and GO term, TFBS enrichment analysis of the genes and conditions in biclusters on yeast data. [file 1748-7188-6-18-S3.ZIP › file3_yeast/enrichment/bimax/bimax.go.down.txt]

Set	Enriched Set	Enriched Value	Pvalue	Set Hits	Set Size	Set Hits (%)	Total Hits	Total Size	Total Hits (%)
1	nucleic acid binding	1	2.36E-04	33	204	16.18	496	5785	8.58
1	non-membrane-bound organelle	1	5.43E-14	76	204	37.26	927	5785	16.03
1	macromolecule biosynthetic process	1	4.66E-04	35	204	17.16	558	5785	9.65
1	ribosome biogenesis and assembly	1	7.88E-13	40	204	19.61	321	5785	5.55
1	nuclear part	1	4.74E-04	51	204	25	924	5785	15.98
1	cell wall	1	1.33E-06	15	204	7.36	98	5785	1.70
1	cell cycle	1	6.37E-04	28	204	13.73	417	5785	7.21
1	cytoskeleton	1	2.75E-04	18	204	8.83	204	5785	3.53
1	mitotic cell cycle	1	1.20E-04	21	204	10.30	244	5785	4.22
1	spindle	1	1.55E-04	11	204	5.40	84	5785	1.46
1	site of polarized growth	1	6.14E-05	16	204	7.85	149	5785	2.58
1	bud	1	6.22E-04	14	204	6.87	147	5785	2.55
1	interphase	1	3.50E-04	11	204	5.40	92	5785	1.60
1	nucleolus	1	9.99E-07	24	204	11.77	226	5785	3.91
1	rRNA processing	1	4.79E-06	19	204	9.32	166	5785	2.87
1	ribosomal large subunit biogenesis and assembly	1	3.20E-04	9	204	4.42	63	5785	1.09
1	chromosome	1	8.77E-05	20	204	9.81	221	5785	3.83
1	regulation of cyclin-dependent protein kinase activity	1	8.02E-05	5	204	2.46	14	5785	0.25
1	DNA replication	1	5.30E-04	12	204	5.89	112	5785	1.94
1	DNA strand elongation	1	5.22E-04	6	204	2.95	30	5785	0.52
1	nucleosome	1	5.95E-04	4	204	1.97	12	5785	0.21
1	35S primary transcript processing	1	6.93E-05	11	204	5.40	77	5785	1.34
1	spindle microtubule	1	6.65E-04	5	204	2.46	21	5785	0.37
1	regulation of translational fidelity	1	2.02E-05	5	204	2.46	11	5785	0.20
1	RNA helicase activity	1	5.77E-04	7	204	3.44	42	5785	0.73
1	nucleotide-sugar metabolic process	1	4.10E-04	3	204	1.48	5	5785	0.09
2	nucleic acid binding	1	4.33E-04	30	185	16.22	496	5785	8.58
2	non-membrane-bound organelle	1	1.68E-05	52	185	28.11	927	5785	16.03
2	ribosome biogenesis and assembly	1	2.02E-04	23	185	12.44	321	5785	5.55
2	translational elongation	1	3.32E-04	5	185	2.71	20	5785	0.35
2	cell wall	1	1.49E-10	19	185	10.28	98	5785	1.70
2	regulation of cellular process	1	3.13E-04	38	185	20.55	677	5785	11.71
2	hydrolase activity, acting on glycosyl bonds	1	3.19E-04	7	185	3.79	42	5785	0.73
2	regulation of cell cycle	1	1.87E-04	15	185	8.11	162	5785	2.81
2	site of polarized growth	1	4.35E-06	17	185	9.19	149	5785	2.58
2	bud neck	1	2.19E-06	15	185	8.11	112	5785	1.94
2	bud	1	3.07E-08	20	185	10.82	147	5785	2.55
2	biopolymer glycosylation	1	8.39E-05	10	185	5.41	72	5785	1.25
2	dolichyl-phosphate-mannose-protein mannosyltransferase activity	1	5.99E-04	3	185	1.63	6	5785	0.11
2	regulation of catalytic activity	1	3.00E-05	8	185	4.33	40	5785	0.70
2	chromosome	1	2.20E-04	18	185	9.73	221	5785	3.83
2	nuclear chromosome part	1	3.24E-04	14	185	7.57	152	5785	2.63
2	kinase regulator activity	1	5.68E-04	7	185	3.79	46	5785	0.80
2	cyclin-dependent protein kinase regulator activity	1	5.35E-04	5	185	2.71	22	5785	0.39
2	regulation of cyclin-dependent protein kinase activity	1	8.68E-08	7	185	3.79	14	5785	0.25
2	regulation of kinase activity	1	4.85E-06	7	185	3.79	23	5785	0.40
2	chromatin assembly or disassembly	1	5.08E-05	13	185	7.03	112	5785	1.94
2	cytokinesis	1	6.49E-05	12	185	6.49	99	5785	1.72
2	chromatin	1	1.37E-05	9	185	4.87	47	5785	0.82
2	nucleosome	1	7.77E-07	6	185	3.25	12	5785	0.21
2	mannose metabolic process	1	5.99E-04	3	185	1.63	6	5785	0.11
2	nucleotide-sugar metabolic process	1	3.07E-04	3	185	1.63	5	5785	0.09
2	protein import into mitochondrial matrix	1	5.35E-04	5	185	2.71	22	5785	0.39
2	cytokinesis, completion of separation	1	3.29E-05	4	185	2.17	7	5785	0.13
2	cell separation during cytokinesis	1	1.12E-04	4	185	2.17	9	5785	0.16
2	mitochondrial inner membrane presequence translocase complex	1	2.80E-04	4	185	2.17	11	5785	0.20
3	nucleic acid binding	1	3.71E-04	29	175	16.58	496	5785	8.58
3	biosynthetic process	1	2.26E-19	77	175	44	916	5785	15.84
3	non-membrane-bound organelle	1	9.74E-31	93	175	53.15	927	5785	16.03
3	macromolecule biosynthetic process	1	4.89E-26	68	175	38.86	558	5785	9.65
3	translation	1	2.65E-32	63	175	36	372	5785	6.44
3	ribosome biogenesis and assembly	1	4.91E-09	31	175	17.72	321	5785	5.55
3	protein-RNA complex assembly	1	5.18E-04	12	175	6.86	130	5785	2.25
3	ribosome assembly	1	5.00E-04	8	175	4.58	62	5785	1.08
3	ribonucleoprotein complex	1	4.07E-29	69	175	39.43	514	5785	8.89
3	ribosome	1	6.61E-33	61	175	34.86	337	5785	5.83
3	small ribosomal subunit	1	1.23E-18	26	175	14.86	95	5785	1.65
3	structural constituent of ribosome	1	2.06E-41	58	175	33.15	216	5785	3.74
3	cytosol	1	1.62E-29	57	175	32.58	329	5785	5.69
3	cytosolic part	1	2.10E-44	57	175	32.58	185	5785	3.20
3	nucleolus	1	4.36E-04	17	175	9.72	226	5785	3.91
3	eukaryotic 48S initiation complex	1	2.54E-21	24	175	13.72	62	5785	1.08
3	nucleosome	1	1.60E-05	5	175	2.86	12	5785	0.21
3	large ribosomal subunit	1	3.01E-22	33	175	18.86	131	5785	2.27
3	cytosolic large ribosomal subunit (sensu Eukaryota)	1	9.01E-29	33	175	18.86	87	5785	1.51
3	processing of 20S pre-rRNA	1	2.64E-04	7	175	4	43	5785	0.75
3	cohesin complex	1	5.09E-04	3	175	1.72	6	5785	0.11
3	cytokinesis, completion of separation	1	2.64E-05	4	175	2.29	7	5785	0.13
3	cell separation during cytokinesis	1	9.05E-05	4	175	2.29	9	5785	0.16
4	biosynthetic process	1	2.28E-13	67	175	38.29	916	5785	15.84
4	non-membrane-bound organelle	1	7.77E-24	84	175	48	927	5785	16.03
4	macromolecule biosynthetic process	1	1.17E-17	57	175	32.58	558	5785	9.65
4	translation	1	4.69E-23	53	175	30.29	372	5785	6.44
4	ribosome biogenesis and assembly	1	1.94E-08	30	175	17.15	321	5785	5.55
4	protein-RNA complex assembly	1	1.35E-04	13	175	7.43	130	5785	2.25
4	ribosome assembly	1	1.37E-05	10	175	5.72	62	5785	1.08
4	ribonucleoprotein complex	1	1.17E-21	60	175	34.29	514	5785	8.89
4	ribosome	1	4.94E-27	55	175	31.43	337	5785	5.83
4	small ribosomal subunit	1	2.25E-09	17	175	9.72	95	5785	1.65
4	structural constituent of ribosome	1	7.09E-31	49	175	28	216	5785	3.74
4	ribosomal small subunit biogenesis and assembly	1	5.17E-04	5	175	2.86	23	5785	0.40
4	cytosol	1	4.23E-22	49	175	28	329	5785	5.69
4	cell wall	1	3.39E-05	12	175	6.86	98	5785	1.70
4	cytosolic part	1	5.52E-32	47	175	26.86	185	5785	3.20
4	bud	1	3.22E-05	15	175	8.58	147	5785	2.55
4	nucleolus	1	1.44E-04	18	175	10.29	226	5785	3.91
4	rRNA processing	1	4.54E-04	14	175	8	166	5785	2.87
4	ribosomal large subunit biogenesis and assembly	1	5.58E-04	8	175	4.58	63	5785	1.09
4	eukaryotic 48S initiation complex	1	2.02E-11	16	175	9.15	62	5785	1.08
4	chromatin	1	9.74E-07	10	175	5.72	47	5785	0.82
4	nucleosome	1	5.59E-07	6	175	3.43	12	5785	0.21
4	35S primary transcript processing	1	4.74E-04	9	175	5.15	77	5785	1.34
4	small nucleolar ribonucleoprotein complex	1	4.45E-05	9	175	5.15	57	5785	0.99
4	large ribosomal subunit	1	3.89E-21	32	175	18.29	131	5785	2.27
4	cytosolic large ribosomal subunit (sensu Eukaryota)	1	9.72E-25	30	175	17.15	87	5785	1.51
4	snoRNA 3-end processing	1	2.60E-04	3	175	1.72	5	5785	0.09
5	biosynthetic process	1	1.57E-07	53	167	31.74	916	5785	15.84
5	non-membrane-bound organelle	1	1.47E-18	74	167	44.32	927	5785	16.03
5	macromolecule biosynthetic process	1	2.84E-09	42	167	25.15	558	5785	9.65
5	translation	1	1.00E-13	40	167	23.96	372	5785	6.44
5	ribonucleoprotein complex	1	3.61E-12	45	167	26.95	514	5785	8.89
5	ribosome	1	2.39E-18	44	167	26.35	337	5785	5.83
5	small ribosomal subunit	1	6.38E-08	15	167	8.99	95	5785	1.65
5	structural constituent of ribosome	1	4.00E-14	31	167	18.57	216	5785	3.74
5	cytosol	1	3.15E-11	34	167	20.36	329	5785	5.69
5	cytosolic part	1	5.45E-17	32	167	19.17	185	5785	3.20
5	spindle pole	1	5.62E-04	8	167	4.80	66	5785	1.15
5	eukaryotic 48S initiation complex	1	1.41E-09	14	167	8.39	62	5785	1.08
5	nucleosome	1	2.77E-04	4	167	2.40	12	5785	0.21
5	large ribosomal subunit	1	2.74E-08	18	167	10.78	131	5785	2.27
5	cytosolic large ribosomal subunit (sensu Eukaryota)	1	1.86E-08	15	167	8.99	87	5785	1.51
6	cell wall	1	5.86E-04	9	141	6.39	98	5785	1.70
6	cytosolic part	1	5.26E-04	13	141	9.22	185	5785	3.20
6	lipid biosynthetic process	1	6.76E-04	10	141	7.10	121	5785	2.10
6	sterol metabolic process	1	4.80E-04	6	141	4.26	42	5785	0.73
6	sterol biosynthetic process	1	1.01E-04	6	141	4.26	32	5785	0.56
6	cytokinesis, completion of separation	1	4.62E-04	3	141	2.13	7	5785	0.13
7	nucleic acid binding	1	4.12E-05	30	163	18.41	496	5785	8.58
7	RNA processing	1	2.63E-08	30	163	18.41	350	5785	6.06
7	RNA binding	1	2.22E-05	19	163	11.66	231	5785	4
7	biosynthetic process	1	3.39E-05	46	163	28.23	916	5785	15.84
7	organelle lumen	1	1.39E-06	43	163	26.39	736	5785	12.73
7	non-membrane-bound organelle	1	1.43E-26	84	163	51.54	927	5785	16.03
7	macromolecule biosynthetic process	1	1.46E-08	40	163	24.54	558	5785	9.65
7	translation	1	4.60E-10	34	163	20.86	372	5785	6.44
7	ribosome biogenesis and assembly	1	5.28E-26	51	163	31.29	321	5785	5.55
7	protein-RNA complex assembly	1	6.54E-05	13	163	7.98	130	5785	2.25
7	ribosome assembly	1	1.06E-07	12	163	7.37	62	5785	1.08
7	ribonucleoprotein complex	1	7.38E-14	47	163	28.84	514	5785	8.89
7	ribosome	1	1.26E-12	36	163	22.09	337	5785	5.83
7	small ribosomal subunit	1	3.21E-07	14	163	8.59	95	5785	1.65
7	structural constituent of ribosome	1	2.76E-15	32	163	19.64	216	5785	3.74
7	nuclear part	1	2.27E-07	52	163	31.91	924	5785	15.98
7	nuclear lumen	1	8.11E-09	39	163	23.93	524	5785	9.06
7	cytosol	1	7.36E-11	33	163	20.25	329	5785	5.69
7	cytosolic part	1	2.57E-17	32	163	19.64	185	5785	3.20
7	nucleolus	1	2.58E-17	35	163	21.48	226	5785	3.91
7	rRNA processing	1	4.02E-13	26	163	15.96	166	5785	2.87
7	ribosomal large subunit biogenesis and assembly	1	1.35E-08	13	163	7.98	63	5785	1.09
7	processing of 27S pre-rRNA	1	3.56E-04	4	163	2.46	13	5785	0.23
7	nucleolar part	1	2.50E-05	12	163	7.37	102	5785	1.77
7	eukaryotic 48S initiation complex	1	1.06E-07	12	163	7.37	62	5785	1.08
7	conjugation	1	7.00E-05	12	163	7.37	113	5785	1.96
7	extracellular region	1	1.41E-04	5	163	3.07	19	5785	0.33
7	nucleosome	1	1.13E-05	5	163	3.07	12	5785	0.21
7	35S primary transcript processing	1	2.80E-04	9	163	5.53	77	5785	1.34
7	small nucleolar ribonucleoprotein complex	1	2.53E-05	9	163	5.53	57	5785	0.99
7	snoRNA binding	1	6.43E-07	8	163	4.91	28	5785	0.49
7	large ribosomal subunit	1	4.17E-10	20	163	12.27	131	5785	2.27
7	cytosolic large ribosomal subunit (sensu Eukaryota)	1	1.45E-13	20	163	12.27	87	5785	1.51
7	ribosomal large subunit assembly and maintenance	1	1.19E-05	8	163	4.91	40	5785	0.70
7	processing of 20S pre-rRNA	1	1.20E-09	12	163	7.37	43	5785	0.75
7	rRNA binding	1	1.72E-04	4	163	2.46	11	5785	0.20
7	cytokinesis, completion of separation	1	1.99E-05	4	163	2.46	7	5785	0.13
7	cell separation during cytokinesis	1	6.86E-05	4	163	2.46	9	5785	0.16
8	biosynthetic process	1	1.10E-04	43	156	27.57	916	5785	15.84
8	non-membrane-bound organelle	1	6.21E-09	54	156	34.62	927	5785	16.03
8	macromolecule biosynthetic process	1	9.51E-06	33	156	21.16	558	5785	9.65
8	translation	1	4.88E-07	28	156	17.95	372	5785	6.44
8	ribonucleoprotein complex	1	8.75E-05	29	156	18.59	514	5785	8.89
8	ribosome	1	2.30E-07	27	156	17.31	337	5785	5.83
8	structural constituent of ribosome	1	2.14E-09	24	156	15.39	216	5785	3.74
8	cell wall	1	5.10E-09	16	156	10.26	98	5785	1.70
8	cytosolic part	1	4.15E-07	19	156	12.18	185	5785	3.20
8	hydrolase activity, acting on glycosyl bonds	1	1.26E-05	8	156	5.13	42	5785	0.73
8	spindle	1	3.91E-04	9	156	5.77	84	5785	1.46
8	site of polarized growth	1	3.94E-07	17	156	10.90	149	5785	2.58
8	bud neck	1	8.17E-06	13	156	8.34	112	5785	1.94
8	bud	1	1.54E-09	20	156	12.83	147	5785	2.55
8	spindle pole	1	3.56E-04	8	156	5.13	66	5785	1.15
8	regulation of catalytic activity	1	6.27E-04	6	156	3.85	40	5785	0.70
8	nuclear chromosome part	1	2.07E-04	13	156	8.34	152	5785	2.63
8	cyclin-dependent protein kinase regulator activity	1	2.43E-04	5	156	3.21	22	5785	0.39
8	regulation of cyclin-dependent protein kinase activity	1	2.20E-05	5	156	3.21	14	5785	0.25
8	regulation of kinase activity	1	3.04E-04	5	156	3.21	23	5785	0.40
8	microtubule nucleation	1	3.04E-04	5	156	3.21	23	5785	0.40
8	extracellular region	1	7.09E-06	6	156	3.85	19	5785	0.33
8	chromatin	1	3.39E-06	9	156	5.77	47	5785	0.82
8	nucleosome	1	6.42E-09	7	156	4.49	12	5785	0.21
8	large ribosomal subunit	1	1.89E-06	15	156	9.62	131	5785	2.27
8	cytosolic large ribosomal subunit (sensu Eukaryota)	1	2.99E-06	12	156	7.70	87	5785	1.51
8	glucosidase activity	1	2.41E-05	6	156	3.85	23	5785	0.40
8	beta-glucosidase activity	1	3.27E-05	4	156	2.57	8	5785	0.14
8	cytokinesis, completion of separation	1	1.67E-05	4	156	2.57	7	5785	0.13
8	cell separation during cytokinesis	1	5.77E-05	4	156	2.57	9	5785	0.16
9	biosynthetic process	1	4.27E-10	56	156	35.90	916	5785	15.84
9	non-membrane-bound organelle	1	2.36E-06	48	156	30.77	927	5785	16.03
9	macromolecule biosynthetic process	1	6.05E-14	48	156	30.77	558	5785	9.65
9	translation	1	5.73E-10	33	156	21.16	372	5785	6.44
9	ribosome biogenesis and assembly	1	1.24E-04	21	156	13.47	321	5785	5.55
9	ribonucleoprotein complex	1	1.67E-07	35	156	22.44	514	5785	8.89
9	ribosome	1	3.71E-09	30	156	19.24	337	5785	5.83
9	small ribosomal subunit	1	1.25E-06	13	156	8.34	95	5785	1.65
9	structural constituent of ribosome	1	2.14E-09	24	156	15.39	216	5785	3.74
9	cytosol	1	2.10E-11	33	156	21.16	329	5785	5.69
9	cell wall	1	5.10E-09	16	156	10.26	98	5785	1.70
9	cytosolic part	1	3.44E-14	28	156	17.95	185	5785	3.20
9	hexose metabolic process	1	6.82E-05	10	156	6.42	83	5785	1.44
9	alcohol metabolic process	1	3.44E-04	13	156	8.34	160	5785	2.77
9	biopolymer glycosylation	1	6.46E-04	8	156	5.13	72	5785	1.25
9	protein amino acid O-linked glycosylation	1	5.51E-04	4	156	2.57	15	5785	0.26
9	dolichyl-phosphate-mannose-protein mannosyltransferase activity	1	3.62E-04	3	156	1.93	6	5785	0.11
9	eukaryotic 48S initiation complex	1	6.53E-08	12	156	7.70	62	5785	1.08
9	glucose metabolic process	1	2.29E-04	8	156	5.13	62	5785	1.08
9	pyruvate metabolic process	1	3.48E-04	6	156	3.85	36	5785	0.63
9	carbohydrate catabolic process	1	1.26E-04	8	156	5.13	57	5785	0.99
9	glycolysis	1	1.10E-06	7	156	4.49	22	5785	0.39
9	hexose catabolic process	1	2.96E-06	8	156	5.13	35	5785	0.61
9	large ribosomal subunit	1	1.92E-04	12	156	7.70	131	5785	2.27
9	cytosolic large ribosomal subunit (sensu Eukaryota)	1	2.99E-06	12	156	7.70	87	5785	1.51
9	carbohydrate biosynthetic process	1	3.95E-04	8	156	5.13	67	5785	1.16
9	gluconeogenesis	1	5.56E-04	5	156	3.21	26	5785	0.45
9	alcohol biosynthetic process	1	1.83E-06	8	156	5.13	33	5785	0.58
9	protein import into mitochondrion	1	4.72E-04	6	156	3.85	38	5785	0.66
9	mannose metabolic process	1	3.62E-04	3	156	1.93	6	5785	0.11
9	protein import into mitochondrial matrix	1	1.82E-05	6	156	3.85	22	5785	0.39
10	nucleic acid binding	1	3.63E-04	26	150	17.34	496	5785	8.58
10	biosynthetic process	1	7.83E-10	54	150	36	916	5785	15.84
10	non-membrane-bound organelle	1	1.52E-20	72	150	48	927	5785	16.03
10	macromolecule biosynthetic process	1	2.28E-15	49	150	32.67	558	5785	9.65
10	translation	1	8.21E-18	43	150	28.67	372	5785	6.44
10	ribosome biogenesis and assembly	1	1.43E-07	26	150	17.34	321	5785	5.55
10	ribonucleoprotein complex	1	4.15E-16	48	150	32	514	5785	8.89
10	ribosome	1	1.75E-19	43	150	28.67	337	5785	5.83
10	small ribosomal subunit	1	1.78E-09	16	150	10.67	95	5785	1.65
10	structural constituent of ribosome	1	2.84E-24	40	150	26.67	216	5785	3.74
10	cytosol	1	2.31E-13	35	150	23.34	329	5785	5.69
10	cell wall	1	1.15E-06	13	150	8.67	98	5785	1.70
10	cytosolic part	1	1.76E-20	34	150	22.67	185	5785	3.20
10	cell division	1	1.97E-04	20	150	13.34	320	5785	5.54
10	hydrolase activity, acting on glycosyl bonds	1	6.67E-04	6	150	4	42	5785	0.73
10	nucleolus	1	6.61E-05	17	150	11.34	226	5785	3.91
10	eukaryotic 48S initiation complex	1	3.96E-09	13	150	8.67	62	5785	1.08
10	conjugation	1	5.85E-06	13	150	8.67	113	5785	1.96
10	response to pheromone during conjugation with cellular fusion	1	5.47E-04	7	150	4.67	56	5785	0.97
10	response to pheromone	1	1.42E-05	11	150	7.34	88	5785	1.53
10	extracellular region	1	9.50E-05	5	150	3.34	19	5785	0.33
10	nucleosome	1	2.24E-07	6	150	4	12	5785	0.21
10	large ribosomal subunit	1	1.40E-15	25	150	16.67	131	5785	2.27
10	cytosolic large ribosomal subunit (sensu Eukaryota)	1	2.12E-15	21	150	14	87	5785	1.51
10	cytokinesis, completion of separation	1	2.21E-07	5	150	3.34	7	5785	0.13
10	cell separation during cytokinesis	1	1.27E-06	5	150	3.34	9	5785	0.16
11	generation of precursor metabolites and energy	1	4.99E-05	20	140	14.29	311	5785	5.38
11	oxidoreductase activity	1	3.71E-06	20	140	14.29	261	5785	4.52
11	biosynthetic process	1	8.11E-05	40	140	28.58	916	5785	15.84
11	amine metabolic process	1	1.80E-05	17	140	12.15	219	5785	3.79
11	organic acid metabolic process	1	2.15E-09	27	140	19.29	303	5785	5.24
11	sulfur metabolic process	1	2.87E-06	10	140	7.15	65	5785	1.13
11	sulfur amino acid metabolic process	1	8.49E-06	7	140	5	32	5785	0.56
11	hexose metabolic process	1	1.58E-04	9	140	6.43	83	5785	1.44
11	alcohol metabolic process	1	1.22E-06	16	140	11.43	160	5785	2.77
11	monocarboxylic acid metabolic process	1	2.60E-05	12	140	8.58	119	5785	2.06
11	glucose metabolic process	1	6.77E-04	7	140	5	62	5785	1.08
11	pyruvate metabolic process	1	1.64E-06	8	140	5.72	36	5785	0.63
11	carbohydrate catabolic process	1	4.02E-04	7	140	5	57	5785	0.99
11	glycolysis	1	1.46E-04	5	140	3.58	22	5785	0.39
11	hexose catabolic process	1	1.64E-04	6	140	4.29	35	5785	0.61
11	fermentation	1	5.14E-05	5	140	3.58	18	5785	0.32
11	glycolytic fermentation	1	2.13E-05	4	140	2.86	8	5785	0.14
11	glutamine family amino acid biosynthetic process	1	4.06E-04	5	140	3.58	27	5785	0.47
11	alcohol biosynthetic process	1	1.06E-05	7	140	5	33	5785	0.58
11	structural constituent of cell wall	1	8.51E-06	5	140	3.58	13	5785	0.23
11	aspartate family amino acid metabolic process	1	6.76E-04	6	140	4.29	45	5785	0.78
11	alcohol dehydrogenase activity	1	2.63E-04	3	140	2.15	6	5785	0.11
11	NADH oxidation	1	9.50E-05	4	140	2.86	11	5785	0.20
11	NADH metabolic process	1	2.72E-04	4	140	2.86	14	5785	0.25
11	ethanol metabolic process	1	3.18E-06	5	140	3.58	11	5785	0.20
11	sulfur utilization	1	1.77E-06	5	140	3.58	10	5785	0.18
11	methionine metabolic process	1	1.30E-05	6	140	4.29	23	5785	0.40
11	phosphopyruvate hydratase activity	1	1.34E-04	3	140	2.15	5	5785	0.09
12	oxidoreductase activity	1	8.67E-05	18	146	12.33	261	5785	4.52
12	biosynthetic process	1	1.97E-05	43	146	29.46	916	5785	15.84
12	organic acid metabolic process	1	5.75E-06	22	146	15.07	303	5785	5.24
12	sulfur metabolic process	1	3.11E-05	9	146	6.17	65	5785	1.13
12	sulfur amino acid metabolic process	1	1.23E-04	6	146	4.11	32	5785	0.56
12	vitamin metabolic process	1	9.80E-06	11	146	7.54	87	5785	1.51
12	acid phosphatase activity	1	1.91E-06	4	146	2.74	5	5785	0.09
12	vitamin biosynthetic process	1	9.89E-05	7	146	4.80	44	5785	0.77
12	NAD metabolic process	1	1.40E-04	5	146	3.43	21	5785	0.37
12	transition metal ion transport	1	6.58E-04	6	146	4.11	43	5785	0.75
12	sulfur utilization	1	2.18E-06	5	146	3.43	10	5785	0.18
12	oxidoreductase activity, acting on sulfur group of donors	1	1.05E-05	5	146	3.43	13	5785	0.23
12	methionine metabolic process	1	2.23E-04	5	146	3.43	23	5785	0.40
12	oxidoreductase activity, acting on sulfur group of donors, NAD or NADP as acceptor	1	2.98E-04	3	146	2.06	6	5785	0.11
13	generation of precursor metabolites and energy	1	1.51E-05	21	140	15	311	5785	5.38
13	oxidoreductase activity	1	9.27E-07	21	140	15	261	5785	4.52
13	biosynthetic process	1	8.11E-05	40	140	28.58	916	5785	15.84
13	coenzyme metabolic process	1	9.10E-05	12	140	8.58	135	5785	2.34
13	cofactor metabolic process	1	1.79E-04	13	140	9.29	167	5785	2.89
13	nucleotide metabolic process	1	2.76E-04	10	140	7.15	109	5785	1.89
13	cytosol	1	1.10E-04	20	140	14.29	329	5785	5.69
13	amine metabolic process	1	1.04E-06	19	140	13.58	219	5785	3.79
13	organic acid metabolic process	1	2.88E-12	31	140	22.15	303	5785	5.24
13	sulfur metabolic process	1	3.38E-08	12	140	8.58	65	5785	1.13
13	sulfur amino acid metabolic process	1	2.05E-09	10	140	7.15	32	5785	0.56
13	carbohydrate metabolic process	1	3.59E-04	14	140	10	203	5785	3.51
13	hexose metabolic process	1	4.09E-06	11	140	7.86	83	5785	1.44
13	alcohol metabolic process	1	6.56E-09	19	140	13.58	160	5785	2.77
13	monocarboxylic acid metabolic process	1	4.85E-06	13	140	9.29	119	5785	2.06
13	glucose metabolic process	1	1.50E-05	9	140	6.43	62	5785	1.08
13	pyruvate metabolic process	1	1.64E-06	8	140	5.72	36	5785	0.63
13	carbohydrate catabolic process	1	8.17E-07	10	140	7.15	57	5785	0.99
13	glycolysis	1	1.46E-04	5	140	3.58	22	5785	0.39
13	hexose catabolic process	1	1.31E-06	8	140	5.72	35	5785	0.61
13	fermentation	1	2.64E-06	6	140	4.29	18	5785	0.32
13	glycolytic fermentation	1	4.08E-07	5	140	3.58	8	5785	0.14
13	amine biosynthetic process	1	1.28E-05	12	140	8.58	111	5785	1.92
13	glutamine family amino acid metabolic process	1	5.26E-04	6	140	4.29	43	5785	0.75
13	glutamine family amino acid biosynthetic process	1	3.51E-05	6	140	4.29	27	5785	0.47
13	vitamin metabolic process	1	9.44E-07	12	140	8.58	87	5785	1.51
13	oxidoreduction coenzyme metabolic process	1	6.87E-07	10	140	7.15	56	5785	0.97
13	nicotinamide metabolic process	1	3.79E-08	10	140	7.15	42	5785	0.73
13	NAD metabolic process	1	3.67E-07	7	140	5	21	5785	0.37
13	alcohol biosynthetic process	1	1.06E-05	7	140	5	33	5785	0.58
13	structural constituent of cell wall	1	1.98E-04	4	140	2.86	13	5785	0.23
13	aspartate family amino acid metabolic process	1	9.30E-07	9	140	6.43	45	5785	0.78
13	transferase activity, transferring aldehyde or ketonic groups	1	2.63E-04	3	140	2.15	6	5785	0.11
13	alcohol dehydrogenase activity	1	2.63E-04	3	140	2.15	6	5785	0.11
13	NADH oxidation	1	3.18E-06	5	140	3.58	11	5785	0.20
13	NADH metabolic process	1	1.30E-05	5	140	3.58	14	5785	0.25
13	ethanol metabolic process	1	1.27E-09	7	140	5	11	5785	0.20
13	sulfur utilization	1	3.50E-08	6	140	4.29	10	5785	0.18
13	electron carrier activity	1	1.46E-04	5	140	3.58	22	5785	0.39
13	methionine metabolic process	1	1.35E-09	9	140	6.43	23	5785	0.40
13	phosphopyruvate hydratase activity	1	1.34E-04	3	140	2.15	5	5785	0.09
14	cytosolic part	1	2.25E-05	15	135	11.12	185	5785	3.20
14	cell division	1	4.09E-04	18	135	13.34	320	5785	5.54
14	reproduction	1	2.09E-04	18	135	13.34	303	5785	5.24
14	conjugation	1	2.76E-04	10	135	7.41	113	5785	1.96
14	response to pheromone during conjugation with cellular fusion	1	3.95E-05	8	135	5.93	56	5785	0.97
14	response to pheromone	1	3.29E-05	10	135	7.41	88	5785	1.53
14	cytosolic large ribosomal subunit (sensu Eukaryota)	1	1.72E-04	9	135	6.67	87	5785	1.51
14	spore wall assembly	1	2.39E-06	8	135	5.93	39	5785	0.68
14	anion transport	1	5.33E-04	4	135	2.97	17	5785	0.30
15	oxidoreductase activity	1	3.39E-04	16	135	11.86	261	5785	4.52
15	amine metabolic process	1	1.58E-04	15	135	11.12	219	5785	3.79
15	organic acid metabolic process	1	2.07E-08	25	135	18.52	303	5785	5.24
15	lyase activity	1	5.48E-04	8	135	5.93	81	5785	1.41
15	sulfur metabolic process	1	1.66E-05	9	135	6.67	65	5785	1.13
15	hexose metabolic process	1	1.20E-04	9	135	6.67	83	5785	1.44
15	alcohol metabolic process	1	2.25E-08	18	135	13.34	160	5785	2.77
15	monocarboxylic acid metabolic process	1	1.80E-05	12	135	8.89	119	5785	2.06
15	glucose metabolic process	1	8.36E-05	8	135	5.93	62	5785	1.08
15	pyruvate metabolic process	1	1.25E-06	8	135	5.93	36	5785	0.63
15	glycolysis	1	1.23E-04	5	135	3.71	22	5785	0.39
15	hexose catabolic process	1	1.34E-04	6	135	4.45	35	5785	0.61
15	fermentation	1	2.13E-06	6	135	4.45	18	5785	0.32
15	glycolytic fermentation	1	1.85E-05	4	135	2.97	8	5785	0.14
15	glutamate metabolic process	1	4.15E-04	4	135	2.97	16	5785	0.28
15	glutamine family amino acid metabolic process	1	4.33E-04	6	135	4.45	43	5785	0.75
15	glutamine family amino acid biosynthetic process	1	3.43E-04	5	135	3.71	27	5785	0.47
15	acid phosphatase activity	1	1.20E-04	3	135	2.23	5	5785	0.09
15	nicotinamide metabolic process	1	3.80E-04	6	135	4.45	42	5785	0.73
15	NAD metabolic process	1	9.68E-05	5	135	3.71	21	5785	0.37
15	alcohol biosynthetic process	1	8.30E-06	7	135	5.19	33	5785	0.58
15	alcohol dehydrogenase activity	1	2.36E-04	3	135	2.23	6	5785	0.11
15	NADH oxidation	1	8.24E-05	4	135	2.97	11	5785	0.20
15	NADH metabolic process	1	2.37E-04	4	135	2.97	14	5785	0.25
15	ethanol metabolic process	1	2.65E-06	5	135	3.71	11	5785	0.20
15	phosphopyruvate hydratase activity	1	1.20E-04	3	135	2.23	5	5785	0.09
16	generation of precursor metabolites and energy	1	6.05E-08	24	129	18.61	311	5785	5.38
16	oxidoreductase activity	1	9.81E-09	23	129	17.83	261	5785	4.52
16	biosynthetic process	1	6.27E-08	45	129	34.89	916	5785	15.84
16	coenzyme metabolic process	1	7.97E-06	13	129	10.08	135	5785	2.34
16	cofactor metabolic process	1	1.76E-05	14	129	10.86	167	5785	2.89
16	nucleotide metabolic process	1	2.65E-05	11	129	8.53	109	5785	1.89
16	cytosol	1	3.25E-04	18	129	13.96	329	5785	5.69
16	cell wall	1	2.46E-08	14	129	10.86	98	5785	1.70
16	amine metabolic process	1	2.83E-07	19	129	14.73	219	5785	3.79
16	organic acid metabolic process	1	8.70E-16	34	129	26.36	303	5785	5.24
16	lyase activity	1	1.05E-05	10	129	7.76	81	5785	1.41
16	carbon-oxygen lyase activity	1	1.23E-04	6	129	4.66	36	5785	0.63
16	carbohydrate metabolic process	1	2.09E-06	17	129	13.18	203	5785	3.51
16	hexose metabolic process	1	1.82E-06	11	129	8.53	83	5785	1.44
16	alcohol metabolic process	1	1.61E-09	19	129	14.73	160	5785	2.77
16	monocarboxylic acid metabolic process	1	6.92E-10	17	129	13.18	119	5785	2.06
16	glucose metabolic process	1	8.54E-08	11	129	8.53	62	5785	1.08
16	pyruvate metabolic process	1	7.17E-12	12	129	9.31	36	5785	0.63
16	carbohydrate catabolic process	1	3.80E-07	10	129	7.76	57	5785	0.99
16	glycolysis	1	4.01E-10	9	129	6.98	22	5785	0.39
16	hexose catabolic process	1	2.45E-09	10	129	7.76	35	5785	0.61
16	fermentation	1	6.04E-08	7	129	5.43	18	5785	0.32
16	oxidoreductase activity, acting on CH-OH group of donors	1	5.87E-06	10	129	7.76	76	5785	1.32
16	glycolytic fermentation	1	1.54E-05	4	129	3.11	8	5785	0.14
16	amine biosynthetic process	1	2.00E-09	16	129	12.41	111	5785	1.92
16	glutamate metabolic process	1	7.30E-07	6	129	4.66	16	5785	0.28
16	glutamine family amino acid metabolic process	1	2.20E-08	10	129	7.76	43	5785	0.75
16	glutamine family amino acid biosynthetic process	1	1.31E-10	10	129	7.76	27	5785	0.47
16	vitamin metabolic process	1	2.00E-05	10	129	7.76	87	5785	1.51
16	carbohydrate biosynthetic process	1	1.06E-04	8	129	6.21	67	5785	1.16
16	oxidoreduction coenzyme metabolic process	1	3.22E-06	9	129	6.98	56	5785	0.97
16	nicotinamide metabolic process	1	2.47E-07	9	129	6.98	42	5785	0.73
16	NAD metabolic process	1	7.85E-09	8	129	6.21	21	5785	0.37
16	nucleoid	1	1.24E-04	5	129	3.88	23	5785	0.40
16	gluconeogenesis	1	1.08E-06	7	129	5.43	26	5785	0.45
16	alcohol biosynthetic process	1	1.28E-09	10	129	7.76	33	5785	0.58
16	structural constituent of cell wall	1	5.69E-06	5	129	3.88	13	5785	0.23
16	alcohol dehydrogenase activity	1	3.42E-06	4	129	3.11	6	5785	0.11
16	NADH oxidation	1	4.62E-08	6	129	4.66	11	5785	0.20
16	NADH metabolic process	1	2.84E-07	6	129	4.66	14	5785	0.25
16	ethanol metabolic process	1	2.12E-06	5	129	3.88	11	5785	0.20
16	hydro-lyase activity	1	2.78E-04	5	129	3.88	27	5785	0.47
16	arginine metabolic process	1	2.66E-04	4	129	3.11	15	5785	0.26
16	arginine biosynthetic process	1	4.47E-05	4	129	3.11	10	5785	0.18
16	phosphopyruvate hydratase activity	1	1.05E-04	3	129	2.33	5	5785	0.09
17	oxidoreductase activity	1	1.42E-04	10	55	18.19	261	5785	4.52
17	biosynthetic process	1	8.82E-14	33	55	60	916	5785	15.84
17	response to drug	1	1.37E-05	8	55	14.55	119	5785	2.06
17	amine metabolic process	1	4.30E-26	28	55	50.91	219	5785	3.79
17	organic acid metabolic process	1	3.51E-26	31	55	56.37	303	5785	5.24
17	lyase activity	1	1.05E-04	6	55	10.91	81	5785	1.41
17	sulfur metabolic process	1	1.22E-11	11	55	20	65	5785	1.13
17	sulfur amino acid metabolic process	1	1.33E-08	7	55	12.73	32	5785	0.56
17	amine biosynthetic process	1	1.34E-29	25	55	45.46	111	5785	1.92
17	glutamine family amino acid metabolic process	1	1.41E-10	9	55	16.37	43	5785	0.75
17	glutamine family amino acid biosynthetic process	1	1.32E-12	9	55	16.37	27	5785	0.47
17	vitamin metabolic process	1	1.56E-04	6	55	10.91	87	5785	1.51
17	vitamin biosynthetic process	1	5.29E-05	5	55	9.10	44	5785	0.77
17	histidine metabolic process	1	1.21E-07	5	55	9.10	14	5785	0.25
17	aspartate family amino acid metabolic process	1	2.19E-10	9	55	16.37	45	5785	0.78
17	aspartate family amino acid biosynthetic process	1	2.55E-05	4	55	7.28	19	5785	0.33
17	sulfur utilization	1	1.14E-10	6	55	10.91	10	5785	0.18
17	transferase activity, transferring pentosyl groups	1	4.17E-04	3	55	5.46	16	5785	0.28
17	branched chain family amino acid metabolic process	1	4.17E-04	3	55	5.46	16	5785	0.28
17	oxidoreductase activity, acting on sulfur group of donors	1	2.17E-04	3	55	5.46	13	5785	0.23
17	methionine metabolic process	1	1.03E-09	7	55	12.73	23	5785	0.40
17	arginine metabolic process	1	2.41E-13	8	55	14.55	15	5785	0.26
17	nonprotein amino acid metabolic process	1	7.90E-09	5	55	9.10	9	5785	0.16
17	nonprotein amino acid biosynthetic process	1	1.59E-05	3	55	5.46	6	5785	0.11
17	arginine biosynthetic process	1	1.74E-15	8	55	14.55	10	5785	0.18
17	ornithine metabolic process	1	1.08E-07	4	55	7.28	6	5785	0.11
17	sulfur compound biosynthetic process	1	2.03E-05	4	55	7.28	18	5785	0.32
17	sulfur amino acid biosynthetic process	1	9.31E-05	3	55	5.46	10	5785	0.18
18	generation of precursor metabolites and energy	1	3.65E-06	20	118	16.95	311	5785	5.38
18	oxidoreductase activity	1	1.04E-06	19	118	16.11	261	5785	4.52
18	biosynthetic process	1	2.29E-04	34	118	28.82	916	5785	15.84
18	cell wall	1	7.67E-09	14	118	11.87	98	5785	1.70
18	amine metabolic process	1	3.28E-05	15	118	12.72	219	5785	3.79
18	organic acid metabolic process	1	3.54E-11	27	118	22.89	303	5785	5.24
18	sulfur metabolic process	1	5.91E-07	10	118	8.48	65	5785	1.13
18	sulfur amino acid metabolic process	1	2.71E-06	7	118	5.94	32	5785	0.56
18	carbohydrate metabolic process	1	2.25E-04	13	118	11.02	203	5785	3.51
18	hexose metabolic process	1	5.90E-06	10	118	8.48	83	5785	1.44
18	alcohol metabolic process	1	1.13E-07	16	118	13.56	160	5785	2.77
18	monocarboxylic acid metabolic process	1	9.72E-08	14	118	11.87	119	5785	2.06
18	glucose metabolic process	1	3.18E-05	8	118	6.78	62	5785	1.08
18	pyruvate metabolic process	1	2.67E-08	9	118	7.63	36	5785	0.63
18	carbohydrate catabolic process	1	1.69E-05	8	118	6.78	57	5785	0.99
18	glycolysis	1	3.62E-06	6	118	5.09	22	5785	0.39
18	hexose catabolic process	1	5.15E-06	7	118	5.94	35	5785	0.61
18	fermentation	1	9.64E-07	6	118	5.09	18	5785	0.32
18	glycolytic fermentation	1	1.08E-05	4	118	3.39	8	5785	0.14
18	amine biosynthetic process	1	3.97E-04	9	118	7.63	111	5785	1.92
18	glutamate metabolic process	1	2.48E-04	4	118	3.39	16	5785	0.28
18	glutamine family amino acid metabolic process	1	2.09E-04	6	118	5.09	43	5785	0.75
18	glutamine family amino acid biosynthetic process	1	1.32E-05	6	118	5.09	27	5785	0.47
18	vitamin metabolic process	1	6.07E-05	9	118	7.63	87	5785	1.51
18	nicotinamide metabolic process	1	1.82E-04	6	118	5.09	42	5785	0.73
18	NAD metabolic process	1	5.08E-05	5	118	4.24	21	5785	0.37
18	gluconeogenesis	1	1.51E-04	5	118	4.24	26	5785	0.45
18	alcohol biosynthetic process	1	2.14E-07	8	118	6.78	33	5785	0.58
18	structural constituent of cell wall	1	9.69E-08	6	118	5.09	13	5785	0.23
18	aspartate family amino acid metabolic process	1	2.69E-04	6	118	5.09	45	5785	0.78
18	alcohol dehydrogenase activity	1	2.39E-06	4	118	3.39	6	5785	0.11
18	NADH oxidation	1	1.36E-06	5	118	4.24	11	5785	0.20
18	NADH metabolic process	1	5.61E-06	5	118	4.24	14	5785	0.25
18	ethanol metabolic process	1	1.36E-06	5	118	4.24	11	5785	0.20
18	sulfur utilization	1	7.54E-07	5	118	4.24	10	5785	0.18
18	methionine metabolic process	1	4.82E-06	6	118	5.09	23	5785	0.40
18	pyridoxine metabolic process	1	4.30E-04	3	118	2.55	8	5785	0.14
19	organelle inner membrane	1	4.20E-04	12	130	9.24	171	5785	2.96
19	mitochondrial part	1	3.09E-05	24	130	18.47	437	5785	7.56
19	biosynthetic process	1	6.49E-11	51	130	39.24	916	5785	15.84
19	non-membrane-bound organelle	1	4.51E-04	36	130	27.70	927	5785	16.03
19	mitochondrial lumen	1	2.99E-06	15	130	11.54	163	5785	2.82
19	macromolecule biosynthetic process	1	7.84E-14	43	130	33.08	558	5785	9.65
19	translation	1	2.95E-12	33	130	25.39	372	5785	6.44
19	ribonucleoprotein complex	1	6.84E-06	28	130	21.54	514	5785	8.89
19	ribosome	1	4.05E-09	27	130	20.77	337	5785	5.83
19	small ribosomal subunit	1	1.81E-08	14	130	10.77	95	5785	1.65
19	structural constituent of ribosome	1	6.29E-12	25	130	19.24	216	5785	3.74
19	cytosol	1	9.56E-11	29	130	22.31	329	5785	5.69
19	cytosolic part	1	5.47E-10	21	130	16.16	185	5785	3.20
19	hexose metabolic process	1	8.93E-05	9	130	6.93	83	5785	1.44
19	eukaryotic 48S initiation complex	1	8.27E-09	12	130	9.24	62	5785	1.08
19	glucose metabolic process	1	4.33E-04	7	130	5.39	62	5785	1.08
19	glycolysis	1	1.03E-04	5	130	3.85	22	5785	0.39
19	large ribosomal subunit	1	1.55E-04	11	130	8.47	131	5785	2.27
19	protein import into mitochondrion	1	1.75E-04	6	130	4.62	38	5785	0.66
19	protein import into mitochondrial matrix	1	1.03E-04	5	130	3.85	22	5785	0.39
19	mitochondrial inner membrane presequence translocase complex	1	7.11E-05	4	130	3.08	11	5785	0.20
19	phosphopyruvate hydratase activity	1	1.07E-04	3	130	2.31	5	5785	0.09
20	generation of precursor metabolites and energy	1	7.61E-05	17	111	15.32	311	5785	5.38
20	oxidoreductase activity	1	7.85E-06	17	111	15.32	261	5785	4.52
20	cell wall	1	2.79E-07	12	111	10.82	98	5785	1.70
20	organic acid metabolic process	1	4.22E-08	22	111	19.82	303	5785	5.24
20	lyase activity	1	1.43E-04	8	111	7.21	81	5785	1.41
20	hexose metabolic process	1	1.70E-04	8	111	7.21	83	5785	1.44
20	alcohol metabolic process	1	3.00E-07	15	111	13.52	160	5785	2.77
20	monocarboxylic acid metabolic process	1	3.36E-07	13	111	11.72	119	5785	2.06
20	glucose metabolic process	1	2.04E-05	8	111	7.21	62	5785	1.08
20	pyruvate metabolic process	1	1.55E-08	9	111	8.11	36	5785	0.63
20	carbohydrate catabolic process	1	9.49E-05	7	111	6.31	57	5785	0.99
20	glycolysis	1	2.53E-06	6	111	5.41	22	5785	0.39
20	hexose catabolic process	1	3.42E-06	7	111	6.31	35	5785	0.61
20	fermentation	1	6.71E-07	6	111	5.41	18	5785	0.32
20	glycolytic fermentation	1	8.47E-06	4	111	3.61	8	5785	0.14
20	glutamate metabolic process	1	1.96E-04	4	111	3.61	16	5785	0.28
20	glutamine family amino acid metabolic process	1	1.49E-04	6	111	5.41	43	5785	0.75
20	glutamine family amino acid biosynthetic process	1	9.29E-06	6	111	5.41	27	5785	0.47
20	oxidoreduction coenzyme metabolic process	1	6.48E-04	6	111	5.41	56	5785	0.97
20	nicotinamide metabolic process	1	1.30E-04	6	111	5.41	42	5785	0.73
20	NAD metabolic process	1	3.78E-05	5	111	4.51	21	5785	0.37
20	gluconeogenesis	1	1.13E-04	5	111	4.51	26	5785	0.45
20	alcohol biosynthetic process	1	2.24E-06	7	111	6.31	33	5785	0.58
20	structural constituent of cell wall	1	2.71E-06	5	111	4.51	13	5785	0.23
20	alcohol dehydrogenase activity	1	1.87E-06	4	111	3.61	6	5785	0.11
20	NADH oxidation	1	1.00E-06	5	111	4.51	11	5785	0.20
20	NADH metabolic process	1	4.14E-06	5	111	4.51	14	5785	0.25
20	ethanol metabolic process	1	1.00E-06	5	111	4.51	11	5785	0.20
20	phosphopyruvate hydratase activity	1	6.69E-05	3	111	2.71	5	5785	0.09
21	generation of precursor metabolites and energy	1	1.26E-04	10	46	21.74	311	5785	5.38
21	oxidoreductase activity	1	2.84E-05	10	46	21.74	261	5785	4.52
21	biosynthetic process	1	1.13E-04	18	46	39.14	916	5785	15.84
21	organic acid metabolic process	1	4.55E-08	14	46	30.44	303	5785	5.24
21	hexose metabolic process	1	4.30E-05	6	46	13.05	83	5785	1.44
21	alcohol metabolic process	1	3.42E-07	10	46	21.74	160	5785	2.77
21	monocarboxylic acid metabolic process	1	3.44E-06	8	46	17.40	119	5785	2.06
21	glucose metabolic process	1	7.94E-06	6	46	13.05	62	5785	1.08
21	pyruvate metabolic process	1	2.94E-07	6	46	13.05	36	5785	0.63
21	carbohydrate catabolic process	1	7.82E-05	5	46	10.87	57	5785	0.99
21	glycolysis	1	2.31E-05	4	46	8.70	22	5785	0.39
21	hexose catabolic process	1	6.91E-06	5	46	10.87	35	5785	0.61
21	fermentation	1	3.53E-04	3	46	6.53	18	5785	0.32
21	nicotinamide metabolic process	1	3.14E-04	4	46	8.70	42	5785	0.73
21	NAD metabolic process	1	5.66E-04	3	46	6.53	21	5785	0.37
21	gluconeogenesis	1	4.60E-05	4	46	8.70	26	5785	0.45
21	alcohol biosynthetic process	1	5.11E-06	5	46	10.87	33	5785	0.58
21	NADH oxidation	1	7.43E-05	3	46	6.53	11	5785	0.20
21	NADH metabolic process	1	1.61E-04	3	46	6.53	14	5785	0.25
21	ethanol metabolic process	1	7.43E-05	3	46	6.53	11	5785	0.20
22	protein folding	1	2.45E-04	8	117	6.84	83	5785	1.44
22	vitamin metabolic process	1	3.40E-04	8	117	6.84	87	5785	1.51
22	acid phosphatase activity	1	7.83E-05	3	117	2.57	5	5785	0.09
22	thioredoxin peroxidase activity	1	6.20E-04	3	117	2.57	9	5785	0.16
22	alcohol biosynthetic process	1	4.68E-04	5	117	4.28	33	5785	0.58
22	organic acid transport	1	5.16E-04	6	117	5.13	51	5785	0.89
22	alcohol dehydrogenase activity	1	1.54E-04	3	117	2.57	6	5785	0.11
22	thiamin metabolic process	1	5.99E-04	4	117	3.42	20	5785	0.35
22	protein disulfide isomerase activity	1	7.83E-05	3	117	2.57	5	5785	0.09
23	generation of precursor metabolites and energy	1	5.51E-08	23	119	19.33	311	5785	5.38
23	coenzyme metabolic process	1	4.19E-04	10	119	8.41	135	5785	2.34
23	carbohydrate metabolic process	1	1.24E-07	18	119	15.13	203	5785	3.51
23	hexose metabolic process	1	2.75E-04	8	119	6.73	83	5785	1.44
23	alcohol metabolic process	1	2.10E-05	13	119	10.93	160	5785	2.77
23	glucose metabolic process	1	2.52E-04	7	119	5.89	62	5785	1.08
23	carbohydrate catabolic process	1	1.47E-04	7	119	5.89	57	5785	0.99
23	acid phosphatase activity	1	8.24E-05	3	119	2.53	5	5785	0.09
23	isomerase activity	1	1.31E-04	7	119	5.89	56	5785	0.97
23	peroxidase activity	1	4.17E-04	4	119	3.37	18	5785	0.32
23	thioredoxin peroxidase activity	1	6.51E-04	3	119	2.53	9	5785	0.16
23	tricarboxylic acid cycle intermediate metabolic process	1	5.19E-04	4	119	3.37	19	5785	0.33
23	intramolecular transferase activity, phosphotransferases	1	2.80E-04	3	119	2.53	7	5785	0.13
24	biosynthetic process	1	2.77E-24	65	114	57.02	916	5785	15.84
24	non-membrane-bound organelle	1	7.34E-25	66	114	57.90	927	5785	16.03
24	macromolecule biosynthetic process	1	2.51E-36	64	114	56.15	558	5785	9.65
24	translation	1	3.45E-41	59	114	51.76	372	5785	6.44
24	ribonucleoprotein complex	1	2.88E-36	62	114	54.39	514	5785	8.89
24	ribosome	1	1.80E-46	61	114	53.51	337	5785	5.83
24	small ribosomal subunit	1	4.31E-17	21	114	18.43	95	5785	1.65
24	structural constituent of ribosome	1	5.56E-50	55	114	48.25	216	5785	3.74
24	biopolymer biosynthetic process	1	4.99E-04	6	114	5.27	52	5785	0.90
24	translational elongation	1	1.59E-06	6	114	5.27	20	5785	0.35
24	cytosol	1	6.64E-50	63	114	55.27	329	5785	5.69
24	cell wall	1	2.84E-06	11	114	9.65	98	5785	1.70
24	cytosolic part	1	2.22E-62	60	114	52.64	185	5785	3.20
24	response to chemical stimulus	1	3.76E-05	19	114	16.67	346	5785	5.99
24	eukaryotic 48S initiation complex	1	6.53E-20	20	114	17.55	62	5785	1.08
24	pyruvate metabolic process	1	6.30E-04	5	114	4.39	36	5785	0.63
24	glycolysis	1	2.96E-06	6	114	5.27	22	5785	0.39
24	hexose catabolic process	1	5.22E-05	6	114	5.27	35	5785	0.61
24	conjugation	1	2.50E-07	13	114	11.41	113	5785	1.96
24	response to pheromone during conjugation with cellular fusion	1	9.87E-08	10	114	8.78	56	5785	0.97
24	response to pheromone	1	1.12E-07	12	114	10.53	88	5785	1.53
24	regulation of conjugation	1	1.29E-04	5	114	4.39	26	5785	0.45
24	large ribosomal subunit	1	5.58E-33	36	114	31.58	131	5785	2.27
24	cytosolic large ribosomal subunit (sensu Eukaryota)	1	1.67E-40	36	114	31.58	87	5785	1.51
24	gluconeogenesis	1	1.29E-04	5	114	4.39	26	5785	0.45
24	alcohol biosynthetic process	1	4.16E-04	5	114	4.39	33	5785	0.58
25	generation of precursor metabolites and energy	1	1.11E-07	22	114	19.30	311	5785	5.38
25	oxidoreductase activity	1	7.84E-10	23	114	20.18	261	5785	4.52
25	biosynthetic process	1	2.51E-09	44	114	38.60	916	5785	15.84
25	coenzyme metabolic process	1	6.16E-05	11	114	9.65	135	5785	2.34
25	cofactor metabolic process	1	4.08E-04	11	114	9.65	167	5785	2.89
25	cell wall	1	2.84E-06	11	114	9.65	98	5785	1.70
25	amine metabolic process	1	1.02E-09	21	114	18.43	219	5785	3.79
25	organic acid metabolic process	1	1.30E-17	34	114	29.83	303	5785	5.24
25	lyase activity	1	2.60E-05	9	114	7.90	81	5785	1.41
25	catabolic process	1	2.61E-04	19	114	16.67	400	5785	6.92
25	carbohydrate metabolic process	1	1.81E-06	16	114	14.04	203	5785	3.51
25	hexose metabolic process	1	4.32E-06	10	114	8.78	83	5785	1.44
25	alcohol metabolic process	1	6.86E-08	16	114	14.04	160	5785	2.77
25	monocarboxylic acid metabolic process	1	6.24E-08	14	114	12.29	119	5785	2.06
25	glucose metabolic process	1	2.70E-07	10	114	8.78	62	5785	1.08
25	pyruvate metabolic process	1	1.97E-08	9	114	7.90	36	5785	0.63
25	carbohydrate catabolic process	1	1.33E-06	9	114	7.90	57	5785	0.99
25	glycolysis	1	4.52E-09	8	114	7.02	22	5785	0.39
25	hexose catabolic process	1	1.50E-08	9	114	7.90	35	5785	0.61
25	fermentation	1	1.90E-05	5	114	4.39	18	5785	0.32
25	oxidoreductase activity, acting on CH-OH group of donors	1	1.10E-04	8	114	7.02	76	5785	1.32
25	amine biosynthetic process	1	3.06E-10	16	114	14.04	111	5785	1.92
25	glutamate metabolic process	1	9.48E-09	7	114	6.15	16	5785	0.28
25	glutamine family amino acid metabolic process	1	6.59E-09	10	114	8.78	43	5785	0.75
25	glutamine family amino acid biosynthetic process	1	2.89E-08	8	114	7.02	27	5785	0.47
25	vitamin metabolic process	1	2.84E-04	8	114	7.02	87	5785	1.51
25	extracellular region	1	2.54E-05	5	114	4.39	19	5785	0.33
25	acid phosphatase activity	1	7.24E-05	3	114	2.64	5	5785	0.09
25	carbohydrate biosynthetic process	1	4.40E-05	8	114	7.02	67	5785	1.16
25	oxidoreduction coenzyme metabolic process	1	1.00E-04	7	114	6.15	56	5785	0.97
25	nicotinamide metabolic process	1	1.46E-05	7	114	6.15	42	5785	0.73
25	NAD metabolic process	1	2.19E-06	6	114	5.27	21	5785	0.37
25	oxidoreductase activity, acting on the aldehyde or oxo group of donors, NAD or NADP as acceptor	1	2.79E-04	4	114	3.51	17	5785	0.30
25	oxidoreductase activity, acting on the aldehyde or oxo group of donors	1	5.48E-05	5	114	4.39	22	5785	0.39
25	lipid particle	1	3.58E-04	5	114	4.39	32	5785	0.56
25	gluconeogenesis	1	4.63E-07	7	114	6.15	26	5785	0.45
25	alcohol biosynthetic process	1	8.47E-09	9	114	7.90	33	5785	0.58
25	aspartate family amino acid metabolic process	1	2.23E-04	6	114	5.27	45	5785	0.78
25	alcohol dehydrogenase activity	1	1.43E-04	3	114	2.64	6	5785	0.11
25	NADH oxidation	1	4.24E-05	4	114	3.51	11	5785	0.20
25	NADH metabolic process	1	1.23E-04	4	114	3.51	14	5785	0.25
25	tricarboxylic acid cycle intermediate metabolic process	1	4.41E-04	4	114	3.51	19	5785	0.33
26	oxidoreductase activity	1	2.36E-06	18	113	15.93	261	5785	4.52
26	biosynthetic process	1	2.14E-04	33	113	29.21	916	5785	15.84
26	response to drug	1	1.74E-05	11	113	9.74	119	5785	2.06
26	amine metabolic process	1	1.94E-05	15	113	13.28	219	5785	3.79
26	organic acid metabolic process	1	2.75E-07	21	113	18.59	303	5785	5.24
26	sulfur metabolic process	1	3.57E-08	11	113	9.74	65	5785	1.13
26	sulfur amino acid metabolic process	1	1.18E-07	8	113	7.08	32	5785	0.56
26	amine biosynthetic process	1	5.34E-05	10	113	8.85	111	5785	1.92
26	acid phosphatase activity	1	6.80E-07	4	113	3.54	5	5785	0.09
26	NAD metabolic process	1	6.39E-04	4	113	3.54	21	5785	0.37
26	aspartate family amino acid metabolic process	1	2.21E-05	7	113	6.20	45	5785	0.78
26	sulfur utilization	1	9.59E-09	6	113	5.31	10	5785	0.18
26	protein disulfide isomerase activity	1	7.05E-05	3	113	2.66	5	5785	0.09
26	methionine metabolic process	1	1.71E-07	7	113	6.20	23	5785	0.40
26	sulfur compound biosynthetic process	1	1.82E-05	5	113	4.43	18	5785	0.32
26	sulfur amino acid biosynthetic process	1	2.65E-05	4	113	3.54	10	5785	0.18
27	generation of precursor metabolites and energy	1	9.44E-06	19	115	16.53	311	5785	5.38
27	oxidoreductase activity	1	1.80E-04	15	115	13.05	261	5785	4.52
27	coenzyme metabolic process	1	6.68E-05	11	115	9.57	135	5785	2.34
27	cofactor metabolic process	1	1.05E-04	12	115	10.44	167	5785	2.89
27	protein refolding	1	5.89E-04	3	115	2.61	9	5785	0.16
27	response to drug	1	1.12E-04	10	115	8.70	119	5785	2.06
27	organic acid metabolic process	1	2.87E-04	16	115	13.92	303	5785	5.24
27	sulfur metabolic process	1	4.64E-07	10	115	8.70	65	5785	1.13
27	sulfur amino acid metabolic process	1	3.22E-05	6	115	5.22	32	5785	0.56
27	carbohydrate metabolic process	1	1.73E-04	13	115	11.31	203	5785	3.51
27	alcohol metabolic process	1	3.05E-04	11	115	9.57	160	5785	2.77
27	acid phosphatase activity	1	7.30E-07	4	115	3.48	5	5785	0.09
27	sulfur utilization	1	6.62E-07	5	115	4.35	10	5785	0.18
27	tricarboxylic acid cycle intermediate metabolic process	1	4.56E-04	4	115	3.48	19	5785	0.33
27	methionine metabolic process	1	7.19E-05	5	115	4.35	23	5785	0.40
27	sulfur compound biosynthetic process	1	3.66E-04	4	115	3.48	18	5785	0.32
28	biosynthetic process	1	1.75E-06	34	96	35.42	916	5785	15.84
28	non-membrane-bound organelle	1	5.26E-09	39	96	40.63	927	5785	16.03
28	macromolecule biosynthetic process	1	2.42E-09	30	96	31.25	558	5785	9.65
28	translation	1	7.79E-14	30	96	31.25	372	5785	6.44
28	ribonucleoprotein complex	1	3.60E-13	34	96	35.42	514	5785	8.89
28	ribosome	1	6.43E-16	31	96	32.30	337	5785	5.83
28	small ribosomal subunit	1	3.11E-06	10	96	10.42	95	5785	1.65
28	structural constituent of ribosome	1	2.64E-18	28	96	29.17	216	5785	3.74
28	cytosol	1	1.72E-13	28	96	29.17	329	5785	5.69
28	cytosolic part	1	5.13E-19	27	96	28.13	185	5785	3.20
28	eukaryotic 48S initiation complex	1	6.49E-05	7	96	7.30	62	5785	1.08
28	acid phosphatase activity	1	4.32E-05	3	96	3.13	5	5785	0.09
28	large ribosomal subunit	1	1.93E-13	19	96	19.80	131	5785	2.27
28	cytosolic large ribosomal subunit (sensu Eukaryota)	1	6.75E-17	19	96	19.80	87	5785	1.51
29	response to chemical stimulus	1	2.23E-04	16	99	16.17	346	5785	5.99
29	conjugation	1	1.20E-04	9	99	9.10	113	5785	1.96
29	response to pheromone during conjugation with cellular fusion	1	3.51E-04	6	99	6.07	56	5785	0.97
29	response to pheromone	1	1.63E-05	9	99	9.10	88	5785	1.53
29	vitamin metabolic process	1	1.83E-06	10	99	10.11	87	5785	1.51
29	carbohydrate transport	1	2.15E-04	5	99	5.06	33	5785	0.58
29	vitamin biosynthetic process	1	2.08E-09	10	99	10.11	44	5785	0.77
29	hexose transport	1	6.59E-04	4	99	4.05	24	5785	0.42
29	thiamin metabolic process	1	5.88E-10	8	99	8.09	20	5785	0.35
29	sugar transporter activity	1	3.49E-05	5	99	5.06	23	5785	0.40
29	glucose transporter activity	1	2.05E-04	4	99	4.05	18	5785	0.32
29	pyridoxine metabolic process	1	5.36E-06	4	99	4.05	8	5785	0.14
30	isomerase activity	1	5.07E-04	6	106	5.67	56	5785	0.97
31	nucleic acid binding	1	6.36E-04	20	107	18.70	496	5785	8.58
31	nucleotidyltransferase activity	1	7.00E-05	8	107	7.48	76	5785	1.32
31	non-membrane-bound organelle	1	3.36E-05	34	107	31.78	927	5785	16.03
31	ribosome biogenesis and assembly	1	2.38E-04	16	107	14.96	321	5785	5.55
31	cell wall	1	1.51E-06	11	107	10.29	98	5785	1.70
31	mitotic cell cycle	1	5.10E-04	13	107	12.15	244	5785	4.22
31	biopolymer glycosylation	1	3.33E-04	7	107	6.55	72	5785	1.25
31	regulation of catalytic activity	1	8.01E-05	6	107	5.61	40	5785	0.70
31	chromosome	1	1.94E-04	13	107	12.15	221	5785	3.83
31	nuclear chromosome part	1	4.60E-04	10	107	9.35	152	5785	2.63
31	cyclin-dependent protein kinase regulator activity	1	6.26E-04	4	107	3.74	22	5785	0.39
31	regulation of cyclin-dependent protein kinase activity	1	3.46E-06	5	107	4.68	14	5785	0.25
31	regulation of kinase activity	1	5.09E-05	5	107	4.68	23	5785	0.40
31	nucleosome	1	4.89E-05	4	107	3.74	12	5785	0.21
31	mannose metabolic process	1	1.18E-04	3	107	2.81	6	5785	0.11
31	nucleotide-sugar metabolic process	1	5.99E-05	3	107	2.81	5	5785	0.09
32	generation of precursor metabolites and energy	1	6.75E-08	22	111	19.82	311	5785	5.38
32	oxidoreductase activity	1	3.18E-05	16	111	14.42	261	5785	4.52
32	coenzyme metabolic process	1	8.77E-06	12	111	10.82	135	5785	2.34
32	cofactor metabolic process	1	7.43E-05	12	111	10.82	167	5785	2.89
32	response to stimulus	1	4.55E-05	29	111	26.13	710	5785	12.28
32	response to stress	1	1.44E-04	21	111	18.92	461	5785	7.97
32	vacuole	1	7.57E-05	13	111	11.72	194	5785	3.36
32	lytic vacuole	1	6.17E-04	10	111	9.01	152	5785	2.63
32	carbohydrate metabolic process	1	2.35E-07	17	111	15.32	203	5785	3.51
32	glucose metabolic process	1	1.63E-04	7	111	6.31	62	5785	1.08
32	acetyl-CoA metabolic process	1	4.91E-04	4	111	3.61	20	5785	0.35
32	glutamate metabolic process	1	8.77E-06	5	111	4.51	16	5785	0.28
32	oxidoreduction coenzyme metabolic process	1	6.48E-04	6	111	5.41	56	5785	0.97
32	sulfur utilization	1	2.47E-05	4	111	3.61	10	5785	0.18
32	tricarboxylic acid cycle intermediate metabolic process	1	3.98E-04	4	111	3.61	19	5785	0.33
33	cell division	1	1.02E-06	19	97	19.59	320	5785	5.54
33	reproduction	1	3.58E-05	16	97	16.50	303	5785	5.24
33	conjugation	1	2.35E-06	11	97	11.35	113	5785	1.96
33	response to pheromone during conjugation with cellular fusion	1	3.55E-05	7	97	7.22	56	5785	0.97
33	response to pheromone	1	1.68E-06	10	97	10.31	88	5785	1.53
34	nucleic acid binding	1	2.67E-04	21	108	19.45	496	5785	8.58
34	RNA metabolic process	1	4.58E-06	36	108	33.34	917	5785	15.86
34	RNA processing	1	1.58E-08	24	108	22.23	350	5785	6.06
34	organelle lumen	1	5.14E-05	29	108	26.86	736	5785	12.73
34	non-membrane-bound organelle	1	7.35E-08	40	108	37.04	927	5785	16.03
34	ribosome biogenesis and assembly	1	1.46E-19	36	108	33.34	321	5785	5.55
34	nuclear part	1	1.62E-09	43	108	39.82	924	5785	15.98
34	nuclear lumen	1	1.85E-07	28	108	25.93	524	5785	9.06
34	cell wall	1	2.31E-08	13	108	12.04	98	5785	1.70
34	hydrolase activity, acting on glycosyl bonds	1	1.12E-04	6	108	5.56	42	5785	0.73
34	nucleolus	1	2.08E-13	25	108	23.15	226	5785	3.91
34	rRNA processing	1	1.72E-13	22	108	20.38	166	5785	2.87
34	ribosomal large subunit biogenesis and assembly	1	2.01E-06	9	108	8.34	63	5785	1.09
34	nucleolar part	1	5.83E-04	8	108	7.41	102	5785	1.77
34	extracellular region	1	1.95E-05	5	108	4.63	19	5785	0.33
34	chromatin	1	2.21E-05	7	108	6.49	47	5785	0.82
34	nucleosome	1	1.48E-06	5	108	4.63	12	5785	0.21
34	35S primary transcript processing	1	1.29E-08	12	108	11.12	77	5785	1.34
34	small nucleolar ribonucleoprotein complex	1	6.17E-04	6	108	5.56	57	5785	0.99
34	RNA helicase activity	1	1.02E-05	7	108	6.49	42	5785	0.73
34	RNA-dependent ATPase activity	1	1.44E-04	5	108	4.63	28	5785	0.49
34	processing of 20S pre-rRNA	1	9.58E-07	8	108	7.41	43	5785	0.75
34	beta-glucosidase activity	1	3.31E-04	3	108	2.78	8	5785	0.14
34	specific transcriptional repressor activity	1	1.34E-04	4	108	3.71	15	5785	0.26
34	cytokinesis, completion of separation	1	3.85E-06	4	108	3.71	7	5785	0.13
34	cell separation during cytokinesis	1	1.35E-05	4	108	3.71	9	5785	0.16
35	oxidoreductase activity	1	1.54E-04	14	101	13.87	261	5785	4.52
35	biosynthetic process	1	2.96E-04	30	101	29.71	916	5785	15.84
35	response to drug	1	2.08E-04	9	101	8.92	119	5785	2.06
35	amine metabolic process	1	1.72E-07	17	101	16.84	219	5785	3.79
35	organic acid metabolic process	1	1.19E-09	23	101	22.78	303	5785	5.24
35	sulfur metabolic process	1	4.95E-11	13	101	12.88	65	5785	1.13
35	sulfur amino acid metabolic process	1	2.11E-09	9	101	8.92	32	5785	0.56
35	amine biosynthetic process	1	2.00E-05	10	101	9.91	111	5785	1.92
35	aspartate family amino acid metabolic process	1	1.06E-05	7	101	6.94	45	5785	0.78
35	sulfur utilization	1	4.84E-09	6	101	5.95	10	5785	0.18
35	methionine metabolic process	1	7.82E-08	7	101	6.94	23	5785	0.40
35	sulfur compound biosynthetic process	1	3.82E-07	6	101	5.95	18	5785	0.32
35	methionine biosynthetic process	1	9.95E-05	3	101	2.98	6	5785	0.11
35	sulfur amino acid biosynthetic process	1	3.45E-07	5	101	4.96	10	5785	0.18
36	non-membrane-bound organelle	1	5.10E-06	34	99	34.35	927	5785	16.03
36	ribonucleoprotein complex	1	3.51E-04	20	99	20.21	514	5785	8.89
36	ribosome	1	5.38E-04	15	99	15.16	337	5785	5.83
36	structural constituent of ribosome	1	6.86E-05	13	99	13.14	216	5785	3.74
36	nuclear part	1	9.48E-05	31	99	31.32	924	5785	15.98
36	cytosolic part	1	2.87E-04	11	99	11.12	185	5785	3.20
36	cell division	1	8.96E-05	16	99	16.17	320	5785	5.54
36	conjugation	1	1.97E-05	10	99	10.11	113	5785	1.96
36	cytokinesis, completion of separation	1	1.62E-04	3	99	3.04	7	5785	0.13
36	cell separation during cytokinesis	1	3.79E-04	3	99	3.04	9	5785	0.16
37	generation of precursor metabolites and energy	1	2.18E-05	17	101	16.84	311	5785	5.38
37	cell wall	1	6.57E-06	10	101	9.91	98	5785	1.70
37	vacuole	1	5.15E-04	11	101	10.90	194	5785	3.36
37	carbohydrate metabolic process	1	8.79E-09	18	101	17.83	203	5785	3.51
37	hexose metabolic process	1	5.62E-04	7	101	6.94	83	5785	1.44
37	alcohol metabolic process	1	9.50E-05	11	101	10.90	160	5785	2.77
37	glucose metabolic process	1	8.99E-05	7	101	6.94	62	5785	1.08
37	carbohydrate catabolic process	1	5.18E-05	7	101	6.94	57	5785	0.99
37	energy reserve metabolic process	1	3.60E-04	5	101	4.96	36	5785	0.63
37	carbohydrate kinase activity	1	1.75E-04	4	101	3.97	17	5785	0.30
38	vitamin metabolic process	1	2.20E-06	10	101	9.91	87	5785	1.51
38	vitamin biosynthetic process	1	9.05E-06	7	101	6.94	44	5785	0.77
38	plasma membrane part	1	6.23E-04	6	101	5.95	61	5785	1.06
38	oxidoreduction coenzyme metabolic process	1	3.91E-04	6	101	5.95	56	5785	0.97
38	NAD metabolic process	1	4.17E-04	4	101	3.97	21	5785	0.37
38	NAD biosynthetic process	1	1.72E-04	3	101	2.98	7	5785	0.13
38	pyridine nucleotide biosynthetic process	1	5.67E-04	3	101	2.98	10	5785	0.18
38	integral to plasma membrane	1	1.25E-04	5	101	4.96	29	5785	0.51
38	anion transport	1	1.75E-04	4	101	3.97	17	5785	0.30
38	transcription factor activity	1	5.70E-04	6	101	5.95	60	5785	1.04
38	sulfur utilization	1	5.67E-04	3	101	2.98	10	5785	0.18
38	thiamin metabolic process	1	3.42E-04	4	101	3.97	20	5785	0.35
39	generation of precursor metabolites and energy	1	5.43E-06	18	101	17.83	311	5785	5.38
39	oxidoreductase activity	1	8.20E-08	19	101	18.82	261	5785	4.52
39	biosynthetic process	1	2.96E-04	30	101	29.71	916	5785	15.84
39	coenzyme metabolic process	1	1.97E-05	11	101	10.90	135	5785	2.34
39	cofactor metabolic process	1	1.40E-04	11	101	10.90	167	5785	2.89
39	nucleotide metabolic process	1	5.80E-04	8	101	7.93	109	5785	1.89
39	cytosol	1	5.20E-04	15	101	14.86	329	5785	5.69
39	cell wall	1	2.81E-04	8	101	7.93	98	5785	1.70
39	vacuole	1	1.25E-04	12	101	11.89	194	5785	3.36
39	amine metabolic process	1	9.42E-07	16	101	15.85	219	5785	3.79
39	organic acid metabolic process	1	6.73E-09	22	101	21.79	303	5785	5.24
39	carbohydrate metabolic process	1	1.92E-04	12	101	11.89	203	5785	3.51
39	alcohol metabolic process	1	4.35E-04	10	101	9.91	160	5785	2.77
39	amine biosynthetic process	1	4.68E-08	13	101	12.88	111	5785	1.92
39	glutamine family amino acid metabolic process	1	8.81E-05	6	101	5.95	43	5785	0.75
39	glutamine family amino acid biosynthetic process	1	5.37E-06	6	101	5.95	27	5785	0.47
39	extracellular region	1	2.77E-04	4	101	3.97	19	5785	0.33
39	acid phosphatase activity	1	4.32E-07	4	101	3.97	5	5785	0.09
39	cyclohydrolase activity	1	1.72E-04	3	101	2.98	7	5785	0.13
39	oxidoreduction coenzyme metabolic process	1	3.91E-04	6	101	5.95	56	5785	0.97
39	nicotinamide metabolic process	1	7.69E-05	6	101	5.95	42	5785	0.73
39	NAD metabolic process	1	2.39E-05	5	101	4.96	21	5785	0.37
39	nucleoid	1	6.00E-04	4	101	3.97	23	5785	0.40
39	aspartate family amino acid metabolic process	1	1.14E-04	6	101	5.95	45	5785	0.78
39	serine-type peptidase activity	1	2.71E-04	3	101	2.98	8	5785	0.14
39	tricarboxylic acid cycle intermediate metabolic process	1	2.77E-04	4	101	3.97	19	5785	0.33
39	methionine metabolic process	1	6.00E-04	4	101	3.97	23	5785	0.40
39	arginine biosynthetic process	1	5.67E-04	3	101	2.98	10	5785	0.18
40	translational elongation	1	3.55E-04	4	102	3.93	20	5785	0.35
40	cell wall	1	1.08E-07	12	102	11.77	98	5785	1.70
40	cell division	1	4.31E-04	15	102	14.71	320	5785	5.54
40	biopolymer glycosylation	1	3.34E-05	8	102	7.85	72	5785	1.25
40	regulation of catalytic activity	1	6.22E-04	5	102	4.91	40	5785	0.70
40	conjugation	1	6.55E-08	13	102	12.75	113	5785	1.96
40	response to pheromone during conjugation with cellular fusion	1	4.40E-07	9	102	8.83	56	5785	0.97
40	response to pheromone	1	3.08E-07	11	102	10.79	88	5785	1.53
40	periplasmic space	1	4.14E-04	3	102	2.95	9	5785	0.16
40	nucleotide-sugar metabolic process	1	5.19E-05	3	102	2.95	5	5785	0.09
41	oxidoreductase activity	1	4.10E-04	13	98	13.27	261	5785	4.52
41	biosynthetic process	1	6.47E-05	31	98	31.64	916	5785	15.84
41	cell wall	1	2.28E-04	8	98	8.17	98	5785	1.70
41	amine metabolic process	1	2.92E-04	12	98	12.25	219	5785	3.79
41	organic acid metabolic process	1	2.05E-08	21	98	21.43	303	5785	5.24
41	sulfur metabolic process	1	1.01E-04	7	98	7.15	65	5785	1.13
41	sulfur amino acid metabolic process	1	1.29E-05	6	98	6.13	32	5785	0.56
41	alcohol metabolic process	1	1.37E-05	12	98	12.25	160	5785	2.77
41	monocarboxylic acid metabolic process	1	1.65E-04	9	98	9.19	119	5785	2.06
41	glucose metabolic process	1	5.79E-04	6	98	6.13	62	5785	1.08
41	pyruvate metabolic process	1	2.62E-05	6	98	6.13	36	5785	0.63
41	glycolysis	1	4.48E-04	4	98	4.09	22	5785	0.39
41	hexose catabolic process	1	2.73E-04	5	98	5.11	35	5785	0.61
41	fermentation	1	1.97E-04	4	98	4.09	18	5785	0.32
41	acid phosphatase activity	1	3.82E-07	4	98	4.09	5	5785	0.09
41	nicotinamide metabolic process	1	6.52E-04	5	98	5.11	42	5785	0.73
41	NAD metabolic process	1	3.71E-04	4	98	4.09	21	5785	0.37
41	alcohol biosynthetic process	1	1.55E-05	6	98	6.13	33	5785	0.58
41	methionine metabolic process	1	3.33E-05	5	98	5.11	23	5785	0.40
42	biosynthetic process	1	1.53E-20	56	100	56	916	5785	15.84
42	non-membrane-bound organelle	1	2.76E-20	56	100	56	927	5785	16.03
42	macromolecule biosynthetic process	1	2.15E-23	48	100	48	558	5785	9.65
42	translation	1	3.28E-29	46	100	46	372	5785	6.44
42	ribonucleoprotein complex	1	5.33E-25	48	100	48	514	5785	8.89
42	ribosome	1	1.16E-27	43	100	43	337	5785	5.83
42	small ribosomal subunit	1	5.05E-21	23	100	23	95	5785	1.65
42	structural constituent of ribosome	1	1.64E-29	38	100	38	216	5785	3.74
42	cytosol	1	5.86E-27	42	100	42	329	5785	5.69
42	cell wall	1	2.63E-04	8	100	8	98	5785	1.70
42	cytosolic part	1	5.77E-35	40	100	40	185	5785	3.20
42	eukaryotic 48S initiation complex	1	7.10E-26	23	100	23	62	5785	1.08
42	large ribosomal subunit	1	5.18E-11	17	100	17	131	5785	2.27
42	cytosolic large ribosomal subunit (sensu Eukaryota)	1	5.03E-14	17	100	17	87	5785	1.51
42	glucosidase activity	1	5.78E-04	4	100	4	23	5785	0.40
42	beta-glucosidase activity	1	2.64E-04	3	100	3	8	5785	0.14
42	cytokinesis, completion of separation	1	1.67E-04	3	100	3	7	5785	0.13
42	cell separation during cytokinesis	1	3.90E-04	3	100	3	9	5785	0.16
43	amine metabolic process	1	2.33E-04	11	82	13.42	219	5785	3.79
44	generation of precursor metabolites and energy	1	1.80E-04	15	97	15.47	311	5785	5.38
44	oxidoreductase activity	1	5.48E-06	16	97	16.50	261	5785	4.52
44	vacuole	1	3.62E-04	11	97	11.35	194	5785	3.36
44	carbohydrate metabolic process	1	5.33E-04	11	97	11.35	203	5785	3.51
44	alcohol metabolic process	1	3.13E-04	10	97	10.31	160	5785	2.77
44	glucose metabolic process	1	5.48E-04	6	97	6.19	62	5785	1.08
44	acid phosphatase activity	1	4.46E-05	3	97	3.10	5	5785	0.09
44	isomerase activity	1	3.55E-05	7	97	7.22	56	5785	0.97
44	serine-type peptidase activity	1	2.41E-04	3	97	3.10	8	5785	0.14
44	protein disulfide isomerase activity	1	4.46E-05	3	97	3.10	5	5785	0.09
45	oxidoreductase activity	1	7.54E-10	21	95	22.11	261	5785	4.52
45	biosynthetic process	1	1.18E-05	32	95	33.69	916	5785	15.84
45	coenzyme metabolic process	1	1.09E-05	11	95	11.58	135	5785	2.34
45	cofactor metabolic process	1	7.97E-05	11	95	11.58	167	5785	2.89
45	cytosol	1	2.63E-04	15	95	15.79	329	5785	5.69
45	response to drug	1	1.30E-04	9	95	9.48	119	5785	2.06
45	amine metabolic process	1	2.74E-11	21	95	22.11	219	5785	3.79
45	organic acid metabolic process	1	7.16E-12	25	95	26.32	303	5785	5.24
45	sulfur metabolic process	1	7.50E-08	10	95	10.53	65	5785	1.13
45	sulfur amino acid metabolic process	1	6.21E-07	7	95	7.37	32	5785	0.56
45	vacuole fusion, non-autophagic	1	5.64E-04	4	95	4.22	24	5785	0.42
45	oxidoreductase activity, acting on CH-OH group of donors	1	2.24E-04	7	95	7.37	76	5785	1.32
45	amine biosynthetic process	1	1.77E-11	16	95	16.85	111	5785	1.92
45	glutamate metabolic process	1	1.07E-04	4	95	4.22	16	5785	0.28
45	glutamine family amino acid metabolic process	1	3.55E-07	8	95	8.43	43	5785	0.75
45	glutamine family amino acid biosynthetic process	1	6.75E-09	8	95	8.43	27	5785	0.47
45	vitamin metabolic process	1	7.92E-05	8	95	8.43	87	5785	1.51
45	oxidoreduction coenzyme metabolic process	1	3.10E-05	7	95	7.37	56	5785	0.97
45	nicotinamide metabolic process	1	4.35E-06	7	95	7.37	42	5785	0.73
45	NAD metabolic process	1	7.44E-07	6	95	6.32	21	5785	0.37
45	nucleoid	1	4.76E-04	4	95	4.22	23	5785	0.40
45	aspartate family amino acid metabolic process	1	5.14E-07	8	95	8.43	45	5785	0.78
45	alcohol dehydrogenase activity	1	8.28E-05	3	95	3.16	6	5785	0.11
45	NADH oxidation	1	2.06E-05	4	95	4.22	11	5785	0.20
45	NADH metabolic process	1	6.02E-05	4	95	4.22	14	5785	0.25
45	sulfur utilization	1	3.33E-09	6	95	6.32	10	5785	0.18
45	electron carrier activity	1	3.98E-04	4	95	4.22	22	5785	0.39
45	tricarboxylic acid cycle intermediate metabolic process	1	2.19E-04	4	95	4.22	19	5785	0.33
45	methionine metabolic process	1	5.10E-08	7	95	7.37	23	5785	0.40
45	arginine metabolic process	1	8.11E-05	4	95	4.22	15	5785	0.26
45	nonprotein amino acid metabolic process	1	3.36E-04	3	95	3.16	9	5785	0.16
45	arginine biosynthetic process	1	1.33E-05	4	95	4.22	10	5785	0.18
45	sulfur amino acid biosynthetic process	1	4.74E-04	3	95	3.16	10	5785	0.18
46	biosynthetic process	1	4.17E-07	35	95	36.85	916	5785	15.84
46	non-membrane-bound organelle	1	1.71E-07	36	95	37.90	927	5785	16.03
46	macromolecule biosynthetic process	1	8.22E-09	29	95	30.53	558	5785	9.65
46	translation	1	1.77E-08	23	95	24.22	372	5785	6.44
46	ribonucleoprotein complex	1	1.65E-06	24	95	25.27	514	5785	8.89
46	ribosome	1	2.64E-09	23	95	24.22	337	5785	5.83
46	small ribosomal subunit	1	1.48E-12	16	95	16.85	95	5785	1.65
46	structural constituent of ribosome	1	2.49E-12	22	95	23.16	216	5785	3.74
46	cytosol	1	4.85E-08	21	95	22.11	329	5785	5.69
46	cytosolic part	1	1.01E-12	21	95	22.11	185	5785	3.20
46	cell cycle	1	3.74E-04	17	95	17.90	417	5785	7.21
46	cell division	1	5.36E-05	16	95	16.85	320	5785	5.54
46	reproduction	1	2.74E-05	16	95	16.85	303	5785	5.24
46	biological regulation	1	2.43E-04	28	95	29.48	874	5785	15.11
46	regulation of cellular process	1	1.70E-04	24	95	25.27	677	5785	11.71
46	regulation of cell cycle	1	6.04E-05	11	95	11.58	162	5785	2.81
46	regulation of catalytic activity	1	4.09E-05	6	95	6.32	40	5785	0.70
46	eukaryotic 48S initiation complex	1	1.13E-15	16	95	16.85	62	5785	1.08
46	cell surface receptor linked signal transduction	1	9.48E-06	7	95	7.37	47	5785	0.82
46	conjugation	1	2.69E-10	15	95	15.79	113	5785	1.96
46	response to pheromone during conjugation with cellular fusion	1	1.69E-08	10	95	10.53	56	5785	0.97
46	response to pheromone	1	1.40E-08	12	95	12.64	88	5785	1.53
46	regulation of conjugation	1	2.96E-06	6	95	6.32	26	5785	0.45
46	regulation of translational fidelity	1	6.43E-04	3	95	3.16	11	5785	0.20
47	mitochondrial part	1	5.19E-08	24	93	25.81	437	5785	7.56
47	biosynthetic process	1	2.37E-06	33	93	35.49	916	5785	15.84
47	mitochondrial lumen	1	4.40E-09	16	93	17.21	163	5785	2.82
47	macromolecule biosynthetic process	1	4.71E-06	24	93	25.81	558	5785	9.65
47	translation	1	2.43E-04	16	93	17.21	372	5785	6.44
47	organellar ribosome	1	5.19E-07	10	93	10.76	81	5785	1.41
47	cell wall	1	3.09E-06	10	93	10.76	98	5785	1.70
47	hexose metabolic process	1	4.84E-05	8	93	8.61	83	5785	1.44
47	glucose metabolic process	1	5.29E-05	7	93	7.53	62	5785	1.08
47	carbohydrate catabolic process	1	2.75E-04	6	93	6.46	57	5785	0.99
47	glycolysis	1	3.67E-04	4	93	4.31	22	5785	0.39
47	hexose catabolic process	1	2.14E-04	5	93	5.38	35	5785	0.61
47	organellar large ribosomal subunit	1	6.37E-04	5	93	5.38	44	5785	0.77
47	alcohol biosynthetic process	1	1.15E-05	6	93	6.46	33	5785	0.58
48	biosynthetic process	1	7.44E-21	54	93	58.07	916	5785	15.84
48	non-membrane-bound organelle	1	3.84E-14	46	93	49.47	927	5785	16.03
48	macromolecule biosynthetic process	1	2.18E-28	51	93	54.84	558	5785	9.65
48	translation	1	8.56E-30	45	93	48.39	372	5785	6.44
48	ribosome biogenesis and assembly	1	5.40E-04	14	93	15.06	321	5785	5.55
48	ribosome assembly	1	5.29E-05	7	93	7.53	62	5785	1.08
48	ribonucleoprotein complex	1	1.13E-23	45	93	48.39	514	5785	8.89
48	ribosome	1	1.70E-30	44	93	47.32	337	5785	5.83
48	small ribosomal subunit	1	1.51E-11	15	93	16.13	95	5785	1.65
48	structural constituent of ribosome	1	5.07E-35	41	93	44.09	216	5785	3.74
48	cytosol	1	3.37E-32	45	93	48.39	329	5785	5.69
48	cytosolic part	1	1.80E-39	42	93	45.17	185	5785	3.20
48	ribosomal large subunit biogenesis and assembly	1	4.77E-04	6	93	6.46	63	5785	1.09
48	regulation of catalytic activity	1	4.06E-04	5	93	5.38	40	5785	0.70
48	eukaryotic 48S initiation complex	1	1.95E-14	15	93	16.13	62	5785	1.08
48	cyclin-dependent protein kinase regulator activity	1	3.67E-04	4	93	4.31	22	5785	0.39
48	regulation of cyclin-dependent protein kinase activity	1	5.54E-05	4	93	4.31	14	5785	0.25
48	regulation of kinase activity	1	4.39E-04	4	93	4.31	23	5785	0.40
48	large ribosomal subunit	1	2.99E-22	26	93	27.96	131	5785	2.27
48	cytosolic large ribosomal subunit (sensu Eukaryota)	1	2.62E-27	26	93	27.96	87	5785	1.51
48	ribosomal large subunit assembly and maintenance	1	3.63E-05	6	93	6.46	40	5785	0.70
49	generation of precursor metabolites and energy	1	3.92E-04	14	93	15.06	311	5785	5.38
49	oxidoreductase activity	1	6.20E-07	17	93	18.28	261	5785	4.52
49	biosynthetic process	1	5.60E-05	30	93	32.26	916	5785	15.84
49	coenzyme metabolic process	1	5.33E-05	10	93	10.76	135	5785	2.34
49	cofactor metabolic process	1	3.13E-04	10	93	10.76	167	5785	2.89
49	nucleotide metabolic process	1	3.31E-04	8	93	8.61	109	5785	1.89
49	amine metabolic process	1	2.94E-07	16	93	17.21	219	5785	3.79
49	organic acid metabolic process	1	4.22E-08	20	93	21.51	303	5785	5.24
49	oxidoreductase activity, acting on CH-OH group of donors	1	1.96E-04	7	93	7.53	76	5785	1.32
49	amine biosynthetic process	1	1.52E-10	15	93	16.13	111	5785	1.92
49	glutamate metabolic process	1	9.83E-05	4	93	4.31	16	5785	0.28
49	glutamine family amino acid metabolic process	1	1.74E-08	9	93	9.68	43	5785	0.75
49	glutamine family amino acid biosynthetic process	1	1.79E-10	9	93	9.68	27	5785	0.47
49	vitamin metabolic process	1	8.88E-06	9	93	9.68	87	5785	1.51
49	extracellular region	1	2.02E-04	4	93	4.31	19	5785	0.33
49	acid phosphatase activity	1	3.93E-05	3	93	3.23	5	5785	0.09
49	oxidoreduction coenzyme metabolic process	1	2.70E-05	7	93	7.53	56	5785	0.97
49	nicotinamide metabolic process	1	3.77E-06	7	93	7.53	42	5785	0.73
49	NAD metabolic process	1	6.56E-07	6	93	6.46	21	5785	0.37
49	nucleoid	1	4.39E-04	4	93	4.31	23	5785	0.40
49	alcohol dehydrogenase activity	1	7.77E-05	3	93	3.23	6	5785	0.11
49	NADH oxidation	1	1.90E-05	4	93	4.31	11	5785	0.20
49	NADH metabolic process	1	5.54E-05	4	93	4.31	14	5785	0.25
49	tricarboxylic acid cycle intermediate metabolic process	1	2.02E-04	4	93	4.31	19	5785	0.33
49	transferase activity, transferring acyl groups, acyl groups converted into alkyl on transfer	1	4.45E-04	3	93	3.23	10	5785	0.18
49	arginine metabolic process	1	7.46E-05	4	93	4.31	15	5785	0.26
49	nonprotein amino acid metabolic process	1	3.15E-04	3	93	3.23	9	5785	0.16
49	arginine biosynthetic process	1	1.22E-05	4	93	4.31	10	5785	0.18
50	RNA metabolic process	1	8.94E-05	30	95	31.58	917	5785	15.86
50	RNA processing	1	5.51E-09	23	95	24.22	350	5785	6.06
50	ion transport	1	4.08E-04	8	95	8.43	110	5785	1.91
50	organelle lumen	1	3.39E-06	29	95	30.53	736	5785	12.73
50	non-membrane-bound organelle	1	4.96E-08	37	95	38.95	927	5785	16.03
50	ribosome biogenesis and assembly	1	4.90E-25	39	95	41.06	321	5785	5.55
50	ribosome assembly	1	4.90E-04	6	95	6.32	62	5785	1.08
50	nuclear part	1	5.18E-07	35	95	36.85	924	5785	15.98
50	nuclear lumen	1	1.91E-09	29	95	30.53	524	5785	9.06
50	nucleolus	1	8.19E-16	26	95	27.37	226	5785	3.91
50	rRNA processing	1	8.18E-16	23	95	24.22	166	5785	2.87
50	ribosomal large subunit biogenesis and assembly	1	5.50E-08	10	95	10.53	63	5785	1.09
50	nucleolar part	1	2.43E-04	8	95	8.43	102	5785	1.77
50	35S primary transcript processing	1	2.12E-10	13	95	13.69	77	5785	1.34
50	transition metal ion transport	1	6.25E-05	6	95	6.32	43	5785	0.75
50	metal ion transport	1	3.09E-04	6	95	6.32	57	5785	0.99
50	RNA helicase activity	1	5.45E-05	6	95	6.32	42	5785	0.73
50	ribosomal large subunit assembly and maintenance	1	4.48E-04	5	95	5.27	40	5785	0.70
50	RNA-dependent ATPase activity	1	7.83E-05	5	95	5.27	28	5785	0.49
50	di-, tri-valent inorganic cation transporter activity	1	3.52E-05	6	95	6.32	39	5785	0.68
50	transition metal ion transporter activity	1	8.84E-06	6	95	6.32	31	5785	0.54
50	metal ion transporter activity	1	7.14E-05	6	95	6.32	44	5785	0.77
50	iron ion transport	1	7.77E-06	5	95	5.27	18	5785	0.32
50	iron ion transporter activity	1	7.77E-07	5	95	5.27	12	5785	0.21
50	processing of 20S pre-rRNA	1	2.11E-08	9	95	9.48	43	5785	0.75
50	siderophore transport	1	8.08E-06	4	95	4.22	9	5785	0.16
50	siderophore-iron transport	1	8.28E-05	3	95	3.16	6	5785	0.11
51	mitochondrial part	1	7.17E-12	29	91	31.87	437	5785	7.56
51	aerobic respiration	1	2.62E-05	8	91	8.80	78	5785	1.35
51	biosynthetic process	1	6.33E-12	42	91	46.16	916	5785	15.84
51	organelle lumen	1	3.02E-04	24	91	26.38	736	5785	12.73
51	non-membrane-bound organelle	1	4.38E-11	41	91	45.06	927	5785	16.03
51	mitochondrial lumen	1	3.14E-14	21	91	23.08	163	5785	2.82
51	macromolecule biosynthetic process	1	1.07E-13	35	91	38.47	558	5785	9.65
51	translation	1	2.27E-16	32	91	35.17	372	5785	6.44
51	ribonucleoprotein complex	1	7.34E-11	30	91	32.97	514	5785	8.89
51	ribosome	1	1.02E-15	30	91	32.97	337	5785	5.83
51	organellar ribosome	1	1.58E-11	14	91	15.39	81	5785	1.41
51	small ribosomal subunit	1	2.09E-07	11	91	12.09	95	5785	1.65
51	structural constituent of ribosome	1	3.91E-20	29	91	31.87	216	5785	3.74
51	cytosol	1	2.54E-06	18	91	19.79	329	5785	5.69
51	cytosolic part	1	2.00E-08	16	91	17.59	185	5785	3.20
51	eukaryotic 48S initiation complex	1	4.59E-05	7	91	7.70	62	5785	1.08
51	nucleosome	1	6.26E-07	5	91	5.50	12	5785	0.21
51	large ribosomal subunit	1	1.06E-11	17	91	18.69	131	5785	2.27
51	cytosolic large ribosomal subunit (sensu Eukaryota)	1	7.41E-06	9	91	9.90	87	5785	1.51
51	organellar large ribosomal subunit	1	3.06E-07	8	91	8.80	44	5785	0.77
52	biosynthetic process	1	1.69E-05	30	88	34.10	916	5785	15.84
52	non-membrane-bound organelle	1	2.42E-10	39	88	44.32	927	5785	16.03
52	macromolecule biosynthetic process	1	5.90E-06	23	88	26.14	558	5785	9.65
52	translation	1	9.84E-08	21	88	23.87	372	5785	6.44
52	ribosome assembly	1	3.24E-04	6	88	6.82	62	5785	1.08
52	ribonucleoprotein complex	1	3.59E-07	24	88	27.28	514	5785	8.89
52	ribosome	1	3.09E-09	22	88	25	337	5785	5.83
52	small ribosomal subunit	1	1.39E-06	10	88	11.37	95	5785	1.65
52	structural constituent of ribosome	1	3.08E-10	19	88	21.60	216	5785	3.74
52	cytosol	1	3.19E-07	19	88	21.60	329	5785	5.69
52	cytosolic part	1	2.02E-11	19	88	21.60	185	5785	3.20
52	eukaryotic 48S initiation complex	1	3.02E-07	9	88	10.23	62	5785	1.08
52	conjugation	1	2.90E-04	8	88	9.10	113	5785	1.96
52	chromatin	1	6.74E-04	5	88	5.69	47	5785	0.82
52	nucleosome	1	6.78E-04	3	88	3.41	12	5785	0.21
52	membrane lipid biosynthetic process	1	6.77E-04	6	88	6.82	71	5785	1.23
52	large ribosomal subunit	1	2.53E-05	10	88	11.37	131	5785	2.27
52	cytosolic large ribosomal subunit (sensu Eukaryota)	1	6.06E-07	10	88	11.37	87	5785	1.51
52	cytokinesis, completion of separation	1	1.14E-04	3	88	3.41	7	5785	0.13
52	cell separation during cytokinesis	1	2.67E-04	3	88	3.41	9	5785	0.16
52	phosphatidylcholine biosynthetic process	1	1.14E-04	3	88	3.41	7	5785	0.13
52	phosphatidylcholine metabolic process	1	2.67E-04	3	88	3.41	9	5785	0.16
53	generation of precursor metabolites and energy	1	1.10E-04	15	93	16.13	311	5785	5.38
53	coenzyme metabolic process	1	2.87E-04	9	93	9.68	135	5785	2.34
53	vacuole	1	5.52E-05	12	93	12.91	194	5785	3.36
53	lytic vacuole	1	1.45E-04	10	93	10.76	152	5785	2.63
53	organic acid metabolic process	1	8.22E-05	15	93	16.13	303	5785	5.24
53	carbohydrate metabolic process	1	1.82E-05	13	93	13.98	203	5785	3.51
53	alcohol metabolic process	1	2.21E-04	10	93	10.76	160	5785	2.77
53	glucose metabolic process	1	4.37E-04	6	93	6.46	62	5785	1.08
53	amine biosynthetic process	1	3.75E-04	8	93	8.61	111	5785	1.92
53	glutamine family amino acid metabolic process	1	5.54E-05	6	93	6.46	43	5785	0.75
53	glutamine family amino acid biosynthetic process	1	3.31E-06	6	93	6.46	27	5785	0.47
53	exopeptidase activity	1	1.61E-04	4	93	4.31	18	5785	0.32
53	sulfur utilization	1	1.22E-05	4	93	4.31	10	5785	0.18
53	tricarboxylic acid cycle intermediate metabolic process	1	2.02E-04	4	93	4.31	19	5785	0.33
54	oxidoreductase activity	1	1.08E-04	13	86	15.12	261	5785	4.52
54	biosynthetic process	1	3.28E-06	31	86	36.05	916	5785	15.84
54	structural constituent of ribosome	1	3.16E-04	11	86	12.80	216	5785	3.74
54	cytosol	1	8.29E-05	15	86	17.45	329	5785	5.69
54	cytosolic part	1	1.54E-05	12	86	13.96	185	5785	3.20
54	pyruvate metabolic process	1	1.69E-04	5	86	5.82	36	5785	0.63
54	carbohydrate catabolic process	1	1.79E-04	6	86	6.98	57	5785	0.99
54	glycolysis	1	1.39E-05	5	86	5.82	22	5785	0.39
54	hexose catabolic process	1	1.48E-04	5	86	5.82	35	5785	0.61
54	vitamin metabolic process	1	4.87E-07	10	86	11.63	87	5785	1.51
54	acid phosphatase activity	1	3.11E-05	3	86	3.49	5	5785	0.09
54	vitamin biosynthetic process	1	1.07E-08	9	86	10.47	44	5785	0.77
54	gluconeogenesis	1	5.30E-04	4	86	4.66	26	5785	0.45
54	alcohol biosynthetic process	1	1.10E-04	5	86	5.82	33	5785	0.58
54	sulfur utilization	1	3.53E-04	3	86	3.49	10	5785	0.18
54	thiamin metabolic process	1	8.31E-09	7	86	8.14	20	5785	0.35
54	pyridoxine metabolic process	1	3.05E-06	4	86	4.66	8	5785	0.14
55	conjugation	1	4.65E-04	7	72	9.73	113	5785	1.96
56	oxidoreductase activity	1	6.51E-04	12	90	13.34	261	5785	4.52
56	biosynthetic process	1	7.60E-05	29	90	32.23	916	5785	15.84
56	amine metabolic process	1	4.29E-09	18	90	20	219	5785	3.79
56	organic acid metabolic process	1	4.02E-09	21	90	23.34	303	5785	5.24
56	sulfur metabolic process	1	1.09E-11	13	90	14.45	65	5785	1.13
56	sulfur amino acid metabolic process	1	2.43E-11	10	90	11.12	32	5785	0.56
56	amine biosynthetic process	1	4.91E-05	9	90	10	111	5785	1.92
56	vitamin metabolic process	1	3.71E-04	7	90	7.78	87	5785	1.51
56	acid phosphatase activity	1	2.71E-07	4	90	4.45	5	5785	0.09
56	aspartate family amino acid metabolic process	1	1.99E-08	9	90	10	45	5785	0.78
56	sulfur utilization	1	2.39E-09	6	90	6.67	10	5785	0.18
56	sulfur amino acid transport	1	3.56E-05	3	90	3.34	5	5785	0.09
56	methionine metabolic process	1	2.43E-11	9	90	10	23	5785	0.40
56	sulfur compound biosynthetic process	1	1.42E-04	4	90	4.45	18	5785	0.32
56	methionine biosynthetic process	1	7.04E-05	3	90	3.34	6	5785	0.11
56	sulfur amino acid biosynthetic process	1	4.04E-04	3	90	3.34	10	5785	0.18
57	RNA processing	1	3.44E-04	14	82	17.08	350	5785	6.06
57	organelle lumen	1	5.09E-05	24	82	29.27	736	5785	12.73
57	non-membrane-bound organelle	1	1.31E-06	31	82	37.81	927	5785	16.03
57	ribosome biogenesis and assembly	1	6.79E-13	25	82	30.49	321	5785	5.55
57	protein-RNA complex assembly	1	4.62E-04	8	82	9.76	130	5785	2.25
57	ribosome assembly	1	2.33E-05	7	82	8.54	62	5785	1.08
57	nuclear part	1	1.24E-05	29	82	35.37	924	5785	15.98
57	nuclear lumen	1	5.15E-07	23	82	28.05	524	5785	9.06
57	cell wall	1	9.67E-08	11	82	13.42	98	5785	1.70
57	hydrolase activity, acting on glycosyl bonds	1	2.85E-04	5	82	6.10	42	5785	0.73
57	nucleolus	1	2.36E-12	21	82	25.61	226	5785	3.91
57	rRNA processing	1	4.47E-07	13	82	15.86	166	5785	2.87
57	ribosomal large subunit biogenesis and assembly	1	1.30E-08	10	82	12.20	63	5785	1.09
57	ribosome export from nucleus	1	1.74E-05	5	82	6.10	24	5785	0.42
57	ribosomal large subunit export from nucleus	1	2.17E-04	3	82	3.66	9	5785	0.16
57	chromatin	1	4.87E-04	5	82	6.10	47	5785	0.82
57	nucleosome	1	5.51E-04	3	82	3.66	12	5785	0.21
57	35S primary transcript processing	1	9.60E-05	7	82	8.54	77	5785	1.34
57	ribosomal large subunit assembly and maintenance	1	2.26E-04	5	82	6.10	40	5785	0.70
57	rRNA binding	1	4.17E-04	3	82	3.66	11	5785	0.20
57	cytokinesis, completion of separation	1	9.22E-05	3	82	3.66	7	5785	0.13
57	cell separation during cytokinesis	1	2.17E-04	3	82	3.66	9	5785	0.16
58	biosynthetic process	1	5.70E-06	31	88	35.23	916	5785	15.84
58	non-membrane-bound organelle	1	5.99E-05	29	88	32.96	927	5785	16.03
58	mitochondrial lumen	1	1.62E-04	10	88	11.37	163	5785	2.82
58	macromolecule biosynthetic process	1	5.90E-06	23	88	26.14	558	5785	9.65
58	translation	1	1.94E-08	22	88	25	372	5785	6.44
58	ribonucleoprotein complex	1	6.38E-05	20	88	22.73	514	5785	8.89
58	ribosome	1	4.63E-07	19	88	21.60	337	5785	5.83
58	organellar ribosome	1	2.07E-04	7	88	7.96	81	5785	1.41
58	small ribosomal subunit	1	5.54E-04	7	88	7.96	95	5785	1.65
58	structural constituent of ribosome	1	2.34E-09	18	88	20.46	216	5785	3.74
58	cytosol	1	3.88E-04	14	88	15.91	329	5785	5.69
58	cytosolic part	1	1.96E-05	12	88	13.64	185	5785	3.20
58	chromatin	1	6.74E-04	5	88	5.69	47	5785	0.82
58	nucleosome	1	5.29E-07	5	88	5.69	12	5785	0.21
58	phospholipid biosynthetic process	1	1.21E-04	6	88	6.82	52	5785	0.90
58	membrane lipid biosynthetic process	1	6.77E-04	6	88	6.82	71	5785	1.23
58	large ribosomal subunit	1	2.53E-05	10	88	11.37	131	5785	2.27
58	cytosolic large ribosomal subunit (sensu Eukaryota)	1	3.23E-04	7	88	7.96	87	5785	1.51
59	cell wall	1	3.19E-04	7	78	8.98	98	5785	1.70
59	amine metabolic process	1	6.47E-04	10	78	12.83	219	5785	3.79
60	non-membrane-bound organelle	1	1.31E-06	31	82	37.81	927	5785	16.03
60	chromosome	1	2.52E-04	11	82	13.42	221	5785	3.83
60	nuclear chromosome part	1	4.92E-05	10	82	12.20	152	5785	2.63
60	microtubule nucleation	1	2.70E-04	4	82	4.88	23	5785	0.40
60	chromatin	1	4.55E-05	6	82	7.32	47	5785	0.82
60	nucleosome	1	1.70E-05	4	82	4.88	12	5785	0.21
60	membrane lipid biosynthetic process	1	4.63E-04	6	82	7.32	71	5785	1.23
60	cytokinesis, completion of separation	1	9.22E-05	3	82	3.66	7	5785	0.13
60	cell separation during cytokinesis	1	2.17E-04	3	82	3.66	9	5785	0.16
61	response to stimulus	1	6.70E-07	14	27	51.86	710	5785	12.28
61	cell wall	1	4.50E-06	6	27	22.23	98	5785	1.70
61	cell division	1	3.99E-14	16	27	59.26	320	5785	5.54
61	reproduction	1	1.68E-14	16	27	59.26	303	5785	5.24
61	response to chemical stimulus	1	9.39E-10	13	27	48.15	346	5785	5.99
61	regulation of cellular process	1	1.16E-04	11	27	40.75	677	5785	11.71
61	site of polarized growth	1	1.24E-08	9	27	33.34	149	5785	2.58
61	cell projection	1	8.38E-10	7	27	25.93	45	5785	0.78
61	mating projection tip	1	1.03E-10	7	27	25.93	34	5785	0.59
61	cell morphogenesis	1	9.87E-06	8	27	29.63	244	5785	4.22
61	cell communication	1	4.70E-05	7	27	25.93	219	5785	3.79
61	cell surface receptor linked signal transduction	1	5.85E-05	4	27	14.82	47	5785	0.82
61	conjugation	1	1.27E-19	15	27	55.56	113	5785	1.96
61	response to pheromone during conjugation with cellular fusion	1	1.57E-12	9	27	33.34	56	5785	0.97
61	response to pheromone	1	1.58E-17	13	27	48.15	88	5785	1.53
61	regulation of conjugation	1	5.25E-06	4	27	14.82	26	5785	0.45
61	plasma membrane part	1	1.64E-04	4	27	14.82	61	5785	1.06
61	integral to plasma membrane	1	3.06E-04	3	27	11.12	29	5785	0.51
62	nucleic acid binding	1	7.61E-05	19	85	22.36	496	5785	8.58
62	RNA processing	1	1.45E-04	15	85	17.65	350	5785	6.06
62	non-membrane-bound organelle	1	2.88E-07	33	85	38.83	927	5785	16.03
62	ribosome biogenesis and assembly	1	8.97E-11	23	85	27.06	321	5785	5.55
62	nuclear part	1	2.72E-05	29	85	34.12	924	5785	15.98
62	nuclear lumen	1	1.45E-05	21	85	24.71	524	5785	9.06
62	nucleolus	1	2.69E-09	18	85	21.18	226	5785	3.91
62	rRNA processing	1	6.86E-07	13	85	15.30	166	5785	2.87
62	ribosomal large subunit biogenesis and assembly	1	2.93E-04	6	85	7.06	63	5785	1.09
62	chromosome	1	3.47E-04	11	85	12.95	221	5785	3.83
62	DNA replication	1	2.14E-04	8	85	9.42	112	5785	1.94
62	DNA-dependent DNA replication	1	3.44E-04	7	85	8.24	91	5785	1.58
62	acid phosphatase activity	1	3.00E-05	3	85	3.53	5	5785	0.09
62	nucleosome	1	6.12E-04	3	85	3.53	12	5785	0.21
62	35S primary transcript processing	1	1.44E-05	8	85	9.42	77	5785	1.34
62	small nucleolar ribonucleoprotein complex	1	1.68E-04	6	85	7.06	57	5785	0.99
62	ribosomal large subunit assembly and maintenance	1	2.67E-04	5	85	5.89	40	5785	0.70
62	processing of 20S pre-rRNA	1	2.42E-06	7	85	8.24	43	5785	0.75
63	cell wall	1	4.35E-04	7	82	8.54	98	5785	1.70
63	interphase	1	2.95E-04	7	82	8.54	92	5785	1.60
63	regulation of catalytic activity	1	2.26E-04	5	82	6.10	40	5785	0.70
63	cyclin-dependent protein kinase regulator activity	1	2.26E-04	4	82	4.88	22	5785	0.39
63	regulation of cyclin-dependent protein kinase activity	1	3.37E-05	4	82	4.88	14	5785	0.25
63	regulation of kinase activity	1	2.70E-04	4	82	4.88	23	5785	0.40
63	nucleosome	1	5.51E-04	3	82	3.66	12	5785	0.21
63	spindle pole body duplication	1	3.37E-05	4	82	4.88	14	5785	0.25
64	biosynthetic process	1	2.99E-07	33	86	38.38	916	5785	15.84
64	non-membrane-bound organelle	1	8.01E-16	46	86	53.49	927	5785	16.03
64	macromolecule biosynthetic process	1	2.96E-09	28	86	32.56	558	5785	9.65
64	translation	1	8.96E-12	26	86	30.24	372	5785	6.44
64	ribosome biogenesis and assembly	1	2.72E-08	20	86	23.26	321	5785	5.55
64	protein-RNA complex assembly	1	6.38E-04	8	86	9.31	130	5785	2.25
64	ribosome assembly	1	3.02E-06	8	86	9.31	62	5785	1.08
64	ribonucleoprotein complex	1	1.44E-11	30	86	34.89	514	5785	8.89
64	ribosome	1	1.15E-13	27	86	31.40	337	5785	5.83
64	small ribosomal subunit	1	4.81E-04	7	86	8.14	95	5785	1.65
64	structural constituent of ribosome	1	2.12E-16	25	86	29.07	216	5785	3.74
64	cytosol	1	6.37E-14	27	86	31.40	329	5785	5.69
64	cytosolic part	1	2.03E-20	27	86	31.40	185	5785	3.20
64	hydrolase activity, acting on glycosyl bonds	1	3.56E-04	5	86	5.82	42	5785	0.73
64	nucleolus	1	2.28E-08	17	86	19.77	226	5785	3.91
64	ribosomal large subunit biogenesis and assembly	1	2.08E-08	10	86	11.63	63	5785	1.09
64	eukaryotic 48S initiation complex	1	3.18E-05	7	86	8.14	62	5785	1.08
64	extracellular region	1	1.49E-04	4	86	4.66	19	5785	0.33
64	acid phosphatase activity	1	2.25E-07	4	86	4.66	5	5785	0.09
64	nucleosome	1	6.33E-04	3	86	3.49	12	5785	0.21
64	large ribosomal subunit	1	1.51E-15	20	86	23.26	131	5785	2.27
64	cytosolic large ribosomal subunit (sensu Eukaryota)	1	2.96E-19	20	86	23.26	87	5785	1.51
64	periplasmic space	1	2.50E-04	3	86	3.49	9	5785	0.16
64	ribosomal large subunit assembly and maintenance	1	1.57E-06	7	86	8.14	40	5785	0.70
64	rRNA binding	1	4.80E-04	3	86	3.49	11	5785	0.20
64	cytokinesis, completion of separation	1	1.06E-04	3	86	3.49	7	5785	0.13
64	cell separation during cytokinesis	1	2.50E-04	3	86	3.49	9	5785	0.16
65	cell wall	1	1.24E-14	17	82	20.74	98	5785	1.70
65	cell cycle	1	6.43E-04	15	82	18.30	417	5785	7.21
65	cell division	1	4.95E-04	13	82	15.86	320	5785	5.54
65	mitotic cell cycle	1	5.89E-04	11	82	13.42	244	5785	4.22
65	regulation of cell cycle	1	8.45E-05	10	82	12.20	162	5785	2.81
65	site of polarized growth	1	6.65E-06	11	82	13.42	149	5785	2.58
65	bud	1	8.30E-07	12	82	14.64	147	5785	2.55
65	hexose metabolic process	1	1.55E-04	7	82	8.54	83	5785	1.44
65	regulation of catalytic activity	1	1.13E-06	7	82	8.54	40	5785	0.70
65	kinase regulator activity	1	4.02E-05	6	82	7.32	46	5785	0.80
65	cyclin-dependent protein kinase regulator activity	1	1.10E-05	5	82	6.10	22	5785	0.39
65	regulation of cyclin-dependent protein kinase activity	1	1.85E-08	6	82	7.32	14	5785	0.25
65	regulation of kinase activity	1	5.62E-07	6	82	7.32	23	5785	0.40
65	extracellular region	1	5.04E-06	5	82	6.10	19	5785	0.33
65	alcohol biosynthetic process	1	8.79E-05	5	82	6.10	33	5785	0.58
65	mannose metabolic process	1	5.33E-05	3	82	3.66	6	5785	0.11
65	transmembrane receptor activity	1	4.17E-04	3	82	3.66	11	5785	0.20
65	nucleotide-sugar metabolic process	1	2.69E-05	3	82	3.66	5	5785	0.09
66	non-membrane-bound organelle	1	2.68E-11	39	83	46.99	927	5785	16.03
66	macromolecule biosynthetic process	1	8.42E-05	20	83	24.10	558	5785	9.65
66	translation	1	3.64E-06	18	83	21.69	372	5785	6.44
66	ribosome biogenesis and assembly	1	4.25E-07	18	83	21.69	321	5785	5.55
66	ribonucleoprotein complex	1	2.34E-08	25	83	30.13	514	5785	8.89
66	ribosome	1	3.24E-08	20	83	24.10	337	5785	5.83
66	structural constituent of ribosome	1	8.55E-10	18	83	21.69	216	5785	3.74
66	cytosol	1	2.94E-06	17	83	20.49	329	5785	5.69
66	cell wall	1	7.05E-05	8	83	9.64	98	5785	1.70
66	cytosolic part	1	5.91E-10	17	83	20.49	185	5785	3.20
66	cell division	1	1.54E-04	14	83	16.87	320	5785	5.54
66	hydrolase activity, acting on glycosyl bonds	1	3.02E-04	5	83	6.03	42	5785	0.73
66	nucleolus	1	3.10E-06	14	83	16.87	226	5785	3.91
66	ribosomal large subunit biogenesis and assembly	1	2.80E-05	7	83	8.44	63	5785	1.09
66	nucleosome	1	1.79E-05	4	83	4.82	12	5785	0.21
66	large ribosomal subunit	1	3.25E-09	14	83	16.87	131	5785	2.27
66	cytosolic large ribosomal subunit (sensu Eukaryota)	1	1.81E-10	13	83	15.67	87	5785	1.51
66	periplasmic space	1	2.25E-04	3	83	3.62	9	5785	0.16
66	cytokinesis, completion of separation	1	9.56E-05	3	83	3.62	7	5785	0.13
66	cell separation during cytokinesis	1	2.25E-04	3	83	3.62	9	5785	0.16
67	oxidoreductase activity	1	3.76E-10	20	83	24.10	261	5785	4.52
67	biosynthetic process	1	1.11E-07	33	83	39.76	916	5785	15.84
67	amine metabolic process	1	1.65E-13	22	83	26.51	219	5785	3.79
67	organic acid metabolic process	1	2.62E-18	30	83	36.15	303	5785	5.24
67	sulfur metabolic process	1	3.05E-04	6	83	7.23	65	5785	1.13
67	sulfur amino acid metabolic process	1	8.00E-05	5	83	6.03	32	5785	0.56
67	homoserine metabolic process	1	9.56E-05	3	83	3.62	7	5785	0.13
67	alcohol metabolic process	1	4.31E-04	9	83	10.85	160	5785	2.77
67	monocarboxylic acid metabolic process	1	2.75E-04	8	83	9.64	119	5785	2.06
67	glycolysis	1	2.37E-04	4	83	4.82	22	5785	0.39
67	fermentation	1	1.03E-04	4	83	4.82	18	5785	0.32
67	oxidoreductase activity, acting on CH-OH group of donors	1	1.08E-06	9	83	10.85	76	5785	1.32
67	amine biosynthetic process	1	1.33E-13	17	83	20.49	111	5785	1.92
67	glutamine family amino acid metabolic process	1	1.23E-07	8	83	9.64	43	5785	0.75
67	glutamine family amino acid biosynthetic process	1	6.82E-08	7	83	8.44	27	5785	0.47
67	vitamin metabolic process	1	2.25E-04	7	83	8.44	87	5785	1.51
67	acid phosphatase activity	1	2.79E-05	3	83	3.62	5	5785	0.09
67	nicotinamide metabolic process	1	3.02E-04	5	83	6.03	42	5785	0.73
67	NAD metabolic process	1	9.15E-06	5	83	6.03	21	5785	0.37
67	transition metal ion transport	1	3.38E-04	5	83	6.03	43	5785	0.75
67	alcohol biosynthetic process	1	9.32E-05	5	83	6.03	33	5785	0.58
67	aspartate family amino acid metabolic process	1	3.79E-05	6	83	7.23	45	5785	0.78
67	alcohol dehydrogenase activity	1	5.78E-07	4	83	4.82	6	5785	0.11
67	NADH oxidation	1	2.33E-07	5	83	6.03	11	5785	0.20
67	NADH metabolic process	1	9.74E-07	5	83	6.03	14	5785	0.25
67	ethanol metabolic process	1	4.33E-04	3	83	3.62	11	5785	0.20
67	di-, tri-valent inorganic cation transporter activity	1	2.11E-04	5	83	6.03	39	5785	0.68
67	transition metal ion transporter activity	1	6.82E-05	5	83	6.03	31	5785	0.54
67	metal ion transporter activity	1	3.77E-04	5	83	6.03	44	5785	0.77
67	iron ion transport	1	1.03E-04	4	83	4.82	18	5785	0.32
67	iron ion transporter activity	1	1.79E-05	4	83	4.82	12	5785	0.21
67	branched chain family amino acid metabolic process	1	2.08E-06	5	83	6.03	16	5785	0.28
67	methionine metabolic process	1	2.83E-04	4	83	4.82	23	5785	0.40
67	arginine metabolic process	1	4.77E-05	4	83	4.82	15	5785	0.26
67	nonprotein amino acid metabolic process	1	2.25E-04	3	83	3.62	9	5785	0.16
67	arginine biosynthetic process	1	7.75E-06	4	83	4.82	10	5785	0.18
68	cell wall	1	5.91E-05	8	81	9.88	98	5785	1.70
69	non-membrane-bound organelle	1	2.88E-04	26	82	31.71	927	5785	16.03
69	structural constituent of ribosome	1	2.06E-04	11	82	13.42	216	5785	3.74
69	cell wall	1	4.35E-04	7	82	8.54	98	5785	1.70
69	DNA packaging	1	4.77E-04	11	82	13.42	238	5785	4.12
69	hydrolase activity, acting on glycosyl bonds	1	2.85E-04	5	82	6.10	42	5785	0.73
69	bud	1	5.83E-06	11	82	13.42	147	5785	2.55
69	chromatin	1	3.53E-06	7	82	8.54	47	5785	0.82
69	nucleosome	1	3.71E-07	5	82	6.10	12	5785	0.21
69	large ribosomal subunit	1	8.61E-05	9	82	10.98	131	5785	2.27
69	cytosolic large ribosomal subunit (sensu Eukaryota)	1	2.72E-05	8	82	9.76	87	5785	1.51
69	cytokinesis, completion of separation	1	9.22E-05	3	82	3.66	7	5785	0.13
69	cell separation during cytokinesis	1	2.17E-04	3	82	3.66	9	5785	0.16
70	oxidoreductase activity	1	1.00E-05	9	33	27.28	261	5785	4.52
70	organic acid metabolic process	1	2.27E-04	8	33	24.25	303	5785	5.24
70	sulfur metabolic process	1	2.85E-05	5	33	15.16	65	5785	1.13
70	NAD metabolic process	1	2.10E-04	3	33	9.10	21	5785	0.37
70	NADH oxidation	1	2.71E-05	3	33	9.10	11	5785	0.20
70	NADH metabolic process	1	5.90E-05	3	33	9.10	14	5785	0.25
70	sulfur utilization	1	1.09E-09	5	33	15.16	10	5785	0.18
70	oxidoreductase activity, acting on sulfur group of donors	1	4.65E-05	3	33	9.10	13	5785	0.23
70	electron carrier activity	1	2.42E-04	3	33	9.10	22	5785	0.39
70	methionine metabolic process	1	2.77E-04	3	33	9.10	23	5785	0.40
71	biosynthetic process	1	3.64E-04	26	84	30.96	916	5785	15.84
71	non-membrane-bound organelle	1	2.24E-05	29	84	34.53	927	5785	16.03
71	translation	1	2.48E-04	15	84	17.86	372	5785	6.44
71	ribosome	1	3.02E-04	14	84	16.67	337	5785	5.83
71	structural constituent of ribosome	1	1.14E-05	13	84	15.48	216	5785	3.74
71	cell wall	1	7.69E-05	8	84	9.53	98	5785	1.70
71	cytosolic part	1	1.21E-05	12	84	14.29	185	5785	3.20
71	hydrolase activity, acting on glycosyl bonds	1	2.70E-05	6	84	7.15	42	5785	0.73
71	chromatin	1	5.44E-04	5	84	5.96	47	5785	0.82
71	nucleosome	1	4.19E-07	5	84	5.96	12	5785	0.21
71	membrane lipid biosynthetic process	1	5.28E-04	6	84	7.15	71	5785	1.23
71	large ribosomal subunit	1	5.73E-04	8	84	9.53	131	5785	2.27
71	cytosolic large ribosomal subunit (sensu Eukaryota)	1	3.25E-05	8	84	9.53	87	5785	1.51
71	glycerophospholipid metabolic process	1	1.42E-04	6	84	7.15	56	5785	0.97
71	glycerophospholipid biosynthetic process	1	1.32E-04	5	84	5.96	35	5785	0.61
71	glucosidase activity	1	2.97E-04	4	84	4.77	23	5785	0.40
71	beta-glucosidase activity	1	1.57E-04	3	84	3.58	8	5785	0.14
71	cytokinesis, completion of separation	1	9.91E-05	3	84	3.58	7	5785	0.13
71	cell separation during cytokinesis	1	2.33E-04	3	84	3.58	9	5785	0.16
72	mitochondrial part	1	1.02E-04	17	82	20.74	437	5785	7.56
72	generation of precursor metabolites and energy	1	9.92E-05	14	82	17.08	311	5785	5.38
72	lipid metabolic process	1	3.84E-04	11	82	13.42	232	5785	4.02
72	membrane lipid metabolic process	1	2.53E-04	8	82	9.76	119	5785	2.06
72	membrane lipid biosynthetic process	1	4.63E-04	6	82	7.32	71	5785	1.23
72	glycerophospholipid biosynthetic process	1	1.18E-04	5	82	6.10	35	5785	0.61
72	transition metal ion transport	1	2.70E-05	6	82	7.32	43	5785	0.75
72	metal ion transport	1	1.37E-04	6	82	7.32	57	5785	0.99
72	sphingoid metabolic process	1	2.17E-04	3	82	3.66	9	5785	0.16
72	ceramide metabolic process	1	9.22E-05	3	82	3.66	7	5785	0.13
72	di-, tri-valent inorganic cation transporter activity	1	2.00E-04	5	82	6.10	39	5785	0.68
72	transition metal ion transporter activity	1	6.44E-05	5	82	6.10	31	5785	0.54
72	metal ion transporter activity	1	3.56E-04	5	82	6.10	44	5785	0.77
72	zinc ion transport	1	9.22E-05	3	82	3.66	7	5785	0.13
72	phosphatidylcholine biosynthetic process	1	9.22E-05	3	82	3.66	7	5785	0.13
72	phosphatidylcholine metabolic process	1	2.17E-04	3	82	3.66	9	5785	0.16
73	generation of precursor metabolites and energy	1	2.26E-04	13	78	16.67	311	5785	5.38
73	coenzyme metabolic process	1	4.24E-04	8	78	10.26	135	5785	2.34
73	nucleotide metabolic process	1	6.11E-04	7	78	8.98	109	5785	1.89
73	cell wall	1	5.50E-06	9	78	11.54	98	5785	1.70
73	organic acid metabolic process	1	4.22E-05	14	78	17.95	303	5785	5.24
73	carbohydrate metabolic process	1	7.48E-05	11	78	14.11	203	5785	3.51
73	alcohol metabolic process	1	4.92E-05	10	78	12.83	160	5785	2.77
73	oxidoreductase activity, acting on CH-OH group of donors	1	5.11E-04	6	78	7.70	76	5785	1.32
73	nicotinamide metabolic process	1	2.25E-04	5	78	6.42	42	5785	0.73
73	NAD metabolic process	1	1.54E-04	4	78	5.13	21	5785	0.37
73	structural constituent of cell wall	1	6.12E-04	3	78	3.85	13	5785	0.23
73	alcohol dehydrogenase activity	1	4.58E-05	3	78	3.85	6	5785	0.11
73	NADH oxidation	1	3.60E-04	3	78	3.85	11	5785	0.20
73	ethanol metabolic process	1	3.60E-04	3	78	3.85	11	5785	0.20
74	oxidoreductase activity	1	3.37E-04	8	40	20	261	5785	4.52
74	biosynthetic process	1	2.66E-11	25	40	62.50	916	5785	15.84
74	amine metabolic process	1	3.71E-20	21	40	52.50	219	5785	3.79
74	organic acid metabolic process	1	7.14E-23	25	40	62.50	303	5785	5.24
74	amine biosynthetic process	1	7.78E-25	20	40	50	111	5785	1.92
74	glutamine family amino acid metabolic process	1	3.74E-07	6	40	15	43	5785	0.75
74	glutamine family amino acid biosynthetic process	1	8.82E-07	5	40	12.50	27	5785	0.47
74	histidine metabolic process	1	2.34E-08	5	40	12.50	14	5785	0.25
74	aspartate family amino acid metabolic process	1	1.22E-05	5	40	12.50	45	5785	0.78
74	aspartate family amino acid biosynthetic process	1	2.75E-04	3	40	7.50	19	5785	0.33
74	transferase activity, transferring pentosyl groups	1	1.61E-04	3	40	7.50	16	5785	0.28
74	branched chain family amino acid metabolic process	1	5.04E-08	5	40	12.50	16	5785	0.28
74	transaminase activity	1	1.61E-04	3	40	7.50	16	5785	0.28
74	arginine metabolic process	1	3.49E-08	5	40	12.50	15	5785	0.26
74	nonprotein amino acid metabolic process	1	2.50E-05	3	40	7.50	9	5785	0.16
74	arginine biosynthetic process	1	3.00E-09	5	40	12.50	10	5785	0.18
75	oxidoreductase activity	1	1.47E-04	12	77	15.59	261	5785	4.52
75	biosynthetic process	1	7.36E-05	26	77	33.77	916	5785	15.84
75	coenzyme metabolic process	1	9.95E-06	10	77	12.99	135	5785	2.34
75	cofactor metabolic process	1	6.34E-05	10	77	12.99	167	5785	2.89
75	nucleotide metabolic process	1	1.19E-05	9	77	11.69	109	5785	1.89
75	nucleotide biosynthetic process	1	1.17E-04	6	77	7.80	59	5785	1.02
75	organic acid metabolic process	1	3.63E-05	14	77	18.19	303	5785	5.24
75	glycolysis	1	1.77E-04	4	77	5.20	22	5785	0.39
75	vitamin metabolic process	1	1.81E-06	9	77	11.69	87	5785	1.51
75	vitamin biosynthetic process	1	2.16E-05	6	77	7.80	44	5785	0.77
75	oxidoreduction coenzyme metabolic process	1	7.72E-06	7	77	9.10	56	5785	0.97
75	nicotinamide metabolic process	1	1.04E-06	7	77	9.10	42	5785	0.73
75	NAD metabolic process	1	5.62E-09	7	77	9.10	21	5785	0.37
75	NAD biosynthetic process	1	9.86E-07	4	77	5.20	7	5785	0.13
75	pyridine nucleotide biosynthetic process	1	5.74E-06	4	77	5.20	10	5785	0.18
75	structural constituent of cell wall	1	5.89E-04	3	77	3.90	13	5785	0.23
75	alcohol dehydrogenase activity	1	4.41E-05	3	77	3.90	6	5785	0.11
75	NADH oxidation	1	3.47E-04	3	77	3.90	11	5785	0.20
75	ethanol metabolic process	1	3.47E-04	3	77	3.90	11	5785	0.20
76	sulfur metabolic process	1	1.29E-04	6	71	8.46	65	5785	1.13
76	sulfur amino acid metabolic process	1	3.76E-05	5	71	7.05	32	5785	0.56
76	alcohol metabolic process	1	3.14E-06	11	71	15.50	160	5785	2.77
76	lipid biosynthetic process	1	1.03E-04	8	71	11.27	121	5785	2.10
76	amino acid transporter activity	1	5.10E-04	4	71	5.64	31	5785	0.54
76	ethanol metabolic process	1	2.72E-04	3	71	4.23	11	5785	0.20
76	methionine metabolic process	1	1.55E-04	4	71	5.64	23	5785	0.40
77	generation of precursor metabolites and energy	1	1.72E-04	13	76	17.11	311	5785	5.38
77	cell wall	1	4.63E-07	10	76	13.16	98	5785	1.70
77	organic acid metabolic process	1	5.17E-04	12	76	15.79	303	5785	5.24
77	carbohydrate metabolic process	1	5.86E-05	11	76	14.48	203	5785	3.51
77	hexose metabolic process	1	1.08E-06	9	76	11.85	83	5785	1.44
77	alcohol metabolic process	1	6.22E-06	11	76	14.48	160	5785	2.77
77	monocarboxylic acid metabolic process	1	2.18E-05	9	76	11.85	119	5785	2.06
77	glucose metabolic process	1	1.17E-06	8	76	10.53	62	5785	1.08
77	pyruvate metabolic process	1	1.37E-08	8	76	10.53	36	5785	0.63
77	carbohydrate catabolic process	1	7.97E-06	7	76	9.22	57	5785	0.99
77	glycolysis	1	7.43E-09	7	76	9.22	22	5785	0.39
77	hexose catabolic process	1	2.56E-07	7	76	9.22	35	5785	0.61
77	carbohydrate biosynthetic process	1	2.22E-04	6	76	7.90	67	5785	1.16
77	transition metal ion transport	1	2.23E-04	5	76	6.58	43	5785	0.75
77	gluconeogenesis	1	7.87E-07	6	76	7.90	26	5785	0.45
77	alcohol biosynthetic process	1	1.66E-07	7	76	9.22	33	5785	0.58
77	structural constituent of cell wall	1	5.67E-04	3	76	3.95	13	5785	0.23
77	di-, tri-valent inorganic cation transporter activity	1	1.39E-04	5	76	6.58	39	5785	0.68
77	transition metal ion transporter activity	1	4.46E-05	5	76	6.58	31	5785	0.54
77	metal ion transporter activity	1	2.49E-04	5	76	6.58	44	5785	0.77
77	iron ion transport	1	7.32E-05	4	76	5.27	18	5785	0.32
77	iron ion transporter activity	1	1.26E-05	4	76	5.27	12	5785	0.21
77	hydro-lyase activity	1	3.84E-04	4	76	5.27	27	5785	0.47
77	protein import into mitochondrial matrix	1	1.68E-04	4	76	5.27	22	5785	0.39
77	siderophore transport	1	1.73E-04	3	76	3.95	9	5785	0.16
77	phosphopyruvate hydratase activity	1	2.14E-05	3	76	3.95	5	5785	0.09
78	nucleotidyltransferase activity	1	5.86E-04	6	80	7.50	76	5785	1.32
78	biosynthetic process	1	1.51E-04	26	80	32.50	916	5785	15.84
78	cell wall	1	5.40E-05	8	80	10	98	5785	1.70
78	intracellular protein transport across a membrane	1	3.88E-04	3	80	3.75	11	5785	0.20
78	biopolymer glycosylation	1	5.49E-06	8	80	10	72	5785	1.25
78	nucleotide-sugar metabolic process	1	2.50E-05	3	80	3.75	5	5785	0.09
79	cell wall	1	5.66E-09	12	79	15.19	98	5785	1.70
79	cell cycle	1	4.25E-04	15	79	18.99	417	5785	7.21
79	cell division	1	8.86E-05	14	79	17.73	320	5785	5.54
79	hydrolase activity, acting on glycosyl bonds	1	1.90E-05	6	79	7.60	42	5785	0.73
79	regulation of cell cycle	1	6.12E-05	10	79	12.66	162	5785	2.81
79	site of polarized growth	1	7.94E-08	13	79	16.46	149	5785	2.58
79	bud neck	1	2.64E-08	12	79	15.19	112	5785	1.94
79	bud	1	6.30E-12	17	79	21.52	147	5785	2.55
79	regulation of catalytic activity	1	1.42E-05	6	79	7.60	40	5785	0.70
79	nuclear chromosome part	1	2.01E-04	9	79	11.40	152	5785	2.63
79	kinase regulator activity	1	3.25E-05	6	79	7.60	46	5785	0.80
79	cyclin-dependent protein kinase regulator activity	1	9.18E-06	5	79	6.33	22	5785	0.39
79	regulation of cyclin-dependent protein kinase activity	1	7.60E-07	5	79	6.33	14	5785	0.25
79	regulation of kinase activity	1	1.16E-05	5	79	6.33	23	5785	0.40
79	cytokinesis	1	6.67E-06	9	79	11.40	99	5785	1.72
79	chromatin	1	3.68E-05	6	79	7.60	47	5785	0.82
79	nucleosome	1	3.07E-07	5	79	6.33	12	5785	0.21
79	glucosidase activity	1	2.34E-04	4	79	5.07	23	5785	0.40
79	beta-glucosidase activity	1	1.31E-04	3	79	3.80	8	5785	0.14
79	cytokinesis, completion of separation	1	1.09E-06	4	79	5.07	7	5785	0.13
79	cell separation during cytokinesis	1	3.85E-06	4	79	5.07	9	5785	0.16
80	biosynthetic process	1	4.22E-05	27	79	34.18	916	5785	15.84
80	macromolecule biosynthetic process	1	3.95E-05	20	79	25.32	558	5785	9.65
80	translation factor activity, nucleic acid binding	1	3.33E-04	5	79	6.33	45	5785	0.78
80	cell wall	1	6.70E-07	10	79	12.66	98	5785	1.70
80	biopolymer glycosylation	1	4.09E-04	6	79	7.60	72	5785	1.25
80	protein amino acid O-linked glycosylation	1	3.92E-05	4	79	5.07	15	5785	0.26
80	dolichyl-phosphate-mannose-protein mannosyltransferase activity	1	4.76E-05	3	79	3.80	6	5785	0.11
80	mannose metabolic process	1	4.76E-05	3	79	3.80	6	5785	0.11
80	mitochondrial inner membrane presequence translocase complex	1	3.74E-04	3	79	3.80	11	5785	0.20
81	biosynthetic process	1	3.26E-05	27	78	34.62	916	5785	15.84
81	macromolecule biosynthetic process	1	2.39E-06	22	78	28.21	558	5785	9.65
81	translation	1	6.34E-06	17	78	21.80	372	5785	6.44
81	ribonucleoprotein complex	1	1.20E-04	18	78	23.08	514	5785	8.89
81	ribosome	1	7.70E-06	16	78	20.52	337	5785	5.83
81	structural constituent of ribosome	1	1.31E-04	11	78	14.11	216	5785	3.74
81	biopolymer biosynthetic process	1	6.20E-04	5	78	6.42	52	5785	0.90
81	translational elongation	1	5.18E-06	5	78	6.42	20	5785	0.35
81	cytosol	1	5.65E-06	16	78	20.52	329	5785	5.69
81	cytosolic part	1	8.57E-07	13	78	16.67	185	5785	3.20
81	regulation of translational fidelity	1	3.60E-04	3	78	3.85	11	5785	0.20
82	oxidoreductase activity	1	1.19E-07	16	74	21.63	261	5785	4.52
82	coenzyme metabolic process	1	4.80E-05	9	74	12.17	135	5785	2.34
82	cofactor metabolic process	1	2.47E-04	9	74	12.17	167	5785	2.89
82	amine metabolic process	1	4.22E-04	10	74	13.52	219	5785	3.79
82	organic acid metabolic process	1	9.99E-05	13	74	17.57	303	5785	5.24
82	sulfur metabolic process	1	1.62E-05	7	74	9.46	65	5785	1.13
82	sulfur amino acid metabolic process	1	6.76E-04	4	74	5.41	32	5785	0.56
82	glutamine family amino acid biosynthetic process	1	3.46E-04	4	74	5.41	27	5785	0.47
82	nicotinamide metabolic process	1	1.76E-04	5	74	6.76	42	5785	0.73
82	NAD metabolic process	1	1.25E-04	4	74	5.41	21	5785	0.37
82	transition metal ion transport	1	1.97E-04	5	74	6.76	43	5785	0.75
82	alcohol dehydrogenase activity	1	3.91E-05	3	74	4.06	6	5785	0.11
82	NADH oxidation	1	7.61E-06	4	74	5.41	11	5785	0.20
82	NADH metabolic process	1	2.24E-05	4	74	5.41	14	5785	0.25
82	di-, tri-valent inorganic cation transporter activity	1	1.23E-04	5	74	6.76	39	5785	0.68
82	transition metal ion transporter activity	1	3.92E-05	5	74	6.76	31	5785	0.54
82	metal ion transporter activity	1	2.20E-04	5	74	6.76	44	5785	0.77
82	iron ion transporter activity	1	4.07E-04	3	74	4.06	12	5785	0.21
82	sulfur utilization	1	7.16E-08	5	74	6.76	10	5785	0.18
82	oxidoreductase activity, acting on sulfur group of donors	1	5.24E-04	3	74	4.06	13	5785	0.23
82	electron carrier activity	1	1.52E-04	4	74	5.41	22	5785	0.39
82	methionine metabolic process	1	1.82E-04	4	74	5.41	23	5785	0.40
83	generation of precursor metabolites and energy	1	5.09E-04	12	74	16.22	311	5785	5.38
83	cytosol	1	2.28E-04	13	74	17.57	329	5785	5.69
83	organic acid metabolic process	1	4.01E-04	12	74	16.22	303	5785	5.24
83	lyase activity	1	6.86E-05	7	74	9.46	81	5785	1.41
83	alcohol metabolic process	1	6.60E-07	12	74	16.22	160	5785	2.77
83	fermentation	1	6.59E-05	4	74	5.41	18	5785	0.32
83	glycolytic fermentation	1	1.07E-04	3	74	4.06	8	5785	0.14
83	ethanol metabolic process	1	3.08E-04	3	74	4.06	11	5785	0.20
83	hydro-lyase activity	1	3.46E-04	4	74	5.41	27	5785	0.47
83	phosphopyruvate hydratase activity	1	1.22E-07	4	74	5.41	5	5785	0.09
84	oxidoreductase activity	1	4.92E-05	8	31	25.81	261	5785	4.52
84	biosynthetic process	1	2.16E-05	15	31	48.39	916	5785	15.84
84	amine metabolic process	1	1.09E-07	10	31	32.26	219	5785	3.79
84	organic acid metabolic process	1	1.52E-09	13	31	41.94	303	5785	5.24
84	oxidoreductase activity, acting on CH-OH group of donors	1	6.61E-04	4	31	12.91	76	5785	1.32
84	amine biosynthetic process	1	1.42E-10	10	31	32.26	111	5785	1.92
84	glutamine family amino acid metabolic process	1	2.63E-06	5	31	16.13	43	5785	0.75
84	glutamine family amino acid biosynthetic process	1	2.34E-07	5	31	16.13	27	5785	0.47
84	arginine metabolic process	1	8.84E-07	4	31	12.91	15	5785	0.26
84	nonprotein amino acid metabolic process	1	1.15E-05	3	31	9.68	9	5785	0.16
84	arginine biosynthetic process	1	1.39E-07	4	31	12.91	10	5785	0.18
85	oxidoreductase activity	1	8.64E-10	19	78	24.36	261	5785	4.52
85	biosynthetic process	1	1.81E-08	33	78	42.31	916	5785	15.84
85	amine metabolic process	1	2.81E-16	24	78	30.77	219	5785	3.79
85	organic acid metabolic process	1	5.01E-16	27	78	34.62	303	5785	5.24
85	sulfur metabolic process	1	6.48E-10	11	78	14.11	65	5785	1.13
85	sulfur amino acid metabolic process	1	2.01E-10	9	78	11.54	32	5785	0.56
85	amine biosynthetic process	1	4.43E-14	17	78	21.80	111	5785	1.92
85	glutamine family amino acid metabolic process	1	2.52E-04	5	78	6.42	43	5785	0.75
85	glutamine family amino acid biosynthetic process	1	2.51E-05	5	78	6.42	27	5785	0.47
85	nicotinamide metabolic process	1	2.25E-04	5	78	6.42	42	5785	0.73
85	NAD metabolic process	1	1.54E-04	4	78	5.13	21	5785	0.37
85	aspartate family amino acid metabolic process	1	2.40E-10	10	78	12.83	45	5785	0.78
85	aspartate family amino acid biosynthetic process	1	1.02E-04	4	78	5.13	19	5785	0.33
85	sulfur utilization	1	9.95E-10	6	78	7.70	10	5785	0.18
85	oxidoreductase activity, acting on sulfur group of donors	1	6.12E-04	3	78	3.85	13	5785	0.23
85	methionine metabolic process	1	3.16E-10	8	78	10.26	23	5785	0.40
85	arginine biosynthetic process	1	2.64E-04	3	78	3.85	10	5785	0.18
85	sulfur amino acid biosynthetic process	1	2.64E-04	3	78	3.85	10	5785	0.18
86	response to drug	1	1.63E-04	8	77	10.39	119	5785	2.06
86	amine metabolic process	1	5.83E-04	10	77	12.99	219	5785	3.79
86	organic acid metabolic process	1	3.01E-07	17	77	22.08	303	5785	5.24
86	sulfur metabolic process	1	1.43E-07	9	77	11.69	65	5785	1.13
86	sulfur amino acid metabolic process	1	3.14E-06	6	77	7.80	32	5785	0.56
86	aspartate family amino acid metabolic process	1	2.95E-04	5	77	6.50	45	5785	0.78
86	iron ion transporter activity	1	4.58E-04	3	77	3.90	12	5785	0.21
86	sulfur utilization	1	8.77E-08	5	77	6.50	10	5785	0.18
86	oxidoreductase activity, acting on sulfur group of donors	1	5.89E-04	3	77	3.90	13	5785	0.23
86	methionine metabolic process	1	1.02E-05	5	77	6.50	23	5785	0.40
86	sulfur compound biosynthetic process	1	7.71E-05	4	77	5.20	18	5785	0.32
86	sulfur amino acid biosynthetic process	1	2.54E-04	3	77	3.90	10	5785	0.18
87	mitochondrial part	1	5.06E-06	18	73	24.66	437	5785	7.56
87	biosynthetic process	1	7.76E-05	25	73	34.25	916	5785	15.84
87	mitochondrial lumen	1	4.98E-06	11	73	15.07	163	5785	2.82
87	organellar ribosome	1	6.28E-05	7	73	9.59	81	5785	1.41
87	lipid metabolic process	1	5.95E-04	10	73	13.70	232	5785	4.02
87	phospholipid metabolic process	1	1.60E-05	8	73	10.96	91	5785	1.58
87	membrane lipid metabolic process	1	1.56E-05	9	73	12.33	119	5785	2.06
87	lipid biosynthetic process	1	1.79E-05	9	73	12.33	121	5785	2.10
87	phospholipid biosynthetic process	1	2.10E-07	8	73	10.96	52	5785	0.90
87	membrane lipid biosynthetic process	1	1.95E-07	9	73	12.33	71	5785	1.23
87	glycerophospholipid metabolic process	1	6.46E-05	6	73	8.22	56	5785	0.97
87	glycerophospholipid biosynthetic process	1	3.98E-06	6	73	8.22	35	5785	0.61
87	phosphotransferase activity, for other substituted phosphate groups	1	6.35E-04	3	73	4.11	14	5785	0.25
87	CDP-alcohol phosphatidyltransferase activity	1	1.89E-05	3	73	4.11	5	5785	0.09
87	zinc ion transport	1	6.51E-05	3	73	4.11	7	5785	0.13
87	phosphatidylcholine biosynthetic process	1	7.94E-07	4	73	5.48	7	5785	0.13
87	phosphatidylcholine metabolic process	1	2.80E-06	4	73	5.48	9	5785	0.16
88	oxidoreductase activity	1	7.27E-08	12	39	30.77	261	5785	4.52
88	biosynthetic process	1	1.14E-12	26	39	66.67	916	5785	15.84
88	response to drug	1	1.25E-04	6	39	15.39	119	5785	2.06
88	amine metabolic process	1	1.29E-28	26	39	66.67	219	5785	3.79
88	organic acid metabolic process	1	4.02E-28	28	39	71.80	303	5785	5.24
88	lyase activity	1	1.41E-05	6	39	15.39	81	5785	1.41
88	sulfur metabolic process	1	2.62E-10	9	39	23.08	65	5785	1.13
88	sulfur amino acid metabolic process	1	1.07E-09	7	39	17.95	32	5785	0.56
88	carbon-oxygen lyase activity	1	8.90E-05	4	39	10.26	36	5785	0.63
88	amine biosynthetic process	1	7.46E-29	22	39	56.42	111	5785	1.92
88	glutamine family amino acid metabolic process	1	3.19E-07	6	39	15.39	43	5785	0.75
88	glutamine family amino acid biosynthetic process	1	1.68E-08	6	39	15.39	27	5785	0.47
88	oxidoreductase activity, acting on the aldehyde or oxo group of donors, NAD or NADP as acceptor	1	1.80E-04	3	39	7.70	17	5785	0.30
88	oxidoreductase activity, acting on the aldehyde or oxo group of donors	1	3.99E-04	3	39	7.70	22	5785	0.39
88	aspartate family amino acid metabolic process	1	2.43E-15	11	39	28.21	45	5785	0.78
88	aspartate family amino acid biosynthetic process	1	1.60E-09	6	39	15.39	19	5785	0.33
88	lysine metabolic process	1	2.17E-07	4	39	10.26	9	5785	0.16
88	sulfur utilization	1	1.29E-11	6	39	15.39	10	5785	0.18
88	branched chain family amino acid metabolic process	1	4.42E-08	5	39	12.83	16	5785	0.28
88	oxidoreductase activity, acting on sulfur group of donors	1	7.73E-05	3	39	7.70	13	5785	0.23
88	hydro-lyase activity	1	2.77E-05	4	39	10.26	27	5785	0.47
88	methionine metabolic process	1	8.14E-11	7	39	17.95	23	5785	0.40
88	arginine metabolic process	1	3.05E-08	5	39	12.83	15	5785	0.26
88	nonprotein amino acid metabolic process	1	2.17E-07	4	39	10.26	9	5785	0.16
88	arginine biosynthetic process	1	2.63E-09	5	39	12.83	10	5785	0.18
88	ornithine metabolic process	1	5.59E-06	3	39	7.70	6	5785	0.11
89	cell wall	1	3.14E-06	9	73	12.33	98	5785	1.70
89	cyclin-dependent protein kinase regulator activity	1	1.44E-04	4	73	5.48	22	5785	0.39
89	regulation of cyclin-dependent protein kinase activity	1	6.35E-04	3	73	4.11	14	5785	0.25
89	conjugation	1	7.72E-05	8	73	10.96	113	5785	1.96
89	response to pheromone during conjugation with cellular fusion	1	6.45E-04	5	73	6.85	56	5785	0.97
90	nucleic acid binding	1	4.87E-04	16	75	21.34	496	5785	8.58
90	RNA processing	1	1.55E-06	17	75	22.67	350	5785	6.06
90	organelle lumen	1	9.69E-06	24	75	32	736	5785	12.73
90	non-membrane-bound organelle	1	1.25E-07	31	75	41.34	927	5785	16.03
90	ribosome biogenesis and assembly	1	1.18E-23	34	75	45.34	321	5785	5.55
90	ribosome assembly	1	1.34E-04	6	75	8	62	5785	1.08
90	nuclear part	1	2.89E-08	32	75	42.67	924	5785	15.98
90	nuclear lumen	1	1.74E-08	24	75	32	524	5785	9.06
90	nucleolus	1	3.45E-13	21	75	28	226	5785	3.91
90	rRNA processing	1	1.88E-11	17	75	22.67	166	5785	2.87
90	ribosomal large subunit biogenesis and assembly	1	1.43E-11	12	75	16	63	5785	1.09
90	ribosome export from nucleus	1	1.12E-05	5	75	6.67	24	5785	0.42
90	protein export from nucleus	1	4.72E-04	5	75	6.67	51	5785	0.89
90	nucleosome	1	4.23E-04	3	75	4	12	5785	0.21
90	35S primary transcript processing	1	5.04E-07	9	75	12	77	5785	1.34
90	helicase activity	1	6.23E-04	6	75	8	82	5785	1.42
90	RNA helicase activity	1	1.41E-05	6	75	8	42	5785	0.73
90	ribosomal large subunit assembly and maintenance	1	1.48E-04	5	75	6.67	40	5785	0.70
90	RNA-dependent ATPase activity	1	4.21E-04	4	75	5.34	28	5785	0.49
90	processing of 20S pre-rRNA	1	1.62E-05	6	75	8	43	5785	0.75
91	oxidoreductase activity	1	4.77E-04	11	75	14.67	261	5785	4.52
91	biosynthetic process	1	1.22E-09	34	75	45.34	916	5785	15.84
91	response to drug	1	1.96E-05	9	75	12	119	5785	2.06
91	amine metabolic process	1	2.68E-25	31	75	41.34	219	5785	3.79
91	organic acid metabolic process	1	2.76E-23	33	75	44	303	5785	5.24
91	lyase activity	1	8.22E-06	8	75	10.67	81	5785	1.41
91	serine family amino acid metabolic process	1	1.60E-04	4	75	5.34	22	5785	0.39
91	sulfur metabolic process	1	1.40E-18	17	75	22.67	65	5785	1.13
91	sulfur amino acid metabolic process	1	2.82E-17	13	75	17.34	32	5785	0.56
91	carbon-sulfur lyase activity	1	1.66E-04	3	75	4	9	5785	0.16
91	homoserine metabolic process	1	8.86E-07	4	75	5.34	7	5785	0.13
91	amine biosynthetic process	1	4.41E-21	22	75	29.34	111	5785	1.92
91	glutamine family amino acid metabolic process	1	2.10E-04	5	75	6.67	43	5785	0.75
91	glutamine family amino acid biosynthetic process	1	3.65E-04	4	75	5.34	27	5785	0.47
91	acid phosphatase activity	1	2.05E-05	3	75	4	5	5785	0.09
91	aspartate family amino acid metabolic process	1	1.30E-16	14	75	18.67	45	5785	0.78
91	aspartate family amino acid biosynthetic process	1	8.72E-05	4	75	5.34	19	5785	0.33
91	sulfur utilization	1	7.82E-10	6	75	8	10	5785	0.18
91	branched chain family amino acid metabolic process	1	6.46E-12	8	75	10.67	16	5785	0.28
91	leucine metabolic process	1	7.06E-05	3	75	4	7	5785	0.13
91	leucine biosynthetic process	1	2.05E-05	3	75	4	5	5785	0.09
91	oxidoreductase activity, acting on sulfur group of donors	1	5.45E-04	3	75	4	13	5785	0.23
91	threonine metabolic process	1	1.12E-04	3	75	4	8	5785	0.14
91	sulfur amino acid transport	1	2.05E-05	3	75	4	5	5785	0.09
91	methionine metabolic process	1	1.09E-17	12	75	16	23	5785	0.40
91	arginine metabolic process	1	3.19E-05	4	75	5.34	15	5785	0.26
91	nonprotein amino acid metabolic process	1	3.13E-06	4	75	5.34	9	5785	0.16
91	arginine biosynthetic process	1	5.16E-06	4	75	5.34	10	5785	0.18
91	ornithine metabolic process	1	4.07E-05	3	75	4	6	5785	0.11
91	sulfur compound biosynthetic process	1	2.40E-06	5	75	6.67	18	5785	0.32
91	methionine biosynthetic process	1	4.07E-05	3	75	4	6	5785	0.11
91	sulfur amino acid biosynthetic process	1	5.16E-06	4	75	5.34	10	5785	0.18
92	ion transport	1	4.30E-04	7	73	9.59	110	5785	1.91
92	cell wall	1	2.11E-04	7	73	9.59	98	5785	1.70
92	chromosome	1	4.05E-04	10	73	13.70	221	5785	3.83
92	DNA replication	1	7.25E-05	8	73	10.96	112	5785	1.94
92	replication fork	1	1.47E-04	5	73	6.85	41	5785	0.71
92	DNA strand elongation	1	3.11E-05	5	73	6.85	30	5785	0.52
92	transition metal ion transport	1	1.38E-05	6	73	8.22	43	5785	0.75
92	metal ion transport	1	7.15E-05	6	73	8.22	57	5785	0.99
92	di-, tri-valent inorganic cation transporter activity	1	7.70E-06	6	73	8.22	39	5785	0.68
92	transition metal ion transporter activity	1	1.88E-06	6	73	8.22	31	5785	0.54
92	metal ion transporter activity	1	1.58E-05	6	73	8.22	44	5785	0.77
92	iron ion transporter activity	1	3.91E-04	3	73	4.11	12	5785	0.21
92	zinc ion transport	1	6.51E-05	3	73	4.11	7	5785	0.13
94	generation of precursor metabolites and energy	1	3.92E-04	12	72	16.67	311	5785	5.38
94	response to stimulus	1	9.32E-05	21	72	29.17	710	5785	12.28
94	cell wall	1	2.49E-05	8	72	11.12	98	5785	1.70
94	lytic vacuole	1	5.44E-04	8	72	11.12	152	5785	2.63
94	amine metabolic process	1	3.36E-04	10	72	13.89	219	5785	3.79
94	organic acid metabolic process	1	3.09E-04	12	72	16.67	303	5785	5.24
94	carbohydrate metabolic process	1	3.50E-05	11	72	15.28	203	5785	3.51
94	alcohol metabolic process	1	1.45E-04	9	72	12.50	160	5785	2.77
94	amine biosynthetic process	1	4.17E-04	7	72	9.73	111	5785	1.92
94	glutamate metabolic process	1	1.02E-06	5	72	6.95	16	5785	0.28
94	glutamine family amino acid metabolic process	1	3.96E-08	8	72	11.12	43	5785	0.75
94	glutamine family amino acid biosynthetic process	1	7.25E-07	6	72	8.34	27	5785	0.47
95	response to stimulus	1	1.44E-04	21	74	28.38	710	5785	12.28
95	cell wall	1	2.30E-04	7	74	9.46	98	5785	1.70
95	cell division	1	1.01E-08	19	74	25.68	320	5785	5.54
95	reproduction	1	2.67E-08	18	74	24.33	303	5785	5.24
95	response to chemical stimulus	1	2.36E-05	15	74	20.28	346	5785	5.99
95	regulation of cellular process	1	6.38E-04	19	74	25.68	677	5785	11.71
95	site of polarized growth	1	1.66E-05	10	74	13.52	149	5785	2.58
95	cell projection	1	1.96E-05	6	74	8.11	45	5785	0.78
95	mating projection tip	1	6.23E-05	5	74	6.76	34	5785	0.59
95	bud	1	5.24E-04	8	74	10.82	147	5785	2.55
95	chromosome	1	4.53E-04	10	74	13.52	221	5785	3.83
95	nuclear chromosome part	1	6.55E-04	8	74	10.82	152	5785	2.63
95	cell morphogenesis	1	2.37E-04	11	74	14.87	244	5785	4.22
95	cell surface receptor linked signal transduction	1	2.53E-05	6	74	8.11	47	5785	0.82
95	conjugation	1	6.25E-12	15	74	20.28	113	5785	1.96
95	response to pheromone during conjugation with cellular fusion	1	1.40E-09	10	74	13.52	56	5785	0.97
95	response to pheromone	1	2.68E-12	14	74	18.92	88	5785	1.53
95	regulation of conjugation	1	1.59E-05	5	74	6.76	26	5785	0.45
95	chromatin	1	3.02E-04	5	74	6.76	47	5785	0.82
95	nucleosome	1	4.07E-04	3	74	4.06	12	5785	0.21
95	extrinsic to plasma membrane	1	6.61E-04	3	74	4.06	14	5785	0.25
96	oxidoreductase activity	1	3.32E-04	9	50	18	261	5785	4.52
96	biosynthetic process	1	1.52E-14	32	50	64	916	5785	15.84
96	amine metabolic process	1	1.17E-27	28	50	56	219	5785	3.79
96	organic acid metabolic process	1	1.69E-26	30	50	60	303	5785	5.24
96	lyase activity	1	4.99E-06	7	50	14	81	5785	1.41
96	amine biosynthetic process	1	1.15E-34	27	50	54	111	5785	1.92
96	glutamine family amino acid metabolic process	1	2.92E-14	11	50	22	43	5785	0.75
96	glutamine family amino acid biosynthetic process	1	6.78E-15	10	50	20	27	5785	0.47
96	histidine metabolic process	1	7.42E-08	5	50	10	14	5785	0.25
96	oxidoreductase activity, acting on the aldehyde or oxo group of donors, NAD or NADP as acceptor	1	1.08E-05	4	50	8	17	5785	0.30
96	oxidoreductase activity, acting on the aldehyde or oxo group of donors	1	3.22E-05	4	50	8	22	5785	0.39
96	aspartate family amino acid metabolic process	1	2.94E-09	8	50	16	45	5785	0.78
96	aspartate family amino acid biosynthetic process	1	4.17E-07	5	50	10	19	5785	0.33
96	lysine metabolic process	1	4.92E-05	3	50	6	9	5785	0.16
96	transferase activity, transferring pentosyl groups	1	3.14E-04	3	50	6	16	5785	0.28
96	carbon-nitrogen lyase activity	1	6.00E-06	3	50	6	5	5785	0.09
96	transaminase activity	1	8.33E-06	4	50	8	16	5785	0.28
96	serine family amino acid biosynthetic process	1	1.27E-04	3	50	6	12	5785	0.21
96	arginine metabolic process	1	6.07E-16	9	50	18	15	5785	0.26
96	nonprotein amino acid metabolic process	1	4.83E-09	5	50	10	9	5785	0.16
96	nonprotein amino acid biosynthetic process	1	1.19E-05	3	50	6	6	5785	0.11
96	arginine biosynthetic process	1	1.25E-18	9	50	18	10	5785	0.18
96	ornithine metabolic process	1	7.32E-08	4	50	8	6	5785	0.11
96	carbon-nitrogen ligase activity, with glutamine as amido-N-donor	1	6.99E-05	3	50	6	10	5785	0.18
97	lyase activity	1	4.68E-04	6	72	8.34	81	5785	1.41
97	sulfur metabolic process	1	1.39E-04	6	72	8.34	65	5785	1.13
97	sulfur amino acid metabolic process	1	6.09E-04	4	72	5.56	32	5785	0.56
97	acid phosphatase activity	1	1.82E-05	3	72	4.17	5	5785	0.09
98	oxidoreductase activity	1	3.32E-04	11	72	15.28	261	5785	4.52
98	biosynthetic process	1	5.99E-05	25	72	34.73	916	5785	15.84
98	amine metabolic process	1	1.32E-05	12	72	16.67	219	5785	3.79
98	organic acid metabolic process	1	1.64E-05	14	72	19.45	303	5785	5.24
98	sulfur metabolic process	1	1.35E-05	7	72	9.73	65	5785	1.13
98	sulfur amino acid metabolic process	1	4.02E-05	5	72	6.95	32	5785	0.56
98	amine biosynthetic process	1	4.17E-04	7	72	9.73	111	5785	1.92
98	sulfur utilization	1	6.23E-08	5	72	6.95	10	5785	0.18
98	oxidoreductase activity, acting on sulfur group of donors	1	1.45E-05	4	72	5.56	13	5785	0.23
98	electron carrier activity	1	1.36E-04	4	72	5.56	22	5785	0.39
98	methionine metabolic process	1	1.63E-04	4	72	5.56	23	5785	0.40
98	oxidoreductase activity, acting on sulfur group of donors, NAD or NADP as acceptor	1	3.60E-05	3	72	4.17	6	5785	0.11
99	oxidoreductase activity	1	8.65E-05	12	73	16.44	261	5785	4.52
99	amine metabolic process	1	7.99E-05	11	73	15.07	219	5785	3.79
99	organic acid metabolic process	1	2.12E-08	18	73	24.66	303	5785	5.24
99	sulfur metabolic process	1	1.50E-04	6	73	8.22	65	5785	1.13
99	sulfur amino acid metabolic process	1	6.42E-04	4	73	5.48	32	5785	0.56
99	glycolysis	1	1.44E-04	4	73	5.48	22	5785	0.39
99	acid phosphatase activity	1	1.16E-07	4	73	5.48	5	5785	0.09
99	alcohol dehydrogenase activity	1	3.75E-05	3	73	4.11	6	5785	0.11
99	NADH oxidation	1	2.96E-04	3	73	4.11	11	5785	0.20
99	NADH metabolic process	1	6.35E-04	3	73	4.11	14	5785	0.25
99	ethanol metabolic process	1	2.96E-04	3	73	4.11	11	5785	0.20
100	oxidoreductase activity	1	6.53E-05	12	71	16.91	261	5785	4.52
100	coenzyme metabolic process	1	3.43E-05	9	71	12.68	135	5785	2.34
100	cofactor metabolic process	1	1.80E-04	9	71	12.68	167	5785	2.89
100	vacuole	1	5.48E-04	9	71	12.68	194	5785	3.36
100	sulfur metabolic process	1	1.29E-04	6	71	8.46	65	5785	1.13
100	vitamin metabolic process	1	6.37E-04	6	71	8.46	87	5785	1.51
100	oxidoreduction coenzyme metabolic process	1	5.52E-05	6	71	8.46	56	5785	0.97
100	nicotinamide metabolic process	1	1.44E-04	5	71	7.05	42	5785	0.73
100	NAD metabolic process	1	1.07E-04	4	71	5.64	21	5785	0.37
100	sulfur utilization	1	4.14E-06	4	71	5.64	10	5785	0.18
100	oxidoreductase activity, acting on sulfur group of donors	1	4.64E-04	3	71	4.23	13	5785	0.23
100	electron carrier activity	1	1.29E-04	4	71	5.64	22	5785	0.39
