# Supplementary material for: DeBi: Discovering Differentially Expressed Biclusters using a Frequent Itemset Approach
Source: Algorithms Mol Biol. 2011 Jun 23;6:18. doi: 10.1186/1748-7188-6-18 (PMC3152888; doi:10.1186/1748-7188-6-18)
Supplement: Additional file 3 — DeBi, BIMAX, ISA, OPSM, SAMBA and QUBIC biclustering results and GO term, TFBS enrichment analysis of the genes and conditions in biclusters on yeast data. [file 1748-7188-6-18-S3.ZIP › file3_yeast/enrichment/bimax/bimax.go.up.txt]

Set	Enriched Set	Enriched Value	Pvalue	Set Hits	Set Size	Set Hits (%)	Total Hits	Total Size	Total Hits (%)
1	generation of precursor metabolites and energy	1	6.23E-08	55	490	11.23	311	5785	5.38
1	oxidoreductase activity	1	3.53E-07	47	490	9.60	261	5785	4.52
1	cell wall	1	3.30E-07	25	490	5.11	98	5785	1.70
1	hydrolase activity, acting on glycosyl bonds	1	1.24E-04	12	490	2.45	42	5785	0.73
1	carbohydrate metabolic process	1	2.47E-10	46	490	9.39	203	5785	3.51
1	alcohol metabolic process	1	3.60E-04	27	490	5.52	160	5785	2.77
1	cell adhesion	1	6.13E-04	7	490	1.43	19	5785	0.33
1	vitamin metabolic process	1	4.93E-07	23	490	4.70	87	5785	1.51
1	carbohydrate transport	1	5.05E-14	20	490	4.09	33	5785	0.58
1	vitamin biosynthetic process	1	2.46E-07	16	490	3.27	44	5785	0.77
1	polysaccharide metabolic process	1	5.21E-05	15	490	3.07	57	5785	0.99
1	glucan metabolic process	1	2.40E-06	14	490	2.86	40	5785	0.70
1	glycogen metabolic process	1	7.92E-05	10	490	2.05	29	5785	0.51
1	energy reserve metabolic process	1	5.84E-04	10	490	2.05	36	5785	0.63
1	hexose transport	1	9.05E-14	17	490	3.47	24	5785	0.42
1	polyamine transporter activity	1	6.13E-04	7	490	1.43	19	5785	0.33
1	transcription factor activity	1	3.67E-04	14	490	2.86	60	5785	1.04
1	glucosidase activity	1	3.91E-04	8	490	1.64	23	5785	0.40
1	thiamin metabolic process	1	8.04E-09	12	490	2.45	20	5785	0.35
1	oxidoreductase activity, acting on NADH or NADPH	1	1.14E-04	6	490	1.23	11	5785	0.20
1	sugar transporter activity	1	2.86E-14	17	490	3.47	23	5785	0.40
1	electron carrier activity	1	2.75E-04	8	490	1.64	22	5785	0.39
1	glucan biosynthetic process	1	8.75E-04	7	490	1.43	20	5785	0.35
1	glucose transporter activity	1	1.83E-12	14	490	2.86	18	5785	0.32
1	siderophore transport	1	9.30E-07	7	490	1.43	9	5785	0.16
1	siderophore-iron transport	1	6.64E-04	4	490	0.82	6	5785	0.11
1	galactose transporter activity	1	6.64E-04	4	490	0.82	6	5785	0.11
1	biotin metabolic process	1	2.39E-05	5	490	1.03	6	5785	0.11
1	ferric-chelate reductase activity	1	7.77E-05	5	490	1.03	7	5785	0.13
2	oxidoreductase activity	1	1.36E-11	42	297	14.15	261	5785	4.52
2	biosynthetic process	1	8.00E-13	95	297	31.99	916	5785	15.84
2	amine metabolic process	1	1.18E-23	54	297	18.19	219	5785	3.79
2	organic acid metabolic process	1	1.99E-26	67	297	22.56	303	5785	5.24
2	lyase activity	1	1.19E-05	15	297	5.06	81	5785	1.41
2	serine family amino acid metabolic process	1	6.05E-07	9	297	3.04	22	5785	0.39
2	sulfur metabolic process	1	1.03E-07	16	297	5.39	65	5785	1.13
2	sulfur amino acid metabolic process	1	9.70E-04	7	297	2.36	32	5785	0.56
2	alcohol metabolic process	1	1.75E-04	20	297	6.74	160	5785	2.77
2	amine catabolic process	1	7.92E-04	7	297	2.36	31	5785	0.54
2	glycine metabolic process	1	9.41E-05	4	297	1.35	6	5785	0.11
2	oxidoreductase activity, acting on the CH-NH2 group of donors	1	7.02E-05	5	297	1.69	10	5785	0.18
2	oxidoreductase activity, acting on CH-OH group of donors	1	5.26E-06	15	297	5.06	76	5785	1.32
2	amine biosynthetic process	1	3.23E-31	46	297	15.49	111	5785	1.92
2	glutamine family amino acid metabolic process	1	7.14E-06	11	297	3.71	43	5785	0.75
2	glutamine family amino acid biosynthetic process	1	4.23E-07	10	297	3.37	27	5785	0.47
2	aromatic compound metabolic process	1	9.94E-08	15	297	5.06	57	5785	0.99
2	heterocycle metabolic process	1	6.05E-05	13	297	4.38	72	5785	1.25
2	vitamin metabolic process	1	1.17E-04	14	297	4.72	87	5785	1.51
2	vitamin biosynthetic process	1	5.71E-05	10	297	3.37	44	5785	0.77
2	cyclohydrolase activity	1	2.11E-04	4	297	1.35	7	5785	0.13
2	aromatic amino acid family metabolic process	1	3.74E-07	9	297	3.04	21	5785	0.37
2	aromatic compound biosynthetic process	1	1.09E-05	7	297	2.36	17	5785	0.30
2	histidine metabolic process	1	3.69E-05	6	297	2.03	14	5785	0.25
2	transferase activity, transferring alkyl or aryl (other than methyl) groups	1	4.59E-04	8	297	2.70	37	5785	0.64
2	structural constituent of cell wall	1	3.16E-04	5	297	1.69	13	5785	0.23
2	aspartate family amino acid metabolic process	1	1.68E-06	12	297	4.05	45	5785	0.78
2	aspartate family amino acid biosynthetic process	1	2.02E-06	8	297	2.70	19	5785	0.33
2	lysine metabolic process	1	3.67E-05	5	297	1.69	9	5785	0.16
2	branched chain family amino acid metabolic process	1	6.72E-06	7	297	2.36	16	5785	0.28
2	sterol metabolic process	1	9.37E-09	14	297	4.72	42	5785	0.73
2	aryl-alcohol dehydrogenase activity	1	4.04E-04	4	297	1.35	8	5785	0.14
2	transaminase activity	1	3.95E-07	8	297	2.70	16	5785	0.28
2	hydro-lyase activity	1	3.19E-04	7	297	2.36	27	5785	0.47
2	aspartic-type endopeptidase activity	1	4.04E-04	4	297	1.35	8	5785	0.14
2	serine family amino acid biosynthetic process	1	1.24E-05	6	297	2.03	12	5785	0.21
2	methionine metabolic process	1	8.36E-04	6	297	2.03	23	5785	0.40
2	arginine metabolic process	1	2.06E-07	8	297	2.70	15	5785	0.26
2	sterol biosynthetic process	1	1.91E-09	13	297	4.38	32	5785	0.56
2	nonprotein amino acid metabolic process	1	6.99E-04	4	297	1.35	9	5785	0.16
2	arginine biosynthetic process	1	1.81E-09	8	297	2.70	10	5785	0.18
2	sulfur compound biosynthetic process	1	1.71E-05	7	297	2.36	18	5785	0.32
3	oxidoreductase activity	1	3.82E-04	12	85	14.12	261	5785	4.52
3	biosynthetic process	1	4.57E-11	39	85	45.89	916	5785	15.84
3	amine metabolic process	1	6.51E-21	29	85	34.12	219	5785	3.79
3	organic acid metabolic process	1	1.86E-23	35	85	41.18	303	5785	5.24
3	lyase activity	1	2.20E-07	10	85	11.77	81	5785	1.41
3	sulfur metabolic process	1	3.40E-07	9	85	10.59	65	5785	1.13
3	carbon-oxygen lyase activity	1	1.60E-04	5	85	5.89	36	5785	0.63
3	amine biosynthetic process	1	7.13E-27	27	85	31.77	111	5785	1.92
3	glutamine family amino acid metabolic process	1	1.49E-07	8	85	9.42	43	5785	0.75
3	glutamine family amino acid biosynthetic process	1	2.75E-09	8	85	9.42	27	5785	0.47
3	aromatic compound metabolic process	1	1.43E-06	8	85	9.42	57	5785	0.99
3	heterocycle metabolic process	1	7.84E-05	7	85	8.24	72	5785	1.25
3	vitamin metabolic process	1	3.54E-05	8	85	9.42	87	5785	1.51
3	vitamin biosynthetic process	1	2.84E-06	7	85	8.24	44	5785	0.77
3	aromatic amino acid family metabolic process	1	3.83E-07	6	85	7.06	21	5785	0.37
3	aromatic compound biosynthetic process	1	9.16E-08	6	85	7.06	17	5785	0.30
3	histidine metabolic process	1	1.10E-06	5	85	5.89	14	5785	0.25
3	tryptophan metabolic process	1	3.41E-04	3	85	3.53	10	5785	0.18
3	transferase activity, transferring alkyl or aryl (other than methyl) groups	1	1.83E-04	5	85	5.89	37	5785	0.64
3	aspartate family amino acid metabolic process	1	3.33E-06	7	85	8.24	45	5785	0.78
3	aspartate family amino acid biosynthetic process	1	1.42E-04	4	85	4.71	19	5785	0.33
3	sulfur utilization	1	3.41E-04	3	85	3.53	10	5785	0.18
3	hydro-lyase activity	1	3.81E-05	5	85	5.89	27	5785	0.47
3	methionine metabolic process	1	3.11E-04	4	85	4.71	23	5785	0.40
3	arginine metabolic process	1	6.74E-10	7	85	8.24	15	5785	0.26
3	nonprotein amino acid metabolic process	1	5.17E-06	4	85	4.71	9	5785	0.16
3	arginine biosynthetic process	1	1.33E-11	7	85	8.24	10	5785	0.18
3	ornithine metabolic process	1	5.93E-05	3	85	3.53	6	5785	0.11
4	oxidoreductase activity	1	3.47E-04	14	109	12.85	261	5785	4.52
4	biosynthetic process	1	5.67E-06	36	109	33.03	916	5785	15.84
4	amine metabolic process	1	1.05E-12	24	109	22.02	219	5785	3.79
4	organic acid metabolic process	1	1.34E-14	30	109	27.53	303	5785	5.24
4	lyase activity	1	1.81E-05	9	109	8.26	81	5785	1.41
4	sulfur metabolic process	1	2.85E-06	9	109	8.26	65	5785	1.13
4	sulfur amino acid metabolic process	1	2.91E-04	5	109	4.59	32	5785	0.56
4	carbon-oxygen lyase activity	1	5.12E-04	5	109	4.59	36	5785	0.63
4	oxidoreductase activity, acting on CH-OH group of donors	1	5.21E-04	7	109	6.43	76	5785	1.32
4	amine biosynthetic process	1	3.12E-17	22	109	20.19	111	5785	1.92
4	glutamine family amino acid metabolic process	1	1.28E-05	7	109	6.43	43	5785	0.75
4	glutamine family amino acid biosynthetic process	1	4.52E-07	7	109	6.43	27	5785	0.47
4	aromatic compound metabolic process	1	6.48E-04	6	109	5.51	57	5785	0.99
4	vitamin metabolic process	1	2.09E-04	8	109	7.34	87	5785	1.51
4	vitamin biosynthetic process	1	1.50E-05	7	109	6.43	44	5785	0.77
4	aromatic amino acid family metabolic process	1	3.47E-05	5	109	4.59	21	5785	0.37
4	aromatic compound biosynthetic process	1	2.35E-04	4	109	3.67	17	5785	0.30
4	aspartate family amino acid metabolic process	1	1.75E-05	7	109	6.43	45	5785	0.78
4	aspartate family amino acid biosynthetic process	1	3.72E-04	4	109	3.67	19	5785	0.33
4	sulfur utilization	1	7.09E-04	3	109	2.76	10	5785	0.18
4	hydro-lyase activity	1	1.26E-04	5	109	4.59	27	5785	0.47
4	aspartic-type endopeptidase activity	1	3.40E-04	3	109	2.76	8	5785	0.14
4	methionine metabolic process	1	5.56E-05	5	109	4.59	23	5785	0.40
4	arginine metabolic process	1	1.70E-07	6	109	5.51	15	5785	0.26
4	nonprotein amino acid metabolic process	1	5.03E-04	3	109	2.76	9	5785	0.16
4	arginine biosynthetic process	1	7.70E-09	6	109	5.51	10	5785	0.18
4	sulfur compound biosynthetic process	1	2.98E-04	4	109	3.67	18	5785	0.32
5	generation of precursor metabolites and energy	1	6.93E-06	39	348	11.21	311	5785	5.38
5	oxidoreductase activity	1	1.74E-06	36	348	10.35	261	5785	4.52
5	cell wall	1	1.01E-06	20	348	5.75	98	5785	1.70
5	carbohydrate metabolic process	1	2.38E-09	36	348	10.35	203	5785	3.51
5	hexose metabolic process	1	2.64E-05	16	348	4.60	83	5785	1.44
5	alcohol metabolic process	1	8.12E-06	25	348	7.19	160	5785	2.77
5	glucose metabolic process	1	1.01E-03	11	348	3.17	62	5785	1.08
5	carbohydrate catabolic process	1	7.85E-07	15	348	4.32	57	5785	0.99
5	carbohydrate transport	1	9.87E-05	9	348	2.59	33	5785	0.58
5	energy reserve metabolic process	1	4.90E-06	11	348	3.17	36	5785	0.63
5	trehalose metabolic process	1	3.90E-04	4	348	1.15	7	5785	0.13
5	disaccharide metabolic process	1	1.50E-04	5	348	1.44	10	5785	0.18
5	hexose transport	1	5.43E-06	9	348	2.59	24	5785	0.42
5	aldo-keto reductase activity	1	3.69E-05	5	348	1.44	8	5785	0.14
5	thiamin metabolic process	1	8.55E-04	6	348	1.73	20	5785	0.35
5	sugar transporter activity	1	2.84E-04	7	348	2.02	23	5785	0.40
5	pentose metabolic process	1	2.62E-04	5	348	1.44	11	5785	0.20
5	glucose transporter activity	1	4.79E-05	7	348	2.02	18	5785	0.32
5	aspartic-type endopeptidase activity	1	3.69E-05	5	348	1.44	8	5785	0.14
5	pentose catabolic process	1	6.14E-05	4	348	1.15	5	5785	0.09
6	oxidoreductase activity	1	1.01E-06	24	177	13.56	261	5785	4.52
6	biosynthetic process	1	1.47E-12	66	177	37.29	916	5785	15.84
6	response to drug	1	9.62E-04	11	177	6.22	119	5785	2.06
6	amine metabolic process	1	2.05E-31	50	177	28.25	219	5785	3.79
6	organic acid metabolic process	1	3.05E-32	58	177	32.77	303	5785	5.24
6	lyase activity	1	1.15E-07	14	177	7.91	81	5785	1.41
6	serine family amino acid metabolic process	1	1.45E-07	8	177	4.52	22	5785	0.39
6	sulfur metabolic process	1	5.81E-10	15	177	8.48	65	5785	1.13
6	sulfur amino acid metabolic process	1	3.68E-06	8	177	4.52	32	5785	0.56
6	carbon-oxygen lyase activity	1	9.53E-06	8	177	4.52	36	5785	0.63
6	amine biosynthetic process	1	1.11E-40	45	177	25.43	111	5785	1.92
6	glutamine family amino acid metabolic process	1	4.41E-06	9	177	5.09	43	5785	0.75
6	glutamine family amino acid biosynthetic process	1	5.59E-08	9	177	5.09	27	5785	0.47
6	aromatic compound metabolic process	1	9.87E-08	12	177	6.78	57	5785	0.99
6	heterocycle metabolic process	1	9.60E-06	11	177	6.22	72	5785	1.25
6	vitamin metabolic process	1	1.88E-06	13	177	7.35	87	5785	1.51
6	biogenic amine metabolic process	1	6.71E-04	5	177	2.83	24	5785	0.42
6	vitamin biosynthetic process	1	5.61E-07	10	177	5.65	44	5785	0.77
6	cyclohydrolase activity	1	9.00E-04	3	177	1.70	7	5785	0.13
6	riboflavin metabolic process	1	5.26E-04	3	177	1.70	6	5785	0.11
6	aromatic amino acid family metabolic process	1	9.50E-08	8	177	4.52	21	5785	0.37
6	aromatic compound biosynthetic process	1	3.35E-07	7	177	3.96	17	5785	0.30
6	histidine metabolic process	1	1.85E-06	6	177	3.39	14	5785	0.25
6	tryptophan metabolic process	1	1.54E-04	4	177	2.26	10	5785	0.18
6	transferase activity, transferring alkyl or aryl (other than methyl) groups	1	7.95E-04	6	177	3.39	37	5785	0.64
6	organic acid transporter activity	1	1.35E-04	8	177	4.52	51	5785	0.89
6	anion transporter activity	1	1.03E-05	6	177	3.39	18	5785	0.32
6	anion transport	1	7.05E-06	6	177	3.39	17	5785	0.30
6	aspartate family amino acid metabolic process	1	4.12E-10	13	177	7.35	45	5785	0.78
6	aspartate family amino acid biosynthetic process	1	3.72E-08	8	177	4.52	19	5785	0.33
6	lysine metabolic process	1	2.89E-06	5	177	2.83	9	5785	0.16
6	vitamin transporter activity	1	9.00E-04	3	177	1.70	7	5785	0.13
6	vitamin transport	1	9.00E-04	3	177	1.70	7	5785	0.13
6	sulfur utilization	1	1.54E-04	4	177	2.26	10	5785	0.18
6	branched chain family amino acid metabolic process	1	4.68E-06	6	177	3.39	16	5785	0.28
6	oxidoreductase activity, acting on sulfur group of donors	1	4.88E-04	4	177	2.26	13	5785	0.23
6	monocarboxylic acid transporter activity	1	6.67E-04	4	177	2.26	14	5785	0.25
6	transaminase activity	1	2.02E-07	7	177	3.96	16	5785	0.28
6	hydro-lyase activity	1	1.18E-05	7	177	3.96	27	5785	0.47
6	serine family amino acid biosynthetic process	1	5.98E-07	6	177	3.39	12	5785	0.21
6	methionine metabolic process	1	3.61E-06	7	177	3.96	23	5785	0.40
6	arginine metabolic process	1	3.52E-09	8	177	4.52	15	5785	0.26
6	nonprotein amino acid metabolic process	1	9.47E-05	4	177	2.26	9	5785	0.16
6	arginine biosynthetic process	1	2.81E-11	8	177	4.52	10	5785	0.18
6	ornithine metabolic process	1	5.26E-04	3	177	1.70	6	5785	0.11
6	sulfur compound biosynthetic process	1	2.21E-08	8	177	4.52	18	5785	0.32
6	sulfur amino acid biosynthetic process	1	5.64E-06	5	177	2.83	10	5785	0.18
6	biotin metabolic process	1	5.26E-04	3	177	1.70	6	5785	0.11
7	generation of precursor metabolites and energy	1	4.95E-04	32	323	9.91	311	5785	5.38
7	oxidoreductase activity	1	8.29E-07	35	323	10.84	261	5785	4.52
7	electron transport	1	2.80E-04	8	323	2.48	32	5785	0.56
7	mitochondrial electron transport chain	1	3.18E-04	7	323	2.17	25	5785	0.44
7	cell wall	1	5.93E-06	18	323	5.58	98	5785	1.70
7	sulfur metabolic process	1	3.27E-07	16	323	4.96	65	5785	1.13
7	carbohydrate metabolic process	1	2.12E-06	29	323	8.98	203	5785	3.51
7	alcohol metabolic process	1	6.80E-05	22	323	6.82	160	5785	2.77
7	vitamin metabolic process	1	4.51E-06	17	323	5.27	87	5785	1.51
7	vitamin biosynthetic process	1	2.02E-05	11	323	3.41	44	5785	0.77
7	aldo-keto reductase activity	1	5.58E-04	4	323	1.24	8	5785	0.14
7	thiamin metabolic process	1	6.53E-05	7	323	2.17	20	5785	0.35
7	electron carrier activity	1	1.01E-03	6	323	1.86	22	5785	0.39
7	aldehyde metabolic process	1	7.67E-04	6	323	1.86	21	5785	0.37
7	aspartic-type endopeptidase activity	1	5.58E-04	4	323	1.24	8	5785	0.14
7	sulfur compound biosynthetic process	1	3.03E-04	6	323	1.86	18	5785	0.32
7	phosphofructokinase activity	1	1.31E-04	4	323	1.24	6	5785	0.11
7	biotin metabolic process	1	1.31E-04	4	323	1.24	6	5785	0.11
8	aerobic respiration	1	3.11E-04	12	279	4.31	78	5785	1.35
8	generation of precursor metabolites and energy	1	6.35E-09	40	279	14.34	311	5785	5.38
8	oxidoreductase activity	1	7.29E-07	32	279	11.47	261	5785	4.52
8	electron transport	1	1.30E-05	9	279	3.23	32	5785	0.56
8	mitochondrial electron transport chain	1	1.28E-04	7	279	2.51	25	5785	0.44
8	coenzyme metabolic process	1	7.10E-04	16	279	5.74	135	5785	2.34
8	cell wall	1	2.24E-04	14	279	5.02	98	5785	1.70
8	vacuole	1	9.83E-04	20	279	7.17	194	5785	3.36
8	carbohydrate metabolic process	1	1.16E-06	27	279	9.68	203	5785	3.51
8	carbohydrate catabolic process	1	3.33E-04	10	279	3.59	57	5785	0.99
8	acetyl-CoA metabolic process	1	2.60E-04	6	279	2.16	20	5785	0.35
8	aldo-keto reductase activity	1	3.18E-04	4	279	1.44	8	5785	0.14
8	coenzyme catabolic process	1	2.60E-04	6	279	2.16	20	5785	0.35
8	electron carrier activity	1	5.13E-05	7	279	2.51	22	5785	0.39
8	tricarboxylic acid cycle	1	5.07E-04	5	279	1.80	15	5785	0.26
8	siderophore transport	1	2.70E-05	5	279	1.80	9	5785	0.16
9	generation of precursor metabolites and energy	1	8.71E-05	32	294	10.89	311	5785	5.38
9	oxidoreductase activity	1	1.23E-13	45	294	15.31	261	5785	4.52
9	biosynthetic process	1	2.95E-04	69	294	23.47	916	5785	15.84
9	response to chemical stimulus	1	2.88E-04	33	294	11.23	346	5785	5.99
9	amine metabolic process	1	7.16E-16	44	294	14.97	219	5785	3.79
9	organic acid metabolic process	1	6.28E-17	54	294	18.37	303	5785	5.24
9	lyase activity	1	7.14E-04	12	294	4.09	81	5785	1.41
9	serine family amino acid metabolic process	1	7.18E-05	7	294	2.39	22	5785	0.39
9	sulfur metabolic process	1	2.15E-10	19	294	6.47	65	5785	1.13
9	sulfur amino acid metabolic process	1	2.40E-07	11	294	3.75	32	5785	0.56
9	carbohydrate metabolic process	1	2.22E-04	23	294	7.83	203	5785	3.51
9	monocarboxylic acid metabolic process	1	9.31E-04	15	294	5.11	119	5785	2.06
9	oxidoreductase activity, acting on CH-OH group of donors	1	8.93E-07	16	294	5.45	76	5785	1.32
9	amine biosynthetic process	1	1.77E-17	33	294	11.23	111	5785	1.92
9	glutamine family amino acid metabolic process	1	8.80E-07	12	294	4.09	43	5785	0.75
9	glutamine family amino acid biosynthetic process	1	3.05E-08	11	294	3.75	27	5785	0.47
9	vitamin metabolic process	1	7.48E-09	20	294	6.81	87	5785	1.51
9	vitamin biosynthetic process	1	1.16E-06	12	294	4.09	44	5785	0.77
9	response to oxidative stress	1	4.24E-04	11	294	3.75	66	5785	1.15
9	histidine metabolic process	1	4.49E-04	5	294	1.71	14	5785	0.25
9	aspartate family amino acid metabolic process	1	1.04E-05	11	294	3.75	45	5785	0.78
9	sulfur utilization	1	8.59E-08	7	294	2.39	10	5785	0.18
9	thiamin metabolic process	1	3.56E-05	7	294	2.39	20	5785	0.35
9	aldehyde metabolic process	1	5.12E-05	7	294	2.39	21	5785	0.37
9	aryl-alcohol dehydrogenase activity	1	3.89E-04	4	294	1.37	8	5785	0.14
9	serine family amino acid biosynthetic process	1	1.17E-05	6	294	2.05	12	5785	0.21
9	methionine metabolic process	1	8.71E-07	9	294	3.07	23	5785	0.40
9	arginine metabolic process	1	1.91E-07	8	294	2.73	15	5785	0.26
9	nonprotein amino acid metabolic process	1	1.21E-06	6	294	2.05	9	5785	0.16
9	nonprotein amino acid biosynthetic process	1	9.04E-05	4	294	1.37	6	5785	0.11
9	arginine biosynthetic process	1	1.67E-09	8	294	2.73	10	5785	0.18
9	sulfur compound biosynthetic process	1	1.60E-05	7	294	2.39	18	5785	0.32
9	sulfur amino acid biosynthetic process	1	6.69E-05	5	294	1.71	10	5785	0.18
10	oxidoreductase activity	1	4.76E-06	13	65	20	261	5785	4.52
10	biosynthetic process	1	6.91E-09	30	65	46.16	916	5785	15.84
10	amine metabolic process	1	5.31E-16	22	65	33.85	219	5785	3.79
10	organic acid metabolic process	1	3.51E-16	25	65	38.47	303	5785	5.24
10	lyase activity	1	2.94E-05	7	65	10.77	81	5785	1.41
10	sulfur metabolic process	1	3.14E-08	9	65	13.85	65	5785	1.13
10	sulfur amino acid metabolic process	1	4.12E-04	4	65	6.16	32	5785	0.56
10	carbon-oxygen lyase activity	1	4.41E-05	5	65	7.70	36	5785	0.63
10	oxidoreductase activity, acting on CH-OH group of donors	1	1.88E-04	6	65	9.24	76	5785	1.32
10	amine biosynthetic process	1	3.78E-21	21	65	32.31	111	5785	1.92
10	glutamine family amino acid metabolic process	1	1.06E-04	5	65	7.70	43	5785	0.75
10	glutamine family amino acid biosynthetic process	1	1.02E-05	5	65	7.70	27	5785	0.47
10	vitamin metabolic process	1	3.95E-04	6	65	9.24	87	5785	1.51
10	vitamin biosynthetic process	1	8.04E-06	6	65	9.24	44	5785	0.77
10	histidine metabolic process	1	4.51E-04	3	65	4.62	14	5785	0.25
10	transferase activity, transferring alkyl or aryl (other than methyl) groups	1	7.26E-04	4	65	6.16	37	5785	0.64
10	aspartate family amino acid metabolic process	1	1.32E-04	5	65	7.70	45	5785	0.78
10	sulfur utilization	1	1.54E-04	3	65	4.62	10	5785	0.18
10	branched chain family amino acid metabolic process	1	2.39E-05	4	65	6.16	16	5785	0.28
10	oxidoreductase activity, acting on sulfur group of donors	1	3.57E-04	3	65	4.62	13	5785	0.23
10	hydro-lyase activity	1	1.02E-05	5	65	7.70	27	5785	0.47
10	serine family amino acid biosynthetic process	1	2.77E-04	3	65	4.62	12	5785	0.21
10	methionine metabolic process	1	1.10E-04	4	65	6.16	23	5785	0.40
10	arginine metabolic process	1	1.81E-05	4	65	6.16	15	5785	0.26
10	nonprotein amino acid metabolic process	1	1.08E-04	3	65	4.62	9	5785	0.16
10	arginine biosynthetic process	1	2.90E-06	4	65	6.16	10	5785	0.18
10	sulfur compound biosynthetic process	1	3.95E-05	4	65	6.16	18	5785	0.32
11	generation of precursor metabolites and energy	1	1.77E-06	36	292	12.33	311	5785	5.38
11	oxidoreductase activity	1	6.87E-08	35	292	11.99	261	5785	4.52
11	mitochondrial membrane part	1	1.02E-06	18	292	6.17	96	5785	1.66
11	electron transport	1	1.99E-08	12	292	4.11	32	5785	0.56
11	hydrogen ion transporter activity	1	2.59E-04	10	292	3.43	53	5785	0.92
11	oxidative phosphorylation	1	2.15E-09	15	292	5.14	45	5785	0.78
11	mitochondrial electron transport chain	1	1.06E-08	11	292	3.77	25	5785	0.44
11	cell wall	1	6.24E-06	17	292	5.83	98	5785	1.70
11	amine catabolic process	1	1.42E-05	9	292	3.09	31	5785	0.54
11	cell wall organization and biogenesis	1	5.32E-04	21	292	7.20	190	5785	3.29
11	structural constituent of cell wall	1	2.91E-04	5	292	1.72	13	5785	0.23
11	aspartic-type endopeptidase activity	1	3.79E-04	4	292	1.37	8	5785	0.14
11	arginine metabolic process	1	6.25E-04	5	292	1.72	15	5785	0.26
11	nonprotein amino acid metabolic process	1	3.38E-05	5	292	1.72	9	5785	0.16
11	nonprotein amino acid biosynthetic process	1	8.80E-05	4	292	1.37	6	5785	0.11
11	arginine biosynthetic process	1	6.47E-05	5	292	1.72	10	5785	0.18
12	oxidoreductase activity	1	8.67E-05	18	146	12.33	261	5785	4.52
12	biosynthetic process	1	5.02E-07	47	146	32.20	916	5785	15.84
12	amine metabolic process	1	2.02E-19	35	146	23.98	219	5785	3.79
12	organic acid metabolic process	1	5.42E-20	41	146	28.09	303	5785	5.24
12	lyase activity	1	6.73E-07	12	146	8.22	81	5785	1.41
12	serine family amino acid metabolic process	1	7.01E-07	7	146	4.80	22	5785	0.39
12	sulfur metabolic process	1	5.42E-08	12	146	8.22	65	5785	1.13
12	sulfur amino acid metabolic process	1	1.23E-04	6	146	4.11	32	5785	0.56
12	carbon-oxygen lyase activity	1	2.43E-04	6	146	4.11	36	5785	0.63
12	glycine metabolic process	1	5.62E-06	4	146	2.74	6	5785	0.11
12	serine family amino acid catabolic process	1	1.52E-04	3	146	2.06	5	5785	0.09
12	oxidoreductase activity, acting on the CH-NH2 group of donors	1	7.27E-05	4	146	2.74	10	5785	0.18
12	amine biosynthetic process	1	1.16E-23	30	146	20.55	111	5785	1.92
12	glutamine family amino acid metabolic process	1	8.81E-07	9	146	6.17	43	5785	0.75
12	glutamine family amino acid biosynthetic process	1	1.03E-08	9	146	6.17	27	5785	0.47
12	aromatic compound metabolic process	1	7.88E-05	8	146	5.48	57	5785	0.99
12	vitamin metabolic process	1	5.84E-05	10	146	6.85	87	5785	1.51
12	vitamin biosynthetic process	1	1.11E-05	8	146	5.48	44	5785	0.77
12	cyclohydrolase activity	1	5.12E-04	3	146	2.06	7	5785	0.13
12	aromatic amino acid family metabolic process	1	1.40E-04	5	146	3.43	21	5785	0.37
12	aromatic compound biosynthetic process	1	7.17E-04	4	146	2.74	17	5785	0.30
12	histidine metabolic process	1	1.59E-05	5	146	3.43	14	5785	0.25
12	anion transporter activity	1	9.04E-04	4	146	2.74	18	5785	0.32
12	anion transport	1	7.17E-04	4	146	2.74	17	5785	0.30
12	aspartate family amino acid metabolic process	1	1.33E-05	8	146	5.48	45	5785	0.78
12	aspartate family amino acid biosynthetic process	1	8.35E-05	5	146	3.43	19	5785	0.33
12	transaminase activity	1	5.59E-04	4	146	2.74	16	5785	0.28
12	hydro-lyase activity	1	4.45E-05	6	146	4.11	27	5785	0.47
12	aspartic-type endopeptidase activity	1	8.04E-04	3	146	2.06	8	5785	0.14
12	serine family amino acid biosynthetic process	1	1.65E-04	4	146	2.74	12	5785	0.21
12	methionine metabolic process	1	2.23E-04	5	146	3.43	23	5785	0.40
12	arginine metabolic process	1	7.53E-10	8	146	5.48	15	5785	0.26
12	nonprotein amino acid metabolic process	1	4.45E-05	4	146	2.74	9	5785	0.16
12	arginine biosynthetic process	1	5.87E-12	8	146	5.48	10	5785	0.18
12	ornithine metabolic process	1	2.98E-04	3	146	2.06	6	5785	0.11
12	sulfur compound biosynthetic process	1	6.28E-05	5	146	3.43	18	5785	0.32
13	organelle inner membrane	1	3.28E-04	20	291	6.88	171	5785	2.96
13	aerobic respiration	1	1.16E-04	13	291	4.47	78	5785	1.35
13	generation of precursor metabolites and energy	1	1.19E-14	51	291	17.53	311	5785	5.38
13	oxidoreductase activity	1	2.02E-07	34	291	11.69	261	5785	4.52
13	ion transporter activity	1	8.90E-04	17	291	5.85	145	5785	2.51
13	mitochondrial membrane part	1	6.73E-09	21	291	7.22	96	5785	1.66
13	electron transport	1	1.91E-08	12	291	4.13	32	5785	0.56
13	phosphorylation	1	3.94E-05	20	291	6.88	147	5785	2.55
13	hydrogen ion transporter activity	1	8.71E-06	12	291	4.13	53	5785	0.92
13	oxidative phosphorylation	1	1.93E-10	16	291	5.50	45	5785	0.78
13	mitochondrial electron transport chain	1	1.48E-07	10	291	3.44	25	5785	0.44
13	coenzyme metabolic process	1	1.10E-05	20	291	6.88	135	5785	2.34
13	cofactor metabolic process	1	6.90E-07	25	291	8.60	167	5785	2.89
13	hydrogen ion transporting ATP synthase activity, rotational mechanism	1	6.15E-04	5	291	1.72	15	5785	0.26
13	nucleoside triphosphate metabolic process	1	4.54E-04	7	291	2.41	29	5785	0.51
13	proton transport	1	1.25E-04	7	291	2.41	24	5785	0.42
13	monovalent inorganic cation transport	1	5.67E-04	7	291	2.41	30	5785	0.52
13	cell wall	1	2.78E-07	19	291	6.53	98	5785	1.70
13	carbohydrate metabolic process	1	1.16E-09	33	291	11.35	203	5785	3.51
13	alcohol metabolic process	1	3.80E-04	19	291	6.53	160	5785	2.77
13	carbohydrate catabolic process	1	1.00E-04	11	291	3.79	57	5785	0.99
13	carbohydrate kinase activity	1	1.19E-04	6	291	2.07	17	5785	0.30
13	hexose transport	1	9.59E-04	6	291	2.07	24	5785	0.42
13	structural constituent of cell wall	1	1.96E-05	6	291	2.07	13	5785	0.23
13	aldo-keto reductase activity	1	3.74E-04	4	291	1.38	8	5785	0.14
13	thiamin metabolic process	1	3.27E-04	6	291	2.07	20	5785	0.35
13	electron carrier activity	1	5.79E-04	6	291	2.07	22	5785	0.39
13	pentose metabolic process	1	1.12E-04	5	291	1.72	11	5785	0.20
13	aspartic-type endopeptidase activity	1	3.74E-04	4	291	1.38	8	5785	0.14
13	tricarboxylic acid cycle	1	6.15E-04	5	291	1.72	15	5785	0.26
14	oxidoreductase activity	1	2.87E-08	21	115	18.27	261	5785	4.52
14	biosynthetic process	1	1.02E-12	50	115	43.48	916	5785	15.84
14	response to drug	1	5.49E-04	9	115	7.83	119	5785	2.06
14	amine metabolic process	1	1.77E-25	37	115	32.18	219	5785	3.79
14	organic acid metabolic process	1	1.00E-27	44	115	38.27	303	5785	5.24
14	lyase activity	1	2.79E-05	9	115	7.83	81	5785	1.41
14	serine family amino acid metabolic process	1	1.36E-07	7	115	6.09	22	5785	0.39
14	sulfur metabolic process	1	4.64E-07	10	115	8.70	65	5785	1.13
14	sulfur amino acid metabolic process	1	3.73E-04	5	115	4.35	32	5785	0.56
14	carbon-oxygen lyase activity	1	6.55E-04	5	115	4.35	36	5785	0.63
14	glycine metabolic process	1	1.47E-04	3	115	2.61	6	5785	0.11
14	serine family amino acid catabolic process	1	7.43E-05	3	115	2.61	5	5785	0.09
14	oxidoreductase activity, acting on the CH-NH2 group of donors	1	2.84E-05	4	115	3.48	10	5785	0.18
14	oxidoreductase activity, acting on CH-OH group of donors	1	1.65E-05	9	115	7.83	76	5785	1.32
14	amine biosynthetic process	1	7.97E-30	32	115	27.83	111	5785	1.92
14	glutamine family amino acid metabolic process	1	1.55E-06	8	115	6.96	43	5785	0.75
14	glutamine family amino acid biosynthetic process	1	3.09E-08	8	115	6.96	27	5785	0.47
14	aromatic compound metabolic process	1	1.43E-06	9	115	7.83	57	5785	0.99
14	heterocycle metabolic process	1	5.18E-04	7	115	6.09	72	5785	1.25
14	vitamin metabolic process	1	7.20E-06	10	115	8.70	87	5785	1.51
14	vitamin biosynthetic process	1	1.86E-06	8	115	6.96	44	5785	0.77
14	aromatic amino acid family metabolic process	1	2.30E-06	6	115	5.22	21	5785	0.37
14	aromatic compound biosynthetic process	1	1.45E-05	5	115	4.35	17	5785	0.30
14	histidine metabolic process	1	1.43E-07	6	115	5.22	14	5785	0.25
14	transferase activity, transferring alkyl or aryl (other than methyl) groups	1	7.46E-04	5	115	4.35	37	5785	0.64
14	aspartate family amino acid metabolic process	1	1.72E-07	9	115	7.83	45	5785	0.78
14	aspartate family amino acid biosynthetic process	1	1.19E-06	6	115	5.22	19	5785	0.33
14	lysine metabolic process	1	1.73E-05	4	115	3.48	9	5785	0.16
14	sulfur utilization	1	2.84E-05	4	115	3.48	10	5785	0.18
14	transaminase activity	1	2.24E-04	4	115	3.48	16	5785	0.28
14	hydro-lyase activity	1	1.62E-04	5	115	4.35	27	5785	0.47
14	serine family amino acid biosynthetic process	1	6.49E-05	4	115	3.48	12	5785	0.21
14	methionine metabolic process	1	9.80E-04	4	115	3.48	23	5785	0.40
14	arginine metabolic process	1	5.76E-09	7	115	6.09	15	5785	0.26
14	nonprotein amino acid metabolic process	1	1.73E-05	4	115	3.48	9	5785	0.16
14	arginine biosynthetic process	1	1.17E-10	7	115	6.09	10	5785	0.18
14	ornithine metabolic process	1	1.47E-04	3	115	2.61	6	5785	0.11
14	sulfur compound biosynthetic process	1	3.66E-04	4	115	3.48	18	5785	0.32
15	oxidoreductase activity	1	1.08E-04	27	277	9.75	261	5785	4.52
15	biosynthetic process	1	7.58E-04	64	277	23.11	916	5785	15.84
15	cell wall	1	7.23E-04	13	277	4.70	98	5785	1.70
15	response to chemical stimulus	1	4.64E-04	31	277	11.20	346	5785	5.99
15	amine metabolic process	1	6.33E-14	40	277	14.45	219	5785	3.79
15	organic acid metabolic process	1	4.72E-16	51	277	18.42	303	5785	5.24
15	lyase activity	1	4.17E-04	12	277	4.34	81	5785	1.41
15	sulfur metabolic process	1	7.65E-11	19	277	6.86	65	5785	1.13
15	sulfur amino acid metabolic process	1	1.36E-06	10	277	3.62	32	5785	0.56
15	carbon-oxygen lyase activity	1	2.34E-04	8	277	2.89	36	5785	0.63
15	cell wall organization and biogenesis	1	2.60E-04	21	277	7.59	190	5785	3.29
15	amine biosynthetic process	1	2.79E-18	33	277	11.92	111	5785	1.92
15	glutamine family amino acid metabolic process	1	8.37E-04	8	277	2.89	43	5785	0.75
15	glutamine family amino acid biosynthetic process	1	2.08E-04	7	277	2.53	27	5785	0.47
15	vitamin metabolic process	1	2.70E-06	16	277	5.78	87	5785	1.51
15	vitamin biosynthetic process	1	6.10E-07	12	277	4.34	44	5785	0.77
15	aromatic amino acid family metabolic process	1	3.36E-04	6	277	2.17	21	5785	0.37
15	aromatic compound biosynthetic process	1	9.33E-04	5	277	1.81	17	5785	0.30
15	pyridine nucleotide biosynthetic process	1	8.59E-04	4	277	1.45	10	5785	0.18
15	transferase activity, transferring alkyl or aryl (other than methyl) groups	1	2.86E-04	8	277	2.89	37	5785	0.64
15	structural constituent of cell wall	1	2.27E-04	5	277	1.81	13	5785	0.23
15	aspartate family amino acid metabolic process	1	1.05E-08	14	277	5.06	45	5785	0.78
15	sulfur utilization	1	2.04E-06	6	277	2.17	10	5785	0.18
15	branched chain family amino acid metabolic process	1	6.09E-05	6	277	2.17	16	5785	0.28
15	transaminase activity	1	6.09E-05	6	277	2.17	16	5785	0.28
15	hydro-lyase activity	1	2.08E-04	7	277	2.53	27	5785	0.47
15	aspartic-type endopeptidase activity	1	3.09E-04	4	277	1.45	8	5785	0.14
15	serine family amino acid biosynthetic process	1	1.46E-04	5	277	1.81	12	5785	0.21
15	methionine metabolic process	1	3.55E-08	10	277	3.62	23	5785	0.40
15	arginine metabolic process	1	3.96E-05	6	277	2.17	15	5785	0.26
15	arginine biosynthetic process	1	2.04E-06	6	277	2.17	10	5785	0.18
15	sulfur compound biosynthetic process	1	7.19E-07	8	277	2.89	18	5785	0.32
15	sulfur amino acid biosynthetic process	1	8.59E-04	4	277	1.45	10	5785	0.18
15	biotin metabolic process	1	7.15E-05	4	277	1.45	6	5785	0.11
16	oxidoreductase activity	1	8.42E-04	10	68	14.71	261	5785	4.52
16	biosynthetic process	1	1.64E-06	27	68	39.71	916	5785	15.84
16	amine metabolic process	1	3.02E-11	18	68	26.48	219	5785	3.79
16	organic acid metabolic process	1	1.40E-12	22	68	32.36	303	5785	5.24
16	lyase activity	1	3.95E-05	7	68	10.30	81	5785	1.41
16	sulfur metabolic process	1	9.19E-06	7	68	10.30	65	5785	1.13
16	carbon-oxygen lyase activity	1	3.11E-06	6	68	8.83	36	5785	0.63
16	amine biosynthetic process	1	7.21E-14	16	68	23.53	111	5785	1.92
16	glutamine family amino acid metabolic process	1	1.32E-04	5	68	7.36	43	5785	0.75
16	glutamine family amino acid biosynthetic process	1	1.28E-05	5	68	7.36	27	5785	0.47
16	vitamin metabolic process	1	6.70E-06	8	68	11.77	87	5785	1.51
16	vitamin biosynthetic process	1	3.03E-08	8	68	11.77	44	5785	0.77
16	histidine metabolic process	1	5.15E-04	3	68	4.42	14	5785	0.25
16	branched chain family amino acid metabolic process	1	7.80E-04	3	68	4.42	16	5785	0.28
16	monocarboxylic acid transporter activity	1	5.15E-04	3	68	4.42	14	5785	0.25
16	transaminase activity	1	7.80E-04	3	68	4.42	16	5785	0.28
16	hydro-lyase activity	1	5.14E-07	6	68	8.83	27	5785	0.47
16	arginine metabolic process	1	2.16E-05	4	68	5.89	15	5785	0.26
16	nonprotein amino acid metabolic process	1	1.24E-04	3	68	4.42	9	5785	0.16
16	arginine biosynthetic process	1	3.48E-06	4	68	5.89	10	5785	0.18
16	biotin metabolic process	1	3.03E-05	3	68	4.42	6	5785	0.11
17	oxidoreductase activity	1	1.54E-05	29	277	10.47	261	5785	4.52
17	biosynthetic process	1	1.32E-08	80	277	28.89	916	5785	15.84
17	amine metabolic process	1	1.45E-22	51	277	18.42	219	5785	3.79
17	organic acid metabolic process	1	3.27E-24	62	277	22.39	303	5785	5.24
17	lyase activity	1	5.10E-06	15	277	5.42	81	5785	1.41
17	serine family amino acid metabolic process	1	3.34E-07	9	277	3.25	22	5785	0.39
17	sulfur metabolic process	1	7.65E-11	19	277	6.86	65	5785	1.13
17	sulfur amino acid metabolic process	1	1.31E-07	11	277	3.98	32	5785	0.56
17	glycine metabolic process	1	7.15E-05	4	277	1.45	6	5785	0.11
17	serine family amino acid catabolic process	1	1.01E-03	3	277	1.09	5	5785	0.09
17	oxidoreductase activity, acting on the CH-NH2 group of donors	1	5.02E-05	5	277	1.81	10	5785	0.18
17	cell wall organization and biogenesis	1	9.32E-05	22	277	7.95	190	5785	3.29
17	chitin- and beta-glucan-containing cell wall organization and biogenesis	1	2.34E-04	8	277	2.89	36	5785	0.63
17	amine biosynthetic process	1	9.73E-27	41	277	14.81	111	5785	1.92
17	glutamine family amino acid metabolic process	1	1.56E-04	9	277	3.25	43	5785	0.75
17	glutamine family amino acid biosynthetic process	1	2.54E-06	9	277	3.25	27	5785	0.47
17	aromatic compound metabolic process	1	1.93E-06	13	277	4.70	57	5785	0.99
17	heterocycle metabolic process	1	2.92E-05	13	277	4.70	72	5785	1.25
17	vitamin metabolic process	1	1.66E-08	19	277	6.86	87	5785	1.51
17	vitamin biosynthetic process	1	6.17E-11	16	277	5.78	44	5785	0.77
17	cyclohydrolase activity	1	1.61E-04	4	277	1.45	7	5785	0.13
17	aromatic amino acid family metabolic process	1	2.95E-06	8	277	2.89	21	5785	0.37
17	aromatic compound biosynthetic process	1	9.03E-05	6	277	2.17	17	5785	0.30
17	histidine metabolic process	1	2.48E-05	6	277	2.17	14	5785	0.25
17	pyridine nucleotide biosynthetic process	1	8.59E-04	4	277	1.45	10	5785	0.18
17	structural constituent of cell wall	1	2.27E-04	5	277	1.81	13	5785	0.23
17	aspartate family amino acid metabolic process	1	9.17E-11	16	277	5.78	45	5785	0.78
17	aspartate family amino acid biosynthetic process	1	3.40E-09	10	277	3.62	19	5785	0.33
17	lysine metabolic process	1	8.50E-07	6	277	2.17	9	5785	0.16
17	sulfur utilization	1	5.68E-08	7	277	2.53	10	5785	0.18
17	thiamin metabolic process	1	2.50E-04	6	277	2.17	20	5785	0.35
17	oxidoreductase activity, acting on sulfur group of donors	1	2.27E-04	5	277	1.81	13	5785	0.23
17	transaminase activity	1	6.85E-04	5	277	1.81	16	5785	0.28
17	aspartic-type endopeptidase activity	1	3.09E-04	4	277	1.45	8	5785	0.14
17	serine family amino acid biosynthetic process	1	8.27E-06	6	277	2.17	12	5785	0.21
17	methionine metabolic process	1	5.26E-07	9	277	3.25	23	5785	0.40
17	arginine metabolic process	1	1.20E-07	8	277	2.89	15	5785	0.26
17	nonprotein amino acid metabolic process	1	2.61E-05	5	277	1.81	9	5785	0.16
17	arginine biosynthetic process	1	1.04E-09	8	277	2.89	10	5785	0.18
17	ornithine metabolic process	1	7.15E-05	4	277	1.45	6	5785	0.11
17	sulfur compound biosynthetic process	1	3.87E-08	9	277	3.25	18	5785	0.32
17	sulfur amino acid biosynthetic process	1	5.02E-05	5	277	1.81	10	5785	0.18
17	biotin metabolic process	1	7.15E-05	4	277	1.45	6	5785	0.11
18	generation of precursor metabolites and energy	1	8.25E-09	38	259	14.68	311	5785	5.38
18	coenzyme metabolic process	1	9.49E-04	15	259	5.80	135	5785	2.34
18	cell wall	1	2.37E-07	18	259	6.95	98	5785	1.70
18	carbohydrate metabolic process	1	1.79E-08	29	259	11.20	203	5785	3.51
18	alcohol metabolic process	1	7.38E-04	17	259	6.57	160	5785	2.77
18	carbohydrate catabolic process	1	3.45E-05	11	259	4.25	57	5785	0.99
18	cell wall organization and biogenesis	1	1.01E-04	21	259	8.11	190	5785	3.29
18	vitamin metabolic process	1	2.03E-07	17	259	6.57	87	5785	1.51
18	carbohydrate transport	1	5.54E-10	13	259	5.02	33	5785	0.58
18	vitamin biosynthetic process	1	6.30E-04	8	259	3.09	44	5785	0.77
18	polysaccharide metabolic process	1	8.55E-04	9	259	3.48	57	5785	0.99
18	energy reserve metabolic process	1	1.47E-04	8	259	3.09	36	5785	0.63
18	hexose transport	1	8.45E-11	12	259	4.64	24	5785	0.42
18	structural constituent of cell wall	1	1.00E-05	6	259	2.32	13	5785	0.23
18	thiamin metabolic process	1	1.73E-04	6	259	2.32	20	5785	0.35
18	sugar transporter activity	1	9.85E-10	11	259	4.25	23	5785	0.40
18	glucose transporter activity	1	2.15E-08	9	259	3.48	18	5785	0.32
18	galactose transporter activity	1	5.49E-05	4	259	1.55	6	5785	0.11
19	oxidoreductase activity	1	1.08E-07	26	181	14.37	261	5785	4.52
19	biosynthetic process	1	9.75E-15	71	181	39.23	916	5785	15.84
19	amine metabolic process	1	8.15E-30	49	181	27.08	219	5785	3.79
19	organic acid metabolic process	1	1.16E-32	59	181	32.60	303	5785	5.24
19	lyase activity	1	6.56E-06	12	181	6.63	81	5785	1.41
19	serine family amino acid metabolic process	1	4.84E-04	5	181	2.77	22	5785	0.39
19	sulfur metabolic process	1	5.79E-07	12	181	6.63	65	5785	1.13
19	sulfur amino acid metabolic process	1	3.97E-04	6	181	3.32	32	5785	0.56
19	carbon-oxygen lyase activity	1	7.69E-04	6	181	3.32	36	5785	0.63
19	amine catabolic process	1	3.31E-04	6	181	3.32	31	5785	0.54
19	oxidoreductase activity, acting on the CH-NH2 group of donors	1	1.68E-04	4	181	2.21	10	5785	0.18
19	amine biosynthetic process	1	2.37E-37	43	181	23.76	111	5785	1.92
19	glutamine family amino acid metabolic process	1	4.99E-08	11	181	6.08	43	5785	0.75
19	glutamine family amino acid biosynthetic process	1	3.73E-09	10	181	5.53	27	5785	0.47
19	aromatic compound metabolic process	1	1.24E-09	14	181	7.74	57	5785	0.99
19	heterocycle metabolic process	1	1.19E-05	11	181	6.08	72	5785	1.25
19	vitamin metabolic process	1	1.40E-05	12	181	6.63	87	5785	1.51
19	biogenic amine metabolic process	1	7.43E-04	5	181	2.77	24	5785	0.42
19	vitamin biosynthetic process	1	6.48E-06	9	181	4.98	44	5785	0.77
19	cyclohydrolase activity	1	3.01E-05	4	181	2.21	7	5785	0.13
19	riboflavin metabolic process	1	5.62E-04	3	181	1.66	6	5785	0.11
19	aromatic amino acid family metabolic process	1	5.01E-09	9	181	4.98	21	5785	0.37
19	aromatic compound biosynthetic process	1	3.90E-07	7	181	3.87	17	5785	0.30
19	histidine metabolic process	1	2.11E-06	6	181	3.32	14	5785	0.25
19	tryptophan metabolic process	1	1.68E-04	4	181	2.21	10	5785	0.18
19	monooxygenase activity	1	9.61E-04	3	181	1.66	7	5785	0.13
19	transferase activity, transferring alkyl or aryl (other than methyl) groups	1	8.95E-04	6	181	3.32	37	5785	0.64
19	organic acid transporter activity	1	9.44E-04	7	181	3.87	51	5785	0.89
19	aspartate family amino acid metabolic process	1	8.34E-08	11	181	6.08	45	5785	0.78
19	aspartate family amino acid biosynthetic process	1	9.58E-07	7	181	3.87	19	5785	0.33
19	lysine metabolic process	1	1.03E-04	4	181	2.21	9	5785	0.16
19	branched chain family amino acid metabolic process	1	2.36E-07	7	181	3.87	16	5785	0.28
19	carbon-nitrogen lyase activity	1	2.88E-04	3	181	1.66	5	5785	0.09
19	transferase activity, transferring acyl groups, acyl groups converted into alkyl on transfer	1	1.68E-04	4	181	2.21	10	5785	0.18
19	transaminase activity	1	4.78E-12	10	181	5.53	16	5785	0.28
19	hydro-lyase activity	1	1.48E-04	6	181	3.32	27	5785	0.47
19	methionine metabolic process	1	6.03E-04	5	181	2.77	23	5785	0.40
19	arginine metabolic process	1	1.00E-10	9	181	4.98	15	5785	0.26
19	sterol biosynthetic process	1	3.97E-04	6	181	3.32	32	5785	0.56
19	nonprotein amino acid metabolic process	1	6.71E-08	6	181	3.32	9	5785	0.16
19	nonprotein amino acid biosynthetic process	1	1.32E-05	4	181	2.21	6	5785	0.11
19	arginine biosynthetic process	1	2.30E-13	9	181	4.98	10	5785	0.18
19	ornithine metabolic process	1	1.32E-05	4	181	2.21	6	5785	0.11
20	oxidoreductase activity	1	9.54E-04	18	177	10.17	261	5785	4.52
20	biosynthetic process	1	7.01E-05	48	177	27.12	916	5785	15.84
20	cell wall	1	7.58E-04	10	177	5.65	98	5785	1.70
20	amine metabolic process	1	2.60E-06	21	177	11.87	219	5785	3.79
20	organic acid metabolic process	1	1.30E-06	26	177	14.69	303	5785	5.24
20	sulfur metabolic process	1	2.32E-05	10	177	5.65	65	5785	1.13
20	lipid metabolic process	1	6.72E-04	17	177	9.61	232	5785	4.02
20	alcohol metabolic process	1	2.59E-05	16	177	9.04	160	5785	2.77
20	amine biosynthetic process	1	6.51E-10	19	177	10.74	111	5785	1.92
20	glutamine family amino acid metabolic process	1	3.80E-05	8	177	4.52	43	5785	0.75
20	glutamine family amino acid biosynthetic process	1	8.85E-07	8	177	4.52	27	5785	0.47
20	lipid biosynthetic process	1	7.25E-05	13	177	7.35	121	5785	2.10
20	pre-autophagosomal structure	1	9.00E-04	3	177	1.70	7	5785	0.13
20	structural constituent of cell wall	1	2.67E-05	5	177	2.83	13	5785	0.23
20	sterol metabolic process	1	2.31E-09	12	177	6.78	42	5785	0.73
20	methionine metabolic process	1	5.44E-04	5	177	2.83	23	5785	0.40
20	arginine metabolic process	1	3.00E-06	6	177	3.39	15	5785	0.26
20	sterol biosynthetic process	1	1.19E-09	11	177	6.22	32	5785	0.56
20	nonprotein amino acid metabolic process	1	9.47E-05	4	177	2.26	9	5785	0.16
20	arginine biosynthetic process	1	1.43E-07	6	177	3.39	10	5785	0.18
21	biosynthetic process	1	1.29E-07	46	136	33.83	916	5785	15.84
21	amine metabolic process	1	1.65E-19	34	136	25	219	5785	3.79
21	organic acid metabolic process	1	2.80E-21	41	136	30.15	303	5785	5.24
21	lyase activity	1	1.68E-05	10	136	7.36	81	5785	1.41
21	sulfur metabolic process	1	2.20E-06	10	136	7.36	65	5785	1.13
21	sulfur amino acid metabolic process	1	8.28E-05	6	136	4.42	32	5785	0.56
21	amine biosynthetic process	1	6.11E-26	31	136	22.80	111	5785	1.92
21	glutamine family amino acid metabolic process	1	4.82E-07	9	136	6.62	43	5785	0.75
21	glutamine family amino acid biosynthetic process	1	5.51E-09	9	136	6.62	27	5785	0.47
21	aromatic compound metabolic process	1	5.92E-08	11	136	8.09	57	5785	0.99
21	heterocycle metabolic process	1	5.74E-06	10	136	7.36	72	5785	1.25
21	vitamin metabolic process	1	6.90E-07	12	136	8.83	87	5785	1.51
21	biogenic amine metabolic process	1	1.98E-04	5	136	3.68	24	5785	0.42
21	vitamin biosynthetic process	1	5.93E-07	9	136	6.62	44	5785	0.77
21	aromatic amino acid family metabolic process	1	1.19E-08	8	136	5.89	21	5785	0.37
21	aromatic compound biosynthetic process	1	5.44E-08	7	136	5.15	17	5785	0.30
21	biogenic amine biosynthetic process	1	6.92E-04	4	136	2.95	18	5785	0.32
21	histidine metabolic process	1	2.44E-04	4	136	2.95	14	5785	0.25
21	tryptophan metabolic process	1	5.50E-05	4	136	2.95	10	5785	0.18
21	specific RNA polymerase II transcription factor activity	1	4.51E-04	6	136	4.42	43	5785	0.75
21	aspartate family amino acid metabolic process	1	5.79E-04	6	136	4.42	45	5785	0.78
21	carbon-nitrogen lyase activity	1	1.23E-04	3	136	2.21	5	5785	0.09
21	transaminase activity	1	2.37E-05	5	136	3.68	16	5785	0.28
21	arginine metabolic process	1	4.26E-10	8	136	5.89	15	5785	0.26
21	nonprotein amino acid metabolic process	1	3.36E-05	4	136	2.95	9	5785	0.16
21	arginine biosynthetic process	1	3.29E-12	8	136	5.89	10	5785	0.18
21	ornithine metabolic process	1	2.41E-04	3	136	2.21	6	5785	0.11
21	sulfur compound biosynthetic process	1	2.22E-06	6	136	4.42	18	5785	0.32
21	biotin metabolic process	1	2.41E-04	3	136	2.21	6	5785	0.11
22	oxidoreductase activity	1	4.98E-07	21	135	15.56	261	5785	4.52
22	biosynthetic process	1	1.44E-15	60	135	44.45	916	5785	15.84
22	amine metabolic process	1	1.46E-30	44	135	32.60	219	5785	3.79
22	organic acid metabolic process	1	8.60E-32	51	135	37.78	303	5785	5.24
22	lyase activity	1	2.24E-06	11	135	8.15	81	5785	1.41
22	serine family amino acid metabolic process	1	4.11E-07	7	135	5.19	22	5785	0.39
22	sulfur metabolic process	1	2.27E-07	11	135	8.15	65	5785	1.13
22	sulfur amino acid metabolic process	1	7.94E-05	6	135	4.45	32	5785	0.56
22	carbon-oxygen lyase activity	1	1.53E-05	7	135	5.19	36	5785	0.63
22	oxidoreductase activity, acting on the CH-NH2 group of donors	1	5.34E-05	4	135	2.97	10	5785	0.18
22	oxidoreductase activity, acting on CH-OH group of donors	1	3.54E-04	8	135	5.93	76	5785	1.32
22	amine biosynthetic process	1	7.64E-39	40	135	29.63	111	5785	1.92
22	glutamine family amino acid metabolic process	1	4.52E-07	9	135	6.67	43	5785	0.75
22	glutamine family amino acid biosynthetic process	1	5.16E-09	9	135	6.67	27	5785	0.47
22	aromatic compound metabolic process	1	5.49E-08	11	135	8.15	57	5785	0.99
22	heterocycle metabolic process	1	3.85E-05	9	135	6.67	72	5785	1.25
22	vitamin metabolic process	1	6.36E-07	12	135	8.89	87	5785	1.51
22	vitamin biosynthetic process	1	5.57E-07	9	135	6.67	44	5785	0.77
22	riboflavin and derivative metabolic process	1	6.39E-04	3	135	2.23	8	5785	0.14
22	riboflavin metabolic process	1	2.36E-04	3	135	2.23	6	5785	0.11
22	aromatic amino acid family metabolic process	1	2.86E-07	7	135	5.19	21	5785	0.37
22	aromatic compound biosynthetic process	1	1.45E-06	6	135	4.45	17	5785	0.30
22	histidine metabolic process	1	3.72E-07	6	135	4.45	14	5785	0.25
22	anion transporter activity	1	6.73E-04	4	135	2.97	18	5785	0.32
22	anion transport	1	5.33E-04	4	135	2.97	17	5785	0.30
22	aspartate family amino acid metabolic process	1	6.83E-07	9	135	6.67	45	5785	0.78
22	aspartate family amino acid biosynthetic process	1	5.74E-05	5	135	3.71	19	5785	0.33
22	lysine metabolic process	1	9.42E-04	3	135	2.23	9	5785	0.16
22	sulfur utilization	1	5.34E-05	4	135	2.97	10	5785	0.18
22	transferase activity, transferring pentosyl groups	1	4.15E-04	4	135	2.97	16	5785	0.28
22	branched chain family amino acid metabolic process	1	9.55E-07	6	135	4.45	16	5785	0.28
22	carbon-nitrogen lyase activity	1	1.20E-04	3	135	2.23	5	5785	0.09
22	transaminase activity	1	3.10E-08	7	135	5.19	16	5785	0.28
22	hydro-lyase activity	1	1.94E-06	7	135	5.19	27	5785	0.47
22	serine family amino acid biosynthetic process	1	4.46E-06	5	135	3.71	12	5785	0.21
22	methionine metabolic process	1	1.54E-04	5	135	3.71	23	5785	0.40
22	arginine metabolic process	1	4.01E-10	8	135	5.93	15	5785	0.26
22	nonprotein amino acid metabolic process	1	3.26E-05	4	135	2.97	9	5785	0.16
22	arginine biosynthetic process	1	3.09E-12	8	135	5.93	10	5785	0.18
22	ornithine metabolic process	1	2.36E-04	3	135	2.23	6	5785	0.11
22	sulfur compound biosynthetic process	1	4.31E-05	5	135	3.71	18	5785	0.32
23	oxidoreductase activity	1	7.44E-05	24	227	10.58	261	5785	4.52
23	biosynthetic process	1	2.00E-07	66	227	29.08	916	5785	15.84
23	response to drug	1	7.19E-04	13	227	5.73	119	5785	2.06
23	amine metabolic process	1	4.70E-23	47	227	20.71	219	5785	3.79
23	organic acid metabolic process	1	2.07E-22	54	227	23.79	303	5785	5.24
23	lyase activity	1	4.11E-07	15	227	6.61	81	5785	1.41
23	serine family amino acid metabolic process	1	1.34E-05	7	227	3.09	22	5785	0.39
23	sulfur metabolic process	1	2.18E-09	16	227	7.05	65	5785	1.13
23	sulfur amino acid metabolic process	1	2.40E-06	9	227	3.97	32	5785	0.56
23	carbon-oxygen lyase activity	1	5.80E-05	8	227	3.53	36	5785	0.63
23	amine biosynthetic process	1	1.07E-26	38	227	16.75	111	5785	1.92
23	glutamine family amino acid metabolic process	1	5.20E-08	12	227	5.29	43	5785	0.75
23	glutamine family amino acid biosynthetic process	1	3.33E-08	10	227	4.41	27	5785	0.47
23	aromatic compound metabolic process	1	3.26E-04	9	227	3.97	57	5785	0.99
23	heterocycle metabolic process	1	1.90E-05	12	227	5.29	72	5785	1.25
23	vitamin metabolic process	1	5.80E-06	14	227	6.17	87	5785	1.51
23	vitamin biosynthetic process	1	6.51E-07	11	227	4.85	44	5785	0.77
23	cyclohydrolase activity	1	7.36E-05	4	227	1.77	7	5785	0.13
23	histidine metabolic process	1	1.33E-04	5	227	2.21	14	5785	0.25
23	structural constituent of cell wall	1	8.85E-05	5	227	2.21	13	5785	0.23
23	aspartate family amino acid metabolic process	1	8.32E-07	11	227	4.85	45	5785	0.78
23	sulfur utilization	1	4.02E-04	4	227	1.77	10	5785	0.18
23	branched chain family amino acid metabolic process	1	4.88E-08	8	227	3.53	16	5785	0.28
23	transaminase activity	1	1.97E-05	6	227	2.65	16	5785	0.28
23	hydro-lyase activity	1	5.92E-05	7	227	3.09	27	5785	0.47
23	serine family amino acid biosynthetic process	1	5.63E-05	5	227	2.21	12	5785	0.21
23	methionine metabolic process	1	1.87E-05	7	227	3.09	23	5785	0.40
23	arginine metabolic process	1	7.69E-10	9	227	3.97	15	5785	0.26
23	nonprotein amino acid metabolic process	1	9.86E-06	5	227	2.21	9	5785	0.16
23	arginine biosynthetic process	1	1.42E-08	7	227	3.09	10	5785	0.18
23	ornithine metabolic process	1	3.26E-05	4	227	1.77	6	5785	0.11
23	sulfur compound biosynthetic process	1	1.55E-07	8	227	3.53	18	5785	0.32
23	sulfur amino acid biosynthetic process	1	4.02E-04	4	227	1.77	10	5785	0.18
23	biotin metabolic process	1	3.26E-05	4	227	1.77	6	5785	0.11
24	oxidoreductase activity	1	3.12E-05	27	258	10.47	261	5785	4.52
24	biosynthetic process	1	3.04E-04	62	258	24.04	916	5785	15.84
24	response to chemical stimulus	1	1.29E-04	31	258	12.02	346	5785	5.99
24	amine metabolic process	1	9.51E-16	41	258	15.90	219	5785	3.79
24	organic acid metabolic process	1	5.23E-16	49	258	19	303	5785	5.24
24	lyase activity	1	8.46E-04	11	258	4.27	81	5785	1.41
24	sulfur metabolic process	1	2.33E-05	12	258	4.66	65	5785	1.13
24	carbohydrate metabolic process	1	2.45E-04	21	258	8.14	203	5785	3.51
24	amine biosynthetic process	1	2.81E-20	34	258	13.18	111	5785	1.92
24	glutamine family amino acid metabolic process	1	2.14E-07	12	258	4.66	43	5785	0.75
24	glutamine family amino acid biosynthetic process	1	1.13E-07	10	258	3.88	27	5785	0.47
24	aromatic compound metabolic process	1	8.61E-07	13	258	5.04	57	5785	0.99
24	heterocycle metabolic process	1	1.37E-05	13	258	5.04	72	5785	1.25
24	vitamin metabolic process	1	5.35E-06	15	258	5.82	87	5785	1.51
24	biogenic amine metabolic process	1	5.82E-05	7	258	2.72	24	5785	0.42
24	vitamin biosynthetic process	1	1.69E-05	10	258	3.88	44	5785	0.77
24	response to oxidative stress	1	1.36E-04	11	258	4.27	66	5785	1.15
24	aromatic amino acid family metabolic process	1	1.12E-07	9	258	3.49	21	5785	0.37
24	aromatic compound biosynthetic process	1	4.29E-06	7	258	2.72	17	5785	0.30
24	tryptophan metabolic process	1	6.56E-04	4	258	1.56	10	5785	0.18
24	oxidoreductase activity, acting on the aldehyde or oxo group of donors, NAD or NADP as acceptor	1	6.06E-05	6	258	2.33	17	5785	0.30
24	oxidoreductase activity, acting on the aldehyde or oxo group of donors	1	3.03E-04	6	258	2.33	22	5785	0.39
24	transaminase activity	1	4.94E-04	5	258	1.94	16	5785	0.28
24	arginine metabolic process	1	2.41E-09	9	258	3.49	15	5785	0.26
24	nonprotein amino acid metabolic process	1	1.08E-08	7	258	2.72	9	5785	0.16
24	nonprotein amino acid biosynthetic process	1	9.83E-07	5	258	1.94	6	5785	0.11
24	arginine biosynthetic process	1	5.86E-12	9	258	3.49	10	5785	0.18
24	ornithine metabolic process	1	5.40E-05	4	258	1.56	6	5785	0.11
24	3-chloroallyl aldehyde dehydrogenase activity	1	8.20E-04	3	258	1.17	5	5785	0.09
24	sulfur compound biosynthetic process	1	6.75E-06	7	258	2.72	18	5785	0.32
24	biotin metabolic process	1	5.40E-05	4	258	1.56	6	5785	0.11
25	oxidoreductase activity	1	1.18E-06	21	142	14.79	261	5785	4.52
25	biosynthetic process	1	2.88E-18	66	142	46.48	916	5785	15.84
25	response to drug	1	3.00E-05	12	142	8.46	119	5785	2.06
25	amine metabolic process	1	3.23E-39	52	142	36.62	219	5785	3.79
25	organic acid metabolic process	1	4.42E-42	61	142	42.96	303	5785	5.24
25	lyase activity	1	6.86E-10	15	142	10.57	81	5785	1.41
25	serine family amino acid metabolic process	1	1.06E-05	6	142	4.23	22	5785	0.39
25	sulfur metabolic process	1	6.59E-15	18	142	12.68	65	5785	1.13
25	sulfur amino acid metabolic process	1	2.35E-09	10	142	7.05	32	5785	0.56
25	carbon-oxygen lyase activity	1	1.83E-06	8	142	5.64	36	5785	0.63
25	monocarboxylic acid metabolic process	1	6.27E-04	10	142	7.05	119	5785	2.06
25	amine biosynthetic process	1	8.77E-49	47	142	33.10	111	5785	1.92
25	glutamine family amino acid metabolic process	1	5.55E-08	10	142	7.05	43	5785	0.75
25	glutamine family amino acid biosynthetic process	1	8.08E-09	9	142	6.34	27	5785	0.47
25	aromatic compound metabolic process	1	9.31E-07	10	142	7.05	57	5785	0.99
25	heterocycle metabolic process	1	8.45E-06	10	142	7.05	72	5785	1.25
25	vitamin metabolic process	1	1.10E-06	12	142	8.46	87	5785	1.51
25	vitamin biosynthetic process	1	8.56E-07	9	142	6.34	44	5785	0.77
25	aromatic amino acid family metabolic process	1	1.68E-08	8	142	5.64	21	5785	0.37
25	aromatic compound biosynthetic process	1	7.34E-08	7	142	4.93	17	5785	0.30
25	biogenic amine biosynthetic process	1	8.14E-04	4	142	2.82	18	5785	0.32
25	histidine metabolic process	1	1.39E-05	5	142	3.53	14	5785	0.25
25	tryptophan metabolic process	1	6.52E-05	4	142	2.82	10	5785	0.18
25	transferase activity, transferring alkyl or aryl (other than methyl) groups	1	2.57E-05	7	142	4.93	37	5785	0.64
25	oxidoreductase activity, acting on the aldehyde or oxo group of donors, NAD or NADP as acceptor	1	6.46E-04	4	142	2.82	17	5785	0.30
25	aspartate family amino acid metabolic process	1	2.61E-15	16	142	11.27	45	5785	0.78
25	aspartate family amino acid biosynthetic process	1	4.43E-12	10	142	7.05	19	5785	0.33
25	lysine metabolic process	1	9.67E-07	5	142	3.53	9	5785	0.16
25	sulfur utilization	1	3.81E-08	6	142	4.23	10	5785	0.18
25	transferase activity, transferring pentosyl groups	1	5.03E-04	4	142	2.82	16	5785	0.28
25	branched chain family amino acid metabolic process	1	1.18E-09	8	142	5.64	16	5785	0.28
25	carbon-nitrogen lyase activity	1	1.40E-04	3	142	2.12	5	5785	0.09
25	transaminase activity	1	1.18E-09	8	142	5.64	16	5785	0.28
25	hydro-lyase activity	1	2.73E-06	7	142	4.93	27	5785	0.47
25	serine family amino acid biosynthetic process	1	5.73E-06	5	142	3.53	12	5785	0.21
25	methionine metabolic process	1	1.53E-09	9	142	6.34	23	5785	0.40
25	arginine metabolic process	1	6.03E-10	8	142	5.64	15	5785	0.26
25	nonprotein amino acid metabolic process	1	9.67E-07	5	142	3.53	9	5785	0.16
25	nonprotein amino acid biosynthetic process	1	2.74E-04	3	142	2.12	6	5785	0.11
25	arginine biosynthetic process	1	4.68E-12	8	142	5.64	10	5785	0.18
25	ornithine metabolic process	1	5.03E-06	4	142	2.82	6	5785	0.11
25	sulfur compound biosynthetic process	1	1.01E-10	9	142	6.34	18	5785	0.32
25	methionine biosynthetic process	1	2.74E-04	3	142	2.12	6	5785	0.11
25	sulfur amino acid biosynthetic process	1	3.81E-08	6	142	4.23	10	5785	0.18
25	biotin metabolic process	1	2.74E-04	3	142	2.12	6	5785	0.11
26	oxidoreductase activity	1	2.86E-05	14	87	16.10	261	5785	4.52
26	biosynthetic process	1	1.10E-10	39	87	44.83	916	5785	15.84
26	amine metabolic process	1	1.97E-19	28	87	32.19	219	5785	3.79
26	organic acid metabolic process	1	6.40E-22	34	87	39.09	303	5785	5.24
26	lyase activity	1	2.79E-06	9	87	10.35	81	5785	1.41
26	sulfur metabolic process	1	4.16E-07	9	87	10.35	65	5785	1.13
26	sulfur amino acid metabolic process	1	1.00E-04	5	87	5.75	32	5785	0.56
26	carbon-oxygen lyase activity	1	1.32E-05	6	87	6.90	36	5785	0.63
26	amine biosynthetic process	1	4.29E-25	26	87	29.89	111	5785	1.92
26	glutamine family amino acid metabolic process	1	2.83E-06	7	87	8.05	43	5785	0.75
26	glutamine family amino acid biosynthetic process	1	9.49E-08	7	87	8.05	27	5785	0.47
26	aromatic compound metabolic process	1	1.96E-05	7	87	8.05	57	5785	0.99
26	vitamin metabolic process	1	5.44E-07	10	87	11.50	87	5785	1.51
26	vitamin biosynthetic process	1	2.15E-07	8	87	9.20	44	5785	0.77
26	aromatic amino acid family metabolic process	1	4.40E-07	6	87	6.90	21	5785	0.37
26	aromatic compound biosynthetic process	1	3.68E-06	5	87	5.75	17	5785	0.30
26	transferase activity, transferring alkyl or aryl (other than methyl) groups	1	2.04E-04	5	87	5.75	37	5785	0.64
26	organic acid transporter activity	1	9.23E-06	7	87	8.05	51	5785	0.89
26	aspartate family amino acid metabolic process	1	2.59E-07	8	87	9.20	45	5785	0.78
26	aspartate family amino acid biosynthetic process	1	1.56E-04	4	87	4.60	19	5785	0.33
26	sulfur utilization	1	3.65E-04	3	87	3.45	10	5785	0.18
26	branched chain family amino acid metabolic process	1	7.57E-05	4	87	4.60	16	5785	0.28
26	monocarboxylic acid transporter activity	1	4.26E-05	4	87	4.60	14	5785	0.25
26	transaminase activity	1	6.90E-08	6	87	6.90	16	5785	0.28
26	hydro-lyase activity	1	2.23E-06	6	87	6.90	27	5785	0.47
26	methionine metabolic process	1	1.86E-05	5	87	5.75	23	5785	0.40
26	arginine metabolic process	1	4.37E-08	6	87	6.90	15	5785	0.26
26	nonprotein amino acid metabolic process	1	2.59E-04	3	87	3.45	9	5785	0.16
26	arginine biosynthetic process	1	1.95E-09	6	87	6.90	10	5785	0.18
26	sulfur compound biosynthetic process	1	1.24E-04	4	87	4.60	18	5785	0.32
27	generation of precursor metabolites and energy	1	6.74E-10	40	259	15.45	311	5785	5.38
27	oxidoreductase activity	1	7.69E-10	36	259	13.90	261	5785	4.52
27	mitochondrial membrane part	1	8.07E-05	14	259	5.41	96	5785	1.66
27	electron transport	1	4.27E-04	7	259	2.71	32	5785	0.56
27	oxidative phosphorylation	1	7.37E-04	8	259	3.09	45	5785	0.78
27	mitochondrial electron transport chain	1	7.98E-05	7	259	2.71	25	5785	0.44
27	coenzyme metabolic process	1	9.52E-05	17	259	6.57	135	5785	2.34
27	cofactor metabolic process	1	1.14E-06	23	259	8.89	167	5785	2.89
27	cell wall	1	1.01E-04	14	259	5.41	98	5785	1.70
27	carbohydrate metabolic process	1	1.04E-09	31	259	11.97	203	5785	3.51
27	alcohol metabolic process	1	7.38E-04	17	259	6.57	160	5785	2.77
27	carbohydrate catabolic process	1	8.55E-04	9	259	3.48	57	5785	0.99
27	vitamin metabolic process	1	1.45E-11	22	259	8.50	87	5785	1.51
27	carbohydrate transport	1	9.41E-06	9	259	3.48	33	5785	0.58
27	vitamin biosynthetic process	1	3.16E-09	14	259	5.41	44	5785	0.77
27	response to oxidative stress	1	6.23E-04	10	259	3.87	66	5785	1.15
27	energy reserve metabolic process	1	1.47E-04	8	259	3.09	36	5785	0.63
27	hexose transport	1	5.97E-05	7	259	2.71	24	5785	0.42
27	structural constituent of cell wall	1	1.66E-04	5	259	1.94	13	5785	0.23
27	NADH oxidation	1	1.01E-03	4	259	1.55	11	5785	0.20
27	thiamin metabolic process	1	3.39E-09	10	259	3.87	20	5785	0.35
27	oxidoreductase activity, acting on NADH or NADPH	1	6.40E-05	5	259	1.94	11	5785	0.20
27	sugar transporter activity	1	4.03E-04	6	259	2.32	23	5785	0.40
27	electron carrier activity	1	3.18E-05	7	259	2.71	22	5785	0.39
27	succinate dehydrogenase (ubiquinone) activity	1	1.90E-05	4	259	1.55	5	5785	0.09
27	oxidoreductase activity, acting on CH2 groups	1	8.30E-04	3	259	1.16	5	5785	0.09
28	oxidoreductase activity	1	1.81E-05	13	73	17.81	261	5785	4.52
28	biosynthetic process	1	4.97E-10	34	73	46.58	916	5785	15.84
28	response to drug	1	6.92E-04	7	73	9.59	119	5785	2.06
28	amine metabolic process	1	3.43E-18	25	73	34.25	219	5785	3.79
28	organic acid metabolic process	1	5.87E-18	28	73	38.36	303	5785	5.24
28	lyase activity	1	6.28E-05	7	73	9.59	81	5785	1.41
28	sulfur metabolic process	1	1.48E-05	7	73	9.59	65	5785	1.13
28	sulfur amino acid metabolic process	1	6.42E-04	4	73	5.48	32	5785	0.56
28	carbon-oxygen lyase activity	1	1.01E-03	4	73	5.48	36	5785	0.63
28	oxidoreductase activity, acting on CH-OH group of donors	1	3.57E-04	6	73	8.22	76	5785	1.32
28	amine biosynthetic process	1	2.57E-24	24	73	32.88	111	5785	1.92
28	glutamine family amino acid metabolic process	1	4.43E-08	8	73	10.96	43	5785	0.75
28	glutamine family amino acid biosynthetic process	1	7.96E-10	8	73	10.96	27	5785	0.47
28	aromatic compound metabolic process	1	7.00E-04	5	73	6.85	57	5785	0.99
28	vitamin metabolic process	1	9.95E-05	7	73	9.59	87	5785	1.51
28	vitamin biosynthetic process	1	1.58E-05	6	73	8.22	44	5785	0.77
28	histidine metabolic process	1	2.12E-05	4	73	5.48	14	5785	0.25
28	aspartate family amino acid metabolic process	1	1.18E-06	7	73	9.59	45	5785	0.78
28	aspartate family amino acid biosynthetic process	1	7.84E-05	4	73	5.48	19	5785	0.33
28	sulfur utilization	1	2.17E-04	3	73	4.11	10	5785	0.18
28	hydro-lyase activity	1	3.29E-04	4	73	5.48	27	5785	0.47
28	serine family amino acid biosynthetic process	1	3.91E-04	3	73	4.11	12	5785	0.21
28	methionine metabolic process	1	1.72E-04	4	73	5.48	23	5785	0.40
28	arginine metabolic process	1	2.26E-10	7	73	9.59	15	5785	0.26
28	nonprotein amino acid metabolic process	1	2.80E-06	4	73	5.48	9	5785	0.16
28	arginine biosynthetic process	1	4.43E-12	7	73	9.59	10	5785	0.18
28	ornithine metabolic process	1	3.75E-05	3	73	4.11	6	5785	0.11
29	oxidoreductase activity	1	3.86E-05	24	218	11.01	261	5785	4.52
29	biosynthetic process	1	1.12E-05	59	218	27.07	916	5785	15.84
29	cofactor metabolic process	1	1.62E-04	17	218	7.80	167	5785	2.89
29	amine metabolic process	1	1.75E-18	41	218	18.81	219	5785	3.79
29	organic acid metabolic process	1	5.14E-20	50	218	22.94	303	5785	5.24
29	lyase activity	1	4.29E-05	12	218	5.51	81	5785	1.41
29	sulfur metabolic process	1	1.26E-10	17	218	7.80	65	5785	1.13
29	sulfur amino acid metabolic process	1	1.72E-05	8	218	3.67	32	5785	0.56
29	carbon-oxygen lyase activity	1	4.34E-05	8	218	3.67	36	5785	0.63
29	amine biosynthetic process	1	7.41E-24	35	218	16.06	111	5785	1.92
29	glutamine family amino acid metabolic process	1	1.66E-04	8	218	3.67	43	5785	0.75
29	glutamine family amino acid biosynthetic process	1	4.27E-06	8	218	3.67	27	5785	0.47
29	vitamin metabolic process	1	1.59E-08	17	218	7.80	87	5785	1.51
29	vitamin biosynthetic process	1	4.40E-08	12	218	5.51	44	5785	0.77
29	aromatic amino acid family metabolic process	1	7.26E-06	7	218	3.22	21	5785	0.37
29	aromatic compound biosynthetic process	1	3.10E-04	5	218	2.30	17	5785	0.30
29	NAD metabolic process	1	9.00E-04	5	218	2.30	21	5785	0.37
29	pyridine nucleotide biosynthetic process	1	3.44E-04	4	218	1.84	10	5785	0.18
29	transferase activity, transferring alkyl or aryl (other than methyl) groups	1	5.36E-05	8	218	3.67	37	5785	0.64
29	anion transporter activity	1	4.16E-04	5	218	2.30	18	5785	0.32
29	anion transport	1	3.10E-04	5	218	2.30	17	5785	0.30
29	aspartate family amino acid metabolic process	1	5.55E-07	11	218	5.05	45	5785	0.78
29	aspartate family amino acid biosynthetic process	1	5.47E-04	5	218	2.30	19	5785	0.33
29	sulfur utilization	1	1.57E-05	5	218	2.30	10	5785	0.18
29	branched chain family amino acid metabolic process	1	8.40E-07	7	218	3.22	16	5785	0.28
29	transaminase activity	1	8.40E-07	7	218	3.22	16	5785	0.28
29	hydro-lyase activity	1	4.57E-05	7	218	3.22	27	5785	0.47
29	serine family amino acid biosynthetic process	1	4.63E-05	5	218	2.30	12	5785	0.21
29	methionine metabolic process	1	1.08E-06	8	218	3.67	23	5785	0.40
29	arginine metabolic process	1	1.01E-05	6	218	2.76	15	5785	0.26
29	arginine biosynthetic process	1	4.95E-07	6	218	2.76	10	5785	0.18
29	sulfur compound biosynthetic process	1	1.13E-07	8	218	3.67	18	5785	0.32
29	sulfur amino acid biosynthetic process	1	3.44E-04	4	218	1.84	10	5785	0.18
29	biotin metabolic process	1	2.77E-05	4	218	1.84	6	5785	0.11
30	generation of precursor metabolites and energy	1	1.40E-04	28	249	11.25	311	5785	5.38
30	oxidoreductase activity	1	1.84E-06	29	249	11.65	261	5785	4.52
30	mitochondrial membrane part	1	7.72E-04	12	249	4.82	96	5785	1.66
30	electron transport	1	3.36E-04	7	249	2.82	32	5785	0.56
30	oxidative phosphorylation	1	5.68E-04	8	249	3.22	45	5785	0.78
30	mitochondrial electron transport chain	1	5.31E-04	6	249	2.41	25	5785	0.44
30	sulfur metabolic process	1	4.02E-04	10	249	4.02	65	5785	1.13
30	carbohydrate metabolic process	1	4.12E-04	20	249	8.04	203	5785	3.51
30	monocarboxylic acid metabolic process	1	5.36E-04	14	249	5.63	119	5785	2.06
30	cell adhesion	1	1.00E-03	5	249	2.01	19	5785	0.33
30	vitamin metabolic process	1	1.15E-07	17	249	6.83	87	5785	1.51
30	vitamin biosynthetic process	1	1.64E-06	11	249	4.42	44	5785	0.77
30	regulation of gluconeogenesis	1	8.70E-04	4	249	1.61	11	5785	0.20
30	thiamin metabolic process	1	8.46E-07	8	249	3.22	20	5785	0.35
30	sulfur compound biosynthetic process	1	7.66E-04	5	249	2.01	18	5785	0.32
30	biotin metabolic process	1	4.70E-05	4	249	1.61	6	5785	0.11
31	oxidoreductase activity	1	3.92E-06	15	84	17.86	261	5785	4.52
31	biosynthetic process	1	4.20E-08	34	84	40.48	916	5785	15.84
31	amine metabolic process	1	1.87E-15	24	84	28.58	219	5785	3.79
31	organic acid metabolic process	1	4.34E-16	28	84	33.34	303	5785	5.24
31	lyase activity	1	1.54E-04	7	84	8.34	81	5785	1.41
31	sulfur metabolic process	1	3.73E-05	7	84	8.34	65	5785	1.13
31	amine biosynthetic process	1	1.53E-18	21	84	25	111	5785	1.92
31	glutamine family amino acid metabolic process	1	7.00E-09	9	84	10.72	43	5785	0.75
31	glutamine family amino acid biosynthetic process	1	7.03E-11	9	84	10.72	27	5785	0.47
31	vitamin metabolic process	1	3.25E-05	8	84	9.53	87	5785	1.51
31	vitamin biosynthetic process	1	2.62E-06	7	84	8.34	44	5785	0.77
31	histidine metabolic process	1	1.03E-06	5	84	5.96	14	5785	0.25
31	aspartate family amino acid metabolic process	1	4.05E-05	6	84	7.15	45	5785	0.78
31	sulfur utilization	1	3.29E-04	3	84	3.58	10	5785	0.18
31	hydro-lyase activity	1	5.63E-04	4	84	4.77	27	5785	0.47
31	methionine metabolic process	1	2.97E-04	4	84	4.77	23	5785	0.40
31	arginine metabolic process	1	8.34E-12	8	84	9.53	15	5785	0.26
31	nonprotein amino acid metabolic process	1	4.93E-06	4	84	4.77	9	5785	0.16
31	arginine biosynthetic process	1	6.19E-14	8	84	9.53	10	5785	0.18
31	ornithine metabolic process	1	5.72E-05	3	84	3.58	6	5785	0.11
32	biosynthetic process	1	1.35E-04	60	241	24.90	916	5785	15.84
32	cell wall	1	2.22E-06	16	241	6.64	98	5785	1.70
32	response to chemical stimulus	1	4.80E-04	28	241	11.62	346	5785	5.99
32	amine metabolic process	1	8.99E-14	37	241	15.36	219	5785	3.79
32	organic acid metabolic process	1	8.65E-14	44	241	18.26	303	5785	5.24
32	sulfur metabolic process	1	4.12E-08	15	241	6.23	65	5785	1.13
32	sulfur amino acid metabolic process	1	3.56E-05	8	241	3.32	32	5785	0.56
32	cell wall organization and biogenesis	1	1.38E-08	27	241	11.21	190	5785	3.29
32	chitin- and beta-glucan-containing cell wall organization and biogenesis	1	8.87E-05	8	241	3.32	36	5785	0.63
32	cell wall biosynthetic process	1	5.60E-04	6	241	2.49	26	5785	0.45
32	amine biosynthetic process	1	3.87E-17	30	241	12.45	111	5785	1.92
32	glutamine family amino acid biosynthetic process	1	8.66E-05	7	241	2.91	27	5785	0.47
32	vitamin metabolic process	1	2.30E-06	15	241	6.23	87	5785	1.51
32	vitamin biosynthetic process	1	1.34E-07	12	241	4.98	44	5785	0.77
32	aromatic amino acid family metabolic process	1	1.41E-05	7	241	2.91	21	5785	0.37
32	aromatic compound biosynthetic process	1	4.93E-04	5	241	2.08	17	5785	0.30
32	NAD metabolic process	1	1.57E-04	6	241	2.49	21	5785	0.37
32	NAD biosynthetic process	1	9.31E-05	4	241	1.66	7	5785	0.13
32	pyridine nucleotide biosynthetic process	1	2.56E-05	5	241	2.08	10	5785	0.18
32	structural constituent of cell wall	1	6.59E-06	6	241	2.49	13	5785	0.23
32	aspartate family amino acid metabolic process	1	1.51E-06	11	241	4.57	45	5785	0.78
32	aspartate family amino acid biosynthetic process	1	8.65E-04	5	241	2.08	19	5785	0.33
32	sulfur utilization	1	8.97E-07	6	241	2.49	10	5785	0.18
32	response to acid	1	5.06E-04	4	241	1.66	10	5785	0.18
32	transaminase activity	1	2.77E-05	6	241	2.49	16	5785	0.28
32	aspartic-type endopeptidase activity	1	1.80E-04	4	241	1.66	8	5785	0.14
32	serine family amino acid biosynthetic process	1	7.50E-05	5	241	2.08	12	5785	0.21
32	methionine metabolic process	1	2.30E-06	8	241	3.32	23	5785	0.40
32	arginine metabolic process	1	1.79E-05	6	241	2.49	15	5785	0.26
32	arginine biosynthetic process	1	8.97E-07	6	241	2.49	10	5785	0.18
32	sulfur compound biosynthetic process	1	4.29E-06	7	241	2.91	18	5785	0.32
32	biotin metabolic process	1	4.13E-05	4	241	1.66	6	5785	0.11
33	generation of precursor metabolites and energy	1	3.36E-06	31	239	12.98	311	5785	5.38
33	oxidative phosphorylation	1	1.07E-05	10	239	4.19	45	5785	0.78
33	proton transport	1	3.35E-04	6	239	2.52	24	5785	0.42
33	cell wall	1	1.17E-08	19	239	7.95	98	5785	1.70
33	carbohydrate metabolic process	1	2.40E-04	20	239	8.37	203	5785	3.51
33	cell communication	1	2.95E-05	23	239	9.63	219	5785	3.79
33	cell wall organization and biogenesis	1	2.31E-11	31	239	12.98	190	5785	3.29
33	chitin- and beta-glucan-containing cell wall organization and biogenesis	1	7.32E-10	13	239	5.44	36	5785	0.63
33	cell wall biosynthetic process	1	2.13E-09	11	239	4.61	26	5785	0.45
33	regulation of signal transduction	1	8.33E-04	5	239	2.10	19	5785	0.33
33	glutamine family amino acid metabolic process	1	3.12E-04	8	239	3.35	43	5785	0.75
33	plasma membrane part	1	7.97E-04	9	239	3.77	61	5785	1.06
33	polysaccharide biosynthetic process	1	2.61E-04	7	239	2.93	32	5785	0.56
33	glucosamine biosynthetic process	1	1.70E-04	5	239	2.10	14	5785	0.25
33	cell wall chitin metabolic process	1	4.90E-04	4	239	1.68	10	5785	0.18
33	cell wall polysaccharide biosynthetic process (sensu Fungi)	1	2.57E-06	7	239	2.93	17	5785	0.30
33	response to nutrient levels	1	3.89E-04	7	239	2.93	34	5785	0.59
33	structural constituent of cell wall	1	2.61E-07	7	239	2.93	13	5785	0.23
33	periplasmic space	1	3.04E-04	4	239	1.68	9	5785	0.16
33	response to starvation	1	8.05E-05	6	239	2.52	19	5785	0.33
33	aspartate family amino acid catabolic process	1	4.90E-04	4	239	1.68	10	5785	0.18
33	aspartic-type endopeptidase activity	1	1.74E-04	4	239	1.68	8	5785	0.14
33	asparagine metabolic process	1	3.04E-04	4	239	1.68	9	5785	0.16
33	asparaginase activity	1	3.99E-05	4	239	1.68	6	5785	0.11
33	cellular response to nitrogen levels	1	1.38E-05	4	239	1.68	5	5785	0.09
34	oxidoreductase activity	1	4.79E-06	28	247	11.34	261	5785	4.52
34	biosynthetic process	1	5.49E-10	77	247	31.18	916	5785	15.84
34	amine metabolic process	1	4.49E-24	50	247	20.25	219	5785	3.79
34	organic acid metabolic process	1	2.72E-26	61	247	24.70	303	5785	5.24
34	lyase activity	1	2.09E-07	16	247	6.48	81	5785	1.41
34	serine family amino acid metabolic process	1	1.25E-07	9	247	3.65	22	5785	0.39
34	sulfur metabolic process	1	5.73E-08	15	247	6.08	65	5785	1.13
34	sulfur amino acid metabolic process	1	3.20E-04	7	247	2.84	32	5785	0.56
34	carbon-oxygen lyase activity	1	6.85E-04	7	247	2.84	36	5785	0.63
34	glycine metabolic process	1	4.55E-05	4	247	1.62	6	5785	0.11
34	serine family amino acid catabolic process	1	7.21E-04	3	247	1.22	5	5785	0.09
34	oxidoreductase activity, acting on the CH-NH2 group of donors	1	2.88E-05	5	247	2.03	10	5785	0.18
34	cell wall organization and biogenesis	1	4.31E-04	19	247	7.70	190	5785	3.29
34	chitin- and beta-glucan-containing cell wall organization and biogenesis	1	1.05E-04	8	247	3.24	36	5785	0.63
34	cell wall biosynthetic process	1	6.38E-04	6	247	2.43	26	5785	0.45
34	amine biosynthetic process	1	1.86E-32	44	247	17.82	111	5785	1.92
34	glutamine family amino acid metabolic process	1	6.42E-05	9	247	3.65	43	5785	0.75
34	glutamine family amino acid biosynthetic process	1	9.73E-07	9	247	3.65	27	5785	0.47
34	aromatic compound metabolic process	1	3.58E-06	12	247	4.86	57	5785	0.99
34	heterocycle metabolic process	1	2.06E-04	11	247	4.46	72	5785	1.25
34	vitamin metabolic process	1	6.93E-05	13	247	5.27	87	5785	1.51
34	vitamin biosynthetic process	1	1.51E-06	11	247	4.46	44	5785	0.77
34	cyclohydrolase activity	1	1.03E-04	4	247	1.62	7	5785	0.13
34	aromatic amino acid family metabolic process	1	1.24E-06	8	247	3.24	21	5785	0.37
34	aromatic compound biosynthetic process	1	4.74E-05	6	247	2.43	17	5785	0.30
34	histidine metabolic process	1	6.31E-07	7	247	2.84	14	5785	0.25
34	structural constituent of cell wall	1	1.32E-04	5	247	2.03	13	5785	0.23
34	aspartate family amino acid metabolic process	1	2.46E-08	13	247	5.27	45	5785	0.78
34	aspartate family amino acid biosynthetic process	1	2.59E-08	9	247	3.65	19	5785	0.33
34	lysine metabolic process	1	1.49E-05	5	247	2.03	9	5785	0.16
34	sulfur utilization	1	5.56E-04	4	247	1.62	10	5785	0.18
34	branched chain family amino acid metabolic process	1	4.04E-04	5	247	2.03	16	5785	0.28
34	carbon-nitrogen lyase activity	1	7.21E-04	3	247	1.22	5	5785	0.09
34	transaminase activity	1	1.95E-06	7	247	2.84	16	5785	0.28
34	aspartic-type endopeptidase activity	1	1.98E-04	4	247	1.62	8	5785	0.14
34	serine family amino acid biosynthetic process	1	4.25E-06	6	247	2.43	12	5785	0.21
34	methionine metabolic process	1	3.11E-04	6	247	2.43	23	5785	0.40
34	arginine metabolic process	1	4.90E-08	8	247	3.24	15	5785	0.26
34	nonprotein amino acid metabolic process	1	1.49E-05	5	247	2.03	9	5785	0.16
34	arginine biosynthetic process	1	4.13E-10	8	247	3.24	10	5785	0.18
34	ornithine metabolic process	1	4.55E-05	4	247	1.62	6	5785	0.11
34	sulfur compound biosynthetic process	1	2.98E-07	8	247	3.24	18	5785	0.32
34	sulfur amino acid biosynthetic process	1	5.56E-04	4	247	1.62	10	5785	0.18
34	biotin metabolic process	1	4.55E-05	4	247	1.62	6	5785	0.11
35	oxidoreductase activity	1	1.41E-05	27	247	10.94	261	5785	4.52
35	biosynthetic process	1	8.58E-09	74	247	29.96	916	5785	15.84
35	cell wall	1	2.40E-04	13	247	5.27	98	5785	1.70
35	amine metabolic process	1	4.49E-24	50	247	20.25	219	5785	3.79
35	organic acid metabolic process	1	1.94E-25	60	247	24.30	303	5785	5.24
35	lyase activity	1	2.09E-07	16	247	6.48	81	5785	1.41
35	serine family amino acid metabolic process	1	1.87E-06	8	247	3.24	22	5785	0.39
35	sulfur metabolic process	1	4.02E-07	14	247	5.67	65	5785	1.13
35	sulfur amino acid metabolic process	1	3.20E-04	7	247	2.84	32	5785	0.56
35	glycine metabolic process	1	4.55E-05	4	247	1.62	6	5785	0.11
35	serine family amino acid catabolic process	1	7.21E-04	3	247	1.22	5	5785	0.09
35	oxidoreductase activity, acting on the CH-NH2 group of donors	1	2.88E-05	5	247	2.03	10	5785	0.18
35	cell wall organization and biogenesis	1	5.07E-05	21	247	8.51	190	5785	3.29
35	chitin- and beta-glucan-containing cell wall organization and biogenesis	1	6.85E-04	7	247	2.84	36	5785	0.63
35	oxidoreductase activity, acting on CH-OH group of donors	1	3.35E-04	11	247	4.46	76	5785	1.32
35	amine biosynthetic process	1	5.38E-30	42	247	17.01	111	5785	1.92
35	glutamine family amino acid metabolic process	1	9.26E-06	10	247	4.05	43	5785	0.75
35	glutamine family amino acid biosynthetic process	1	7.46E-08	10	247	4.05	27	5785	0.47
35	aromatic compound metabolic process	1	8.28E-09	15	247	6.08	57	5785	0.99
35	heterocycle metabolic process	1	4.39E-05	12	247	4.86	72	5785	1.25
35	vitamin metabolic process	1	1.53E-05	14	247	5.67	87	5785	1.51
35	vitamin biosynthetic process	1	1.51E-06	11	247	4.46	44	5785	0.77
35	cyclohydrolase activity	1	1.03E-04	4	247	1.62	7	5785	0.13
35	aromatic amino acid family metabolic process	1	7.65E-08	9	247	3.65	21	5785	0.37
35	aromatic compound biosynthetic process	1	4.74E-05	6	247	2.43	17	5785	0.30
35	histidine metabolic process	1	1.28E-05	6	247	2.43	14	5785	0.25
35	structural constituent of cell wall	1	1.32E-04	5	247	2.03	13	5785	0.23
35	anion transporter activity	1	7.38E-04	5	247	2.03	18	5785	0.32
35	anion transport	1	5.52E-04	5	247	2.03	17	5785	0.30
35	aspartate family amino acid metabolic process	1	1.92E-06	11	247	4.46	45	5785	0.78
35	aspartate family amino acid biosynthetic process	1	4.96E-07	8	247	3.24	19	5785	0.33
35	lysine metabolic process	1	1.49E-05	5	247	2.03	9	5785	0.16
35	sulfur utilization	1	5.56E-04	4	247	1.62	10	5785	0.18
35	branched chain family amino acid metabolic process	1	4.04E-04	5	247	2.03	16	5785	0.28
35	carbon-nitrogen lyase activity	1	7.21E-04	3	247	1.22	5	5785	0.09
35	transaminase activity	1	1.95E-06	7	247	2.84	16	5785	0.28
35	aspartic-type endopeptidase activity	1	1.98E-04	4	247	1.62	8	5785	0.14
35	serine family amino acid biosynthetic process	1	8.43E-05	5	247	2.03	12	5785	0.21
35	arginine metabolic process	1	1.63E-09	9	247	3.65	15	5785	0.26
35	nonprotein amino acid metabolic process	1	4.30E-07	6	247	2.43	9	5785	0.16
35	nonprotein amino acid biosynthetic process	1	4.55E-05	4	247	1.62	6	5785	0.11
35	arginine biosynthetic process	1	3.94E-12	9	247	3.65	10	5785	0.18
35	ornithine metabolic process	1	7.90E-07	5	247	2.03	6	5785	0.11
35	sulfur compound biosynthetic process	1	6.86E-05	6	247	2.43	18	5785	0.32
36	oxidoreductase activity	1	1.42E-04	10	55	18.19	261	5785	4.52
36	biosynthetic process	1	8.82E-14	33	55	60	916	5785	15.84
36	amine metabolic process	1	4.30E-26	28	55	50.91	219	5785	3.79
36	organic acid metabolic process	1	4.30E-22	28	55	50.91	303	5785	5.24
36	lyase activity	1	4.96E-08	9	55	16.37	81	5785	1.41
36	sulfur metabolic process	1	3.00E-05	6	55	10.91	65	5785	1.13
36	sulfur amino acid metabolic process	1	2.16E-04	4	55	7.28	32	5785	0.56
36	carbon-oxygen lyase activity	1	3.44E-04	4	55	7.28	36	5785	0.63
36	oxidoreductase activity, acting on CH-OH group of donors	1	7.14E-04	5	55	9.10	76	5785	1.32
36	amine biosynthetic process	1	3.80E-33	27	55	49.10	111	5785	1.92
36	glutamine family amino acid metabolic process	1	1.17E-07	7	55	12.73	43	5785	0.75
36	glutamine family amino acid biosynthetic process	1	3.63E-09	7	55	12.73	27	5785	0.47
36	aromatic compound metabolic process	1	1.40E-05	6	55	10.91	57	5785	0.99
36	vitamin biosynthetic process	1	7.49E-04	4	55	7.28	44	5785	0.77
36	aromatic amino acid family metabolic process	1	2.72E-08	6	55	10.91	21	5785	0.37
36	aromatic compound biosynthetic process	1	6.38E-09	6	55	10.91	17	5785	0.30
36	biogenic amine biosynthetic process	1	6.00E-04	3	55	5.46	18	5785	0.32
36	histidine metabolic process	1	6.82E-06	4	55	7.28	14	5785	0.25
36	tryptophan metabolic process	1	9.31E-05	3	55	5.46	10	5785	0.18
36	transferase activity, transferring alkyl or aryl (other than methyl) groups	1	2.23E-05	5	55	9.10	37	5785	0.64
36	aspartate family amino acid metabolic process	1	3.42E-06	6	55	10.91	45	5785	0.78
36	aspartate family amino acid biosynthetic process	1	2.55E-05	4	55	7.28	19	5785	0.33
36	sulfur utilization	1	9.31E-05	3	55	5.46	10	5785	0.18
36	branched chain family amino acid metabolic process	1	1.22E-05	4	55	7.28	16	5785	0.28
36	hydro-lyase activity	1	1.09E-04	4	55	7.28	27	5785	0.47
36	methionine metabolic process	1	5.66E-05	4	55	7.28	23	5785	0.40
36	arginine metabolic process	1	2.62E-09	6	55	10.91	15	5785	0.26
36	nonprotein amino acid metabolic process	1	6.56E-05	3	55	5.46	9	5785	0.16
36	arginine biosynthetic process	1	1.14E-10	6	55	10.91	10	5785	0.18
37	oxidoreductase activity	1	2.32E-08	30	216	13.89	261	5785	4.52
37	biosynthetic process	1	5.32E-10	70	216	32.41	916	5785	15.84
37	cofactor metabolic process	1	4.54E-04	16	216	7.41	167	5785	2.89
37	amine metabolic process	1	5.35E-31	54	216	25	219	5785	3.79
37	organic acid metabolic process	1	1.15E-34	66	216	30.56	303	5785	5.24
37	lyase activity	1	7.56E-06	13	216	6.02	81	5785	1.41
37	serine family amino acid metabolic process	1	3.90E-08	9	216	4.17	22	5785	0.39
37	sulfur metabolic process	1	9.32E-09	15	216	6.95	65	5785	1.13
37	sulfur amino acid metabolic process	1	1.61E-05	8	216	3.71	32	5785	0.56
37	carbon-oxygen lyase activity	1	4.07E-05	8	216	3.71	36	5785	0.63
37	mitotic recombination	1	1.12E-04	7	216	3.25	31	5785	0.54
37	monocarboxylic acid metabolic process	1	4.48E-04	13	216	6.02	119	5785	2.06
37	amine catabolic process	1	8.50E-04	6	216	2.78	31	5785	0.54
37	glycine metabolic process	1	9.45E-04	3	216	1.39	6	5785	0.11
37	serine family amino acid catabolic process	1	4.86E-04	3	216	1.39	5	5785	0.09
37	oxidoreductase activity, acting on the CH-NH2 group of donors	1	3.32E-04	4	216	1.86	10	5785	0.18
37	oxidoreductase activity, acting on CH-OH group of donors	1	1.03E-04	11	216	5.10	76	5785	1.32
37	amine biosynthetic process	1	3.44E-39	47	216	21.76	111	5785	1.92
37	glutamine family amino acid metabolic process	1	2.78E-06	10	216	4.63	43	5785	0.75
37	glutamine family amino acid biosynthetic process	1	3.12E-07	9	216	4.17	27	5785	0.47
37	aromatic compound metabolic process	1	1.09E-07	13	216	6.02	57	5785	0.99
37	heterocycle metabolic process	1	1.92E-06	13	216	6.02	72	5785	1.25
37	vitamin metabolic process	1	3.24E-06	14	216	6.49	87	5785	1.51
37	helicase activity	1	4.44E-05	12	216	5.56	82	5785	1.42
37	DNA helicase activity	1	2.09E-04	7	216	3.25	34	5785	0.59
37	vitamin biosynthetic process	1	3.48E-06	10	216	4.63	44	5785	0.77
37	riboflavin metabolic process	1	9.45E-04	3	216	1.39	6	5785	0.11
37	aromatic amino acid family metabolic process	1	4.44E-07	8	216	3.71	21	5785	0.37
37	aromatic compound biosynthetic process	1	2.22E-05	6	216	2.78	17	5785	0.30
37	histidine metabolic process	1	5.91E-06	6	216	2.78	14	5785	0.25
37	transferase activity, transferring alkyl or aryl (other than methyl) groups	1	3.63E-04	7	216	3.25	37	5785	0.64
37	anion transporter activity	1	3.22E-05	6	216	2.78	18	5785	0.32
37	anion transport	1	2.22E-05	6	216	2.78	17	5785	0.30
37	aspartate family amino acid metabolic process	1	4.03E-10	14	216	6.49	45	5785	0.78
37	aspartate family amino acid biosynthetic process	1	7.98E-09	9	216	4.17	19	5785	0.33
37	lysine metabolic process	1	7.73E-06	5	216	2.32	9	5785	0.16
37	pigment metabolic process	1	6.78E-04	5	216	2.32	20	5785	0.35
37	sulfur utilization	1	1.50E-05	5	216	2.32	10	5785	0.18
37	branched chain family amino acid metabolic process	1	3.30E-08	8	216	3.71	16	5785	0.28
37	carbon-nitrogen lyase activity	1	4.86E-04	3	216	1.39	5	5785	0.09
37	transferase activity, transferring acyl groups, acyl groups converted into alkyl on transfer	1	3.32E-04	4	216	1.86	10	5785	0.18
37	telomere maintenance via recombination	1	2.52E-07	7	216	3.25	14	5785	0.25
37	purine base biosynthetic process	1	9.45E-04	3	216	1.39	6	5785	0.11
37	transaminase activity	1	1.09E-09	9	216	4.17	16	5785	0.28
37	hydro-lyase activity	1	4.30E-05	7	216	3.25	27	5785	0.47
37	serine family amino acid biosynthetic process	1	1.94E-06	6	216	2.78	12	5785	0.21
37	methionine metabolic process	1	1.35E-05	7	216	3.25	23	5785	0.40
37	arginine metabolic process	1	1.71E-08	8	216	3.71	15	5785	0.26
37	nonprotein amino acid metabolic process	1	2.05E-04	4	216	1.86	9	5785	0.16
37	arginine biosynthetic process	1	1.40E-10	8	216	3.71	10	5785	0.18
37	ornithine metabolic process	1	9.45E-04	3	216	1.39	6	5785	0.11
37	sulfur compound biosynthetic process	1	1.05E-07	8	216	3.71	18	5785	0.32
37	sulfur amino acid biosynthetic process	1	1.50E-05	5	216	2.32	10	5785	0.18
37	biotin metabolic process	1	9.45E-04	3	216	1.39	6	5785	0.11
38	oxidoreductase activity	1	1.22E-05	26	231	11.26	261	5785	4.52
38	oxidative phosphorylation	1	5.56E-05	9	231	3.90	45	5785	0.78
38	biosynthetic process	1	7.65E-08	68	231	29.44	916	5785	15.84
38	cofactor metabolic process	1	3.24E-04	17	231	7.36	167	5785	2.89
38	ion transport	1	6.07E-06	16	231	6.93	110	5785	1.91
38	proton transport	1	2.79E-04	6	231	2.60	24	5785	0.42
38	monovalent inorganic cation transport	1	1.01E-03	6	231	2.60	30	5785	0.52
38	amine metabolic process	1	3.89E-15	38	231	16.46	219	5785	3.79
38	organic acid metabolic process	1	2.42E-17	48	231	20.78	303	5785	5.24
38	lyase activity	1	7.56E-05	12	231	5.20	81	5785	1.41
38	sulfur metabolic process	1	1.76E-07	14	231	6.07	65	5785	1.13
38	sulfur amino acid metabolic process	1	2.11E-04	7	231	3.04	32	5785	0.56
38	carbon-oxygen lyase activity	1	6.57E-05	8	231	3.47	36	5785	0.63
38	cell wall organization and biogenesis	1	1.83E-04	19	231	8.23	190	5785	3.29
38	chitin- and beta-glucan-containing cell wall organization and biogenesis	1	4.58E-04	7	231	3.04	36	5785	0.63
38	amine biosynthetic process	1	5.62E-23	35	231	15.16	111	5785	1.92
38	glutamine family amino acid metabolic process	1	2.47E-04	8	231	3.47	43	5785	0.75
38	glutamine family amino acid biosynthetic process	1	6.58E-06	8	231	3.47	27	5785	0.47
38	vitamin metabolic process	1	1.34E-06	15	231	6.50	87	5785	1.51
38	vitamin biosynthetic process	1	7.75E-07	11	231	4.77	44	5785	0.77
38	aromatic amino acid family metabolic process	1	1.24E-04	6	231	2.60	21	5785	0.37
38	aromatic compound biosynthetic process	1	4.05E-04	5	231	2.17	17	5785	0.30
38	structural constituent of cell wall	1	9.62E-05	5	231	2.17	13	5785	0.23
38	anion transporter activity	1	4.71E-05	6	231	2.60	18	5785	0.32
38	anion transport	1	4.05E-04	5	231	2.17	17	5785	0.30
38	aspartate family amino acid metabolic process	1	5.56E-05	9	231	3.90	45	5785	0.78
38	sulfur utilization	1	4.30E-04	4	231	1.74	10	5785	0.18
38	branched chain family amino acid metabolic process	1	1.24E-06	7	231	3.04	16	5785	0.28
38	transaminase activity	1	2.17E-05	6	231	2.60	16	5785	0.28
38	hydro-lyase activity	1	6.62E-05	7	231	3.04	27	5785	0.47
38	aspartic-type endopeptidase activity	1	1.53E-04	4	231	1.74	8	5785	0.14
38	serine family amino acid biosynthetic process	1	6.12E-05	5	231	2.17	12	5785	0.21
38	methionine metabolic process	1	2.09E-05	7	231	3.04	23	5785	0.40
38	arginine metabolic process	1	1.40E-05	6	231	2.60	15	5785	0.26
38	arginine biosynthetic process	1	6.98E-07	6	231	2.60	10	5785	0.18
38	sulfur compound biosynthetic process	1	1.77E-07	8	231	3.47	18	5785	0.32
38	sulfur amino acid biosynthetic process	1	4.30E-04	4	231	1.74	10	5785	0.18
38	biotin metabolic process	1	3.49E-05	4	231	1.74	6	5785	0.11
39	oxidoreductase activity	1	9.31E-04	22	237	9.29	261	5785	4.52
39	aldo-keto reductase activity	1	1.69E-04	4	237	1.69	8	5785	0.14
39	aspartic-type endopeptidase activity	1	1.69E-04	4	237	1.69	8	5785	0.14
39	nonprotein amino acid metabolic process	1	2.94E-04	4	237	1.69	9	5785	0.16
40	oxidoreductase activity	1	4.97E-05	16	115	13.92	261	5785	4.52
40	biosynthetic process	1	2.67E-10	46	115	40	916	5785	15.84
40	response to drug	1	5.49E-04	9	115	7.83	119	5785	2.06
40	amine metabolic process	1	5.29E-21	33	115	28.70	219	5785	3.79
40	organic acid metabolic process	1	2.08E-23	40	115	34.79	303	5785	5.24
40	lyase activity	1	3.73E-06	10	115	8.70	81	5785	1.41
40	serine family amino acid metabolic process	1	8.22E-04	4	115	3.48	22	5785	0.39
40	sulfur metabolic process	1	3.55E-09	12	115	10.44	65	5785	1.13
40	sulfur amino acid metabolic process	1	3.22E-05	6	115	5.22	32	5785	0.56
40	carbon-oxygen lyase activity	1	6.55E-04	5	115	4.35	36	5785	0.63
40	amine biosynthetic process	1	1.28E-25	29	115	25.22	111	5785	1.92
40	glutamine family amino acid metabolic process	1	1.13E-07	9	115	7.83	43	5785	0.75
40	glutamine family amino acid biosynthetic process	1	1.23E-09	9	115	7.83	27	5785	0.47
40	aromatic compound metabolic process	1	1.40E-05	8	115	6.96	57	5785	0.99
40	heterocycle metabolic process	1	5.18E-04	7	115	6.09	72	5785	1.25
40	vitamin metabolic process	1	9.31E-07	11	115	9.57	87	5785	1.51
40	vitamin biosynthetic process	1	9.14E-09	10	115	8.70	44	5785	0.77
40	aromatic amino acid family metabolic process	1	2.30E-06	6	115	5.22	21	5785	0.37
40	aromatic compound biosynthetic process	1	2.89E-04	4	115	3.48	17	5785	0.30
40	histidine metabolic process	1	4.94E-06	5	115	4.35	14	5785	0.25
40	aspartate family amino acid metabolic process	1	1.72E-07	9	115	7.83	45	5785	0.78
40	aspartate family amino acid biosynthetic process	1	1.19E-06	6	115	5.22	19	5785	0.33
40	lysine metabolic process	1	5.89E-04	3	115	2.61	9	5785	0.16
40	sulfur utilization	1	8.29E-04	3	115	2.61	10	5785	0.18
40	monocarboxylic acid transporter activity	1	1.27E-04	4	115	3.48	14	5785	0.25
40	transaminase activity	1	1.04E-05	5	115	4.35	16	5785	0.28
40	hydro-lyase activity	1	1.62E-04	5	115	4.35	27	5785	0.47
40	methionine metabolic process	1	7.19E-05	5	115	4.35	23	5785	0.40
40	arginine metabolic process	1	1.09E-10	8	115	6.96	15	5785	0.26
40	nonprotein amino acid metabolic process	1	3.37E-07	5	115	4.35	9	5785	0.16
40	nonprotein amino acid biosynthetic process	1	1.47E-04	3	115	2.61	6	5785	0.11
40	arginine biosynthetic process	1	8.32E-13	8	115	6.96	10	5785	0.18
40	ornithine metabolic process	1	2.16E-06	4	115	3.48	6	5785	0.11
40	sulfur compound biosynthetic process	1	8.27E-07	6	115	5.22	18	5785	0.32
40	sulfur amino acid biosynthetic process	1	8.29E-04	3	115	2.61	10	5785	0.18
40	biotin metabolic process	1	1.47E-04	3	115	2.61	6	5785	0.11
41	biosynthetic process	1	2.43E-05	61	233	26.19	916	5785	15.84
41	cell wall	1	1.34E-04	13	233	5.58	98	5785	1.70
41	amine metabolic process	1	8.71E-16	39	233	16.74	219	5785	3.79
41	organic acid metabolic process	1	3.50E-17	48	233	20.61	303	5785	5.24
41	lyase activity	1	3.57E-04	11	233	4.73	81	5785	1.41
41	sulfur metabolic process	1	1.96E-07	14	233	6.01	65	5785	1.13
41	sulfur amino acid metabolic process	1	2.23E-04	7	233	3.01	32	5785	0.56
41	carbon-oxygen lyase activity	1	4.82E-04	7	233	3.01	36	5785	0.63
41	cell wall organization and biogenesis	1	2.04E-04	19	233	8.16	190	5785	3.29
41	amine biosynthetic process	1	9.52E-22	34	233	14.60	111	5785	1.92
41	glutamine family amino acid biosynthetic process	1	6.99E-05	7	233	3.01	27	5785	0.47
41	vitamin metabolic process	1	7.85E-06	14	233	6.01	87	5785	1.51
41	vitamin biosynthetic process	1	6.88E-06	10	233	4.30	44	5785	0.77
41	aromatic amino acid family metabolic process	1	1.13E-05	7	233	3.01	21	5785	0.37
41	aromatic compound biosynthetic process	1	4.22E-04	5	233	2.15	17	5785	0.30
41	structural constituent of cell wall	1	1.00E-04	5	233	2.15	13	5785	0.23
41	anion transporter activity	1	5.65E-04	5	233	2.15	18	5785	0.32
41	anion transport	1	4.22E-04	5	233	2.15	17	5785	0.30
41	aspartate family amino acid metabolic process	1	8.53E-06	10	233	4.30	45	5785	0.78
41	aspartate family amino acid biosynthetic process	1	7.42E-04	5	233	2.15	19	5785	0.33
41	sulfur utilization	1	4.45E-04	4	233	1.72	10	5785	0.18
41	branched chain family amino acid metabolic process	1	1.32E-06	7	233	3.01	16	5785	0.28
41	transaminase activity	1	1.32E-06	7	233	3.01	16	5785	0.28
41	hydro-lyase activity	1	6.99E-05	7	233	3.01	27	5785	0.47
41	aspartic-type endopeptidase activity	1	1.58E-04	4	233	1.72	8	5785	0.14
41	serine family amino acid biosynthetic process	1	9.83E-04	4	233	1.72	12	5785	0.21
41	methionine metabolic process	1	2.22E-05	7	233	3.01	23	5785	0.40
41	arginine metabolic process	1	1.48E-05	6	233	2.58	15	5785	0.26
41	arginine biosynthetic process	1	7.35E-07	6	233	2.58	10	5785	0.18
41	sulfur compound biosynthetic process	1	4.94E-05	6	233	2.58	18	5785	0.32
42	generation of precursor metabolites and energy	1	3.98E-05	28	232	12.07	311	5785	5.38
42	cell wall	1	3.04E-05	14	232	6.04	98	5785	1.70
42	carbohydrate metabolic process	1	4.01E-07	25	232	10.78	203	5785	3.51
42	hexose metabolic process	1	2.15E-05	13	232	5.61	83	5785	1.44
42	alcohol metabolic process	1	6.27E-05	18	232	7.76	160	5785	2.77
42	glucose metabolic process	1	7.26E-04	9	232	3.88	62	5785	1.08
42	cell adhesion	1	7.28E-04	5	232	2.16	19	5785	0.33
42	vitamin metabolic process	1	6.43E-04	11	232	4.75	87	5785	1.51
42	carbohydrate transport	1	3.81E-06	9	232	3.88	33	5785	0.58
42	glucan metabolic process	1	1.50E-04	8	232	3.45	40	5785	0.70
42	glycogen metabolic process	1	1.12E-04	7	232	3.02	29	5785	0.51
42	energy reserve metabolic process	1	4.70E-04	7	232	3.02	36	5785	0.63
42	hexose transport	1	1.78E-07	9	232	3.88	24	5785	0.42
42	biofilm formation	1	6.00E-04	3	232	1.30	5	5785	0.09
42	iron ion transporter activity	1	9.67E-04	4	232	1.73	12	5785	0.21
42	sugar transporter activity	1	2.15E-05	7	232	3.02	23	5785	0.40
42	glucose transporter activity	1	3.32E-06	7	232	3.02	18	5785	0.32
42	siderophore transport	1	2.71E-04	4	232	1.73	9	5785	0.16
42	oxidoreductase activity, acting on CH2 groups	1	6.00E-04	3	232	1.30	5	5785	0.09
43	oxidoreductase activity	1	4.34E-05	13	79	16.46	261	5785	4.52
43	biosynthetic process	1	1.37E-11	38	79	48.11	916	5785	15.84
43	response to drug	1	1.95E-04	8	79	10.13	119	5785	2.06
43	amine metabolic process	1	3.02E-17	25	79	31.65	219	5785	3.79
43	organic acid metabolic process	1	6.03E-18	29	79	36.71	303	5785	5.24
43	lyase activity	1	1.21E-05	8	79	10.13	81	5785	1.41
43	serine family amino acid metabolic process	1	1.95E-04	4	79	5.07	22	5785	0.39
43	sulfur metabolic process	1	1.79E-07	9	79	11.40	65	5785	1.13
43	sulfur amino acid metabolic process	1	8.66E-04	4	79	5.07	32	5785	0.56
43	carbon-oxygen lyase activity	1	7.52E-06	6	79	7.60	36	5785	0.63
43	oxidoreductase activity, acting on CH-OH group of donors	1	5.47E-04	6	79	7.60	76	5785	1.32
43	amine biosynthetic process	1	2.25E-23	24	79	30.38	111	5785	1.92
43	glutamine family amino acid metabolic process	1	2.18E-05	6	79	7.60	43	5785	0.75
43	glutamine family amino acid biosynthetic process	1	1.26E-06	6	79	7.60	27	5785	0.47
43	aromatic compound metabolic process	1	1.00E-03	5	79	6.33	57	5785	0.99
43	vitamin metabolic process	1	2.06E-05	8	79	10.13	87	5785	1.51
43	vitamin biosynthetic process	1	1.01E-07	8	79	10.13	44	5785	0.77
43	histidine metabolic process	1	7.60E-07	5	79	6.33	14	5785	0.25
43	transferase activity, transferring alkyl or aryl (other than methyl) groups	1	1.29E-04	5	79	6.33	37	5785	0.64
43	aspartate family amino acid metabolic process	1	3.33E-04	5	79	6.33	45	5785	0.78
43	sulfur utilization	1	2.75E-04	3	79	3.80	10	5785	0.18
43	oxidoreductase activity, acting on sulfur group of donors	1	6.35E-04	3	79	3.80	13	5785	0.23
43	monocarboxylic acid transporter activity	1	2.91E-05	4	79	5.07	14	5785	0.25
43	hydro-lyase activity	1	2.67E-05	5	79	6.33	27	5785	0.47
43	serine family amino acid biosynthetic process	1	1.47E-05	4	79	5.07	12	5785	0.21
43	arginine metabolic process	1	1.13E-06	5	79	6.33	15	5785	0.26
43	nonprotein amino acid metabolic process	1	3.85E-06	4	79	5.07	9	5785	0.16
43	arginine biosynthetic process	1	9.99E-08	5	79	6.33	10	5785	0.18
43	ornithine metabolic process	1	4.76E-05	3	79	3.80	6	5785	0.11
43	sulfur compound biosynthetic process	1	8.52E-05	4	79	5.07	18	5785	0.32
44	oxidoreductase activity	1	6.10E-05	11	60	18.34	261	5785	4.52
44	biosynthetic process	1	6.39E-15	36	60	60	916	5785	15.84
44	amine metabolic process	1	2.33E-19	24	60	40	219	5785	3.79
44	organic acid metabolic process	1	2.64E-23	30	60	50	303	5785	5.24
44	lyase activity	1	1.71E-04	6	60	10	81	5785	1.41
44	sulfur metabolic process	1	3.93E-06	7	60	11.67	65	5785	1.13
44	amine biosynthetic process	1	9.46E-27	24	60	40	111	5785	1.92
44	glutamine family amino acid metabolic process	1	9.04E-09	8	60	13.34	43	5785	0.75
44	glutamine family amino acid biosynthetic process	1	1.57E-10	8	60	13.34	27	5785	0.47
44	aromatic compound metabolic process	1	2.32E-05	6	60	10	57	5785	0.99
44	heterocycle metabolic process	1	8.86E-05	6	60	10	72	5785	1.25
44	vitamin metabolic process	1	1.43E-08	10	60	16.67	87	5785	1.51
44	vitamin biosynthetic process	1	3.99E-10	9	60	15	44	5785	0.77
44	aromatic amino acid family metabolic process	1	4.64E-08	6	60	10	21	5785	0.37
44	aromatic compound biosynthetic process	1	1.09E-08	6	60	10	17	5785	0.30
44	biogenic amine biosynthetic process	1	7.75E-04	3	60	5	18	5785	0.32
44	histidine metabolic process	1	9.69E-06	4	60	6.67	14	5785	0.25
44	tryptophan metabolic process	1	1.21E-04	3	60	5	10	5785	0.18
44	transferase activity, transferring alkyl or aryl (other than methyl) groups	1	3.42E-05	5	60	8.34	37	5785	0.64
44	oxidoreductase activity, acting on the aldehyde or oxo group of donors, NAD or NADP as acceptor	1	6.50E-04	3	60	5	17	5785	0.30
44	aspartate family amino acid metabolic process	1	9.01E-05	5	60	8.34	45	5785	0.78
44	transaminase activity	1	5.40E-04	3	60	5	16	5785	0.28
44	arginine metabolic process	1	5.44E-11	7	60	11.67	15	5785	0.26
44	nonprotein amino acid metabolic process	1	1.27E-06	4	60	6.67	9	5785	0.16
44	arginine biosynthetic process	1	1.06E-12	7	60	11.67	10	5785	0.18
44	ornithine metabolic process	1	2.08E-05	3	60	5	6	5785	0.11
44	sulfur compound biosynthetic process	1	2.87E-05	4	60	6.67	18	5785	0.32
44	biotin metabolic process	1	2.08E-05	3	60	5	6	5785	0.11
45	oxidoreductase activity	1	4.17E-05	23	205	11.22	261	5785	4.52
45	biosynthetic process	1	2.96E-06	58	205	28.30	916	5785	15.84
45	cell wall	1	7.42E-06	14	205	6.83	98	5785	1.70
45	response to chemical stimulus	1	4.67E-04	25	205	12.20	346	5785	5.99
45	amine metabolic process	1	4.17E-16	37	205	18.05	219	5785	3.79
45	organic acid metabolic process	1	9.38E-16	43	205	20.98	303	5785	5.24
45	lyase activity	1	1.16E-04	11	205	5.37	81	5785	1.41
45	serine family amino acid metabolic process	1	8.55E-04	5	205	2.44	22	5785	0.39
45	sulfur metabolic process	1	3.07E-07	13	205	6.35	65	5785	1.13
45	sulfur amino acid metabolic process	1	7.71E-04	6	205	2.93	32	5785	0.56
45	carbon-oxygen lyase activity	1	2.79E-05	8	205	3.91	36	5785	0.63
45	cell wall organization and biogenesis	1	2.83E-06	21	205	10.25	190	5785	3.29
45	chitin- and beta-glucan-containing cell wall organization and biogenesis	1	2.20E-04	7	205	3.42	36	5785	0.63
45	cell wall biosynthetic process	1	2.34E-04	6	205	2.93	26	5785	0.45
45	amine biosynthetic process	1	2.31E-21	32	205	15.61	111	5785	1.92
45	glutamine family amino acid metabolic process	1	6.89E-04	7	205	3.42	43	5785	0.75
45	glutamine family amino acid biosynthetic process	1	3.07E-05	7	205	3.42	27	5785	0.47
45	aromatic compound metabolic process	1	8.03E-04	8	205	3.91	57	5785	0.99
45	vitamin metabolic process	1	9.60E-06	13	205	6.35	87	5785	1.51
45	vitamin biosynthetic process	1	1.78E-05	9	205	4.40	44	5785	0.77
45	aromatic amino acid family metabolic process	1	4.83E-06	7	205	3.42	21	5785	0.37
45	aromatic compound biosynthetic process	1	2.32E-04	5	205	2.44	17	5785	0.30
45	transferase activity, transferring alkyl or aryl (other than methyl) groups	1	2.64E-04	7	205	3.42	37	5785	0.64
45	structural constituent of cell wall	1	5.43E-05	5	205	2.44	13	5785	0.23
45	anion transporter activity	1	2.39E-05	6	205	2.93	18	5785	0.32
45	anion transport	1	2.32E-04	5	205	2.44	17	5785	0.30
45	aspartate family amino acid metabolic process	1	2.16E-05	9	205	4.40	45	5785	0.78
45	sulfur utilization	1	2.72E-04	4	205	1.96	10	5785	0.18
45	branched chain family amino acid metabolic process	1	1.10E-05	6	205	2.93	16	5785	0.28
45	transaminase activity	1	2.19E-08	8	205	3.91	16	5785	0.28
45	hydro-lyase activity	1	3.07E-05	7	205	3.42	27	5785	0.47
45	serine family amino acid biosynthetic process	1	3.44E-05	5	205	2.44	12	5785	0.21
45	methionine metabolic process	1	1.12E-04	6	205	2.93	23	5785	0.40
45	arginine metabolic process	1	7.05E-06	6	205	2.93	15	5785	0.26
45	arginine biosynthetic process	1	3.44E-07	6	205	2.93	10	5785	0.18
45	sulfur compound biosynthetic process	1	2.39E-05	6	205	2.93	18	5785	0.32
45	biotin metabolic process	1	8.10E-04	3	205	1.47	6	5785	0.11
46	oxidoreductase activity	1	2.70E-04	13	94	13.83	261	5785	4.52
46	biosynthetic process	1	1.00E-06	34	94	36.18	916	5785	15.84
46	response to chemical stimulus	1	4.03E-04	15	94	15.96	346	5785	5.99
46	amine metabolic process	1	1.29E-09	19	94	20.22	219	5785	3.79
46	organic acid metabolic process	1	3.87E-11	24	94	25.54	303	5785	5.24
46	lyase activity	1	3.12E-04	7	94	7.45	81	5785	1.41
46	serine family amino acid metabolic process	1	3.82E-04	4	94	4.26	22	5785	0.39
46	sulfur metabolic process	1	8.10E-07	9	94	9.58	65	5785	1.13
46	carbon-oxygen lyase activity	1	2.06E-05	6	94	6.39	36	5785	0.63
46	cell wall organization and biogenesis	1	2.29E-04	11	94	11.71	190	5785	3.29
46	amine biosynthetic process	1	8.26E-14	18	94	19.15	111	5785	1.92
46	glutamine family amino acid metabolic process	1	6.01E-04	5	94	5.32	43	5785	0.75
46	glutamine family amino acid biosynthetic process	1	6.19E-05	5	94	5.32	27	5785	0.47
46	vitamin metabolic process	1	7.34E-05	8	94	8.52	87	5785	1.51
46	vitamin biosynthetic process	1	3.94E-07	8	94	8.52	44	5785	0.77
46	transferase activity, transferring alkyl or aryl (other than methyl) groups	1	2.94E-04	5	94	5.32	37	5785	0.64
46	sulfur utilization	1	4.59E-04	3	94	3.20	10	5785	0.18
46	monocarboxylic acid transporter activity	1	5.78E-05	4	94	4.26	14	5785	0.25
46	hydro-lyase activity	1	6.19E-05	5	94	5.32	27	5785	0.47
46	serine family amino acid biosynthetic process	1	2.93E-05	4	94	4.26	12	5785	0.21
46	arginine metabolic process	1	7.78E-05	4	94	4.26	15	5785	0.26
46	nonprotein amino acid metabolic process	1	3.25E-04	3	94	3.20	9	5785	0.16
46	arginine biosynthetic process	1	1.27E-05	4	94	4.26	10	5785	0.18
46	sulfur compound biosynthetic process	1	1.68E-04	4	94	4.26	18	5785	0.32
46	biotin metabolic process	1	8.02E-05	3	94	3.20	6	5785	0.11
47	generation of precursor metabolites and energy	1	6.38E-06	27	199	13.57	311	5785	5.38
47	cofactor metabolic process	1	5.72E-04	15	199	7.54	167	5785	2.89
47	amine metabolic process	1	2.08E-08	26	199	13.07	219	5785	3.79
47	organic acid metabolic process	1	3.66E-07	29	199	14.58	303	5785	5.24
47	carbohydrate metabolic process	1	5.10E-06	21	199	10.56	203	5785	3.51
47	amine biosynthetic process	1	4.80E-09	19	199	9.55	111	5785	1.92
47	glutamine family amino acid metabolic process	1	1.15E-05	9	199	4.53	43	5785	0.75
47	glutamine family amino acid biosynthetic process	1	2.53E-05	7	199	3.52	27	5785	0.47
47	vitamin metabolic process	1	6.93E-06	13	199	6.54	87	5785	1.51
47	vitamin biosynthetic process	1	6.66E-04	7	199	3.52	44	5785	0.77
47	response to oxidative stress	1	3.80E-04	9	199	4.53	66	5785	1.15
47	energy reserve metabolic process	1	2.37E-06	9	199	4.53	36	5785	0.63
47	aromatic amino acid family metabolic process	1	5.94E-04	5	199	2.52	21	5785	0.37
47	trehalose metabolic process	1	4.38E-05	4	199	2.02	7	5785	0.13
47	disaccharide metabolic process	1	2.42E-04	4	199	2.02	10	5785	0.18
47	integral to mitochondrial outer membrane	1	7.61E-04	4	199	2.02	13	5785	0.23
47	glucose transport	1	7.43E-04	3	199	1.51	6	5785	0.11
47	transferase activity, transferring acyl groups, acyl groups converted into alkyl on transfer	1	2.42E-04	4	199	2.02	10	5785	0.18
47	transaminase activity	1	1.47E-04	5	199	2.52	16	5785	0.28
47	arginine metabolic process	1	5.94E-06	6	199	3.02	15	5785	0.26
47	nonprotein amino acid metabolic process	1	1.49E-04	4	199	2.02	9	5785	0.16
47	nonprotein amino acid biosynthetic process	1	7.43E-04	3	199	1.51	6	5785	0.11
47	arginine biosynthetic process	1	2.88E-07	6	199	3.02	10	5785	0.18
47	biotin metabolic process	1	7.43E-04	3	199	1.51	6	5785	0.11
48	cofactor metabolic process	1	5.43E-04	15	198	7.58	167	5785	2.89
48	amine metabolic process	1	4.20E-09	27	198	13.64	219	5785	3.79
48	organic acid metabolic process	1	1.72E-09	33	198	16.67	303	5785	5.24
48	amine biosynthetic process	1	4.41E-09	19	198	9.60	111	5785	1.92
48	glutamine family amino acid metabolic process	1	8.45E-05	8	198	4.05	43	5785	0.75
48	glutamine family amino acid biosynthetic process	1	2.42E-04	6	198	3.04	27	5785	0.47
48	aromatic compound metabolic process	1	6.39E-04	8	198	4.05	57	5785	0.99
48	heterocycle metabolic process	1	7.05E-04	9	198	4.55	72	5785	1.25
48	vitamin metabolic process	1	2.70E-08	16	198	8.09	87	5785	1.51
48	vitamin biosynthetic process	1	1.63E-07	11	198	5.56	44	5785	0.77
48	aromatic amino acid family metabolic process	1	5.80E-04	5	198	2.53	21	5785	0.37
48	NAD metabolic process	1	5.80E-04	5	198	2.53	21	5785	0.37
48	lysine metabolic process	1	1.47E-04	4	198	2.03	9	5785	0.16
48	thiamin metabolic process	1	4.55E-04	5	198	2.53	20	5785	0.35
48	transaminase activity	1	1.66E-08	8	198	4.05	16	5785	0.28
48	arginine metabolic process	1	8.57E-09	8	198	4.05	15	5785	0.26
48	arginine biosynthetic process	1	2.79E-07	6	198	3.04	10	5785	0.18
48	biotin metabolic process	1	7.32E-04	3	198	1.52	6	5785	0.11
49	oxidoreductase activity	1	1.45E-07	20	115	17.40	261	5785	4.52
49	biosynthetic process	1	2.69E-18	58	115	50.44	916	5785	15.84
49	amine metabolic process	1	2.49E-24	36	115	31.31	219	5785	3.79
49	organic acid metabolic process	1	1.84E-24	41	115	35.66	303	5785	5.24
49	lyase activity	1	3.73E-06	10	115	8.70	81	5785	1.41
49	sulfur metabolic process	1	4.64E-07	10	115	8.70	65	5785	1.13
49	sulfur amino acid metabolic process	1	3.73E-04	5	115	4.35	32	5785	0.56
49	alcohol metabolic process	1	2.75E-06	14	115	12.18	160	5785	2.77
49	oxidoreductase activity, acting on CH-OH group of donors	1	7.20E-04	7	115	6.09	76	5785	1.32
49	amine biosynthetic process	1	9.49E-33	34	115	29.57	111	5785	1.92
49	glutamine family amino acid metabolic process	1	7.18E-09	10	115	8.70	43	5785	0.75
49	glutamine family amino acid biosynthetic process	1	4.13E-11	10	115	8.70	27	5785	0.47
49	aromatic compound metabolic process	1	1.43E-06	9	115	7.83	57	5785	0.99
49	heterocycle metabolic process	1	5.18E-04	7	115	6.09	72	5785	1.25
49	vitamin metabolic process	1	3.02E-04	8	115	6.96	87	5785	1.51
49	lipid biosynthetic process	1	1.29E-04	10	115	8.70	121	5785	2.10
49	vitamin biosynthetic process	1	2.13E-05	7	115	6.09	44	5785	0.77
49	aromatic amino acid family metabolic process	1	3.13E-09	8	115	6.96	21	5785	0.37
49	aromatic compound biosynthetic process	1	1.69E-08	7	115	6.09	17	5785	0.30
49	biogenic amine biosynthetic process	1	3.66E-04	4	115	3.48	18	5785	0.32
49	histidine metabolic process	1	4.94E-06	5	115	4.35	14	5785	0.25
49	tryptophan metabolic process	1	2.84E-05	4	115	3.48	10	5785	0.18
49	monooxygenase activity	1	2.53E-04	3	115	2.61	7	5785	0.13
49	oxidoreductase activity, acting on paired donors, with incorporation or reduction of molecular oxygen	1	8.29E-04	3	115	2.61	10	5785	0.18
49	transferase activity, transferring alkyl or aryl (other than methyl) groups	1	7.61E-05	6	115	5.22	37	5785	0.64
49	oxidoreductase activity, acting on the aldehyde or oxo group of donors, NAD or NADP as acceptor	1	2.89E-04	4	115	3.48	17	5785	0.30
49	oxidoreductase activity, acting on the aldehyde or oxo group of donors	1	8.22E-04	4	115	3.48	22	5785	0.39
49	aspartate family amino acid metabolic process	1	2.23E-06	8	115	6.96	45	5785	0.78
49	aspartate family amino acid biosynthetic process	1	2.65E-05	5	115	4.35	19	5785	0.33
49	lysine metabolic process	1	5.89E-04	3	115	2.61	9	5785	0.16
49	carbon-nitrogen lyase activity	1	7.43E-05	3	115	2.61	5	5785	0.09
49	sterol metabolic process	1	3.02E-10	11	115	9.57	42	5785	0.73
49	transaminase activity	1	3.69E-07	6	115	5.22	16	5785	0.28
49	methionine metabolic process	1	9.80E-04	4	115	3.48	23	5785	0.40
49	arginine metabolic process	1	1.60E-12	9	115	7.83	15	5785	0.26
49	sterol biosynthetic process	1	2.90E-10	10	115	8.70	32	5785	0.56
49	nonprotein amino acid metabolic process	1	3.37E-07	5	115	4.35	9	5785	0.16
49	nonprotein amino acid biosynthetic process	1	1.47E-04	3	115	2.61	6	5785	0.11
49	arginine biosynthetic process	1	3.48E-15	9	115	7.83	10	5785	0.18
49	ornithine metabolic process	1	2.16E-06	4	115	3.48	6	5785	0.11
49	sulfur compound biosynthetic process	1	3.66E-04	4	115	3.48	18	5785	0.32
49	carbon-nitrogen ligase activity, with glutamine as amido-N-donor	1	8.29E-04	3	115	2.61	10	5785	0.18
50	oxidoreductase activity	1	1.29E-12	38	231	16.46	261	5785	4.52
50	biosynthetic process	1	1.70E-12	79	231	34.20	916	5785	15.84
50	amine metabolic process	1	1.27E-23	48	231	20.78	219	5785	3.79
50	organic acid metabolic process	1	3.87E-27	60	231	25.98	303	5785	5.24
50	lyase activity	1	7.56E-05	12	231	5.20	81	5785	1.41
50	serine family amino acid metabolic process	1	1.65E-04	6	231	2.60	22	5785	0.39
50	sulfur metabolic process	1	1.76E-07	14	231	6.07	65	5785	1.13
50	lipid metabolic process	1	8.77E-04	20	231	8.66	232	5785	4.02
50	alcohol metabolic process	1	4.60E-06	20	231	8.66	160	5785	2.77
50	monocarboxylic acid metabolic process	1	8.47E-04	13	231	5.63	119	5785	2.06
50	amine catabolic process	1	1.71E-04	7	231	3.04	31	5785	0.54
50	serine family amino acid catabolic process	1	5.92E-04	3	231	1.30	5	5785	0.09
50	oxidoreductase activity, acting on the CH-NH2 group of donors	1	2.08E-05	5	231	2.17	10	5785	0.18
50	amine biosynthetic process	1	8.62E-29	40	231	17.32	111	5785	1.92
50	glutamine family amino acid metabolic process	1	3.80E-05	9	231	3.90	43	5785	0.75
50	glutamine family amino acid biosynthetic process	1	5.52E-07	9	231	3.90	27	5785	0.47
50	aromatic compound metabolic process	1	3.29E-09	15	231	6.50	57	5785	0.99
50	heterocycle metabolic process	1	4.08E-06	13	231	5.63	72	5785	1.25
50	vitamin metabolic process	1	1.34E-06	15	231	6.50	87	5785	1.51
50	biogenic amine metabolic process	1	2.79E-04	6	231	2.60	24	5785	0.42
50	transcription corepressor activity	1	4.05E-04	5	231	2.17	17	5785	0.30
50	lipid biosynthetic process	1	2.96E-04	14	231	6.07	121	5785	2.10
50	vitamin biosynthetic process	1	7.75E-07	11	231	4.77	44	5785	0.77
50	cyclohydrolase activity	1	7.89E-05	4	231	1.74	7	5785	0.13
50	aromatic amino acid family metabolic process	1	4.27E-08	9	231	3.90	21	5785	0.37
50	aromatic compound biosynthetic process	1	2.04E-06	7	231	3.04	17	5785	0.30
50	histidine metabolic process	1	8.72E-06	6	231	2.60	14	5785	0.25
50	tryptophan metabolic process	1	4.30E-04	4	231	1.74	10	5785	0.18
50	transferase activity, transferring alkyl or aryl (other than methyl) groups	1	5.45E-04	7	231	3.04	37	5785	0.64
50	oxidoreductase activity, acting on the aldehyde or oxo group of donors, NAD or NADP as acceptor	1	4.05E-04	5	231	2.17	17	5785	0.30
50	organic acid transporter activity	1	8.23E-04	8	231	3.47	51	5785	0.89
50	aspartate family amino acid metabolic process	1	1.10E-07	12	231	5.20	45	5785	0.78
50	aspartate family amino acid biosynthetic process	1	2.96E-07	8	231	3.47	19	5785	0.33
50	lysine metabolic process	1	2.89E-07	6	231	2.60	9	5785	0.16
50	vitamin transport	1	7.89E-05	4	231	1.74	7	5785	0.13
50	branched chain family amino acid metabolic process	1	2.17E-05	6	231	2.60	16	5785	0.28
50	sterol metabolic process	1	2.52E-11	15	231	6.50	42	5785	0.73
50	transaminase activity	1	1.24E-06	7	231	3.04	16	5785	0.28
50	hydro-lyase activity	1	5.55E-04	6	231	2.60	27	5785	0.47
50	arginine metabolic process	1	2.90E-08	8	231	3.47	15	5785	0.26
50	sterol biosynthetic process	1	4.41E-12	14	231	6.07	32	5785	0.56
50	nonprotein amino acid metabolic process	1	1.07E-05	5	231	2.17	9	5785	0.16
50	arginine biosynthetic process	1	2.41E-10	8	231	3.47	10	5785	0.18
50	sulfur compound biosynthetic process	1	5.43E-04	5	231	2.17	18	5785	0.32
51	oxidoreductase activity	1	1.94E-07	29	224	12.95	261	5785	4.52
51	response to stress	1	7.61E-04	32	224	14.29	461	5785	7.97
51	cell wall	1	2.05E-05	14	224	6.25	98	5785	1.70
51	protein folding	1	3.16E-04	11	224	4.92	83	5785	1.44
51	protein refolding	1	2.37E-04	4	224	1.79	9	5785	0.16
51	carbohydrate metabolic process	1	9.89E-05	20	224	8.93	203	5785	3.51
51	vitamin metabolic process	1	1.53E-07	16	224	7.15	87	5785	1.51
51	vitamin biosynthetic process	1	5.69E-07	11	224	4.92	44	5785	0.77
51	peroxidase activity	1	4.71E-04	5	224	2.24	18	5785	0.32
51	structural constituent of cell wall	1	4.31E-06	6	224	2.68	13	5785	0.23
51	thiamin metabolic process	1	3.76E-07	8	224	3.58	20	5785	0.35
52	biosynthetic process	1	1.32E-10	28	51	54.91	916	5785	15.84
52	amine metabolic process	1	7.37E-15	19	51	37.26	219	5785	3.79
52	organic acid metabolic process	1	7.96E-17	23	51	45.10	303	5785	5.24
52	lyase activity	1	6.81E-05	6	51	11.77	81	5785	1.41
52	sulfur metabolic process	1	1.93E-05	6	51	11.77	65	5785	1.13
52	carbon-oxygen lyase activity	1	2.56E-04	4	51	7.85	36	5785	0.63
52	amine biosynthetic process	1	4.98E-19	18	51	35.30	111	5785	1.92
52	glutamine family amino acid metabolic process	1	1.65E-06	6	51	11.77	43	5785	0.75
52	glutamine family amino acid biosynthetic process	1	8.92E-08	6	51	11.77	27	5785	0.47
52	aromatic compound metabolic process	1	1.29E-04	5	51	9.81	57	5785	0.99
52	heterocycle metabolic process	1	3.91E-04	5	51	9.81	72	5785	1.25
52	vitamin metabolic process	1	7.10E-07	8	51	15.69	87	5785	1.51
52	vitamin biosynthetic process	1	2.87E-09	8	51	15.69	44	5785	0.77
52	aromatic amino acid family metabolic process	1	2.87E-05	4	51	7.85	21	5785	0.37
52	aromatic compound biosynthetic process	1	4.02E-04	3	51	5.89	17	5785	0.30
52	histidine metabolic process	1	5.03E-06	4	51	7.85	14	5785	0.25
52	transferase activity, transferring alkyl or aryl (other than methyl) groups	1	2.86E-04	4	51	7.85	37	5785	0.64
52	transaminase activity	1	3.33E-04	3	51	5.89	16	5785	0.28
52	hydro-lyase activity	1	8.10E-05	4	51	7.85	27	5785	0.47
52	arginine metabolic process	1	1.22E-07	5	51	9.81	15	5785	0.26
52	nonprotein amino acid metabolic process	1	6.54E-07	4	51	7.85	9	5785	0.16
52	arginine biosynthetic process	1	1.06E-08	5	51	9.81	10	5785	0.18
52	ornithine metabolic process	1	1.27E-05	3	51	5.89	6	5785	0.11
52	sulfur compound biosynthetic process	1	1.50E-05	4	51	7.85	18	5785	0.32
52	biotin metabolic process	1	1.27E-05	3	51	5.89	6	5785	0.11
53	amine metabolic process	1	2.45E-11	30	195	15.39	219	5785	3.79
53	organic acid metabolic process	1	6.26E-11	35	195	17.95	303	5785	5.24
53	sulfur metabolic process	1	8.75E-06	11	195	5.65	65	5785	1.13
53	response to pheromone	1	6.86E-04	10	195	5.13	88	5785	1.53
53	regulation of signal transduction	1	3.27E-04	5	195	2.57	19	5785	0.33
53	amine biosynthetic process	1	1.19E-13	24	195	12.31	111	5785	1.92
53	glutamine family amino acid metabolic process	1	7.59E-05	8	195	4.11	43	5785	0.75
53	glutamine family amino acid biosynthetic process	1	1.85E-06	8	195	4.11	27	5785	0.47
53	aromatic compound metabolic process	1	5.77E-04	8	195	4.11	57	5785	0.99
53	vitamin metabolic process	1	5.55E-06	13	195	6.67	87	5785	1.51
53	vitamin biosynthetic process	1	1.37E-06	10	195	5.13	44	5785	0.77
53	aromatic amino acid family metabolic process	1	3.46E-06	7	195	3.59	21	5785	0.37
53	aromatic compound biosynthetic process	1	1.84E-04	5	195	2.57	17	5785	0.30
53	transferase activity, transferring alkyl or aryl (other than methyl) groups	1	1.93E-04	7	195	3.59	37	5785	0.64
53	structural constituent of cell wall	1	7.05E-04	4	195	2.06	13	5785	0.23
53	adaptation of signaling pathway	1	7.05E-04	4	195	2.06	13	5785	0.23
53	transaminase activity	1	8.20E-06	6	195	3.08	16	5785	0.28
53	arginine metabolic process	1	5.28E-06	6	195	3.08	15	5785	0.26
53	arginine biosynthetic process	1	2.55E-07	6	195	3.08	10	5785	0.18
53	sulfur compound biosynthetic process	1	1.80E-05	6	195	3.08	18	5785	0.32
53	biotin metabolic process	1	1.78E-05	4	195	2.06	6	5785	0.11
54	biosynthetic process	1	6.61E-08	49	146	33.57	916	5785	15.84
54	amine metabolic process	1	2.09E-20	36	146	24.66	219	5785	3.79
54	organic acid metabolic process	1	8.63E-23	44	146	30.14	303	5785	5.24
54	lyase activity	1	3.12E-05	10	146	6.85	81	5785	1.41
54	sulfur metabolic process	1	4.20E-06	10	146	6.85	65	5785	1.13
54	amine biosynthetic process	1	1.59E-27	33	146	22.61	111	5785	1.92
54	glutamine family amino acid metabolic process	1	7.24E-08	10	146	6.85	43	5785	0.75
54	glutamine family amino acid biosynthetic process	1	4.50E-10	10	146	6.85	27	5785	0.47
54	aromatic compound metabolic process	1	1.13E-08	12	146	8.22	57	5785	0.99
54	heterocycle metabolic process	1	1.08E-05	10	146	6.85	72	5785	1.25
54	vitamin metabolic process	1	2.53E-08	14	146	9.59	87	5785	1.51
54	biogenic amine metabolic process	1	2.76E-04	5	146	3.43	24	5785	0.42
54	vitamin biosynthetic process	1	1.08E-06	9	146	6.17	44	5785	0.77
54	aromatic amino acid family metabolic process	1	7.37E-10	9	146	6.17	21	5785	0.37
54	aromatic compound biosynthetic process	1	8.89E-08	7	146	4.80	17	5785	0.30
54	biogenic amine biosynthetic process	1	9.04E-04	4	146	2.74	18	5785	0.32
54	histidine metabolic process	1	3.20E-04	4	146	2.74	14	5785	0.25
54	tryptophan metabolic process	1	7.27E-05	4	146	2.74	10	5785	0.18
54	transferase activity, transferring alkyl or aryl (other than methyl) groups	1	2.84E-04	6	146	4.11	37	5785	0.64
54	aspartate family amino acid metabolic process	1	1.15E-04	7	146	4.80	45	5785	0.78
54	carbon-nitrogen lyase activity	1	1.52E-04	3	146	2.06	5	5785	0.09
54	transaminase activity	1	1.52E-06	6	146	4.11	16	5785	0.28
54	arginine metabolic process	1	1.43E-11	9	146	6.17	15	5785	0.26
54	nonprotein amino acid metabolic process	1	1.11E-06	5	146	3.43	9	5785	0.16
54	nonprotein amino acid biosynthetic process	1	2.98E-04	3	146	2.06	6	5785	0.11
54	arginine biosynthetic process	1	3.18E-14	9	146	6.17	10	5785	0.18
54	ornithine metabolic process	1	5.62E-06	4	146	2.74	6	5785	0.11
54	sulfur compound biosynthetic process	1	3.37E-06	6	146	4.11	18	5785	0.32
54	biotin metabolic process	1	2.98E-04	3	146	2.06	6	5785	0.11
55	generation of precursor metabolites and energy	1	6.36E-09	35	224	15.63	311	5785	5.38
55	oxidoreductase activity	1	5.41E-08	30	224	13.40	261	5785	4.52
55	mitochondrial membrane part	1	1.61E-05	14	224	6.25	96	5785	1.66
55	electron transport	1	1.75E-04	7	224	3.13	32	5785	0.56
55	mitochondrial electron transport chain	1	3.14E-05	7	224	3.13	25	5785	0.44
55	respiratory chain complex III	1	3.82E-04	4	224	1.79	10	5785	0.18
55	cell wall	1	8.96E-05	13	224	5.81	98	5785	1.70
55	carbohydrate metabolic process	1	5.05E-08	26	224	11.61	203	5785	3.51
55	hexose metabolic process	1	3.16E-04	11	224	4.92	83	5785	1.44
55	alcohol metabolic process	1	4.21E-04	16	224	7.15	160	5785	2.77
55	glucose metabolic process	1	5.63E-04	9	224	4.02	62	5785	1.08
55	cell adhesion	1	6.20E-04	5	224	2.24	19	5785	0.33
55	vitamin metabolic process	1	3.47E-09	18	224	8.04	87	5785	1.51
55	carbohydrate transport	1	2.85E-06	9	224	4.02	33	5785	0.58
55	vitamin biosynthetic process	1	5.96E-08	12	224	5.36	44	5785	0.77
55	hexose transport	1	2.34E-05	7	224	3.13	24	5785	0.42
55	thiamin metabolic process	1	1.93E-08	9	224	4.02	20	5785	0.35
55	oxidoreductase activity, acting on NADH or NADPH	1	3.18E-05	5	224	2.24	11	5785	0.20
55	sugar transporter activity	1	1.83E-04	6	224	2.68	23	5785	0.40
55	electron carrier activity	1	1.40E-04	6	224	2.68	22	5785	0.39
55	oxidoreductase activity, acting on CH2 groups	1	5.41E-04	3	224	1.34	5	5785	0.09
56	oxidoreductase activity	1	5.34E-04	19	183	10.39	261	5785	4.52
56	biosynthetic process	1	4.01E-05	50	183	27.33	916	5785	15.84
56	cell wall	1	5.27E-05	12	183	6.56	98	5785	1.70
56	response to chemical stimulus	1	5.11E-04	23	183	12.57	346	5785	5.99
56	amine metabolic process	1	7.84E-13	31	183	16.94	219	5785	3.79
56	organic acid metabolic process	1	1.95E-12	36	183	19.68	303	5785	5.24
56	lyase activity	1	9.52E-04	9	183	4.92	81	5785	1.41
56	sulfur metabolic process	1	9.08E-09	14	183	7.66	65	5785	1.13
56	sulfur amino acid metabolic process	1	4.86E-05	7	183	3.83	32	5785	0.56
56	carbon-oxygen lyase activity	1	1.08E-04	7	183	3.83	36	5785	0.63
56	cell wall organization and biogenesis	1	4.31E-07	21	183	11.48	190	5785	3.29
56	chitin- and beta-glucan-containing cell wall organization and biogenesis	1	1.22E-05	8	183	4.38	36	5785	0.63
56	cell wall biosynthetic process	1	1.25E-04	6	183	3.28	26	5785	0.45
56	amine biosynthetic process	1	2.81E-14	24	183	13.12	111	5785	1.92
56	vitamin metabolic process	1	4.38E-07	14	183	7.66	87	5785	1.51
56	vitamin biosynthetic process	1	7.26E-08	11	183	6.02	44	5785	0.77
56	NAD biosynthetic process	1	9.92E-04	3	183	1.64	7	5785	0.13
56	pyridine nucleotide biosynthetic process	1	1.75E-04	4	183	2.19	10	5785	0.18
56	structural constituent of cell wall	1	4.13E-08	7	183	3.83	13	5785	0.23
56	aspartate family amino acid metabolic process	1	6.80E-05	8	183	4.38	45	5785	0.78
56	sulfur utilization	1	6.65E-06	5	183	2.74	10	5785	0.18
56	branched chain family amino acid metabolic process	1	9.86E-05	5	183	2.74	16	5785	0.28
56	monocarboxylic acid transporter activity	1	7.56E-04	4	183	2.19	14	5785	0.25
56	transaminase activity	1	9.86E-05	5	183	2.74	16	5785	0.28
56	hydro-lyase activity	1	1.57E-04	6	183	3.28	27	5785	0.47
56	serine family amino acid biosynthetic process	1	3.93E-04	4	183	2.19	12	5785	0.21
56	methionine metabolic process	1	4.51E-06	7	183	3.83	23	5785	0.40
56	arginine metabolic process	1	1.01E-03	4	183	2.19	15	5785	0.26
56	arginine biosynthetic process	1	1.75E-04	4	183	2.19	10	5785	0.18
56	sulfur compound biosynthetic process	1	6.70E-07	7	183	3.83	18	5785	0.32
56	biotin metabolic process	1	1.38E-05	4	183	2.19	6	5785	0.11
57	oxidoreductase activity	1	2.75E-06	17	103	16.51	261	5785	4.52
57	biosynthetic process	1	1.19E-13	48	103	46.61	916	5785	15.84
57	response to drug	1	2.41E-04	9	103	8.74	119	5785	2.06
57	amine metabolic process	1	2.97E-31	40	103	38.84	219	5785	3.79
57	organic acid metabolic process	1	2.24E-31	45	103	43.69	303	5785	5.24
57	lyase activity	1	1.43E-07	11	103	10.68	81	5785	1.41
57	serine family amino acid metabolic process	1	5.42E-04	4	103	3.89	22	5785	0.39
57	sulfur metabolic process	1	9.75E-10	12	103	11.66	65	5785	1.13
57	sulfur amino acid metabolic process	1	1.08E-06	7	103	6.80	32	5785	0.56
57	carbon-oxygen lyase activity	1	3.48E-05	6	103	5.83	36	5785	0.63
57	amine biosynthetic process	1	2.13E-39	37	103	35.93	111	5785	1.92
57	glutamine family amino acid metabolic process	1	4.31E-08	9	103	8.74	43	5785	0.75
57	glutamine family amino acid biosynthetic process	1	1.29E-08	8	103	7.77	27	5785	0.47
57	aromatic compound metabolic process	1	5.59E-07	9	103	8.74	57	5785	0.99
57	heterocycle metabolic process	1	2.64E-04	7	103	6.80	72	5785	1.25
57	vitamin metabolic process	1	2.05E-05	9	103	8.74	87	5785	1.51
57	biogenic amine metabolic process	1	7.66E-04	4	103	3.89	24	5785	0.42
57	vitamin biosynthetic process	1	1.03E-05	7	103	6.80	44	5785	0.77
57	aromatic amino acid family metabolic process	1	4.38E-08	7	103	6.80	21	5785	0.37
57	aromatic compound biosynthetic process	1	2.91E-07	6	103	5.83	17	5785	0.30
57	histidine metabolic process	1	8.27E-05	4	103	3.89	14	5785	0.25
57	tryptophan metabolic process	1	6.01E-04	3	103	2.92	10	5785	0.18
57	transferase activity, transferring alkyl or aryl (other than methyl) groups	1	4.09E-05	6	103	5.83	37	5785	0.64
57	aspartate family amino acid metabolic process	1	1.38E-14	14	103	13.60	45	5785	0.78
57	aspartate family amino acid biosynthetic process	1	1.01E-11	9	103	8.74	19	5785	0.33
57	lysine metabolic process	1	1.93E-07	5	103	4.86	9	5785	0.16
57	sulfur utilization	1	1.83E-05	4	103	3.89	10	5785	0.18
57	branched chain family amino acid metabolic process	1	1.46E-04	4	103	3.89	16	5785	0.28
57	transferase activity, transferring acyl groups, acyl groups converted into alkyl on transfer	1	6.01E-04	3	103	2.92	10	5785	0.18
57	transaminase activity	1	6.07E-06	5	103	4.86	16	5785	0.28
57	hydro-lyase activity	1	9.59E-05	5	103	4.86	27	5785	0.47
57	serine family amino acid biosynthetic process	1	4.20E-05	4	103	3.89	12	5785	0.21
57	methionine metabolic process	1	8.97E-08	7	103	6.80	23	5785	0.40
57	arginine metabolic process	1	2.65E-09	7	103	6.80	15	5785	0.26
57	nonprotein amino acid metabolic process	1	1.12E-05	4	103	3.89	9	5785	0.16
57	arginine biosynthetic process	1	5.31E-11	7	103	6.80	10	5785	0.18
57	ornithine metabolic process	1	1.05E-04	3	103	2.92	6	5785	0.11
57	sulfur compound biosynthetic process	1	4.30E-07	6	103	5.83	18	5785	0.32
57	sulfur amino acid biosynthetic process	1	1.83E-05	4	103	3.89	10	5785	0.18
58	generation of precursor metabolites and energy	1	1.70E-04	24	201	11.95	311	5785	5.38
58	catabolic process	1	4.17E-05	30	201	14.93	400	5785	6.92
58	carbohydrate metabolic process	1	2.15E-04	18	201	8.96	203	5785	3.51
58	carbohydrate catabolic process	1	2.12E-05	10	201	4.98	57	5785	0.99
58	aldo-keto reductase activity	1	8.87E-05	4	201	2	8	5785	0.14
58	glutathione metabolic process	1	7.47E-05	5	201	2.49	14	5785	0.25
58	pentose metabolic process	1	1.88E-05	5	201	2.49	11	5785	0.20
58	pentose catabolic process	1	3.92E-04	3	201	1.50	5	5785	0.09
58	siderophore transport	1	1.55E-04	4	201	2	9	5785	0.16
59	generation of precursor metabolites and energy	1	1.68E-07	32	220	14.55	311	5785	5.38
59	oxidoreductase activity	1	3.57E-08	30	220	13.64	261	5785	4.52
59	mitochondrial membrane part	1	8.48E-08	17	220	7.73	96	5785	1.66
59	electron transport	1	1.60E-07	10	220	4.55	32	5785	0.56
59	oxidative phosphorylation	1	6.08E-07	11	220	5	45	5785	0.78
59	mitochondrial electron transport chain	1	1.70E-07	9	220	4.10	25	5785	0.44
59	cofactor metabolic process	1	1.81E-04	17	220	7.73	167	5785	2.89
59	respiratory chain complex III	1	1.64E-05	5	220	2.28	10	5785	0.18
59	amine metabolic process	1	4.21E-08	27	220	12.28	219	5785	3.79
59	organic acid metabolic process	1	9.13E-08	32	220	14.55	303	5785	5.24
59	carbohydrate metabolic process	1	2.30E-04	19	220	8.64	203	5785	3.51
59	amine catabolic process	1	9.36E-04	6	220	2.73	31	5785	0.54
59	amine biosynthetic process	1	4.23E-09	20	220	9.10	111	5785	1.92
59	glutamine family amino acid metabolic process	1	2.58E-05	9	220	4.10	43	5785	0.75
59	glutamine family amino acid biosynthetic process	1	4.84E-05	7	220	3.19	27	5785	0.47
59	vitamin metabolic process	1	1.83E-08	17	220	7.73	87	5785	1.51
59	vitamin biosynthetic process	1	4.87E-08	12	220	5.46	44	5785	0.77
59	thiamin metabolic process	1	5.31E-06	7	220	3.19	20	5785	0.35
59	transaminase activity	1	1.64E-05	6	220	2.73	16	5785	0.28
59	arginine metabolic process	1	1.06E-05	6	220	2.73	15	5785	0.26
59	succinate dehydrogenase (ubiquinone) activity	1	9.88E-06	4	220	1.82	5	5785	0.09
59	nonprotein amino acid metabolic process	1	2.21E-04	4	220	1.82	9	5785	0.16
59	nonprotein amino acid biosynthetic process	1	9.97E-04	3	220	1.37	6	5785	0.11
59	arginine biosynthetic process	1	5.23E-07	6	220	2.73	10	5785	0.18
59	biotin metabolic process	1	9.97E-04	3	220	1.37	6	5785	0.11
60	cofactor metabolic process	1	4.10E-04	16	214	7.48	167	5785	2.89
60	cell wall	1	5.60E-05	13	214	6.08	98	5785	1.70
60	sulfur metabolic process	1	5.05E-07	13	214	6.08	65	5785	1.13
60	carbohydrate metabolic process	1	4.65E-04	18	214	8.42	203	5785	3.51
60	cell wall organization and biogenesis	1	2.05E-04	18	214	8.42	190	5785	3.29
60	structural constituent of cell wall	1	3.30E-06	6	214	2.81	13	5785	0.23
60	aspartic-type endopeptidase activity	1	1.13E-04	4	214	1.87	8	5785	0.14
60	sulfur compound biosynthetic process	1	3.82E-04	5	214	2.34	18	5785	0.32
60	biotin metabolic process	1	2.58E-05	4	214	1.87	6	5785	0.11
61	oxidoreductase activity	1	2.94E-04	22	218	10.10	261	5785	4.52
61	cell wall	1	3.08E-06	15	218	6.89	98	5785	1.70
61	sulfur metabolic process	1	4.17E-06	12	218	5.51	65	5785	1.13
61	peptidase activity	1	6.90E-04	12	218	5.51	108	5785	1.87
61	specific RNA polymerase II transcription factor activity	1	9.92E-04	7	218	3.22	43	5785	0.75
61	structural constituent of cell wall	1	7.29E-05	5	218	2.30	13	5785	0.23
61	sterol metabolic process	1	1.39E-04	8	218	3.67	42	5785	0.73
61	aspartic-type endopeptidase activity	1	3.71E-06	5	218	2.30	8	5785	0.14
61	sterol biosynthetic process	1	1.47E-04	7	218	3.22	32	5785	0.56
61	biotin metabolic process	1	9.70E-04	3	218	1.38	6	5785	0.11
62	oxidoreductase activity	1	3.45E-06	14	73	19.18	261	5785	4.52
62	biosynthetic process	1	1.90E-11	36	73	49.32	916	5785	15.84
62	amine metabolic process	1	7.65E-22	28	73	38.36	219	5785	3.79
62	organic acid metabolic process	1	2.34E-21	31	73	42.47	303	5785	5.24
62	lyase activity	1	6.70E-06	8	73	10.96	81	5785	1.41
62	sulfur metabolic process	1	1.48E-05	7	73	9.59	65	5785	1.13
62	sulfur amino acid metabolic process	1	6.42E-04	4	73	5.48	32	5785	0.56
62	carbon-oxygen lyase activity	1	7.74E-05	5	73	6.85	36	5785	0.63
62	oxidoreductase activity, acting on CH-OH group of donors	1	4.15E-05	7	73	9.59	76	5785	1.32
62	amine biosynthetic process	1	2.19E-27	26	73	35.62	111	5785	1.92
62	glutamine family amino acid metabolic process	1	8.53E-07	7	73	9.59	43	5785	0.75
62	glutamine family amino acid biosynthetic process	1	2.76E-08	7	73	9.59	27	5785	0.47
62	aromatic compound metabolic process	1	6.08E-06	7	73	9.59	57	5785	0.99
62	vitamin metabolic process	1	9.95E-05	7	73	9.59	87	5785	1.51
62	vitamin biosynthetic process	1	1.58E-05	6	73	8.22	44	5785	0.77
62	aromatic amino acid family metabolic process	1	1.53E-07	6	73	8.22	21	5785	0.37
62	aromatic compound biosynthetic process	1	1.53E-06	5	73	6.85	17	5785	0.30
62	histidine metabolic process	1	6.35E-04	3	73	4.11	14	5785	0.25
62	transferase activity, transferring alkyl or aryl (other than methyl) groups	1	8.87E-05	5	73	6.85	37	5785	0.64
62	aspartate family amino acid metabolic process	1	1.81E-05	6	73	8.22	45	5785	0.78
62	sulfur utilization	1	2.17E-04	3	73	4.11	10	5785	0.18
62	branched chain family amino acid metabolic process	1	3.79E-05	4	73	5.48	16	5785	0.28
62	transaminase activity	1	3.79E-05	4	73	5.48	16	5785	0.28
62	hydro-lyase activity	1	1.81E-05	5	73	6.85	27	5785	0.47
62	serine family amino acid biosynthetic process	1	3.91E-04	3	73	4.11	12	5785	0.21
62	methionine metabolic process	1	1.72E-04	4	73	5.48	23	5785	0.40
62	arginine metabolic process	1	1.50E-08	6	73	8.22	15	5785	0.26
62	nonprotein amino acid metabolic process	1	1.53E-04	3	73	4.11	9	5785	0.16
62	arginine biosynthetic process	1	6.62E-10	6	73	8.22	10	5785	0.18
63	oxidoreductase activity	1	3.26E-05	14	88	15.91	261	5785	4.52
63	biosynthetic process	1	3.69E-11	40	88	45.46	916	5785	15.84
63	response to drug	1	4.12E-04	8	88	9.10	119	5785	2.06
63	amine metabolic process	1	1.99E-20	29	88	32.96	219	5785	3.79
63	organic acid metabolic process	1	9.95E-22	34	88	38.64	303	5785	5.24
63	lyase activity	1	3.07E-06	9	88	10.23	81	5785	1.41
63	serine family amino acid metabolic process	1	2.97E-04	4	88	4.55	22	5785	0.39
63	sulfur metabolic process	1	4.59E-07	9	88	10.23	65	5785	1.13
63	sulfur amino acid metabolic process	1	1.06E-04	5	88	5.69	32	5785	0.56
63	carbon-oxygen lyase activity	1	1.41E-05	6	88	6.82	36	5785	0.63
63	oxidoreductase activity, acting on CH-OH group of donors	1	9.72E-04	6	88	6.82	76	5785	1.32
63	amine biosynthetic process	1	2.08E-26	27	88	30.69	111	5785	1.92
63	glutamine family amino acid metabolic process	1	1.95E-07	8	88	9.10	43	5785	0.75
63	glutamine family amino acid biosynthetic process	1	3.64E-09	8	88	9.10	27	5785	0.47
63	aromatic compound metabolic process	1	2.03E-04	6	88	6.82	57	5785	0.99
63	heterocycle metabolic process	1	7.29E-04	6	88	6.82	72	5785	1.25
63	vitamin metabolic process	1	5.60E-06	9	88	10.23	87	5785	1.51
63	vitamin biosynthetic process	1	2.36E-07	8	88	9.10	44	5785	0.77
63	aromatic amino acid family metabolic process	1	2.46E-04	4	88	4.55	21	5785	0.37
63	aromatic compound biosynthetic process	1	1.02E-04	4	88	4.55	17	5785	0.30
63	histidine metabolic process	1	1.31E-06	5	88	5.69	14	5785	0.25
63	aspartate family amino acid metabolic process	1	4.21E-06	7	88	7.96	45	5785	0.78
63	aspartate family amino acid biosynthetic process	1	1.63E-04	4	88	4.55	19	5785	0.33
63	sulfur utilization	1	3.78E-04	3	88	3.41	10	5785	0.18
63	hydro-lyase activity	1	2.39E-06	6	88	6.82	27	5785	0.47
63	serine family amino acid biosynthetic process	1	6.78E-04	3	88	3.41	12	5785	0.21
63	methionine metabolic process	1	3.55E-04	4	88	4.55	23	5785	0.40
63	arginine metabolic process	1	8.63E-10	7	88	7.96	15	5785	0.26
63	nonprotein amino acid metabolic process	1	5.95E-06	4	88	4.55	9	5785	0.16
63	arginine biosynthetic process	1	1.71E-11	7	88	7.96	10	5785	0.18
63	ornithine metabolic process	1	6.58E-05	3	88	3.41	6	5785	0.11
63	sulfur compound biosynthetic process	1	1.30E-04	4	88	4.55	18	5785	0.32
64	oxidoreductase activity	1	1.04E-06	18	107	16.83	261	5785	4.52
64	biosynthetic process	1	3.87E-08	40	107	37.39	916	5785	15.84
64	amine metabolic process	1	7.76E-19	30	107	28.04	219	5785	3.79
64	organic acid metabolic process	1	1.42E-20	36	107	33.65	303	5785	5.24
64	lyase activity	1	1.55E-05	9	107	8.42	81	5785	1.41
64	serine family amino acid metabolic process	1	2.04E-06	6	107	5.61	22	5785	0.39
64	sulfur metabolic process	1	2.01E-08	11	107	10.29	65	5785	1.13
64	sulfur amino acid metabolic process	1	2.13E-05	6	107	5.61	32	5785	0.56
64	oxidoreductase activity, acting on CH-OH group of donors	1	9.17E-06	9	107	8.42	76	5785	1.32
64	amine biosynthetic process	1	1.64E-22	26	107	24.30	111	5785	1.92
64	glutamine family amino acid metabolic process	1	6.03E-08	9	107	8.42	43	5785	0.75
64	glutamine family amino acid biosynthetic process	1	6.41E-10	9	107	8.42	27	5785	0.47
64	vitamin metabolic process	1	3.74E-06	10	107	9.35	87	5785	1.51
64	vitamin biosynthetic process	1	1.33E-05	7	107	6.55	44	5785	0.77
64	histidine metabolic process	1	3.46E-06	5	107	4.68	14	5785	0.25
64	aspartate family amino acid metabolic process	1	1.58E-04	6	107	5.61	45	5785	0.78
64	sulfur utilization	1	2.13E-05	4	107	3.74	10	5785	0.18
64	aryl-alcohol dehydrogenase activity	1	3.22E-04	3	107	2.81	8	5785	0.14
64	transaminase activity	1	1.70E-04	4	107	3.74	16	5785	0.28
64	serine family amino acid biosynthetic process	1	1.41E-06	5	107	4.68	12	5785	0.21
64	methionine metabolic process	1	5.09E-05	5	107	4.68	23	5785	0.40
64	arginine metabolic process	1	6.08E-11	8	107	7.48	15	5785	0.26
64	nonprotein amino acid metabolic process	1	1.30E-05	4	107	3.74	9	5785	0.16
64	arginine biosynthetic process	1	4.59E-13	8	107	7.48	10	5785	0.18
64	ornithine metabolic process	1	1.18E-04	3	107	2.81	6	5785	0.11
64	sulfur compound biosynthetic process	1	1.39E-05	5	107	4.68	18	5785	0.32
64	sulfur amino acid biosynthetic process	1	6.72E-04	3	107	2.81	10	5785	0.18
65	oxidoreductase activity	1	3.82E-04	14	110	12.73	261	5785	4.52
65	biosynthetic process	1	1.06E-11	47	110	42.73	916	5785	15.84
65	amine metabolic process	1	1.10E-21	33	110	30	219	5785	3.79
65	organic acid metabolic process	1	3.79E-22	38	110	34.55	303	5785	5.24
65	lyase activity	1	1.34E-04	8	110	7.28	81	5785	1.41
65	serine family amino acid metabolic process	1	2.40E-06	6	110	5.46	22	5785	0.39
65	sulfur metabolic process	1	2.08E-04	7	110	6.37	65	5785	1.13
65	glycine metabolic process	1	1.28E-04	3	110	2.73	6	5785	0.11
65	serine family amino acid catabolic process	1	6.51E-05	3	110	2.73	5	5785	0.09
65	oxidoreductase activity, acting on the CH-NH2 group of donors	1	7.28E-04	3	110	2.73	10	5785	0.18
65	amine biosynthetic process	1	1.23E-27	30	110	27.28	111	5785	1.92
65	glutamine family amino acid metabolic process	1	1.36E-05	7	110	6.37	43	5785	0.75
65	glutamine family amino acid biosynthetic process	1	4.82E-07	7	110	6.37	27	5785	0.47
65	aromatic compound metabolic process	1	8.96E-05	7	110	6.37	57	5785	0.99
65	heterocycle metabolic process	1	3.95E-04	7	110	6.37	72	5785	1.25
65	vitamin metabolic process	1	6.56E-08	12	110	10.91	87	5785	1.51
65	vitamin biosynthetic process	1	5.91E-09	10	110	9.10	44	5785	0.77
65	riboflavin and derivative metabolic process	1	3.49E-04	3	110	2.73	8	5785	0.14
65	cyclohydrolase activity	1	2.22E-04	3	110	2.73	7	5785	0.13
65	riboflavin metabolic process	1	1.28E-04	3	110	2.73	6	5785	0.11
65	aromatic amino acid family metabolic process	1	3.62E-05	5	110	4.55	21	5785	0.37
65	aromatic compound biosynthetic process	1	1.17E-05	5	110	4.55	17	5785	0.30
65	histidine metabolic process	1	1.09E-07	6	110	5.46	14	5785	0.25
65	transferase activity, transferring alkyl or aryl (other than methyl) groups	1	6.09E-04	5	110	4.55	37	5785	0.64
65	aspartate family amino acid metabolic process	1	1.59E-06	8	110	7.28	45	5785	0.78
65	aspartate family amino acid biosynthetic process	1	9.15E-07	6	110	5.46	19	5785	0.33
65	lysine metabolic process	1	1.45E-05	4	110	3.64	9	5785	0.16
65	carbon-nitrogen lyase activity	1	6.51E-05	3	110	2.73	5	5785	0.09
65	arginine metabolic process	1	4.21E-09	7	110	6.37	15	5785	0.26
65	nonprotein amino acid metabolic process	1	5.17E-04	3	110	2.73	9	5785	0.16
65	arginine biosynthetic process	1	8.50E-11	7	110	6.37	10	5785	0.18
65	sulfur compound biosynthetic process	1	3.08E-04	4	110	3.64	18	5785	0.32
65	carbon-nitrogen ligase activity, with glutamine as amido-N-donor	1	7.28E-04	3	110	2.73	10	5785	0.18
65	biotin metabolic process	1	1.28E-04	3	110	2.73	6	5785	0.11
66	generation of precursor metabolites and energy	1	8.75E-07	29	202	14.36	311	5785	5.38
66	cell wall	1	5.59E-04	11	202	5.45	98	5785	1.70
66	amine metabolic process	1	2.03E-04	19	202	9.41	219	5785	3.79
66	carbohydrate metabolic process	1	1.11E-07	24	202	11.89	203	5785	3.51
66	carbohydrate catabolic process	1	2.22E-05	10	202	4.96	57	5785	0.99
66	cell wall organization and biogenesis	1	9.02E-04	16	202	7.93	190	5785	3.29
66	glutamine family amino acid metabolic process	1	9.73E-05	8	202	3.97	43	5785	0.75
66	glutamine family amino acid biosynthetic process	1	2.69E-04	6	202	2.98	27	5785	0.47
66	energy reserve metabolic process	1	2.50E-05	8	202	3.97	36	5785	0.63
66	carbohydrate kinase activity	1	2.17E-04	5	202	2.48	17	5785	0.30
66	oxidoreductase activity, acting on the aldehyde or oxo group of donors	1	8.00E-04	5	202	2.48	22	5785	0.39
66	structural constituent of cell wall	1	8.05E-04	4	202	1.99	13	5785	0.23
66	integral to mitochondrial outer membrane	1	8.05E-04	4	202	1.99	13	5785	0.23
66	glucose transport	1	7.76E-04	3	202	1.49	6	5785	0.11
66	arginine metabolic process	1	1.11E-04	5	202	2.48	15	5785	0.26
66	nonprotein amino acid metabolic process	1	5.56E-06	5	202	2.48	9	5785	0.16
66	nonprotein amino acid biosynthetic process	1	2.05E-05	4	202	1.99	6	5785	0.11
66	arginine biosynthetic process	1	1.08E-05	5	202	2.48	10	5785	0.18
66	ornithine metabolic process	1	7.76E-04	3	202	1.49	6	5785	0.11
66	fructose metabolic process	1	7.76E-04	3	202	1.49	6	5785	0.11
66	phosphofructokinase activity	1	7.76E-04	3	202	1.49	6	5785	0.11
67	electron transport	1	4.09E-04	6	182	3.30	32	5785	0.56
67	oxidative phosphorylation	1	4.48E-04	7	182	3.85	45	5785	0.78
67	mitochondrial electron transport chain	1	9.28E-04	5	182	2.75	25	5785	0.44
67	cofactor metabolic process	1	1.64E-05	17	182	9.35	167	5785	2.89
67	amine metabolic process	1	4.99E-05	19	182	10.44	219	5785	3.79
67	organic acid metabolic process	1	7.23E-06	25	182	13.74	303	5785	5.24
67	amine biosynthetic process	1	1.59E-06	15	182	8.25	111	5785	1.92
67	glutamine family amino acid metabolic process	1	3.36E-04	7	182	3.85	43	5785	0.75
67	glutamine family amino acid biosynthetic process	1	1.42E-05	7	182	3.85	27	5785	0.47
67	vitamin metabolic process	1	4.09E-07	14	182	7.70	87	5785	1.51
67	vitamin biosynthetic process	1	6.78E-06	9	182	4.95	44	5785	0.77
67	receptor activity	1	9.85E-04	4	182	2.20	15	5785	0.26
67	transmembrane receptor activity	1	2.63E-04	4	182	2.20	11	5785	0.20
67	transaminase activity	1	5.50E-06	6	182	3.30	16	5785	0.28
67	arginine metabolic process	1	3.53E-06	6	182	3.30	15	5785	0.26
67	arginine biosynthetic process	1	1.69E-07	6	182	3.30	10	5785	0.18
67	biotin metabolic process	1	5.71E-04	3	182	1.65	6	5785	0.11
68	generation of precursor metabolites and energy	1	1.21E-07	31	206	15.05	311	5785	5.38
68	mitochondrial membrane part	1	5.52E-04	11	206	5.34	96	5785	1.66
68	oxidative phosphorylation	1	9.40E-04	7	206	3.40	45	5785	0.78
68	respiratory chain complex III	1	2.77E-04	4	206	1.95	10	5785	0.18
68	cell wall	1	1.65E-04	12	206	5.83	98	5785	1.70
68	carbohydrate metabolic process	1	2.45E-06	22	206	10.68	203	5785	3.51
68	hexose metabolic process	1	1.52E-04	11	206	5.34	83	5785	1.44
68	alcohol metabolic process	1	1.62E-04	16	206	7.77	160	5785	2.77
68	glucose metabolic process	1	3.04E-04	9	206	4.37	62	5785	1.08
68	carbohydrate catabolic process	1	8.29E-04	8	206	3.89	57	5785	0.99
68	vitamin metabolic process	1	6.74E-09	17	206	8.26	87	5785	1.51
68	carbohydrate transport	1	3.11E-11	13	206	6.32	33	5785	0.58
68	vitamin biosynthetic process	1	1.32E-04	8	206	3.89	44	5785	0.77
68	hexose transport	1	5.62E-12	12	206	5.83	24	5785	0.42
68	thiamin metabolic process	1	4.84E-05	6	206	2.92	20	5785	0.35
68	sugar transporter activity	1	8.33E-11	11	206	5.34	23	5785	0.40
68	glucose transporter activity	1	9.01E-11	10	206	4.86	18	5785	0.32
68	galactose transporter activity	1	8.22E-04	3	206	1.46	6	5785	0.11
68	positive regulation of carbohydrate metabolic process	1	4.22E-04	3	206	1.46	5	5785	0.09
69	oxidoreductase activity	1	7.15E-05	11	61	18.04	261	5785	4.52
69	biosynthetic process	1	1.61E-15	37	61	60.66	916	5785	15.84
69	amine metabolic process	1	2.53E-27	30	61	49.19	219	5785	3.79
69	organic acid metabolic process	1	2.04E-28	34	61	55.74	303	5785	5.24
69	lyase activity	1	1.93E-05	7	61	11.48	81	5785	1.41
69	sulfur metabolic process	1	5.45E-05	6	61	9.84	65	5785	1.13
69	amine biosynthetic process	1	2.60E-33	28	61	45.91	111	5785	1.92
69	glutamine family amino acid metabolic process	1	3.73E-10	9	61	14.76	43	5785	0.75
69	glutamine family amino acid biosynthetic process	1	3.53E-12	9	61	14.76	27	5785	0.47
69	aromatic compound metabolic process	1	5.31E-09	9	61	14.76	57	5785	0.99
69	heterocycle metabolic process	1	9.73E-05	6	61	9.84	72	5785	1.25
69	vitamin metabolic process	1	3.08E-05	7	61	11.48	87	5785	1.51
69	vitamin biosynthetic process	1	5.53E-06	6	61	9.84	44	5785	0.77
69	aromatic amino acid family metabolic process	1	1.74E-11	8	61	13.12	21	5785	0.37
69	aromatic compound biosynthetic process	1	1.21E-08	6	61	9.84	17	5785	0.30
69	biogenic amine biosynthetic process	1	8.13E-04	3	61	4.92	18	5785	0.32
69	histidine metabolic process	1	1.04E-05	4	61	6.56	14	5785	0.25
69	tryptophan metabolic process	1	1.27E-04	3	61	4.92	10	5785	0.18
69	transferase activity, transferring alkyl or aryl (other than methyl) groups	1	3.71E-05	5	61	8.20	37	5785	0.64
69	oxidoreductase activity, acting on the aldehyde or oxo group of donors, NAD or NADP as acceptor	1	6.83E-04	3	61	4.92	17	5785	0.30
69	aspartate family amino acid metabolic process	1	6.33E-06	6	61	9.84	45	5785	0.78
69	aspartate family amino acid biosynthetic process	1	9.59E-04	3	61	4.92	19	5785	0.33
69	lysine metabolic process	1	8.96E-05	3	61	4.92	9	5785	0.16
69	carbon-nitrogen lyase activity	1	1.10E-05	3	61	4.92	5	5785	0.09
69	transaminase activity	1	7.89E-09	6	61	9.84	16	5785	0.28
69	serine family amino acid biosynthetic process	1	2.29E-04	3	61	4.92	12	5785	0.21
69	arginine metabolic process	1	5.78E-13	8	61	13.12	15	5785	0.26
69	nonprotein amino acid metabolic process	1	1.36E-06	4	61	6.56	9	5785	0.16
69	arginine biosynthetic process	1	4.21E-15	8	61	13.12	10	5785	0.18
69	ornithine metabolic process	1	2.18E-05	3	61	4.92	6	5785	0.11
69	sulfur compound biosynthetic process	1	8.13E-04	3	61	4.92	18	5785	0.32
70	oxidoreductase activity	1	8.79E-04	15	133	11.28	261	5785	4.52
70	biosynthetic process	1	9.08E-06	41	133	30.83	916	5785	15.84
70	nucleotide biosynthetic process	1	3.65E-04	7	133	5.27	59	5785	1.02
70	response to chemical stimulus	1	3.12E-04	19	133	14.29	346	5785	5.99
70	amine metabolic process	1	9.44E-11	24	133	18.05	219	5785	3.79
70	organic acid metabolic process	1	6.46E-10	27	133	20.31	303	5785	5.24
70	sulfur metabolic process	1	1.47E-05	9	133	6.77	65	5785	1.13
70	amine biosynthetic process	1	3.27E-14	21	133	15.79	111	5785	1.92
70	glutamine family amino acid metabolic process	1	4.68E-05	7	133	5.27	43	5785	0.75
70	glutamine family amino acid biosynthetic process	1	1.75E-06	7	133	5.27	27	5785	0.47
70	nucleoside monophosphate metabolic process	1	7.91E-04	4	133	3.01	19	5785	0.33
70	vitamin metabolic process	1	2.61E-05	10	133	7.52	87	5785	1.51
70	vitamin biosynthetic process	1	3.75E-08	10	133	7.52	44	5785	0.77
70	cyclohydrolase activity	1	3.89E-04	3	133	2.26	7	5785	0.13
70	histidine metabolic process	1	2.24E-04	4	133	3.01	14	5785	0.25
70	structural constituent of cell wall	1	1.63E-04	4	133	3.01	13	5785	0.23
70	anion transporter activity	1	6.36E-04	4	133	3.01	18	5785	0.32
70	anion transport	1	5.04E-04	4	133	3.01	17	5785	0.30
70	monocarboxylic acid transporter activity	1	2.24E-04	4	133	3.01	14	5785	0.25
70	response to unfolded protein	1	2.99E-04	4	133	3.01	15	5785	0.26
70	transaminase activity	1	2.12E-05	5	133	3.76	16	5785	0.28
70	hydro-lyase activity	1	3.20E-04	5	133	3.76	27	5785	0.47
70	arginine metabolic process	1	5.57E-07	6	133	4.52	15	5785	0.26
70	nonprotein amino acid metabolic process	1	6.97E-07	5	133	3.76	9	5785	0.16
70	nonprotein amino acid biosynthetic process	1	2.26E-04	3	133	2.26	6	5785	0.11
70	arginine biosynthetic process	1	2.57E-08	6	133	4.52	10	5785	0.18
70	ornithine metabolic process	1	3.87E-06	4	133	3.01	6	5785	0.11
70	sulfur compound biosynthetic process	1	4.01E-05	5	133	3.76	18	5785	0.32
70	biotin metabolic process	1	2.26E-04	3	133	2.26	6	5785	0.11
71	sulfur metabolic process	1	1.48E-05	11	206	5.34	65	5785	1.13
71	vitamin metabolic process	1	1.01E-05	13	206	6.32	87	5785	1.51
71	vitamin biosynthetic process	1	2.27E-06	10	206	4.86	44	5785	0.77
71	specific RNA polymerase II transcription factor activity	1	1.12E-04	8	206	3.89	43	5785	0.75
71	structural constituent of cell wall	1	5.56E-05	5	206	2.43	13	5785	0.23
71	transaminase activity	1	1.73E-04	5	206	2.43	16	5785	0.28
71	sulfur compound biosynthetic process	1	2.46E-05	6	206	2.92	18	5785	0.32
[truncated: 678 more rows]
