# Supplementary material for: DeBi: Discovering Differentially Expressed Biclusters using a Frequent Itemset Approach
Source: Algorithms Mol Biol. 2011 Jun 23;6:18. doi: 10.1186/1748-7188-6-18 (PMC3152888; doi:10.1186/1748-7188-6-18)
Supplement: Additional file 3 — DeBi, BIMAX, ISA, OPSM, SAMBA and QUBIC biclustering results and GO term, TFBS enrichment analysis of the genes and conditions in biclusters on yeast data. [file 1748-7188-6-18-S3.ZIP › file3_yeast/enrichment/bimax/bimax.TFBS.down.txt]

Set	Enriched Set	Enriched Value	Pvalue	Set Hits	Set Size	Set Hits (%)	Total Hits	Total Size	Total Hits (%)
1	Sgd_FKH2	1	3.41E-08	15	204	7.36	75	5785	1.30
1	MacIsaac06_FKH2	1	6.77E-09	21	204	10.30	135	5785	2.34
1	MacIsaac06_conserved_FKH2	1	4.12E-08	15	204	7.36	76	5785	1.32
1	MacIsaac06_STE12	1	9.97E-05	22	204	10.79	259	5785	4.48
1	MacIsaac06_conserved_STE12	1	2.84E-05	15	204	7.36	125	5785	2.17
1	Sgd_STE12	1	7.83E-05	13	204	6.38	106	5785	1.84
1	Sgd_MCM1	1	2.83E-05	10	204	4.91	58	5785	1.01
1	MacIsaac06_MCM1	1	6.93E-05	11	204	5.40	77	5785	1.34
1	MacIsaac06_conserved_MCM1	1	5.36E-04	8	204	3.93	54	5785	0.94
1	Sgd_MBP1	1	4.01E-21	31	204	15.20	105	5785	1.82
1	MacIsaac06_MBP1	1	1.34E-26	42	204	20.59	157	5785	2.72
1	MacIsaac06_conserved_MBP1	1	2.90E-22	32	204	15.69	105	5785	1.82
1	Sgd_TEC1	1	2.69E-05	8	204	3.93	36	5785	0.63
1	Sgd_DIG1	1	1.50E-05	12	204	5.89	78	5785	1.35
1	MacIsaac06_TEC1	1	3.00E-03	8	204	3.93	70	5785	1.22
1	MacIsaac06_conserved_TEC1	1	1.72E-05	8	204	3.93	34	5785	0.59
1	MacIsaac06_conserved_DIG1	1	2.52E-05	12	204	5.89	82	5785	1.42
1	Sgd_NDD1	1	2.69E-05	8	204	3.93	36	5785	0.63
1	MacIsaac06_NDD1	1	2.42E-04	12	204	5.89	103	5785	1.79
1	MacIsaac06_SWI4	1	8.16E-16	30	204	14.71	144	5785	2.49
1	Sgd_SWI6	1	5.48E-19	28	204	13.73	96	5785	1.66
1	MacIsaac06_SWI6	1	3.38E-22	37	204	18.14	149	5785	2.58
1	MacIsaac06_conserved_SWI6	1	2.70E-19	29	204	14.22	102	5785	1.77
1	Sgd_FKH1	1	2.85E-03	9	204	4.42	85	5785	1.47
1	MacIsaac06_conserved_XBP1	1	5.22E-04	5	204	2.46	20	5785	0.35
1	Sgd_SWI4	1	6.94E-16	22	204	10.79	70	5785	1.22
1	MacIsaac06_conserved_SWI4	1	6.03E-15	24	204	11.77	94	5785	1.63
1	MacIsaac06_conserved_NDD1	1	3.59E-04	8	204	3.93	51	5785	0.89
1	Sgd_STB1	1	1.60E-05	6	204	2.95	17	5785	0.30
1	MacIsaac06_STB1	1	4.36E-07	8	204	3.93	22	5785	0.39
1	MacIsaac06_conserved_STB1	1	1.60E-05	6	204	2.95	17	5785	0.30
2	MacIsaac06_SWI5	1	1.66E-04	12	185	6.49	109	5785	1.89
2	MacIsaac06_conserved_SWI5	1	3.58E-04	8	185	4.33	56	5785	0.97
2	Sgd_FKH2	1	1.04E-11	18	185	9.73	75	5785	1.30
2	MacIsaac06_FKH2	1	4.39E-13	25	185	13.52	135	5785	2.34
2	MacIsaac06_conserved_FKH2	1	1.26E-09	16	185	8.65	76	5785	1.32
2	MacIsaac06_STE12	1	6.85E-05	21	185	11.36	259	5785	4.48
2	MacIsaac06_conserved_STE12	1	5.99E-04	12	185	6.49	125	5785	2.17
2	Sgd_STE12	1	1.95E-03	10	185	5.41	106	5785	1.84
2	MacIsaac06_conserved_GCR2	1	4.47E-04	6	185	3.25	32	5785	0.56
2	Sgd_MCM1	1	7.91E-05	9	185	4.87	58	5785	1.01
2	MacIsaac06_MCM1	1	2.81E-05	11	185	5.95	77	5785	1.34
2	MacIsaac06_conserved_MCM1	1	1.51E-03	7	185	3.79	54	5785	0.94
2	MacIsaac06_ACE2	1	2.78E-04	9	185	4.87	68	5785	1.18
2	MacIsaac06_SKN7	1	5.20E-04	15	185	8.11	178	5785	3.08
2	Sgd_MBP1	1	8.98E-13	22	185	11.90	105	5785	1.82
2	MacIsaac06_MBP1	1	2.19E-12	26	185	14.06	157	5785	2.72
2	MacIsaac06_conserved_MBP1	1	5.18E-10	19	185	10.28	105	5785	1.82
2	Sgd_TEC1	1	1.32E-05	8	185	4.33	36	5785	0.63
2	MacIsaac06_TEC1	1	1.62E-03	8	185	4.33	70	5785	1.22
2	MacIsaac06_conserved_TEC1	1	8.36E-06	8	185	4.33	34	5785	0.59
2	Sgd_NDD1	1	1.32E-05	8	185	4.33	36	5785	0.63
2	MacIsaac06_NDD1	1	2.06E-05	13	185	7.03	103	5785	1.79
2	MacIsaac06_SWI4	1	2.02E-12	25	185	13.52	144	5785	2.49
2	Sgd_SWI6	1	1.05E-15	24	185	12.98	96	5785	1.66
2	MacIsaac06_SWI6	1	8.10E-14	27	185	14.60	149	5785	2.58
2	MacIsaac06_conserved_SWI6	1	4.88E-14	23	185	12.44	102	5785	1.77
2	Sgd_FKH1	1	7.19E-05	11	185	5.95	85	5785	1.47
2	MacIsaac06_FKH1	1	2.19E-03	11	185	5.95	126	5785	2.18
2	MacIsaac06_conserved_SKN7	1	2.93E-03	10	185	5.41	112	5785	1.94
2	MacIsaac06_conserved_FKH1	1	9.96E-04	8	185	4.33	65	5785	1.13
2	Sgd_SWI4	1	2.91E-12	18	185	9.73	70	5785	1.22
2	MacIsaac06_conserved_SWI4	1	7.73E-12	20	185	10.82	94	5785	1.63
2	MacIsaac06_conserved_NDD1	1	1.84E-04	8	185	4.33	51	5785	0.89
2	Sgd_SWI5	1	5.12E-06	8	185	4.33	32	5785	0.56
2	Sgd_ACE2	1	2.80E-04	4	185	2.17	11	5785	0.20
2	Sgd_STB1	1	9.10E-06	6	185	3.25	17	5785	0.30
2	MacIsaac06_STB1	1	4.80E-05	6	185	3.25	22	5785	0.39
2	MacIsaac06_conserved_STB1	1	9.10E-06	6	185	3.25	17	5785	0.30
3	Sgd_FKH2	1	3.58E-08	14	175	8	75	5785	1.30
3	MacIsaac06_FKH2	1	2.59E-09	20	175	11.43	135	5785	2.34
3	MacIsaac06_conserved_FKH2	1	4.28E-08	14	175	8	76	5785	1.32
3	MacIsaac06_STE12	1	9.05E-06	22	175	12.58	259	5785	4.48
3	Sgd_RAP1	1	1.95E-03	8	175	4.58	76	5785	1.32
3	MacIsaac06_RAP1	1	2.41E-13	25	175	14.29	139	5785	2.41
3	Sgd_MCM1	1	3.14E-04	8	175	4.58	58	5785	1.01
3	MacIsaac06_MCM1	1	1.67E-05	11	175	6.29	77	5785	1.34
3	MacIsaac06_conserved_MCM1	1	1.89E-04	8	175	4.58	54	5785	0.94
3	MacIsaac06_FHL1	1	4.88E-33	48	175	27.43	186	5785	3.22
3	Sgd_MBP1	1	1.11E-08	17	175	9.72	105	5785	1.82
3	MacIsaac06_MBP1	1	4.20E-12	25	175	14.29	157	5785	2.72
3	MacIsaac06_conserved_MBP1	1	7.42E-08	16	175	9.15	105	5785	1.82
3	Sgd_DIG1	1	5.22E-04	9	175	5.15	78	5785	1.35
3	MacIsaac06_NDD1	1	1.02E-03	10	175	5.72	103	5785	1.79
3	MacIsaac06_SWI4	1	3.77E-04	13	175	7.43	144	5785	2.49
3	Sgd_SWI6	1	5.14E-06	13	175	7.43	96	5785	1.66
3	MacIsaac06_SWI6	1	2.02E-06	17	175	9.72	149	5785	2.58
3	MacIsaac06_conserved_SWI6	1	1.02E-05	13	175	7.43	102	5785	1.77
3	Sgd_FKH1	1	2.18E-04	10	175	5.72	85	5785	1.47
3	MacIsaac06_FKH1	1	1.79E-07	17	175	9.72	126	5785	2.18
3	Sgd_FHL1	1	7.06E-15	22	175	12.58	89	5785	1.54
3	Sgd_SFP1	1	1.97E-04	5	175	2.86	19	5785	0.33
3	MacIsaac06_SFP1	1	9.58E-08	11	175	6.29	47	5785	0.82
3	MacIsaac06_conserved_SFP1	1	7.97E-05	5	175	2.86	16	5785	0.28
3	MacIsaac06_conserved_FHL1	1	4.52E-13	20	175	11.43	86	5785	1.49
3	MacIsaac06_conserved_FKH1	1	6.91E-04	8	175	4.58	65	5785	1.13
3	Sgd_SWI4	1	4.09E-05	10	175	5.72	70	5785	1.22
3	MacIsaac06_conserved_SWI4	1	4.97E-04	10	175	5.72	94	5785	1.63
4	MacIsaac06_SWI5	1	2.11E-05	13	175	7.43	109	5785	1.89
4	MacIsaac06_conserved_SWI5	1	5.29E-06	10	175	5.72	56	5785	0.97
4	Sgd_FKH2	1	2.81E-07	13	175	7.43	75	5785	1.30
4	MacIsaac06_FKH2	1	3.96E-10	21	175	12	135	5785	2.34
4	MacIsaac06_conserved_FKH2	1	3.30E-07	13	175	7.43	76	5785	1.32
4	MacIsaac06_STE12	1	9.05E-06	22	175	12.58	259	5785	4.48
4	Sgd_RAP1	1	4.28E-08	14	175	8	76	5785	1.32
4	MacIsaac06_RAP1	1	3.22E-15	27	175	15.43	139	5785	2.41
4	MacIsaac06_conserved_RAP1	1	1.72E-06	12	175	6.86	74	5785	1.28
4	MacIsaac06_MCM1	1	9.41E-05	10	175	5.72	77	5785	1.34
4	MacIsaac06_FHL1	1	2.41E-27	43	175	24.58	186	5785	3.22
4	MacIsaac06_MBP1	1	4.18E-06	17	175	9.72	157	5785	2.72
4	MacIsaac06_SWI4	1	8.19E-09	20	175	11.43	144	5785	2.49
4	Sgd_SWI6	1	5.88E-04	10	175	5.72	96	5785	1.66
4	MacIsaac06_SWI6	1	3.78E-05	15	175	8.58	149	5785	2.58
4	MacIsaac06_conserved_SWI6	1	9.50E-04	10	175	5.72	102	5785	1.77
4	Sgd_FHL1	1	9.25E-12	19	175	10.86	89	5785	1.54
4	Sgd_SFP1	1	1.97E-04	5	175	2.86	19	5785	0.33
4	MacIsaac06_SFP1	1	9.58E-08	11	175	6.29	47	5785	0.82
4	MacIsaac06_conserved_SFP1	1	1.11E-03	4	175	2.29	16	5785	0.28
4	MacIsaac06_conserved_FHL1	1	4.43E-10	17	175	9.72	86	5785	1.49
4	MacIsaac06_conserved_XBP1	1	2.68E-03	4	175	2.29	20	5785	0.35
4	Sgd_SWI4	1	2.29E-04	9	175	5.15	70	5785	1.22
4	MacIsaac06_conserved_SWI4	1	2.21E-05	12	175	6.86	94	5785	1.63
4	Sgd_SWI5	1	3.65E-05	7	175	4	32	5785	0.56
4	Sgd_ACE2	1	9.54E-06	5	175	2.86	11	5785	0.20
5	MacIsaac06_STE12	1	4.34E-04	18	167	10.78	259	5785	4.48
5	Sgd_STE12	1	8.94E-04	10	167	5.99	106	5785	1.84
5	MacIsaac06_ACE2	1	6.89E-04	8	167	4.80	68	5785	1.18
5	MacIsaac06_FHL1	1	1.21E-08	22	167	13.18	186	5785	3.22
5	Sgd_MBP1	1	1.51E-06	14	167	8.39	105	5785	1.82
5	MacIsaac06_MBP1	1	4.58E-07	18	167	10.78	157	5785	2.72
5	MacIsaac06_conserved_MBP1	1	1.51E-06	14	167	8.39	105	5785	1.82
5	Sgd_SWI6	1	1.72E-05	12	167	7.19	96	5785	1.66
5	MacIsaac06_SWI6	1	8.85E-05	14	167	8.39	149	5785	2.58
5	MacIsaac06_conserved_SWI6	1	3.19E-05	12	167	7.19	102	5785	1.77
5	Sgd_FKH1	1	7.02E-04	9	167	5.39	85	5785	1.47
5	MacIsaac06_FKH1	1	2.52E-04	12	167	7.19	126	5785	2.18
5	Sgd_FHL1	1	7.77E-06	12	167	7.19	89	5785	1.54
5	MacIsaac06_conserved_FHL1	1	8.45E-07	13	167	7.79	86	5785	1.49
5	MacIsaac06_conserved_FKH1	1	2.50E-03	7	167	4.20	65	5785	1.13
5	Sgd_SWI4	1	8.38E-04	8	167	4.80	70	5785	1.22
5	MacIsaac06_conserved_SWI4	1	1.45E-03	9	167	5.39	94	5785	1.63
5	Sgd_SWI5	1	2.57E-04	6	167	3.60	32	5785	0.56
5	Sgd_ACE2	1	7.58E-06	5	167	3	11	5785	0.20
6	MacIsaac06_conserved_SWI5	1	3.76E-04	7	141	4.97	56	5785	0.97
6	MacIsaac06_ACE2	1	1.23E-03	7	141	4.97	68	5785	1.18
6	MacIsaac06_SWI4	1	2.55E-03	10	141	7.10	144	5785	2.49
6	MacIsaac06_conserved_SWI4	1	1.94E-03	8	141	5.68	94	5785	1.63
6	Sgd_SWI5	1	8.90E-06	7	141	4.97	32	5785	0.56
6	Sgd_ACE2	1	3.29E-06	5	141	3.55	11	5785	0.20
6	MacIsaac06_conserved_ACE2	1	1.86E-03	5	141	3.55	37	5785	0.64
7	Sgd_FKH2	1	6.53E-06	11	163	6.75	75	5785	1.30
7	MacIsaac06_FKH2	1	9.55E-07	16	163	9.82	135	5785	2.34
7	MacIsaac06_conserved_FKH2	1	4.59E-05	10	163	6.14	76	5785	1.32
7	MacIsaac06_STE12	1	3.22E-04	18	163	11.05	259	5785	4.48
7	MacIsaac06_RAP1	1	4.80E-08	18	163	11.05	139	5785	2.41
7	Sgd_STE12	1	2.84E-03	9	163	5.53	106	5785	1.84
7	Sgd_MCM1	1	2.92E-05	9	163	5.53	58	5785	1.01
7	MacIsaac06_MCM1	1	1.25E-06	12	163	7.37	77	5785	1.34
7	MacIsaac06_conserved_MCM1	1	1.61E-05	9	163	5.53	54	5785	0.94
7	MacIsaac06_FHL1	1	3.92E-11	25	163	15.34	186	5785	3.22
7	MacIsaac06_MBP1	1	1.48E-03	12	163	7.37	157	5785	2.72
7	Sgd_DIG1	1	1.47E-03	8	163	4.91	78	5785	1.35
7	MacIsaac06_DIG1	1	5.60E-04	13	163	7.98	161	5785	2.79
7	MacIsaac06_conserved_DIG1	1	8.90E-05	10	163	6.14	82	5785	1.42
7	MacIsaac06_FKH1	1	2.01E-04	12	163	7.37	126	5785	2.18
7	Sgd_FHL1	1	8.26E-04	9	163	5.53	89	5785	1.54
7	Sgd_SFP1	1	1.69E-03	4	163	2.46	19	5785	0.33
7	MacIsaac06_SFP1	1	1.88E-03	6	163	3.69	47	5785	0.82
8	Sgd_FKH2	1	1.41E-21	25	156	16.03	75	5785	1.30
8	MacIsaac06_FKH2	1	1.17E-24	34	156	21.80	135	5785	2.34
8	MacIsaac06_conserved_FKH2	1	4.19E-20	24	156	15.39	76	5785	1.32
8	MacIsaac06_STE12	1	1.86E-04	18	156	11.54	259	5785	4.48
8	Sgd_MCM1	1	2.06E-05	9	156	5.77	58	5785	1.01
8	MacIsaac06_MCM1	1	7.83E-07	12	156	7.70	77	5785	1.34
8	MacIsaac06_conserved_MCM1	1	5.53E-04	7	156	4.49	54	5785	0.94
8	MacIsaac06_ACE2	1	4.37E-04	8	156	5.13	68	5785	1.18
8	MacIsaac06_SKN7	1	7.88E-05	15	156	9.62	178	5785	3.08
8	MacIsaac06_FHL1	1	3.50E-05	16	156	10.26	186	5785	3.22
8	Sgd_MBP1	1	2.71E-12	20	156	12.83	105	5785	1.82
8	MacIsaac06_MBP1	1	1.70E-11	23	156	14.75	157	5785	2.72
8	MacIsaac06_conserved_MBP1	1	1.87E-09	17	156	10.90	105	5785	1.82
8	Sgd_NDD1	1	3.72E-06	8	156	5.13	36	5785	0.63
8	MacIsaac06_NDD1	1	1.38E-09	17	156	10.90	103	5785	1.79
8	MacIsaac06_SWI4	1	2.15E-21	32	156	20.52	144	5785	2.49
8	Sgd_SWI6	1	1.85E-17	24	156	15.39	96	5785	1.66
8	MacIsaac06_SWI6	1	9.04E-19	30	156	19.24	149	5785	2.58
8	MacIsaac06_XBP1	1	1.53E-05	9	156	5.77	56	5785	0.97
8	MacIsaac06_conserved_SWI6	1	8.49E-17	24	156	15.39	102	5785	1.77
8	Sgd_FKH1	1	5.21E-09	15	156	9.62	85	5785	1.47
8	MacIsaac06_FKH1	1	1.29E-12	22	156	14.11	126	5785	2.18
8	Sgd_FHL1	1	6.01E-04	9	156	5.77	89	5785	1.54
8	MacIsaac06_conserved_FHL1	1	2.08E-03	8	156	5.13	86	5785	1.49
8	MacIsaac06_conserved_XBP1	1	1.49E-04	5	156	3.21	20	5785	0.35
8	MacIsaac06_conserved_FKH1	1	1.18E-08	13	156	8.34	65	5785	1.13
8	Sgd_SWI4	1	9.95E-15	19	156	12.18	70	5785	1.22
8	MacIsaac06_conserved_SWI4	1	2.05E-15	22	156	14.11	94	5785	1.63
8	MacIsaac06_conserved_NDD1	1	7.24E-08	11	156	7.06	51	5785	0.89
8	Sgd_SWI5	1	1.73E-05	7	156	4.49	32	5785	0.56
8	Sgd_ACE2	1	5.42E-06	5	156	3.21	11	5785	0.20
8	MacIsaac06_conserved_ACE2	1	4.06E-04	6	156	3.85	37	5785	0.64
8	Sgd_STB1	1	3.38E-06	6	156	3.85	17	5785	0.30
8	MacIsaac06_STB1	1	1.82E-05	6	156	3.85	22	5785	0.39
8	MacIsaac06_conserved_STB1	1	3.38E-06	6	156	3.85	17	5785	0.30
8	MacIsaac06_ASH1	1	1.29E-03	5	156	3.21	31	5785	0.54
8	MacIsaac06_conserved_ASH1	1	2.43E-04	5	156	3.21	22	5785	0.39
9	MacIsaac06_GCR2	1	6.46E-04	8	156	5.13	72	5785	1.25
9	MacIsaac06_conserved_GCR2	1	1.73E-05	7	156	4.49	32	5785	0.56
9	MacIsaac06_SKN7	1	2.94E-03	12	156	7.70	178	5785	3.08
9	MacIsaac06_FHL1	1	9.31E-08	20	156	12.83	186	5785	3.22
9	Sgd_MBP1	1	4.86E-04	10	156	6.42	105	5785	1.82
9	MacIsaac06_MBP1	1	1.01E-03	12	156	7.70	157	5785	2.72
9	MacIsaac06_SWI4	1	2.39E-07	17	156	10.90	144	5785	2.49
9	Sgd_SWI6	1	8.55E-06	12	156	7.70	96	5785	1.66
9	MacIsaac06_SWI6	1	7.20E-08	18	156	11.54	149	5785	2.58
9	MacIsaac06_conserved_SWI6	1	2.84E-06	13	156	8.34	102	5785	1.77
9	Sgd_FHL1	1	2.59E-03	8	156	5.13	89	5785	1.54
9	MacIsaac06_conserved_FHL1	1	9.26E-05	10	156	6.42	86	5785	1.49
9	Sgd_SWI4	1	2.11E-06	11	156	7.06	70	5785	1.22
9	MacIsaac06_conserved_SWI4	1	1.10E-06	13	156	8.34	94	5785	1.63
9	MacIsaac06_RLM1	1	6.92E-04	7	156	4.49	56	5785	0.97
9	Sgd_STB1	1	9.20E-04	4	156	2.57	17	5785	0.30
9	MacIsaac06_STB1	1	1.82E-05	6	156	3.85	22	5785	0.39
9	MacIsaac06_conserved_STB1	1	9.20E-04	4	156	2.57	17	5785	0.30
10	Sgd_FKH2	1	2.90E-06	11	150	7.34	75	5785	1.30
10	MacIsaac06_FKH2	1	1.69E-06	15	150	10	135	5785	2.34
10	MacIsaac06_conserved_FKH2	1	2.24E-05	10	150	6.67	76	5785	1.32
10	MacIsaac06_STE12	1	1.58E-07	23	150	15.34	259	5785	4.48
10	MacIsaac06_conserved_STE12	1	3.47E-06	14	150	9.34	125	5785	2.17
10	Sgd_RAP1	1	7.18E-04	8	150	5.34	76	5785	1.32
10	MacIsaac06_RAP1	1	3.61E-11	21	150	14	139	5785	2.41
10	MacIsaac06_conserved_RAP1	1	6.00E-04	8	150	5.34	74	5785	1.28
10	Sgd_STE12	1	6.81E-08	15	150	10	106	5785	1.84
10	MacIsaac06_MCM1	1	1.49E-04	9	150	6	77	5785	1.34
10	MacIsaac06_conserved_MCM1	1	2.54E-03	6	150	4	54	5785	0.94
10	MacIsaac06_FHL1	1	1.39E-14	28	150	18.67	186	5785	3.22
10	Sgd_MBP1	1	1.50E-03	9	150	6	105	5785	1.82
10	MacIsaac06_MBP1	1	4.84E-05	14	150	9.34	157	5785	2.72
10	Sgd_DIG1	1	4.31E-06	11	150	7.34	78	5785	1.35
10	MacIsaac06_TEC1	1	2.09E-03	7	150	4.67	70	5785	1.22
10	MacIsaac06_DIG1	1	6.38E-05	14	150	9.34	161	5785	2.79
10	MacIsaac06_conserved_DIG1	1	4.39E-05	10	150	6.67	82	5785	1.42
10	MacIsaac06_FKH1	1	9.08E-05	12	150	8	126	5785	2.18
10	Sgd_FHL1	1	1.58E-05	11	150	7.34	89	5785	1.54
10	Sgd_SFP1	1	9.50E-05	5	150	3.34	19	5785	0.33
10	MacIsaac06_SFP1	1	2.26E-05	8	150	5.34	47	5785	0.82
10	MacIsaac06_conserved_SFP1	1	6.20E-04	4	150	2.67	16	5785	0.28
10	MacIsaac06_conserved_FHL1	1	1.62E-03	8	150	5.34	86	5785	1.49
10	Sgd_ACE2	1	1.24E-04	4	150	2.67	11	5785	0.20
11	MacIsaac06_TYE7	1	1.67E-07	11	140	7.86	61	5785	1.06
11	Sgd_MET32	1	7.55E-08	6	140	4.29	11	5785	0.20
11	Sgd_MET4	1	1.09E-05	4	140	2.86	7	5785	0.13
11	Sgd_MET31	1	4.75E-06	4	140	2.86	6	5785	0.11
11	MacIsaac06_MET4	1	1.48E-07	6	140	4.29	12	5785	0.21
11	MacIsaac06_MET32	1	4.37E-11	10	140	7.15	23	5785	0.40
11	MacIsaac06_MET31	1	4.62E-04	6	140	4.29	42	5785	0.73
11	MacIsaac06_conserved_MET32	1	1.85E-12	10	140	7.15	18	5785	0.32
11	MacIsaac06_conserved_MET31	1	9.78E-06	6	140	4.29	22	5785	0.39
11	MacIsaac06_SPT2	1	2.39E-03	4	140	2.86	24	5785	0.42
11	Sgd_TYE7	1	6.64E-05	6	140	4.29	30	5785	0.52
11	Sgd_SNT2	1	1.43E-03	4	140	2.86	21	5785	0.37
11	Sgd_GCR1	1	1.34E-04	3	140	2.15	5	5785	0.09
11	MacIsaac06_GCR2	1	9.62E-07	11	140	7.86	72	5785	1.25
11	MacIsaac06_ROX1	1	5.60E-04	10	140	7.15	119	5785	2.06
11	MacIsaac06_conserved_TYE7	1	3.14E-06	8	140	5.72	39	5785	0.68
11	MacIsaac06_conserved_GCR2	1	3.85E-08	9	140	6.43	32	5785	0.56
11	MacIsaac06_conserved_SNT2	1	2.03E-03	4	140	2.86	23	5785	0.40
11	MacIsaac06_conserved_GCR1	1	2.63E-04	3	140	2.15	6	5785	0.11
11	MacIsaac06_GLN3	1	1.37E-03	9	140	6.43	111	5785	1.92
11	MacIsaac06_NRG1	1	8.94E-04	11	140	7.86	149	5785	2.58
11	MacIsaac06_SKN7	1	3.38E-04	13	140	9.29	178	5785	3.08
11	MacIsaac06_ARG81	1	1.71E-03	4	140	2.86	22	5785	0.39
11	MacIsaac06_XBP1	1	2.17E-03	6	140	4.29	56	5785	0.97
11	MacIsaac06_conserved_XBP1	1	1.18E-03	4	140	2.86	20	5785	0.35
11	Sgd_INO2	1	2.03E-03	4	140	2.86	23	5785	0.40
11	Sgd_STB4	1	4.52E-04	3	140	2.15	7	5785	0.13
11	MacIsaac06_STB4	1	1.05E-03	3	140	2.15	9	5785	0.16
11	MacIsaac06_conserved_STB4	1	4.52E-04	3	140	2.15	7	5785	0.13
11	MacIsaac06_THI2	1	1.18E-03	4	140	2.86	20	5785	0.35
11	MacIsaac06_conserved_MET4	1	4.08E-07	5	140	3.58	8	5785	0.14
12	MacIsaac06_CBF1	1	5.53E-05	17	146	11.65	229	5785	3.96
12	MacIsaac06_MET32	1	4.84E-08	8	146	5.48	23	5785	0.40
12	MacIsaac06_conserved_CBF1	1	2.99E-03	11	146	7.54	166	5785	2.87
12	MacIsaac06_conserved_MET32	1	3.37E-06	6	146	4.11	18	5785	0.32
12	MacIsaac06_RCS1	1	9.85E-05	11	146	7.54	111	5785	1.92
12	Sgd_STB4	1	5.12E-04	3	146	2.06	7	5785	0.13
12	MacIsaac06_STB4	1	1.18E-03	3	146	2.06	9	5785	0.16
12	MacIsaac06_conserved_STB4	1	5.12E-04	3	146	2.06	7	5785	0.13
12	Sgd_RCS1	1	2.37E-03	4	146	2.74	23	5785	0.40
12	MacIsaac06_conserved_RCS1	1	6.58E-04	6	146	4.11	43	5785	0.75
13	MacIsaac06_TYE7	1	1.57E-06	10	140	7.15	61	5785	1.06
13	Sgd_CBF1	1	5.57E-05	13	140	9.29	149	5785	2.58
13	Sgd_MET32	1	7.55E-08	6	140	4.29	11	5785	0.20
13	Sgd_MET4	1	1.09E-05	4	140	2.86	7	5785	0.13
13	Sgd_MET31	1	4.75E-06	4	140	2.86	6	5785	0.11
13	MacIsaac06_CBF1	1	2.04E-06	19	140	13.58	229	5785	3.96
13	MacIsaac06_MET4	1	1.48E-07	6	140	4.29	12	5785	0.21
13	MacIsaac06_MET32	1	1.19E-12	11	140	7.86	23	5785	0.40
13	MacIsaac06_MET31	1	4.62E-04	6	140	4.29	42	5785	0.73
13	MacIsaac06_conserved_CBF1	1	9.47E-06	15	140	10.72	166	5785	2.87
13	MacIsaac06_conserved_MET32	1	1.85E-12	10	140	7.15	18	5785	0.32
13	MacIsaac06_conserved_MET31	1	9.78E-06	6	140	4.29	22	5785	0.39
13	Sgd_TYE7	1	6.64E-05	6	140	4.29	30	5785	0.52
13	MacIsaac06_GCR2	1	7.44E-06	10	140	7.15	72	5785	1.25
13	MacIsaac06_conserved_TYE7	1	3.14E-06	8	140	5.72	39	5785	0.68
13	MacIsaac06_conserved_GCR2	1	8.49E-06	7	140	5	32	5785	0.56
13	MacIsaac06_GLN3	1	6.72E-05	11	140	7.86	111	5785	1.92
13	MacIsaac06_SKN7	1	1.17E-03	12	140	8.58	178	5785	3.08
13	MacIsaac06_HAP2	1	2.60E-03	6	140	4.29	58	5785	1.01
13	MacIsaac06_XBP1	1	3.60E-04	7	140	5	56	5785	0.97
13	MacIsaac06_conserved_XBP1	1	8.94E-05	5	140	3.58	20	5785	0.35
13	Sgd_PHO4	1	1.43E-03	4	140	2.86	21	5785	0.37
13	MacIsaac06_conserved_PHO4	1	1.43E-03	4	140	2.86	21	5785	0.37
13	MacIsaac06_conserved_GLN3	1	3.05E-04	6	140	4.29	39	5785	0.68
13	MacIsaac06_conserved_HAP2	1	9.19E-04	5	140	3.58	32	5785	0.56
13	MacIsaac06_conserved_MET4	1	4.08E-07	5	140	3.58	8	5785	0.14
14	Sgd_SUM1	1	2.73E-03	5	135	3.71	42	5785	0.73
14	MacIsaac06_SUM1	1	2.80E-03	6	135	4.45	61	5785	1.06
14	MacIsaac06_STE12	1	9.52E-05	17	135	12.60	259	5785	4.48
14	MacIsaac06_TEC1	1	1.14E-03	7	135	5.19	70	5785	1.22
14	MacIsaac06_DIG1	1	1.25E-03	11	135	8.15	161	5785	2.79
14	MacIsaac06_YAP5	1	6.00E-04	7	135	5.19	63	5785	1.09
14	MacIsaac06_PDR1	1	2.84E-03	4	135	2.97	26	5785	0.45
14	Sgd_PHO4	1	1.25E-03	4	135	2.97	21	5785	0.37
14	MacIsaac06_conserved_PHO4	1	1.25E-03	4	135	2.97	21	5785	0.37
15	MacIsaac06_TYE7	1	1.15E-07	11	135	8.15	61	5785	1.06
15	Sgd_MET32	1	1.79E-03	3	135	2.23	11	5785	0.20
15	Sgd_MET4	1	4.06E-04	3	135	2.23	7	5785	0.13
15	Sgd_MET31	1	2.36E-04	3	135	2.23	6	5785	0.11
15	MacIsaac06_YAP7	1	1.75E-03	10	135	7.41	143	5785	2.48
15	MacIsaac06_MET4	1	1.21E-04	4	135	2.97	12	5785	0.21
15	MacIsaac06_MET32	1	1.54E-04	5	135	3.71	23	5785	0.40
15	MacIsaac06_conserved_MET32	1	6.73E-04	4	135	2.97	18	5785	0.32
15	MacIsaac06_SPT2	1	1.91E-04	5	135	3.71	24	5785	0.42
15	Sgd_TYE7	1	5.41E-05	6	135	4.45	30	5785	0.52
15	Sgd_GCR1	1	1.20E-04	3	135	2.23	5	5785	0.09
15	MacIsaac06_GCR2	1	5.37E-06	10	135	7.41	72	5785	1.25
15	MacIsaac06_conserved_TYE7	1	2.66E-05	7	135	5.19	39	5785	0.68
15	MacIsaac06_conserved_GCR2	1	4.69E-07	8	135	5.93	32	5785	0.56
15	MacIsaac06_conserved_GCR1	1	2.36E-04	3	135	2.23	6	5785	0.11
15	MacIsaac06_ARG81	1	1.50E-03	4	135	2.97	22	5785	0.39
15	MacIsaac06_SWI4	1	1.85E-03	10	135	7.41	144	5785	2.49
15	Sgd_STB4	1	4.06E-04	3	135	2.23	7	5785	0.13
15	MacIsaac06_STB4	1	9.42E-04	3	135	2.23	9	5785	0.16
15	MacIsaac06_conserved_STB4	1	4.06E-04	3	135	2.23	7	5785	0.13
15	MacIsaac06_conserved_SPT2	1	2.34E-03	3	135	2.23	12	5785	0.21
15	Sgd_PHO4	1	1.25E-03	4	135	2.97	21	5785	0.37
15	MacIsaac06_conserved_PHO4	1	1.25E-03	4	135	2.97	21	5785	0.37
15	MacIsaac06_conserved_GLN3	1	1.96E-03	5	135	3.71	39	5785	0.68
15	MacIsaac06_ARG80	1	1.50E-03	4	135	2.97	22	5785	0.39
15	MacIsaac06_conserved_MET4	1	6.39E-04	3	135	2.23	8	5785	0.14
16	MacIsaac06_TYE7	1	5.37E-05	8	129	6.21	61	5785	1.06
16	Sgd_MET32	1	1.57E-03	3	129	2.33	11	5785	0.20
16	Sgd_MET4	1	3.55E-04	3	129	2.33	7	5785	0.13
16	Sgd_MET31	1	2.06E-04	3	129	2.33	6	5785	0.11
16	MacIsaac06_CBF1	1	1.66E-03	13	129	10.08	229	5785	3.96
16	MacIsaac06_MET4	1	1.02E-04	4	129	3.11	12	5785	0.21
16	MacIsaac06_MET32	1	8.09E-06	6	129	4.66	23	5785	0.40
16	MacIsaac06_conserved_MET32	1	3.46E-05	5	129	3.88	18	5785	0.32
16	MacIsaac06_SPT2	1	1.06E-05	6	129	4.66	24	5785	0.42
16	Sgd_TYE7	1	4.64E-04	5	129	3.88	30	5785	0.52
16	Sgd_GCR1	1	1.05E-04	3	129	2.33	5	5785	0.09
16	MacIsaac06_GCR2	1	3.56E-06	10	129	7.76	72	5785	1.25
16	MacIsaac06_conserved_TYE7	1	1.95E-04	6	129	4.66	39	5785	0.68
16	MacIsaac06_conserved_GCR2	1	3.30E-07	8	129	6.21	32	5785	0.56
16	MacIsaac06_conserved_GCR1	1	2.06E-04	3	129	2.33	6	5785	0.11
16	MacIsaac06_GLN3	1	7.64E-04	9	129	6.98	111	5785	1.92
16	MacIsaac06_RTG3	1	6.27E-05	9	129	6.98	80	5785	1.39
16	MacIsaac06_SWI4	1	1.31E-03	10	129	7.76	144	5785	2.49
16	MacIsaac06_conserved_RTG3	1	1.25E-03	5	129	3.88	37	5785	0.64
16	Sgd_GCN4	1	5.03E-07	14	129	10.86	124	5785	2.15
16	MacIsaac06_GCN4	1	2.10E-06	16	129	12.41	181	5785	3.13
16	MacIsaac06_conserved_GCN4	1	4.54E-07	14	129	10.86	123	5785	2.13
16	MacIsaac06_conserved_SPT2	1	2.06E-03	3	129	2.33	12	5785	0.21
16	Sgd_GLN3	1	2.24E-03	5	129	3.88	42	5785	0.73
16	MacIsaac06_conserved_GLN3	1	1.95E-04	6	129	4.66	39	5785	0.68
16	MacIsaac06_conserved_MET4	1	5.59E-04	3	129	2.33	8	5785	0.14
17	MacIsaac06_TYE7	1	2.56E-04	5	55	9.10	61	5785	1.06
17	MacIsaac06_YAP7	1	3.66E-04	7	55	12.73	143	5785	2.48
17	MacIsaac06_MET32	1	1.03E-09	7	55	12.73	23	5785	0.40
17	MacIsaac06_conserved_MET32	1	9.50E-09	6	55	10.91	18	5785	0.32
17	MacIsaac06_conserved_MET31	1	1.10E-03	3	55	5.46	22	5785	0.39
17	MacIsaac06_conserved_TYE7	1	4.70E-04	4	55	7.28	39	5785	0.68
17	MacIsaac06_GLN3	1	8.20E-06	8	55	14.55	111	5785	1.92
17	Sgd_BAS1	1	1.10E-03	3	55	5.46	22	5785	0.39
17	MacIsaac06_conserved_BAS1	1	2.49E-03	3	55	5.46	29	5785	0.51
17	MacIsaac06_RTG3	1	4.45E-08	9	55	16.37	80	5785	1.39
17	MacIsaac06_ARG81	1	4.71E-05	4	55	7.28	22	5785	0.39
17	MacIsaac06_YAP1	1	2.12E-03	4	55	7.28	58	5785	1.01
17	MacIsaac06_conserved_RTG3	1	1.23E-09	8	55	14.55	37	5785	0.64
17	Sgd_GCN4	1	1.81E-33	28	55	50.91	124	5785	2.15
17	MacIsaac06_GCN4	1	4.23E-44	37	55	67.28	181	5785	3.13
17	MacIsaac06_conserved_GCN4	1	5.17E-41	32	55	58.19	123	5785	2.13
17	Sgd_GLN3	1	4.20E-05	5	55	9.10	42	5785	0.73
17	MacIsaac06_conserved_GLN3	1	4.70E-04	4	55	7.28	39	5785	0.68
17	MacIsaac06_ARG80	1	1.10E-03	3	55	5.46	22	5785	0.39
17	MacIsaac06_conserved_ARG80	1	5.03E-04	3	55	5.46	17	5785	0.30
17	MacIsaac06_conserved_ARG81	1	4.98E-07	4	55	7.28	8	5785	0.14
18	MacIsaac06_TYE7	1	2.82E-05	8	118	6.78	61	5785	1.06
18	Sgd_MET32	1	2.70E-08	6	118	5.09	11	5785	0.20
18	Sgd_MET4	1	5.49E-06	4	118	3.39	7	5785	0.13
18	Sgd_MET31	1	2.39E-06	4	118	3.39	6	5785	0.11
18	MacIsaac06_CBF1	1	2.30E-03	12	118	10.17	229	5785	3.96
18	MacIsaac06_MET4	1	5.30E-08	6	118	5.09	12	5785	0.21
18	MacIsaac06_MET32	1	7.77E-12	10	118	8.48	23	5785	0.40
18	MacIsaac06_MET31	1	1.82E-04	6	118	5.09	42	5785	0.73
18	MacIsaac06_conserved_CBF1	1	1.95E-03	10	118	8.48	166	5785	2.87
18	MacIsaac06_conserved_MET32	1	3.24E-13	10	118	8.48	18	5785	0.32
18	MacIsaac06_conserved_MET31	1	3.62E-06	6	118	5.09	22	5785	0.39
18	MacIsaac06_SPT2	1	1.27E-03	4	118	3.39	24	5785	0.42
18	Sgd_TYE7	1	3.07E-04	5	118	4.24	30	5785	0.52
18	MacIsaac06_GCR2	1	1.57E-06	10	118	8.48	72	5785	1.25
18	MacIsaac06_conserved_TYE7	1	1.10E-05	7	118	5.94	39	5785	0.68
18	MacIsaac06_conserved_GCR2	1	2.71E-06	7	118	5.94	32	5785	0.56
18	MacIsaac06_MCM1	1	9.08E-04	7	118	5.94	77	5785	1.34
18	MacIsaac06_GLN3	1	1.81E-03	8	118	6.78	111	5785	1.92
18	MacIsaac06_NRG1	1	8.54E-04	10	118	8.48	149	5785	2.58
18	MacIsaac06_SOK2	1	4.59E-05	9	118	7.63	84	5785	1.46
18	MacIsaac06_SKN7	1	2.46E-04	12	118	10.17	178	5785	3.08
18	MacIsaac06_NDD1	1	1.12E-03	8	118	6.78	103	5785	1.79
18	MacIsaac06_MOT3	1	3.02E-03	5	118	4.24	49	5785	0.85
18	MacIsaac06_SWI4	1	1.51E-04	11	118	9.33	144	5785	2.49
18	MacIsaac06_XBP1	1	1.25E-04	7	118	5.94	56	5785	0.97
18	MacIsaac06_conserved_XBP1	1	6.19E-04	4	118	3.39	20	5785	0.35
18	Sgd_INO2	1	1.08E-03	4	118	3.39	23	5785	0.40
18	MacIsaac06_conserved_MET4	1	1.73E-07	5	118	4.24	8	5785	0.14
19	MacIsaac06_conserved_SWI5	1	1.48E-03	6	130	4.62	56	5785	0.97
19	MacIsaac06_FKH2	1	4.39E-05	12	130	9.24	135	5785	2.34
19	MacIsaac06_RAP1	1	1.06E-03	10	130	7.70	139	5785	2.41
19	MacIsaac06_SKN7	1	3.94E-05	14	130	10.77	178	5785	3.08
19	MacIsaac06_FHL1	1	6.82E-07	17	130	13.08	186	5785	3.22
19	MacIsaac06_SWI4	1	8.28E-05	12	130	9.24	144	5785	2.49
19	MacIsaac06_SWI6	1	4.77E-04	11	130	8.47	149	5785	2.58
19	MacIsaac06_XBP1	1	2.28E-04	7	130	5.39	56	5785	0.97
19	Sgd_FHL1	1	8.03E-04	8	130	6.16	89	5785	1.54
19	Sgd_SFP1	1	7.26E-04	4	130	3.08	19	5785	0.33
19	MacIsaac06_conserved_FHL1	1	3.03E-03	7	130	5.39	86	5785	1.49
20	MacIsaac06_TYE7	1	1.92E-06	9	111	8.11	61	5785	1.06
20	Sgd_MET32	1	1.01E-03	3	111	2.71	11	5785	0.20
20	Sgd_MET4	1	2.28E-04	3	111	2.71	7	5785	0.13
20	Sgd_MET31	1	1.32E-04	3	111	2.71	6	5785	0.11
20	MacIsaac06_MET4	1	5.64E-05	4	111	3.61	12	5785	0.21
20	MacIsaac06_MET32	1	8.58E-04	4	111	3.61	23	5785	0.40
20	MacIsaac06_conserved_MET32	1	3.19E-04	4	111	3.61	18	5785	0.32
20	MacIsaac06_SPT2	1	7.55E-05	5	111	4.51	24	5785	0.42
20	Sgd_TYE7	1	1.78E-05	6	111	5.41	30	5785	0.52
20	Sgd_GCR1	1	6.69E-05	3	111	2.71	5	5785	0.09
20	MacIsaac06_GCR2	1	7.89E-06	9	111	8.11	72	5785	1.25
20	MacIsaac06_conserved_TYE7	1	8.49E-05	6	111	5.41	39	5785	0.68
20	MacIsaac06_conserved_GCR2	1	1.02E-07	8	111	7.21	32	5785	0.56
20	MacIsaac06_conserved_GCR1	1	1.32E-04	3	111	2.71	6	5785	0.11
20	MacIsaac06_SKN7	1	2.07E-03	10	111	9.01	178	5785	3.08
20	MacIsaac06_ARG81	1	7.19E-04	4	111	3.61	22	5785	0.39
20	MacIsaac06_SWI4	1	1.67E-03	9	111	8.11	144	5785	2.49
20	Sgd_STB4	1	2.28E-04	3	111	2.71	7	5785	0.13
20	MacIsaac06_STB4	1	5.31E-04	3	111	2.71	9	5785	0.16
20	MacIsaac06_conserved_STB4	1	2.28E-04	3	111	2.71	7	5785	0.13
20	MacIsaac06_ASH1	1	2.71E-03	4	111	3.61	31	5785	0.54
20	MacIsaac06_conserved_MET4	1	3.59E-04	3	111	2.71	8	5785	0.14
21	Sgd_TYE7	1	1.64E-03	3	46	6.53	30	5785	0.52
21	MacIsaac06_GCR2	1	2.39E-04	5	46	10.87	72	5785	1.25
21	MacIsaac06_conserved_GCR2	1	4.36E-06	5	46	10.87	32	5785	0.56
21	MacIsaac06_SKN7	1	2.63E-03	6	46	13.05	178	5785	3.08
22	MacIsaac06_FKH2	1	3.66E-04	10	117	8.55	135	5785	2.34
22	MacIsaac06_GLN3	1	3.73E-04	9	117	7.70	111	5785	1.92
22	MacIsaac06_SKN7	1	3.05E-03	10	117	8.55	178	5785	3.08
22	Sgd_GLN3	1	1.45E-03	5	117	4.28	42	5785	0.73
22	MacIsaac06_conserved_GLN3	1	1.03E-03	5	117	4.28	39	5785	0.68
23	MacIsaac06_MSN2	1	1.32E-05	12	119	10.09	131	5785	2.27
23	MacIsaac06_conserved_MSN2	1	1.84E-04	7	119	5.89	59	5785	1.02
23	MacIsaac06_conserved_MSN4	1	4.53E-04	6	119	5.05	49	5785	0.85
23	MacIsaac06_FKH2	1	4.19E-04	10	119	8.41	135	5785	2.34
23	MacIsaac06_SKN7	1	6.45E-05	13	119	10.93	178	5785	3.08
23	MacIsaac06_XBP1	1	9.36E-04	6	119	5.05	56	5785	0.97
23	Sgd_MSN2	1	6.39E-04	4	119	3.37	20	5785	0.35
24	MacIsaac06_STE12	1	2.41E-06	18	114	15.79	259	5785	4.48
24	MacIsaac06_conserved_STE12	1	3.01E-05	11	114	9.65	125	5785	2.17
24	Sgd_RAP1	1	2.06E-08	12	114	10.53	76	5785	1.32
24	MacIsaac06_RAP1	1	1.27E-14	22	114	19.30	139	5785	2.41
24	MacIsaac06_conserved_RAP1	1	1.58E-07	11	114	9.65	74	5785	1.28
24	Sgd_STE12	1	6.18E-06	11	114	9.65	106	5785	1.84
24	MacIsaac06_FHL1	1	3.30E-36	43	114	37.72	186	5785	3.22
24	Sgd_DIG1	1	2.43E-06	10	114	8.78	78	5785	1.35
24	MacIsaac06_TEC1	1	2.41E-03	6	114	5.27	70	5785	1.22
24	MacIsaac06_DIG1	1	1.40E-05	13	114	11.41	161	5785	2.79
24	MacIsaac06_conserved_DIG1	1	2.87E-05	9	114	7.90	82	5785	1.42
24	Sgd_FHL1	1	3.11E-15	19	114	16.67	89	5785	1.54
24	Sgd_SFP1	1	2.54E-05	5	114	4.39	19	5785	0.33
24	MacIsaac06_SFP1	1	1.03E-09	11	114	9.65	47	5785	0.82
24	MacIsaac06_conserved_SFP1	1	9.48E-09	7	114	6.15	16	5785	0.28
24	MacIsaac06_conserved_FHL1	1	4.67E-18	21	114	18.43	86	5785	1.49
24	MacIsaac06_YAP5	1	2.13E-04	7	114	6.15	63	5785	1.09
24	MacIsaac06_conserved_YAP5	1	2.32E-03	3	114	2.64	14	5785	0.25
25	MacIsaac06_MSN2	1	1.03E-03	9	114	7.90	131	5785	2.27
25	MacIsaac06_YAP7	1	4.71E-04	10	114	8.78	143	5785	2.48
25	MacIsaac06_SPT2	1	1.12E-03	4	114	3.51	24	5785	0.42
25	MacIsaac06_GCR2	1	7.44E-05	8	114	7.02	72	5785	1.25
25	MacIsaac06_conserved_GCR2	1	2.15E-06	7	114	6.15	32	5785	0.56
25	MacIsaac06_GLN3	1	5.76E-05	10	114	8.78	111	5785	1.92
25	MacIsaac06_SKN7	1	2.52E-03	10	114	8.78	178	5785	3.08
25	MacIsaac06_RTG3	1	3.07E-06	10	114	8.78	80	5785	1.39
25	MacIsaac06_SWI4	1	2.01E-03	9	114	7.90	144	5785	2.49
25	MacIsaac06_conserved_RTG3	1	7.17E-04	5	114	4.39	37	5785	0.64
25	Sgd_GCN4	1	4.78E-06	12	114	10.53	124	5785	2.15
25	MacIsaac06_GCN4	1	1.05E-05	14	114	12.29	181	5785	3.13
25	MacIsaac06_conserved_GCN4	1	4.39E-06	12	114	10.53	123	5785	2.13
25	Sgd_INO2	1	9.48E-04	4	114	3.51	23	5785	0.40
25	Sgd_GLN3	1	1.51E-04	6	114	5.27	42	5785	0.73
25	MacIsaac06_conserved_GLN3	1	8.76E-06	7	114	6.15	39	5785	0.68
26	MacIsaac06_TYE7	1	1.64E-04	7	113	6.20	61	5785	1.06
26	Sgd_CBF1	1	5.43E-06	13	113	11.51	149	5785	2.58
26	MacIsaac06_YAP7	1	4.39E-04	10	113	8.85	143	5785	2.48
26	MacIsaac06_CBF1	1	6.57E-08	19	113	16.82	229	5785	3.96
26	MacIsaac06_MET32	1	6.35E-09	8	113	7.08	23	5785	0.40
26	MacIsaac06_conserved_CBF1	1	3.44E-06	14	113	12.39	166	5785	2.87
26	MacIsaac06_conserved_MET32	1	7.46E-07	6	113	5.31	18	5785	0.32
26	Sgd_TYE7	1	2.55E-03	4	113	3.54	30	5785	0.52
26	MacIsaac06_conserved_TYE7	1	9.38E-05	6	113	5.31	39	5785	0.68
26	MacIsaac06_GLN3	1	2.87E-04	9	113	7.97	111	5785	1.92
26	MacIsaac06_ARG81	1	5.26E-05	5	113	4.43	22	5785	0.39
26	MacIsaac06_SWI4	1	1.89E-03	9	113	7.97	144	5785	2.49
26	Sgd_STB4	1	2.40E-04	3	113	2.66	7	5785	0.13
26	MacIsaac06_STB4	1	5.60E-04	3	113	2.66	9	5785	0.16
26	MacIsaac06_conserved_STB4	1	2.40E-04	3	113	2.66	7	5785	0.13
26	Sgd_GLN3	1	1.24E-03	5	113	4.43	42	5785	0.73
26	MacIsaac06_conserved_GLN3	1	9.38E-05	6	113	5.31	39	5785	0.68
27	MacIsaac06_MSN2	1	2.49E-04	10	115	8.70	131	5785	2.27
27	MacIsaac06_conserved_MSN2	1	1.03E-03	6	115	5.22	59	5785	1.02
27	MacIsaac06_CBF1	1	1.57E-04	14	115	12.18	229	5785	3.96
27	MacIsaac06_MET32	1	7.30E-09	8	115	6.96	23	5785	0.40
27	MacIsaac06_conserved_MET32	1	8.27E-07	6	115	5.22	18	5785	0.32
27	MacIsaac06_FKH2	1	1.36E-03	9	115	7.83	135	5785	2.34
27	MacIsaac06_conserved_FKH2	1	7.20E-04	7	115	6.09	76	5785	1.32
27	MacIsaac06_SKN7	1	2.69E-03	10	115	8.70	178	5785	3.08
27	Sgd_STB4	1	2.53E-04	3	115	2.61	7	5785	0.13
27	MacIsaac06_STB4	1	5.89E-04	3	115	2.61	9	5785	0.16
27	MacIsaac06_conserved_STB4	1	2.53E-04	3	115	2.61	7	5785	0.13
27	Sgd_PHO4	1	6.83E-04	4	115	3.48	21	5785	0.37
27	MacIsaac06_PHO4	1	3.22E-05	6	115	5.22	32	5785	0.56
27	MacIsaac06_conserved_PHO4	1	4.49E-05	5	115	4.35	21	5785	0.37
28	Sgd_RAP1	1	2.39E-04	7	96	7.30	76	5785	1.32
28	MacIsaac06_RAP1	1	5.98E-09	15	96	15.63	139	5785	2.41
28	MacIsaac06_conserved_RAP1	1	2.02E-04	7	96	7.30	74	5785	1.28
28	MacIsaac06_FHL1	1	1.34E-14	23	96	23.96	186	5785	3.22
28	Sgd_FHL1	1	1.00E-04	8	96	8.34	89	5785	1.54
28	MacIsaac06_SFP1	1	1.11E-04	6	96	6.25	47	5785	0.82
28	MacIsaac06_conserved_SFP1	1	2.12E-03	3	96	3.13	16	5785	0.28
28	MacIsaac06_conserved_FHL1	1	1.05E-05	9	96	9.38	86	5785	1.49
29	MacIsaac06_RCS1	1	5.73E-04	8	99	8.09	111	5785	1.92
29	MacIsaac06_STE12	1	2.83E-05	15	99	15.16	259	5785	4.48
29	MacIsaac06_conserved_STE12	1	1.25E-03	8	99	8.09	125	5785	2.17
29	MacIsaac06_CIN5	1	8.95E-04	10	99	10.11	179	5785	3.10
29	Sgd_STE12	1	7.27E-05	9	99	9.10	106	5785	1.84
29	MacIsaac06_PHD1	1	4.13E-06	12	99	12.13	141	5785	2.44
29	MacIsaac06_SOK2	1	1.31E-08	12	99	12.13	84	5785	1.46
29	MacIsaac06_YAP6	1	4.30E-07	14	99	14.15	160	5785	2.77
29	Sgd_DIG1	1	4.84E-05	8	99	8.09	78	5785	1.35
29	MacIsaac06_TEC1	1	1.72E-04	7	99	7.08	70	5785	1.22
29	MacIsaac06_DIG1	1	1.62E-03	9	99	9.10	161	5785	2.79
29	MacIsaac06_conserved_DIG1	1	4.62E-04	7	99	7.08	82	5785	1.42
29	MacIsaac06_MOT3	1	1.66E-04	6	99	6.07	49	5785	0.85
29	MacIsaac06_XBP1	1	3.51E-04	6	99	6.07	56	5785	0.97
29	MacIsaac06_GAT3	1	4.35E-05	5	99	5.06	24	5785	0.42
29	MacIsaac06_THI2	1	3.17E-04	4	99	4.05	20	5785	0.35
29	MacIsaac06_RLM1	1	2.54E-03	5	99	5.06	56	5785	0.97
29	MacIsaac06_MIG1	1	3.48E-06	5	99	5.06	15	5785	0.26
30	Sgd_PHO4	1	5.01E-04	4	106	3.78	21	5785	0.37
30	MacIsaac06_PHO4	1	2.58E-03	4	106	3.78	32	5785	0.56
30	MacIsaac06_conserved_PHO4	1	5.01E-04	4	106	3.78	21	5785	0.37
31	Sgd_FKH2	1	9.41E-08	11	107	10.29	75	5785	1.30
31	MacIsaac06_FKH2	1	1.38E-07	14	107	13.09	135	5785	2.34
31	MacIsaac06_conserved_FKH2	1	1.06E-06	10	107	9.35	76	5785	1.32
31	MacIsaac06_STE12	1	2.64E-04	14	107	13.09	259	5785	4.48
31	Sgd_MCM1	1	9.37E-06	8	107	7.48	58	5785	1.01
31	MacIsaac06_MCM1	1	1.02E-05	9	107	8.42	77	5785	1.34
31	MacIsaac06_conserved_MCM1	1	4.37E-04	6	107	5.61	54	5785	0.94
31	MacIsaac06_INO4	1	2.37E-03	4	107	3.74	31	5785	0.54
31	Sgd_MBP1	1	2.32E-14	19	107	17.76	105	5785	1.82
31	MacIsaac06_MBP1	1	4.51E-13	21	107	19.63	157	5785	2.72
31	MacIsaac06_conserved_MBP1	1	4.83E-11	16	107	14.96	105	5785	1.82
31	Sgd_DIG1	1	3.04E-03	6	107	5.61	78	5785	1.35
31	Sgd_NDD1	1	3.26E-06	7	107	6.55	36	5785	0.63
31	MacIsaac06_NDD1	1	1.07E-04	9	107	8.42	103	5785	1.79
31	MacIsaac06_SWI4	1	8.60E-12	19	107	17.76	144	5785	2.49
31	Sgd_SWI6	1	4.05E-15	19	107	17.76	96	5785	1.66
31	MacIsaac06_SWI6	1	1.40E-14	22	107	20.57	149	5785	2.58
31	MacIsaac06_conserved_SWI6	1	1.89E-13	18	107	16.83	102	5785	1.77
31	Sgd_FKH1	1	1.56E-04	8	107	7.48	85	5785	1.47
31	Sgd_INO4	1	4.04E-05	5	107	4.68	22	5785	0.39
31	MacIsaac06_conserved_INO4	1	7.47E-04	4	107	3.74	23	5785	0.40
31	MacIsaac06_conserved_FKH1	1	1.19E-03	6	107	5.61	65	5785	1.13
31	Sgd_SWI4	1	1.89E-11	14	107	13.09	70	5785	1.22
31	MacIsaac06_conserved_SWI4	1	1.04E-10	15	107	14.02	94	5785	1.63
31	MacIsaac06_conserved_NDD1	1	3.19E-04	6	107	5.61	51	5785	0.89
31	Sgd_STB1	1	3.65E-07	6	107	5.61	17	5785	0.30
31	MacIsaac06_STB1	1	2.04E-06	6	107	5.61	22	5785	0.39
31	MacIsaac06_conserved_STB1	1	3.65E-07	6	107	5.61	17	5785	0.30
32	MacIsaac06_MSN2	1	1.03E-06	13	111	11.72	131	5785	2.27
32	MacIsaac06_MSN4	1	1.98E-04	10	111	9.01	132	5785	2.29
32	MacIsaac06_conserved_MSN2	1	1.40E-05	8	111	7.21	59	5785	1.02
32	MacIsaac06_conserved_MSN4	1	3.11E-04	6	111	5.41	49	5785	0.85
32	MacIsaac06_MET32	1	6.07E-05	5	111	4.51	23	5785	0.40
32	MacIsaac06_conserved_MET32	1	3.19E-04	4	111	3.61	18	5785	0.32
32	Sgd_FKH2	1	2.99E-03	6	111	5.41	75	5785	1.30
32	MacIsaac06_FKH2	1	4.81E-05	11	111	9.91	135	5785	2.34
32	MacIsaac06_conserved_FKH2	1	5.82E-04	7	111	6.31	76	5785	1.32
32	MacIsaac06_SKN7	1	6.33E-06	14	111	12.62	178	5785	3.08
32	Sgd_SKN7	1	6.81E-04	7	111	6.31	78	5785	1.35
32	Sgd_PHO4	1	5.97E-04	4	111	3.61	21	5785	0.37
32	MacIsaac06_PHO4	1	3.16E-04	5	111	4.51	32	5785	0.56
32	MacIsaac06_conserved_PHO4	1	5.97E-04	4	111	3.61	21	5785	0.37
32	Sgd_MSN2	1	4.91E-04	4	111	3.61	20	5785	0.35
33	MacIsaac06_conserved_ADR1	1	1.80E-03	3	97	3.10	15	5785	0.26
33	MacIsaac06_STE12	1	3.44E-04	13	97	13.41	259	5785	4.48
33	MacIsaac06_conserved_STE12	1	1.10E-03	8	97	8.25	125	5785	2.17
33	Sgd_STE12	1	6.18E-05	9	97	9.28	106	5785	1.84
33	MacIsaac06_MCM1	1	1.73E-03	6	97	6.19	77	5785	1.34
33	Sgd_DIG1	1	4.17E-05	8	97	8.25	78	5785	1.35
33	MacIsaac06_DIG1	1	3.29E-04	10	97	10.31	161	5785	2.79
33	MacIsaac06_conserved_DIG1	1	4.08E-04	7	97	7.22	82	5785	1.42
33	Sgd_SWI5	1	1.86E-03	4	97	4.13	32	5785	0.56
33	Sgd_ACE2	1	2.24E-05	4	97	4.13	11	5785	0.20
34	MacIsaac06_SWI5	1	3.08E-05	10	108	9.26	109	5785	1.89
34	MacIsaac06_conserved_SWI5	1	7.68E-06	8	108	7.41	56	5785	0.97
34	Sgd_FKH2	1	7.77E-10	13	108	12.04	75	5785	1.30
34	MacIsaac06_FKH2	1	2.99E-10	17	108	15.75	135	5785	2.34
34	MacIsaac06_conserved_FKH2	1	1.19E-07	11	108	10.19	76	5785	1.32
34	MacIsaac06_ACE2	1	3.32E-05	8	108	7.41	68	5785	1.18
34	Sgd_MBP1	1	2.22E-05	10	108	9.26	105	5785	1.82
34	MacIsaac06_MBP1	1	1.01E-06	14	108	12.97	157	5785	2.72
34	MacIsaac06_SWI4	1	8.36E-10	17	108	15.75	144	5785	2.49
34	Sgd_SWI6	1	1.63E-07	12	108	11.12	96	5785	1.66
34	MacIsaac06_SWI6	1	5.34E-07	14	108	12.97	149	5785	2.58
34	MacIsaac06_conserved_SWI6	1	1.72E-05	10	108	9.26	102	5785	1.77
34	Sgd_FKH1	1	1.66E-04	8	108	7.41	85	5785	1.47
34	MacIsaac06_FKH1	1	1.07E-04	10	108	9.26	126	5785	2.18
34	MacIsaac06_conserved_FKH1	1	1.24E-03	6	108	5.56	65	5785	1.13
34	Sgd_SWI4	1	4.96E-06	9	108	8.34	70	5785	1.22
34	MacIsaac06_conserved_SWI4	1	1.09E-06	11	108	10.19	94	5785	1.63
34	Sgd_SWI5	1	1.49E-06	7	108	6.49	32	5785	0.56
34	Sgd_ACE2	1	8.73E-07	5	108	4.63	11	5785	0.20
34	MacIsaac06_conserved_ACE2	1	5.35E-05	6	108	5.56	37	5785	0.64
35	MacIsaac06_TYE7	1	6.23E-04	6	101	5.95	61	5785	1.06
35	Sgd_MET32	1	7.70E-04	3	101	2.98	11	5785	0.20
35	MacIsaac06_CBF1	1	5.82E-04	12	101	11.89	229	5785	3.96
35	MacIsaac06_MET4	1	1.01E-03	3	101	2.98	12	5785	0.21
35	MacIsaac06_MET32	1	2.58E-09	8	101	7.93	23	5785	0.40
35	MacIsaac06_conserved_CBF1	1	5.82E-04	10	101	9.91	166	5785	2.87
35	MacIsaac06_conserved_MET32	1	1.09E-08	7	101	6.94	18	5785	0.32
35	MacIsaac06_conserved_MET31	1	5.03E-04	4	101	3.97	22	5785	0.39
35	MacIsaac06_conserved_MET4	1	2.71E-04	3	101	2.98	8	5785	0.14
36	Sgd_FKH2	1	1.67E-03	6	99	6.07	75	5785	1.30
36	MacIsaac06_FKH2	1	2.05E-03	8	99	8.09	135	5785	2.34
36	MacIsaac06_STE12	1	2.83E-05	15	99	15.16	259	5785	4.48
36	MacIsaac06_conserved_STE12	1	2.59E-04	9	99	9.10	125	5785	2.17
36	Sgd_STE12	1	1.11E-05	10	99	10.11	106	5785	1.84
36	Sgd_DIG1	1	4.84E-05	8	99	8.09	78	5785	1.35
36	MacIsaac06_DIG1	1	8.37E-05	11	99	11.12	161	5785	2.79
36	MacIsaac06_conserved_DIG1	1	4.62E-04	7	99	7.08	82	5785	1.42
36	Sgd_ACE2	1	7.26E-04	3	99	3.04	11	5785	0.20
37	MacIsaac06_MSN2	1	2.35E-06	12	101	11.89	131	5785	2.27
37	MacIsaac06_conserved_MSN2	1	6.41E-07	9	101	8.92	59	5785	1.02
37	Sgd_FKH2	1	1.86E-03	6	101	5.95	75	5785	1.30
37	MacIsaac06_FKH2	1	1.08E-04	10	101	9.91	135	5785	2.34
37	MacIsaac06_conserved_FKH2	1	1.99E-03	6	101	5.95	76	5785	1.32
37	MacIsaac06_SKN7	1	2.45E-04	11	101	10.90	178	5785	3.08
37	MacIsaac06_XBP1	1	3.91E-04	6	101	5.95	56	5785	0.97
37	MacIsaac06_conserved_SKO1	1	7.70E-04	3	101	2.98	11	5785	0.20
37	Sgd_SWI4	1	1.30E-03	6	101	5.95	70	5785	1.22
37	Sgd_MSN2	1	3.42E-04	4	101	3.97	20	5785	0.35
38	MacIsaac06_CBF1	1	2.01E-03	11	101	10.90	229	5785	3.96
38	Sgd_CIN5	1	1.11E-03	6	101	5.95	68	5785	1.18
38	MacIsaac06_CIN5	1	2.58E-04	11	101	10.90	179	5785	3.10
38	MacIsaac06_conserved_CIN5	1	2.58E-03	6	101	5.95	80	5785	1.39
38	MacIsaac06_PHD1	1	3.05E-03	8	101	7.93	141	5785	2.44
38	MacIsaac06_NRG1	1	1.09E-03	9	101	8.92	149	5785	2.58
38	MacIsaac06_SOK2	1	6.05E-04	7	101	6.94	84	5785	1.46
38	MacIsaac06_YAP6	1	9.50E-05	11	101	10.90	160	5785	2.77
38	MacIsaac06_XBP1	1	2.77E-03	5	101	4.96	56	5785	0.97
38	MacIsaac06_GAT3	1	4.80E-05	5	101	4.96	24	5785	0.42
38	MacIsaac06_PHO4	1	2.16E-03	4	101	3.97	32	5785	0.56
38	MacIsaac06_conserved_PHO4	1	4.17E-04	4	101	3.97	21	5785	0.37
39	MacIsaac06_FKH2	1	2.33E-03	8	101	7.93	135	5785	2.34
39	MacIsaac06_SPT2	1	7.11E-04	4	101	3.97	24	5785	0.42
39	MacIsaac06_GLN3	1	1.22E-04	9	101	8.92	111	5785	1.92
39	Sgd_BAS1	1	5.03E-04	4	101	3.97	22	5785	0.39
39	MacIsaac06_conserved_BAS1	1	1.49E-03	4	101	3.97	29	5785	0.51
39	MacIsaac06_RTG3	1	4.49E-04	7	101	6.94	80	5785	1.39
39	Sgd_GCN4	1	1.31E-06	12	101	11.89	124	5785	2.15
39	MacIsaac06_GCN4	1	4.26E-07	15	101	14.86	181	5785	3.13
39	MacIsaac06_conserved_GCN4	1	1.20E-06	12	101	11.89	123	5785	2.13
39	Sgd_GLN3	1	7.69E-05	6	101	5.95	42	5785	0.73
39	MacIsaac06_conserved_GLN3	1	4.99E-05	6	101	5.95	39	5785	0.68
40	Sgd_FKH2	1	4.51E-05	8	102	7.85	75	5785	1.30
40	MacIsaac06_FKH2	1	2.16E-05	11	102	10.79	135	5785	2.34
40	MacIsaac06_conserved_FKH2	1	3.48E-04	7	102	6.87	76	5785	1.32
40	MacIsaac06_STE12	1	2.15E-06	17	102	16.67	259	5785	4.48
40	MacIsaac06_conserved_STE12	1	1.04E-05	11	102	10.79	125	5785	2.17
40	Sgd_STE12	1	2.06E-06	11	102	10.79	106	5785	1.84
40	MacIsaac06_MCM1	1	5.46E-05	8	102	7.85	77	5785	1.34
40	Sgd_MBP1	1	2.39E-03	7	102	6.87	105	5785	1.82
40	MacIsaac06_MBP1	1	8.77E-05	11	102	10.79	157	5785	2.72
40	MacIsaac06_conserved_MBP1	1	4.82E-04	8	102	7.85	105	5785	1.82
40	Sgd_DIG1	1	8.65E-08	11	102	10.79	78	5785	1.35
40	MacIsaac06_TEC1	1	1.36E-03	6	102	5.89	70	5785	1.22
40	MacIsaac06_DIG1	1	4.05E-06	13	102	12.75	161	5785	2.79
40	MacIsaac06_conserved_TEC1	1	2.81E-03	4	102	3.93	34	5785	0.59
40	MacIsaac06_conserved_DIG1	1	1.39E-06	10	102	9.81	82	5785	1.42
40	MacIsaac06_SWI4	1	1.69E-07	14	102	13.73	144	5785	2.49
40	Sgd_SWI6	1	8.82E-09	13	102	12.75	96	5785	1.66
40	MacIsaac06_SWI6	1	3.66E-08	15	102	14.71	149	5785	2.58
40	MacIsaac06_conserved_SWI6	1	1.70E-07	12	102	11.77	102	5785	1.77
40	Sgd_SWI4	1	3.06E-07	10	102	9.81	70	5785	1.22
40	MacIsaac06_conserved_SWI4	1	6.08E-07	11	102	10.79	94	5785	1.63
40	Sgd_STB1	1	3.02E-03	3	102	2.95	17	5785	0.30
40	MacIsaac06_conserved_STB1	1	3.02E-03	3	102	2.95	17	5785	0.30
41	MacIsaac06_MET32	1	5.35E-04	4	98	4.09	23	5785	0.40
41	MacIsaac06_FKH2	1	8.37E-05	10	98	10.21	135	5785	2.34
41	MacIsaac06_GCR2	1	1.93E-04	7	98	7.15	72	5785	1.25
41	MacIsaac06_conserved_GCR2	1	1.29E-05	6	98	6.13	32	5785	0.56
41	MacIsaac06_SKN7	1	3.01E-03	9	98	9.19	178	5785	3.08
41	MacIsaac06_SWI4	1	1.44E-04	10	98	10.21	144	5785	2.49
41	Sgd_INO2	1	5.35E-04	4	98	4.09	23	5785	0.40
42	Sgd_FKH2	1	1.76E-03	6	100	6	75	5785	1.30
42	MacIsaac06_FKH2	1	4.95E-04	9	100	9	135	5785	2.34
42	MacIsaac06_conserved_FKH2	1	1.89E-03	6	100	6	76	5785	1.32
42	Sgd_RAP1	1	5.23E-06	9	100	9	76	5785	1.32
42	MacIsaac06_RAP1	1	8.38E-08	14	100	14	139	5785	2.41
42	MacIsaac06_conserved_RAP1	1	1.65E-03	6	100	6	74	5785	1.28
42	MacIsaac06_FHL1	1	2.59E-24	32	100	32	186	5785	3.22
42	Sgd_FKH1	1	9.66E-05	8	100	8	85	5785	1.47
42	MacIsaac06_FKH1	1	1.90E-07	13	100	13	126	5785	2.18
42	Sgd_FHL1	1	7.50E-14	17	100	17	89	5785	1.54
42	Sgd_SFP1	1	2.67E-04	4	100	4	19	5785	0.33
42	MacIsaac06_SFP1	1	1.39E-04	6	100	6	47	5785	0.82
42	MacIsaac06_conserved_FHL1	1	6.70E-13	16	100	16	86	5785	1.49
42	MacIsaac06_conserved_FKH1	1	1.35E-05	8	100	8	65	5785	1.13
42	MacIsaac06_conserved_YAP5	1	1.59E-03	3	100	3	14	5785	0.25
42	MacIsaac06_conserved_CHA4	1	1.96E-03	3	100	3	15	5785	0.26
44	MacIsaac06_YAP7	1	2.59E-03	8	97	8.25	143	5785	2.48
44	MacIsaac06_RCS1	1	2.46E-03	7	97	7.22	111	5785	1.92
44	MacIsaac06_FKH2	1	1.80E-03	8	97	8.25	135	5785	2.34
44	MacIsaac06_conserved_FKH2	1	1.61E-03	6	97	6.19	76	5785	1.32
44	MacIsaac06_GLN3	1	4.99E-04	8	97	8.25	111	5785	1.92
44	MacIsaac06_SKN7	1	2.81E-03	9	97	9.28	178	5785	3.08
44	MacIsaac06_SWI4	1	2.70E-03	8	97	8.25	144	5785	2.49
44	Sgd_SWI4	1	1.05E-03	6	97	6.19	70	5785	1.22
44	Sgd_GLN3	1	6.22E-04	5	97	5.16	42	5785	0.73
44	MacIsaac06_conserved_GLN3	1	4.38E-04	5	97	5.16	39	5785	0.68
45	MacIsaac06_TYE7	1	5.45E-05	7	95	7.37	61	5785	1.06
45	Sgd_CBF1	1	2.78E-05	11	95	11.58	149	5785	2.58
45	Sgd_YAP7	1	2.88E-03	5	95	5.27	60	5785	1.04
45	MacIsaac06_YAP7	1	5.16E-04	9	95	9.48	143	5785	2.48
45	MacIsaac06_CBF1	1	1.30E-07	17	95	17.90	229	5785	3.96
45	MacIsaac06_MET32	1	5.10E-08	7	95	7.37	23	5785	0.40
45	MacIsaac06_conserved_CBF1	1	1.45E-05	12	95	12.64	166	5785	2.87
45	MacIsaac06_conserved_MET32	1	2.65E-07	6	95	6.32	18	5785	0.32
45	MacIsaac06_CIN5	1	2.53E-03	9	95	9.48	179	5785	3.10
45	MacIsaac06_SPT2	1	5.64E-04	4	95	4.22	24	5785	0.42
45	Sgd_TYE7	1	1.35E-03	4	95	4.22	30	5785	0.52
45	MacIsaac06_conserved_TYE7	1	3.52E-05	6	95	6.32	39	5785	0.68
45	MacIsaac06_GLN3	1	1.60E-06	11	95	11.58	111	5785	1.92
45	MacIsaac06_RTG3	1	3.08E-04	7	95	7.37	80	5785	1.39
45	MacIsaac06_SWI4	1	2.37E-03	8	95	8.43	144	5785	2.49
45	MacIsaac06_conserved_RTG3	1	2.98E-03	4	95	4.22	37	5785	0.64
45	Sgd_GCN4	1	8.87E-12	17	95	17.90	124	5785	2.15
45	MacIsaac06_GCN4	1	6.52E-13	21	95	22.11	181	5785	3.13
45	MacIsaac06_conserved_GCN4	1	8.77E-11	16	95	16.85	123	5785	2.13
45	Sgd_GLN3	1	5.45E-05	6	95	6.32	42	5785	0.73
45	MacIsaac06_conserved_GLN3	1	3.52E-05	6	95	6.32	39	5785	0.68
46	Sgd_FKH2	1	3.04E-07	10	95	10.53	75	5785	1.30
46	MacIsaac06_FKH2	1	2.33E-07	13	95	13.69	135	5785	2.34
46	MacIsaac06_conserved_FKH2	1	3.41E-06	9	95	9.48	76	5785	1.32
46	MacIsaac06_STE12	1	2.51E-17	29	95	30.53	259	5785	4.48
46	MacIsaac06_conserved_STE12	1	1.12E-10	16	95	16.85	125	5785	2.17
46	Sgd_RAP1	1	1.45E-03	6	95	6.32	76	5785	1.32
46	MacIsaac06_RAP1	1	3.28E-07	13	95	13.69	139	5785	2.41
46	MacIsaac06_conserved_RAP1	1	1.89E-04	7	95	7.37	74	5785	1.28
46	Sgd_STE12	1	8.54E-12	16	95	16.85	106	5785	1.84
46	Sgd_MCM1	1	3.25E-07	9	95	9.48	58	5785	1.01
46	MacIsaac06_MCM1	1	2.12E-10	13	95	13.69	77	5785	1.34
46	MacIsaac06_conserved_MCM1	1	2.43E-05	7	95	7.37	54	5785	0.94
46	MacIsaac06_FHL1	1	5.77E-09	17	95	17.90	186	5785	3.22
46	Sgd_MBP1	1	4.86E-05	9	95	9.48	105	5785	1.82
46	MacIsaac06_MBP1	1	4.53E-05	11	95	11.58	157	5785	2.72
46	MacIsaac06_conserved_MBP1	1	2.97E-04	8	95	8.43	105	5785	1.82
46	Sgd_TEC1	1	2.71E-04	5	95	5.27	36	5785	0.63
46	Sgd_DIG1	1	1.03E-12	15	95	15.79	78	5785	1.35
46	MacIsaac06_TEC1	1	1.27E-08	11	95	11.58	70	5785	1.22
46	MacIsaac06_DIG1	1	7.04E-12	19	95	20	161	5785	2.79
46	MacIsaac06_conserved_TEC1	1	1.55E-05	6	95	6.32	34	5785	0.59
46	MacIsaac06_conserved_DIG1	1	3.44E-11	14	95	14.74	82	5785	1.42
46	Sgd_NDD1	1	2.71E-04	5	95	5.27	36	5785	0.63
46	MacIsaac06_NDD1	1	5.92E-06	10	95	10.53	103	5785	1.79
46	MacIsaac06_SWI4	1	4.96E-07	13	95	13.69	144	5785	2.49
46	Sgd_SWI6	1	3.62E-09	13	95	13.69	96	5785	1.66
46	MacIsaac06_SWI6	1	1.77E-10	17	95	17.90	149	5785	2.58
46	MacIsaac06_conserved_SWI6	1	7.61E-08	12	95	12.64	102	5785	1.77
46	MacIsaac06_FKH1	1	2.01E-04	9	95	9.48	126	5785	2.18
46	Sgd_FHL1	1	9.32E-05	8	95	8.43	89	5785	1.54
46	Sgd_SFP1	1	1.04E-05	5	95	5.27	19	5785	0.33
46	MacIsaac06_SFP1	1	7.30E-07	8	95	8.43	47	5785	0.82
46	MacIsaac06_conserved_SFP1	1	1.07E-04	4	95	4.22	16	5785	0.28
46	MacIsaac06_conserved_FHL1	1	1.12E-06	10	95	10.53	86	5785	1.49
46	MacIsaac06_YAP5	1	5.35E-04	6	95	6.32	63	5785	1.09
46	Sgd_SWI4	1	1.61E-05	8	95	8.43	70	5785	1.22
46	MacIsaac06_conserved_SWI4	1	2.56E-06	10	95	10.53	94	5785	1.63
46	MacIsaac06_conserved_NDD1	1	1.66E-04	6	95	6.32	51	5785	0.89
47	Sgd_FKH2	1	2.48E-07	10	93	10.76	75	5785	1.30
47	MacIsaac06_FKH2	1	2.23E-12	18	93	19.36	135	5785	2.34
47	MacIsaac06_conserved_FKH2	1	2.85E-06	9	93	9.68	76	5785	1.32
47	MacIsaac06_conserved_GCR2	1	1.38E-04	5	93	5.38	32	5785	0.56
47	MacIsaac06_SKN7	1	1.17E-04	11	93	11.83	178	5785	3.08
47	Sgd_MBP1	1	5.81E-06	10	93	10.76	105	5785	1.82
47	MacIsaac06_MBP1	1	3.70E-05	11	93	11.83	157	5785	2.72
47	MacIsaac06_conserved_MBP1	1	4.10E-05	9	93	9.68	105	5785	1.82
47	MacIsaac06_SWI4	1	9.23E-05	10	93	10.76	144	5785	2.49
47	Sgd_SWI6	1	1.99E-05	9	93	9.68	96	5785	1.66
47	Sgd_SKN7	1	1.49E-03	6	93	6.46	78	5785	1.35
47	MacIsaac06_SWI6	1	1.23E-04	10	93	10.76	149	5785	2.58
47	MacIsaac06_XBP1	1	2.49E-04	6	93	6.46	56	5785	0.97
47	MacIsaac06_conserved_SWI6	1	2.10E-04	8	93	8.61	102	5785	1.77
47	MacIsaac06_FKH1	1	8.75E-04	8	93	8.61	126	5785	2.18
47	MacIsaac06_conserved_SKN7	1	2.03E-03	7	93	7.53	112	5785	1.94
47	Sgd_SWI4	1	1.16E-04	7	93	7.53	70	5785	1.22
47	MacIsaac06_conserved_SWI4	1	7.26E-04	7	93	7.53	94	5785	1.63
48	Sgd_FKH2	1	2.30E-05	8	93	8.61	75	5785	1.30
48	MacIsaac06_FKH2	1	1.33E-06	12	93	12.91	135	5785	2.34
48	MacIsaac06_conserved_FKH2	1	1.96E-04	7	93	7.53	76	5785	1.32
48	Sgd_RAP1	1	2.85E-06	9	93	9.68	76	5785	1.32
48	MacIsaac06_RAP1	1	3.72E-12	18	93	19.36	139	5785	2.41
48	MacIsaac06_conserved_RAP1	1	2.08E-05	8	93	8.61	74	5785	1.28
48	MacIsaac06_FHL1	1	2.17E-29	35	93	37.64	186	5785	3.22
48	Sgd_MBP1	1	4.10E-05	9	93	9.68	105	5785	1.82
48	MacIsaac06_MBP1	1	3.70E-05	11	93	11.83	157	5785	2.72
48	MacIsaac06_conserved_MBP1	1	1.40E-03	7	93	7.53	105	5785	1.82
48	Sgd_TEC1	1	2.49E-03	4	93	4.31	36	5785	0.63
48	MacIsaac06_conserved_TEC1	1	2.01E-03	4	93	4.31	34	5785	0.59
48	MacIsaac06_SWI4	1	1.64E-05	11	93	11.83	144	5785	2.49
48	Sgd_SWI6	1	2.56E-06	10	93	10.76	96	5785	1.66
48	MacIsaac06_SWI6	1	3.78E-06	12	93	12.91	149	5785	2.58
48	MacIsaac06_XBP1	1	1.93E-03	5	93	5.38	56	5785	0.97
48	MacIsaac06_conserved_SWI6	1	4.46E-06	10	93	10.76	102	5785	1.77
48	Sgd_FHL1	1	5.66E-12	15	93	16.13	89	5785	1.54
48	MacIsaac06_SFP1	1	9.26E-05	6	93	6.46	47	5785	0.82
48	MacIsaac06_conserved_SFP1	1	1.94E-03	3	93	3.23	16	5785	0.28
48	MacIsaac06_conserved_FHL1	1	5.01E-11	14	93	15.06	86	5785	1.49
48	Sgd_SWI4	1	1.37E-05	8	93	8.61	70	5785	1.22
48	MacIsaac06_conserved_SWI4	1	1.68E-05	9	93	9.68	94	5785	1.63
48	Sgd_STB1	1	1.27E-04	4	93	4.31	17	5785	0.30
48	MacIsaac06_STB1	1	2.04E-05	5	93	5.38	22	5785	0.39
48	MacIsaac06_conserved_STB1	1	1.27E-04	4	93	4.31	17	5785	0.30
49	MacIsaac06_MSN2	1	1.13E-03	8	93	8.61	131	5785	2.27
49	MacIsaac06_YAP7	1	4.41E-04	9	93	9.68	143	5785	2.48
49	MacIsaac06_SPT2	1	5.20E-04	4	93	4.31	24	5785	0.42
49	MacIsaac06_GLN3	1	9.58E-06	10	93	10.76	111	5785	1.92
49	MacIsaac06_RTG3	1	3.70E-05	8	93	8.61	80	5785	1.39
49	MacIsaac06_ARG81	1	3.67E-04	4	93	4.31	22	5785	0.39
49	MacIsaac06_SWI4	1	2.07E-03	8	93	8.61	144	5785	2.49
49	MacIsaac06_conserved_RTG3	1	2.80E-04	5	93	5.38	37	5785	0.64
49	Sgd_GCN4	1	6.52E-08	13	93	13.98	124	5785	2.15
49	MacIsaac06_GCN4	1	2.70E-09	17	93	18.28	181	5785	3.13
49	MacIsaac06_conserved_GCN4	1	6.58E-09	14	93	15.06	123	5785	2.13
49	MacIsaac06_STP1	1	1.50E-03	5	93	5.38	53	5785	0.92
49	Sgd_STB4	1	1.34E-04	3	93	3.23	7	5785	0.13
49	MacIsaac06_STB4	1	3.15E-04	3	93	3.23	9	5785	0.16
49	MacIsaac06_conserved_STB4	1	1.34E-04	3	93	3.23	7	5785	0.13
49	Sgd_GLN3	1	3.77E-06	7	93	7.53	42	5785	0.73
49	MacIsaac06_conserved_GLN3	1	1.35E-07	8	93	8.61	39	5785	0.68
51	MacIsaac06_FKH2	1	2.43E-04	9	91	9.90	135	5785	2.34
51	MacIsaac06_FHL1	1	1.42E-04	11	91	12.09	186	5785	3.22
51	MacIsaac06_RTG3	1	1.52E-03	6	91	6.60	80	5785	1.39
51	Sgd_MBP1	1	5.86E-07	11	91	12.09	105	5785	1.82
51	MacIsaac06_MBP1	1	1.51E-08	15	91	16.49	157	5785	2.72
51	MacIsaac06_conserved_MBP1	1	2.20E-04	8	91	8.80	105	5785	1.82
51	MacIsaac06_SWI4	1	2.09E-06	12	91	13.19	144	5785	2.49
51	MacIsaac06_SWI6	1	2.24E-03	8	91	8.80	149	5785	2.58
51	MacIsaac06_XBP1	1	2.21E-04	6	91	6.60	56	5785	0.97
51	MacIsaac06_conserved_SWI6	1	1.04E-03	7	91	7.70	102	5785	1.77
51	MacIsaac06_conserved_RTG3	1	2.02E-05	6	91	6.60	37	5785	0.64
51	Sgd_SWI4	1	7.50E-04	6	91	6.60	70	5785	1.22
52	MacIsaac06_STE12	1	2.42E-07	17	88	19.32	259	5785	4.48
52	MacIsaac06_conserved_STE12	1	1.68E-05	10	88	11.37	125	5785	2.17
52	Sgd_STE12	1	3.81E-06	10	88	11.37	106	5785	1.84
52	Sgd_MCM1	1	1.77E-03	5	88	5.69	58	5785	1.01
52	MacIsaac06_MCM1	1	1.04E-03	6	88	6.82	77	5785	1.34
52	MacIsaac06_conserved_MCM1	1	1.28E-03	5	88	5.69	54	5785	0.94
52	MacIsaac06_FHL1	1	9.35E-08	15	88	17.05	186	5785	3.22
52	MacIsaac06_MBP1	1	2.51E-03	8	88	9.10	157	5785	2.72
52	Sgd_DIG1	1	2.04E-05	8	88	9.10	78	5785	1.35
52	MacIsaac06_DIG1	1	1.47E-04	10	88	11.37	161	5785	2.79
52	MacIsaac06_conserved_DIG1	1	2.96E-05	8	88	9.10	82	5785	1.42
52	Sgd_SWI6	1	5.90E-04	7	88	7.96	96	5785	1.66
52	MacIsaac06_SWI6	1	1.80E-03	8	88	9.10	149	5785	2.58
52	Sgd_FKH1	1	1.74E-03	6	88	6.82	85	5785	1.47
52	MacIsaac06_FKH1	1	6.05E-04	8	88	9.10	126	5785	2.18
52	Sgd_FHL1	1	6.78E-06	9	88	10.23	89	5785	1.54
52	MacIsaac06_conserved_FHL1	1	5.09E-06	9	88	10.23	86	5785	1.49
52	MacIsaac06_conserved_FKH1	1	2.93E-03	5	88	5.69	65	5785	1.13
52	Sgd_ACE2	1	5.14E-04	3	88	3.41	11	5785	0.20
53	MacIsaac06_MSN2	1	2.29E-04	9	93	9.68	131	5785	2.27
53	MacIsaac06_conserved_MSN2	1	2.43E-03	5	93	5.38	59	5785	1.02
53	MacIsaac06_TYE7	1	2.82E-03	5	93	5.38	61	5785	1.06
53	MacIsaac06_MET32	1	2.58E-05	5	93	5.38	23	5785	0.40
53	MacIsaac06_conserved_MET32	1	1.61E-04	4	93	4.31	18	5785	0.32
53	Sgd_FKH2	1	1.80E-04	7	93	7.53	75	5785	1.30
53	MacIsaac06_FKH2	1	1.37E-03	8	93	8.61	135	5785	2.34
53	MacIsaac06_conserved_FKH2	1	2.54E-05	8	93	8.61	76	5785	1.32
53	MacIsaac06_conserved_TYE7	1	3.60E-04	5	93	5.38	39	5785	0.68
53	MacIsaac06_SKN7	1	2.10E-03	9	93	9.68	178	5785	3.08
53	MacIsaac06_SWI4	1	4.64E-04	9	93	9.68	144	5785	2.49
53	Sgd_SWI6	1	8.23E-04	7	93	7.53	96	5785	1.66
53	MacIsaac06_SWI6	1	2.57E-03	8	93	8.61	149	5785	2.58
53	MacIsaac06_conserved_SWI6	1	2.10E-04	8	93	8.61	102	5785	1.77
53	Sgd_SWI4	1	1.37E-05	8	93	8.61	70	5785	1.22
53	MacIsaac06_conserved_SWI4	1	1.68E-05	9	93	9.68	94	5785	1.63
53	Sgd_PHO4	1	3.04E-04	4	93	4.31	21	5785	0.37
53	MacIsaac06_PHO4	1	1.38E-04	5	93	5.38	32	5785	0.56
53	MacIsaac06_conserved_PHO4	1	3.04E-04	4	93	4.31	21	5785	0.37
53	Sgd_GLN3	1	4.83E-05	6	93	6.46	42	5785	0.73
54	MacIsaac06_TYE7	1	2.00E-03	5	86	5.82	61	5785	1.06
54	MacIsaac06_ARR1	1	3.01E-03	3	86	3.49	20	5785	0.35
54	MacIsaac06_CIN5	1	2.88E-04	10	86	11.63	179	5785	3.10
54	MacIsaac06_GLN3	1	1.22E-03	7	86	8.14	111	5785	1.92
54	MacIsaac06_BAS1	1	2.07E-03	4	86	4.66	37	5785	0.64
54	MacIsaac06_NRG1	1	3.32E-04	9	86	10.47	149	5785	2.58
54	MacIsaac06_FHL1	1	1.64E-03	9	86	10.47	186	5785	3.22
54	MacIsaac06_YAP6	1	5.15E-07	13	86	15.12	160	5785	2.77
54	MacIsaac06_HAP2	1	1.97E-04	6	86	6.98	58	5785	1.01
54	MacIsaac06_THI2	1	1.84E-04	4	86	4.66	20	5785	0.35
54	Sgd_PHO4	1	2.25E-04	4	86	4.66	21	5785	0.37
54	MacIsaac06_PHO4	1	1.19E-03	4	86	4.66	32	5785	0.56
54	MacIsaac06_conserved_PHO4	1	2.25E-04	4	86	4.66	21	5785	0.37
54	Sgd_GLN3	1	3.56E-04	5	86	5.82	42	5785	0.73
54	MacIsaac06_conserved_GLN3	1	2.50E-04	5	86	5.82	39	5785	0.68
54	MacIsaac06_conserved_HAP2	1	9.48E-05	5	86	5.82	32	5785	0.56
54	MacIsaac06_MIG1	1	1.27E-03	3	86	3.49	15	5785	0.26
56	MacIsaac06_TYE7	1	3.35E-04	6	90	6.67	61	5785	1.06
56	Sgd_CBF1	1	9.29E-05	10	90	11.12	149	5785	2.58
56	Sgd_MET32	1	5.20E-09	6	90	6.67	11	5785	0.20
56	Sgd_MET4	1	1.67E-08	5	90	5.56	7	5785	0.13
56	Sgd_MET31	1	8.03E-07	4	90	4.45	6	5785	0.11
56	MacIsaac06_CBF1	1	1.88E-06	15	90	16.67	229	5785	3.96
56	MacIsaac06_MET4	1	1.03E-08	6	90	6.67	12	5785	0.21
56	MacIsaac06_MET32	1	8.02E-15	11	90	12.23	23	5785	0.40
56	MacIsaac06_MET31	1	3.02E-06	7	90	7.78	42	5785	0.73
56	MacIsaac06_conserved_CBF1	1	4.55E-05	11	90	12.23	166	5785	2.87
56	MacIsaac06_conserved_MET32	1	1.97E-14	10	90	11.12	18	5785	0.32
56	MacIsaac06_conserved_MET31	1	2.46E-08	7	90	7.78	22	5785	0.39
56	MacIsaac06_FKH2	1	2.24E-04	9	90	10	135	5785	2.34
56	MacIsaac06_conserved_TYE7	1	2.97E-03	4	90	4.45	39	5785	0.68
56	MacIsaac06_GLN3	1	2.99E-04	8	90	8.89	111	5785	1.92
56	MacIsaac06_BAS1	1	2.44E-03	4	90	4.45	37	5785	0.64
56	Sgd_TEC1	1	2.21E-03	4	90	4.45	36	5785	0.63
56	MacIsaac06_HAP2	1	1.95E-03	5	90	5.56	58	5785	1.01
56	MacIsaac06_XBP1	1	1.67E-03	5	90	5.56	56	5785	0.97
56	Sgd_GCN4	1	3.00E-03	7	90	7.78	124	5785	2.15
56	MacIsaac06_GCN4	1	4.57E-04	10	90	11.12	181	5785	3.13
56	MacIsaac06_conserved_GCN4	1	5.99E-04	8	90	8.89	123	5785	2.13
56	Sgd_GLN3	1	4.40E-04	5	90	5.56	42	5785	0.73
56	MacIsaac06_conserved_GLN3	1	3.09E-04	5	90	5.56	39	5785	0.68
56	MacIsaac06_conserved_HAP2	1	1.41E-03	4	90	4.45	32	5785	0.56
56	MacIsaac06_conserved_MET4	1	4.40E-08	5	90	5.56	8	5785	0.14
57	MacIsaac06_SWI5	1	2.76E-09	13	82	15.86	109	5785	1.89
57	MacIsaac06_conserved_SWI5	1	3.92E-09	10	82	12.20	56	5785	0.97
57	MacIsaac06_FKH2	1	1.09E-04	9	82	10.98	135	5785	2.34
57	MacIsaac06_STE12	1	9.70E-04	11	82	13.42	259	5785	4.48
57	MacIsaac06_ACE2	1	4.28E-05	7	82	8.54	68	5785	1.18
57	MacIsaac06_SWI4	1	4.77E-06	11	82	13.42	144	5785	2.49
57	MacIsaac06_SWI6	1	1.14E-03	8	82	9.76	149	5785	2.58
57	Sgd_SWI4	1	2.98E-03	5	82	6.10	70	5785	1.22
57	Sgd_SWI5	1	3.18E-10	9	82	10.98	32	5785	0.56
57	Sgd_ACE2	1	2.19E-07	5	82	6.10	11	5785	0.20
57	MacIsaac06_RLM1	1	1.10E-03	5	82	6.10	56	5785	0.97
57	MacIsaac06_conserved_ACE2	1	1.55E-04	5	82	6.10	37	5785	0.64
58	MacIsaac06_FKH2	1	3.29E-05	10	88	11.37	135	5785	2.34
58	MacIsaac06_INO4	1	5.66E-06	6	88	6.82	31	5785	0.54
58	MacIsaac06_YAP6	1	2.82E-03	8	88	9.10	160	5785	2.77
58	Sgd_MBP1	1	1.74E-04	8	88	9.10	105	5785	1.82
58	MacIsaac06_MBP1	1	2.19E-05	11	88	12.50	157	5785	2.72
58	MacIsaac06_SWI4	1	9.60E-06	11	88	12.50	144	5785	2.49
58	MacIsaac06_SWI6	1	3.95E-04	9	88	10.23	149	5785	2.58
58	MacIsaac06_XBP1	1	1.51E-03	5	88	5.69	56	5785	0.97
58	MacIsaac06_conserved_SWI6	1	8.49E-04	7	88	7.96	102	5785	1.77
58	Sgd_INO4	1	1.56E-05	5	88	5.69	22	5785	0.39
58	MacIsaac06_conserved_INO4	1	8.56E-07	6	88	6.82	23	5785	0.40
58	Sgd_INO2	1	1.97E-05	5	88	5.69	23	5785	0.40
58	MacIsaac06_INO2	1	6.88E-06	6	88	6.82	32	5785	0.56
58	MacIsaac06_conserved_INO2	1	1.13E-06	6	88	6.82	24	5785	0.42
59	MacIsaac06_SWI5	1	6.11E-04	7	78	8.98	109	5785	1.89
59	MacIsaac06_conserved_SWI5	1	8.74E-04	5	78	6.42	56	5785	0.97
59	Sgd_BAS1	1	3.02E-03	3	78	3.85	22	5785	0.39
59	MacIsaac06_BAS1	1	1.44E-03	4	78	5.13	37	5785	0.64
59	Sgd_SWI5	1	8.26E-04	4	78	5.13	32	5785	0.56
59	Sgd_ACE2	1	3.60E-04	3	78	3.85	11	5785	0.20
59	MacIsaac06_conserved_GLN3	1	1.76E-03	4	78	5.13	39	5785	0.68
59	MacIsaac06_ARG80	1	3.02E-03	3	78	3.85	22	5785	0.39
60	Sgd_FKH2	1	9.01E-06	8	82	9.76	75	5785	1.30
60	MacIsaac06_FKH2	1	2.53E-06	11	82	13.42	135	5785	2.34
60	MacIsaac06_conserved_FKH2	1	6.69E-04	6	82	7.32	76	5785	1.32
60	MacIsaac06_INO4	1	8.82E-04	4	82	4.88	31	5785	0.54
60	MacIsaac06_ACE2	1	3.66E-04	6	82	7.32	68	5785	1.18
60	Sgd_MBP1	1	1.06E-04	8	82	9.76	105	5785	1.82
60	MacIsaac06_MBP1	1	3.42E-04	9	82	10.98	157	5785	2.72
60	MacIsaac06_conserved_MBP1	1	6.60E-04	7	82	8.54	105	5785	1.82
60	MacIsaac06_SWI4	1	3.09E-05	10	82	12.20	144	5785	2.49
60	Sgd_SWI6	1	6.91E-09	12	82	14.64	96	5785	1.66
60	MacIsaac06_SWI6	1	1.26E-07	13	82	15.86	149	5785	2.58
60	MacIsaac06_conserved_SWI6	1	1.47E-07	11	82	13.42	102	5785	1.77
60	Sgd_FKH1	1	2.29E-05	8	82	9.76	85	5785	1.47
60	MacIsaac06_FKH1	1	1.27E-06	11	82	13.42	126	5785	2.18
60	Sgd_INO4	1	2.26E-04	4	82	4.88	22	5785	0.39
60	MacIsaac06_conserved_INO4	1	2.70E-04	4	82	4.88	23	5785	0.40
60	MacIsaac06_conserved_FKH1	1	3.18E-05	7	82	8.54	65	5785	1.13
60	Sgd_SWI4	1	4.77E-07	9	82	10.98	70	5785	1.22
60	MacIsaac06_conserved_SWI4	1	5.92E-06	9	82	10.98	94	5785	1.63
60	Sgd_SWI5	1	9.97E-04	4	82	4.88	32	5785	0.56
60	Sgd_ACE2	1	1.15E-05	4	82	4.88	11	5785	0.20
60	MacIsaac06_conserved_ACE2	1	1.73E-03	4	82	4.88	37	5785	0.64
60	Sgd_STB1	1	1.62E-03	3	82	3.66	17	5785	0.30
60	MacIsaac06_conserved_STB1	1	1.62E-03	3	82	3.66	17	5785	0.30
61	MacIsaac06_STE12	1	4.91E-24	21	27	77.78	259	5785	4.48
61	MacIsaac06_conserved_STE12	1	6.21E-19	15	27	55.56	125	5785	2.17
61	Sgd_STE12	1	5.55E-22	16	27	59.26	106	5785	1.84
61	Sgd_MCM1	1	1.34E-04	4	27	14.82	58	5785	1.01
61	MacIsaac06_PHD1	1	4.20E-04	5	27	18.52	141	5785	2.44
61	MacIsaac06_MCM1	1	4.03E-08	7	27	25.93	77	5785	1.34
61	MacIsaac06_conserved_MCM1	1	1.02E-04	4	27	14.82	54	5785	0.94
61	Sgd_TEC1	1	5.12E-07	5	27	18.52	36	5785	0.63
61	Sgd_DIG1	1	3.38E-20	14	27	51.86	78	5785	1.35
61	MacIsaac06_TEC1	1	2.05E-08	7	27	25.93	70	5785	1.22
61	MacIsaac06_DIG1	1	1.02E-20	17	27	62.97	161	5785	2.79
61	MacIsaac06_conserved_TEC1	1	1.59E-05	4	27	14.82	34	5785	0.59
61	MacIsaac06_conserved_DIG1	1	5.94E-18	13	27	48.15	82	5785	1.42
61	MacIsaac06_SWI6	1	5.41E-04	5	27	18.52	149	5785	2.58
61	MacIsaac06_XBP1	1	2.13E-03	3	27	11.12	56	5785	0.97
61	MacIsaac06_conserved_SWI6	1	1.17E-03	4	27	14.82	102	5785	1.77
61	MacIsaac06_conserved_XBP1	1	9.81E-05	3	27	11.12	20	5785	0.35
62	Sgd_FKH2	1	1.02E-04	7	85	8.24	75	5785	1.30
62	MacIsaac06_FKH2	1	3.64E-06	11	85	12.95	135	5785	2.34
62	MacIsaac06_conserved_FKH2	1	1.11E-04	7	85	8.24	76	5785	1.32
62	Sgd_MCM1	1	1.51E-03	5	85	5.89	58	5785	1.01
62	MacIsaac06_MCM1	1	8.68E-04	6	85	7.06	77	5785	1.34
62	MacIsaac06_conserved_MCM1	1	1.24E-04	6	85	7.06	54	5785	0.94
62	MacIsaac06_INO4	1	1.01E-03	4	85	4.71	31	5785	0.54
62	Sgd_MBP1	1	1.21E-12	16	85	18.83	105	5785	1.82
62	MacIsaac06_MBP1	1	3.28E-15	21	85	24.71	157	5785	2.72
62	MacIsaac06_conserved_MBP1	1	1.74E-11	15	85	17.65	105	5785	1.82
62	MacIsaac06_SWI4	1	6.82E-06	11	85	12.95	144	5785	2.49
62	Sgd_SWI6	1	8.77E-10	13	85	15.30	96	5785	1.66
62	MacIsaac06_SWI6	1	2.86E-10	16	85	18.83	149	5785	2.58
62	MacIsaac06_conserved_SWI6	1	2.12E-08	12	85	14.12	102	5785	1.77
62	Sgd_FKH1	1	1.46E-03	6	85	7.06	85	5785	1.47
62	MacIsaac06_FKH1	1	4.78E-04	8	85	9.42	126	5785	2.18
62	Sgd_INO4	1	2.60E-04	4	85	4.71	22	5785	0.39
62	MacIsaac06_conserved_INO4	1	3.11E-04	4	85	4.71	23	5785	0.40
62	MacIsaac06_conserved_FKH1	1	2.52E-03	5	85	5.89	65	5785	1.13
62	Sgd_SWI4	1	6.51E-07	9	85	10.59	70	5785	1.22
62	MacIsaac06_conserved_SWI4	1	8.00E-06	9	85	10.59	94	5785	1.63
63	Sgd_FKH2	1	5.50E-09	11	82	13.42	75	5785	1.30
63	MacIsaac06_FKH2	1	3.57E-11	16	82	19.52	135	5785	2.34
63	MacIsaac06_conserved_FKH2	1	6.36E-09	11	82	13.42	76	5785	1.32
63	Sgd_MCM1	1	1.24E-06	8	82	9.76	58	5785	1.01
63	MacIsaac06_MCM1	1	1.09E-06	9	82	10.98	77	5785	1.34
63	MacIsaac06_conserved_MCM1	1	1.01E-04	6	82	7.32	54	5785	0.94
63	MacIsaac06_INO4	1	8.82E-04	4	82	4.88	31	5785	0.54
63	Sgd_MBP1	1	1.38E-10	14	82	17.08	105	5785	1.82
63	MacIsaac06_MBP1	1	3.59E-10	16	82	19.52	157	5785	2.72
63	MacIsaac06_conserved_MBP1	1	1.99E-07	11	82	13.42	105	5785	1.82
63	Sgd_DIG1	1	7.68E-04	6	82	7.32	78	5785	1.35
63	MacIsaac06_conserved_DIG1	1	1.00E-03	6	82	7.32	82	5785	1.42
63	Sgd_NDD1	1	5.32E-07	7	82	8.54	36	5785	0.63
63	MacIsaac06_NDD1	1	1.63E-07	11	82	13.42	103	5785	1.79
63	MacIsaac06_SWI4	1	9.64E-11	16	82	19.52	144	5785	2.49
63	Sgd_SWI6	1	1.57E-13	16	82	19.52	96	5785	1.66
63	MacIsaac06_SWI6	1	1.27E-12	18	82	21.96	149	5785	2.58
63	MacIsaac06_conserved_SWI6	1	6.53E-12	15	82	18.30	102	5785	1.77
63	Sgd_FKH1	1	2.29E-05	8	82	9.76	85	5785	1.47
63	MacIsaac06_FKH1	1	9.53E-06	10	82	12.20	126	5785	2.18
63	Sgd_INO4	1	1.10E-05	5	82	6.10	22	5785	0.39
63	MacIsaac06_conserved_INO4	1	2.70E-04	4	82	4.88	23	5785	0.40
63	MacIsaac06_conserved_XBP1	1	2.63E-03	3	82	3.66	20	5785	0.35
63	MacIsaac06_conserved_FKH1	1	3.18E-05	7	82	8.54	65	5785	1.13
63	Sgd_SWI4	1	1.58E-10	12	82	14.64	70	5785	1.22
63	MacIsaac06_conserved_SWI4	1	4.21E-10	13	82	15.86	94	5785	1.63
63	MacIsaac06_conserved_NDD1	1	6.21E-06	7	82	8.54	51	5785	0.89
63	Sgd_STB1	1	2.74E-06	5	82	6.10	17	5785	0.30
63	MacIsaac06_STB1	1	1.10E-05	5	82	6.10	22	5785	0.39
63	MacIsaac06_conserved_STB1	1	2.74E-06	5	82	6.10	17	5785	0.30
64	MacIsaac06_FKH2	1	1.58E-04	9	86	10.47	135	5785	2.34
64	Sgd_RAP1	1	1.20E-04	7	86	8.14	76	5785	1.32
64	MacIsaac06_RAP1	1	1.20E-10	16	86	18.61	139	5785	2.41
64	MacIsaac06_conserved_RAP1	1	7.47E-04	6	86	6.98	74	5785	1.28
64	MacIsaac06_FHL1	1	9.74E-16	23	86	26.75	186	5785	3.22
64	MacIsaac06_FKH1	1	2.54E-03	7	86	8.14	126	5785	2.18
64	Sgd_FHL1	1	5.59E-06	9	86	10.47	89	5785	1.54
64	Sgd_SFP1	1	2.59E-03	3	86	3.49	19	5785	0.33
64	MacIsaac06_SFP1	1	5.96E-05	6	86	6.98	47	5785	0.82
64	MacIsaac06_conserved_FHL1	1	2.61E-04	7	86	8.14	86	5785	1.49
64	Sgd_ACE2	1	4.80E-04	3	86	3.49	11	5785	0.20
65	MacIsaac06_conserved_SWI5	1	1.10E-03	5	82	6.10	56	5785	0.97
65	Sgd_FKH2	1	1.18E-12	14	82	17.08	75	5785	1.30
65	MacIsaac06_FKH2	1	1.01E-15	20	82	24.40	135	5785	2.34
65	MacIsaac06_conserved_FKH2	1	4.30E-10	12	82	14.64	76	5785	1.32
65	MacIsaac06_STE12	1	2.60E-06	15	82	18.30	259	5785	4.48
65	MacIsaac06_conserved_STE12	1	8.87E-06	10	82	12.20	125	5785	2.17
65	Sgd_STE12	1	1.59E-05	9	82	10.98	106	5785	1.84
65	MacIsaac06_conserved_GCR2	1	9.97E-04	4	82	4.88	32	5785	0.56
65	Sgd_MCM1	1	1.29E-03	5	82	6.10	58	5785	1.01
65	MacIsaac06_MCM1	1	7.17E-04	6	82	7.32	77	5785	1.34
65	MacIsaac06_SKN7	1	1.85E-04	10	82	12.20	178	5785	3.08
65	Sgd_MBP1	1	4.12E-14	17	82	20.74	105	5785	1.82
65	MacIsaac06_MBP1	1	1.48E-15	21	82	25.61	157	5785	2.72
65	MacIsaac06_conserved_MBP1	1	1.01E-11	15	82	18.30	105	5785	1.82
65	Sgd_TEC1	1	9.35E-06	6	82	7.32	36	5785	0.63
65	Sgd_DIG1	1	1.22E-06	9	82	10.98	78	5785	1.35
65	MacIsaac06_TEC1	1	4.29E-04	6	82	7.32	70	5785	1.22
65	MacIsaac06_DIG1	1	2.20E-06	12	82	14.64	161	5785	2.79
65	MacIsaac06_conserved_TEC1	1	6.61E-06	6	82	7.32	34	5785	0.59
65	MacIsaac06_conserved_DIG1	1	1.87E-06	9	82	10.98	82	5785	1.42
65	Sgd_NDD1	1	1.35E-04	5	82	6.10	36	5785	0.63
65	MacIsaac06_NDD1	1	1.52E-06	10	82	12.20	103	5785	1.79
65	MacIsaac06_SWI4	1	1.03E-22	26	82	31.71	144	5785	2.49
65	Sgd_SWI6	1	4.11E-26	25	82	30.49	96	5785	1.66
65	MacIsaac06_SWI6	1	2.75E-29	31	82	37.81	149	5785	2.58
65	MacIsaac06_XBP1	1	1.24E-04	6	82	7.32	56	5785	0.97
65	MacIsaac06_conserved_SWI6	1	1.99E-22	23	82	28.05	102	5785	1.77
65	Sgd_FKH1	1	1.21E-03	6	82	7.32	85	5785	1.47
65	MacIsaac06_conserved_SKN7	1	9.71E-04	7	82	8.54	112	5785	1.94
65	MacIsaac06_conserved_XBP1	1	6.64E-06	5	82	6.10	20	5785	0.35
65	Sgd_SWI4	1	8.55E-22	20	82	24.40	70	5785	1.22
65	MacIsaac06_conserved_SWI4	1	2.15E-20	21	82	25.61	94	5785	1.63
65	MacIsaac06_conserved_NDD1	1	7.13E-04	5	82	6.10	51	5785	0.89
65	Sgd_SWI5	1	9.97E-04	4	82	4.88	32	5785	0.56
65	Sgd_ACE2	1	4.17E-04	3	82	3.66	11	5785	0.20
65	Sgd_STB1	1	2.74E-06	5	82	6.10	17	5785	0.30
65	MacIsaac06_STB1	1	1.10E-05	5	82	6.10	22	5785	0.39
65	MacIsaac06_conserved_STB1	1	2.74E-06	5	82	6.10	17	5785	0.30
66	MacIsaac06_SWI5	1	8.88E-04	7	83	8.44	109	5785	1.89
66	MacIsaac06_conserved_SWI5	1	1.16E-03	5	83	6.03	56	5785	0.97
66	Sgd_FKH2	1	6.64E-04	6	83	7.23	75	5785	1.30
66	MacIsaac06_FKH2	1	1.20E-04	9	83	10.85	135	5785	2.34
66	MacIsaac06_STE12	1	3.05E-06	15	83	18.08	259	5785	4.48
66	MacIsaac06_conserved_STE12	1	6.57E-05	9	83	10.85	125	5785	2.17
66	MacIsaac06_RAP1	1	5.18E-07	12	83	14.46	139	5785	2.41
66	Sgd_STE12	1	1.76E-05	9	83	10.85	106	5785	1.84
66	MacIsaac06_ACE2	1	3.91E-04	6	83	7.23	68	5785	1.18
66	MacIsaac06_FHL1	1	5.36E-09	16	83	19.28	186	5785	3.22
66	MacIsaac06_FKH1	1	2.07E-03	7	83	8.44	126	5785	2.18
66	Sgd_SWI5	1	1.04E-03	4	83	4.82	32	5785	0.56
66	Sgd_ACE2	1	1.20E-05	4	83	4.82	11	5785	0.20
66	MacIsaac06_conserved_ACE2	1	1.81E-03	4	83	4.82	37	5785	0.64
67	MacIsaac06_TYE7	1	2.26E-05	7	83	8.44	61	5785	1.06
67	Sgd_MET32	1	4.33E-04	3	83	3.62	11	5785	0.20
67	Sgd_MET4	1	9.56E-05	3	83	3.62	7	5785	0.13
67	Sgd_MET31	1	5.52E-05	3	83	3.62	6	5785	0.11
67	MacIsaac06_MET4	1	1.79E-05	4	83	4.82	12	5785	0.21
67	MacIsaac06_MET32	1	1.48E-05	5	83	6.03	23	5785	0.40
67	MacIsaac06_MET31	1	2.91E-03	4	83	4.82	42	5785	0.73
67	MacIsaac06_conserved_MET32	1	3.98E-06	5	83	6.03	18	5785	0.32
67	MacIsaac06_conserved_MET31	1	2.37E-04	4	83	4.82	22	5785	0.39
67	MacIsaac06_GCR2	1	6.72E-05	7	83	8.44	72	5785	1.25
67	MacIsaac06_conserved_TYE7	1	2.11E-04	5	83	6.03	39	5785	0.68
67	MacIsaac06_conserved_GCR2	1	8.00E-05	5	83	6.03	32	5785	0.56
67	MacIsaac06_GLN3	1	1.70E-04	8	83	9.64	111	5785	1.92
67	MacIsaac06_RTG3	1	1.60E-05	8	83	9.64	80	5785	1.39
67	MacIsaac06_conserved_RTG3	1	1.81E-03	4	83	4.82	37	5785	0.64
67	Sgd_GCN4	1	1.56E-09	14	83	16.87	124	5785	2.15
67	MacIsaac06_GCN4	1	4.18E-10	17	83	20.49	181	5785	3.13
67	MacIsaac06_conserved_GCN4	1	1.25E-10	15	83	18.08	123	5785	2.13
67	Sgd_GLN3	1	3.02E-04	5	83	6.03	42	5785	0.73
67	MacIsaac06_conserved_GLN3	1	1.03E-06	7	83	8.44	39	5785	0.68
67	MacIsaac06_conserved_MET4	1	1.51E-04	3	83	3.62	8	5785	0.14
68	MacIsaac06_FKH2	1	2.66E-03	7	81	8.65	135	5785	2.34
68	MacIsaac06_conserved_STE12	1	3.26E-04	8	81	9.88	125	5785	2.17
68	Sgd_STE12	1	1.44E-05	9	81	11.12	106	5785	1.84
68	Sgd_DIG1	1	9.64E-05	7	81	8.65	78	5785	1.35
68	MacIsaac06_conserved_DIG1	1	9.38E-04	6	81	7.41	82	5785	1.42
68	MacIsaac06_SWI4	1	1.62E-04	9	81	11.12	144	5785	2.49
68	Sgd_SWI6	1	3.55E-04	7	81	8.65	96	5785	1.66
68	MacIsaac06_SWI6	1	3.72E-05	10	81	12.35	149	5785	2.58
68	MacIsaac06_conserved_SWI6	1	7.88E-05	8	81	9.88	102	5785	1.77
68	Sgd_SWI4	1	4.01E-04	6	81	7.41	70	5785	1.22
68	MacIsaac06_conserved_SWI4	1	1.91E-03	6	81	7.41	94	5785	1.63
68	Sgd_STB1	1	7.39E-05	4	81	4.94	17	5785	0.30
68	MacIsaac06_STB1	1	2.15E-04	4	81	4.94	22	5785	0.39
68	MacIsaac06_conserved_STB1	1	7.39E-05	4	81	4.94	17	5785	0.30
69	Sgd_FKH2	1	7.35E-08	10	82	12.20	75	5785	1.30
69	MacIsaac06_FKH2	1	4.00E-10	15	82	18.30	135	5785	2.34
69	MacIsaac06_conserved_FKH2	1	8.37E-08	10	82	12.20	76	5785	1.32
69	MacIsaac06_STE12	1	6.00E-05	13	82	15.86	259	5785	4.48
69	MacIsaac06_MCM1	1	7.17E-04	6	82	7.32	77	5785	1.34
69	MacIsaac06_ACE2	1	3.66E-04	6	82	7.32	68	5785	1.18
69	MacIsaac06_FHL1	1	1.17E-03	9	82	10.98	186	5785	3.22
69	MacIsaac06_TEC1	1	2.98E-03	5	82	6.10	70	5785	1.22
69	MacIsaac06_MOT3	1	5.92E-04	5	82	6.10	49	5785	0.85
69	MacIsaac06_SWI4	1	1.00E-09	15	82	18.30	144	5785	2.49
69	Sgd_SWI6	1	7.06E-06	9	82	10.98	96	5785	1.66
69	MacIsaac06_SWI6	1	6.65E-06	11	82	13.42	149	5785	2.58
69	MacIsaac06_conserved_SWI6	1	1.16E-05	9	82	10.98	102	5785	1.77
69	Sgd_FKH1	1	1.21E-03	6	82	7.32	85	5785	1.47
69	MacIsaac06_FKH1	1	6.35E-05	9	82	10.98	126	5785	2.18
69	Sgd_INO4	1	2.26E-04	4	82	4.88	22	5785	0.39
69	MacIsaac06_conserved_FKH1	1	2.86E-04	6	82	7.32	65	5785	1.13
69	Sgd_SWI4	1	4.77E-07	9	82	10.98	70	5785	1.22
69	MacIsaac06_conserved_SWI4	1	6.45E-07	10	82	12.20	94	5785	1.63
69	Sgd_SWI5	1	7.55E-05	5	82	6.10	32	5785	0.56
69	Sgd_ACE2	1	1.15E-05	4	82	4.88	11	5785	0.20
69	MacIsaac06_conserved_ACE2	1	1.73E-03	4	82	4.88	37	5785	0.64
70	MacIsaac06_TYE7	1	2.09E-05	5	33	15.16	61	5785	1.06
70	MacIsaac06_CBF1	1	3.14E-05	8	33	24.25	229	5785	3.96
70	MacIsaac06_MET32	1	2.01E-09	6	33	18.19	23	5785	0.40
70	MacIsaac06_conserved_CBF1	1	2.97E-04	6	33	18.19	166	5785	2.87
70	MacIsaac06_conserved_MET32	1	3.77E-10	6	33	18.19	18	5785	0.32
70	MacIsaac06_conserved_TYE7	1	6.27E-05	4	33	12.13	39	5785	0.68
70	MacIsaac06_NDD1	1	2.61E-03	4	33	12.13	103	5785	1.79
71	Sgd_FKH2	1	4.90E-10	12	84	14.29	75	5785	1.30
71	MacIsaac06_FKH2	1	2.51E-14	19	84	22.62	135	5785	2.34
71	MacIsaac06_conserved_FKH2	1	8.26E-09	11	84	13.10	76	5785	1.32
71	MacIsaac06_conserved_MCM1	1	1.04E-03	5	84	5.96	54	5785	0.94
71	MacIsaac06_INO4	1	2.10E-07	7	84	8.34	31	5785	0.54
71	MacIsaac06_ACE2	1	4.17E-04	6	84	7.15	68	5785	1.18
71	MacIsaac06_FHL1	1	1.39E-03	9	84	10.72	186	5785	3.22
71	Sgd_MBP1	1	2.56E-07	11	84	13.10	105	5785	1.82
71	MacIsaac06_MBP1	1	4.04E-08	14	84	16.67	157	5785	2.72
71	MacIsaac06_conserved_MBP1	1	1.80E-05	9	84	10.72	105	5785	1.82
71	Sgd_NDD1	1	1.71E-03	4	84	4.77	36	5785	0.63
71	MacIsaac06_NDD1	1	1.10E-04	8	84	9.53	103	5785	1.79
71	MacIsaac06_SWI4	1	6.07E-06	11	84	13.10	144	5785	2.49
71	Sgd_SWI6	1	9.87E-07	10	84	11.91	96	5785	1.66
71	MacIsaac06_SWI6	1	1.69E-07	13	84	15.48	149	5785	2.58
71	MacIsaac06_conserved_SWI6	1	1.74E-06	10	84	11.91	102	5785	1.77
71	Sgd_FKH1	1	3.12E-07	10	84	11.91	85	5785	1.47
71	MacIsaac06_FKH1	1	2.25E-08	13	84	15.48	126	5785	2.18
71	Sgd_INO4	1	4.85E-07	6	84	7.15	22	5785	0.39
71	MacIsaac06_conserved_INO4	1	2.15E-08	7	84	8.34	23	5785	0.40
71	Sgd_INO2	1	1.57E-05	5	84	5.96	23	5785	0.40
71	MacIsaac06_INO2	1	5.24E-06	6	84	7.15	32	5785	0.56
71	MacIsaac06_conserved_FKH1	1	3.63E-06	8	84	9.53	65	5785	1.13
71	MacIsaac06_conserved_INO2	1	1.96E-05	5	84	5.96	24	5785	0.42
71	Sgd_SWI4	1	6.41E-06	8	84	9.53	70	5785	1.22
71	MacIsaac06_conserved_SWI4	1	5.70E-05	8	84	9.53	94	5785	1.63
71	MacIsaac06_conserved_NDD1	1	7.30E-06	7	84	8.34	51	5785	0.89
71	Sgd_ACE2	1	4.48E-04	3	84	3.58	11	5785	0.20
71	MacIsaac06_conserved_ACE2	1	1.90E-03	4	84	4.77	37	5785	0.64
71	Sgd_GLN3	1	3.04E-03	4	84	4.77	42	5785	0.73
72	MacIsaac06_FKH2	1	2.86E-03	7	82	8.54	135	5785	2.34
72	MacIsaac06_conserved_CIN5	1	8.78E-04	6	82	7.32	80	5785	1.39
72	MacIsaac06_XBP1	1	1.10E-03	5	82	6.10	56	5785	0.97
72	MacIsaac06_INO2	1	9.97E-04	4	82	4.88	32	5785	0.56
72	MacIsaac06_conserved_INO2	1	3.21E-04	4	82	4.88	24	5785	0.42
72	MacIsaac06_conserved_RCS1	1	3.04E-03	4	82	4.88	43	5785	0.75
72	Sgd_GLN3	1	2.79E-03	4	82	4.88	42	5785	0.73
72	MacIsaac06_ZAP1	1	1.46E-04	3	82	3.66	8	5785	0.14
73	MacIsaac06_MSN2	1	1.80E-03	7	78	8.98	131	5785	2.27
73	MacIsaac06_conserved_GLN3	1	1.76E-03	4	78	5.13	39	5785	0.68
73	MacIsaac06_ARG80	1	3.02E-03	3	78	3.85	22	5785	0.39
74	MacIsaac06_RTG3	1	2.01E-04	5	40	12.50	80	5785	1.39
74	MacIsaac06_conserved_RTG3	1	2.02E-03	3	40	7.50	37	5785	0.64
74	Sgd_GCN4	1	8.16E-19	17	40	42.50	124	5785	2.15
74	MacIsaac06_GCN4	1	1.52E-23	22	40	55	181	5785	3.13
74	MacIsaac06_conserved_GCN4	1	3.64E-22	19	40	47.50	123	5785	2.13
74	MacIsaac06_LEU3	1	2.33E-04	3	40	7.50	18	5785	0.32
74	Sgd_GLN3	1	2.92E-03	3	40	7.50	42	5785	0.73
75	MacIsaac06_GLN3	1	9.99E-05	8	77	10.39	111	5785	1.92
75	MacIsaac06_SKN7	1	2.36E-03	8	77	10.39	178	5785	3.08
75	MacIsaac06_SWI4	1	2.87E-03	7	77	9.10	144	5785	2.49
75	Sgd_GLN3	1	2.21E-03	4	77	5.20	42	5785	0.73
75	MacIsaac06_conserved_GLN3	1	1.68E-03	4	77	5.20	39	5785	0.68
76	MacIsaac06_TYE7	1	8.42E-04	5	71	7.05	61	5785	1.06
76	MacIsaac06_MET32	1	2.63E-03	3	71	4.23	23	5785	0.40
76	MacIsaac06_conserved_MET32	1	1.27E-03	3	71	4.23	18	5785	0.32
76	MacIsaac06_SPT2	1	2.98E-03	3	71	4.23	24	5785	0.42
76	MacIsaac06_INO4	1	5.10E-04	4	71	5.64	31	5785	0.54
76	Sgd_TEC1	1	9.12E-04	4	71	5.64	36	5785	0.63
76	MacIsaac06_SWI4	1	5.72E-05	9	71	12.68	144	5785	2.49
76	Sgd_SWI6	1	1.07E-03	6	71	8.46	96	5785	1.66
76	MacIsaac06_SWI6	1	4.32E-04	8	71	11.27	149	5785	2.58
76	MacIsaac06_conserved_SWI6	1	1.47E-03	6	71	8.46	102	5785	1.77
76	Sgd_INO4	1	1.29E-04	4	71	5.64	22	5785	0.39
76	MacIsaac06_conserved_INO4	1	1.55E-04	4	71	5.64	23	5785	0.40
76	Sgd_INO2	1	2.63E-03	3	71	4.23	23	5785	0.40
76	MacIsaac06_conserved_INO2	1	2.98E-03	3	71	4.23	24	5785	0.42
76	Sgd_SWI4	1	1.57E-03	5	71	7.05	70	5785	1.22
76	MacIsaac06_conserved_SWI4	1	9.60E-04	6	71	8.46	94	5785	1.63
76	Sgd_STB1	1	1.06E-03	3	71	4.23	17	5785	0.30
76	MacIsaac06_STB1	1	2.31E-03	3	71	4.23	22	5785	0.39
76	MacIsaac06_conserved_STB1	1	1.06E-03	3	71	4.23	17	5785	0.30
77	MacIsaac06_GCR2	1	3.31E-04	6	76	7.90	72	5785	1.25
77	MacIsaac06_conserved_GCR2	1	2.91E-06	6	76	7.90	32	5785	0.56
77	MacIsaac06_MCM1	1	4.77E-04	6	76	7.90	77	5785	1.34
77	MacIsaac06_SWI4	1	2.66E-03	7	76	9.22	144	5785	2.49
77	Sgd_STB1	1	1.30E-03	3	76	3.95	17	5785	0.30
77	MacIsaac06_STB1	1	2.80E-03	3	76	3.95	22	5785	0.39
77	MacIsaac06_conserved_STB1	1	1.30E-03	3	76	3.95	17	5785	0.30
78	Sgd_FKH2	1	6.91E-05	7	80	8.75	75	5785	1.30
78	MacIsaac06_FKH2	1	1.41E-05	10	80	12.50	135	5785	2.34
78	MacIsaac06_conserved_FKH2	1	5.86E-04	6	80	7.50	76	5785	1.32
78	MacIsaac06_INO4	1	5.72E-05	5	80	6.25	31	5785	0.54
78	Sgd_MBP1	1	5.68E-04	7	80	8.75	105	5785	1.82
78	MacIsaac06_SWI4	1	2.48E-05	10	80	12.50	144	5785	2.49
78	Sgd_SWI6	1	5.73E-06	9	80	11.25	96	5785	1.66
78	MacIsaac06_SWI6	1	3.33E-05	10	80	12.50	149	5785	2.58
78	MacIsaac06_conserved_SWI6	1	7.20E-05	8	80	10	102	5785	1.77
78	Sgd_FKH1	1	1.06E-03	6	80	7.50	85	5785	1.47
78	Sgd_INO4	1	9.77E-06	5	80	6.25	22	5785	0.39
78	MacIsaac06_conserved_INO4	1	1.23E-05	5	80	6.25	23	5785	0.40
78	Sgd_SWI4	1	4.41E-05	7	80	8.75	70	5785	1.22
78	MacIsaac06_conserved_SWI4	1	2.89E-04	7	80	8.75	94	5785	1.63
78	Sgd_STB1	1	1.51E-03	3	80	3.75	17	5785	0.30
78	MacIsaac06_conserved_STB1	1	1.51E-03	3	80	3.75	17	5785	0.30
79	MacIsaac06_SWI5	1	1.06E-04	8	79	10.13	109	5785	1.89
79	MacIsaac06_conserved_SWI5	1	1.01E-04	6	79	7.60	56	5785	0.97
79	Sgd_FKH2	1	3.21E-14	15	79	18.99	75	5785	1.30
79	MacIsaac06_FKH2	1	7.41E-15	19	79	24.06	135	5785	2.34
79	MacIsaac06_conserved_FKH2	1	1.59E-11	13	79	16.46	76	5785	1.32
79	MacIsaac06_STE12	1	2.55E-03	10	79	12.66	259	5785	4.48
79	Sgd_MCM1	1	1.23E-04	6	79	7.60	58	5785	1.01
79	MacIsaac06_MCM1	1	7.55E-05	7	79	8.87	77	5785	1.34
79	MacIsaac06_INO4	1	5.38E-05	5	79	6.33	31	5785	0.54
79	MacIsaac06_ACE2	1	3.36E-05	7	79	8.87	68	5785	1.18
79	MacIsaac06_SKN7	1	2.77E-03	8	79	10.13	178	5785	3.08
79	Sgd_MBP1	1	1.07E-09	13	79	16.46	105	5785	1.82
79	MacIsaac06_MBP1	1	1.96E-09	15	79	18.99	157	5785	2.72
79	MacIsaac06_conserved_MBP1	1	1.28E-06	10	79	12.66	105	5785	1.82
79	Sgd_NDD1	1	1.87E-08	8	79	10.13	36	5785	0.63
79	MacIsaac06_NDD1	1	1.01E-08	12	79	15.19	103	5785	1.79
79	MacIsaac06_SWI4	1	5.78E-10	15	79	18.99	144	5785	2.49
79	Sgd_SWI6	1	1.47E-12	15	79	18.99	96	5785	1.66
79	MacIsaac06_SWI6	1	8.96E-11	16	79	20.26	149	5785	2.58
79	MacIsaac06_XBP1	1	9.26E-04	5	79	6.33	56	5785	0.97
79	MacIsaac06_conserved_SWI6	1	5.47E-11	14	79	17.73	102	5785	1.77
79	Sgd_FKH1	1	1.73E-07	10	79	12.66	85	5785	1.47
79	MacIsaac06_FKH1	1	8.69E-07	11	79	13.93	126	5785	2.18
79	MacIsaac06_conserved_SKN7	1	7.76E-04	7	79	8.87	112	5785	1.94
79	Sgd_INO4	1	9.18E-06	5	79	6.33	22	5785	0.39
79	MacIsaac06_conserved_INO4	1	1.16E-05	5	79	6.33	23	5785	0.40
79	MacIsaac06_conserved_XBP1	1	2.36E-03	3	79	3.80	20	5785	0.35
79	MacIsaac06_conserved_FKH1	1	1.79E-07	9	79	11.40	65	5785	1.13
79	Sgd_SWI4	1	1.00E-10	12	79	15.19	70	5785	1.22
79	MacIsaac06_conserved_SWI4	1	3.47E-09	12	79	15.19	94	5785	1.63
79	MacIsaac06_conserved_NDD1	1	1.99E-08	9	79	11.40	51	5785	0.89
79	Sgd_SWI5	1	1.73E-07	7	79	8.87	32	5785	0.56
79	Sgd_ACE2	1	9.89E-06	4	79	5.07	11	5785	0.20
79	MacIsaac06_conserved_ACE2	1	1.29E-04	5	79	6.33	37	5785	0.64
79	Sgd_STB1	1	2.28E-06	5	79	6.33	17	5785	0.30
79	MacIsaac06_STB1	1	9.18E-06	5	79	6.33	22	5785	0.39
79	MacIsaac06_conserved_STB1	1	2.28E-06	5	79	6.33	17	5785	0.30
80	MacIsaac06_conserved_GCR2	1	8.66E-04	4	79	5.07	32	5785	0.56
80	MacIsaac06_INO4	1	7.66E-04	4	79	5.07	31	5785	0.54
80	MacIsaac06_SWI4	1	4.38E-07	12	79	15.19	144	5785	2.49
80	Sgd_SWI6	1	5.52E-07	10	79	12.66	96	5785	1.66
80	MacIsaac06_SWI6	1	4.59E-06	11	79	13.93	149	5785	2.58
80	MacIsaac06_conserved_SWI6	1	9.75E-07	10	79	12.66	102	5785	1.77
80	Sgd_INO4	1	1.95E-04	4	79	5.07	22	5785	0.39
80	MacIsaac06_conserved_INO4	1	2.34E-04	4	79	5.07	23	5785	0.40
80	Sgd_SWI4	1	4.02E-06	8	79	10.13	70	5785	1.22
80	MacIsaac06_conserved_SWI4	1	4.52E-07	10	79	12.66	94	5785	1.63
80	Sgd_STB1	1	1.45E-03	3	79	3.80	17	5785	0.30
80	MacIsaac06_conserved_STB1	1	1.45E-03	3	79	3.80	17	5785	0.30
81	Sgd_MSN4	1	3.02E-03	3	78	3.85	22	5785	0.39
81	MacIsaac06_MET31	1	2.32E-03	4	78	5.13	42	5785	0.73
81	Sgd_FKH2	1	4.76E-04	6	78	7.70	75	5785	1.30
81	MacIsaac06_FKH2	1	1.12E-05	10	78	12.83	135	5785	2.34
81	MacIsaac06_conserved_FKH2	1	5.11E-04	6	78	7.70	76	5785	1.32
81	MacIsaac06_SKN7	1	1.21E-04	10	78	12.83	178	5785	3.08
81	MacIsaac06_MBP1	1	1.15E-03	8	78	10.26	157	5785	2.72
81	Sgd_TEC1	1	1.30E-03	4	78	5.13	36	5785	0.63
81	MacIsaac06_conserved_TEC1	1	1.04E-03	4	78	5.13	34	5785	0.59
81	MacIsaac06_SWI4	1	1.21E-04	9	78	11.54	144	5785	2.49
81	Sgd_SWI6	1	2.81E-04	7	78	8.98	96	5785	1.66
81	Sgd_SKN7	1	5.88E-04	6	78	7.70	78	5785	1.35
81	MacIsaac06_SWI6	1	8.18E-04	8	78	10.26	149	5785	2.58
81	MacIsaac06_XBP1	1	8.74E-04	5	78	6.42	56	5785	0.97
81	MacIsaac06_conserved_SWI6	1	4.08E-04	7	78	8.98	102	5785	1.77
81	Sgd_SWI4	1	3.27E-04	6	78	7.70	70	5785	1.22
81	MacIsaac06_conserved_SWI4	1	2.47E-04	7	78	8.98	94	5785	1.63
81	Sgd_STB1	1	6.37E-05	4	78	5.13	17	5785	0.30
81	MacIsaac06_STB1	1	1.86E-04	4	78	5.13	22	5785	0.39
81	MacIsaac06_conserved_STB1	1	6.37E-05	4	78	5.13	17	5785	0.30
82	MacIsaac06_TYE7	1	1.14E-04	6	74	8.11	61	5785	1.06
82	MacIsaac06_YAP7	1	2.20E-03	7	74	9.46	143	5785	2.48
82	MacIsaac06_CBF1	1	6.00E-04	10	74	13.52	229	5785	3.96
82	MacIsaac06_MET32	1	3.03E-07	6	74	8.11	23	5785	0.40
82	MacIsaac06_conserved_CBF1	1	1.17E-03	8	74	10.82	166	5785	2.87
82	MacIsaac06_conserved_MET32	1	5.86E-08	6	74	8.11	18	5785	0.32
82	MacIsaac06_RCS1	1	2.80E-03	6	74	8.11	111	5785	1.92
82	MacIsaac06_conserved_TYE7	1	1.23E-04	5	74	6.76	39	5785	0.68
82	MacIsaac06_GLN3	1	2.80E-03	6	74	8.11	111	5785	1.92
82	MacIsaac06_SKN7	1	1.82E-03	8	74	10.82	178	5785	3.08
82	MacIsaac06_ARG81	1	1.52E-04	4	74	5.41	22	5785	0.39
82	MacIsaac06_SWI4	1	2.29E-03	7	74	9.46	144	5785	2.49
82	MacIsaac06_GCN4	1	2.03E-03	8	74	10.82	181	5785	3.13
82	MacIsaac06_conserved_GCN4	1	9.15E-04	7	74	9.46	123	5785	2.13
82	Sgd_STB4	1	6.78E-05	3	74	4.06	7	5785	0.13
82	MacIsaac06_STB4	1	1.60E-04	3	74	4.06	9	5785	0.16
82	MacIsaac06_conserved_STB4	1	6.78E-05	3	74	4.06	7	5785	0.13
82	Sgd_RCS1	1	2.96E-03	3	74	4.06	23	5785	0.40
82	MacIsaac06_conserved_RCS1	1	2.09E-03	4	74	5.41	43	5785	0.75
82	MacIsaac06_conserved_GLN3	1	1.45E-03	4	74	5.41	39	5785	0.68
82	MacIsaac06_ARG80	1	2.60E-03	3	74	4.06	22	5785	0.39
83	Sgd_MET4	1	6.78E-05	3	74	4.06	7	5785	0.13
83	MacIsaac06_YAP7	1	2.20E-03	7	74	9.46	143	5785	2.48
83	MacIsaac06_MET32	1	2.96E-03	3	74	4.06	23	5785	0.40
83	MacIsaac06_conserved_MET31	1	2.60E-03	3	74	4.06	22	5785	0.39
83	Sgd_CIN5	1	2.08E-04	6	74	8.11	68	5785	1.18
83	MacIsaac06_CIN5	1	8.07E-05	10	74	13.52	179	5785	3.10
83	MacIsaac06_conserved_CIN5	1	6.33E-05	7	74	9.46	80	5785	1.39
83	MacIsaac06_ARG81	1	2.60E-03	3	74	4.06	22	5785	0.39
83	MacIsaac06_SWI4	1	2.29E-03	7	74	9.46	144	5785	2.49
83	MacIsaac06_XBP1	1	6.98E-05	6	74	8.11	56	5785	0.97
83	MacIsaac06_conserved_XBP1	1	1.02E-04	4	74	5.41	20	5785	0.35
83	Sgd_INO2	1	2.96E-03	3	74	4.06	23	5785	0.40
83	MacIsaac06_conserved_SWI4	1	1.77E-04	7	74	9.46	94	5785	1.63
83	MacIsaac06_conserved_RCS1	1	2.09E-03	4	74	5.41	43	5785	0.75
83	Sgd_PHO4	1	2.26E-03	3	74	4.06	21	5785	0.37
83	MacIsaac06_conserved_PHO4	1	2.26E-03	3	74	4.06	21	5785	0.37
83	Sgd_GLN3	1	1.91E-03	4	74	5.41	42	5785	0.73
83	MacIsaac06_conserved_GLN3	1	1.45E-03	4	74	5.41	39	5785	0.68
83	MacIsaac06_ARG80	1	2.60E-03	3	74	4.06	22	5785	0.39
84	MacIsaac06_GLN3	1	2.71E-04	5	31	16.13	111	5785	1.92
84	Sgd_BAS1	1	2.00E-04	3	31	9.68	22	5785	0.39
84	MacIsaac06_BAS1	1	9.57E-04	3	31	9.68	37	5785	0.64
84	MacIsaac06_conserved_BAS1	1	4.63E-04	3	31	9.68	29	5785	0.51
84	MacIsaac06_RTG3	1	5.72E-05	5	31	16.13	80	5785	1.39
84	MacIsaac06_conserved_RTG3	1	9.57E-04	3	31	9.68	37	5785	0.64
84	Sgd_GCN4	1	5.50E-13	12	31	38.71	124	5785	2.15
84	MacIsaac06_GCN4	1	8.68E-17	16	31	51.62	181	5785	3.13
84	MacIsaac06_conserved_GCN4	1	3.56E-16	14	31	45.17	123	5785	2.13
84	MacIsaac06_STP1	1	2.72E-03	3	31	9.68	53	5785	0.92
84	Sgd_GLN3	1	6.55E-05	4	31	12.91	42	5785	0.73
84	MacIsaac06_conserved_GLN3	1	1.12E-03	3	31	9.68	39	5785	0.68
85	MacIsaac06_TYE7	1	1.52E-04	6	78	7.70	61	5785	1.06
85	Sgd_CBF1	1	4.04E-06	11	78	14.11	149	5785	2.58
85	Sgd_YAP7	1	1.20E-03	5	78	6.42	60	5785	1.04
85	Sgd_MET32	1	1.70E-07	5	78	6.42	11	5785	0.20
85	Sgd_MET4	1	1.04E-06	4	78	5.13	7	5785	0.13
85	Sgd_MET31	1	4.50E-07	4	78	5.13	6	5785	0.11
85	MacIsaac06_CBF1	1	4.16E-08	16	78	20.52	229	5785	3.96
85	MacIsaac06_MET4	1	2.88E-07	5	78	6.42	12	5785	0.21
85	MacIsaac06_MET32	1	6.45E-12	9	78	11.54	23	5785	0.40
85	MacIsaac06_MET31	1	1.76E-05	6	78	7.70	42	5785	0.73
85	MacIsaac06_conserved_CBF1	1	1.76E-06	12	78	15.39	166	5785	2.87
85	MacIsaac06_conserved_MET32	1	4.05E-13	9	78	11.54	18	5785	0.32
85	MacIsaac06_conserved_MET31	1	3.11E-07	6	78	7.70	22	5785	0.39
85	Sgd_STE12	1	2.90E-03	6	78	7.70	106	5785	1.84
85	MacIsaac06_GCR2	1	2.71E-03	5	78	6.42	72	5785	1.25
85	MacIsaac06_conserved_TYE7	1	1.76E-03	4	78	5.13	39	5785	0.68
85	MacIsaac06_GLN3	1	1.54E-05	9	78	11.54	111	5785	1.92
85	Sgd_BAS1	1	3.02E-03	3	78	3.85	22	5785	0.39
85	MacIsaac06_BAS1	1	1.44E-03	4	78	5.13	37	5785	0.64
85	Sgd_TEC1	1	1.30E-03	4	78	5.13	36	5785	0.63
85	MacIsaac06_TEC1	1	2.39E-03	5	78	6.42	70	5785	1.22
85	MacIsaac06_NDD1	1	2.51E-03	6	78	7.70	103	5785	1.79
85	MacIsaac06_SWI4	1	6.53E-04	8	78	10.26	144	5785	2.49
85	MacIsaac06_conserved_RTG3	1	1.44E-03	4	78	5.13	37	5785	0.64
85	Sgd_GCN4	1	6.63E-10	14	78	17.95	124	5785	2.15
85	MacIsaac06_GCN4	1	1.48E-10	17	78	21.80	181	5785	3.13
85	MacIsaac06_conserved_GCN4	1	4.90E-11	15	78	19.24	123	5785	2.13
85	MacIsaac06_conserved_XBP1	1	2.28E-03	3	78	3.85	20	5785	0.35
85	MacIsaac06_conserved_SWI4	1	1.57E-03	6	78	7.70	94	5785	1.63
85	Sgd_PHO4	1	2.63E-03	3	78	3.85	21	5785	0.37
85	MacIsaac06_conserved_PHO4	1	2.63E-03	3	78	3.85	21	5785	0.37
85	Sgd_GLN3	1	1.76E-05	6	78	7.70	42	5785	0.73
85	MacIsaac06_conserved_GLN3	1	1.57E-04	5	78	6.42	39	5785	0.68
85	MacIsaac06_conserved_HAP2	1	8.26E-04	4	78	5.13	32	5785	0.56
85	MacIsaac06_conserved_MET4	1	2.06E-06	4	78	5.13	8	5785	0.14
86	MacIsaac06_MET32	1	1.16E-08	7	77	9.10	23	5785	0.40
86	MacIsaac06_conserved_MET32	1	7.47E-08	6	77	7.80	18	5785	0.32
86	MacIsaac06_conserved_MET31	1	2.91E-03	3	77	3.90	22	5785	0.39
86	MacIsaac06_ARG80	1	2.91E-03	3	77	3.90	22	5785	0.39
87	MacIsaac06_FKH2	1	1.46E-03	7	73	9.59	135	5785	2.34
87	MacIsaac06_GLN3	1	4.55E-04	7	73	9.59	111	5785	1.92
87	MacIsaac06_INO4	1	7.85E-08	7	73	9.59	31	5785	0.54
87	Sgd_MBP1	1	3.24E-04	7	73	9.59	105	5785	1.82
87	MacIsaac06_MBP1	1	7.40E-04	8	73	10.96	157	5785	2.72
87	MacIsaac06_conserved_MBP1	1	1.97E-03	6	73	8.22	105	5785	1.82
87	MacIsaac06_SWI4	1	2.11E-03	7	73	9.59	144	5785	2.49
87	MacIsaac06_XBP1	1	6.45E-04	5	73	6.85	56	5785	0.97
87	MacIsaac06_conserved_YAP1	1	1.88E-03	3	73	4.11	20	5785	0.35
87	Sgd_INO4	1	6.21E-06	5	73	6.85	22	5785	0.39
87	MacIsaac06_conserved_INO4	1	7.93E-09	7	73	9.59	23	5785	0.40
87	Sgd_INO2	1	7.85E-06	5	73	6.85	23	5785	0.40
87	MacIsaac06_INO2	1	9.95E-08	7	73	9.59	32	5785	0.56
87	MacIsaac06_conserved_INO2	1	1.11E-08	7	73	9.59	24	5785	0.42
87	Sgd_GLN3	1	1.65E-04	5	73	6.85	42	5785	0.73
87	MacIsaac06_conserved_GLN3	1	1.37E-03	4	73	5.48	39	5785	0.68
87	MacIsaac06_ZAP1	1	1.03E-04	3	73	4.11	8	5785	0.14
88	MacIsaac06_TYE7	1	4.83E-05	5	39	12.83	61	5785	1.06
88	Sgd_CBF1	1	3.01E-03	5	39	12.83	149	5785	2.58
88	MacIsaac06_CBF1	1	1.53E-05	9	39	23.08	229	5785	3.96
88	MacIsaac06_MET32	1	5.84E-09	6	39	15.39	23	5785	0.40
88	MacIsaac06_MET31	1	2.71E-03	3	39	7.70	42	5785	0.73
88	MacIsaac06_conserved_CBF1	1	1.00E-04	7	39	17.95	166	5785	2.87
88	MacIsaac06_conserved_MET32	1	8.59E-08	5	39	12.83	18	5785	0.32
88	MacIsaac06_conserved_MET31	1	3.99E-04	3	39	7.70	22	5785	0.39
88	MacIsaac06_conserved_TYE7	1	1.22E-04	4	39	10.26	39	5785	0.68
88	Sgd_BAS1	1	3.99E-04	3	39	7.70	22	5785	0.39
88	MacIsaac06_BAS1	1	1.88E-03	3	39	7.70	37	5785	0.64
88	MacIsaac06_conserved_BAS1	1	9.17E-04	3	39	7.70	29	5785	0.51
88	MacIsaac06_RTG3	1	1.93E-03	4	39	10.26	80	5785	1.39
88	MacIsaac06_ARG81	1	1.18E-05	4	39	10.26	22	5785	0.39
88	MacIsaac06_conserved_RTG3	1	1.88E-03	3	39	7.70	37	5785	0.64
88	Sgd_GCN4	1	4.77E-19	17	39	43.59	124	5785	2.15
88	MacIsaac06_GCN4	1	7.05E-24	22	39	56.42	181	5785	3.13
88	MacIsaac06_conserved_GCN4	1	1.94E-22	19	39	48.72	123	5785	2.13
88	MacIsaac06_LEU3	1	2.16E-04	3	39	7.70	18	5785	0.32
88	Sgd_GLN3	1	2.71E-03	3	39	7.70	42	5785	0.73
88	MacIsaac06_ARG80	1	3.99E-04	3	39	7.70	22	5785	0.39
88	MacIsaac06_conserved_ARG80	1	1.80E-04	3	39	7.70	17	5785	0.30
88	MacIsaac06_conserved_ARG81	1	1.21E-07	4	39	10.26	8	5785	0.14
89	MacIsaac06_conserved_SWI5	1	6.45E-04	5	73	6.85	56	5785	0.97
89	Sgd_FKH2	1	3.81E-05	7	73	9.59	75	5785	1.30
89	MacIsaac06_FKH2	1	8.71E-08	12	73	16.44	135	5785	2.34
89	MacIsaac06_conserved_FKH2	1	3.57E-04	6	73	8.22	76	5785	1.32
89	MacIsaac06_MCM1	1	4.52E-05	7	73	9.59	77	5785	1.34
89	MacIsaac06_MBP1	1	1.39E-04	9	73	12.33	157	5785	2.72
89	Sgd_DIG1	1	2.88E-03	5	73	6.85	78	5785	1.35
89	Sgd_NDD1	1	1.01E-03	4	73	5.48	36	5785	0.63
89	MacIsaac06_NDD1	1	4.76E-06	9	73	12.33	103	5785	1.79
89	MacIsaac06_SWI4	1	4.15E-04	8	73	10.96	144	5785	2.49
89	Sgd_SWI6	1	1.24E-03	6	73	8.22	96	5785	1.66
89	MacIsaac06_SWI6	1	1.47E-05	10	73	13.70	149	5785	2.58
89	MacIsaac06_conserved_SWI6	1	1.70E-03	6	73	8.22	102	5785	1.77
89	MacIsaac06_conserved_NDD1	1	4.17E-04	5	73	6.85	51	5785	0.89
89	Sgd_SWI5	1	6.42E-04	4	73	5.48	32	5785	0.56
89	MacIsaac06_ARG80	1	2.50E-03	3	73	4.11	22	5785	0.39
90	Sgd_FKH2	1	4.59E-06	8	75	10.67	75	5785	1.30
90	MacIsaac06_FKH2	1	1.02E-06	11	75	14.67	135	5785	2.34
90	MacIsaac06_conserved_FKH2	1	4.95E-05	7	75	9.34	76	5785	1.32
90	Sgd_MBP1	1	5.56E-05	8	75	10.67	105	5785	1.82
90	MacIsaac06_MBP1	1	2.96E-05	10	75	13.34	157	5785	2.72
90	Sgd_NDD1	1	1.12E-03	4	75	5.34	36	5785	0.63
90	MacIsaac06_SWI4	1	2.43E-07	12	75	16	144	5785	2.49
90	Sgd_SWI6	1	3.35E-07	10	75	13.34	96	5785	1.66
90	MacIsaac06_SWI6	1	2.72E-06	11	75	14.67	149	5785	2.58
90	MacIsaac06_conserved_SWI6	1	4.51E-05	8	75	10.67	102	5785	1.77
90	Sgd_SWI4	1	2.89E-05	7	75	9.34	70	5785	1.22
90	MacIsaac06_conserved_SWI4	1	2.49E-05	8	75	10.67	94	5785	1.63
90	Sgd_STB1	1	1.25E-03	3	75	4	17	5785	0.30
90	MacIsaac06_STB1	1	2.70E-03	3	75	4	22	5785	0.39
90	MacIsaac06_conserved_STB1	1	1.25E-03	3	75	4	17	5785	0.30
91	MacIsaac06_TYE7	1	1.08E-03	5	75	6.67	61	5785	1.06
91	Sgd_MET32	1	1.39E-07	5	75	6.67	11	5785	0.20
91	Sgd_MET4	1	8.86E-07	4	75	5.34	7	5785	0.13
91	Sgd_MET31	1	4.07E-05	3	75	4	6	5785	0.11
91	MacIsaac06_CBF1	1	1.53E-04	11	75	14.67	229	5785	3.96
91	MacIsaac06_MET4	1	2.36E-07	5	75	6.67	12	5785	0.21
91	MacIsaac06_MET32	1	7.23E-14	10	75	13.34	23	5785	0.40
91	MacIsaac06_MET31	1	4.52E-08	8	75	10.67	42	5785	0.73
91	MacIsaac06_conserved_CBF1	1	1.27E-03	8	75	10.67	166	5785	2.87
91	MacIsaac06_conserved_MET32	1	2.80E-13	9	75	12	18	5785	0.32
91	MacIsaac06_conserved_MET31	1	2.45E-07	6	75	8	22	5785	0.39
91	MacIsaac06_conserved_TYE7	1	1.52E-03	4	75	5.34	39	5785	0.68
91	Sgd_BAS1	1	2.70E-03	3	75	4	22	5785	0.39
91	MacIsaac06_ARG81	1	7.10E-06	5	75	6.67	22	5785	0.39
91	MacIsaac06_conserved_RTG3	1	1.24E-03	4	75	5.34	37	5785	0.64
91	Sgd_GCN4	1	3.04E-11	15	75	20	124	5785	2.15
91	MacIsaac06_GCN4	1	1.78E-17	23	75	30.67	181	5785	3.13
91	MacIsaac06_conserved_GCN4	1	1.28E-13	17	75	22.67	123	5785	2.13
91	Sgd_LEU3	1	1.19E-05	4	75	5.34	12	5785	0.21
91	MacIsaac06_LEU3	1	1.31E-09	7	75	9.34	18	5785	0.32
91	MacIsaac06_conserved_LEU3	1	1.39E-07	5	75	6.67	11	5785	0.20
91	MacIsaac06_ARG80	1	2.70E-03	3	75	4	22	5785	0.39
91	MacIsaac06_conserved_ARG80	1	1.25E-03	3	75	4	17	5785	0.30
91	MacIsaac06_conserved_ARG81	1	1.75E-06	4	75	5.34	8	5785	0.14
91	MacIsaac06_conserved_MET4	1	1.75E-06	4	75	5.34	8	5785	0.14
92	Sgd_FKH2	1	3.16E-07	9	73	12.33	75	5785	1.30
92	MacIsaac06_FKH2	1	6.97E-11	15	73	20.55	135	5785	2.34
92	MacIsaac06_conserved_FKH2	1	3.55E-07	9	73	12.33	76	5785	1.32
92	Sgd_MBP1	1	6.04E-07	10	73	13.70	105	5785	1.82
92	MacIsaac06_MBP1	1	6.10E-09	14	73	19.18	157	5785	2.72
92	MacIsaac06_conserved_MBP1	1	5.78E-08	11	73	15.07	105	5785	1.82
92	MacIsaac06_SWI4	1	4.15E-04	8	73	10.96	144	5785	2.49
92	Sgd_SWI6	1	2.64E-06	9	73	12.33	96	5785	1.66
92	MacIsaac06_SWI6	1	2.60E-07	12	73	16.44	149	5785	2.58
92	MacIsaac06_conserved_SWI6	1	4.39E-06	9	73	12.33	102	5785	1.77
92	Sgd_FKH1	1	6.53E-04	6	73	8.22	85	5785	1.47
92	MacIsaac06_FKH1	1	1.66E-04	8	73	10.96	126	5785	2.18
92	MacIsaac06_conserved_FKH1	1	1.28E-03	5	73	6.85	65	5785	1.13
92	MacIsaac06_STB1	1	2.50E-03	3	73	4.11	22	5785	0.39
93	Sgd_SUM1	1	1.47E-03	4	69	5.80	42	5785	0.73
93	MacIsaac06_SUM1	1	7.39E-04	5	69	7.25	61	5785	1.06
93	MacIsaac06_conserved_SUM1	1	1.91E-03	4	69	5.80	45	5785	0.78
93	Sgd_PHO4	1	1.85E-03	3	69	4.35	21	5785	0.37
93	MacIsaac06_conserved_PHO4	1	1.85E-03	3	69	4.35	21	5785	0.37
93	MacIsaac06_ARG80	1	2.13E-03	3	69	4.35	22	5785	0.39
94	MacIsaac06_MSN2	1	1.98E-04	8	72	11.12	131	5785	2.27
94	MacIsaac06_GLN3	1	2.43E-03	6	72	8.34	111	5785	1.92
94	MacIsaac06_NRG1	1	2.37E-03	7	72	9.73	149	5785	2.58
94	MacIsaac06_RTG3	1	3.03E-03	5	72	6.95	80	5785	1.39
94	Sgd_NRG1	1	7.12E-04	5	72	6.95	58	5785	1.01
94	MacIsaac06_conserved_NRG1	1	3.31E-04	6	72	8.34	76	5785	1.32
94	Sgd_GLN3	1	1.54E-04	5	72	6.95	42	5785	0.73
94	MacIsaac06_conserved_GLN3	1	1.31E-03	4	72	5.56	39	5785	0.68
95	MacIsaac06_SWI5	1	2.55E-03	6	74	8.11	109	5785	1.89
95	MacIsaac06_conserved_SWI5	1	6.87E-04	5	74	6.76	56	5785	0.97
95	Sgd_FKH2	1	4.16E-05	7	74	9.46	75	5785	1.30
95	MacIsaac06_FKH2	1	4.80E-05	9	74	12.17	135	5785	2.34
95	MacIsaac06_conserved_FKH2	1	3.84E-04	6	74	8.11	76	5785	1.32
95	MacIsaac06_STE12	1	3.78E-12	21	74	28.38	259	5785	4.48
95	MacIsaac06_conserved_STE12	1	4.09E-09	13	74	17.57	125	5785	2.17
95	Sgd_STE12	1	3.68E-11	14	74	18.92	106	5785	1.84
95	MacIsaac06_MCM1	1	4.94E-05	7	74	9.46	77	5785	1.34
95	MacIsaac06_ACE2	1	1.66E-03	5	74	6.76	68	5785	1.18
95	MacIsaac06_MBP1	1	2.62E-05	10	74	13.52	157	5785	2.72
95	Sgd_TEC1	1	1.07E-03	4	74	5.41	36	5785	0.63
95	Sgd_DIG1	1	1.70E-10	12	74	16.22	78	5785	1.35
95	MacIsaac06_TEC1	1	2.44E-06	8	74	10.82	70	5785	1.22
95	MacIsaac06_DIG1	1	1.02E-08	14	74	18.92	161	5785	2.79
95	MacIsaac06_conserved_TEC1	1	8.56E-04	4	74	5.41	34	5785	0.59
95	MacIsaac06_conserved_DIG1	1	4.75E-09	11	74	14.87	82	5785	1.42
95	MacIsaac06_SWI4	1	2.36E-09	14	74	18.92	144	5785	2.49
95	Sgd_SWI6	1	2.95E-07	10	74	13.52	96	5785	1.66
95	MacIsaac06_SWI6	1	3.52E-08	13	74	17.57	149	5785	2.58
95	MacIsaac06_conserved_SWI6	1	5.23E-07	10	74	13.52	102	5785	1.77
95	MacIsaac06_FKH1	1	1.83E-04	8	74	10.82	126	5785	2.18
95	MacIsaac06_conserved_XBP1	1	1.96E-03	3	74	4.06	20	5785	0.35
95	MacIsaac06_conserved_FKH1	1	1.36E-03	5	74	6.76	65	5785	1.13
95	Sgd_SWI4	1	1.94E-07	9	74	12.17	70	5785	1.22
95	MacIsaac06_conserved_SWI4	1	2.41E-07	10	74	13.52	94	5785	1.63
95	Sgd_SWI5	1	4.60E-05	5	74	6.76	32	5785	0.56
95	Sgd_ACE2	1	1.30E-07	5	74	6.76	11	5785	0.20
95	MacIsaac06_RLM1	1	6.87E-04	5	74	6.76	56	5785	0.97
95	MacIsaac06_conserved_ACE2	1	1.18E-03	4	74	5.41	37	5785	0.64
96	MacIsaac06_YAP7	1	2.00E-04	7	50	14	143	5785	2.48
96	MacIsaac06_GLN3	1	2.43E-08	10	50	20	111	5785	1.92
96	MacIsaac06_RTG3	1	5.66E-05	6	50	12	80	5785	1.39
96	MacIsaac06_ARG81	1	3.22E-05	4	50	8	22	5785	0.39
96	MacIsaac06_YAP1	1	1.28E-04	5	50	10	58	5785	1.01
96	MacIsaac06_conserved_RTG3	1	1.39E-05	5	50	10	37	5785	0.64
96	Sgd_GCN4	1	3.23E-33	27	50	54	124	5785	2.15
96	MacIsaac06_GCN4	1	1.04E-48	38	50	76	181	5785	3.13
96	MacIsaac06_conserved_GCN4	1	5.59E-41	31	50	62	123	5785	2.13
96	Sgd_GLN3	1	5.00E-08	7	50	14	42	5785	0.73
96	MacIsaac06_conserved_GLN3	1	8.04E-07	6	50	12	39	5785	0.68
96	MacIsaac06_ARG80	1	8.33E-04	3	50	6	22	5785	0.39
96	MacIsaac06_conserved_ARG80	1	3.79E-04	3	50	6	17	5785	0.30
96	MacIsaac06_conserved_ARG81	1	3.37E-07	4	50	8	8	5785	0.14
97	Sgd_PHO4	1	2.09E-03	3	72	4.17	21	5785	0.37
97	MacIsaac06_conserved_PHO4	1	2.09E-03	3	72	4.17	21	5785	0.37
98	MacIsaac06_TYE7	1	8.79E-06	7	72	9.73	61	5785	1.06
98	MacIsaac06_CBF1	1	4.80E-04	10	72	13.89	229	5785	3.96
98	MacIsaac06_MET32	1	1.63E-10	8	72	11.12	23	5785	0.40
98	MacIsaac06_conserved_CBF1	1	9.73E-04	8	72	11.12	166	5785	2.87
98	MacIsaac06_conserved_MET32	1	4.96E-08	6	72	8.34	18	5785	0.32
98	MacIsaac06_conserved_MET31	1	2.40E-03	3	72	4.17	22	5785	0.39
98	MacIsaac06_conserved_TYE7	1	1.31E-03	4	72	5.56	39	5785	0.68
98	MacIsaac06_GCN4	1	1.70E-03	8	72	11.12	181	5785	3.13
98	Sgd_STB4	1	6.24E-05	3	72	4.17	7	5785	0.13
98	MacIsaac06_STB4	1	1.47E-04	3	72	4.17	9	5785	0.16
98	MacIsaac06_conserved_STB4	1	6.24E-05	3	72	4.17	7	5785	0.13
99	MacIsaac06_TYE7	1	1.05E-04	6	73	8.22	61	5785	1.06
99	Sgd_CBF1	1	2.56E-03	7	73	9.59	149	5785	2.58
99	Sgd_MET32	1	2.96E-04	3	73	4.11	11	5785	0.20
99	Sgd_MET4	1	6.51E-05	3	73	4.11	7	5785	0.13
99	Sgd_MET31	1	3.75E-05	3	73	4.11	6	5785	0.11
99	MacIsaac06_CBF1	1	2.17E-03	9	73	12.33	229	5785	3.96
99	MacIsaac06_MET4	1	1.07E-05	4	73	5.48	12	5785	0.21
99	MacIsaac06_MET32	1	1.72E-04	4	73	5.48	23	5785	0.40
99	MacIsaac06_conserved_MET32	1	6.25E-05	4	73	5.48	18	5785	0.32
99	MacIsaac06_conserved_MET31	1	2.50E-03	3	73	4.11	22	5785	0.39
99	MacIsaac06_SWI5	1	2.38E-03	6	73	8.22	109	5785	1.89
99	Sgd_CIN5	1	1.57E-03	5	73	6.85	68	5785	1.18
99	MacIsaac06_CIN5	1	1.73E-03	8	73	10.96	179	5785	3.10
99	MacIsaac06_GCR2	1	2.65E-04	6	73	8.22	72	5785	1.25
99	MacIsaac06_conserved_TYE7	1	1.37E-03	4	73	5.48	39	5785	0.68
99	MacIsaac06_conserved_GCR2	1	6.42E-04	4	73	5.48	32	5785	0.56
99	MacIsaac06_GLN3	1	2.61E-03	6	73	8.22	111	5785	1.92
99	MacIsaac06_ARG81	1	2.50E-03	3	73	4.11	22	5785	0.39
99	MacIsaac06_conserved_XBP1	1	1.88E-03	3	73	4.11	20	5785	0.35
99	Sgd_INO2	1	2.85E-03	3	73	4.11	23	5785	0.40
99	Sgd_PHO4	1	2.18E-03	3	73	4.11	21	5785	0.37
99	MacIsaac06_conserved_PHO4	1	2.18E-03	3	73	4.11	21	5785	0.37
99	MacIsaac06_conserved_GLN3	1	1.15E-04	5	73	6.85	39	5785	0.68
99	MacIsaac06_conserved_MET4	1	1.03E-04	3	73	4.11	8	5785	0.14
100	MacIsaac06_TYE7	1	8.42E-04	5	71	7.05	61	5785	1.06
100	MacIsaac06_CBF1	1	1.78E-03	9	71	12.68	229	5785	3.96
100	MacIsaac06_MET32	1	6.84E-06	5	71	7.05	23	5785	0.40
100	MacIsaac06_conserved_MET32	1	5.60E-05	4	71	5.64	18	5785	0.32
100	MacIsaac06_RCS1	1	2.27E-03	6	71	8.46	111	5785	1.92
100	MacIsaac06_conserved_TYE7	1	1.01E-04	5	71	7.05	39	5785	0.68
100	Sgd_PHO4	1	2.01E-03	3	71	4.23	21	5785	0.37
100	MacIsaac06_conserved_PHO4	1	2.01E-03	3	71	4.23	21	5785	0.37
