# Supplementary material for: DeBi: Discovering Differentially Expressed Biclusters using a Frequent Itemset Approach
Source: Algorithms Mol Biol. 2011 Jun 23;6:18. doi: 10.1186/1748-7188-6-18 (PMC3152888; doi:10.1186/1748-7188-6-18)
Supplement: Additional file 3 — DeBi, BIMAX, ISA, OPSM, SAMBA and QUBIC biclustering results and GO term, TFBS enrichment analysis of the genes and conditions in biclusters on yeast data. [file 1748-7188-6-18-S3.ZIP › file3_yeast/enrichment/bimax/bimax.TFBS.up.txt]

Set	Enriched Set	Enriched Value	Pvalue	Set Hits	Set Size	Set Hits (%)	Total Hits	Total Size	Total Hits (%)
1	MacIsaac06_MSN2	1	1.33E-03	22	490	4.49	131	5785	2.27
1	MacIsaac06_YAP7	1	8.20E-04	24	490	4.90	143	5785	2.48
1	MacIsaac06_RCS1	1	8.33E-08	28	490	5.72	111	5785	1.92
1	MacIsaac06_MAC1	1	2.13E-03	10	490	2.05	42	5785	0.73
1	Sgd_CIN5	1	8.64E-08	21	490	4.29	68	5785	1.18
1	MacIsaac06_CIN5	1	1.25E-20	58	490	11.84	179	5785	3.10
1	MacIsaac06_conserved_CIN5	1	1.93E-08	24	490	4.90	80	5785	1.39
1	MacIsaac06_ROX1	1	1.82E-11	35	490	7.15	119	5785	2.06
1	MacIsaac06_conserved_ROX1	1	5.26E-06	13	490	2.66	37	5785	0.64
1	MacIsaac06_PHD1	1	1.12E-28	60	490	12.25	141	5785	2.44
1	MacIsaac06_conserved_PHD1	1	7.83E-15	31	490	6.33	75	5785	1.30
1	MacIsaac06_NRG1	1	7.50E-22	54	490	11.03	149	5785	2.58
1	Sgd_SOK2	1	7.43E-11	19	490	3.88	40	5785	0.70
1	MacIsaac06_SOK2	1	1.22E-22	41	490	8.37	84	5785	1.46
1	MacIsaac06_SKN7	1	9.17E-21	58	490	11.84	178	5785	3.08
1	MacIsaac06_YAP6	1	1.98E-23	58	490	11.84	160	5785	2.77
1	MacIsaac06_SUT1	1	1.10E-22	42	490	8.58	88	5785	1.53
1	MacIsaac06_MOT3	1	5.17E-09	19	490	3.88	49	5785	0.85
1	MacIsaac06_SWI4	1	2.07E-03	23	490	4.70	144	5785	2.49
1	Sgd_NRG1	1	3.36E-06	17	490	3.47	58	5785	1.01
1	Sgd_PHD1	1	3.77E-11	20	490	4.09	43	5785	0.75
1	Sgd_SKN7	1	1.00E-11	28	490	5.72	78	5785	1.35
1	Sgd_SUT1	1	7.22E-06	10	490	2.05	23	5785	0.40
1	MacIsaac06_SKO1	1	5.10E-05	8	490	1.64	18	5785	0.32
1	MacIsaac06_XBP1	1	3.75E-07	18	490	3.68	56	5785	0.97
1	MacIsaac06_AZF1	1	4.17E-04	7	490	1.43	18	5785	0.32
1	MacIsaac06_conserved_YAP6	1	1.32E-06	16	490	3.27	49	5785	0.85
1	MacIsaac06_conserved_NRG1	1	6.18E-09	24	490	4.90	76	5785	1.32
1	MacIsaac06_conserved_SOK2	1	6.38E-11	20	490	4.09	44	5785	0.77
1	MacIsaac06_conserved_SUT1	1	4.76E-18	30	490	6.13	57	5785	0.99
1	MacIsaac06_conserved_SKO1	1	1.28E-03	5	490	1.03	11	5785	0.20
1	MacIsaac06_conserved_SKN7	1	1.44E-14	38	490	7.76	112	5785	1.94
1	MacIsaac06_conserved_SWI4	1	7.57E-04	18	490	3.68	94	5785	1.63
1	MacIsaac06_AFT2	1	3.26E-06	27	490	5.52	124	5785	2.15
1	MacIsaac06_RLM1	1	4.16E-05	15	490	3.07	56	5785	0.97
1	Sgd_RCS1	1	5.79E-05	9	490	1.84	23	5785	0.40
1	MacIsaac06_conserved_RCS1	1	6.77E-04	11	490	2.25	43	5785	0.75
1	MacIsaac06_RFX1	1	5.96E-04	6	490	1.23	14	5785	0.25
1	MacIsaac06_MIG1	1	1.44E-09	11	490	2.25	15	5785	0.26
2	MacIsaac06_YAP7	1	7.70E-07	23	297	7.75	143	5785	2.48
2	MacIsaac06_CBF1	1	1.41E-03	23	297	7.75	229	5785	3.96
2	MacIsaac06_HAP1	1	2.69E-03	14	297	4.72	118	5785	2.04
2	MacIsaac06_GLN3	1	4.26E-05	17	297	5.73	111	5785	1.92
2	Sgd_BAS1	1	7.47E-06	8	297	2.70	22	5785	0.39
2	MacIsaac06_BAS1	1	7.63E-05	9	297	3.04	37	5785	0.64
2	MacIsaac06_conserved_BAS1	1	7.31E-05	8	297	2.70	29	5785	0.51
2	MacIsaac06_RTG3	1	2.11E-06	16	297	5.39	80	5785	1.39
2	MacIsaac06_YAP1	1	6.33E-04	10	297	3.37	58	5785	1.01
2	MacIsaac06_conserved_RTG3	1	1.57E-07	12	297	4.05	37	5785	0.64
2	Sgd_GCN4	1	2.71E-39	55	297	18.52	124	5785	2.15
2	MacIsaac06_GCN4	1	3.67E-50	74	297	24.92	181	5785	3.13
2	MacIsaac06_conserved_GCN4	1	5.05E-46	60	297	20.21	123	5785	2.13
2	Sgd_LEU3	1	1.24E-05	6	297	2.03	12	5785	0.21
2	MacIsaac06_LEU3	1	7.10E-08	9	297	3.04	18	5785	0.32
2	MacIsaac06_conserved_LEU3	1	2.42E-07	7	297	2.36	11	5785	0.20
2	Sgd_GLN3	1	1.12E-03	8	297	2.70	42	5785	0.73
2	MacIsaac06_conserved_GLN3	1	1.19E-04	9	297	3.04	39	5785	0.68
2	Sgd_MOT3	1	2.43E-03	4	297	1.35	12	5785	0.21
2	MacIsaac06_conserved_MOT3	1	6.99E-04	4	297	1.35	9	5785	0.16
3	MacIsaac06_YAP7	1	2.23E-04	9	85	10.59	143	5785	2.48
3	MacIsaac06_GLN3	1	3.10E-05	9	85	10.59	111	5785	1.92
3	MacIsaac06_RTG3	1	1.23E-09	12	85	14.12	80	5785	1.39
3	MacIsaac06_conserved_RTG3	1	2.23E-12	11	85	12.95	37	5785	0.64
3	Sgd_GCN4	1	1.45E-44	39	85	45.89	124	5785	2.15
3	MacIsaac06_GCN4	1	1.65E-55	50	85	58.83	181	5785	3.13
3	MacIsaac06_conserved_GCN4	1	6.15E-52	43	85	50.59	123	5785	2.13
3	MacIsaac06_STP1	1	1.00E-03	5	85	5.89	53	5785	0.92
3	MacIsaac06_PHO2	1	2.31E-03	6	85	7.06	93	5785	1.61
3	Sgd_GLN3	1	2.05E-06	7	85	8.24	42	5785	0.73
3	MacIsaac06_conserved_GLN3	1	1.86E-05	6	85	7.06	39	5785	0.68
3	MacIsaac06_conserved_ARG81	1	1.63E-04	3	85	3.53	8	5785	0.14
4	MacIsaac06_MET32	1	8.01E-04	4	109	3.67	23	5785	0.40
4	MacIsaac06_GLN3	1	3.91E-05	10	109	9.18	111	5785	1.92
4	MacIsaac06_RTG3	1	2.04E-06	10	109	9.18	80	5785	1.39
4	MacIsaac06_conserved_RTG3	1	1.72E-08	9	109	8.26	37	5785	0.64
4	Sgd_GCN4	1	8.61E-38	38	109	34.87	124	5785	2.15
4	MacIsaac06_GCN4	1	1.37E-43	47	109	43.12	181	5785	3.13
4	MacIsaac06_conserved_GCN4	1	4.38E-41	40	109	36.70	123	5785	2.13
4	Sgd_GLN3	1	1.09E-05	7	109	6.43	42	5785	0.73
4	MacIsaac06_conserved_GLN3	1	7.66E-05	6	109	5.51	39	5785	0.68
5	Sgd_HSF1	1	2.13E-05	15	348	4.32	73	5785	1.27
5	MacIsaac06_MSN2	1	7.70E-04	18	348	5.18	131	5785	2.27
5	MacIsaac06_MSN4	1	1.03E-04	20	348	5.75	132	5785	2.29
5	MacIsaac06_conserved_MSN4	1	2.23E-03	9	348	2.59	49	5785	0.85
5	MacIsaac06_YAP7	1	3.67E-05	22	348	6.33	143	5785	2.48
5	MacIsaac06_RCS1	1	2.77E-05	19	348	5.46	111	5785	1.92
5	MacIsaac06_CIN5	1	2.05E-05	26	348	7.48	179	5785	3.10
5	MacIsaac06_PHD1	1	1.99E-07	26	348	7.48	141	5785	2.44
5	MacIsaac06_NRG1	1	1.67E-07	27	348	7.76	149	5785	2.58
5	MacIsaac06_SKN7	1	1.39E-08	32	348	9.20	178	5785	3.08
5	MacIsaac06_YAP6	1	5.69E-08	29	348	8.34	160	5785	2.77
5	MacIsaac06_SUT1	1	2.03E-04	15	348	4.32	88	5785	1.53
5	MacIsaac06_MOT3	1	1.13E-08	16	348	4.60	49	5785	0.85
5	MacIsaac06_CAD1	1	2.44E-03	7	348	2.02	32	5785	0.56
5	Sgd_SKN7	1	1.88E-04	14	348	4.03	78	5785	1.35
5	MacIsaac06_YAP1	1	2.13E-03	10	348	2.88	58	5785	1.01
5	MacIsaac06_conserved_SKN7	1	1.06E-04	18	348	5.18	112	5785	1.94
5	MacIsaac06_AFT2	1	1.32E-04	19	348	5.46	124	5785	2.15
5	MacIsaac06_RFX1	1	9.75E-04	5	348	1.44	14	5785	0.25
6	Sgd_CBF1	1	1.66E-04	14	177	7.91	149	5785	2.58
6	MacIsaac06_YAP7	1	1.06E-04	14	177	7.91	143	5785	2.48
6	MacIsaac06_CBF1	1	6.26E-05	19	177	10.74	229	5785	3.96
6	MacIsaac06_MET32	1	5.44E-04	5	177	2.83	23	5785	0.40
6	MacIsaac06_conserved_CBF1	1	5.10E-04	14	177	7.91	166	5785	2.87
6	MacIsaac06_conserved_MET32	1	1.85E-03	4	177	2.26	18	5785	0.32
6	MacIsaac06_GLN3	1	1.93E-07	16	177	9.04	111	5785	1.92
6	Sgd_BAS1	1	3.74E-05	6	177	3.39	22	5785	0.39
6	MacIsaac06_BAS1	1	1.06E-04	7	177	3.96	37	5785	0.64
6	MacIsaac06_conserved_BAS1	1	1.99E-04	6	177	3.39	29	5785	0.51
6	MacIsaac06_RTG3	1	1.46E-09	16	177	9.04	80	5785	1.39
6	MacIsaac06_conserved_RTG3	1	2.49E-11	13	177	7.35	37	5785	0.64
6	Sgd_GCN4	1	3.42E-48	52	177	29.38	124	5785	2.15
6	MacIsaac06_GCN4	1	1.28E-61	69	177	38.99	181	5785	3.13
6	MacIsaac06_conserved_GCN4	1	1.32E-54	56	177	31.64	123	5785	2.13
6	MacIsaac06_STP1	1	1.05E-03	7	177	3.96	53	5785	0.92
6	Sgd_LEU3	1	5.98E-07	6	177	3.39	12	5785	0.21
6	MacIsaac06_LEU3	1	7.36E-10	9	177	5.09	18	5785	0.32
6	MacIsaac06_conserved_LEU3	1	6.64E-09	7	177	3.96	11	5785	0.20
6	Sgd_GLN3	1	2.43E-04	7	177	3.96	42	5785	0.73
6	MacIsaac06_conserved_GLN3	1	1.50E-04	7	177	3.96	39	5785	0.68
6	Sgd_RTG3	1	9.00E-04	3	177	1.70	7	5785	0.13
6	MacIsaac06_conserved_MOT3	1	2.06E-03	3	177	1.70	9	5785	0.16
6	MacIsaac06_conserved_ARG81	1	1.41E-03	3	177	1.70	8	5785	0.14
7	MacIsaac06_YAP7	1	1.14E-05	22	323	6.82	143	5785	2.48
7	MacIsaac06_CIN5	1	9.04E-04	21	323	6.51	179	5785	3.10
7	MacIsaac06_PHD1	1	9.41E-05	20	323	6.20	141	5785	2.44
7	MacIsaac06_conserved_PHD1	1	2.72E-03	11	323	3.41	75	5785	1.30
7	MacIsaac06_SOK2	1	6.87E-04	13	323	4.03	84	5785	1.46
7	MacIsaac06_SUT1	1	8.84E-05	15	323	4.65	88	5785	1.53
7	MacIsaac06_MOT3	1	5.96E-05	11	323	3.41	49	5785	0.85
7	MacIsaac06_conserved_SUT1	1	1.05E-03	10	323	3.10	57	5785	0.99
7	MacIsaac06_YAP1	1	2.96E-04	11	323	3.41	58	5785	1.01
7	MacIsaac06_PUT3	1	3.04E-03	3	323	0.93	6	5785	0.11
7	Sgd_GCN4	1	9.96E-07	22	323	6.82	124	5785	2.15
7	MacIsaac06_GCN4	1	2.08E-06	27	323	8.36	181	5785	3.13
7	MacIsaac06_conserved_GCN4	1	1.24E-05	20	323	6.20	123	5785	2.13
7	MacIsaac06_AFT2	1	1.56E-04	18	323	5.58	124	5785	2.15
7	Sgd_MOT3	1	3.01E-04	5	323	1.55	12	5785	0.21
7	MacIsaac06_conserved_MOT3	1	9.61E-04	4	323	1.24	9	5785	0.16
8	MacIsaac06_MSN4	1	1.60E-03	15	279	5.38	132	5785	2.29
8	MacIsaac06_conserved_MSN4	1	2.12E-03	8	279	2.87	49	5785	0.85
8	MacIsaac06_RCS1	1	2.47E-03	13	279	4.66	111	5785	1.92
8	MacIsaac06_FKH2	1	2.35E-04	17	279	6.10	135	5785	2.34
8	MacIsaac06_conserved_FKH2	1	3.28E-03	10	279	3.59	76	5785	1.32
8	MacIsaac06_conserved_ROX1	1	1.66E-03	7	279	2.51	37	5785	0.64
8	MacIsaac06_NRG1	1	2.08E-06	22	279	7.89	149	5785	2.58
8	Sgd_SOK2	1	2.66E-03	7	279	2.51	40	5785	0.70
8	MacIsaac06_SKN7	1	3.69E-06	24	279	8.61	178	5785	3.08
8	MacIsaac06_SUT1	1	3.14E-03	11	279	3.95	88	5785	1.53
8	MacIsaac06_MOT3	1	8.93E-05	10	279	3.59	49	5785	0.85
8	MacIsaac06_CAD1	1	6.69E-04	7	279	2.51	32	5785	0.56
8	Sgd_NRG1	1	1.64E-03	9	279	3.23	58	5785	1.01
8	Sgd_SKN7	1	7.55E-05	13	279	4.66	78	5785	1.35
8	MacIsaac06_SKO1	1	1.28E-03	5	279	1.80	18	5785	0.32
8	MacIsaac06_conserved_NRG1	1	9.38E-04	11	279	3.95	76	5785	1.32
8	Sgd_GCN4	1	2.41E-03	14	279	5.02	124	5785	2.15
8	MacIsaac06_conserved_SKN7	1	8.00E-05	16	279	5.74	112	5785	1.94
9	Sgd_CBF1	1	1.35E-03	17	294	5.79	149	5785	2.58
9	Sgd_MET32	1	1.62E-03	4	294	1.37	11	5785	0.20
9	MacIsaac06_YAP7	1	9.82E-05	19	294	6.47	143	5785	2.48
9	MacIsaac06_CBF1	1	2.76E-03	22	294	7.49	229	5785	3.96
9	MacIsaac06_MET32	1	6.27E-08	10	294	3.41	23	5785	0.40
9	MacIsaac06_conserved_CBF1	1	1.77E-03	18	294	6.13	166	5785	2.87
9	MacIsaac06_conserved_MET32	1	1.13E-06	8	294	2.73	18	5785	0.32
9	MacIsaac06_GLN3	1	4.42E-04	15	294	5.11	111	5785	1.92
9	MacIsaac06_RTG3	1	6.36E-04	12	294	4.09	80	5785	1.39
9	MacIsaac06_YAP1	1	2.36E-03	9	294	3.07	58	5785	1.01
9	MacIsaac06_conserved_RTG3	1	1.01E-05	10	294	3.41	37	5785	0.64
9	Sgd_GCN4	1	1.31E-18	36	294	12.25	124	5785	2.15
9	MacIsaac06_GCN4	1	1.00E-22	48	294	16.33	181	5785	3.13
9	MacIsaac06_conserved_GCN4	1	1.16E-20	38	294	12.93	123	5785	2.13
9	Sgd_GLN3	1	2.02E-04	9	294	3.07	42	5785	0.73
9	MacIsaac06_conserved_GLN3	1	6.25E-04	8	294	2.73	39	5785	0.68
10	MacIsaac06_MET32	1	4.41E-06	5	65	7.70	23	5785	0.40
10	MacIsaac06_conserved_CBF1	1	2.42E-03	7	65	10.77	166	5785	2.87
10	MacIsaac06_conserved_MET32	1	3.95E-05	4	65	6.16	18	5785	0.32
10	MacIsaac06_conserved_MET31	1	1.79E-03	3	65	4.62	22	5785	0.39
10	MacIsaac06_MAC1	1	1.18E-03	4	65	6.16	42	5785	0.73
10	MacIsaac06_GLN3	1	2.20E-04	7	65	10.77	111	5785	1.92
10	Sgd_BAS1	1	1.79E-03	3	65	4.62	22	5785	0.39
10	MacIsaac06_RTG3	1	2.71E-05	7	65	10.77	80	5785	1.39
10	MacIsaac06_MOT3	1	2.10E-03	4	65	6.16	49	5785	0.85
10	MacIsaac06_conserved_RTG3	1	1.28E-07	7	65	10.77	37	5785	0.64
10	Sgd_GCN4	1	3.47E-34	30	65	46.16	124	5785	2.15
10	MacIsaac06_GCN4	1	2.21E-38	36	65	55.39	181	5785	3.13
10	MacIsaac06_conserved_GCN4	1	1.38E-39	33	65	50.77	123	5785	2.13
10	MacIsaac06_PHO2	1	5.65E-04	6	65	9.24	93	5785	1.61
10	MacIsaac06_LEU3	1	3.95E-05	4	65	6.16	18	5785	0.32
10	MacIsaac06_conserved_LEU3	1	2.10E-04	3	65	4.62	11	5785	0.20
10	Sgd_GLN3	1	9.46E-05	5	65	7.70	42	5785	0.73
10	MacIsaac06_conserved_GLN3	1	6.57E-05	5	65	7.70	39	5785	0.68
11	MacIsaac06_HSF1	1	1.34E-03	9	292	3.09	54	5785	0.94
11	MacIsaac06_MSN4	1	2.49E-03	15	292	5.14	132	5785	2.29
11	MacIsaac06_SWI5	1	1.07E-03	14	292	4.80	109	5785	1.89
11	MacIsaac06_MOT3	1	6.47E-04	9	292	3.09	49	5785	0.85
11	Sgd_HAP4	1	2.78E-03	6	292	2.06	29	5785	0.51
11	Sgd_GCN4	1	4.51E-04	16	292	5.48	124	5785	2.15
11	MacIsaac06_GCN4	1	9.83E-05	22	292	7.54	181	5785	3.13
11	MacIsaac06_conserved_GCN4	1	1.04E-05	19	292	6.51	123	5785	2.13
11	MacIsaac06_RLM1	1	4.13E-04	10	292	3.43	56	5785	0.97
11	Sgd_MOT3	1	2.28E-03	4	292	1.37	12	5785	0.21
11	MacIsaac06_conserved_MOT3	1	6.55E-04	4	292	1.37	9	5785	0.16
12	MacIsaac06_YAP7	1	2.35E-04	12	146	8.22	143	5785	2.48
12	MacIsaac06_MET32	1	2.37E-03	4	146	2.74	23	5785	0.40
12	MacIsaac06_GLN3	1	9.85E-05	11	146	7.54	111	5785	1.92
12	Sgd_BAS1	1	7.01E-07	7	146	4.80	22	5785	0.39
12	MacIsaac06_BAS1	1	2.82E-06	8	146	5.48	37	5785	0.64
12	MacIsaac06_conserved_BAS1	1	5.53E-06	7	146	4.80	29	5785	0.51
12	MacIsaac06_RTG3	1	7.27E-08	13	146	8.91	80	5785	1.39
12	MacIsaac06_YAP1	1	3.20E-03	6	146	4.11	58	5785	1.01
12	MacIsaac06_conserved_RTG3	1	4.57E-11	12	146	8.22	37	5785	0.64
12	Sgd_GCN4	1	4.53E-35	40	146	27.40	124	5785	2.15
12	MacIsaac06_GCN4	1	2.17E-47	55	146	37.68	181	5785	3.13
12	MacIsaac06_conserved_GCN4	1	1.69E-42	45	146	30.83	123	5785	2.13
12	MacIsaac06_STP1	1	3.29E-04	7	146	4.80	53	5785	0.92
12	MacIsaac06_conserved_LEU3	1	2.24E-03	3	146	2.06	11	5785	0.20
12	Sgd_GLN3	1	7.26E-05	7	146	4.80	42	5785	0.73
12	MacIsaac06_conserved_GLN3	1	4.41E-05	7	146	4.80	39	5785	0.68
12	Sgd_MOT3	1	2.93E-03	3	146	2.06	12	5785	0.21
12	MacIsaac06_conserved_MOT3	1	1.18E-03	3	146	2.06	9	5785	0.16
12	MacIsaac06_conserved_ARG81	1	8.04E-04	3	146	2.06	8	5785	0.14
13	Sgd_HSF1	1	1.22E-05	14	291	4.82	73	5785	1.27
13	MacIsaac06_MSN2	1	2.24E-03	15	291	5.16	131	5785	2.27
13	MacIsaac06_conserved_MSN2	1	6.20E-04	10	291	3.44	59	5785	1.02
13	MacIsaac06_SNT2	1	1.86E-03	6	291	2.07	27	5785	0.47
13	MacIsaac06_PHD1	1	7.05E-05	19	291	6.53	141	5785	2.44
13	MacIsaac06_NRG1	1	3.14E-03	16	291	5.50	149	5785	2.58
13	MacIsaac06_SOK2	1	3.00E-03	11	291	3.79	84	5785	1.46
13	MacIsaac06_SKN7	1	2.42E-05	23	291	7.91	178	5785	3.08
13	MacIsaac06_YAP6	1	3.80E-04	19	291	6.53	160	5785	2.77
13	MacIsaac06_SUT1	1	1.07E-04	14	291	4.82	88	5785	1.53
13	MacIsaac06_MOT3	1	3.61E-06	12	291	4.13	49	5785	0.85
13	MacIsaac06_HAP4	1	9.05E-06	13	291	4.47	62	5785	1.08
13	MacIsaac06_conserved_SUT1	1	1.94E-03	9	291	3.10	57	5785	0.99
13	Sgd_HAP4	1	7.48E-06	9	291	3.10	29	5785	0.51
13	MacIsaac06_conserved_HAP4	1	3.97E-06	10	291	3.44	34	5785	0.59
13	MacIsaac06_HAP5	1	1.15E-03	8	291	2.75	43	5785	0.75
13	MacIsaac06_RLM1	1	1.59E-05	12	291	4.13	56	5785	0.97
13	Sgd_MSN2	1	3.27E-04	6	291	2.07	20	5785	0.35
13	MacIsaac06_ASH1	1	7.01E-04	7	291	2.41	31	5785	0.54
13	Sgd_MOT3	1	1.84E-04	5	291	1.72	12	5785	0.21
13	MacIsaac06_conserved_MOT3	1	6.46E-04	4	291	1.38	9	5785	0.16
14	Sgd_CBF1	1	6.98E-04	10	115	8.70	149	5785	2.58
14	MacIsaac06_YAP7	1	1.13E-04	11	115	9.57	143	5785	2.48
14	MacIsaac06_CBF1	1	1.84E-03	12	115	10.44	229	5785	3.96
14	MacIsaac06_MET32	1	9.80E-04	4	115	3.48	23	5785	0.40
14	MacIsaac06_conserved_CBF1	1	1.60E-03	10	115	8.70	166	5785	2.87
14	MacIsaac06_conserved_MET32	1	3.66E-04	4	115	3.48	18	5785	0.32
14	MacIsaac06_GLN3	1	3.28E-04	9	115	7.83	111	5785	1.92
14	Sgd_BAS1	1	8.22E-04	4	115	3.48	22	5785	0.39
14	MacIsaac06_BAS1	1	7.46E-04	5	115	4.35	37	5785	0.64
14	MacIsaac06_conserved_BAS1	1	2.40E-03	4	115	3.48	29	5785	0.51
14	MacIsaac06_RTG3	1	3.93E-09	13	115	11.31	80	5785	1.39
14	MacIsaac06_SUT1	1	3.27E-04	8	115	6.96	88	5785	1.53
14	MacIsaac06_MOT3	1	2.70E-03	5	115	4.35	49	5785	0.85
14	MacIsaac06_YAP1	1	9.44E-04	6	115	5.22	58	5785	1.01
14	MacIsaac06_conserved_RTG3	1	2.60E-12	12	115	10.44	37	5785	0.64
14	Sgd_GCN4	1	8.71E-34	36	115	31.31	124	5785	2.15
14	MacIsaac06_GCN4	1	3.25E-48	51	115	44.35	181	5785	3.13
14	MacIsaac06_conserved_GCN4	1	1.52E-41	41	115	35.66	123	5785	2.13
14	MacIsaac06_PHO2	1	4.76E-04	8	115	6.96	93	5785	1.61
14	MacIsaac06_conserved_PHO2	1	1.13E-03	6	115	5.22	60	5785	1.04
14	Sgd_GLN3	1	1.58E-04	6	115	5.22	42	5785	0.73
14	MacIsaac06_conserved_GLN3	1	9.54E-04	5	115	4.35	39	5785	0.68
14	Sgd_MOT3	1	1.48E-03	3	115	2.61	12	5785	0.21
14	MacIsaac06_conserved_MOT3	1	5.89E-04	3	115	2.61	9	5785	0.16
14	MacIsaac06_conserved_ARG81	1	3.99E-04	3	115	2.61	8	5785	0.14
15	MacIsaac06_YAP7	1	4.37E-05	19	277	6.86	143	5785	2.48
15	MacIsaac06_CBF1	1	2.94E-03	21	277	7.59	229	5785	3.96
15	MacIsaac06_MET32	1	6.53E-06	8	277	2.89	23	5785	0.40
15	MacIsaac06_conserved_MET32	1	1.30E-04	6	277	2.17	18	5785	0.32
15	MacIsaac06_GLN3	1	4.24E-06	18	277	6.50	111	5785	1.92
15	MacIsaac06_RTG3	1	4.34E-06	15	277	5.42	80	5785	1.39
15	MacIsaac06_conserved_RTG3	1	6.99E-07	11	277	3.98	37	5785	0.64
15	Sgd_GCN4	1	6.25E-29	45	277	16.25	124	5785	2.15
15	MacIsaac06_GCN4	1	6.60E-34	58	277	20.94	181	5785	3.13
15	MacIsaac06_conserved_GCN4	1	2.08E-31	47	277	16.97	123	5785	2.13
15	MacIsaac06_PHO2	1	1.47E-03	12	277	4.34	93	5785	1.61
15	Sgd_LEU3	1	8.27E-06	6	277	2.17	12	5785	0.21
15	MacIsaac06_LEU3	1	7.19E-07	8	277	2.89	18	5785	0.32
15	MacIsaac06_conserved_LEU3	1	1.50E-07	7	277	2.53	11	5785	0.20
15	Sgd_GLN3	1	7.10E-04	8	277	2.89	42	5785	0.73
15	MacIsaac06_conserved_GLN3	1	6.92E-05	9	277	3.25	39	5785	0.68
15	Sgd_MOT3	1	1.88E-03	4	277	1.45	12	5785	0.21
15	MacIsaac06_conserved_MOT3	1	5.35E-04	4	277	1.45	9	5785	0.16
16	MacIsaac06_MET32	1	2.32E-03	3	68	4.42	23	5785	0.40
16	MacIsaac06_conserved_MET32	1	1.12E-03	3	68	4.42	18	5785	0.32
16	MacIsaac06_GLN3	1	4.05E-05	8	68	11.77	111	5785	1.92
16	MacIsaac06_RTG3	1	3.65E-05	7	68	10.30	80	5785	1.39
16	MacIsaac06_MOT3	1	2.48E-03	4	68	5.89	49	5785	0.85
16	MacIsaac06_conserved_RTG3	1	1.76E-07	7	68	10.30	37	5785	0.64
16	Sgd_GCN4	1	5.58E-27	26	68	38.24	124	5785	2.15
16	MacIsaac06_GCN4	1	1.24E-32	33	68	48.53	181	5785	3.13
16	MacIsaac06_conserved_GCN4	1	6.92E-32	29	68	42.65	123	5785	2.13
16	Sgd_GLN3	1	1.40E-03	4	68	5.89	42	5785	0.73
16	MacIsaac06_conserved_GLN3	1	8.17E-05	5	68	7.36	39	5785	0.68
17	MacIsaac06_HSF1	1	9.23E-04	9	277	3.25	54	5785	0.94
17	Sgd_CBF1	1	1.90E-03	16	277	5.78	149	5785	2.58
17	MacIsaac06_YAP7	1	3.48E-06	21	277	7.59	143	5785	2.48
17	MacIsaac06_CBF1	1	2.16E-04	24	277	8.67	229	5785	3.96
17	MacIsaac06_MET32	1	6.53E-06	8	277	2.89	23	5785	0.40
17	MacIsaac06_conserved_CBF1	1	2.32E-03	17	277	6.14	166	5785	2.87
17	MacIsaac06_conserved_MET32	1	1.30E-04	6	277	2.17	18	5785	0.32
17	MacIsaac06_GLN3	1	1.73E-05	17	277	6.14	111	5785	1.92
17	Sgd_BAS1	1	4.44E-06	8	277	2.89	22	5785	0.39
17	MacIsaac06_BAS1	1	4.42E-05	9	277	3.25	37	5785	0.64
17	MacIsaac06_conserved_BAS1	1	4.45E-05	8	277	2.89	29	5785	0.51
17	MacIsaac06_RTG3	1	2.08E-05	14	277	5.06	80	5785	1.39
17	MacIsaac06_conserved_RTG3	1	7.25E-08	12	277	4.34	37	5785	0.64
17	Sgd_GCN4	1	9.52E-40	54	277	19.50	124	5785	2.15
17	MacIsaac06_GCN4	1	2.54E-51	73	277	26.36	181	5785	3.13
17	MacIsaac06_conserved_GCN4	1	6.76E-44	57	277	20.58	123	5785	2.13
17	MacIsaac06_STP1	1	1.68E-04	10	277	3.62	53	5785	0.92
17	Sgd_LEU3	1	1.88E-03	4	277	1.45	12	5785	0.21
17	MacIsaac06_conserved_LEU3	1	1.30E-03	4	277	1.45	11	5785	0.20
17	Sgd_GLN3	1	1.28E-04	9	277	3.25	42	5785	0.73
17	MacIsaac06_conserved_GLN3	1	2.20E-03	7	277	2.53	39	5785	0.68
17	Sgd_MOT3	1	1.88E-03	4	277	1.45	12	5785	0.21
17	MacIsaac06_conserved_MOT3	1	5.35E-04	4	277	1.45	9	5785	0.16
18	Sgd_HSF1	1	1.67E-05	13	259	5.02	73	5785	1.27
18	Sgd_MSN4	1	2.43E-03	5	259	1.94	22	5785	0.39
18	MacIsaac06_MSN2	1	6.49E-05	17	259	6.57	131	5785	2.27
18	MacIsaac06_conserved_MSN2	1	8.57E-06	12	259	4.64	59	5785	1.02
18	MacIsaac06_conserved_MSN4	1	2.67E-04	9	259	3.48	49	5785	0.85
18	MacIsaac06_CIN5	1	4.20E-05	21	259	8.11	179	5785	3.10
18	MacIsaac06_ROX1	1	1.84E-05	17	259	6.57	119	5785	2.06
18	MacIsaac06_PHD1	1	3.21E-13	30	259	11.59	141	5785	2.44
18	MacIsaac06_conserved_PHD1	1	1.98E-08	17	259	6.57	75	5785	1.30
18	MacIsaac06_NRG1	1	6.77E-09	25	259	9.66	149	5785	2.58
18	Sgd_SOK2	1	7.01E-06	10	259	3.87	40	5785	0.70
18	MacIsaac06_SOK2	1	6.75E-12	22	259	8.50	84	5785	1.46
18	MacIsaac06_SKN7	1	3.86E-05	21	259	8.11	178	5785	3.08
18	MacIsaac06_YAP6	1	2.02E-06	22	259	8.50	160	5785	2.77
18	MacIsaac06_SUT1	1	6.71E-09	19	259	7.34	88	5785	1.53
18	MacIsaac06_MOT3	1	4.75E-05	10	259	3.87	49	5785	0.85
18	Sgd_PHD1	1	9.29E-05	9	259	3.48	43	5785	0.75
18	MacIsaac06_XBP1	1	3.17E-03	8	259	3.09	56	5785	0.97
18	MacIsaac06_conserved_NRG1	1	1.20E-04	12	259	4.64	76	5785	1.32
18	MacIsaac06_conserved_SOK2	1	1.12E-04	9	259	3.48	44	5785	0.77
18	MacIsaac06_conserved_SUT1	1	9.00E-07	13	259	5.02	57	5785	0.99
18	Sgd_HAP4	1	1.51E-03	6	259	2.32	29	5785	0.51
18	MacIsaac06_PUT3	1	1.60E-03	3	259	1.16	6	5785	0.11
18	MacIsaac06_HAP5	1	5.36E-04	8	259	3.09	43	5785	0.75
18	MacIsaac06_conserved_SKN7	1	4.27E-04	14	259	5.41	112	5785	1.94
18	MacIsaac06_conserved_SWI4	1	2.97E-03	11	259	4.25	94	5785	1.63
18	MacIsaac06_AFT2	1	3.83E-04	15	259	5.80	124	5785	2.15
18	MacIsaac06_RLM1	1	7.49E-04	9	259	3.48	56	5785	0.97
18	MacIsaac06_MIG1	1	7.11E-08	8	259	3.09	15	5785	0.26
18	Sgd_MSN2	1	1.73E-04	6	259	2.32	20	5785	0.35
18	Sgd_SKO1	1	1.23E-04	4	259	1.55	7	5785	0.13
18	Sgd_RLM1	1	2.71E-03	3	259	1.16	7	5785	0.13
19	Sgd_CBF1	1	2.30E-03	12	181	6.63	149	5785	2.58
19	Sgd_YAP7	1	5.00E-04	8	181	4.42	60	5785	1.04
19	MacIsaac06_YAP7	1	1.81E-06	17	181	9.40	143	5785	2.48
19	MacIsaac06_CBF1	1	2.02E-03	16	181	8.84	229	5785	3.96
19	MacIsaac06_conserved_YAP7	1	5.60E-04	8	181	4.42	61	5785	1.06
19	MacIsaac06_GLN3	1	7.69E-06	14	181	7.74	111	5785	1.92
19	Sgd_BAS1	1	4.84E-04	5	181	2.77	22	5785	0.39
19	MacIsaac06_BAS1	1	8.95E-04	6	181	3.32	37	5785	0.64
19	MacIsaac06_conserved_BAS1	1	1.83E-03	5	181	2.77	29	5785	0.51
19	MacIsaac06_RTG3	1	1.69E-08	15	181	8.29	80	5785	1.39
19	MacIsaac06_YAP1	1	6.67E-05	9	181	4.98	58	5785	1.01
19	MacIsaac06_conserved_RTG3	1	3.31E-11	13	181	7.19	37	5785	0.64
19	Sgd_GCN4	1	1.23E-50	54	181	29.84	124	5785	2.15
19	MacIsaac06_GCN4	1	1.64E-71	76	181	41.99	181	5785	3.13
19	MacIsaac06_conserved_GCN4	1	9.26E-59	59	181	32.60	123	5785	2.13
19	Sgd_LEU3	1	1.88E-05	5	181	2.77	12	5785	0.21
19	MacIsaac06_LEU3	1	2.64E-08	8	181	4.42	18	5785	0.32
19	MacIsaac06_conserved_LEU3	1	3.50E-07	6	181	3.32	11	5785	0.20
19	Sgd_GLN3	1	4.30E-06	9	181	4.98	42	5785	0.73
19	MacIsaac06_conserved_GLN3	1	2.11E-05	8	181	4.42	39	5785	0.68
19	MacIsaac06_conserved_ARG81	1	5.88E-05	4	181	2.21	8	5785	0.14
20	MacIsaac06_YAP7	1	6.15E-06	16	177	9.04	143	5785	2.48
20	MacIsaac06_GLN3	1	2.90E-05	13	177	7.35	111	5785	1.92
20	MacIsaac06_RTG3	1	9.75E-08	14	177	7.91	80	5785	1.39
20	MacIsaac06_YAP1	1	1.79E-03	7	177	3.96	58	5785	1.01
20	MacIsaac06_conserved_RTG3	1	9.49E-08	10	177	5.65	37	5785	0.64
20	Sgd_GCN4	1	1.54E-12	23	177	13	124	5785	2.15
20	MacIsaac06_GCN4	1	2.28E-18	34	177	19.21	181	5785	3.13
20	MacIsaac06_conserved_GCN4	1	1.68E-15	26	177	14.69	123	5785	2.13
20	MacIsaac06_PHO2	1	2.02E-03	9	177	5.09	93	5785	1.61
20	MacIsaac06_AFT2	1	4.61E-06	15	177	8.48	124	5785	2.15
20	MacIsaac06_conserved_GLN3	1	1.06E-03	6	177	3.39	39	5785	0.68
20	Sgd_MOT3	1	3.46E-04	4	177	2.26	12	5785	0.21
20	MacIsaac06_conserved_MOT3	1	9.47E-05	4	177	2.26	9	5785	0.16
20	MacIsaac06_conserved_ARG81	1	1.41E-03	3	177	1.70	8	5785	0.14
21	MacIsaac06_GLN3	1	5.15E-05	11	136	8.09	111	5785	1.92
21	MacIsaac06_RTG3	1	3.23E-09	14	136	10.30	80	5785	1.39
21	MacIsaac06_conserved_RTG3	1	8.28E-13	13	136	9.56	37	5785	0.64
21	Sgd_GCN4	1	6.49E-44	45	136	33.09	124	5785	2.15
21	MacIsaac06_GCN4	1	6.28E-54	58	136	42.65	181	5785	3.13
21	MacIsaac06_conserved_GCN4	1	1.87E-50	49	136	36.03	123	5785	2.13
21	MacIsaac06_PHO2	1	1.44E-03	8	136	5.89	93	5785	1.61
21	Sgd_GLN3	1	3.95E-04	6	136	4.42	42	5785	0.73
21	MacIsaac06_conserved_GLN3	1	2.60E-04	6	136	4.42	39	5785	0.68
21	Sgd_MOT3	1	2.39E-03	3	136	2.21	12	5785	0.21
21	MacIsaac06_conserved_MOT3	1	9.62E-04	3	136	2.21	9	5785	0.16
21	MacIsaac06_conserved_ARG81	1	6.53E-04	3	136	2.21	8	5785	0.14
22	Sgd_CBF1	1	6.58E-04	11	135	8.15	149	5785	2.58
22	MacIsaac06_YAP7	1	2.45E-05	13	135	9.63	143	5785	2.48
22	MacIsaac06_CBF1	1	8.34E-04	14	135	10.38	229	5785	3.96
22	MacIsaac06_MET32	1	1.78E-03	4	135	2.97	23	5785	0.40
22	MacIsaac06_conserved_CBF1	1	1.61E-03	11	135	8.15	166	5785	2.87
22	MacIsaac06_conserved_MET32	1	6.73E-04	4	135	2.97	18	5785	0.32
22	MacIsaac06_conserved_YAP7	1	2.80E-03	6	135	4.45	61	5785	1.06
22	MacIsaac06_GLN3	1	8.77E-06	12	135	8.89	111	5785	1.92
22	MacIsaac06_RTG3	1	2.83E-08	13	135	9.63	80	5785	1.39
22	MacIsaac06_YAP1	1	2.16E-03	6	135	4.45	58	5785	1.01
22	MacIsaac06_conserved_RTG3	1	1.80E-11	12	135	8.89	37	5785	0.64
22	Sgd_GCN4	1	3.69E-35	39	135	28.89	124	5785	2.15
22	MacIsaac06_GCN4	1	1.20E-49	55	135	40.75	181	5785	3.13
22	MacIsaac06_conserved_GCN4	1	2.85E-44	45	135	33.34	123	5785	2.13
22	Sgd_LEU3	1	4.46E-06	5	135	3.71	12	5785	0.21
22	MacIsaac06_LEU3	1	8.29E-08	7	135	5.19	18	5785	0.32
22	MacIsaac06_conserved_LEU3	1	6.07E-08	6	135	4.45	11	5785	0.20
22	Sgd_GLN3	1	4.40E-05	7	135	5.19	42	5785	0.73
22	MacIsaac06_conserved_GLN3	1	2.66E-05	7	135	5.19	39	5785	0.68
22	Sgd_MOT3	1	2.34E-03	3	135	2.23	12	5785	0.21
22	MacIsaac06_conserved_MOT3	1	9.42E-04	3	135	2.23	9	5785	0.16
22	MacIsaac06_conserved_ARG81	1	6.39E-04	3	135	2.23	8	5785	0.14
23	MacIsaac06_TYE7	1	2.42E-03	8	227	3.53	61	5785	1.06
23	Sgd_MET4	1	1.86E-03	3	227	1.33	7	5785	0.13
23	MacIsaac06_YAP7	1	1.35E-03	14	227	6.17	143	5785	2.48
23	MacIsaac06_MET4	1	8.91E-04	4	227	1.77	12	5785	0.21
23	MacIsaac06_MET32	1	1.46E-06	8	227	3.53	23	5785	0.40
23	MacIsaac06_conserved_MET32	1	2.87E-06	7	227	3.09	18	5785	0.32
23	MacIsaac06_conserved_MET31	1	1.35E-03	5	227	2.21	22	5785	0.39
23	MacIsaac06_GLN3	1	1.26E-03	12	227	5.29	111	5785	1.92
23	Sgd_BAS1	1	9.87E-07	8	227	3.53	22	5785	0.39
23	MacIsaac06_BAS1	1	7.15E-05	8	227	3.53	37	5785	0.64
23	MacIsaac06_conserved_BAS1	1	1.04E-05	8	227	3.53	29	5785	0.51
23	MacIsaac06_RTG3	1	1.04E-03	10	227	4.41	80	5785	1.39
23	MacIsaac06_MOT3	1	2.74E-03	7	227	3.09	49	5785	0.85
23	MacIsaac06_YAP1	1	7.06E-05	10	227	4.41	58	5785	1.01
23	MacIsaac06_conserved_RTG3	1	9.73E-07	10	227	4.41	37	5785	0.64
23	Sgd_GCN4	1	6.04E-27	40	227	17.63	124	5785	2.15
23	MacIsaac06_GCN4	1	1.24E-35	55	227	24.23	181	5785	3.13
23	MacIsaac06_conserved_GCN4	1	7.45E-32	44	227	19.39	123	5785	2.13
23	MacIsaac06_PHO2	1	2.48E-04	12	227	5.29	93	5785	1.61
23	MacIsaac06_conserved_PHO2	1	4.84E-04	9	227	3.97	60	5785	1.04
23	MacIsaac06_LEU3	1	5.01E-04	5	227	2.21	18	5785	0.32
23	MacIsaac06_conserved_GLN3	1	6.86E-04	7	227	3.09	39	5785	0.68
23	Sgd_RTG3	1	1.86E-03	3	227	1.33	7	5785	0.13
23	Sgd_MOT3	1	5.63E-05	5	227	2.21	12	5785	0.21
23	MacIsaac06_conserved_MOT3	1	9.86E-06	5	227	2.21	9	5785	0.16
23	MacIsaac06_conserved_ARG81	1	1.43E-04	4	227	1.77	8	5785	0.14
23	MacIsaac06_conserved_MET4	1	2.88E-03	3	227	1.33	8	5785	0.14
24	MacIsaac06_MSN2	1	1.96E-03	14	258	5.43	131	5785	2.27
24	MacIsaac06_YAP7	1	1.62E-05	19	258	7.37	143	5785	2.48
24	MacIsaac06_GLN3	1	2.76E-05	16	258	6.21	111	5785	1.92
24	MacIsaac06_RTG3	1	3.18E-07	16	258	6.21	80	5785	1.39
24	MacIsaac06_CAD1	1	2.53E-03	6	258	2.33	32	5785	0.56
24	MacIsaac06_YAP1	1	2.05E-04	10	258	3.88	58	5785	1.01
24	MacIsaac06_conserved_RTG3	1	2.79E-09	13	258	5.04	37	5785	0.64
24	Sgd_GCN4	1	4.91E-28	43	258	16.67	124	5785	2.15
24	MacIsaac06_GCN4	1	1.23E-34	57	258	22.10	181	5785	3.13
24	MacIsaac06_conserved_GCN4	1	2.48E-35	49	258	19	123	5785	2.13
24	MacIsaac06_PHO2	1	7.92E-04	12	258	4.66	93	5785	1.61
24	MacIsaac06_conserved_PHO2	1	1.22E-03	9	258	3.49	60	5785	1.04
24	Sgd_GLN3	1	7.41E-05	9	258	3.49	42	5785	0.73
24	MacIsaac06_conserved_GLN3	1	3.96E-05	9	258	3.49	39	5785	0.68
25	MacIsaac06_YAP7	1	7.14E-04	11	142	7.75	143	5785	2.48
25	MacIsaac06_CBF1	1	4.48E-04	15	142	10.57	229	5785	3.96
25	MacIsaac06_MET32	1	1.41E-05	6	142	4.23	23	5785	0.40
25	MacIsaac06_conserved_CBF1	1	2.41E-03	11	142	7.75	166	5785	2.87
25	MacIsaac06_conserved_MET32	1	5.50E-05	5	142	3.53	18	5785	0.32
25	MacIsaac06_conserved_MET31	1	1.80E-03	4	142	2.82	22	5785	0.39
25	MacIsaac06_GLN3	1	1.48E-05	12	142	8.46	111	5785	1.92
25	MacIsaac06_RTG3	1	5.71E-09	14	142	9.86	80	5785	1.39
25	MacIsaac06_ARG81	1	1.80E-03	4	142	2.82	22	5785	0.39
25	MacIsaac06_conserved_RTG3	1	3.29E-11	12	142	8.46	37	5785	0.64
25	Sgd_GCN4	1	3.78E-49	49	142	34.51	124	5785	2.15
25	MacIsaac06_GCN4	1	5.00E-65	66	142	46.48	181	5785	3.13
25	MacIsaac06_conserved_GCN4	1	6.61E-56	53	142	37.33	123	5785	2.13
25	Sgd_LEU3	1	2.71E-03	3	142	2.12	12	5785	0.21
25	MacIsaac06_LEU3	1	5.50E-05	5	142	3.53	18	5785	0.32
25	MacIsaac06_conserved_LEU3	1	1.00E-04	4	142	2.82	11	5785	0.20
25	Sgd_GLN3	1	6.08E-05	7	142	4.93	42	5785	0.73
25	MacIsaac06_conserved_GLN3	1	3.50E-06	8	142	5.64	39	5785	0.68
25	MacIsaac06_conserved_ARG81	1	2.26E-05	4	142	2.82	8	5785	0.14
26	Sgd_YAP7	1	1.95E-03	5	87	5.75	60	5785	1.04
26	MacIsaac06_YAP7	1	2.66E-04	9	87	10.35	143	5785	2.48
26	MacIsaac06_conserved_YAP7	1	2.10E-03	5	87	5.75	61	5785	1.06
26	MacIsaac06_GLN3	1	5.23E-06	10	87	11.50	111	5785	1.92
26	MacIsaac06_RTG3	1	2.10E-08	11	87	12.65	80	5785	1.39
26	MacIsaac06_conserved_RTG3	1	8.73E-11	10	87	11.50	37	5785	0.64
26	Sgd_GCN4	1	5.53E-39	36	87	41.38	124	5785	2.15
26	MacIsaac06_GCN4	1	6.10E-48	46	87	52.88	181	5785	3.13
26	MacIsaac06_conserved_GCN4	1	3.24E-44	39	87	44.83	123	5785	2.13
26	Sgd_LEU3	1	2.16E-05	4	87	4.60	12	5785	0.21
26	MacIsaac06_LEU3	1	1.56E-07	6	87	6.90	18	5785	0.32
26	MacIsaac06_conserved_LEU3	1	2.95E-07	5	87	5.75	11	5785	0.20
26	Sgd_GLN3	1	3.30E-05	6	87	6.90	42	5785	0.73
26	MacIsaac06_conserved_GLN3	1	2.13E-05	6	87	6.90	39	5785	0.68
27	MacIsaac06_MSN2	1	6.92E-04	15	259	5.80	131	5785	2.27
27	MacIsaac06_MSN4	1	5.21E-06	19	259	7.34	132	5785	2.29
27	MacIsaac06_conserved_MSN4	1	1.32E-03	8	259	3.09	49	5785	0.85
27	MacIsaac06_YAP7	1	5.95E-05	18	259	6.95	143	5785	2.48
27	MacIsaac06_CIN5	1	2.55E-03	17	259	6.57	179	5785	3.10
27	MacIsaac06_HAP1	1	2.22E-03	13	259	5.02	118	5785	2.04
27	MacIsaac06_ROX1	1	7.93E-04	14	259	5.41	119	5785	2.06
27	MacIsaac06_PHD1	1	1.03E-08	24	259	9.27	141	5785	2.44
27	MacIsaac06_conserved_PHD1	1	2.26E-05	13	259	5.02	75	5785	1.30
27	MacIsaac06_NRG1	1	8.71E-06	20	259	7.73	149	5785	2.58
27	Sgd_SOK2	1	3.19E-04	8	259	3.09	40	5785	0.70
27	MacIsaac06_SOK2	1	3.57E-06	15	259	5.80	84	5785	1.46
27	MacIsaac06_SKN7	1	7.90E-10	29	259	11.20	178	5785	3.08
27	MacIsaac06_YAP6	1	7.38E-06	21	259	8.11	160	5785	2.77
27	MacIsaac06_SUT1	1	6.50E-06	15	259	5.80	88	5785	1.53
27	MacIsaac06_MOT3	1	1.33E-07	13	259	5.02	49	5785	0.85
27	Sgd_PHD1	1	2.68E-03	7	259	2.71	43	5785	0.75
27	Sgd_SKN7	1	1.55E-04	12	259	4.64	78	5785	1.35
27	MacIsaac06_conserved_SUT1	1	8.55E-04	9	259	3.48	57	5785	0.99
27	MacIsaac06_YAP1	1	9.73E-04	9	259	3.48	58	5785	1.01
27	Sgd_GCN4	1	3.83E-04	15	259	5.80	124	5785	2.15
27	MacIsaac06_GCN4	1	4.23E-04	19	259	7.34	181	5785	3.13
27	MacIsaac06_conserved_GCN4	1	3.51E-04	15	259	5.80	123	5785	2.13
27	MacIsaac06_conserved_SKN7	1	3.24E-05	16	259	6.18	112	5785	1.94
27	MacIsaac06_AFT2	1	1.14E-04	16	259	6.18	124	5785	2.15
27	MacIsaac06_THI2	1	1.54E-03	5	259	1.94	20	5785	0.35
28	MacIsaac06_YAP7	1	3.96E-04	8	73	10.96	143	5785	2.48
28	MacIsaac06_MET32	1	2.85E-03	3	73	4.11	23	5785	0.40
28	MacIsaac06_conserved_MET32	1	1.37E-03	3	73	4.11	18	5785	0.32
28	MacIsaac06_GLN3	1	8.86E-06	9	73	12.33	111	5785	1.92
28	MacIsaac06_RTG3	1	1.96E-10	12	73	16.44	80	5785	1.39
28	MacIsaac06_ARG81	1	2.50E-03	3	73	4.11	22	5785	0.39
28	MacIsaac06_MOT3	1	3.22E-03	4	73	5.48	49	5785	0.85
28	MacIsaac06_YAP1	1	7.59E-04	5	73	6.85	58	5785	1.01
28	MacIsaac06_conserved_RTG3	1	3.90E-13	11	73	15.07	37	5785	0.64
28	Sgd_GCN4	1	9.79E-41	35	73	47.95	124	5785	2.15
28	MacIsaac06_GCN4	1	2.35E-49	44	73	60.28	181	5785	3.13
28	MacIsaac06_conserved_GCN4	1	3.53E-48	39	73	53.43	123	5785	2.13
28	Sgd_GLN3	1	1.20E-05	6	73	8.22	42	5785	0.73
28	MacIsaac06_conserved_GLN3	1	1.15E-04	5	73	6.85	39	5785	0.68
28	MacIsaac06_conserved_ARG81	1	1.03E-04	3	73	4.11	8	5785	0.14
29	MacIsaac06_TYE7	1	1.88E-03	8	218	3.67	61	5785	1.06
29	MacIsaac06_YAP7	1	9.11E-04	14	218	6.43	143	5785	2.48
29	MacIsaac06_MET32	1	1.43E-05	7	218	3.22	23	5785	0.40
29	MacIsaac06_conserved_MET32	1	4.16E-04	5	218	2.30	18	5785	0.32
29	MacIsaac06_GLN3	1	6.55E-07	17	218	7.80	111	5785	1.92
29	MacIsaac06_RTG3	1	7.26E-06	13	218	5.97	80	5785	1.39
29	MacIsaac06_conserved_RTG3	1	6.10E-08	11	218	5.05	37	5785	0.64
29	Sgd_GCN4	1	3.00E-31	43	218	19.73	124	5785	2.15
29	MacIsaac06_GCN4	1	5.19E-39	57	218	26.15	181	5785	3.13
29	MacIsaac06_conserved_GCN4	1	6.48E-34	45	218	20.65	123	5785	2.13
29	MacIsaac06_HAP3	1	2.50E-03	5	218	2.30	26	5785	0.45
29	MacIsaac06_PHO2	1	1.69E-04	12	218	5.51	93	5785	1.61
29	Sgd_LEU3	1	2.04E-06	6	218	2.76	12	5785	0.21
29	MacIsaac06_LEU3	1	1.13E-07	8	218	3.67	18	5785	0.32
29	MacIsaac06_conserved_LEU3	1	2.85E-08	7	218	3.22	11	5785	0.20
29	MacIsaac06_conserved_DAL82	1	3.07E-03	6	218	2.76	39	5785	0.68
29	Sgd_GLN3	1	1.39E-04	8	218	3.67	42	5785	0.73
29	MacIsaac06_conserved_GLN3	1	1.03E-05	9	218	4.13	39	5785	0.68
29	Sgd_MOT3	1	7.65E-04	4	218	1.84	12	5785	0.21
29	MacIsaac06_conserved_MOT3	1	2.13E-04	4	218	1.84	9	5785	0.16
30	MacIsaac06_YAP7	1	1.15E-03	15	249	6.03	143	5785	2.48
30	MacIsaac06_MAC1	1	1.86E-03	7	249	2.82	42	5785	0.73
30	MacIsaac06_CIN5	1	6.93E-06	22	249	8.84	179	5785	3.10
30	MacIsaac06_PHD1	1	1.01E-04	17	249	6.83	141	5785	2.44
30	Sgd_UME6	1	7.72E-04	12	249	4.82	96	5785	1.66
30	MacIsaac06_UME6	1	2.62E-05	17	249	6.83	127	5785	2.20
30	MacIsaac06_conserved_UME6	1	3.18E-04	13	249	5.23	100	5785	1.73
30	MacIsaac06_SKN7	1	1.57E-03	17	249	6.83	178	5785	3.08
30	MacIsaac06_SUT1	1	8.50E-05	13	249	5.23	88	5785	1.53
30	MacIsaac06_MOT3	1	1.99E-04	9	249	3.62	49	5785	0.85
30	MacIsaac06_conserved_SUT1	1	6.44E-04	9	249	3.62	57	5785	0.99
30	Sgd_GCN4	1	1.10E-06	19	249	7.64	124	5785	2.15
30	MacIsaac06_GCN4	1	2.38E-06	23	249	9.24	181	5785	3.13
30	MacIsaac06_conserved_GCN4	1	6.48E-05	16	249	6.43	123	5785	2.13
30	MacIsaac06_AFT2	1	2.44E-03	13	249	5.23	124	5785	2.15
30	Sgd_PHO4	1	1.64E-03	5	249	2.01	21	5785	0.37
30	MacIsaac06_conserved_PHO4	1	1.64E-03	5	249	2.01	21	5785	0.37
30	MacIsaac06_conserved_MAC1	1	3.14E-03	4	249	1.61	15	5785	0.26
31	MacIsaac06_YAP7	1	1.02E-03	8	84	9.53	143	5785	2.48
31	MacIsaac06_GLN3	1	1.85E-04	8	84	9.53	111	5785	1.92
31	MacIsaac06_RTG3	1	1.74E-07	10	84	11.91	80	5785	1.39
31	MacIsaac06_MOT3	1	6.61E-04	5	84	5.96	49	5785	0.85
31	MacIsaac06_conserved_RTG3	1	1.66E-09	9	84	10.72	37	5785	0.64
31	Sgd_GCN4	1	1.34E-31	31	84	36.91	124	5785	2.15
31	MacIsaac06_GCN4	1	3.70E-39	40	84	47.62	181	5785	3.13
31	MacIsaac06_conserved_GCN4	1	7.03E-35	33	84	39.29	123	5785	2.13
31	Sgd_GLN3	1	3.19E-04	5	84	5.96	42	5785	0.73
31	MacIsaac06_conserved_GLN3	1	2.31E-03	4	84	4.77	39	5785	0.68
31	MacIsaac06_conserved_ARG81	1	1.57E-04	3	84	3.58	8	5785	0.14
32	MacIsaac06_CBF1	1	1.26E-03	20	241	8.30	229	5785	3.96
32	MacIsaac06_MET32	1	2.30E-06	8	241	3.32	23	5785	0.40
32	MacIsaac06_conserved_MET32	1	5.98E-05	6	241	2.49	18	5785	0.32
32	MacIsaac06_STE12	1	1.05E-03	22	241	9.13	259	5785	4.48
32	MacIsaac06_GLN3	1	1.18E-05	16	241	6.64	111	5785	1.92
32	MacIsaac06_RTG3	1	1.00E-04	12	241	4.98	80	5785	1.39
32	MacIsaac06_DIG1	1	2.73E-03	15	241	6.23	161	5785	2.79
32	MacIsaac06_SWI4	1	2.89E-04	16	241	6.64	144	5785	2.49
32	MacIsaac06_conserved_SWI6	1	3.24E-03	11	241	4.57	102	5785	1.77
32	MacIsaac06_conserved_RTG3	1	1.69E-06	10	241	4.15	37	5785	0.64
32	Sgd_GCN4	1	3.65E-28	42	241	17.43	124	5785	2.15
32	MacIsaac06_GCN4	1	2.94E-35	56	241	23.24	181	5785	3.13
32	MacIsaac06_conserved_GCN4	1	1.71E-29	43	241	17.85	123	5785	2.13
32	MacIsaac06_PHO2	1	4.30E-04	12	241	4.98	93	5785	1.61
32	Sgd_SWI4	1	5.71E-04	10	241	4.15	70	5785	1.22
32	MacIsaac06_conserved_SWI4	1	4.75E-04	12	241	4.98	94	5785	1.63
32	MacIsaac06_RLM1	1	2.02E-03	8	241	3.32	56	5785	0.97
32	MacIsaac06_conserved_RLM1	1	3.22E-03	5	241	2.08	25	5785	0.44
32	Sgd_GLN3	1	1.54E-03	7	241	2.91	42	5785	0.73
32	MacIsaac06_ASH1	1	1.50E-03	6	241	2.49	31	5785	0.54
32	MacIsaac06_conserved_ASH1	1	1.77E-03	5	241	2.08	22	5785	0.39
32	Sgd_RLM1	1	2.21E-03	3	241	1.25	7	5785	0.13
32	Sgd_MOT3	1	1.12E-03	4	241	1.66	12	5785	0.21
32	MacIsaac06_conserved_MOT3	1	3.14E-04	4	241	1.66	9	5785	0.16
33	MacIsaac06_STE12	1	6.66E-07	29	239	12.14	259	5785	4.48
33	MacIsaac06_conserved_STE12	1	6.68E-07	19	239	7.95	125	5785	2.17
33	Sgd_STE12	1	1.02E-04	14	239	5.86	106	5785	1.84
33	MacIsaac06_conserved_SNT2	1	2.11E-03	5	239	2.10	23	5785	0.40
33	MacIsaac06_SKN7	1	1.00E-03	17	239	7.12	178	5785	3.08
33	Sgd_TEC1	1	3.20E-03	6	239	2.52	36	5785	0.63
33	Sgd_DIG1	1	7.19E-05	12	239	5.03	78	5785	1.35
33	MacIsaac06_DIG1	1	3.13E-04	17	239	7.12	161	5785	2.79
33	MacIsaac06_conserved_TEC1	1	2.37E-03	6	239	2.52	34	5785	0.59
33	MacIsaac06_conserved_DIG1	1	1.18E-04	12	239	5.03	82	5785	1.42
33	MacIsaac06_SWI4	1	2.63E-04	16	239	6.70	144	5785	2.49
33	Sgd_SWI6	1	1.87E-03	11	239	4.61	96	5785	1.66
33	Sgd_SKN7	1	1.27E-03	10	239	4.19	78	5785	1.35
33	MacIsaac06_SWI6	1	3.21E-03	14	239	5.86	149	5785	2.58
33	MacIsaac06_XBP1	1	1.92E-03	8	239	3.35	56	5785	0.97
33	MacIsaac06_conserved_SWI6	1	3.04E-03	11	239	4.61	102	5785	1.77
33	MacIsaac06_conserved_HAP4	1	2.37E-03	6	239	2.52	34	5785	0.59
33	Sgd_GCN4	1	1.70E-03	13	239	5.44	124	5785	2.15
33	MacIsaac06_GCN4	1	1.21E-03	17	239	7.12	181	5785	3.13
33	MacIsaac06_conserved_GCN4	1	1.45E-04	15	239	6.28	123	5785	2.13
33	MacIsaac06_conserved_SKN7	1	2.11E-03	12	239	5.03	112	5785	1.94
33	MacIsaac06_conserved_XBP1	1	1.07E-03	5	239	2.10	20	5785	0.35
33	Sgd_SWI4	1	2.37E-05	12	239	5.03	70	5785	1.22
33	MacIsaac06_conserved_SWI4	1	1.12E-04	13	239	5.44	94	5785	1.63
33	MacIsaac06_RLM1	1	2.86E-07	13	239	5.44	56	5785	0.97
33	MacIsaac06_conserved_RLM1	1	4.43E-06	8	239	3.35	25	5785	0.44
33	MacIsaac06_ASH1	1	1.44E-03	6	239	2.52	31	5785	0.54
33	MacIsaac06_conserved_ASH1	1	1.71E-03	5	239	2.10	22	5785	0.39
33	Sgd_RLM1	1	2.15E-03	3	239	1.26	7	5785	0.13
33	Sgd_MOT3	1	7.20E-05	5	239	2.10	12	5785	0.21
33	MacIsaac06_conserved_MOT3	1	3.04E-04	4	239	1.68	9	5785	0.16
34	MacIsaac06_YAP7	1	1.09E-04	17	247	6.89	143	5785	2.48
34	MacIsaac06_CBF1	1	1.70E-03	20	247	8.10	229	5785	3.96
34	MacIsaac06_MET32	1	2.44E-03	5	247	2.03	23	5785	0.40
34	MacIsaac06_GLN3	1	3.73E-06	17	247	6.89	111	5785	1.92
34	Sgd_BAS1	1	1.87E-06	8	247	3.24	22	5785	0.39
34	MacIsaac06_BAS1	1	1.77E-05	9	247	3.65	37	5785	0.64
34	MacIsaac06_conserved_BAS1	1	1.94E-05	8	247	3.24	29	5785	0.51
34	MacIsaac06_RTG3	1	2.79E-05	13	247	5.27	80	5785	1.39
34	MacIsaac06_conserved_RTG3	1	2.20E-07	11	247	4.46	37	5785	0.64
34	Sgd_GCN4	1	1.37E-42	54	247	21.87	124	5785	2.15
34	MacIsaac06_GCN4	1	2.55E-55	73	247	29.56	181	5785	3.13
34	MacIsaac06_conserved_GCN4	1	6.16E-47	57	247	23.08	123	5785	2.13
34	MacIsaac06_STP1	1	3.47E-04	9	247	3.65	53	5785	0.92
34	MacIsaac06_PHO2	1	1.88E-03	11	247	4.46	93	5785	1.61
34	Sgd_GLN3	1	5.27E-05	9	247	3.65	42	5785	0.73
34	MacIsaac06_conserved_GLN3	1	1.13E-03	7	247	2.84	39	5785	0.68
34	Sgd_MOT3	1	1.22E-03	4	247	1.62	12	5785	0.21
34	MacIsaac06_conserved_MOT3	1	3.45E-04	4	247	1.62	9	5785	0.16
34	MacIsaac06_conserved_ARG81	1	1.98E-04	4	247	1.62	8	5785	0.14
35	Sgd_CBF1	1	1.61E-03	15	247	6.08	149	5785	2.58
35	MacIsaac06_YAP7	1	1.21E-07	22	247	8.91	143	5785	2.48
35	MacIsaac06_CBF1	1	9.99E-05	23	247	9.32	229	5785	3.96
35	MacIsaac06_MET32	1	3.11E-04	6	247	2.43	23	5785	0.40
35	MacIsaac06_GLN3	1	6.43E-05	15	247	6.08	111	5785	1.92
35	Sgd_BAS1	1	1.25E-07	9	247	3.65	22	5785	0.39
35	MacIsaac06_BAS1	1	2.20E-07	11	247	4.46	37	5785	0.64
35	MacIsaac06_conserved_BAS1	1	1.64E-07	10	247	4.05	29	5785	0.51
35	MacIsaac06_UME6	1	2.81E-03	13	247	5.27	127	5785	2.20
35	MacIsaac06_RTG3	1	2.79E-05	13	247	5.27	80	5785	1.39
35	MacIsaac06_conserved_RTG3	1	2.01E-08	12	247	4.86	37	5785	0.64
35	Sgd_GCN4	1	2.94E-41	53	247	21.46	124	5785	2.15
35	MacIsaac06_GCN4	1	5.41E-58	75	247	30.37	181	5785	3.13
35	MacIsaac06_conserved_GCN4	1	2.43E-48	58	247	23.49	123	5785	2.13
35	MacIsaac06_STP1	1	3.47E-04	9	247	3.65	53	5785	0.92
35	MacIsaac06_PHO2	1	5.37E-04	12	247	4.86	93	5785	1.61
35	Sgd_LEU3	1	1.22E-03	4	247	1.62	12	5785	0.21
35	MacIsaac06_conserved_LEU3	1	8.44E-04	4	247	1.62	11	5785	0.20
35	MacIsaac06_AFT2	1	2.28E-03	13	247	5.27	124	5785	2.15
35	Sgd_GLN3	1	3.29E-04	8	247	3.24	42	5785	0.73
35	MacIsaac06_conserved_GLN3	1	1.13E-03	7	247	2.84	39	5785	0.68
35	Sgd_MOT3	1	1.22E-03	4	247	1.62	12	5785	0.21
35	MacIsaac06_conserved_MOT3	1	3.45E-04	4	247	1.62	9	5785	0.16
35	MacIsaac06_conserved_ARG81	1	1.98E-04	4	247	1.62	8	5785	0.14
36	Sgd_CBF1	1	4.70E-04	7	55	12.73	149	5785	2.58
36	Sgd_YAP7	1	2.40E-03	4	55	7.28	60	5785	1.04
36	MacIsaac06_YAP7	1	5.22E-05	8	55	14.55	143	5785	2.48
36	MacIsaac06_MET32	1	5.66E-05	4	55	7.28	23	5785	0.40
36	MacIsaac06_conserved_MET32	1	6.00E-04	3	55	5.46	18	5785	0.32
36	MacIsaac06_GLN3	1	8.20E-06	8	55	14.55	111	5785	1.92
36	Sgd_BAS1	1	1.10E-03	3	55	5.46	22	5785	0.39
36	MacIsaac06_conserved_BAS1	1	2.49E-03	3	55	5.46	29	5785	0.51
36	MacIsaac06_RTG3	1	6.75E-07	8	55	14.55	80	5785	1.39
36	MacIsaac06_conserved_RTG3	1	3.92E-08	7	55	12.73	37	5785	0.64
36	Sgd_GCN4	1	7.88E-43	33	55	60	124	5785	2.15
36	MacIsaac06_GCN4	1	5.75E-48	39	55	70.91	181	5785	3.13
36	MacIsaac06_conserved_GCN4	1	4.90E-49	36	55	65.46	123	5785	2.13
36	MacIsaac06_LEU3	1	6.00E-04	3	55	5.46	18	5785	0.32
36	MacIsaac06_conserved_LEU3	1	1.27E-04	3	55	5.46	11	5785	0.20
36	Sgd_GLN3	1	2.25E-06	6	55	10.91	42	5785	0.73
36	MacIsaac06_conserved_GLN3	1	2.91E-05	5	55	9.10	39	5785	0.68
37	Sgd_CBF1	1	1.25E-03	14	216	6.49	149	5785	2.58
37	Sgd_YAP7	1	1.59E-03	8	216	3.71	60	5785	1.04
37	MacIsaac06_YAP7	1	7.41E-05	16	216	7.41	143	5785	2.48
37	MacIsaac06_MET32	1	1.34E-03	5	216	2.32	23	5785	0.40
37	MacIsaac06_conserved_MET32	1	3.98E-04	5	216	2.32	18	5785	0.32
37	MacIsaac06_conserved_YAP7	1	1.77E-03	8	216	3.71	61	5785	1.06
37	MacIsaac06_GLN3	1	8.14E-04	12	216	5.56	111	5785	1.92
37	Sgd_BAS1	1	1.14E-04	6	216	2.78	22	5785	0.39
37	MacIsaac06_BAS1	1	3.63E-04	7	216	3.25	37	5785	0.64
37	MacIsaac06_conserved_BAS1	1	5.84E-04	6	216	2.78	29	5785	0.51
37	MacIsaac06_RTG3	1	1.81E-07	15	216	6.95	80	5785	1.39
37	MacIsaac06_conserved_RTG3	1	3.09E-10	13	216	6.02	37	5785	0.64
37	Sgd_GCN4	1	3.41E-35	46	216	21.30	124	5785	2.15
37	MacIsaac06_GCN4	1	1.36E-50	66	216	30.56	181	5785	3.13
37	MacIsaac06_conserved_GCN4	1	1.14E-40	50	216	23.15	123	5785	2.13
37	MacIsaac06_PDR1	1	2.40E-03	5	216	2.32	26	5785	0.45
37	MacIsaac06_PHO2	1	2.29E-03	10	216	4.63	93	5785	1.61
37	Sgd_LEU3	1	1.94E-06	6	216	2.78	12	5785	0.21
37	MacIsaac06_LEU3	1	1.05E-07	8	216	3.71	18	5785	0.32
37	MacIsaac06_conserved_LEU3	1	9.99E-07	6	216	2.78	11	5785	0.20
37	MacIsaac06_conserved_GLN3	1	5.09E-04	7	216	3.25	39	5785	0.68
37	Sgd_PHO2	1	9.18E-06	4	216	1.86	5	5785	0.09
37	MacIsaac06_conserved_ARG81	1	2.50E-03	3	216	1.39	8	5785	0.14
37	MacIsaac06_conserved_MET4	1	2.50E-03	3	216	1.39	8	5785	0.14
38	MacIsaac06_YAP7	1	5.30E-04	15	231	6.50	143	5785	2.48
38	MacIsaac06_MET32	1	1.81E-03	5	231	2.17	23	5785	0.40
38	MacIsaac06_GLN3	1	2.98E-07	18	231	7.80	111	5785	1.92
38	MacIsaac06_RTG3	1	2.54E-06	14	231	6.07	80	5785	1.39
38	MacIsaac06_HAP2	1	4.25E-04	9	231	3.90	58	5785	1.01
38	MacIsaac06_HAP4	1	3.00E-03	8	231	3.47	62	5785	1.08
38	Sgd_HAP4	1	8.33E-04	6	231	2.60	29	5785	0.51
38	MacIsaac06_conserved_HAP4	1	1.99E-03	6	231	2.60	34	5785	0.59
38	MacIsaac06_conserved_RTG3	1	1.14E-06	10	231	4.33	37	5785	0.64
38	Sgd_GCN4	1	1.50E-32	45	231	19.49	124	5785	2.15
38	MacIsaac06_GCN4	1	1.19E-38	58	231	25.11	181	5785	3.13
38	MacIsaac06_conserved_GCN4	1	3.13E-35	47	231	20.35	123	5785	2.13
38	MacIsaac06_HAP3	1	4.46E-04	6	231	2.60	26	5785	0.45
38	Sgd_LEU3	1	2.87E-06	6	231	2.60	12	5785	0.21
38	MacIsaac06_LEU3	1	1.77E-07	8	231	3.47	18	5785	0.32
38	MacIsaac06_conserved_LEU3	1	4.26E-08	7	231	3.04	11	5785	0.20
38	MacIsaac06_RLM1	1	1.55E-03	8	231	3.47	56	5785	0.97
38	MacIsaac06_conserved_RLM1	1	2.68E-03	5	231	2.17	25	5785	0.44
38	Sgd_GLN3	1	2.08E-04	8	231	3.47	42	5785	0.73
38	MacIsaac06_conserved_GLN3	1	1.64E-05	9	231	3.90	39	5785	0.68
38	Sgd_HAP2	1	1.46E-03	5	231	2.17	22	5785	0.39
38	Sgd_MOT3	1	9.52E-04	4	231	1.74	12	5785	0.21
38	MacIsaac06_conserved_MOT3	1	2.66E-04	4	231	1.74	9	5785	0.16
39	Sgd_HSF1	1	2.74E-03	9	237	3.80	73	5785	1.27
39	MacIsaac06_MSN2	1	8.66E-04	14	237	5.91	131	5785	2.27
39	MacIsaac06_MSN4	1	8.50E-05	16	237	6.76	132	5785	2.29
39	Sgd_YAP7	1	6.63E-04	9	237	3.80	60	5785	1.04
39	MacIsaac06_YAP7	1	2.31E-09	24	237	10.13	143	5785	2.48
39	MacIsaac06_conserved_YAP7	1	2.94E-05	11	237	4.65	61	5785	1.06
39	MacIsaac06_GLN3	1	5.53E-04	13	237	5.49	111	5785	1.92
39	MacIsaac06_YAP6	1	2.18E-03	15	237	6.33	160	5785	2.77
39	MacIsaac06_MOT3	1	1.37E-04	9	237	3.80	49	5785	0.85
39	MacIsaac06_CAD1	1	3.43E-06	9	237	3.80	32	5785	0.56
39	MacIsaac06_YAP1	1	2.82E-06	12	237	5.07	58	5785	1.01
39	Sgd_GCN4	1	2.34E-06	18	237	7.60	124	5785	2.15
39	MacIsaac06_GCN4	1	1.00E-06	23	237	9.71	181	5785	3.13
39	MacIsaac06_conserved_GCN4	1	2.07E-06	18	237	7.60	123	5785	2.13
39	MacIsaac06_PHO2	1	1.35E-03	11	237	4.65	93	5785	1.61
39	MacIsaac06_conserved_PHO2	1	6.63E-04	9	237	3.80	60	5785	1.04
39	Sgd_GLN3	1	1.40E-03	7	237	2.96	42	5785	0.73
39	Sgd_MOT3	1	1.05E-03	4	237	1.69	12	5785	0.21
39	MacIsaac06_conserved_ARG81	1	3.26E-03	3	237	1.27	8	5785	0.14
40	MacIsaac06_YAP7	1	1.13E-04	11	115	9.57	143	5785	2.48
40	MacIsaac06_MET32	1	9.80E-04	4	115	3.48	23	5785	0.40
40	MacIsaac06_GLN3	1	1.05E-05	11	115	9.57	111	5785	1.92
40	MacIsaac06_RTG3	1	4.13E-08	12	115	10.44	80	5785	1.39
40	MacIsaac06_ARG81	1	8.22E-04	4	115	3.48	22	5785	0.39
40	MacIsaac06_MOT3	1	2.70E-03	5	115	4.35	49	5785	0.85
40	MacIsaac06_YAP1	1	9.44E-04	6	115	5.22	58	5785	1.01
40	MacIsaac06_conserved_RTG3	1	6.55E-11	11	115	9.57	37	5785	0.64
40	Sgd_GCN4	1	1.46E-44	43	115	37.40	124	5785	2.15
40	MacIsaac06_GCN4	1	2.21E-59	58	115	50.44	181	5785	3.13
40	MacIsaac06_conserved_GCN4	1	1.07E-49	46	115	40	123	5785	2.13
40	MacIsaac06_PHO2	1	2.36E-03	7	115	6.09	93	5785	1.61
40	Sgd_GLN3	1	1.55E-05	7	115	6.09	42	5785	0.73
40	MacIsaac06_conserved_GLN3	1	1.03E-04	6	115	5.22	39	5785	0.68
40	MacIsaac06_conserved_ARG81	1	9.76E-06	4	115	3.48	8	5785	0.14
41	MacIsaac06_YAP7	1	1.44E-05	18	233	7.73	143	5785	2.48
41	MacIsaac06_MET32	1	2.27E-04	6	233	2.58	23	5785	0.40
41	MacIsaac06_GLN3	1	7.65E-06	16	233	6.87	111	5785	1.92
41	MacIsaac06_RTG3	1	2.82E-06	14	233	6.01	80	5785	1.39
41	MacIsaac06_conserved_RTG3	1	1.21E-07	11	233	4.73	37	5785	0.64
41	Sgd_GCN4	1	8.65E-29	42	233	18.03	124	5785	2.15
41	MacIsaac06_GCN4	1	2.92E-37	57	233	24.47	181	5785	3.13
41	MacIsaac06_conserved_GCN4	1	1.48E-32	45	233	19.32	123	5785	2.13
41	MacIsaac06_PHO2	1	1.17E-03	11	233	4.73	93	5785	1.61
41	Sgd_LEU3	1	3.02E-06	6	233	2.58	12	5785	0.21
41	MacIsaac06_LEU3	1	1.90E-07	8	233	3.44	18	5785	0.32
41	MacIsaac06_conserved_LEU3	1	4.52E-08	7	233	3.01	11	5785	0.20
41	MacIsaac06_RLM1	1	1.63E-03	8	233	3.44	56	5785	0.97
41	MacIsaac06_conserved_RLM1	1	2.78E-03	5	233	2.15	25	5785	0.44
41	Sgd_GLN3	1	1.27E-03	7	233	3.01	42	5785	0.73
41	MacIsaac06_conserved_GLN3	1	1.28E-04	8	233	3.44	39	5785	0.68
41	Sgd_MOT3	1	9.83E-04	4	233	1.72	12	5785	0.21
41	MacIsaac06_conserved_MOT3	1	2.75E-04	4	233	1.72	9	5785	0.16
42	Sgd_HSF1	1	5.95E-04	10	232	4.32	73	5785	1.27
42	MacIsaac06_YAP7	1	5.54E-04	15	232	6.47	143	5785	2.48
42	MacIsaac06_RCS1	1	1.23E-04	14	232	6.04	111	5785	1.92
42	MacIsaac06_CIN5	1	7.33E-09	26	232	11.21	179	5785	3.10
42	MacIsaac06_PHD1	1	1.97E-10	25	232	10.78	141	5785	2.44
42	MacIsaac06_conserved_PHD1	1	2.86E-03	9	232	3.88	75	5785	1.30
42	MacIsaac06_UME6	1	1.61E-03	13	232	5.61	127	5785	2.20
42	MacIsaac06_NRG1	1	8.39E-08	22	232	9.49	149	5785	2.58
42	MacIsaac06_SOK2	1	4.74E-04	11	232	4.75	84	5785	1.46
42	MacIsaac06_SKN7	1	6.49E-09	26	232	11.21	178	5785	3.08
42	MacIsaac06_YAP6	1	3.13E-09	25	232	10.78	160	5785	2.77
42	MacIsaac06_SUT1	1	4.09E-05	13	232	5.61	88	5785	1.53
42	MacIsaac06_MOT3	1	3.61E-08	13	232	5.61	49	5785	0.85
42	MacIsaac06_CAD1	1	1.47E-03	6	232	2.59	32	5785	0.56
42	Sgd_PHD1	1	1.43E-03	7	232	3.02	43	5785	0.75
42	Sgd_SKN7	1	1.95E-06	14	232	6.04	78	5785	1.35
42	MacIsaac06_AZF1	1	5.54E-04	5	232	2.16	18	5785	0.32
42	MacIsaac06_conserved_NRG1	1	3.14E-03	9	232	3.88	76	5785	1.32
42	MacIsaac06_YAP1	1	2.00E-03	8	232	3.45	58	5785	1.01
42	MacIsaac06_conserved_SKN7	1	1.79E-06	17	232	7.33	112	5785	1.94
42	MacIsaac06_AFT2	1	1.30E-03	13	232	5.61	124	5785	2.15
42	MacIsaac06_RLM1	1	1.59E-03	8	232	3.45	56	5785	0.97
42	MacIsaac06_RFX1	1	1.48E-04	5	232	2.16	14	5785	0.25
42	MacIsaac06_MIG1	1	2.42E-03	4	232	1.73	15	5785	0.26
43	MacIsaac06_YAP7	1	6.79E-04	8	79	10.13	143	5785	2.48
43	MacIsaac06_MET32	1	2.34E-04	4	79	5.07	23	5785	0.40
43	MacIsaac06_conserved_CBF1	1	1.79E-03	8	79	10.13	166	5785	2.87
43	MacIsaac06_conserved_MET32	1	8.52E-05	4	79	5.07	18	5785	0.32
43	MacIsaac06_GLN3	1	1.20E-04	8	79	10.13	111	5785	1.92
43	MacIsaac06_RTG3	1	1.10E-06	9	79	11.40	80	5785	1.39
43	MacIsaac06_ARG81	1	3.13E-03	3	79	3.80	22	5785	0.39
43	MacIsaac06_MOT3	1	4.98E-04	5	79	6.33	49	5785	0.85
43	MacIsaac06_YAP1	1	1.09E-03	5	79	6.33	58	5785	1.01
43	MacIsaac06_conserved_RTG3	1	9.48E-10	9	79	11.40	37	5785	0.64
43	Sgd_GCN4	1	5.11E-31	30	79	37.98	124	5785	2.15
43	MacIsaac06_GCN4	1	1.47E-40	40	79	50.64	181	5785	3.13
43	MacIsaac06_conserved_GCN4	1	1.25E-37	34	79	43.04	123	5785	2.13
43	MacIsaac06_STP1	1	7.18E-04	5	79	6.33	53	5785	0.92
43	MacIsaac06_PHO2	1	1.59E-03	6	79	7.60	93	5785	1.61
43	Sgd_GLN3	1	2.43E-03	4	79	5.07	42	5785	0.73
43	MacIsaac06_conserved_GLN3	1	1.84E-03	4	79	5.07	39	5785	0.68
43	Sgd_MOT3	1	4.94E-04	3	79	3.80	12	5785	0.21
43	MacIsaac06_conserved_MOT3	1	1.94E-04	3	79	3.80	9	5785	0.16
43	MacIsaac06_conserved_ARG81	1	1.31E-04	3	79	3.80	8	5785	0.14
44	MacIsaac06_YAP7	1	6.29E-04	7	60	11.67	143	5785	2.48
44	MacIsaac06_GLN3	1	1.59E-05	8	60	13.34	111	5785	1.92
44	MacIsaac06_RTG3	1	1.72E-11	12	60	20	80	5785	1.39
44	MacIsaac06_ARG81	1	1.42E-03	3	60	5	22	5785	0.39
44	MacIsaac06_YAP1	1	2.92E-03	4	60	6.67	58	5785	1.01
44	MacIsaac06_conserved_RTG3	1	3.97E-14	11	60	18.34	37	5785	0.64
44	Sgd_GCN4	1	2.39E-37	31	60	51.67	124	5785	2.15
44	MacIsaac06_GCN4	1	1.82E-47	40	60	66.67	181	5785	3.13
44	MacIsaac06_conserved_GCN4	1	5.85E-47	36	60	60	123	5785	2.13
44	Sgd_GLN3	1	6.42E-05	5	60	8.34	42	5785	0.73
44	MacIsaac06_conserved_GLN3	1	4.45E-05	5	60	8.34	39	5785	0.68
44	MacIsaac06_conserved_ARG81	1	5.73E-05	3	60	5	8	5785	0.14
45	MacIsaac06_conserved_MET32	1	3.17E-03	4	205	1.96	18	5785	0.32
45	MacIsaac06_STE12	1	2.96E-04	21	205	10.25	259	5785	4.48
45	MacIsaac06_conserved_STE12	1	1.20E-04	14	205	6.83	125	5785	2.17
45	MacIsaac06_PHD1	1	1.37E-03	13	205	6.35	141	5785	2.44
45	MacIsaac06_GLN3	1	1.33E-04	13	205	6.35	111	5785	1.92
45	MacIsaac06_RTG3	1	3.68E-06	13	205	6.35	80	5785	1.39
45	Sgd_TEC1	1	2.79E-05	8	205	3.91	36	5785	0.63
45	Sgd_DIG1	1	8.18E-05	11	205	5.37	78	5785	1.35
45	MacIsaac06_TEC1	1	7.35E-04	9	205	4.40	70	5785	1.22
45	MacIsaac06_DIG1	1	1.65E-04	16	205	7.81	161	5785	2.79
45	MacIsaac06_conserved_TEC1	1	1.78E-05	8	205	3.91	34	5785	0.59
45	MacIsaac06_conserved_DIG1	1	5.76E-04	10	205	4.88	82	5785	1.42
45	MacIsaac06_MOT3	1	1.53E-03	7	205	3.42	49	5785	0.85
45	MacIsaac06_SWI4	1	1.56E-04	15	205	7.32	144	5785	2.49
45	Sgd_SWI6	1	1.98E-03	10	205	4.88	96	5785	1.66
45	Sgd_SKN7	1	1.61E-03	9	205	4.40	78	5785	1.35
45	MacIsaac06_XBP1	1	7.12E-04	8	205	3.91	56	5785	0.97
45	MacIsaac06_conserved_RTG3	1	3.22E-08	11	205	5.37	37	5785	0.64
45	Sgd_GCN4	1	3.12E-25	37	205	18.05	124	5785	2.15
45	MacIsaac06_GCN4	1	2.17E-32	50	205	24.40	181	5785	3.13
45	MacIsaac06_conserved_GCN4	1	6.49E-29	40	205	19.52	123	5785	2.13
45	MacIsaac06_HAP5	1	6.89E-04	7	205	3.42	43	5785	0.75
45	MacIsaac06_conserved_SKN7	1	1.92E-03	11	205	5.37	112	5785	1.94
45	MacIsaac06_conserved_XBP1	1	5.34E-04	5	205	2.44	20	5785	0.35
45	MacIsaac06_PHO2	1	4.02E-04	11	205	5.37	93	5785	1.61
45	MacIsaac06_conserved_PHO2	1	1.14E-03	8	205	3.91	60	5785	1.04
45	Sgd_LEU3	1	3.44E-05	5	205	2.44	12	5785	0.21
45	MacIsaac06_LEU3	1	1.45E-06	7	205	3.42	18	5785	0.32
45	MacIsaac06_conserved_LEU3	1	7.34E-07	6	205	2.93	11	5785	0.20
45	Sgd_SWI4	1	1.55E-04	10	205	4.88	70	5785	1.22
45	MacIsaac06_conserved_SWI4	1	4.41E-04	11	205	5.37	94	5785	1.63
45	MacIsaac06_RLM1	1	1.32E-04	9	205	4.40	56	5785	0.97
45	MacIsaac06_conserved_RLM1	1	1.85E-04	6	205	2.93	25	5785	0.44
45	MacIsaac06_conserved_GLN3	1	3.71E-04	7	205	3.42	39	5785	0.68
45	Sgd_RLM1	1	1.38E-03	3	205	1.47	7	5785	0.13
45	Sgd_MOT3	1	6.06E-04	4	205	1.96	12	5785	0.21
45	MacIsaac06_conserved_MOT3	1	3.14E-03	3	205	1.47	9	5785	0.16
46	MacIsaac06_YAP7	1	2.12E-03	8	94	8.52	143	5785	2.48
46	MacIsaac06_MET32	1	4.57E-04	4	94	4.26	23	5785	0.40
46	MacIsaac06_conserved_MET32	1	1.68E-04	4	94	4.26	18	5785	0.32
46	MacIsaac06_GLN3	1	6.94E-05	9	94	9.58	111	5785	1.92
46	MacIsaac06_RTG3	1	2.89E-04	7	94	7.45	80	5785	1.39
46	MacIsaac06_MOT3	1	1.10E-03	5	94	5.32	49	5785	0.85
46	MacIsaac06_conserved_RTG3	1	1.65E-06	7	94	7.45	37	5785	0.64
46	Sgd_GCN4	1	3.96E-24	27	94	28.73	124	5785	2.15
46	MacIsaac06_GCN4	1	1.23E-29	35	94	37.24	181	5785	3.13
46	MacIsaac06_conserved_GCN4	1	4.94E-27	29	94	30.86	123	5785	2.13
46	MacIsaac06_PHO2	1	1.18E-04	8	94	8.52	93	5785	1.61
46	MacIsaac06_conserved_PHO2	1	3.87E-04	6	94	6.39	60	5785	1.04
46	MacIsaac06_RLM1	1	2.02E-03	5	94	5.32	56	5785	0.97
46	MacIsaac06_conserved_RLM1	1	6.37E-04	4	94	4.26	25	5785	0.44
46	Sgd_MOT3	1	8.22E-04	3	94	3.20	12	5785	0.21
46	MacIsaac06_conserved_MOT3	1	3.25E-04	3	94	3.20	9	5785	0.16
47	MacIsaac06_MSN2	1	5.19E-04	13	199	6.54	131	5785	2.27
47	MacIsaac06_conserved_MSN4	1	1.29E-03	7	199	3.52	49	5785	0.85
47	MacIsaac06_YAP7	1	3.65E-04	14	199	7.04	143	5785	2.48
47	MacIsaac06_SNT2	1	1.99E-03	5	199	2.52	27	5785	0.47
47	MacIsaac06_SKN7	1	3.40E-05	18	199	9.05	178	5785	3.08
47	MacIsaac06_RTG3	1	4.19E-07	14	199	7.04	80	5785	1.39
47	MacIsaac06_MOT3	1	1.29E-03	7	199	3.52	49	5785	0.85
47	MacIsaac06_YAP1	1	7.44E-04	8	199	4.03	58	5785	1.01
47	MacIsaac06_conserved_RTG3	1	2.87E-07	10	199	5.03	37	5785	0.64
47	Sgd_GCN4	1	4.59E-18	30	199	15.08	124	5785	2.15
47	MacIsaac06_GCN4	1	2.34E-23	41	199	20.61	181	5785	3.13
47	MacIsaac06_conserved_GCN4	1	1.92E-22	34	199	17.09	123	5785	2.13
47	MacIsaac06_conserved_SKN7	1	1.52E-03	11	199	5.53	112	5785	1.94
47	Sgd_GLN3	1	2.86E-03	6	199	3.02	42	5785	0.73
47	MacIsaac06_conserved_GLN3	1	1.94E-03	6	199	3.02	39	5785	0.68
48	MacIsaac06_YAP7	1	9.77E-05	15	198	7.58	143	5785	2.48
48	MacIsaac06_GCR2	1	2.98E-03	8	198	4.05	72	5785	1.25
48	MacIsaac06_PHD1	1	2.14E-05	16	198	8.09	141	5785	2.44
48	MacIsaac06_GLN3	1	1.35E-03	11	198	5.56	111	5785	1.92
48	MacIsaac06_conserved_PHD1	1	9.52E-04	9	198	4.55	75	5785	1.30
48	MacIsaac06_UME6	1	1.26E-03	12	198	6.07	127	5785	2.20
48	MacIsaac06_NRG1	1	1.56E-04	15	198	7.58	149	5785	2.58
48	MacIsaac06_SOK2	1	5.32E-04	10	198	5.06	84	5785	1.46
48	MacIsaac06_SKN7	1	1.06E-03	15	198	7.58	178	5785	3.08
48	MacIsaac06_RTG3	1	1.44E-05	12	198	6.07	80	5785	1.39
48	MacIsaac06_MOT3	1	3.36E-05	9	198	4.55	49	5785	0.85
48	Sgd_PHD1	1	3.16E-03	6	198	3.04	43	5785	0.75
48	MacIsaac06_conserved_NRG1	1	1.05E-03	9	198	4.55	76	5785	1.32
48	MacIsaac06_conserved_RTG3	1	2.24E-08	11	198	5.56	37	5785	0.64
48	Sgd_GCN4	1	3.66E-19	31	198	15.66	124	5785	2.15
48	MacIsaac06_GCN4	1	1.82E-24	42	198	21.22	181	5785	3.13
48	MacIsaac06_conserved_GCN4	1	1.22E-23	35	198	17.68	123	5785	2.13
48	MacIsaac06_conserved_SKN7	1	4.04E-04	12	198	6.07	112	5785	1.94
48	Sgd_LEU3	1	2.91E-05	5	198	2.53	12	5785	0.21
48	MacIsaac06_LEU3	1	2.79E-03	4	198	2.03	18	5785	0.32
48	MacIsaac06_AFT2	1	3.28E-03	11	198	5.56	124	5785	2.15
48	Sgd_PHO4	1	3.83E-06	7	198	3.54	21	5785	0.37
48	MacIsaac06_PHO4	1	8.03E-05	7	198	3.54	32	5785	0.56
48	MacIsaac06_conserved_PHO4	1	3.83E-06	7	198	3.54	21	5785	0.37
48	MacIsaac06_conserved_GLN3	1	1.89E-03	6	198	3.04	39	5785	0.68
48	MacIsaac06_conserved_MOT3	1	2.85E-03	3	198	1.52	9	5785	0.16
48	Sgd_PHO2	1	3.75E-04	3	198	1.52	5	5785	0.09
49	MacIsaac06_YAP7	1	4.19E-06	13	115	11.31	143	5785	2.48
49	MacIsaac06_HAP1	1	3.10E-06	12	115	10.44	118	5785	2.04
49	MacIsaac06_GLN3	1	1.61E-06	12	115	10.44	111	5785	1.92
49	MacIsaac06_RTG3	1	3.91E-07	11	115	9.57	80	5785	1.39
49	MacIsaac06_ARG81	1	8.22E-04	4	115	3.48	22	5785	0.39
49	MacIsaac06_YAP1	1	1.33E-04	7	115	6.09	58	5785	1.01
49	MacIsaac06_conserved_RTG3	1	1.44E-09	10	115	8.70	37	5785	0.64
49	Sgd_HAP1	1	1.50E-03	5	115	4.35	43	5785	0.75
49	MacIsaac06_conserved_HAP1	1	2.49E-04	7	115	6.09	64	5785	1.11
49	Sgd_GCN4	1	5.88E-43	42	115	36.53	124	5785	2.15
49	MacIsaac06_GCN4	1	1.74E-54	55	115	47.83	181	5785	3.13
49	MacIsaac06_conserved_GCN4	1	1.07E-49	46	115	40	123	5785	2.13
49	Sgd_GLN3	1	1.28E-06	8	115	6.96	42	5785	0.73
49	MacIsaac06_conserved_GLN3	1	7.03E-07	8	115	6.96	39	5785	0.68
49	MacIsaac06_conserved_ARG81	1	9.76E-06	4	115	3.48	8	5785	0.14
50	Sgd_CBF1	1	2.65E-04	16	231	6.93	149	5785	2.58
50	MacIsaac06_YAP7	1	1.27E-05	18	231	7.80	143	5785	2.48
50	MacIsaac06_CBF1	1	7.44E-04	20	231	8.66	229	5785	3.96
50	MacIsaac06_conserved_CBF1	1	2.44E-03	15	231	6.50	166	5785	2.87
50	MacIsaac06_HAP1	1	1.52E-05	16	231	6.93	118	5785	2.04
50	MacIsaac06_GLN3	1	1.48E-06	17	231	7.36	111	5785	1.92
50	Sgd_BAS1	1	1.51E-05	7	231	3.04	22	5785	0.39
50	MacIsaac06_BAS1	1	8.10E-05	8	231	3.47	37	5785	0.64
50	MacIsaac06_conserved_BAS1	1	1.09E-04	7	231	3.04	29	5785	0.51
50	MacIsaac06_RTG3	1	6.86E-08	16	231	6.93	80	5785	1.39
50	MacIsaac06_YAP1	1	1.40E-05	11	231	4.77	58	5785	1.01
50	MacIsaac06_conserved_RTG3	1	4.78E-11	14	231	6.07	37	5785	0.64
50	MacIsaac06_conserved_HAP1	1	1.92E-04	10	231	4.33	64	5785	1.11
50	Sgd_GCN4	1	4.53E-47	56	231	24.25	124	5785	2.15
50	MacIsaac06_GCN4	1	1.79E-60	75	231	32.47	181	5785	3.13
50	MacIsaac06_conserved_GCN4	1	1.28E-54	61	231	26.41	123	5785	2.13
50	Sgd_LEU3	1	2.87E-06	6	231	2.60	12	5785	0.21
50	MacIsaac06_LEU3	1	1.77E-07	8	231	3.47	18	5785	0.32
50	MacIsaac06_conserved_LEU3	1	4.26E-08	7	231	3.04	11	5785	0.20
50	Sgd_GLN3	1	3.11E-05	9	231	3.90	42	5785	0.73
50	MacIsaac06_conserved_GLN3	1	1.64E-05	9	231	3.90	39	5785	0.68
50	Sgd_RTG3	1	1.95E-03	3	231	1.30	7	5785	0.13
50	MacIsaac06_conserved_ARG81	1	3.03E-03	3	231	1.30	8	5785	0.14
51	Sgd_HSF1	1	1.39E-09	17	224	7.59	73	5785	1.27
51	MacIsaac06_HSF1	1	3.32E-05	10	224	4.47	54	5785	0.94
51	MacIsaac06_MSN2	1	2.33E-06	18	224	8.04	131	5785	2.27
51	MacIsaac06_MSN4	1	2.61E-06	18	224	8.04	132	5785	2.29
51	MacIsaac06_conserved_HSF1	1	9.46E-06	8	224	3.58	29	5785	0.51
51	MacIsaac06_conserved_MSN2	1	7.34E-05	10	224	4.47	59	5785	1.02
51	MacIsaac06_conserved_MSN4	1	1.35E-05	10	224	4.47	49	5785	0.85
51	MacIsaac06_YAP7	1	3.19E-05	17	224	7.59	143	5785	2.48
51	MacIsaac06_ROX1	1	1.80E-04	14	224	6.25	119	5785	2.06
51	MacIsaac06_PHD1	1	1.03E-03	14	224	6.25	141	5785	2.44
51	MacIsaac06_SOK2	1	3.51E-04	11	224	4.92	84	5785	1.46
51	MacIsaac06_SKN7	1	1.08E-06	22	224	9.83	178	5785	3.08
51	MacIsaac06_YAP6	1	4.21E-04	16	224	7.15	160	5785	2.77
51	MacIsaac06_SUT1	1	5.28E-04	11	224	4.92	88	5785	1.53
51	MacIsaac06_MOT3	1	5.09E-04	8	224	3.58	49	5785	0.85
51	MacIsaac06_conserved_NRG1	1	2.47E-03	9	224	4.02	76	5785	1.32
51	MacIsaac06_conserved_XBP1	1	8.01E-04	5	224	2.24	20	5785	0.35
51	MacIsaac06_THI2	1	8.01E-04	5	224	2.24	20	5785	0.35
51	MacIsaac06_RLM1	1	4.61E-05	10	224	4.47	56	5785	0.97
51	MacIsaac06_conserved_RLM1	1	3.00E-04	6	224	2.68	25	5785	0.44
51	Sgd_RLM1	1	1.79E-03	3	224	1.34	7	5785	0.13
52	MacIsaac06_YAP7	1	2.27E-04	7	51	13.73	143	5785	2.48
52	MacIsaac06_GLN3	1	3.89E-04	6	51	11.77	111	5785	1.92
52	MacIsaac06_RTG3	1	2.22E-08	9	51	17.65	80	5785	1.39
52	MacIsaac06_ARG81	1	8.83E-04	3	51	5.89	22	5785	0.39
52	MacIsaac06_MOT3	1	8.47E-04	4	51	7.85	49	5785	0.85
52	MacIsaac06_YAP1	1	1.40E-04	5	51	9.81	58	5785	1.01
52	MacIsaac06_conserved_RTG3	1	1.58E-11	9	51	17.65	37	5785	0.64
52	Sgd_GCN4	1	2.39E-29	25	51	49.02	124	5785	2.15
52	MacIsaac06_GCN4	1	1.26E-36	32	51	62.75	181	5785	3.13
52	MacIsaac06_conserved_GCN4	1	1.26E-38	30	51	58.83	123	5785	2.13
52	MacIsaac06_PHO2	1	1.26E-03	5	51	9.81	93	5785	1.61
52	Sgd_GLN3	1	4.68E-04	4	51	7.85	42	5785	0.73
52	MacIsaac06_conserved_GLN3	1	3.51E-04	4	51	7.85	39	5785	0.68
52	MacIsaac06_conserved_ARG81	1	3.50E-05	3	51	5.89	8	5785	0.14
53	MacIsaac06_GLN3	1	7.98E-05	13	195	6.67	111	5785	1.92
53	MacIsaac06_RTG3	1	2.10E-06	13	195	6.67	80	5785	1.39
53	MacIsaac06_conserved_RTG3	1	2.37E-07	10	195	5.13	37	5785	0.64
53	Sgd_GCN4	1	4.72E-26	37	195	18.98	124	5785	2.15
53	MacIsaac06_GCN4	1	2.21E-32	49	195	25.13	181	5785	3.13
53	MacIsaac06_conserved_GCN4	1	1.37E-28	39	195	20	123	5785	2.13
53	MacIsaac06_PHO2	1	2.61E-04	11	195	5.65	93	5785	1.61
53	MacIsaac06_RLM1	1	2.54E-03	7	195	3.59	56	5785	0.97
53	MacIsaac06_conserved_RLM1	1	1.27E-03	5	195	2.57	25	5785	0.44
53	Sgd_GLN3	1	4.39E-04	7	195	3.59	42	5785	0.73
53	MacIsaac06_conserved_GLN3	1	2.73E-04	7	195	3.59	39	5785	0.68
53	Sgd_RLM1	1	4.05E-05	4	195	2.06	7	5785	0.13
53	MacIsaac06_conserved_MOT3	1	2.73E-03	3	195	1.54	9	5785	0.16
54	MacIsaac06_YAP7	1	2.35E-04	12	146	8.22	143	5785	2.48
54	MacIsaac06_GLN3	1	9.85E-05	11	146	7.54	111	5785	1.92
54	MacIsaac06_RTG3	1	8.21E-09	14	146	9.59	80	5785	1.39
54	MacIsaac06_YAP1	1	3.20E-03	6	146	4.11	58	5785	1.01
54	MacIsaac06_conserved_RTG3	1	2.09E-12	13	146	8.91	37	5785	0.64
54	Sgd_GCN4	1	7.99E-41	44	146	30.14	124	5785	2.15
54	MacIsaac06_GCN4	1	9.91E-52	58	146	39.73	181	5785	3.13
54	MacIsaac06_conserved_GCN4	1	1.16E-48	49	146	33.57	123	5785	2.13
54	MacIsaac06_PHO2	1	1.04E-04	10	146	6.85	93	5785	1.61
54	Sgd_GLN3	1	7.26E-05	7	146	4.80	42	5785	0.73
54	MacIsaac06_conserved_GLN3	1	4.41E-05	7	146	4.80	39	5785	0.68
54	Sgd_MOT3	1	2.93E-03	3	146	2.06	12	5785	0.21
54	MacIsaac06_conserved_MOT3	1	1.18E-03	3	146	2.06	9	5785	0.16
54	MacIsaac06_conserved_ARG81	1	8.04E-04	3	146	2.06	8	5785	0.14
55	MacIsaac06_CIN5	1	1.60E-05	20	224	8.93	179	5785	3.10
55	MacIsaac06_PHD1	1	2.99E-09	23	224	10.27	141	5785	2.44
55	MacIsaac06_conserved_PHD1	1	2.54E-05	12	224	5.36	75	5785	1.30
55	MacIsaac06_NRG1	1	2.07E-07	21	224	9.38	149	5785	2.58
55	Sgd_SOK2	1	1.17E-04	8	224	3.58	40	5785	0.70
55	MacIsaac06_SOK2	1	1.37E-08	17	224	7.59	84	5785	1.46
55	MacIsaac06_SKN7	1	3.05E-09	26	224	11.61	178	5785	3.08
55	MacIsaac06_YAP6	1	2.86E-06	20	224	8.93	160	5785	2.77
55	MacIsaac06_SUT1	1	2.87E-08	17	224	7.59	88	5785	1.53
55	MacIsaac06_MOT3	1	1.35E-05	10	224	4.47	49	5785	0.85
55	Sgd_PHD1	1	1.16E-03	7	224	3.13	43	5785	0.75
55	Sgd_SKN7	1	7.71E-04	10	224	4.47	78	5785	1.35
55	MacIsaac06_conserved_NRG1	1	2.92E-05	12	224	5.36	76	5785	1.32
55	MacIsaac06_conserved_SUT1	1	5.40E-05	10	224	4.47	57	5785	0.99
55	Sgd_HAP4	1	7.08E-04	6	224	2.68	29	5785	0.51
55	MacIsaac06_conserved_HAP4	1	1.70E-03	6	224	2.68	34	5785	0.59
55	Sgd_GCN4	1	2.79E-04	14	224	6.25	124	5785	2.15
55	MacIsaac06_GCN4	1	1.97E-04	18	224	8.04	181	5785	3.13
55	MacIsaac06_conserved_GCN4	1	2.56E-04	14	224	6.25	123	5785	2.13
55	MacIsaac06_conserved_SKN7	1	5.19E-06	16	224	7.15	112	5785	1.94
55	MacIsaac06_AFT2	1	9.38E-04	13	224	5.81	124	5785	2.15
55	Sgd_PHO4	1	1.02E-03	5	224	2.24	21	5785	0.37
55	MacIsaac06_conserved_PHO4	1	1.02E-03	5	224	2.24	21	5785	0.37
55	Sgd_MSN2	1	8.01E-04	5	224	2.24	20	5785	0.35
56	MacIsaac06_MET32	1	4.51E-06	7	183	3.83	23	5785	0.40
56	MacIsaac06_conserved_MET32	1	1.25E-05	6	183	3.28	18	5785	0.32
56	MacIsaac06_conserved_STE12	1	1.89E-03	11	183	6.02	125	5785	2.17
56	MacIsaac06_GLN3	1	7.07E-04	11	183	6.02	111	5785	1.92
56	Sgd_DIG1	1	7.22E-04	9	183	4.92	78	5785	1.35
56	MacIsaac06_DIG1	1	5.23E-04	14	183	7.66	161	5785	2.79
56	MacIsaac06_conserved_TEC1	1	5.93E-04	6	183	3.28	34	5785	0.59
56	MacIsaac06_conserved_DIG1	1	1.04E-03	9	183	4.92	82	5785	1.42
56	MacIsaac06_MOT3	1	7.88E-04	7	183	3.83	49	5785	0.85
56	MacIsaac06_SWI4	1	5.80E-04	13	183	7.11	144	5785	2.49
56	Sgd_SWI6	1	3.15E-03	9	183	4.92	96	5785	1.66
56	MacIsaac06_conserved_RTG3	1	1.30E-04	7	183	3.83	37	5785	0.64
56	Sgd_GCN4	1	2.61E-21	32	183	17.49	124	5785	2.15
56	MacIsaac06_GCN4	1	6.33E-26	42	183	22.96	181	5785	3.13
56	MacIsaac06_conserved_GCN4	1	1.07E-23	34	183	18.58	123	5785	2.13
56	MacIsaac06_HAP5	1	2.12E-03	6	183	3.28	43	5785	0.75
56	MacIsaac06_PHO2	1	1.49E-04	11	183	6.02	93	5785	1.61
56	MacIsaac06_conserved_PHO2	1	5.38E-04	8	183	4.38	60	5785	1.04
56	MacIsaac06_LEU3	1	2.09E-03	4	183	2.19	18	5785	0.32
56	Sgd_SWI4	1	3.20E-04	9	183	4.92	70	5785	1.22
56	MacIsaac06_conserved_SWI4	1	1.64E-04	11	183	6.02	94	5785	1.63
56	MacIsaac06_RLM1	1	3.33E-04	8	183	4.38	56	5785	0.97
56	MacIsaac06_conserved_RLM1	1	9.90E-05	6	183	3.28	25	5785	0.44
56	MacIsaac06_conserved_GLN3	1	1.26E-03	6	183	3.28	39	5785	0.68
56	Sgd_RLM1	1	9.92E-04	3	183	1.64	7	5785	0.13
56	Sgd_MOT3	1	3.93E-04	4	183	2.19	12	5785	0.21
56	MacIsaac06_conserved_MOT3	1	1.08E-04	4	183	2.19	9	5785	0.16
57	MacIsaac06_YAP7	1	2.06E-04	10	103	9.71	143	5785	2.48
57	MacIsaac06_MET32	1	4.23E-05	5	103	4.86	23	5785	0.40
57	MacIsaac06_conserved_MET32	1	2.39E-04	4	103	3.89	18	5785	0.32
57	MacIsaac06_conserved_MET31	1	5.42E-04	4	103	3.89	22	5785	0.39
57	MacIsaac06_GLN3	1	2.38E-05	10	103	9.71	111	5785	1.92
57	MacIsaac06_RTG3	1	1.17E-08	12	103	11.66	80	5785	1.39
57	MacIsaac06_YAP1	1	5.26E-04	6	103	5.83	58	5785	1.01
57	MacIsaac06_conserved_RTG3	1	1.93E-11	11	103	10.68	37	5785	0.64
57	Sgd_GCN4	1	2.82E-52	46	103	44.67	124	5785	2.15
57	MacIsaac06_GCN4	1	3.28E-63	58	103	56.32	181	5785	3.13
57	MacIsaac06_conserved_GCN4	1	1.01E-59	50	103	48.55	123	5785	2.13
57	MacIsaac06_LEU3	1	2.39E-04	4	103	3.89	18	5785	0.32
57	MacIsaac06_conserved_LEU3	1	8.15E-04	3	103	2.92	11	5785	0.20
57	Sgd_GLN3	1	7.47E-06	7	103	6.80	42	5785	0.73
57	MacIsaac06_conserved_GLN3	1	5.57E-05	6	103	5.83	39	5785	0.68
57	MacIsaac06_conserved_ARG81	1	2.88E-04	3	103	2.92	8	5785	0.14
58	Sgd_MSN4	1	7.82E-04	5	201	2.49	22	5785	0.39
58	MacIsaac06_MSN4	1	1.11E-05	16	201	7.97	132	5785	2.29
58	MacIsaac06_conserved_MSN4	1	2.44E-04	8	201	3.99	49	5785	0.85
58	MacIsaac06_YAP7	1	7.63E-06	17	201	8.46	143	5785	2.48
58	MacIsaac06_RCS1	1	1.09E-04	13	201	6.47	111	5785	1.92
58	Sgd_UME6	1	4.48E-04	11	201	5.48	96	5785	1.66
58	MacIsaac06_UME6	1	4.23E-04	13	201	6.47	127	5785	2.20
58	MacIsaac06_conserved_UME6	1	1.59E-04	12	201	5.98	100	5785	1.73
58	MacIsaac06_MOT3	1	1.37E-03	7	201	3.49	49	5785	0.85
58	MacIsaac06_CAD1	1	9.47E-06	8	201	3.99	32	5785	0.56
58	MacIsaac06_SKO1	1	2.95E-03	4	201	2	18	5785	0.32
59	MacIsaac06_conserved_MSN4	1	2.30E-03	7	220	3.19	49	5785	0.85
59	Sgd_CBF1	1	1.49E-03	14	220	6.37	149	5785	2.58
59	MacIsaac06_YAP7	1	2.52E-05	17	220	7.73	143	5785	2.48
59	MacIsaac06_CBF1	1	2.57E-03	18	220	8.19	229	5785	3.96
59	MacIsaac06_SNT2	1	3.09E-03	5	220	2.28	27	5785	0.47
59	MacIsaac06_PHD1	1	2.58E-03	13	220	5.91	141	5785	2.44
59	MacIsaac06_GLN3	1	3.12E-03	11	220	5	111	5785	1.92
59	Sgd_UME6	1	9.57E-04	11	220	5	96	5785	1.66
59	MacIsaac06_UME6	1	8.25E-05	15	220	6.82	127	5785	2.20
59	MacIsaac06_conserved_UME6	1	3.68E-04	12	220	5.46	100	5785	1.73
59	MacIsaac06_RTG3	1	8.02E-06	13	220	5.91	80	5785	1.39
59	MacIsaac06_MOT3	1	7.69E-05	9	220	4.10	49	5785	0.85
59	MacIsaac06_YAP1	1	2.96E-04	9	220	4.10	58	5785	1.01
59	MacIsaac06_conserved_RTG3	1	7.29E-07	10	220	4.55	37	5785	0.64
59	Sgd_GCN4	1	8.71E-18	31	220	14.10	124	5785	2.15
59	MacIsaac06_GCN4	1	1.18E-20	40	220	18.19	181	5785	3.13
59	MacIsaac06_conserved_GCN4	1	4.86E-22	35	220	15.91	123	5785	2.13
59	Sgd_PHO4	1	9.49E-05	6	220	2.73	21	5785	0.37
59	MacIsaac06_PHO4	1	1.12E-03	6	220	2.73	32	5785	0.56
59	MacIsaac06_conserved_PHO4	1	9.49E-05	6	220	2.73	21	5785	0.37
59	Sgd_GLN3	1	9.05E-04	7	220	3.19	42	5785	0.73
59	MacIsaac06_conserved_GLN3	1	8.54E-05	8	220	3.64	39	5785	0.68
59	Sgd_PHO2	1	5.13E-04	3	220	1.37	5	5785	0.09
60	MacIsaac06_RCS1	1	7.50E-04	12	214	5.61	111	5785	1.92
60	MacIsaac06_PHD1	1	6.59E-04	14	214	6.55	141	5785	2.44
60	MacIsaac06_conserved_PHD1	1	3.92E-04	10	214	4.68	75	5785	1.30
60	MacIsaac06_NRG1	1	3.65E-04	15	214	7.01	149	5785	2.58
60	Sgd_SOK2	1	3.20E-03	6	214	2.81	40	5785	0.70
60	MacIsaac06_SUT1	1	3.58E-04	11	214	5.15	88	5785	1.53
60	MacIsaac06_MOT3	1	1.96E-03	7	214	3.28	49	5785	0.85
60	MacIsaac06_conserved_SUT1	1	2.10E-04	9	214	4.21	57	5785	0.99
60	Sgd_GCN4	1	2.48E-06	17	214	7.95	124	5785	2.15
60	MacIsaac06_GCN4	1	2.58E-06	21	214	9.82	181	5785	3.13
60	MacIsaac06_conserved_GCN4	1	9.89E-06	16	214	7.48	123	5785	2.13
60	MacIsaac06_PHO2	1	2.14E-03	10	214	4.68	93	5785	1.61
60	MacIsaac06_conserved_PHO2	1	1.50E-03	8	214	3.74	60	5785	1.04
60	MacIsaac06_RLM1	1	3.11E-05	10	214	4.68	56	5785	0.97
60	MacIsaac06_conserved_RLM1	1	2.34E-04	6	214	2.81	25	5785	0.44
60	Sgd_RLM1	1	1.56E-03	3	214	1.41	7	5785	0.13
60	Sgd_MOT3	1	4.23E-05	5	214	2.34	12	5785	0.21
60	MacIsaac06_conserved_MOT3	1	1.98E-04	4	214	1.87	9	5785	0.16
61	MacIsaac06_YAP7	1	6.29E-08	21	218	9.64	143	5785	2.48
61	MacIsaac06_RCS1	1	6.27E-05	14	218	6.43	111	5785	1.92
61	MacIsaac06_CIN5	1	3.73E-04	17	218	7.80	179	5785	3.10
61	MacIsaac06_ROX1	1	1.63E-03	12	218	5.51	119	5785	2.06
61	MacIsaac06_PHD1	1	7.92E-04	14	218	6.43	141	5785	2.44
61	MacIsaac06_DAL82	1	1.25E-03	11	218	5.05	100	5785	1.73
61	MacIsaac06_YAP6	1	3.10E-04	16	218	7.34	160	5785	2.77
61	MacIsaac06_SUT1	1	2.12E-05	13	218	5.97	88	5785	1.53
61	MacIsaac06_MOT3	1	2.18E-03	7	218	3.22	49	5785	0.85
61	MacIsaac06_conserved_SUT1	1	4.28E-05	10	218	4.59	57	5785	0.99
61	Sgd_GCN4	1	4.63E-09	21	218	9.64	124	5785	2.15
61	MacIsaac06_GCN4	1	4.92E-10	27	218	12.39	181	5785	3.13
61	MacIsaac06_conserved_GCN4	1	2.27E-08	20	218	9.18	123	5785	2.13
61	MacIsaac06_AFT2	1	1.39E-05	16	218	7.34	124	5785	2.15
61	Sgd_MOT3	1	7.65E-04	4	218	1.84	12	5785	0.21
61	MacIsaac06_conserved_MOT3	1	2.13E-04	4	218	1.84	9	5785	0.16
62	Sgd_CBF1	1	5.23E-04	8	73	10.96	149	5785	2.58
62	MacIsaac06_MET32	1	2.85E-03	3	73	4.11	23	5785	0.40
62	MacIsaac06_conserved_MET32	1	1.37E-03	3	73	4.11	18	5785	0.32
62	MacIsaac06_GLN3	1	1.03E-07	11	73	15.07	111	5785	1.92
62	MacIsaac06_RTG3	1	4.43E-08	10	73	13.70	80	5785	1.39
62	MacIsaac06_MOT3	1	3.22E-03	4	73	5.48	49	5785	0.85
62	MacIsaac06_conserved_RTG3	1	4.59E-10	9	73	12.33	37	5785	0.64
62	Sgd_GCN4	1	6.56E-34	31	73	42.47	124	5785	2.15
62	MacIsaac06_GCN4	1	1.64E-37	37	73	50.69	181	5785	3.13
62	MacIsaac06_conserved_GCN4	1	4.02E-39	34	73	46.58	123	5785	2.13
62	MacIsaac06_PHO2	1	1.52E-04	7	73	9.59	93	5785	1.61
62	MacIsaac06_conserved_PHO2	1	8.87E-04	5	73	6.85	60	5785	1.04
62	Sgd_GLN3	1	1.20E-05	6	73	8.22	42	5785	0.73
62	MacIsaac06_conserved_GLN3	1	4.24E-07	7	73	9.59	39	5785	0.68
63	MacIsaac06_YAP7	1	1.39E-03	8	88	9.10	143	5785	2.48
63	MacIsaac06_conserved_MET32	1	2.35E-03	3	88	3.41	18	5785	0.32
63	MacIsaac06_GLN3	1	4.10E-05	9	88	10.23	111	5785	1.92
63	MacIsaac06_RTG3	1	1.30E-10	13	88	14.78	80	5785	1.39
63	MacIsaac06_YAP1	1	1.77E-03	5	88	5.69	58	5785	1.01
63	MacIsaac06_conserved_RTG3	1	9.66E-14	12	88	13.64	37	5785	0.64
63	Sgd_GCN4	1	3.95E-37	35	88	39.78	124	5785	2.15
63	MacIsaac06_GCN4	1	1.25E-47	46	88	52.28	181	5785	3.13
63	MacIsaac06_conserved_GCN4	1	1.05E-45	40	88	45.46	123	5785	2.13
63	Sgd_GLN3	1	3.53E-05	6	88	6.82	42	5785	0.73
63	MacIsaac06_conserved_GLN3	1	2.78E-04	5	88	5.69	39	5785	0.68
63	MacIsaac06_conserved_ARG81	1	1.80E-04	3	88	3.41	8	5785	0.14
64	Sgd_CBF1	1	8.46E-05	11	107	10.29	149	5785	2.58
64	MacIsaac06_YAP7	1	1.22E-03	9	107	8.42	143	5785	2.48
64	MacIsaac06_CBF1	1	2.76E-04	13	107	12.15	229	5785	3.96
64	MacIsaac06_MET32	1	5.09E-05	5	107	4.68	23	5785	0.40
64	MacIsaac06_conserved_CBF1	1	9.19E-04	10	107	9.35	166	5785	2.87
64	MacIsaac06_conserved_MET32	1	2.77E-04	4	107	3.74	18	5785	0.32
64	MacIsaac06_GLN3	1	9.60E-04	8	107	7.48	111	5785	1.92
64	MacIsaac06_RTG3	1	1.81E-08	12	107	11.22	80	5785	1.39
64	MacIsaac06_conserved_RTG3	1	7.04E-10	10	107	9.35	37	5785	0.64
64	Sgd_GCN4	1	1.87E-26	30	107	28.04	124	5785	2.15
64	MacIsaac06_GCN4	1	2.36E-35	41	107	38.32	181	5785	3.13
64	MacIsaac06_conserved_GCN4	1	8.55E-31	33	107	30.85	123	5785	2.13
64	Sgd_GLN3	1	9.72E-04	5	107	4.68	42	5785	0.73
64	MacIsaac06_conserved_ARG81	1	3.22E-04	3	107	2.81	8	5785	0.14
65	MacIsaac06_YAP7	1	2.53E-06	13	110	11.82	143	5785	2.48
65	MacIsaac06_GLN3	1	4.23E-05	10	110	9.10	111	5785	1.92
65	Sgd_BAS1	1	2.40E-06	6	110	5.46	22	5785	0.39
65	MacIsaac06_BAS1	1	4.77E-06	7	110	6.37	37	5785	0.64
65	MacIsaac06_conserved_BAS1	1	1.37E-05	6	110	5.46	29	5785	0.51
65	MacIsaac06_RTG3	1	2.21E-06	10	110	9.10	80	5785	1.39
65	MacIsaac06_MOT3	1	2.22E-03	5	110	4.55	49	5785	0.85
65	MacIsaac06_YAP1	1	7.47E-04	6	110	5.46	58	5785	1.01
65	MacIsaac06_conserved_RTG3	1	3.23E-07	8	110	7.28	37	5785	0.64
65	Sgd_GCN4	1	2.54E-42	41	110	37.28	124	5785	2.15
65	MacIsaac06_GCN4	1	1.81E-49	51	110	46.37	181	5785	3.13
65	MacIsaac06_conserved_GCN4	1	9.45E-46	43	110	39.10	123	5785	2.13
65	MacIsaac06_PHO2	1	1.83E-03	7	110	6.37	93	5785	1.61
65	Sgd_GLN3	1	1.16E-05	7	110	6.37	42	5785	0.73
65	MacIsaac06_conserved_GLN3	1	6.91E-06	7	110	6.37	39	5785	0.68
65	Sgd_MOT3	1	1.30E-03	3	110	2.73	12	5785	0.21
65	MacIsaac06_conserved_MOT3	1	5.17E-04	3	110	2.73	9	5785	0.16
66	MacIsaac06_MSN2	1	4.43E-05	15	202	7.43	131	5785	2.27
66	MacIsaac06_conserved_MSN2	1	3.04E-05	10	202	4.96	59	5785	1.02
66	MacIsaac06_SNT2	1	2.69E-04	6	202	2.98	27	5785	0.47
66	MacIsaac06_conserved_SNT2	1	9.94E-04	5	202	2.48	23	5785	0.40
66	Sgd_GCN4	1	3.51E-04	13	202	6.44	124	5785	2.15
66	MacIsaac06_GCN4	1	1.48E-05	19	202	9.41	181	5785	3.13
66	MacIsaac06_conserved_GCN4	1	4.70E-06	16	202	7.93	123	5785	2.13
66	Sgd_MSN2	1	4.33E-05	6	202	2.98	20	5785	0.35
66	Sgd_RLM1	1	1.32E-03	3	202	1.49	7	5785	0.13
66	MacIsaac06_conserved_MOT3	1	3.02E-03	3	202	1.49	9	5785	0.16
67	MacIsaac06_STE12	1	1.61E-04	20	182	10.99	259	5785	4.48
67	MacIsaac06_conserved_STE12	1	1.81E-03	11	182	6.05	125	5785	2.17
67	MacIsaac06_PHD1	1	4.49E-04	13	182	7.15	141	5785	2.44
67	MacIsaac06_GLN3	1	2.44E-03	10	182	5.50	111	5785	1.92
67	MacIsaac06_conserved_PHD1	1	1.04E-04	10	182	5.50	75	5785	1.30
67	Sgd_SOK2	1	1.41E-03	6	182	3.30	40	5785	0.70
67	MacIsaac06_SKN7	1	4.37E-04	15	182	8.25	178	5785	3.08
67	MacIsaac06_RTG3	1	3.49E-05	11	182	6.05	80	5785	1.39
67	MacIsaac06_SUT1	1	3.98E-04	10	182	5.50	88	5785	1.53
67	Sgd_DIG1	1	1.46E-04	10	182	5.50	78	5785	1.35
67	MacIsaac06_DIG1	1	4.95E-04	14	182	7.70	161	5785	2.79
67	MacIsaac06_conserved_DIG1	1	1.00E-03	9	182	4.95	82	5785	1.42
67	Sgd_PHD1	1	3.36E-04	7	182	3.85	43	5785	0.75
67	Sgd_SKN7	1	6.94E-04	9	182	4.95	78	5785	1.35
67	MacIsaac06_XBP1	1	3.21E-04	8	182	4.40	56	5785	0.97
67	MacIsaac06_conserved_SOK2	1	2.33E-03	6	182	3.30	44	5785	0.77
67	MacIsaac06_conserved_SUT1	1	3.63E-04	8	182	4.40	57	5785	0.99
67	MacIsaac06_YAP1	1	2.10E-03	7	182	3.85	58	5785	1.01
67	MacIsaac06_conserved_RTG3	1	1.44E-06	9	182	4.95	37	5785	0.64
67	Sgd_GCN4	1	4.11E-17	28	182	15.39	124	5785	2.15
67	MacIsaac06_GCN4	1	7.34E-22	38	182	20.88	181	5785	3.13
67	MacIsaac06_conserved_GCN4	1	2.12E-20	31	182	17.04	123	5785	2.13
67	MacIsaac06_conserved_SKN7	1	4.28E-05	13	182	7.15	112	5785	1.94
67	MacIsaac06_conserved_XBP1	1	3.09E-03	4	182	2.20	20	5785	0.35
67	MacIsaac06_conserved_SWI4	1	2.63E-03	9	182	4.95	94	5785	1.63
67	MacIsaac06_conserved_GLN3	1	1.23E-03	6	182	3.30	39	5785	0.68
67	MacIsaac06_conserved_MOT3	1	2.24E-03	3	182	1.65	9	5785	0.16
68	Sgd_HSF1	1	1.04E-03	9	206	4.37	73	5785	1.27
68	MacIsaac06_MSN2	1	2.08E-04	14	206	6.80	131	5785	2.27
68	MacIsaac06_conserved_MSN2	1	2.07E-04	9	206	4.37	59	5785	1.02
68	MacIsaac06_CIN5	1	4.52E-06	20	206	9.71	179	5785	3.10
68	MacIsaac06_ROX1	1	2.83E-04	13	206	6.32	119	5785	2.06
68	MacIsaac06_PHD1	1	2.09E-12	26	206	12.63	141	5785	2.44
68	MacIsaac06_conserved_PHD1	1	2.79E-07	14	206	6.80	75	5785	1.30
68	Sgd_UME6	1	2.05E-03	10	206	4.86	96	5785	1.66
68	MacIsaac06_UME6	1	1.50E-04	14	206	6.80	127	5785	2.20
68	MacIsaac06_conserved_UME6	1	7.84E-04	11	206	5.34	100	5785	1.73
68	MacIsaac06_NRG1	1	9.46E-09	22	206	10.68	149	5785	2.58
68	Sgd_SOK2	1	8.09E-06	9	206	4.37	40	5785	0.70
68	MacIsaac06_SOK2	1	5.67E-11	19	206	9.23	84	5785	1.46
68	MacIsaac06_SKN7	1	4.14E-06	20	206	9.71	178	5785	3.08
68	MacIsaac06_YAP6	1	1.70E-07	21	206	10.20	160	5785	2.77
68	MacIsaac06_SUT1	1	5.61E-08	16	206	7.77	88	5785	1.53
68	MacIsaac06_MOT3	1	4.60E-05	9	206	4.37	49	5785	0.85
68	Sgd_PHD1	1	1.12E-04	8	206	3.89	43	5785	0.75
68	Sgd_SKN7	1	3.99E-04	10	206	4.86	78	5785	1.35
68	MacIsaac06_conserved_NRG1	1	6.70E-05	11	206	5.34	76	5785	1.32
68	MacIsaac06_conserved_SOK2	1	1.32E-04	8	206	3.89	44	5785	0.77
68	MacIsaac06_conserved_SUT1	1	3.91E-06	11	206	5.34	57	5785	0.99
68	Sgd_HAP4	1	4.53E-04	6	206	2.92	29	5785	0.51
68	MacIsaac06_conserved_HAP4	1	1.55E-04	7	206	3.40	34	5785	0.59
68	Sgd_GCN4	1	1.43E-03	12	206	5.83	124	5785	2.15
68	MacIsaac06_HAP5	1	7.09E-04	7	206	3.40	43	5785	0.75
68	MacIsaac06_conserved_SKN7	1	3.72E-05	14	206	6.80	112	5785	1.94
68	MacIsaac06_MIG1	1	1.17E-08	8	206	3.89	15	5785	0.26
68	Sgd_MSN2	1	4.84E-05	6	206	2.92	20	5785	0.35
68	Sgd_SKO1	1	1.40E-03	3	206	1.46	7	5785	0.13
69	MacIsaac06_YAP7	1	1.11E-04	8	61	13.12	143	5785	2.48
69	MacIsaac06_GLN3	1	1.80E-05	8	61	13.12	111	5785	1.92
69	MacIsaac06_RTG3	1	4.19E-10	11	61	18.04	80	5785	1.39
69	MacIsaac06_ARG81	1	1.49E-03	3	61	4.92	22	5785	0.39
69	MacIsaac06_YAP1	1	3.29E-04	5	61	8.20	58	5785	1.01
69	MacIsaac06_conserved_RTG3	1	2.20E-12	10	61	16.40	37	5785	0.64
69	Sgd_GCN4	1	2.86E-35	30	61	49.19	124	5785	2.15
69	MacIsaac06_GCN4	1	3.70E-45	39	61	63.94	181	5785	3.13
69	MacIsaac06_conserved_GCN4	1	1.25E-44	35	61	57.38	123	5785	2.13
69	Sgd_GLN3	1	6.96E-05	5	61	8.20	42	5785	0.73
69	MacIsaac06_conserved_GLN3	1	4.83E-05	5	61	8.20	39	5785	0.68
69	MacIsaac06_conserved_ARG81	1	6.02E-05	3	61	4.92	8	5785	0.14
70	MacIsaac06_YAP7	1	1.57E-03	10	133	7.52	143	5785	2.48
70	MacIsaac06_MET32	1	1.68E-03	4	133	3.01	23	5785	0.40
70	MacIsaac06_GLN3	1	9.51E-04	9	133	6.77	111	5785	1.92
70	Sgd_BAS1	1	3.71E-07	7	133	5.27	22	5785	0.39
70	MacIsaac06_BAS1	1	1.68E-05	7	133	5.27	37	5785	0.64
70	MacIsaac06_conserved_BAS1	1	2.97E-06	7	133	5.27	29	5785	0.51
70	MacIsaac06_RTG3	1	7.97E-05	9	133	6.77	80	5785	1.39
70	MacIsaac06_ARG81	1	1.42E-03	4	133	3.01	22	5785	0.39
70	MacIsaac06_YAP1	1	3.28E-04	7	133	5.27	58	5785	1.01
70	MacIsaac06_conserved_RTG3	1	9.87E-08	9	133	6.77	37	5785	0.64
70	Sgd_GCN4	1	6.51E-26	32	133	24.07	124	5785	2.15
70	MacIsaac06_GCN4	1	3.69E-32	42	133	31.58	181	5785	3.13
70	MacIsaac06_conserved_GCN4	1	5.26E-30	35	133	26.32	123	5785	2.13
70	Sgd_GLN3	1	2.56E-03	5	133	3.76	42	5785	0.73
70	MacIsaac06_conserved_GLN3	1	1.83E-03	5	133	3.76	39	5785	0.68
70	Sgd_MOT3	1	2.24E-03	3	133	2.26	12	5785	0.21
70	MacIsaac06_conserved_MOT3	1	9.02E-04	3	133	2.26	9	5785	0.16
70	MacIsaac06_conserved_ARG81	1	1.74E-05	4	133	3.01	8	5785	0.14
71	MacIsaac06_YAP7	1	5.19E-04	14	206	6.80	143	5785	2.48
71	MacIsaac06_RCS1	1	5.33E-04	12	206	5.83	111	5785	1.92
71	MacIsaac06_ROX1	1	9.99E-04	12	206	5.83	119	5785	2.06
71	MacIsaac06_conserved_ROX1	1	1.75E-03	6	206	2.92	37	5785	0.64
71	MacIsaac06_PHD1	1	2.05E-06	18	206	8.74	141	5785	2.44
71	MacIsaac06_GLN3	1	5.33E-04	12	206	5.83	111	5785	1.92
71	MacIsaac06_conserved_PHD1	1	2.88E-04	10	206	4.86	75	5785	1.30
71	MacIsaac06_NRG1	1	7.85E-04	14	206	6.80	149	5785	2.58
71	Sgd_SOK2	1	2.64E-03	6	206	2.92	40	5785	0.70
71	MacIsaac06_SOK2	1	3.56E-05	12	206	5.83	84	5785	1.46
71	MacIsaac06_YAP6	1	1.62E-04	16	206	7.77	160	5785	2.77
71	MacIsaac06_SUT1	1	3.59E-07	15	206	7.29	88	5785	1.53
71	MacIsaac06_MOT3	1	7.93E-07	11	206	5.34	49	5785	0.85
71	MacIsaac06_AZF1	1	3.20E-04	5	206	2.43	18	5785	0.32
71	MacIsaac06_conserved_SUT1	1	1.57E-04	9	206	4.37	57	5785	0.99
71	Sgd_GCN4	1	9.87E-09	20	206	9.71	124	5785	2.15
71	MacIsaac06_GCN4	1	3.56E-09	25	206	12.14	181	5785	3.13
71	MacIsaac06_conserved_GCN4	1	2.61E-07	18	206	8.74	123	5785	2.13
71	MacIsaac06_PHO2	1	9.89E-05	12	206	5.83	93	5785	1.61
71	MacIsaac06_conserved_PHO2	1	1.17E-03	8	206	3.89	60	5785	1.04
71	MacIsaac06_AFT2	1	4.24E-04	13	206	6.32	124	5785	2.15
71	Sgd_MOT3	1	3.52E-05	5	206	2.43	12	5785	0.21
71	MacIsaac06_conserved_MOT3	1	1.71E-04	4	206	1.95	9	5785	0.16
72	MacIsaac06_YAP7	1	2.82E-04	10	107	9.35	143	5785	2.48
72	MacIsaac06_GLN3	1	1.90E-04	9	107	8.42	111	5785	1.92
72	MacIsaac06_RTG3	1	1.81E-08	12	107	11.22	80	5785	1.39
72	MacIsaac06_MOT3	1	1.97E-03	5	107	4.68	49	5785	0.85
72	MacIsaac06_conserved_RTG3	1	2.95E-11	11	107	10.29	37	5785	0.64
72	Sgd_GCN4	1	1.02E-39	39	107	36.45	124	5785	2.15
72	MacIsaac06_GCN4	1	1.77E-53	53	107	49.54	181	5785	3.13
72	MacIsaac06_conserved_GCN4	1	4.54E-48	44	107	41.13	123	5785	2.13
72	MacIsaac06_PHO2	1	2.92E-04	8	107	7.48	93	5785	1.61
72	Sgd_GLN3	1	1.06E-04	6	107	5.61	42	5785	0.73
72	MacIsaac06_conserved_GLN3	1	6.88E-04	5	107	4.68	39	5785	0.68
72	Sgd_MOT3	1	1.20E-03	3	107	2.81	12	5785	0.21
72	MacIsaac06_conserved_MOT3	1	4.77E-04	3	107	2.81	9	5785	0.16
72	MacIsaac06_conserved_ARG81	1	3.22E-04	3	107	2.81	8	5785	0.14
73	MacIsaac06_conserved_MSN4	1	1.49E-03	7	204	3.44	49	5785	0.85
73	MacIsaac06_conserved_MET32	1	3.11E-03	4	204	1.97	18	5785	0.32
73	MacIsaac06_CIN5	1	5.23E-04	16	204	7.85	179	5785	3.10
73	MacIsaac06_PHD1	1	7.69E-06	17	204	8.34	141	5785	2.44
73	MacIsaac06_NRG1	1	1.62E-05	17	204	8.34	149	5785	2.58
73	Sgd_SOK2	1	2.52E-03	6	204	2.95	40	5785	0.70
73	MacIsaac06_SOK2	1	3.23E-05	12	204	5.89	84	5785	1.46
73	MacIsaac06_YAP6	1	4.72E-04	15	204	7.36	160	5785	2.77
73	MacIsaac06_MOT3	1	5.89E-06	10	204	4.91	49	5785	0.85
73	Sgd_GCN4	1	3.86E-04	13	204	6.38	124	5785	2.15
73	MacIsaac06_GCN4	1	1.93E-04	17	204	8.34	181	5785	3.13
73	MacIsaac06_conserved_GCN4	1	1.23E-03	12	204	5.89	123	5785	2.13
74	MacIsaac06_TYE7	1	2.40E-04	9	203	4.44	61	5785	1.06
74	Sgd_MET32	1	4.00E-04	4	203	1.98	11	5785	0.20
74	Sgd_MET4	1	1.34E-03	3	203	1.48	7	5785	0.13
74	MacIsaac06_MET4	1	5.84E-04	4	203	1.98	12	5785	0.21
74	MacIsaac06_MET32	1	3.61E-08	9	203	4.44	23	5785	0.40
74	MacIsaac06_conserved_MET32	1	6.48E-08	8	203	3.95	18	5785	0.32
74	MacIsaac06_conserved_MET31	1	8.18E-04	5	203	2.47	22	5785	0.39
74	MacIsaac06_STE12	1	9.27E-05	22	203	10.84	259	5785	4.48
74	MacIsaac06_conserved_STE12	1	1.34E-06	17	203	8.38	125	5785	2.17
74	Sgd_STE12	1	1.67E-05	14	203	6.90	106	5785	1.84
74	Sgd_GCR1	1	4.04E-04	3	203	1.48	5	5785	0.09
74	MacIsaac06_GCR2	1	8.44E-04	9	203	4.44	72	5785	1.25
74	MacIsaac06_conserved_TYE7	1	2.15E-03	6	203	2.96	39	5785	0.68
74	MacIsaac06_conserved_GCR2	1	7.32E-04	6	203	2.96	32	5785	0.56
74	MacIsaac06_conserved_GCR1	1	7.87E-04	3	203	1.48	6	5785	0.11
74	MacIsaac06_MCM1	1	1.37E-03	9	203	4.44	77	5785	1.34
74	MacIsaac06_GLN3	1	1.65E-03	11	203	5.42	111	5785	1.92
74	Sgd_BAS1	1	8.08E-05	6	203	2.96	22	5785	0.39
74	MacIsaac06_BAS1	1	1.62E-03	6	203	2.96	37	5785	0.64
74	MacIsaac06_conserved_BAS1	1	4.19E-04	6	203	2.96	29	5785	0.51
74	Sgd_TEC1	1	1.40E-03	6	203	2.96	36	5785	0.63
74	Sgd_DIG1	1	1.51E-03	9	203	4.44	78	5785	1.35
74	MacIsaac06_conserved_TEC1	1	1.02E-03	6	203	2.96	34	5785	0.59
74	MacIsaac06_conserved_DIG1	1	2.15E-03	9	203	4.44	82	5785	1.42
74	MacIsaac06_NDD1	1	3.11E-03	10	203	4.93	103	5785	1.79
74	Sgd_GCN4	1	7.65E-09	20	203	9.86	124	5785	2.15
74	MacIsaac06_GCN4	1	5.08E-10	26	203	12.81	181	5785	3.13
74	MacIsaac06_conserved_GCN4	1	6.62E-09	20	203	9.86	123	5785	2.13
74	MacIsaac06_conserved_PHO2	1	1.07E-03	8	203	3.95	60	5785	1.04
74	MacIsaac06_RLM1	1	1.22E-04	9	203	4.44	56	5785	0.97
74	MacIsaac06_conserved_RLM1	1	1.76E-04	6	203	2.96	25	5785	0.44
74	MacIsaac06_conserved_GLN3	1	2.15E-03	6	203	2.96	39	5785	0.68
74	Sgd_SKO1	1	1.34E-03	3	203	1.48	7	5785	0.13
74	Sgd_RLM1	1	1.34E-03	3	203	1.48	7	5785	0.13
74	Sgd_MOT3	1	5.84E-04	4	203	1.98	12	5785	0.21
74	MacIsaac06_conserved_MOT3	1	1.61E-04	4	203	1.98	9	5785	0.16
74	MacIsaac06_conserved_MET4	1	2.09E-03	3	203	1.48	8	5785	0.14
75	MacIsaac06_YAP7	1	9.57E-04	6	47	12.77	143	5785	2.48
75	MacIsaac06_GLN3	1	1.88E-07	9	47	19.15	111	5785	1.92
75	MacIsaac06_RTG3	1	2.99E-06	7	47	14.90	80	5785	1.39
75	MacIsaac06_YAP1	1	1.18E-03	4	47	8.52	58	5785	1.01
75	MacIsaac06_conserved_RTG3	1	3.98E-07	6	47	12.77	37	5785	0.64
75	Sgd_GCN4	1	1.53E-30	25	47	53.20	124	5785	2.15
75	MacIsaac06_GCN4	1	1.61E-36	31	47	65.96	181	5785	3.13
75	MacIsaac06_conserved_GCN4	1	2.40E-34	27	47	57.45	123	5785	2.13
75	Sgd_GLN3	1	8.71E-07	6	47	12.77	42	5785	0.73
75	MacIsaac06_conserved_GLN3	1	5.52E-07	6	47	12.77	39	5785	0.68
76	Sgd_MSN4	1	7.82E-04	5	201	2.49	22	5785	0.39
76	MacIsaac06_MSN2	1	1.87E-03	12	201	5.98	131	5785	2.27
76	MacIsaac06_MSN4	1	1.99E-03	12	201	5.98	132	5785	2.29
76	MacIsaac06_conserved_MSN2	1	2.91E-05	10	201	4.98	59	5785	1.02
76	MacIsaac06_conserved_MSN4	1	3.79E-05	9	201	4.48	49	5785	0.85
76	MacIsaac06_STE12	1	2.25E-04	21	201	10.45	259	5785	4.48
76	MacIsaac06_SNT2	1	2.08E-03	5	201	2.49	27	5785	0.47
76	MacIsaac06_PHD1	1	1.15E-03	13	201	6.47	141	5785	2.44
76	Sgd_SOK2	1	2.33E-03	6	201	2.99	40	5785	0.70
76	MacIsaac06_SOK2	1	5.99E-04	10	201	4.98	84	5785	1.46
76	MacIsaac06_SKN7	1	1.08E-05	19	201	9.46	178	5785	3.08
76	MacIsaac06_SUT1	1	3.27E-03	9	201	4.48	88	5785	1.53
76	MacIsaac06_MOT3	1	2.44E-04	8	201	3.99	49	5785	0.85
76	Sgd_SKN7	1	6.84E-05	11	201	5.48	78	5785	1.35
76	MacIsaac06_XBP1	1	3.01E-03	7	201	3.49	56	5785	0.97
76	MacIsaac06_HAP4	1	4.55E-05	10	201	4.98	62	5785	1.08
76	Sgd_HAP4	1	4.23E-06	8	201	3.99	29	5785	0.51
76	MacIsaac06_conserved_HAP4	1	1.54E-05	8	201	3.99	34	5785	0.59
76	MacIsaac06_GCN4	1	5.02E-04	16	201	7.97	181	5785	3.13
76	MacIsaac06_conserved_GCN4	1	3.09E-04	13	201	6.47	123	5785	2.13
76	MacIsaac06_conserved_SKN7	1	2.82E-05	14	201	6.97	112	5785	1.94
76	Sgd_MSN2	1	4.87E-04	5	201	2.49	20	5785	0.35
76	MacIsaac06_conserved_MOT3	1	2.97E-03	3	201	1.50	9	5785	0.16
77	MacIsaac06_MSN2	1	2.08E-04	14	206	6.80	131	5785	2.27
77	MacIsaac06_conserved_MSN2	1	1.05E-03	8	206	3.89	59	5785	1.02
77	Sgd_CIN5	1	2.65E-03	8	206	3.89	68	5785	1.18
77	MacIsaac06_CIN5	1	5.81E-05	18	206	8.74	179	5785	3.10
77	MacIsaac06_SNT2	1	2.32E-03	5	206	2.43	27	5785	0.47
77	MacIsaac06_PHD1	1	4.49E-04	14	206	6.80	141	5785	2.44
77	MacIsaac06_SOK2	1	2.81E-03	9	206	4.37	84	5785	1.46
77	MacIsaac06_SKN7	1	4.14E-06	20	206	9.71	178	5785	3.08
77	MacIsaac06_YAP6	1	1.62E-04	16	206	7.77	160	5785	2.77
77	MacIsaac06_SUT1	1	1.05E-03	10	206	4.86	88	5785	1.53
77	MacIsaac06_MOT3	1	2.89E-04	8	206	3.89	49	5785	0.85
77	Sgd_SKN7	1	1.67E-03	9	206	4.37	78	5785	1.35
77	MacIsaac06_HAP4	1	1.36E-06	12	206	5.83	62	5785	1.08
77	Sgd_HAP4	1	5.08E-06	8	206	3.89	29	5785	0.51
77	MacIsaac06_conserved_HAP4	1	1.64E-07	10	206	4.86	34	5785	0.59
77	MacIsaac06_conserved_HAP1	1	1.79E-03	8	206	3.89	64	5785	1.11
77	MacIsaac06_RLM1	1	1.37E-04	9	206	4.37	56	5785	0.97
77	Sgd_MSN2	1	4.84E-05	6	206	2.92	20	5785	0.35
78	MacIsaac06_YAP7	1	1.19E-03	13	199	6.54	143	5785	2.48
78	MacIsaac06_RCS1	1	4.87E-06	15	199	7.54	111	5785	1.92
78	MacIsaac06_PHD1	1	2.28E-05	16	199	8.05	141	5785	2.44
78	MacIsaac06_NRG1	1	1.73E-03	13	199	6.54	149	5785	2.58
78	MacIsaac06_SOK2	1	5.54E-04	10	199	5.03	84	5785	1.46
78	MacIsaac06_SKN7	1	9.35E-06	19	199	9.55	178	5785	3.08
78	MacIsaac06_YAP6	1	1.13E-03	14	199	7.04	160	5785	2.77
78	MacIsaac06_SUT1	1	1.40E-06	14	199	7.04	88	5785	1.53
78	MacIsaac06_MOT3	1	4.71E-06	10	199	5.03	49	5785	0.85
78	MacIsaac06_conserved_SUT1	1	1.95E-05	10	199	5.03	57	5785	0.99
78	Sgd_GCN4	1	3.03E-04	13	199	6.54	124	5785	2.15
78	MacIsaac06_GCN4	1	1.43E-04	17	199	8.55	181	5785	3.13
78	MacIsaac06_conserved_GCN4	1	3.20E-03	11	199	5.53	123	5785	2.13
78	MacIsaac06_conserved_SKN7	1	1.52E-03	11	199	5.53	112	5785	1.94
78	MacIsaac06_AFT2	1	3.18E-08	19	199	9.55	124	5785	2.15
78	Sgd_AFT2	1	2.06E-03	7	199	3.52	53	5785	0.92
78	MacIsaac06_RLM1	1	2.84E-03	7	199	3.52	56	5785	0.97
78	Sgd_MOT3	1	2.98E-05	5	199	2.52	12	5785	0.21
78	MacIsaac06_conserved_MOT3	1	1.49E-04	4	199	2.02	9	5785	0.16
79	Sgd_CBF1	1	1.65E-04	12	135	8.89	149	5785	2.58
79	MacIsaac06_YAP7	1	4.64E-04	11	135	8.15	143	5785	2.48
79	MacIsaac06_CBF1	1	2.58E-04	15	135	11.12	229	5785	3.96
79	MacIsaac06_MET32	1	1.54E-04	5	135	3.71	23	5785	0.40
79	MacIsaac06_conserved_CBF1	1	1.61E-03	11	135	8.15	166	5785	2.87
79	MacIsaac06_conserved_MET32	1	6.73E-04	4	135	2.97	18	5785	0.32
79	MacIsaac06_SNT2	1	3.28E-03	4	135	2.97	27	5785	0.47
79	MacIsaac06_GLN3	1	1.06E-03	9	135	6.67	111	5785	1.92
79	MacIsaac06_RTG3	1	2.83E-08	13	135	9.63	80	5785	1.39
79	MacIsaac06_conserved_RTG3	1	3.79E-10	11	135	8.15	37	5785	0.64
79	Sgd_GCN4	1	2.74E-28	34	135	25.19	124	5785	2.15
79	MacIsaac06_GCN4	1	1.06E-35	45	135	33.34	181	5785	3.13
79	MacIsaac06_conserved_GCN4	1	1.71E-32	37	135	27.41	123	5785	2.13
79	Sgd_PHO4	1	1.25E-03	4	135	2.97	21	5785	0.37
79	MacIsaac06_conserved_PHO4	1	1.25E-03	4	135	2.97	21	5785	0.37
79	Sgd_GLN3	1	3.80E-04	6	135	4.45	42	5785	0.73
79	MacIsaac06_conserved_GLN3	1	1.96E-03	5	135	3.71	39	5785	0.68
79	MacIsaac06_conserved_ARG81	1	6.39E-04	3	135	2.23	8	5785	0.14
80	MacIsaac06_YAP7	1	2.06E-04	10	103	9.71	143	5785	2.48
80	MacIsaac06_GLN3	1	3.58E-06	11	103	10.68	111	5785	1.92
80	Sgd_BAS1	1	5.42E-04	4	103	3.89	22	5785	0.39
80	MacIsaac06_BAS1	1	4.50E-04	5	103	4.86	37	5785	0.64
80	MacIsaac06_conserved_BAS1	1	1.60E-03	4	103	3.89	29	5785	0.51
80	MacIsaac06_RTG3	1	1.03E-05	9	103	8.74	80	5785	1.39
80	MacIsaac06_conserved_RTG3	1	1.93E-07	8	103	7.77	37	5785	0.64
80	Sgd_GCN4	1	2.08E-45	42	103	40.78	124	5785	2.15
80	MacIsaac06_GCN4	1	1.19E-54	53	103	51.46	181	5785	3.13
80	MacIsaac06_conserved_GCN4	1	2.85E-47	43	103	41.75	123	5785	2.13
80	MacIsaac06_PHO2	1	1.25E-03	7	103	6.80	93	5785	1.61
80	Sgd_GLN3	1	7.47E-06	7	103	6.80	42	5785	0.73
80	MacIsaac06_conserved_GLN3	1	4.45E-06	7	103	6.80	39	5785	0.68
81	MacIsaac06_CIN5	1	8.89E-04	9	82	10.98	179	5785	3.10
81	MacIsaac06_SNT2	1	5.13E-04	4	82	4.88	27	5785	0.47
81	MacIsaac06_SOK2	1	1.14E-03	6	82	7.32	84	5785	1.46
81	MacIsaac06_YAP6	1	1.80E-03	8	82	9.76	160	5785	2.77
82	MacIsaac06_RCS1	1	4.66E-10	17	135	12.60	111	5785	1.92
82	MacIsaac06_NRG1	1	1.65E-04	12	135	8.89	149	5785	2.58
82	MacIsaac06_SOK2	1	3.27E-03	7	135	5.19	84	5785	1.46
82	MacIsaac06_ACE2	1	9.55E-04	7	135	5.19	68	5785	1.18
82	MacIsaac06_RTG3	1	2.48E-03	7	135	5.19	80	5785	1.39
82	MacIsaac06_conserved_RTG3	1	1.54E-03	5	135	3.71	37	5785	0.64
82	MacIsaac06_GAT3	1	2.10E-03	4	135	2.97	24	5785	0.42
82	MacIsaac06_PDR1	1	2.85E-04	5	135	3.71	26	5785	0.45
82	MacIsaac06_AFT2	1	5.13E-06	13	135	9.63	124	5785	2.15
82	MacIsaac06_conserved_AFT2	1	2.03E-04	7	135	5.19	53	5785	0.92
82	Sgd_AFT2	1	2.03E-04	7	135	5.19	53	5785	0.92
82	Sgd_ACE2	1	1.79E-03	3	135	2.23	11	5785	0.20
82	MacIsaac06_conserved_ACE2	1	1.54E-03	5	135	3.71	37	5785	0.64
82	Sgd_RCS1	1	2.61E-08	8	135	5.93	23	5785	0.40
82	MacIsaac06_conserved_RCS1	1	5.20E-06	8	135	5.93	43	5785	0.75
82	Sgd_MOT3	1	1.21E-04	4	135	2.97	12	5785	0.21
82	MacIsaac06_conserved_MOT3	1	3.26E-05	4	135	2.97	9	5785	0.16
83	Sgd_CBF1	1	1.51E-03	13	196	6.64	149	5785	2.58
83	Sgd_YAP7	1	2.72E-05	10	196	5.11	60	5785	1.04
83	MacIsaac06_YAP7	1	5.10E-08	20	196	10.21	143	5785	2.48
83	MacIsaac06_conserved_YAP7	1	3.16E-05	10	196	5.11	61	5785	1.06
83	MacIsaac06_GLN3	1	7.83E-07	16	196	8.17	111	5785	1.92
83	Sgd_BAS1	1	5.10E-06	7	196	3.58	22	5785	0.39
83	MacIsaac06_BAS1	1	2.49E-05	8	196	4.09	37	5785	0.64
83	MacIsaac06_conserved_BAS1	1	3.81E-05	7	196	3.58	29	5785	0.51
83	MacIsaac06_RTG3	1	6.55E-09	16	196	8.17	80	5785	1.39
83	MacIsaac06_YAP1	1	2.00E-05	10	196	5.11	58	5785	1.01
83	MacIsaac06_conserved_RTG3	1	5.09E-12	14	196	7.15	37	5785	0.64
83	Sgd_GCN4	1	4.00E-56	59	196	30.11	124	5785	2.15
83	MacIsaac06_GCN4	1	1.83E-74	80	196	40.82	181	5785	3.13
83	MacIsaac06_conserved_GCN4	1	8.25E-63	63	196	32.15	123	5785	2.13
83	MacIsaac06_STP1	1	1.89E-03	7	196	3.58	53	5785	0.92
83	Sgd_LEU3	1	3.16E-08	7	196	3.58	12	5785	0.21
83	MacIsaac06_LEU3	1	1.83E-09	9	196	4.60	18	5785	0.32
83	MacIsaac06_conserved_LEU3	1	1.36E-08	7	196	3.58	11	5785	0.20
83	MacIsaac06_conserved_DAL82	1	1.80E-03	6	196	3.07	39	5785	0.68
83	Sgd_PHO4	1	5.54E-04	5	196	2.56	21	5785	0.37
83	MacIsaac06_conserved_PHO4	1	5.54E-04	5	196	2.56	21	5785	0.37
83	Sgd_GLN3	1	8.27E-06	9	196	4.60	42	5785	0.73
83	MacIsaac06_conserved_GLN3	1	4.29E-06	9	196	4.60	39	5785	0.68
83	Sgd_RTG3	1	1.21E-03	3	196	1.54	7	5785	0.13
83	MacIsaac06_conserved_ARG81	1	8.04E-05	4	196	2.05	8	5785	0.14
84	MacIsaac06_YAP7	1	3.15E-04	13	173	7.52	143	5785	2.48
84	MacIsaac06_RTG3	1	2.17E-05	11	173	6.36	80	5785	1.39
84	MacIsaac06_CAD1	1	2.36E-03	5	173	2.90	32	5785	0.56
84	MacIsaac06_YAP1	1	1.57E-03	7	173	4.05	58	5785	1.01
84	MacIsaac06_conserved_RTG3	1	7.64E-08	10	173	5.79	37	5785	0.64
84	Sgd_GCN4	1	5.70E-21	31	173	17.92	124	5785	2.15
84	MacIsaac06_GCN4	1	9.54E-24	39	173	22.55	181	5785	3.13
84	MacIsaac06_conserved_GCN4	1	1.51E-24	34	173	19.66	123	5785	2.13
84	Sgd_GLN3	1	2.11E-04	7	173	4.05	42	5785	0.73
84	MacIsaac06_conserved_GLN3	1	9.42E-04	6	173	3.47	39	5785	0.68
84	MacIsaac06_conserved_ARG81	1	1.32E-03	3	173	1.74	8	5785	0.14
85	MacIsaac06_YAP7	1	6.68E-04	6	44	13.64	143	5785	2.48
85	MacIsaac06_GLN3	1	1.70E-04	6	44	13.64	111	5785	1.92
85	MacIsaac06_RTG3	1	3.17E-04	5	44	11.37	80	5785	1.39
85	MacIsaac06_YAP1	1	6.85E-05	5	44	11.37	58	5785	1.01
85	MacIsaac06_conserved_RTG3	1	7.33E-06	5	44	11.37	37	5785	0.64
85	Sgd_GCN4	1	1.53E-31	25	44	56.82	124	5785	2.15
85	MacIsaac06_GCN4	1	3.63E-34	29	44	65.91	181	5785	3.13
85	MacIsaac06_conserved_GCN4	1	1.77E-35	27	44	61.37	123	5785	2.13
85	Sgd_GLN3	1	1.39E-05	5	44	11.37	42	5785	0.73
85	MacIsaac06_conserved_GLN3	1	9.58E-06	5	44	11.37	39	5785	0.68
86	Sgd_HSF1	1	2.00E-06	12	180	6.67	73	5785	1.27
86	MacIsaac06_YAP7	1	1.55E-03	12	180	6.67	143	5785	2.48
86	MacIsaac06_PHD1	1	1.37E-03	12	180	6.67	141	5785	2.44
86	MacIsaac06_UME6	1	1.88E-03	11	180	6.12	127	5785	2.20
86	MacIsaac06_SUT1	1	1.54E-03	9	180	5	88	5785	1.53
86	MacIsaac06_conserved_SKN7	1	2.40E-03	10	180	5.56	112	5785	1.94
86	Sgd_MSN2	1	2.92E-04	5	180	2.78	20	5785	0.35
86	MacIsaac06_conserved_ARG81	1	1.48E-03	3	180	1.67	8	5785	0.14
87	MacIsaac06_YAP7	1	1.22E-06	18	196	9.19	143	5785	2.48
87	MacIsaac06_MET32	1	8.73E-05	6	196	3.07	23	5785	0.40
87	MacIsaac06_conserved_MET32	1	2.54E-04	5	196	2.56	18	5785	0.32
87	MacIsaac06_GLN3	1	8.41E-05	13	196	6.64	111	5785	1.92
87	Sgd_BAS1	1	6.97E-04	5	196	2.56	22	5785	0.39
87	MacIsaac06_BAS1	1	1.35E-03	6	196	3.07	37	5785	0.64
87	MacIsaac06_conserved_BAS1	1	2.59E-03	5	196	2.56	29	5785	0.51
87	MacIsaac06_RTG3	1	3.48E-07	14	196	7.15	80	5785	1.39
87	MacIsaac06_AZF1	1	2.69E-03	4	196	2.05	18	5785	0.32
87	MacIsaac06_YAP1	1	2.00E-05	10	196	5.11	58	5785	1.01
87	MacIsaac06_conserved_RTG3	1	1.44E-09	12	196	6.13	37	5785	0.64
87	Sgd_GCN4	1	4.68E-47	53	196	27.05	124	5785	2.15
87	MacIsaac06_GCN4	1	2.60E-62	72	196	36.74	181	5785	3.13
87	MacIsaac06_conserved_GCN4	1	2.15E-56	59	196	30.11	123	5785	2.13
87	Sgd_LEU3	1	5.11E-04	4	196	2.05	12	5785	0.21
87	MacIsaac06_LEU3	1	1.85E-05	6	196	3.07	18	5785	0.32
87	MacIsaac06_conserved_LEU3	1	1.66E-05	5	196	2.56	11	5785	0.20
87	Sgd_GLN3	1	6.59E-05	8	196	4.09	42	5785	0.73
87	MacIsaac06_conserved_GLN3	1	2.82E-04	7	196	3.58	39	5785	0.68
87	MacIsaac06_conserved_ARG81	1	1.89E-03	3	196	1.54	8	5785	0.14
87	MacIsaac06_conserved_MET4	1	1.89E-03	3	196	1.54	8	5785	0.14
88	MacIsaac06_MSN4	1	1.23E-03	12	190	6.32	132	5785	2.29
88	Sgd_CBF1	1	1.14E-03	13	190	6.85	149	5785	2.58
88	MacIsaac06_YAP7	1	6.09E-05	15	190	7.90	143	5785	2.48
88	MacIsaac06_CBF1	1	4.73E-04	18	190	9.48	229	5785	3.96
88	Sgd_UME6	1	6.19E-05	12	190	6.32	96	5785	1.66
88	MacIsaac06_UME6	1	1.48E-05	15	190	7.90	127	5785	2.20
88	MacIsaac06_conserved_UME6	1	1.99E-05	13	190	6.85	100	5785	1.73
88	MacIsaac06_RTG3	1	9.47E-06	12	190	6.32	80	5785	1.39
88	MacIsaac06_MOT3	1	9.84E-04	7	190	3.69	49	5785	0.85
88	MacIsaac06_CAD1	1	6.18E-05	7	190	3.69	32	5785	0.56
88	MacIsaac06_YAP1	1	2.64E-07	12	190	6.32	58	5785	1.01
88	MacIsaac06_conserved_RTG3	1	1.65E-04	7	190	3.69	37	5785	0.64
88	Sgd_GCN4	1	8.59E-08	18	190	9.48	124	5785	2.15
88	MacIsaac06_GCN4	1	1.14E-10	26	190	13.69	181	5785	3.13
88	MacIsaac06_conserved_GCN4	1	3.11E-10	21	190	11.06	123	5785	2.13
88	MacIsaac06_conserved_MOT3	1	2.53E-03	3	190	1.58	9	5785	0.16
89	MacIsaac06_YAP7	1	2.59E-03	4	24	16.67	143	5785	2.48
89	MacIsaac06_GLN3	1	7.55E-05	5	24	20.84	111	5785	1.92
89	MacIsaac06_conserved_RTG3	1	4.44E-04	3	24	12.50	37	5785	0.64
89	Sgd_GCN4	1	3.36E-18	14	24	58.34	124	5785	2.15
89	MacIsaac06_GCN4	1	2.57E-19	16	24	66.67	181	5785	3.13
89	MacIsaac06_conserved_GCN4	1	4.10E-22	16	24	66.67	123	5785	2.13
89	Sgd_GLN3	1	6.48E-04	3	24	12.50	42	5785	0.73
89	MacIsaac06_conserved_GLN3	1	5.20E-04	3	24	12.50	39	5785	0.68
90	Sgd_YAP7	1	2.33E-03	7	179	3.92	60	5785	1.04
90	MacIsaac06_YAP7	1	1.55E-06	17	179	9.50	143	5785	2.48
90	MacIsaac06_GLN3	1	1.29E-06	15	179	8.38	111	5785	1.92
90	MacIsaac06_RTG3	1	1.12E-07	14	179	7.83	80	5785	1.39
90	MacIsaac06_HAP2	1	1.91E-03	7	179	3.92	58	5785	1.01
90	MacIsaac06_YAP1	1	1.91E-03	7	179	3.92	58	5785	1.01
90	MacIsaac06_conserved_RTG3	1	2.88E-11	13	179	7.27	37	5785	0.64
90	Sgd_GCN4	1	2.05E-46	51	179	28.50	124	5785	2.15
90	MacIsaac06_GCN4	1	3.25E-64	71	179	39.67	181	5785	3.13
90	MacIsaac06_conserved_GCN4	1	2.74E-54	56	179	31.29	123	5785	2.13
90	Sgd_LEU3	1	3.61E-04	4	179	2.24	12	5785	0.21
90	MacIsaac06_LEU3	1	1.66E-04	5	179	2.80	18	5785	0.32
90	MacIsaac06_conserved_LEU3	1	2.47E-04	4	179	2.24	11	5785	0.20
90	Sgd_GLN3	1	3.93E-06	9	179	5.03	42	5785	0.73
90	MacIsaac06_conserved_GLN3	1	2.02E-06	9	179	5.03	39	5785	0.68
90	Sgd_HAP2	1	4.60E-04	5	179	2.80	22	5785	0.39
90	MacIsaac06_conserved_HAP2	1	2.74E-03	5	179	2.80	32	5785	0.56
90	MacIsaac06_conserved_ARG81	1	1.45E-03	3	179	1.68	8	5785	0.14
91	MacIsaac06_YAP7	1	6.47E-05	15	191	7.86	143	5785	2.48
91	MacIsaac06_ROX1	1	1.79E-03	11	191	5.76	119	5785	2.06
91	MacIsaac06_NRG1	1	1.19E-03	13	191	6.81	149	5785	2.58
91	MacIsaac06_SUT1	1	2.31E-03	9	191	4.72	88	5785	1.53
91	MacIsaac06_MOT3	1	1.01E-03	7	191	3.67	49	5785	0.85
91	Sgd_PHD1	1	2.64E-03	6	191	3.15	43	5785	0.75
91	Sgd_HAP4	1	2.32E-03	5	191	2.62	29	5785	0.51
91	Sgd_GCN4	1	2.63E-09	20	191	10.48	124	5785	2.15
91	MacIsaac06_GCN4	1	3.73E-09	24	191	12.57	181	5785	3.13
91	MacIsaac06_conserved_GCN4	1	1.41E-08	19	191	9.95	123	5785	2.13
91	MacIsaac06_AFT2	1	2.02E-04	13	191	6.81	124	5785	2.15
91	Sgd_MOT3	1	2.44E-05	5	191	2.62	12	5785	0.21
91	MacIsaac06_conserved_MOT3	1	1.27E-04	4	191	2.10	9	5785	0.16
92	Sgd_HSF1	1	1.29E-04	10	192	5.21	73	5785	1.27
92	MacIsaac06_HSF1	1	8.60E-06	10	192	5.21	54	5785	0.94
92	MacIsaac06_conserved_HSF1	1	3.34E-05	7	192	3.65	29	5785	0.51
92	MacIsaac06_CIN5	1	7.99E-05	17	192	8.86	179	5785	3.10
92	MacIsaac06_PHD1	1	1.48E-07	19	192	9.90	141	5785	2.44
92	MacIsaac06_NRG1	1	1.66E-06	18	192	9.38	149	5785	2.58
92	MacIsaac06_SOK2	1	5.05E-07	14	192	7.30	84	5785	1.46
92	MacIsaac06_SKN7	1	2.09E-05	18	192	9.38	178	5785	3.08
92	MacIsaac06_YAP6	1	2.45E-04	15	192	7.82	160	5785	2.77
92	MacIsaac06_SUT1	1	2.85E-05	12	192	6.25	88	5785	1.53
92	MacIsaac06_MOT3	1	3.98E-08	12	192	6.25	49	5785	0.85
92	MacIsaac06_XBP1	1	2.32E-03	7	192	3.65	56	5785	0.97
92	MacIsaac06_conserved_SUT1	1	2.57E-03	7	192	3.65	57	5785	0.99
92	MacIsaac06_conserved_SKN7	1	7.47E-05	13	192	6.78	112	5785	1.94
92	MacIsaac06_RLM1	1	7.95E-05	9	192	4.69	56	5785	0.97
92	MacIsaac06_MIG1	1	1.20E-03	4	192	2.09	15	5785	0.26
92	Sgd_MOT3	1	2.50E-05	5	192	2.61	12	5785	0.21
92	MacIsaac06_conserved_MOT3	1	1.30E-04	4	192	2.09	9	5785	0.16
93	MacIsaac06_YAP7	1	6.60E-07	18	188	9.58	143	5785	2.48
93	MacIsaac06_MET32	1	7.17E-04	5	188	2.66	23	5785	0.40
93	MacIsaac06_conserved_MET32	1	2.31E-03	4	188	2.13	18	5785	0.32
93	MacIsaac06_GLN3	1	5.47E-05	13	188	6.92	111	5785	1.92
93	MacIsaac06_RTG3	1	3.56E-09	16	188	8.52	80	5785	1.39
93	MacIsaac06_HAP2	1	2.53E-03	7	188	3.73	58	5785	1.01
93	MacIsaac06_YAP1	1	1.39E-05	10	188	5.32	58	5785	1.01
93	MacIsaac06_conserved_RTG3	1	2.87E-12	14	188	7.45	37	5785	0.64
93	Sgd_GCN4	1	3.88E-51	55	188	29.26	124	5785	2.15
93	MacIsaac06_GCN4	1	4.37E-73	78	188	41.49	181	5785	3.13
93	MacIsaac06_conserved_GCN4	1	1.71E-62	62	188	32.98	123	5785	2.13
93	MacIsaac06_PHO2	1	8.00E-04	10	188	5.32	93	5785	1.61
93	Sgd_LEU3	1	2.26E-05	5	188	2.66	12	5785	0.21
93	MacIsaac06_LEU3	1	3.55E-08	8	188	4.26	18	5785	0.32
93	MacIsaac06_conserved_LEU3	1	4.39E-07	6	188	3.20	11	5785	0.20
93	Sgd_GLN3	1	4.90E-05	8	188	4.26	42	5785	0.73
93	MacIsaac06_conserved_GLN3	1	2.18E-04	7	188	3.73	39	5785	0.68
93	Sgd_RTG3	1	1.07E-03	3	188	1.60	7	5785	0.13
93	MacIsaac06_conserved_ARG81	1	6.83E-05	4	188	2.13	8	5785	0.14
94	MacIsaac06_YAP7	1	9.53E-05	10	94	10.64	143	5785	2.48
94	MacIsaac06_conserved_MET32	1	2.84E-03	3	94	3.20	18	5785	0.32
94	MacIsaac06_GLN3	1	4.03E-04	8	94	8.52	111	5785	1.92
94	MacIsaac06_RTG3	1	4.81E-06	9	94	9.58	80	5785	1.39
94	MacIsaac06_YAP1	1	3.21E-04	6	94	6.39	58	5785	1.01
94	MacIsaac06_conserved_RTG3	1	4.58E-09	9	94	9.58	37	5785	0.64
94	Sgd_GCN4	1	8.99E-23	26	94	27.66	124	5785	2.15
94	MacIsaac06_GCN4	1	2.17E-32	37	94	39.37	181	5785	3.13
94	MacIsaac06_conserved_GCN4	1	1.98E-31	32	94	34.05	123	5785	2.13
94	MacIsaac06_STP1	1	1.58E-03	5	94	5.32	53	5785	0.92
94	MacIsaac06_conserved_GLN3	1	3.78E-04	5	94	5.32	39	5785	0.68
94	MacIsaac06_conserved_ARG81	1	2.19E-04	3	94	3.20	8	5785	0.14
96	Sgd_CBF1	1	6.28E-04	8	75	10.67	149	5785	2.58
96	MacIsaac06_YAP7	1	8.39E-05	9	75	12	143	5785	2.48
96	MacIsaac06_CBF1	1	2.62E-03	9	75	12	229	5785	3.96
96	MacIsaac06_MET32	1	1.91E-04	4	75	5.34	23	5785	0.40
96	MacIsaac06_conserved_MET32	1	1.48E-03	3	75	4	18	5785	0.32
96	MacIsaac06_GLN3	1	8.27E-05	8	75	10.67	111	5785	1.92
96	Sgd_BAS1	1	2.70E-03	3	75	4	22	5785	0.39
96	MacIsaac06_RTG3	1	5.78E-08	10	75	13.34	80	5785	1.39
96	MacIsaac06_ARG81	1	2.70E-03	3	75	4	22	5785	0.39
96	MacIsaac06_conserved_RTG3	1	5.88E-10	9	75	12	37	5785	0.64
96	Sgd_GCN4	1	1.51E-45	38	75	50.67	124	5785	2.15
96	MacIsaac06_GCN4	1	3.60E-52	46	75	61.34	181	5785	3.13
96	MacIsaac06_conserved_GCN4	1	2.55E-51	41	75	54.67	123	5785	2.13
96	MacIsaac06_LEU3	1	1.48E-03	3	75	4	18	5785	0.32
96	MacIsaac06_conserved_LEU3	1	3.21E-04	3	75	4	11	5785	0.20
96	Sgd_GLN3	1	1.41E-05	6	75	8	42	5785	0.73
96	MacIsaac06_conserved_GLN3	1	1.31E-04	5	75	6.67	39	5785	0.68
96	MacIsaac06_conserved_ARG81	1	1.12E-04	3	75	4	8	5785	0.14
97	Sgd_HSF1	1	2.99E-06	12	187	6.42	73	5785	1.27
97	MacIsaac06_HSF1	1	1.61E-03	7	187	3.75	54	5785	0.94
97	MacIsaac06_MSN2	1	1.00E-03	12	187	6.42	131	5785	2.27
97	MacIsaac06_MSN4	1	3.06E-04	13	187	6.96	132	5785	2.29
97	MacIsaac06_SNT2	1	1.51E-03	5	187	2.68	27	5785	0.47
97	MacIsaac06_YAP6	1	6.11E-04	14	187	7.49	160	5785	2.77
97	MacIsaac06_MOT3	1	8.96E-04	7	187	3.75	49	5785	0.85
97	MacIsaac06_RLM1	1	2.00E-03	7	187	3.75	56	5785	0.97
97	Sgd_MSN2	1	3.49E-04	5	187	2.68	20	5785	0.35
97	MacIsaac06_conserved_MOT3	1	2.42E-03	3	187	1.61	9	5785	0.16
98	Sgd_HSF1	1	2.21E-03	8	186	4.31	73	5785	1.27
98	MacIsaac06_RCS1	1	3.84E-07	16	186	8.61	111	5785	1.92
98	MacIsaac06_CIN5	1	1.74E-03	14	186	7.53	179	5785	3.10
98	MacIsaac06_PHD1	1	1.55E-04	14	186	7.53	141	5785	2.44
98	MacIsaac06_NRG1	1	4.68E-06	17	186	9.14	149	5785	2.58
98	Sgd_SOK2	1	2.40E-04	7	186	3.77	40	5785	0.70
98	MacIsaac06_SOK2	1	3.41E-07	14	186	7.53	84	5785	1.46
98	MacIsaac06_SKN7	1	1.86E-07	21	186	11.30	178	5785	3.08
98	MacIsaac06_DAL82	1	3.29E-04	11	186	5.92	100	5785	1.73
98	MacIsaac06_YAP6	1	4.78E-05	16	186	8.61	160	5785	2.77
98	MacIsaac06_SUT1	1	6.18E-07	14	186	7.53	88	5785	1.53
98	MacIsaac06_MOT3	1	1.43E-04	8	186	4.31	49	5785	0.85
98	MacIsaac06_AZF1	1	2.22E-03	4	186	2.16	18	5785	0.32
98	MacIsaac06_conserved_SUT1	1	7.17E-05	9	186	4.84	57	5785	0.99
98	Sgd_GCN4	1	5.84E-04	12	186	6.46	124	5785	2.15
98	MacIsaac06_GCN4	1	6.16E-05	17	186	9.14	181	5785	3.13
98	MacIsaac06_conserved_SKN7	1	2.27E-04	12	186	6.46	112	5785	1.94
98	MacIsaac06_AFT2	1	1.55E-04	13	186	6.99	124	5785	2.15
98	Sgd_AFT2	1	1.40E-03	7	186	3.77	53	5785	0.92
98	MacIsaac06_conserved_RCS1	1	2.31E-03	6	186	3.23	43	5785	0.75
98	MacIsaac06_conserved_MOT3	1	2.38E-03	3	186	1.62	9	5785	0.16
99	MacIsaac06_YAP7	1	8.39E-05	9	75	12	143	5785	2.48
99	MacIsaac06_GLN3	1	5.37E-04	7	75	9.34	111	5785	1.92
99	MacIsaac06_RTG3	1	7.02E-07	9	75	12	80	5785	1.39
99	MacIsaac06_MOT3	1	3.91E-04	5	75	6.67	49	5785	0.85
99	MacIsaac06_conserved_RTG3	1	1.56E-08	8	75	10.67	37	5785	0.64
99	Sgd_GCN4	1	1.15E-25	26	75	34.67	124	5785	2.15
99	MacIsaac06_GCN4	1	2.50E-32	34	75	45.34	181	5785	3.13
99	MacIsaac06_conserved_GCN4	1	5.87E-32	30	75	40	123	5785	2.13
99	Sgd_PHO4	1	2.35E-03	3	75	4	21	5785	0.37
99	MacIsaac06_conserved_PHO4	1	2.35E-03	3	75	4	21	5785	0.37
99	Sgd_GLN3	1	1.41E-05	6	75	8	42	5785	0.73
99	MacIsaac06_conserved_GLN3	1	1.31E-04	5	75	6.67	39	5785	0.68
100	MacIsaac06_YAP7	1	3.26E-04	7	54	12.97	143	5785	2.48
100	MacIsaac06_GLN3	1	5.32E-04	6	54	11.12	111	5785	1.92
100	MacIsaac06_RTG3	1	5.83E-07	8	54	14.82	80	5785	1.39
100	MacIsaac06_MOT3	1	1.05E-03	4	54	7.41	49	5785	0.85
100	MacIsaac06_YAP1	1	1.98E-03	4	54	7.41	58	5785	1.01
100	MacIsaac06_conserved_RTG3	1	3.43E-08	7	54	12.97	37	5785	0.64
100	Sgd_GCN4	1	1.54E-28	25	54	46.30	124	5785	2.15
100	MacIsaac06_GCN4	1	3.33E-37	33	54	61.12	181	5785	3.13
100	MacIsaac06_conserved_GCN4	1	7.02E-34	28	54	51.86	123	5785	2.13
100	MacIsaac06_PHO2	1	2.04E-04	6	54	11.12	93	5785	1.61
100	Sgd_GLN3	1	3.84E-05	5	54	9.26	42	5785	0.73
100	MacIsaac06_conserved_GLN3	1	4.38E-04	4	54	7.41	39	5785	0.68
