# Supplementary material for: DeBi: Discovering Differentially Expressed Biclusters using a Frequent Itemset Approach
Source: Algorithms Mol Biol. 2011 Jun 23;6:18. doi: 10.1186/1748-7188-6-18 (PMC3152888; doi:10.1186/1748-7188-6-18)
Supplement: Additional file 3 — DeBi, BIMAX, ISA, OPSM, SAMBA and QUBIC biclustering results and GO term, TFBS enrichment analysis of the genes and conditions in biclusters on yeast data. [file 1748-7188-6-18-S3.ZIP › file3_yeast/enrichment/debi/debi.conditions.go.down.txt]

Set	Enriched Set	Enriched Value	Pvalue	Set Hits	Set Size	Set Hits (%)	Total Hits	Total Size	Total Hits (%)
2	sterol metabolic process	1	6.82E-06	4	18	22.23	42	5785	0.73
2	sterol biosynthetic process	1	2.24E-06	4	18	22.23	32	5785	0.56
3	sterol metabolic process	1	2.28E-06	4	14	28.58	42	5785	0.73
3	sterol biosynthetic process	1	7.43E-07	4	14	28.58	32	5785	0.56
7	transcription factor binding	1	2.29E-08	7	46	15.22	41	5785	0.71
7	transcription coactivator activity	1	2.02E-07	5	46	10.87	18	5785	0.32
8	lipid biosynthetic process	1	2.12E-05	4	9	44.45	121	5785	2.1
8	sterol metabolic process	1	2.95E-07	4	9	44.45	42	5785	0.73
8	sterol biosynthetic process	1	9.53E-08	4	9	44.45	32	5785	0.56
9	developmental process	1	6.24E-06	11	19	57.9	774	5785	13.38
9	response to stimulus	1	2.63E-06	11	19	57.9	710	5785	12.28
9	cell division	1	3.55E-06	8	19	42.11	320	5785	5.54
9	reproduction	1	2.35E-06	8	19	42.11	303	5785	5.24
9	response to chemical stimulus	1	4.78E-07	9	19	47.37	346	5785	5.99
9	biological regulation	1	2.20E-07	13	19	68.43	874	5785	15.11
9	regulation of cellular process	1	1.62E-06	11	19	57.9	677	5785	11.71
9	growth	1	4.89E-09	8	19	42.11	137	5785	2.37
9	cell projection	1	2.43E-07	5	19	26.32	45	5785	0.78
9	mating projection tip	1	3.62E-06	4	19	21.06	34	5785	0.59
9	regulation of biological quality	1	2.50E-08	9	19	47.37	246	5785	4.26
9	cell morphogenesis	1	4.51E-07	8	19	42.11	244	5785	4.22
9	cell communication	1	1.96E-07	8	19	42.11	219	5785	3.79
9	signal transducer activity	1	2.84E-10	7	19	36.85	57	5785	0.99
9	cell surface receptor linked signal transduction	1	6.87E-11	7	19	36.85	47	5785	0.82
9	cell growth	1	4.56E-10	8	19	42.11	102	5785	1.77
9	filamentous growth	1	2.35E-10	8	19	42.11	94	5785	1.63
9	invasive growth (sensu Saccharomyces)	1	1.78E-13	8	19	42.11	40	5785	0.7
9	conjugation	1	1.04E-09	8	19	42.11	113	5785	1.96
9	response to pheromone during conjugation with cellular fusion	1	2.49E-10	7	19	36.85	56	5785	0.97
9	response to pheromone	1	1.37E-10	8	19	42.11	88	5785	1.53
9	regulation of conjugation	1	7.47E-13	7	19	36.85	26	5785	0.45
9	receptor signaling protein serine/threonine kinase activity	1	4.88E-06	3	19	15.79	11	5785	0.2
11	alcohol metabolic process	1	3.62E-05	4	8	50	160	5785	2.77
11	lipid biosynthetic process	1	1.20E-05	4	8	50	121	5785	2.1
11	sterol metabolic process	1	1.65E-07	4	8	50	42	5785	0.73
11	sterol biosynthetic process	1	5.32E-08	4	8	50	32	5785	0.56
15	ribosome	1	3.15E-05	5	8	62.5	337	5785	5.83
18	invasive growth (sensu Saccharomyces)	1	1.05E-05	3	7	42.86	40	5785	0.7
20	transcription regulator activity	1	3.37E-05	6	13	46.16	320	5785	5.54
20	biological regulation	1	1.59E-05	9	13	69.24	874	5785	15.11
20	invasive growth (sensu Saccharomyces)	1	1.34E-06	4	13	30.77	40	5785	0.7
20	response to pheromone	1	3.22E-05	4	13	30.77	88	5785	1.53
20	regulation of conjugation	1	2.24E-05	3	13	23.08	26	5785	0.45
23	non-membrane-bound organelle	1	1.83E-05	7	8	87.5	927	5785	16.03
24	sterol metabolic process	1	3.52E-06	3	5	60	42	5785	0.73
24	sterol biosynthetic process	1	1.53E-06	3	5	60	32	5785	0.56
33	sterol metabolic process	1	1.94E-05	3	8	37.5	42	5785	0.73
33	sterol biosynthetic process	1	8.45E-06	3	8	37.5	32	5785	0.56
36	sterol metabolic process	1	3.52E-06	3	5	60	42	5785	0.73
36	sterol biosynthetic process	1	1.53E-06	3	5	60	32	5785	0.56
41	signal transducer activity	1	1.07E-05	4	15	26.67	57	5785	0.99
41	response to pheromone during conjugation with cellular fusion	1	9.93E-06	4	15	26.67	56	5785	0.97
41	regulation of conjugation	1	3.54E-05	3	15	20	26	5785	0.45
43	histone modification	1	9.71E-06	3	4	75	79	5785	1.37
43	"hydrolase activity, acting on carbon-nitrogen (but not peptide) bonds"	1	7.97E-06	3	4	75	74	5785	1.28
43	"hydrolase activity, acting on carbon-nitrogen (but not peptide) bonds, in linear amides"	1	2.13E-06	3	4	75	48	5785	0.83
43	histone deacetylase complex	1	4.52E-07	3	4	75	29	5785	0.51
43	Rpd3L complex	1	2.73E-08	3	4	75	12	5785	0.21
43	deacetylase activity	1	6.13E-07	3	4	75	32	5785	0.56
43	histone deacetylation	1	2.50E-07	3	4	75	24	5785	0.42
43	chromatin assembly or disassembly	1	2.79E-05	3	4	75	112	5785	1.94
43	gene silencing	1	1.39E-05	3	4	75	89	5785	1.54
43	chromatin silencing at telomere	1	2.57E-06	3	4	75	51	5785	0.89
43	chromatin silencing at silent mating-type cassette	1	4.52E-07	3	4	75	29	5785	0.51
43	chromatin silencing at rDNA	1	6.93E-08	3	4	75	16	5785	0.28
52	ribonucleoprotein complex	1	3.02E-05	5	6	83.34	514	5785	8.89
52	structural constituent of ribosome	1	2.67E-05	4	6	66.67	216	5785	3.74
52	cytosolic part	1	1.44E-05	4	6	66.67	185	5785	3.2
55	transcription coactivator activity	1	7.10E-06	3	13	23.08	18	5785	0.32
61	mitochondrial part	1	2.90E-05	6	10	60	437	5785	7.56
68	transcriptional activator activity	1	7.59E-06	3	5	60	54	5785	0.94
68	transcription factor binding	1	3.27E-06	3	5	60	41	5785	0.71
68	transcriptional repressor activity	1	4.35E-06	3	5	60	45	5785	0.78
68	transcription coactivator activity	1	2.52E-07	3	5	60	18	5785	0.32
77	cytosolic large ribosomal subunit (sensu Eukaryota)	1	3.22E-05	3	5	60	87	5785	1.51
