# Supplementary material for: DeBi: Discovering Differentially Expressed Biclusters using a Frequent Itemset Approach
Source: Algorithms Mol Biol. 2011 Jun 23;6:18. doi: 10.1186/1748-7188-6-18 (PMC3152888; doi:10.1186/1748-7188-6-18)
Supplement: Additional file 3 — DeBi, BIMAX, ISA, OPSM, SAMBA and QUBIC biclustering results and GO term, TFBS enrichment analysis of the genes and conditions in biclusters on yeast data. [file 1748-7188-6-18-S3.ZIP › file3_yeast/enrichment/debi/debi.conditions.go.up.txt]

Set	Enriched Set	Enriched Value	Pvalue	Set Hits	Set Size	Set Hits (%)	Total Hits	Total Size	Total Hits (%)
1	DNA metabolic process	1	7.40E-06	18	66	27.28	501	5785	8.67
1	transcription	1	4.52E-05	17	66	25.76	517	5785	8.94
1	chromosome organization and biogenesis	1	7.57E-06	19	66	28.79	554	5785	9.58
1	DNA packaging	1	1.22E-05	12	66	18.19	238	5785	4.12
1	chromatin remodeling	1	5.82E-06	10	66	15.16	149	5785	2.58
1	regulation of transcription	1	2.94E-05	14	66	21.22	350	5785	6.06
1	biological regulation	1	1.59E-05	24	66	36.37	874	5785	15.11
1	negative regulation of cellular process	1	4.70E-06	12	66	18.19	217	5785	3.76
1	chromatin assembly or disassembly	1	4.20E-07	10	66	15.16	112	5785	1.94
1	negative regulation of transcription	1	3.53E-05	9	66	13.64	146	5785	2.53
1	gene silencing	1	6.33E-06	8	66	12.13	89	5785	1.54
1	double-strand break repair	1	2.11E-05	6	66	9.1	51	5785	0.89
1	double-strand break repair via nonhomologous end joining	1	4.76E-06	5	66	7.58	23	5785	0.4
1	non-recombinational repair	1	1.26E-06	6	66	9.1	32	5785	0.56
1	sterol metabolic process	1	6.65E-06	6	66	9.1	42	5785	0.73
1	aging	1	8.80E-06	6	66	9.1	44	5785	0.77
1	replicative cell aging	1	1.52E-06	6	66	9.1	33	5785	0.58
1	progressive alteration of chromatin during cell aging	1	4.00E-08	5	66	7.58	10	5785	0.18
1	loss of chromatin silencing	1	2.02E-08	5	66	7.58	9	5785	0.16
1	heterochromatin	1	5.27E-07	4	66	6.07	7	5785	0.13
1	sterol biosynthetic process	1	1.26E-06	6	66	9.1	32	5785	0.56
2	lipid biosynthetic process	1	4.29E-05	6	32	18.75	121	5785	2.1
2	sterol metabolic process	1	2.75E-06	5	32	15.63	42	5785	0.73
2	sterol biosynthetic process	1	6.77E-07	5	32	15.63	32	5785	0.56
4	bud tip	1	3.22E-05	4	22	18.19	50	5785	0.87
5	transcription coactivator activity	1	4.54E-06	4	38	10.53	18	5785	0.32
7	cell cycle	1	1.57E-05	8	18	44.45	417	5785	7.21
7	cell cycle phase	1	3.27E-05	7	18	38.89	328	5785	5.67
7	mitotic cell cycle	1	4.66E-06	7	18	38.89	244	5785	4.22
8	transcription coactivator activity	1	2.79E-05	3	20	15	18	5785	0.32
10	biological regulation	1	8.52E-06	14	27	51.86	874	5785	15.11
10	growth	1	3.11E-05	6	27	22.23	137	5785	2.37
10	regulation of biological quality	1	1.05E-05	8	27	29.63	246	5785	4.26
10	invasive growth (sensu Saccharomyces)	1	3.07E-05	4	27	14.82	40	5785	0.7
12	biological regulation	1	1.03E-05	12	21	57.15	874	5785	15.11
12	mitotic checkpoint	1	5.26E-05	3	21	14.29	21	5785	0.37
12	transcriptional activator activity	1	3.61E-05	4	21	19.05	54	5785	0.94
12	transcription factor binding	1	1.19E-05	4	21	19.05	41	5785	0.71
12	transcription coactivator activity	1	3.80E-07	4	21	19.05	18	5785	0.32
13	alcohol metabolic process	1	1.03E-05	5	12	41.67	160	5785	2.77
13	lipid biosynthetic process	1	2.60E-06	5	12	41.67	121	5785	2.1
13	sterol metabolic process	1	1.20E-08	5	12	41.67	42	5785	0.73
13	sterol biosynthetic process	1	2.88E-09	5	12	41.67	32	5785	0.56
15	transcription coactivator activity	1	1.12E-05	3	15	20	18	5785	0.32
16	sterol metabolic process	1	2.90E-05	3	9	33.34	42	5785	0.73
16	sterol biosynthetic process	1	1.26E-05	3	9	33.34	32	5785	0.56
17	mitochondrial part	1	5.05E-05	7	15	46.67	437	5785	7.56
17	hydrogen ion transporter activity	1	7.96E-06	4	15	26.67	53	5785	0.92
18	organelle inner membrane	1	2.00E-05	7	30	23.34	171	5785	2.96
18	organelle membrane	1	2.66E-05	12	30	40	615	5785	10.64
18	envelope	1	1.53E-05	10	30	33.34	390	5785	6.75
18	mitochondrial membrane	1	2.47E-05	8	30	26.67	246	5785	4.26
18	mitochondrial part	1	7.60E-09	14	30	46.67	437	5785	7.56
18	mitochondrial membrane part	1	7.68E-06	6	30	20	96	5785	1.66
18	respiratory chain complex III	1	1.47E-05	3	30	10	10	5785	0.18
19	growth	1	4.80E-06	5	12	41.67	137	5785	2.37
19	cell growth	1	4.05E-05	4	12	33.34	102	5785	1.77
19	filamentous growth	1	2.93E-05	4	12	33.34	94	5785	1.63
22	alcohol metabolic process	1	1.85E-05	4	7	57.15	160	5785	2.77
22	lipid biosynthetic process	1	6.07E-06	4	7	57.15	121	5785	2.1
22	sterol metabolic process	1	8.27E-08	4	7	57.15	42	5785	0.73
22	sterol biosynthetic process	1	2.67E-08	4	7	57.15	32	5785	0.56
23	DNA metabolic process	1	1.09E-06	8	12	66.67	501	5785	8.67
23	transcription	1	2.33E-05	7	12	58.34	517	5785	8.94
23	chromosome organization and biogenesis	1	3.67E-05	7	12	58.34	554	5785	9.58
23	DNA packaging	1	1.21E-07	7	12	58.34	238	5785	4.12
23	chromatin remodeling	1	7.26E-06	5	12	41.67	149	5785	2.58
23	regulation of transcription	1	3.18E-05	6	12	50	350	5785	6.06
23	transcription coactivator activity	1	5.47E-06	3	12	25	18	5785	0.32
24	transcriptional repressor activity	1	5.08E-05	3	10	30	45	5785	0.78
25	transcription factor binding	1	3.83E-05	3	10	30	41	5785	0.71
25	transcriptional repressor activity	1	5.08E-05	3	10	30	45	5785	0.78
25	transcription coactivator activity	1	3.00E-06	3	10	30	18	5785	0.32
26	transcriptional repressor activity	1	2.40E-05	3	8	37.5	45	5785	0.78
29	negative regulation of transcription from RNA polymerase II promoter	1	2.20E-05	3	7	42.86	51	5785	0.89
31	transcription factor binding	1	2.70E-05	3	9	33.34	41	5785	0.71
31	transcription coactivator activity	1	2.10E-06	3	9	33.34	18	5785	0.32
34	transcription factor binding	1	3.83E-05	3	10	30	41	5785	0.71
40	DNA metabolic process	1	2.74E-05	6	9	66.67	501	5785	8.67
40	transcription	1	3.29E-05	6	9	66.67	517	5785	8.94
40	DNA packaging	1	1.24E-05	5	9	55.56	238	5785	4.12
40	chromatin remodeling	1	4.82E-05	4	9	44.45	149	5785	2.58
46	protein binding	1	1.19E-05	6	9	66.67	434	5785	7.51
46	transcription factor binding	1	2.67E-07	4	9	44.45	41	5785	0.71
47	transcription factor binding	1	2.70E-05	3	9	33.34	41	5785	0.71
48	transcription factor binding	1	2.67E-07	4	9	44.45	41	5785	0.71
54	transcriptional activator activity	1	3.06E-06	3	4	75	54	5785	0.94
54	transcription factor binding	1	1.32E-06	3	4	75	41	5785	0.71
54	transcription coactivator activity	1	1.01E-07	3	4	75	18	5785	0.32
59	protein binding	1	3.13E-05	4	4	100	434	5785	7.51
59	transcriptional activator activity	1	3.06E-06	3	4	75	54	5785	0.94
59	chromatin assembly or disassembly	1	2.79E-05	3	4	75	112	5785	1.94
59	transcription factor binding	1	1.32E-06	3	4	75	41	5785	0.71
59	transcriptional repressor activity	1	1.75E-06	3	4	75	45	5785	0.78
59	transcription coactivator activity	1	1.01E-07	3	4	75	18	5785	0.32
60	transcription	1	3.11E-05	5	6	83.34	517	5785	8.94
60	DNA packaging	1	3.93E-05	4	6	66.67	238	5785	4.12
61	transcriptional activator activity	1	7.59E-06	3	5	60	54	5785	0.94
61	transcription factor binding	1	3.27E-06	3	5	60	41	5785	0.71
61	transcriptional repressor activity	1	4.35E-06	3	5	60	45	5785	0.78
61	transcription coactivator activity	1	2.52E-07	3	5	60	18	5785	0.32
63	transcription	1	3.11E-05	5	6	83.34	517	5785	8.94
63	DNA packaging	1	3.93E-05	4	6	66.67	238	5785	4.12
64	protein binding	1	4.30E-05	5	7	71.43	434	5785	7.51
67	DNA packaging	1	1.35E-05	4	5	80	238	5785	4.12
67	transcriptional repressor activity	1	4.35E-06	3	5	60	45	5785	0.78
68	developmental process	1	4.24E-05	5	5	100	774	5785	13.38
68	transcription factor binding	1	3.27E-06	3	5	60	41	5785	0.71
69	transcriptional repressor activity	1	4.35E-06	3	5	60	45	5785	0.78
70	regulation of metabolic process	1	4.15E-06	5	5	100	487	5785	8.42
70	regulation of cellular process	1	2.17E-05	5	5	100	677	5785	11.71
70	negative regulation of cellular process	1	9.35E-06	4	5	80	217	5785	3.76
74	sterol metabolic process	1	3.52E-06	3	5	60	42	5785	0.73
74	sterol biosynthetic process	1	1.53E-06	3	5	60	32	5785	0.56
75	transcriptional repressor activity	1	4.35E-06	3	5	60	45	5785	0.78
78	DNA metabolic process	1	5.56E-05	4	4	100	501	5785	8.67
78	transcription factor complex	1	4.36E-05	3	4	75	130	5785	2.25
78	DNA packaging	1	2.80E-06	4	4	100	238	5785	4.12
78	protein modification	1	5.22E-05	4	4	100	493	5785	8.53
78	histone modification	1	3.22E-08	4	4	100	79	5785	1.37
78	post-translational protein modification	1	1.51E-05	4	4	100	362	5785	6.26
78	"hydrolase activity, acting on carbon-nitrogen (but not peptide) bonds"	1	7.97E-06	3	4	75	74	5785	1.28
78	"hydrolase activity, acting on carbon-nitrogen (but not peptide) bonds, in linear amides"	1	2.13E-06	3	4	75	48	5785	0.83
78	histone deacetylase complex	1	4.52E-07	3	4	75	29	5785	0.51
78	Rpd3L complex	1	2.73E-08	3	4	75	12	5785	0.21
78	deacetylase activity	1	6.13E-07	3	4	75	32	5785	0.56
78	histone deacetylation	1	2.50E-07	3	4	75	24	5785	0.42
78	chromatin assembly or disassembly	1	2.79E-05	3	4	75	112	5785	1.94
78	gene silencing	1	1.39E-05	3	4	75	89	5785	1.54
78	chromatin silencing at telomere	1	2.57E-06	3	4	75	51	5785	0.89
78	chromatin silencing at silent mating-type cassette	1	4.52E-07	3	4	75	29	5785	0.51
78	chromatin silencing at rDNA	1	6.93E-08	3	4	75	16	5785	0.28
79	DNA metabolic process	1	5.56E-05	4	4	100	501	5785	8.67
79	DNA packaging	1	2.80E-06	4	4	100	238	5785	4.12
79	chromatin assembly or disassembly	1	2.79E-05	3	4	75	112	5785	1.94
83	biological regulation	1	1.17E-05	6	6	100	874	5785	15.11
83	regulation of biological quality	1	4.48E-05	4	6	66.67	246	5785	4.26
84	DNA metabolic process	1	4.10E-07	6	6	100	501	5785	8.67
84	transcription	1	3.11E-05	5	6	83.34	517	5785	8.94
84	chromosome organization and biogenesis	1	4.38E-05	5	6	83.34	554	5785	9.58
84	DNA packaging	1	6.56E-07	5	6	83.34	238	5785	4.12
84	chromatin remodeling	1	6.09E-06	4	6	66.67	149	5785	2.58
87	invasive growth (sensu Saccharomyces)	1	6.04E-06	3	6	50	40	5785	0.7
88	conjugation	1	2.86E-05	3	4	75	113	5785	1.96
91	growth	1	4.35E-06	4	6	66.67	137	5785	2.37
91	filamentous growth	1	9.57E-07	4	6	66.67	94	5785	1.63
91	invasive growth (sensu Saccharomyces)	1	6.04E-06	3	6	50	40	5785	0.7
92	transcriptional repressor activity	1	4.35E-06	3	5	60	45	5785	0.78
94	transcription regulator activity	1	4.40E-05	4	5	80	320	5785	5.54
94	transcriptional activator activity	1	7.59E-06	3	5	60	54	5785	0.94
94	transcription factor binding	1	3.27E-06	3	5	60	41	5785	0.71
94	transcriptional repressor activity	1	4.35E-06	3	5	60	45	5785	0.78
94	transcription coactivator activity	1	2.52E-07	3	5	60	18	5785	0.32
95	transcription factor complex	1	1.11E-05	3	3	100	130	5785	2.25
95	chromatin remodeling	1	1.68E-05	3	3	100	149	5785	2.58
95	histone modification	1	2.45E-06	3	3	100	79	5785	1.37
95	"hydrolase activity, acting on carbon-nitrogen (but not peptide) bonds"	1	2.01E-06	3	3	100	74	5785	1.28
95	"hydrolase activity, acting on carbon-nitrogen (but not peptide) bonds, in linear amides"	1	5.36E-07	3	3	100	48	5785	0.83
95	histone deacetylase complex	1	1.13E-07	3	3	100	29	5785	0.51
95	Rpd3L complex	1	6.82E-09	3	3	100	12	5785	0.21
95	deacetylase activity	1	1.54E-07	3	3	100	32	5785	0.56
95	histone deacetylation	1	6.28E-08	3	3	100	24	5785	0.42
95	negative regulation of cellular process	1	5.21E-05	3	3	100	217	5785	3.76
95	chromatin assembly or disassembly	1	7.07E-06	3	3	100	112	5785	1.94
95	negative regulation of transcription	1	1.58E-05	3	3	100	146	5785	2.53
95	gene silencing	1	3.52E-06	3	3	100	89	5785	1.54
95	chromatin silencing at telomere	1	6.46E-07	3	3	100	51	5785	0.89
95	chromatin silencing at silent mating-type cassette	1	1.13E-07	3	3	100	29	5785	0.51
95	chromatin silencing at rDNA	1	1.74E-08	3	3	100	16	5785	0.28
98	transcription factor binding	1	1.08E-08	4	5	80	41	5785	0.71
103	transcriptional activator activity	1	7.59E-06	3	5	60	54	5785	0.94
103	transcription factor binding	1	3.27E-06	3	5	60	41	5785	0.71
103	transcription coactivator activity	1	2.52E-07	3	5	60	18	5785	0.32
106	transcription factor binding	1	3.27E-06	3	5	60	41	5785	0.71
107	DNA metabolic process	1	2.66E-05	5	6	83.34	501	5785	8.67
107	transcription	1	3.11E-05	5	6	83.34	517	5785	8.94
107	nuclear lumen	1	3.33E-05	5	6	83.34	524	5785	9.06
107	nucleoplasm	1	3.16E-06	5	6	83.34	326	5785	5.64
107	chromosome organization and biogenesis	1	4.38E-05	5	6	83.34	554	5785	9.58
107	DNA packaging	1	6.56E-07	5	6	83.34	238	5785	4.12
107	chromatin remodeling	1	6.23E-08	5	6	83.34	149	5785	2.58
107	histone modification	1	4.76E-05	3	6	50	79	5785	1.37
107	"hydrolase activity, acting on carbon-nitrogen (but not peptide) bonds"	1	3.91E-05	3	6	50	74	5785	1.28
107	"hydrolase activity, acting on carbon-nitrogen (but not peptide) bonds, in linear amides"	1	1.05E-05	3	6	50	48	5785	0.83
107	histone deacetylase complex	1	2.24E-06	3	6	50	29	5785	0.51
107	Rpd3L complex	1	1.36E-07	3	6	50	12	5785	0.21
107	deacetylase activity	1	3.04E-06	3	6	50	32	5785	0.56
107	histone deacetylation	1	1.24E-06	3	6	50	24	5785	0.42
107	negative regulation of cellular process	1	2.72E-05	4	6	66.67	217	5785	3.76
107	chromatin assembly or disassembly	1	1.94E-06	4	6	66.67	112	5785	1.94
107	negative regulation of transcription	1	5.62E-06	4	6	66.67	146	5785	2.53
107	gene silencing	1	7.67E-07	4	6	66.67	89	5785	1.54
107	chromatin silencing at telomere	1	7.94E-08	4	6	66.67	51	5785	0.89
107	chromatin silencing at silent mating-type cassette	1	2.24E-06	3	6	50	29	5785	0.51
107	negative regulation of transcription from RNA polymerase II promoter	1	1.27E-05	3	6	50	51	5785	0.89
107	chromatin silencing at rDNA	1	3.46E-07	3	6	50	16	5785	0.28
108	transcriptional repressor activity	1	4.35E-06	3	5	60	45	5785	0.78
110	transcription regulator activity	1	4.40E-05	4	5	80	320	5785	5.54
110	transcriptional activator activity	1	7.59E-06	3	5	60	54	5785	0.94
110	transcription factor binding	1	3.27E-06	3	5	60	41	5785	0.71
110	transcriptional repressor activity	1	4.35E-06	3	5	60	45	5785	0.78
110	transcription coactivator activity	1	2.52E-07	3	5	60	18	5785	0.32
