# Supplementary material for: DeBi: Discovering Differentially Expressed Biclusters using a Frequent Itemset Approach
Source: Algorithms Mol Biol. 2011 Jun 23;6:18. doi: 10.1186/1748-7188-6-18 (PMC3152888; doi:10.1186/1748-7188-6-18)
Supplement: Additional file 3 — DeBi, BIMAX, ISA, OPSM, SAMBA and QUBIC biclustering results and GO term, TFBS enrichment analysis of the genes and conditions in biclusters on yeast data. [file 1748-7188-6-18-S3.ZIP › file3_yeast/enrichment/debi/debi.go.down.txt]

Set	Enriched Set	Enriched Value	Pvalue	Set Hits	Set Size	Set Hits (%)	Total Hits	Total Size	Total Hits (%)
1	oxidoreductase activity	1	4.14E-08	19	97	19.59	261	5785	4.52
1	biosynthetic process	1	2.03E-21	56	97	57.74	916	5785	15.84
1	response to drug	1	1.52E-04	9	97	9.28	119	5785	2.06
1	amine metabolic process	1	7.03E-41	46	97	47.43	219	5785	3.79
1	organic acid metabolic process	1	4.11E-42	52	97	53.61	303	5785	5.24
1	lyase activity	1	7.72E-07	10	97	10.31	81	5785	1.41
1	serine family amino acid metabolic process	1	2.51E-05	5	97	5.16	22	5785	0.39
1	sulfur metabolic process	1	4.79E-10	12	97	12.38	65	5785	1.13
1	sulfur amino acid metabolic process	1	3.53E-08	8	97	8.25	32	5785	0.56
1	homoserine metabolic process	1	1.52E-04	3	97	3.10	7	5785	0.13
1	amine biosynthetic process	1	5.07E-51	43	97	44.33	111	5785	1.92
1	glutamine family amino acid metabolic process	1	8.80E-14	13	97	13.41	43	5785	0.75
1	glutamine family amino acid biosynthetic process	1	3.48E-15	12	97	12.38	27	5785	0.47
1	ligase activity, forming carbon-nitrogen bonds	1	2.35E-04	7	97	7.22	75	5785	1.30
1	aromatic compound metabolic process	1	1.62E-09	11	97	11.35	57	5785	0.99
1	heterocycle metabolic process	1	2.31E-05	8	97	8.25	72	5785	1.25
1	vitamin metabolic process	1	1.26E-05	9	97	9.28	87	5785	1.51
1	cyclohydrolase activity	1	1.52E-04	3	97	3.10	7	5785	0.13
1	aromatic amino acid family metabolic process	1	7.94E-10	8	97	8.25	21	5785	0.37
1	aromatic compound biosynthetic process	1	5.08E-09	7	97	7.22	17	5785	0.30
1	biogenic amine biosynthetic process	1	1.90E-04	4	97	4.13	18	5785	0.32
1	histidine metabolic process	1	2.12E-06	5	97	5.16	14	5785	0.25
1	tryptophan metabolic process	1	1.44E-05	4	97	4.13	10	5785	0.18
1	oxidoreduction coenzyme metabolic process	1	3.14E-04	6	97	6.19	56	5785	0.97
1	nicotinamide metabolic process	1	6.13E-05	6	97	6.19	42	5785	0.73
1	NAD metabolic process	1	1.97E-05	5	97	5.16	21	5785	0.37
1	oxidoreductase activity, acting on the aldehyde or oxo group of donors, NAD or NADP as acceptor	1	1.50E-04	4	97	4.13	17	5785	0.30
1	oxidoreductase activity, acting on the CH-NH group of donors	1	6.54E-05	4	97	4.13	14	5785	0.25
1	aspartate family amino acid metabolic process	1	1.75E-16	15	97	15.47	45	5785	0.78
1	aspartate family amino acid biosynthetic process	1	5.79E-12	9	97	9.28	19	5785	0.33
1	lysine metabolic process	1	8.78E-06	4	97	4.13	9	5785	0.16
1	transferase activity, transferring aldehyde or ketonic groups	1	8.81E-05	3	97	3.10	6	5785	0.11
1	sulfur utilization	1	1.44E-05	4	97	4.13	10	5785	0.18
1	branched chain family amino acid metabolic process	1	4.51E-06	5	97	5.16	16	5785	0.28
1	carbon-nitrogen lyase activity	1	4.46E-05	3	97	3.10	5	5785	0.09
1	threonine metabolic process	1	2.41E-04	3	97	3.10	8	5785	0.14
1	transaminase activity	1	1.33E-07	6	97	6.19	16	5785	0.28
1	serine family amino acid biosynthetic process	1	3.32E-05	4	97	4.13	12	5785	0.21
1	methionine metabolic process	1	1.86E-09	8	97	8.25	23	5785	0.40
1	arginine metabolic process	1	3.31E-13	9	97	9.28	15	5785	0.26
1	nonprotein amino acid metabolic process	1	1.43E-07	5	97	5.16	9	5785	0.16
1	nonprotein amino acid biosynthetic process	1	8.81E-05	3	97	3.10	6	5785	0.11
1	arginine biosynthetic process	1	7.09E-16	9	97	9.28	10	5785	0.18
1	ornithine metabolic process	1	1.09E-06	4	97	4.13	6	5785	0.11
1	sulfur compound biosynthetic process	1	8.61E-06	5	97	5.16	18	5785	0.32
1	sulfur amino acid biosynthetic process	1	1.44E-05	4	97	4.13	10	5785	0.18
1	carbon-nitrogen ligase activity, with glutamine as amido-N-donor	1	1.44E-05	4	97	4.13	10	5785	0.18
2	cell wall	1	1.75E-08	12	87	13.80	98	5785	1.70
2	regulation of catalytic activity	1	2.48E-05	6	87	6.90	40	5785	0.70
2	kinase regulator activity	1	5.62E-05	6	87	6.90	46	5785	0.80
2	cyclin-dependent protein kinase regulator activity	1	1.48E-05	5	87	5.75	22	5785	0.39
2	regulation of cyclin-dependent protein kinase activity	1	1.23E-06	5	87	5.75	14	5785	0.25
2	regulation of kinase activity	1	1.86E-05	5	87	5.75	23	5785	0.40
2	chromatin	1	6.37E-05	6	87	6.90	47	5785	0.82
2	nucleosome	1	5.00E-07	5	87	5.75	12	5785	0.21
2	glycerophospholipid metabolic process	1	1.73E-04	6	87	6.90	56	5785	0.97
2	glycerophospholipid biosynthetic process	1	1.56E-04	5	87	5.75	35	5785	0.61
2	nucleotide-sugar metabolic process	1	3.22E-05	3	87	3.45	5	5785	0.09
2	phosphatidylcholine biosynthetic process	1	1.10E-04	3	87	3.45	7	5785	0.13
2	phosphatidylcholine metabolic process	1	2.59E-04	3	87	3.45	9	5785	0.16
3	generation of precursor metabolites and energy	1	1.90E-05	17	100	17	311	5785	5.38
3	cell wall	1	6.01E-06	10	100	10	98	5785	1.70
3	protein targeting to ER	1	2.26E-04	5	100	5	33	5785	0.58
3	intracellular protein transport across a membrane	1	2.53E-05	4	100	4	11	5785	0.20
3	organic acid metabolic process	1	7.24E-07	19	100	19	303	5785	5.24
3	hexose metabolic process	1	1.36E-07	11	100	11	83	5785	1.44
3	alcohol metabolic process	1	1.00E-08	16	100	16	160	5785	2.77
3	monocarboxylic acid metabolic process	1	5.31E-06	11	100	11	119	5785	2.06
3	glucose metabolic process	1	9.10E-07	9	100	9	62	5785	1.08
3	pyruvate metabolic process	1	6.13E-09	9	100	9	36	5785	0.63
3	carbohydrate catabolic process	1	4.94E-06	8	100	8	57	5785	0.99
3	glycolysis	1	5.15E-08	7	100	7	22	5785	0.39
3	hexose catabolic process	1	9.63E-08	8	100	8	35	5785	0.61
3	fermentation	1	1.00E-05	5	100	5	18	5785	0.32
3	glycolytic fermentation	1	2.64E-04	3	100	3	8	5785	0.14
3	gluconeogenesis	1	6.88E-05	5	100	5	26	5785	0.45
3	alcohol biosynthetic process	1	1.10E-06	7	100	7	33	5785	0.58
3	alcohol dehydrogenase activity	1	9.65E-05	3	100	3	6	5785	0.11
3	ethanol metabolic process	1	2.53E-05	4	100	4	11	5785	0.20
4	generation of precursor metabolites and energy	1	5.79E-07	21	115	18.27	311	5785	5.38
4	oxidoreductase activity	1	2.87E-08	21	115	18.27	261	5785	4.52
4	coenzyme metabolic process	1	3.45E-07	14	115	12.18	135	5785	2.34
4	cofactor metabolic process	1	4.56E-06	14	115	12.18	167	5785	2.89
4	organic acid metabolic process	1	6.47E-06	19	115	16.53	303	5785	5.24
4	carbohydrate metabolic process	1	9.68E-06	15	115	13.05	203	5785	3.51
4	hexose metabolic process	1	3.39E-05	9	115	7.83	83	5785	1.44
4	alcohol metabolic process	1	4.81E-07	15	115	13.05	160	5785	2.77
4	monocarboxylic acid metabolic process	1	1.12E-04	10	115	8.70	119	5785	2.06
4	glucose metabolic process	1	2.97E-06	9	115	7.83	62	5785	1.08
4	pyruvate metabolic process	1	6.48E-05	6	115	5.22	36	5785	0.63
4	carbohydrate catabolic process	1	1.19E-04	7	115	6.09	57	5785	0.99
4	glycolysis	1	5.72E-05	5	115	4.35	22	5785	0.39
4	hexose catabolic process	1	5.49E-05	6	115	5.22	35	5785	0.61
4	glutamate metabolic process	1	1.04E-05	5	115	4.35	16	5785	0.28
4	glutamine family amino acid metabolic process	1	1.81E-04	6	115	5.22	43	5785	0.75
4	glutamine family amino acid biosynthetic process	1	1.14E-05	6	115	5.22	27	5785	0.47
4	oxidoreduction coenzyme metabolic process	1	1.22E-05	8	115	6.96	56	5785	0.97
4	nicotinamide metabolic process	1	1.55E-05	7	115	6.09	42	5785	0.73
4	NAD metabolic process	1	2.30E-06	6	115	5.22	21	5785	0.37
4	gluconeogenesis	1	1.34E-04	5	115	4.35	26	5785	0.45
4	alcohol biosynthetic process	1	2.85E-06	7	115	6.09	33	5785	0.58
4	alcohol dehydrogenase activity	1	2.16E-06	4	115	3.48	6	5785	0.11
4	NADH oxidation	1	1.20E-06	5	115	4.35	11	5785	0.20
4	NADH metabolic process	1	4.94E-06	5	115	4.35	14	5785	0.25
4	protein disulfide isomerase activity	1	7.43E-05	3	115	2.61	5	5785	0.09
5	cell wall	1	1.20E-06	10	84	11.91	98	5785	1.70
5	chromosome	1	3.13E-04	11	84	13.10	221	5785	3.83
5	DNA replication	1	1.97E-04	8	84	9.53	112	5785	1.94
6	oxidoreductase activity	1	1.17E-06	14	67	20.90	261	5785	4.52
6	biosynthetic process	1	1.95E-15	39	67	58.21	916	5785	15.84
6	response to drug	1	8.56E-07	10	67	14.93	119	5785	2.06
6	amine metabolic process	1	5.24E-33	35	67	52.24	219	5785	3.79
6	organic acid metabolic process	1	1.70E-36	41	67	61.20	303	5785	5.24
6	lyase activity	1	3.48E-06	8	67	11.95	81	5785	1.41
6	sulfur metabolic process	1	6.56E-18	16	67	23.89	65	5785	1.13
6	sulfur amino acid metabolic process	1	2.28E-14	11	67	16.42	32	5785	0.56
6	carbon-oxygen lyase activity	1	5.12E-05	5	67	7.47	36	5785	0.63
6	amine biosynthetic process	1	7.27E-39	32	67	47.77	111	5785	1.92
6	glutamine family amino acid metabolic process	1	3.08E-11	10	67	14.93	43	5785	0.75
6	glutamine family amino acid biosynthetic process	1	1.56E-13	10	67	14.93	27	5785	0.47
6	aspartate family amino acid metabolic process	1	1.09E-15	13	67	19.41	45	5785	0.78
6	aspartate family amino acid biosynthetic process	1	4.63E-08	6	67	8.96	19	5785	0.33
6	lysine metabolic process	1	1.19E-04	3	67	4.48	9	5785	0.16
6	sulfur utilization	1	3.89E-10	6	67	8.96	10	5785	0.18
6	branched chain family amino acid metabolic process	1	7.09E-07	5	67	7.47	16	5785	0.28
6	hydro-lyase activity	1	2.36E-04	4	67	5.98	27	5785	0.47
6	serine family amino acid biosynthetic process	1	3.03E-04	3	67	4.48	12	5785	0.21
6	methionine metabolic process	1	2.20E-14	10	67	14.93	23	5785	0.40
6	arginine metabolic process	1	1.27E-12	8	67	11.95	15	5785	0.26
6	nonprotein amino acid metabolic process	1	2.18E-08	5	67	7.47	9	5785	0.16
6	nonprotein amino acid biosynthetic process	1	2.90E-05	3	67	4.48	6	5785	0.11
6	arginine biosynthetic process	1	9.31E-15	8	67	11.95	10	5785	0.18
6	ornithine metabolic process	1	2.42E-07	4	67	5.98	6	5785	0.11
6	sulfur compound biosynthetic process	1	5.84E-10	7	67	10.45	18	5785	0.32
6	methionine biosynthetic process	1	2.90E-05	3	67	4.48	6	5785	0.11
6	sulfur amino acid biosynthetic process	1	3.89E-10	6	67	8.96	10	5785	0.18
7	vacuole	1	1.37E-04	6	25	24	194	5785	3.36
7	phosphoric ester hydrolase activity	1	3.30E-06	6	25	24	101	5785	1.75
7	vacuole fusion, non-autophagic	1	1.36E-04	3	25	12	24	5785	0.42
7	acid phosphatase activity	1	1.35E-09	4	25	16	5	5785	0.09
8	generation of precursor metabolites and energy	1	3.25E-05	15	84	17.86	311	5785	5.38
8	biosynthetic process	1	5.85E-06	30	84	35.72	916	5785	15.84
8	macromolecule biosynthetic process	1	1.01E-04	20	84	23.81	558	5785	9.65
8	cell wall	1	1.16E-08	12	84	14.29	98	5785	1.70
8	carbohydrate metabolic process	1	1.48E-04	11	84	13.10	203	5785	3.51
8	hexose metabolic process	1	2.55E-06	9	84	10.72	83	5785	1.44
8	alcohol metabolic process	1	5.15E-08	14	84	16.67	160	5785	2.77
8	biopolymer glycosylation	1	7.26E-05	7	84	8.34	72	5785	1.25
8	monocarboxylic acid metabolic process	1	4.91E-05	9	84	10.72	119	5785	2.06
8	glucose metabolic process	1	2.73E-05	7	84	8.34	62	5785	1.08
8	pyruvate metabolic process	1	6.28E-07	7	84	8.34	36	5785	0.63
8	carbohydrate catabolic process	1	1.57E-04	6	84	7.15	57	5785	0.99
8	glycolysis	1	1.24E-05	5	84	5.96	22	5785	0.39
8	hexose catabolic process	1	9.07E-06	6	84	7.15	35	5785	0.61
8	carbohydrate biosynthetic process	1	4.55E-05	7	84	8.34	67	5785	1.16
8	gluconeogenesis	1	2.96E-05	5	84	5.96	26	5785	0.45
8	alcohol biosynthetic process	1	1.46E-08	8	84	9.53	33	5785	0.58
8	structural constituent of cell wall	1	2.68E-05	4	84	4.77	13	5785	0.23
8	nucleotide-sugar metabolic process	1	2.89E-05	3	84	3.58	5	5785	0.09
9	response to stimulus	1	1.42E-09	18	31	58.07	710	5785	12.28
9	cell wall	1	1.51E-04	5	31	16.13	98	5785	1.70
9	cell division	1	1.96E-18	20	31	64.52	320	5785	5.54
9	reproduction	1	6.57E-19	20	31	64.52	303	5785	5.24
9	response to chemical stimulus	1	1.35E-13	17	31	54.84	346	5785	5.99
9	biological regulation	1	2.84E-04	13	31	41.94	874	5785	15.11
9	regulation of cellular process	1	1.90E-05	13	31	41.94	677	5785	11.71
9	site of polarized growth	1	2.65E-09	10	31	32.26	149	5785	2.58
9	cell projection	1	4.82E-11	8	31	25.81	45	5785	0.78
9	mating projection tip	1	4.22E-12	8	31	25.81	34	5785	0.59
9	cell morphogenesis	1	3.25E-06	9	31	29.04	244	5785	4.22
9	cell communication	1	1.38E-05	8	31	25.81	219	5785	3.79
9	cell surface receptor linked signal transduction	1	4.13E-06	5	31	16.13	47	5785	0.82
9	conjugation	1	8.12E-26	19	31	61.30	113	5785	1.96
9	response to pheromone during conjugation with cellular fusion	1	1.81E-15	11	31	35.49	56	5785	0.97
9	response to pheromone	1	5.52E-24	17	31	54.84	88	5785	1.53
9	cellular morphogenesis during conjugation	1	1.49E-04	3	31	9.68	20	5785	0.35
9	regulation of conjugation	1	1.92E-07	5	31	16.13	26	5785	0.45
9	plasma membrane part	1	2.85E-04	4	31	12.91	61	5785	1.06
9	cell projection biogenesis	1	7.66E-06	3	31	9.68	8	5785	0.14
10	biosynthetic process	1	4.42E-05	26	75	34.67	916	5785	15.84
10	non-membrane-bound organelle	1	3.13E-08	32	75	42.67	927	5785	16.03
10	macromolecule biosynthetic process	1	4.61E-06	21	75	28	558	5785	9.65
10	translation	1	1.47E-07	19	75	25.34	372	5785	6.44
10	ribonucleoprotein complex	1	5.00E-06	20	75	26.67	514	5785	8.89
10	ribosome	1	4.49E-06	16	75	21.34	337	5785	5.83
10	structural constituent of ribosome	1	5.00E-07	14	75	18.67	216	5785	3.74
10	cytosol	1	1.54E-05	15	75	20	329	5785	5.69
10	cell wall	1	3.37E-05	8	75	10.67	98	5785	1.70
10	cytosolic part	1	9.01E-09	15	75	20	185	5785	3.20
10	hydrolase activity, acting on glycosyl bonds	1	1.41E-05	6	75	8	42	5785	0.73
10	bud	1	3.05E-07	12	75	16	147	5785	2.55
10	chromatin	1	1.92E-06	7	75	9.34	47	5785	0.82
10	nucleosome	1	2.36E-07	5	75	6.67	12	5785	0.21
10	large ribosomal subunit	1	5.97E-06	10	75	13.34	131	5785	2.27
10	cytosolic large ribosomal subunit (sensu Eukaryota)	1	1.31E-07	10	75	13.34	87	5785	1.51
10	glucosidase activity	1	1.91E-04	4	75	5.34	23	5785	0.40
10	beta-glucosidase activity	1	1.12E-04	3	75	4	8	5785	0.14
10	cytokinesis, completion of separation	1	8.86E-07	4	75	5.34	7	5785	0.13
10	cell separation during cytokinesis	1	3.13E-06	4	75	5.34	9	5785	0.16
11	cell wall	1	4.87E-09	12	78	15.39	98	5785	1.70
11	regulation of catalytic activity	1	1.78E-04	5	78	6.42	40	5785	0.70
11	regulation of cyclin-dependent protein kinase activity	1	2.76E-05	4	78	5.13	14	5785	0.25
11	regulation of kinase activity	1	2.23E-04	4	78	5.13	23	5785	0.40
11	mannose metabolic process	1	4.58E-05	3	78	3.85	6	5785	0.11
11	nucleotide-sugar metabolic process	1	2.31E-05	3	78	3.85	5	5785	0.09
12	non-membrane-bound organelle	1	1.04E-09	38	88	43.19	927	5785	16.03
12	mitochondrial lumen	1	1.62E-04	10	88	11.37	163	5785	2.82
12	macromolecule biosynthetic process	1	2.02E-05	22	88	25	558	5785	9.65
12	translation	1	4.69E-07	20	88	22.73	372	5785	6.44
12	ribonucleoprotein complex	1	6.38E-05	20	88	22.73	514	5785	8.89
12	ribosome	1	2.16E-06	18	88	20.46	337	5785	5.83
12	organellar ribosome	1	2.07E-04	7	88	7.96	81	5785	1.41
12	structural constituent of ribosome	1	1.09E-07	16	88	18.19	216	5785	3.74
12	nucleosome	1	5.29E-07	5	88	5.69	12	5785	0.21
12	large ribosomal subunit	1	2.53E-05	10	88	11.37	131	5785	2.27
13	non-membrane-bound organelle	1	1.94E-06	23	53	43.40	927	5785	16.03
13	cell wall	1	2.44E-04	6	53	11.33	98	5785	1.70
13	hydrolase activity, acting on glycosyl bonds	1	3.50E-05	5	53	9.44	42	5785	0.73
13	chromatin	1	6.10E-05	5	53	9.44	47	5785	0.82
13	nucleosome	1	2.94E-06	4	53	7.55	12	5785	0.21
13	cytokinesis, completion of separation	1	2.48E-05	3	53	5.67	7	5785	0.13
13	cell separation during cytokinesis	1	5.87E-05	3	53	5.67	9	5785	0.16
14	non-membrane-bound organelle	1	7.59E-06	29	80	36.25	927	5785	16.03
14	ribosome biogenesis and assembly	1	1.21E-06	17	80	21.25	321	5785	5.55
14	nuclear part	1	6.34E-05	27	80	33.75	924	5785	15.98
14	cell wall	1	7.55E-07	10	80	12.50	98	5785	1.70
14	hydrolase activity, acting on glycosyl bonds	1	2.54E-04	5	80	6.25	42	5785	0.73
14	site of polarized growth	1	1.91E-04	9	80	11.25	149	5785	2.58
14	bud neck	1	1.40E-04	8	80	10	112	5785	1.94
14	bud	1	7.89E-08	13	80	16.25	147	5785	2.55
14	nucleolus	1	5.39E-05	12	80	15	226	5785	3.91
14	ribosomal large subunit biogenesis and assembly	1	2.10E-04	6	80	7.50	63	5785	1.09
14	chromosome	1	2.02E-04	11	80	13.75	221	5785	3.83
14	nuclear chromosome part	1	2.22E-04	9	80	11.25	152	5785	2.63
14	chromatin	1	2.99E-06	7	80	8.75	47	5785	0.82
14	nucleosome	1	3.27E-07	5	80	6.25	12	5785	0.21
14	ATP-dependent helicase activity	1	3.17E-04	5	80	6.25	44	5785	0.77
14	RNA helicase activity	1	2.54E-04	5	80	6.25	42	5785	0.73
14	RNA-dependent ATPase activity	1	3.42E-05	5	80	6.25	28	5785	0.49
14	cytokinesis, completion of separation	1	8.57E-05	3	80	3.75	7	5785	0.13
14	cell separation during cytokinesis	1	2.02E-04	3	80	3.75	9	5785	0.16
15	oxidoreductase activity	1	1.50E-04	11	66	16.67	261	5785	4.52
15	protein disulfide isomerase activity	1	1.40E-05	3	66	4.55	5	5785	0.09
16	biosynthetic process	1	4.79E-05	23	63	36.51	916	5785	15.84
16	non-membrane-bound organelle	1	1.04E-14	37	63	58.74	927	5785	16.03
16	macromolecule biosynthetic process	1	3.93E-06	19	63	30.16	558	5785	9.65
16	translation	1	4.18E-08	18	63	28.58	372	5785	6.44
16	ribosome biogenesis and assembly	1	1.43E-04	12	63	19.05	321	5785	5.55
16	ribonucleoprotein complex	1	4.43E-08	21	63	33.34	514	5785	8.89
16	ribosome	1	1.23E-09	19	63	30.16	337	5785	5.83
16	small ribosomal subunit	1	7.25E-06	8	63	12.70	95	5785	1.65
16	structural constituent of ribosome	1	6.29E-11	17	63	26.99	216	5785	3.74
16	cytosol	1	1.54E-06	15	63	23.81	329	5785	5.69
16	cytosolic part	1	6.78E-09	14	63	22.23	185	5785	3.20
16	nuclear chromosome part	1	2.15E-04	8	63	12.70	152	5785	2.63
16	chromatin	1	9.92E-06	6	63	9.53	47	5785	0.82
16	nucleosome	1	9.74E-08	5	63	7.94	12	5785	0.21
16	large ribosomal subunit	1	1.19E-07	11	63	17.47	131	5785	2.27
16	cytosolic large ribosomal subunit (sensu Eukaryota)	1	3.15E-07	9	63	14.29	87	5785	1.51
16	cytokinesis, completion of separation	1	4.18E-05	3	63	4.77	7	5785	0.13
16	cell separation during cytokinesis	1	9.87E-05	3	63	4.77	9	5785	0.16
17	membrane lipid metabolic process	1	2.28E-04	5	28	17.86	119	5785	2.06
17	phospholipid biosynthetic process	1	1.01E-04	4	28	14.29	52	5785	0.90
17	glycerophospholipid metabolic process	1	1.36E-04	4	28	14.29	56	5785	0.97
17	glycerophospholipid biosynthetic process	1	2.07E-05	4	28	14.29	35	5785	0.61
17	phosphatidylcholine biosynthetic process	1	3.51E-06	3	28	10.72	7	5785	0.13
17	phosphatidylcholine metabolic process	1	8.37E-06	3	28	10.72	9	5785	0.16
18	biosynthetic process	1	3.38E-18	39	59	66.11	916	5785	15.84
18	non-membrane-bound organelle	1	2.24E-22	43	59	72.89	927	5785	16.03
18	macromolecule biosynthetic process	1	5.89E-25	38	59	64.41	558	5785	9.65
18	translation	1	9.06E-29	36	59	61.02	372	5785	6.44
18	ribosome biogenesis and assembly	1	1.47E-05	13	59	22.04	321	5785	5.55
18	ribosome assembly	1	3.43E-05	6	59	10.17	62	5785	1.08
18	ribonucleoprotein complex	1	2.75E-26	38	59	64.41	514	5785	8.89
18	ribosome	1	8.50E-32	37	59	62.72	337	5785	5.83
18	small ribosomal subunit	1	1.66E-17	17	59	28.82	95	5785	1.65
18	structural constituent of ribosome	1	6.53E-36	35	59	59.33	216	5785	3.74
18	ribosomal small subunit assembly and maintenance	1	2.68E-04	3	59	5.09	13	5785	0.23
18	cytosol	1	3.43E-32	37	59	62.72	329	5785	5.69
18	cytosolic part	1	3.49E-40	36	59	61.02	185	5785	3.20
18	eukaryotic 48S initiation complex	1	6.01E-21	17	59	28.82	62	5785	1.08
18	large ribosomal subunit	1	9.61E-18	19	59	32.21	131	5785	2.27
18	cytosolic large ribosomal subunit (sensu Eukaryota)	1	2.56E-21	19	59	32.21	87	5785	1.51
19	biosynthetic process	1	6.69E-07	29	73	39.73	916	5785	15.84
19	non-membrane-bound organelle	1	1.40E-13	39	73	53.43	927	5785	16.03
19	macromolecule biosynthetic process	1	6.55E-09	25	73	34.25	558	5785	9.65
19	translation	1	7.75E-12	24	73	32.88	372	5785	6.44
19	ribonucleoprotein complex	1	2.01E-10	26	73	35.62	514	5785	8.89
19	ribosome	1	9.03E-13	24	73	32.88	337	5785	5.83
19	small ribosomal subunit	1	2.00E-08	11	73	15.07	95	5785	1.65
19	structural constituent of ribosome	1	7.70E-14	21	73	28.77	216	5785	3.74
19	cytosol	1	1.92E-09	20	73	27.40	329	5785	5.69
19	cytosolic part	1	4.41E-14	20	73	27.40	185	5785	3.20
19	eukaryotic 48S initiation complex	1	3.46E-09	10	73	13.70	62	5785	1.08
19	chromatin	1	2.83E-04	5	73	6.85	47	5785	0.82
19	nucleosome	1	2.06E-07	5	73	6.85	12	5785	0.21
19	large ribosomal subunit	1	5.68E-07	11	73	15.07	131	5785	2.27
19	cytosolic large ribosomal subunit (sensu Eukaryota)	1	1.00E-07	10	73	13.70	87	5785	1.51
19	cytokinesis, completion of separation	1	6.51E-05	3	73	4.11	7	5785	0.13
19	cell separation during cytokinesis	1	1.53E-04	3	73	4.11	9	5785	0.16
20	cell division	1	1.90E-05	6	12	50	320	5785	5.54
20	reproduction	1	1.39E-05	6	12	50	303	5785	5.24
20	response to chemical stimulus	1	2.98E-05	6	12	50	346	5785	5.99
20	cell surface receptor linked signal transduction	1	1.05E-04	3	12	25	47	5785	0.82
20	conjugation	1	4.08E-08	6	12	50	113	5785	1.96
20	response to pheromone during conjugation with cellular fusion	1	3.68E-06	4	12	33.34	56	5785	0.97
20	response to pheromone	1	8.96E-09	6	12	50	88	5785	1.53
20	regulation of conjugation	1	1.73E-05	3	12	25	26	5785	0.45
20	plasma membrane part	1	2.29E-04	3	12	25	61	5785	1.06
21	nucleic acid binding	1	8.27E-05	16	65	24.62	496	5785	8.58
21	RNA metabolic process	1	1.45E-09	31	65	47.70	917	5785	15.86
21	RNA processing	1	5.19E-19	29	65	44.62	350	5785	6.06
21	RNA binding	1	2.20E-04	10	65	15.39	231	5785	4
21	organelle lumen	1	4.60E-12	31	65	47.70	736	5785	12.73
21	non-membrane-bound organelle	1	2.88E-13	36	65	55.39	927	5785	16.03
21	ribosome biogenesis and assembly	1	6.55E-41	44	65	67.70	321	5785	5.55
21	protein-RNA complex assembly	1	1.54E-07	11	65	16.93	130	5785	2.25
21	ribosome assembly	1	1.07E-09	10	65	15.39	62	5785	1.08
21	nuclear part	1	6.26E-16	39	65	60	924	5785	15.98
21	nuclear lumen	1	3.63E-16	31	65	47.70	524	5785	9.06
21	pyrophosphatase activity	1	2.14E-04	11	65	16.93	276	5785	4.78
21	nucleolus	1	3.90E-23	28	65	43.08	226	5785	3.91
21	rRNA processing	1	5.18E-27	28	65	43.08	166	5785	2.87
21	ribosomal large subunit biogenesis and assembly	1	8.37E-17	15	65	23.08	63	5785	1.09
21	ATPase activity, coupled	1	1.30E-04	8	65	12.31	137	5785	2.37
21	nucleolar part	1	1.30E-04	7	65	10.77	102	5785	1.77
21	ribosome export from nucleus	1	5.52E-06	5	65	7.70	24	5785	0.42
21	protein export from nucleus	1	2.42E-04	5	65	7.70	51	5785	0.89
21	nucleosome	1	6.72E-06	4	65	6.16	12	5785	0.21
21	35S primary transcript processing	1	2.16E-15	15	65	23.08	77	5785	1.34
21	small nucleolar ribonucleoprotein complex	1	3.69E-05	6	65	9.24	57	5785	0.99
21	snoRNA binding	1	1.23E-05	5	65	7.70	28	5785	0.49
21	helicase activity	1	2.48E-07	9	65	13.85	82	5785	1.42
21	ATP-dependent helicase activity	1	2.10E-08	8	65	12.31	44	5785	0.77
21	RNA helicase activity	1	5.37E-10	9	65	13.85	42	5785	0.73
21	ribosomal large subunit assembly and maintenance	1	3.35E-10	9	65	13.85	40	5785	0.70
21	RNA-dependent ATPase activity	1	4.25E-10	8	65	12.31	28	5785	0.49
21	processing of 20S pre-rRNA	1	3.62E-16	13	65	20	43	5785	0.75
22	translational elongation	1	2.16E-04	3	35	8.58	20	5785	0.35
23	generation of precursor metabolites and energy	1	1.78E-05	11	45	24.45	311	5785	5.38
23	vacuole	1	1.39E-05	9	45	20	194	5785	3.36
23	lytic vacuole	1	1.48E-04	7	45	15.56	152	5785	2.63
23	catabolic process	1	1.79E-04	11	45	24.45	400	5785	6.92
23	carbohydrate metabolic process	1	2.00E-05	9	45	20	203	5785	3.51
23	glucose metabolic process	1	1.05E-04	5	45	11.12	62	5785	1.08
23	carbohydrate kinase activity	1	2.77E-04	3	45	6.67	17	5785	0.30
23	serine-type peptidase activity	1	2.40E-05	3	45	6.67	8	5785	0.14
23	vacuolar protein catabolic process	1	1.01E-06	4	45	8.89	11	5785	0.20
23	vacuolar lumen	1	1.51E-05	3	45	6.67	7	5785	0.13
24	non-membrane-bound organelle	1	5.08E-05	19	47	40.43	927	5785	16.03
24	ribosome biogenesis and assembly	1	6.24E-06	12	47	25.54	321	5785	5.55
25	amine metabolic process	1	4.70E-05	7	27	25.93	219	5785	3.79
25	organic acid metabolic process	1	4.78E-05	8	27	29.63	303	5785	5.24
25	branched chain family amino acid metabolic process	1	6.59E-07	4	27	14.82	16	5785	0.28
26	biosynthetic process	1	1.46E-18	37	53	69.82	916	5785	15.84
26	non-membrane-bound organelle	1	2.28E-24	42	53	79.25	927	5785	16.03
26	macromolecule biosynthetic process	1	6.43E-25	36	53	67.93	558	5785	9.65
26	translation	1	2.73E-28	34	53	64.16	372	5785	6.44
26	ribosome biogenesis and assembly	1	2.36E-05	12	53	22.65	321	5785	5.55
26	ribonucleoprotein complex	1	7.64E-25	35	53	66.04	514	5785	8.89
26	ribosome	1	9.05E-30	34	53	64.16	337	5785	5.83
26	small ribosomal subunit	1	1.45E-07	9	53	16.99	95	5785	1.65
26	structural constituent of ribosome	1	3.24E-33	32	53	60.38	216	5785	3.74
26	cytosol	1	1.23E-28	33	53	62.27	329	5785	5.69
26	cytosolic part	1	1.66E-35	32	53	60.38	185	5785	3.20
26	eukaryotic 48S initiation complex	1	6.65E-08	8	53	15.10	62	5785	1.08
26	large ribosomal subunit	1	1.70E-26	24	53	45.29	131	5785	2.27
26	cytosolic large ribosomal subunit (sensu Eukaryota)	1	3.24E-31	24	53	45.29	87	5785	1.51
27	RNA processing	1	2.17E-04	11	52	21.16	350	5785	6.06
27	organelle lumen	1	1.43E-04	17	52	32.70	736	5785	12.73
27	non-membrane-bound organelle	1	1.29E-06	23	52	44.24	927	5785	16.03
27	ribosome biogenesis and assembly	1	3.24E-17	24	52	46.16	321	5785	5.55
27	nuclear part	1	2.68E-07	24	52	46.16	924	5785	15.98
27	nuclear lumen	1	7.73E-06	16	52	30.77	524	5785	9.06
27	nucleolus	1	6.10E-09	14	52	26.93	226	5785	3.91
27	rRNA processing	1	1.70E-07	11	52	21.16	166	5785	2.87
27	ribosomal large subunit biogenesis and assembly	1	1.18E-06	7	52	13.47	63	5785	1.09
27	35S primary transcript processing	1	5.72E-05	6	52	11.54	77	5785	1.34
27	helicase activity	1	8.16E-05	6	52	11.54	82	5785	1.42
27	ATP-dependent helicase activity	1	4.02E-05	5	52	9.62	44	5785	0.77
27	RNA helicase activity	1	1.61E-06	6	52	11.54	42	5785	0.73
27	RNA-dependent ATPase activity	1	4.05E-06	5	52	9.62	28	5785	0.49
28	cell wall	1	1.78E-05	7	50	14	98	5785	1.70
29	non-membrane-bound organelle	1	2.43E-08	24	47	51.07	927	5785	16.03
29	ribosome	1	2.94E-04	10	47	21.28	337	5785	5.83
29	structural constituent of ribosome	1	4.72E-05	9	47	19.15	216	5785	3.74
29	cytosolic part	1	1.37E-05	9	47	19.15	185	5785	3.20
29	nucleosome	1	1.05E-04	3	47	6.39	12	5785	0.21
29	cytosolic large ribosomal subunit (sensu Eukaryota)	1	6.37E-05	6	47	12.77	87	5785	1.51
30	non-membrane-bound organelle	1	1.40E-08	24	46	52.18	927	5785	16.03
30	macromolecule biosynthetic process	1	2.76E-04	13	46	28.27	558	5785	9.65
30	translation	1	2.21E-05	12	46	26.09	372	5785	6.44
30	ribonucleoprotein complex	1	2.65E-05	14	46	30.44	514	5785	8.89
30	ribosome	1	1.73E-07	14	46	30.44	337	5785	5.83
30	structural constituent of ribosome	1	6.43E-07	11	46	23.92	216	5785	3.74
30	cytosol	1	2.00E-04	10	46	21.74	329	5785	5.69
30	cytosolic part	1	1.31E-06	10	46	21.74	185	5785	3.20
30	hydrolase activity, acting on glycosyl bonds	1	1.74E-05	5	46	10.87	42	5785	0.73
30	chromatin	1	1.52E-06	6	46	13.05	47	5785	0.82
30	nucleosome	1	1.65E-06	4	46	8.70	12	5785	0.21
30	large ribosomal subunit	1	5.12E-08	10	46	21.74	131	5785	2.27
30	cytosolic large ribosomal subunit (sensu Eukaryota)	1	1.81E-08	9	46	19.57	87	5785	1.51
30	cytokinesis, completion of separation	1	1.61E-05	3	46	6.53	7	5785	0.13
30	cell separation during cytokinesis	1	3.82E-05	3	46	6.53	9	5785	0.16
31	cell wall	1	4.47E-08	7	22	31.82	98	5785	1.70
31	structural constituent of cell wall	1	1.33E-05	3	22	13.64	13	5785	0.23
32	organic acid metabolic process	1	6.76E-05	10	44	22.73	303	5785	5.24
32	alcohol metabolic process	1	1.76E-04	7	44	15.91	160	5785	2.77
32	monocarboxylic acid metabolic process	1	2.42E-06	8	44	18.19	119	5785	2.06
32	pyruvate metabolic process	1	2.23E-07	6	44	13.64	36	5785	0.63
32	hexose catabolic process	1	1.28E-04	4	44	9.10	35	5785	0.61
32	fermentation	1	3.09E-04	3	44	6.82	18	5785	0.32
33	ribosome biogenesis and assembly	1	7.22E-05	8	27	29.63	321	5785	5.55
33	translational elongation	1	9.81E-05	3	27	11.12	20	5785	0.35
34	biosynthetic process	1	4.75E-13	29	46	63.05	916	5785	15.84
34	non-membrane-bound organelle	1	2.24E-23	38	46	82.61	927	5785	16.03
34	macromolecule biosynthetic process	1	1.50E-16	27	46	58.70	558	5785	9.65
34	translation	1	7.60E-20	26	46	56.53	372	5785	6.44
34	macromolecule complex assembly	1	7.63E-05	10	46	21.74	293	5785	5.07
34	ribosome biogenesis and assembly	1	1.21E-09	16	46	34.79	321	5785	5.55
34	protein-RNA complex assembly	1	6.04E-07	9	46	19.57	130	5785	2.25
34	ribosome assembly	1	4.43E-07	7	46	15.22	62	5785	1.08
34	ribonucleoprotein complex	1	1.58E-22	31	46	67.40	514	5785	8.89
34	ribosome	1	2.53E-22	27	46	58.70	337	5785	5.83
34	small ribosomal subunit	1	1.08E-10	11	46	23.92	95	5785	1.65
34	structural constituent of ribosome	1	5.78E-23	24	46	52.18	216	5785	3.74
34	ribosomal small subunit assembly and maintenance	1	1.27E-04	3	46	6.53	13	5785	0.23
34	cytosol	1	1.03E-13	20	46	43.48	329	5785	5.69
34	cytosolic part	1	1.22E-18	20	46	43.48	185	5785	3.20
34	nucleolus	1	5.63E-05	9	46	19.57	226	5785	3.91
34	ribosomal large subunit biogenesis and assembly	1	1.27E-04	5	46	10.87	63	5785	1.09
34	nucleolar part	1	1.37E-04	6	46	13.05	102	5785	1.77
34	eukaryotic 48S initiation complex	1	8.27E-10	9	46	19.57	62	5785	1.08
34	large ribosomal subunit	1	6.00E-13	14	46	30.44	131	5785	2.27
34	cytosolic large ribosomal subunit (sensu Eukaryota)	1	4.05E-11	11	46	23.92	87	5785	1.51
34	ribosomal large subunit assembly and maintenance	1	2.59E-04	4	46	8.70	40	5785	0.70
35	biosynthetic process	1	6.39E-18	31	40	77.50	916	5785	15.84
35	non-membrane-bound organelle	1	1.54E-16	30	40	75	927	5785	16.03
35	macromolecule biosynthetic process	1	5.52E-23	30	40	75	558	5785	9.65
35	translation	1	1.49E-23	27	40	67.50	372	5785	6.44
35	ribonucleoprotein complex	1	3.71E-21	28	40	70	514	5785	8.89
35	ribosome	1	1.01E-24	27	40	67.50	337	5785	5.83
35	small ribosomal subunit	1	2.28E-14	13	40	32.50	95	5785	1.65
35	structural constituent of ribosome	1	2.45E-28	26	40	65	216	5785	3.74
35	ribosomal small subunit assembly and maintenance	1	8.35E-05	3	40	7.50	13	5785	0.23
35	cytosol	1	1.82E-23	26	40	65	329	5785	5.69
35	cytosolic part	1	3.56E-30	26	40	65	185	5785	3.20
35	eukaryotic 48S initiation complex	1	6.27E-17	13	40	32.50	62	5785	1.08
35	large ribosomal subunit	1	1.62E-12	13	40	32.50	131	5785	2.27
35	cytosolic large ribosomal subunit (sensu Eukaryota)	1	6.92E-15	13	40	32.50	87	5785	1.51
36	cell cycle	1	7.19E-08	14	36	38.89	417	5785	7.21
36	cell cycle phase	1	3.29E-07	12	36	33.34	328	5785	5.67
36	mitotic cell cycle	1	9.47E-10	13	36	36.12	244	5785	4.22
36	mitosis	1	1.03E-04	6	36	16.67	125	5785	2.17
36	regulation of cell cycle	1	4.93E-06	8	36	22.23	162	5785	2.81
36	bud	1	2.52E-04	6	36	16.67	147	5785	2.55
36	interphase	1	1.82E-05	6	36	16.67	92	5785	1.60
37	biosynthetic process	1	8.61E-14	29	44	65.91	916	5785	15.84
37	non-membrane-bound organelle	1	4.47E-18	33	44	75	927	5785	16.03
37	macromolecule biosynthetic process	1	1.83E-18	28	44	63.64	558	5785	9.65
37	translation	1	1.57E-20	26	44	59.10	372	5785	6.44
37	ribosome biogenesis and assembly	1	1.10E-04	10	44	22.73	321	5785	5.55
37	ribonucleoprotein complex	1	1.97E-19	28	44	63.64	514	5785	8.89
37	ribosome	1	6.37E-19	24	44	54.55	337	5785	5.83
37	small ribosomal subunit	1	1.38E-09	10	44	22.73	95	5785	1.65
37	structural constituent of ribosome	1	1.38E-23	24	44	54.55	216	5785	3.74
37	cytosol	1	3.59E-14	20	44	45.46	329	5785	5.69
37	cytosolic part	1	4.04E-19	20	44	45.46	185	5785	3.20
37	eukaryotic 48S initiation complex	1	1.43E-08	8	44	18.19	62	5785	1.08
37	nucleosome	1	8.61E-05	3	44	6.82	12	5785	0.21
37	small nucleolar ribonucleoprotein complex	1	6.29E-05	5	44	11.37	57	5785	0.99
37	large ribosomal subunit	1	2.99E-13	14	44	31.82	131	5785	2.27
37	cytosolic large ribosomal subunit (sensu Eukaryota)	1	8.76E-13	12	44	27.28	87	5785	1.51
38	RNA metabolic process	1	1.48E-05	17	37	45.95	917	5785	15.86
38	RNA processing	1	9.23E-11	16	37	43.25	350	5785	6.06
38	organelle lumen	1	1.85E-09	20	37	54.06	736	5785	12.73
38	non-membrane-bound organelle	1	2.54E-10	23	37	62.17	927	5785	16.03
38	ribosome biogenesis and assembly	1	1.64E-23	25	37	67.57	321	5785	5.55
38	protein-RNA complex assembly	1	1.44E-05	7	37	18.92	130	5785	2.25
38	ribosome assembly	1	9.19E-08	7	37	18.92	62	5785	1.08
38	nuclear part	1	1.99E-09	22	37	59.46	924	5785	15.98
38	nuclear lumen	1	3.59E-12	20	37	54.06	524	5785	9.06
38	nucleolus	1	2.10E-16	18	37	48.65	226	5785	3.91
38	rRNA processing	1	7.82E-16	16	37	43.25	166	5785	2.87
38	ribosomal large subunit biogenesis and assembly	1	1.17E-10	9	37	24.33	63	5785	1.09
38	ribosome export from nucleus	1	1.37E-05	4	37	10.82	24	5785	0.42
38	protein export from nucleus	1	2.86E-04	4	37	10.82	51	5785	0.89
38	35S primary transcript processing	1	1.93E-08	8	37	21.63	77	5785	1.34
38	ribosomal large subunit assembly and maintenance	1	1.47E-07	6	37	16.22	40	5785	0.70
38	processing of 20S pre-rRNA	1	1.46E-04	4	37	10.82	43	5785	0.75
38	rRNA binding	1	3.84E-05	3	37	8.11	11	5785	0.20
40	generation of precursor metabolites and energy	1	4.09E-05	9	33	27.28	311	5785	5.38
40	carbohydrate metabolic process	1	1.30E-05	8	33	24.25	203	5785	3.51
40	hexose metabolic process	1	9.32E-05	5	33	15.16	83	5785	1.44
40	alcohol metabolic process	1	2.53E-05	7	33	21.22	160	5785	2.77
40	glucose metabolic process	1	2.26E-05	5	33	15.16	62	5785	1.08
40	carbohydrate catabolic process	1	1.49E-05	5	33	15.16	57	5785	0.99
40	carbohydrate kinase activity	1	1.09E-04	3	33	9.10	17	5785	0.30
40	pentose metabolic process	1	2.71E-05	3	33	9.10	11	5785	0.20
42	ribonucleoprotein complex	1	1.25E-04	9	24	37.50	514	5785	8.89
42	ribosome	1	3.94E-05	8	24	33.34	337	5785	5.83
42	translational elongation	1	6.83E-05	3	24	12.50	20	5785	0.35
42	cytosol	1	3.31E-05	8	24	33.34	329	5785	5.69
42	cytosolic part	1	6.66E-06	7	24	29.17	185	5785	3.20
43	coenzyme biosynthetic process	1	1.80E-04	4	26	15.39	65	5785	1.13
43	nucleotide biosynthetic process	1	1.23E-04	4	26	15.39	59	5785	1.02
43	vitamin metabolic process	1	2.37E-09	8	26	30.77	87	5785	1.51
43	vitamin biosynthetic process	1	8.09E-12	8	26	30.77	44	5785	0.77
43	oxidoreduction coenzyme metabolic process	1	1.01E-04	4	26	15.39	56	5785	0.97
43	nicotinamide metabolic process	1	3.20E-05	4	26	15.39	42	5785	0.73
43	NAD metabolic process	1	1.82E-06	4	26	15.39	21	5785	0.37
43	NAD biosynthetic process	1	1.11E-08	4	26	15.39	7	5785	0.13
43	pyridine nucleotide biosynthetic process	1	6.61E-08	4	26	15.39	10	5785	0.18
43	thiamin metabolic process	1	1.48E-06	4	26	15.39	20	5785	0.35
44	carbohydrate metabolic process	1	7.83E-05	5	14	35.72	203	5785	3.51
44	energy reserve metabolic process	1	7.69E-05	3	14	21.43	36	5785	0.63
45	oxidoreductase activity	1	2.37E-05	7	21	33.34	261	5785	4.52
45	biosynthetic process	1	1.47E-15	20	21	95.24	916	5785	15.84
45	mitochondrial lumen	1	2.36E-04	5	21	23.81	163	5785	2.82
45	amine metabolic process	1	8.74E-26	19	21	90.48	219	5785	3.79
45	organic acid metabolic process	1	2.63E-25	20	21	95.24	303	5785	5.24
45	sulfur metabolic process	1	7.53E-05	4	21	19.05	65	5785	1.13
45	sulfur amino acid metabolic process	1	1.91E-04	3	21	14.29	32	5785	0.56
45	carbon-oxygen lyase activity	1	2.73E-04	3	21	14.29	36	5785	0.63
45	amine biosynthetic process	1	9.76E-32	19	21	90.48	111	5785	1.92
45	glutamine family amino acid metabolic process	1	3.33E-07	5	21	23.81	43	5785	0.75
45	glutamine family amino acid biosynthetic process	1	2.90E-08	5	21	23.81	27	5785	0.47
45	histidine metabolic process	1	1.46E-05	3	21	14.29	14	5785	0.25
45	oxidoreductase activity, acting on the aldehyde or oxo group of donors, NAD or NADP as acceptor	1	2.71E-05	3	21	14.29	17	5785	0.30
45	oxidoreductase activity, acting on the aldehyde or oxo group of donors	1	6.08E-05	3	21	14.29	22	5785	0.39
45	aspartate family amino acid metabolic process	1	1.74E-05	4	21	19.05	45	5785	0.78
45	branched chain family amino acid metabolic process	1	2.27E-07	4	21	19.05	16	5785	0.28
45	hydro-lyase activity	1	1.14E-04	3	21	14.29	27	5785	0.47
45	methionine metabolic process	1	6.97E-05	3	21	14.29	23	5785	0.40
45	arginine metabolic process	1	1.71E-07	4	21	19.05	15	5785	0.26
45	nonprotein amino acid metabolic process	1	3.42E-06	3	21	14.29	9	5785	0.16
45	arginine biosynthetic process	1	2.66E-08	4	21	19.05	10	5785	0.18
45	ornithine metabolic process	1	8.19E-07	3	21	14.29	6	5785	0.11
46	generation of precursor metabolites and energy	1	8.54E-07	11	34	32.36	311	5785	5.38
46	carbohydrate metabolic process	1	1.43E-07	10	34	29.42	203	5785	3.51
46	alcohol metabolic process	1	2.88E-04	6	34	17.65	160	5785	2.77
46	carbohydrate catabolic process	1	3.15E-04	4	34	11.77	57	5785	0.99
46	energy reserve metabolic process	1	5.13E-05	4	34	11.77	36	5785	0.63
46	pentose metabolic process	1	2.96E-05	3	34	8.83	11	5785	0.20
47	biosynthetic process	1	5.45E-05	15	33	45.46	916	5785	15.84
47	non-membrane-bound organelle	1	3.89E-07	18	33	54.55	927	5785	16.03
47	macromolecule biosynthetic process	1	5.07E-06	13	33	39.40	558	5785	9.65
47	translation	1	3.59E-06	11	33	33.34	372	5785	6.44
47	ribonucleoprotein complex	1	7.73E-05	11	33	33.34	514	5785	8.89
47	ribosome	1	1.35E-06	11	33	33.34	337	5785	5.83
47	structural constituent of ribosome	1	1.86E-07	10	33	30.31	216	5785	3.74
47	cytosol	1	6.37E-05	9	33	27.28	329	5785	5.69
47	cytosolic part	1	5.72E-07	9	33	27.28	185	5785	3.20
47	DNA packaging	1	3.12E-04	7	33	21.22	238	5785	4.12
47	chromatin	1	1.32E-04	4	33	12.13	47	5785	0.82
47	large ribosomal subunit	1	8.05E-05	6	33	18.19	131	5785	2.27
47	cytosolic large ribosomal subunit (sensu Eukaryota)	1	1.17E-04	5	33	15.16	87	5785	1.51
48	biosynthetic process	1	4.07E-14	24	31	77.42	916	5785	15.84
48	non-membrane-bound organelle	1	5.36E-14	24	31	77.42	927	5785	16.03
48	macromolecule biosynthetic process	1	3.66E-19	24	31	77.42	558	5785	9.65
48	translation	1	9.91E-22	23	31	74.20	372	5785	6.44
48	ribonucleoprotein complex	1	4.59E-17	22	31	70.97	514	5785	8.89
48	ribosome	1	4.41E-21	22	31	70.97	337	5785	5.83
48	small ribosomal subunit	1	8.86E-10	9	31	29.04	95	5785	1.65
48	structural constituent of ribosome	1	2.00E-25	22	31	70.97	216	5785	3.74
48	cytosol	1	2.58E-15	18	31	58.07	329	5785	5.69
48	cytosolic part	1	7.68E-20	18	31	58.07	185	5785	3.20
48	eukaryotic 48S initiation complex	1	7.08E-07	6	31	19.36	62	5785	1.08
48	large ribosomal subunit	1	3.29E-14	13	31	41.94	131	5785	2.27
48	cytosolic large ribosomal subunit (sensu Eukaryota)	1	6.86E-15	12	31	38.71	87	5785	1.51
50	vitamin metabolic process	1	2.63E-06	5	16	31.25	87	5785	1.51
50	vitamin biosynthetic process	1	8.27E-08	5	16	31.25	44	5785	0.77
50	thiamin metabolic process	1	1.92E-05	3	16	18.75	20	5785	0.35
51	biosynthetic process	1	4.99E-10	20	30	66.67	916	5785	15.84
51	non-membrane-bound organelle	1	4.13E-12	22	30	73.34	927	5785	16.03
51	macromolecule biosynthetic process	1	4.22E-14	20	30	66.67	558	5785	9.65
51	translation	1	1.48E-17	20	30	66.67	372	5785	6.44
51	ribonucleoprotein complex	1	1.67E-13	19	30	63.34	514	5785	8.89
51	ribosome	1	6.45E-17	19	30	63.34	337	5785	5.83
51	small ribosomal subunit	1	6.37E-10	9	30	30	95	5785	1.65
51	structural constituent of ribosome	1	1.29E-20	19	30	63.34	216	5785	3.74
51	cytosol	1	2.77E-14	17	30	56.67	329	5785	5.69
51	cytosolic part	1	1.53E-18	17	30	56.67	185	5785	3.20
51	eukaryotic 48S initiation complex	1	1.93E-08	7	30	23.34	62	5785	1.08
51	nucleosome	1	2.68E-05	3	30	10	12	5785	0.21
51	large ribosomal subunit	1	5.14E-10	10	30	33.34	131	5785	2.27
51	cytosolic large ribosomal subunit (sensu Eukaryota)	1	8.20E-12	10	30	33.34	87	5785	1.51
53	generation of precursor metabolites and energy	1	1.54E-04	5	11	45.46	311	5785	5.38
53	carbohydrate metabolic process	1	1.97E-05	5	11	45.46	203	5785	3.51
53	energy reserve metabolic process	1	3.53E-05	3	11	27.28	36	5785	0.63
55	biosynthetic process	1	6.55E-05	7	9	77.78	916	5785	15.84
55	amine metabolic process	1	2.10E-07	6	9	66.67	219	5785	3.79
55	organic acid metabolic process	1	3.32E-08	7	9	77.78	303	5785	5.24
55	amine biosynthetic process	1	3.49E-09	6	9	66.67	111	5785	1.92
55	branched chain family amino acid metabolic process	1	4.88E-09	4	9	44.45	16	5785	0.28
56	vitamin metabolic process	1	2.26E-07	6	19	31.58	87	5785	1.51
56	vitamin biosynthetic process	1	3.43E-09	6	19	31.58	44	5785	0.77
56	thiamin metabolic process	1	3.24E-09	5	19	26.32	20	5785	0.35
56	pyridoxine metabolic process	1	1.67E-06	3	19	15.79	8	5785	0.14
57	translational elongation	1	4.52E-05	3	21	14.29	20	5785	0.35
57	sulfur metabolic process	1	7.57E-08	6	21	28.58	65	5785	1.13
57	sulfur amino acid metabolic process	1	4.32E-06	4	21	19.05	32	5785	0.56
57	sulfur utilization	1	4.87E-06	3	21	14.29	10	5785	0.18
57	oxidoreductase activity, acting on sulfur group of donors	1	1.15E-05	3	21	14.29	13	5785	0.23
57	methionine metabolic process	1	6.97E-05	3	21	14.29	23	5785	0.40
59	vitamin biosynthetic process	1	3.09E-04	3	18	16.67	44	5785	0.77
59	thiamin metabolic process	1	2.79E-05	3	18	16.67	20	5785	0.35
60	sulfur metabolic process	1	2.39E-05	4	16	25	65	5785	1.13
61	organic acid transporter activity	1	7.42E-05	3	10	30	51	5785	0.89
61	organic acid transport	1	7.42E-05	3	10	30	51	5785	0.89
65	response to abiotic stimulus	1	5.99E-05	4	13	30.77	103	5785	1.79
65	response to osmotic stress	1	1.22E-05	4	13	30.77	69	5785	1.20
67	biosynthetic process	1	2.60E-09	12	13	92.31	916	5785	15.84
67	non-membrane-bound organelle	1	3.00E-09	12	13	92.31	927	5785	16.03
67	macromolecule biosynthetic process	1	6.91E-12	12	13	92.31	558	5785	9.65
67	translation	1	5.18E-14	12	13	92.31	372	5785	6.44
67	ribosome assembly	1	3.11E-04	3	13	23.08	62	5785	1.08
67	ribonucleoprotein complex	1	2.57E-12	12	13	92.31	514	5785	8.89
67	ribosome	1	1.56E-14	12	13	92.31	337	5785	5.83
67	structural constituent of ribosome	1	6.84E-17	12	13	92.31	216	5785	3.74
67	cytosol	1	1.17E-14	12	13	92.31	329	5785	5.69
67	cytosolic part	1	1.02E-17	12	13	92.31	185	5785	3.20
67	large ribosomal subunit	1	6.78E-15	10	13	76.93	131	5785	2.27
67	cytosolic large ribosomal subunit (sensu Eukaryota)	1	9.61E-17	10	13	76.93	87	5785	1.51
69	cell wall	1	3.45E-05	4	12	33.34	98	5785	1.70
70	vitamin biosynthetic process	1	1.11E-04	3	13	23.08	44	5785	0.77
70	thiamin metabolic process	1	9.89E-06	3	13	23.08	20	5785	0.35
71	cytoskeletal protein binding	1	1.42E-04	3	12	25	52	5785	0.90
71	cell morphogenesis	1	7.96E-05	5	12	41.67	244	5785	4.22
71	actin cortical patch	1	6.45E-05	3	12	25	40	5785	0.70
71	cortical cytoskeleton	1	1.34E-04	3	12	25	51	5785	0.89
73	pyruvate metabolic process	1	4.69E-05	3	12	25	36	5785	0.63
73	structural constituent of cell wall	1	1.93E-06	3	12	25	13	5785	0.23
74	biosynthetic process	1	1.71E-06	10	13	76.93	916	5785	15.84
74	non-membrane-bound organelle	1	2.60E-05	9	13	69.24	927	5785	16.03
74	macromolecule biosynthetic process	1	3.41E-07	9	13	69.24	558	5785	9.65
74	translation	1	2.63E-07	8	13	61.54	372	5785	6.44
74	ribosome biogenesis and assembly	1	3.43E-05	6	13	46.16	321	5785	5.55
74	ribosome assembly	1	3.11E-04	3	13	23.08	62	5785	1.08
74	ribonucleoprotein complex	1	1.67E-07	9	13	69.24	514	5785	8.89
74	ribosome	1	1.22E-07	8	13	61.54	337	5785	5.83
74	structural constituent of ribosome	1	3.48E-06	6	13	46.16	216	5785	3.74
74	biopolymer biosynthetic process	1	1.84E-04	3	13	23.08	52	5785	0.90
74	translational elongation	1	9.89E-06	3	13	23.08	20	5785	0.35
74	cytosol	1	2.30E-06	7	13	53.85	329	5785	5.69
74	cytosolic part	1	1.40E-06	6	13	46.16	185	5785	3.20
74	large ribosomal subunit	1	1.53E-04	4	13	30.77	131	5785	2.27
74	cytosolic large ribosomal subunit (sensu Eukaryota)	1	3.08E-05	4	13	30.77	87	5785	1.51
78	generation of precursor metabolites and energy	1	4.58E-05	5	9	55.56	311	5785	5.38
78	oxidoreductase activity	1	5.97E-07	6	9	66.67	261	5785	4.52
78	carbohydrate metabolic process	1	1.61E-04	4	9	44.45	203	5785	3.51
78	hexose metabolic process	1	4.70E-06	4	9	44.45	83	5785	1.44
78	alcohol metabolic process	1	1.75E-06	5	9	55.56	160	5785	2.77
78	monocarboxylic acid metabolic process	1	1.98E-05	4	9	44.45	119	5785	2.06
78	glucose metabolic process	1	1.45E-06	4	9	44.45	62	5785	1.08
78	pyruvate metabolic process	1	1.56E-07	4	9	44.45	36	5785	0.63
78	carbohydrate catabolic process	1	1.03E-06	4	9	44.45	57	5785	0.99
78	glycolysis	1	1.95E-08	4	9	44.45	22	5785	0.39
78	hexose catabolic process	1	1.39E-07	4	9	44.45	35	5785	0.61
78	carbohydrate biosynthetic process	1	1.98E-06	4	9	44.45	67	5785	1.16
78	oxidoreductase activity, acting on the aldehyde or oxo group of donors, NAD or NADP as acceptor	1	1.75E-06	3	9	33.34	17	5785	0.30
78	oxidoreductase activity, acting on the aldehyde or oxo group of donors	1	3.95E-06	3	9	33.34	22	5785	0.39
78	lipid particle	1	1.26E-05	3	9	33.34	32	5785	0.56
78	gluconeogenesis	1	3.98E-08	4	9	44.45	26	5785	0.45
78	alcohol biosynthetic process	1	5.46E-10	5	9	55.56	33	5785	0.58
