# Supplementary material for: DeBi: Discovering Differentially Expressed Biclusters using a Frequent Itemset Approach
Source: Algorithms Mol Biol. 2011 Jun 23;6:18. doi: 10.1186/1748-7188-6-18 (PMC3152888; doi:10.1186/1748-7188-6-18)
Supplement: Additional file 3 — DeBi, BIMAX, ISA, OPSM, SAMBA and QUBIC biclustering results and GO term, TFBS enrichment analysis of the genes and conditions in biclusters on yeast data. [file 1748-7188-6-18-S3.ZIP › file3_yeast/enrichment/debi/debi.go.up.txt]

Set	Enriched Set	Enriched Value	Pvalue	Set Hits	Set Size	Set Hits (%)	Total Hits	Total Size	Total Hits (%)
1	oxidoreductase activity	1	3.72E-09	32	224	14.29	261	5785	4.52
1	biosynthetic process	1	2.02E-16	85	224	37.95	916	5785	15.84
1	amine metabolic process	1	5.85E-41	64	224	28.58	219	5785	3.79
1	organic acid metabolic process	1	4.65E-46	78	224	34.83	303	5785	5.24
1	lyase activity	1	1.01E-09	18	224	8.04	81	5785	1.41
1	serine family amino acid metabolic process	1	5.35E-08	9	224	4.02	22	5785	0.39
1	sulfur metabolic process	1	1.49E-13	20	224	8.93	65	5785	1.13
1	sulfur amino acid metabolic process	1	1.89E-07	10	224	4.47	32	5785	0.56
1	carbon-oxygen lyase activity	1	6.29E-06	9	224	4.02	36	5785	0.63
1	monocarboxylic acid metabolic process	1	4.72E-05	15	224	6.70	119	5785	2.06
1	amine catabolic process	1	1.41E-04	7	224	3.13	31	5785	0.54
1	glycine metabolic process	1	3.09E-05	4	224	1.79	6	5785	0.11
1	oxidoreductase activity, acting on the CH-NH2 group of donors	1	1.79E-05	5	224	2.24	10	5785	0.18
1	oxidoreductase activity, acting on CH-OH group of donors	1	1.42E-04	11	224	4.92	76	5785	1.32
1	amine biosynthetic process	1	7.50E-50	55	224	24.56	111	5785	1.92
1	glutamine family amino acid metabolic process	1	4.06E-09	13	224	5.81	43	5785	0.75
1	glutamine family amino acid biosynthetic process	1	8.82E-11	12	224	5.36	27	5785	0.47
1	aromatic compound metabolic process	1	1.68E-07	13	224	5.81	57	5785	0.99
1	heterocycle metabolic process	1	1.66E-05	12	224	5.36	72	5785	1.25
1	vitamin metabolic process	1	2.39E-08	17	224	7.59	87	5785	1.51
1	vitamin biosynthetic process	1	5.69E-07	11	224	4.92	44	5785	0.77
1	aromatic amino acid family metabolic process	1	1.51E-09	10	224	4.47	21	5785	0.37
1	aromatic compound biosynthetic process	1	8.03E-08	8	224	3.58	17	5785	0.30
1	histidine metabolic process	1	1.25E-04	5	224	2.24	14	5785	0.25
1	aspartate family amino acid metabolic process	1	1.32E-14	18	224	8.04	45	5785	0.78
1	aspartate family amino acid biosynthetic process	1	3.37E-13	12	224	5.36	19	5785	0.33
1	lysine metabolic process	1	4.01E-09	7	224	3.13	9	5785	0.16
1	sulfur utilization	1	5.82E-07	6	224	2.68	10	5785	0.18
1	branched chain family amino acid metabolic process	1	4.40E-08	8	224	3.58	16	5785	0.28
1	transaminase activity	1	4.06E-11	10	224	4.47	16	5785	0.28
1	hydro-lyase activity	1	5.23E-06	8	224	3.58	27	5785	0.47
1	serine family amino acid biosynthetic process	1	2.40E-06	6	224	2.68	12	5785	0.21
1	methionine metabolic process	1	1.32E-06	8	224	3.58	23	5785	0.40
1	arginine metabolic process	1	1.58E-11	10	224	4.47	15	5785	0.26
1	nonprotein amino acid metabolic process	1	2.40E-07	6	224	2.68	9	5785	0.16
1	nonprotein amino acid biosynthetic process	1	3.09E-05	4	224	1.79	6	5785	0.11
1	arginine biosynthetic process	1	6.23E-15	10	224	4.47	10	5785	0.18
1	ornithine metabolic process	1	4.84E-07	5	224	2.24	6	5785	0.11
1	sulfur compound biosynthetic process	1	5.99E-09	9	224	4.02	18	5785	0.32
1	sulfur amino acid biosynthetic process	1	1.79E-05	5	224	2.24	10	5785	0.18
1	biotin metabolic process	1	3.09E-05	4	224	1.79	6	5785	0.11
2	oxidoreductase activity	1	4.16E-12	49	375	13.07	261	5785	4.52
2	biosynthetic process	1	1.92E-08	100	375	26.67	916	5785	15.84
2	cofactor metabolic process	1	7.38E-06	27	375	7.20	167	5785	2.89
2	ion transport	1	6.80E-05	19	375	5.07	110	5785	1.91
2	cell wall	1	1.55E-04	17	375	4.54	98	5785	1.70
2	amine metabolic process	1	2.46E-28	66	375	17.60	219	5785	3.79
2	organic acid metabolic process	1	3.34E-29	79	375	21.07	303	5785	5.24
2	lyase activity	1	1.21E-05	17	375	4.54	81	5785	1.41
2	serine family amino acid metabolic process	1	3.72E-07	10	375	2.67	22	5785	0.39
2	sulfur metabolic process	1	2.77E-10	21	375	5.60	65	5785	1.13
2	sulfur amino acid metabolic process	1	1.35E-04	9	375	2.40	32	5785	0.56
2	glycine metabolic process	1	6.34E-06	5	375	1.34	6	5785	0.11
2	oxidoreductase activity, acting on CH-OH group of donors	1	4.86E-06	17	375	4.54	76	5785	1.32
2	amine biosynthetic process	1	2.48E-39	57	375	15.20	111	5785	1.92
2	glutamate metabolic process	1	2.35E-06	8	375	2.14	16	5785	0.28
2	glutamine family amino acid metabolic process	1	3.91E-10	17	375	4.54	43	5785	0.75
2	glutamine family amino acid biosynthetic process	1	9.70E-12	15	375	4	27	5785	0.47
2	aromatic compound metabolic process	1	2.03E-06	15	375	4	57	5785	0.99
2	heterocycle metabolic process	1	4.32E-05	15	375	4	72	5785	1.25
2	vitamin metabolic process	1	9.13E-08	21	375	5.60	87	5785	1.51
2	vitamin biosynthetic process	1	5.52E-09	16	375	4.27	44	5785	0.77
2	aromatic amino acid family metabolic process	1	2.69E-06	9	375	2.40	21	5785	0.37
2	aromatic compound biosynthetic process	1	5.01E-05	7	375	1.87	17	5785	0.30
2	histidine metabolic process	1	1.05E-05	7	375	1.87	14	5785	0.25
2	transferase activity, transferring alkyl or aryl (other than methyl) groups	1	8.31E-05	10	375	2.67	37	5785	0.64
2	transition metal ion transport	1	6.39E-05	11	375	2.94	43	5785	0.75
2	aspartate family amino acid metabolic process	1	8.07E-09	16	375	4.27	45	5785	0.78
2	aspartate family amino acid biosynthetic process	1	3.47E-09	11	375	2.94	19	5785	0.33
2	lysine metabolic process	1	5.07E-06	6	375	1.60	9	5785	0.16
2	iron ion transport	1	5.30E-07	9	375	2.40	18	5785	0.32
2	iron ion transporter activity	1	2.71E-06	7	375	1.87	12	5785	0.21
2	iron ion homeostasis	1	1.08E-05	10	375	2.67	30	5785	0.52
2	transition metal ion homeostasis	1	3.81E-05	12	375	3.20	48	5785	0.83
2	branched chain family amino acid metabolic process	1	3.12E-05	7	375	1.87	16	5785	0.28
2	tricarboxylic acid cycle intermediate metabolic process	1	1.16E-04	7	375	1.87	19	5785	0.33
2	transaminase activity	1	2.40E-10	11	375	2.94	16	5785	0.28
2	aspartic-type endopeptidase activity	1	5.30E-05	5	375	1.34	8	5785	0.14
2	serine family amino acid biosynthetic process	1	2.71E-06	7	375	1.87	12	5785	0.21
2	arginine metabolic process	1	6.50E-08	9	375	2.40	15	5785	0.26
2	siderophore transport	1	2.47E-09	8	375	2.14	9	5785	0.16
2	siderophore-iron transport	1	6.34E-06	5	375	1.34	6	5785	0.11
2	nonprotein amino acid metabolic process	1	1.13E-04	5	375	1.34	9	5785	0.16
2	arginine biosynthetic process	1	1.74E-10	9	375	2.40	10	5785	0.18
2	sulfur compound biosynthetic process	1	5.30E-07	9	375	2.40	18	5785	0.32
3	generation of precursor metabolites and energy	1	4.61E-09	40	276	14.50	311	5785	5.38
3	oxidoreductase activity	1	8.27E-11	39	276	14.14	261	5785	4.52
3	mitochondrial membrane part	1	4.44E-07	18	276	6.53	96	5785	1.66
3	electron transport	1	1.32E-06	10	276	3.63	32	5785	0.56
3	hydrogen ion transporter activity	1	1.63E-04	10	276	3.63	53	5785	0.92
3	oxidative phosphorylation	1	1.00E-08	14	276	5.08	45	5785	0.78
3	mitochondrial electron transport chain	1	5.88E-09	11	276	3.99	25	5785	0.44
3	respiratory chain complex III	1	4.93E-05	5	276	1.82	10	5785	0.18
3	cell wall	1	2.22E-08	20	276	7.25	98	5785	1.70
3	carbohydrate metabolic process	1	3.11E-06	26	276	9.43	203	5785	3.51
3	vitamin metabolic process	1	5.31E-05	14	276	5.08	87	5785	1.51
3	structural constituent of cell wall	1	1.44E-05	6	276	2.18	13	5785	0.23
3	aspartic-type endopeptidase activity	1	1.19E-05	5	276	1.82	8	5785	0.14
4	cell wall	1	2.29E-09	20	242	8.27	98	5785	1.70
4	cell wall organization and biogenesis	1	3.47E-09	28	242	11.58	190	5785	3.29
4	chitin- and beta-glucan-containing cell wall organization and biogenesis	1	1.18E-05	9	242	3.72	36	5785	0.63
4	cell wall biosynthetic process	1	6.83E-05	7	242	2.90	26	5785	0.45
4	structural constituent of cell wall	1	2.85E-07	7	242	2.90	13	5785	0.23
4	aspartic-type endopeptidase activity	1	1.83E-04	4	242	1.66	8	5785	0.14
5	generation of precursor metabolites and energy	1	3.16E-11	33	167	19.77	311	5785	5.38
5	oxidoreductase activity	1	1.97E-10	29	167	17.37	261	5785	4.52
5	coenzyme metabolic process	1	1.24E-04	13	167	7.79	135	5785	2.34
5	ion transport	1	6.80E-05	12	167	7.19	110	5785	1.91
5	response to stress	1	4.36E-05	29	167	17.37	461	5785	7.97
5	catabolic process	1	6.62E-05	26	167	15.57	400	5785	6.92
5	carbohydrate metabolic process	1	8.14E-11	26	167	15.57	203	5785	3.51
5	carbohydrate catabolic process	1	4.87E-07	11	167	6.59	57	5785	0.99
5	oxidoreductase activity, acting on CH-OH group of donors	1	1.91E-07	13	167	7.79	76	5785	1.32
5	glutamate metabolic process	1	1.35E-07	7	167	4.20	16	5785	0.28
5	carbohydrate transport	1	3.34E-05	7	167	4.20	33	5785	0.58
5	energy reserve metabolic process	1	4.08E-08	10	167	5.99	36	5785	0.63
5	trehalose metabolic process	1	3.79E-07	5	167	3	7	5785	0.13
5	disaccharide metabolic process	1	4.23E-06	5	167	3	10	5785	0.18
5	hexose transport	1	3.37E-06	7	167	4.20	24	5785	0.42
5	aldo-keto reductase activity	1	4.28E-05	4	167	2.40	8	5785	0.14
5	iron ion transport	1	1.19E-04	5	167	3	18	5785	0.32
5	iron ion transporter activity	1	1.27E-05	5	167	3	12	5785	0.21
5	tricarboxylic acid cycle intermediate metabolic process	1	1.58E-04	5	167	3	19	5785	0.33
5	pentose metabolic process	1	1.89E-04	4	167	2.40	11	5785	0.20
5	siderophore transport	1	2.17E-06	5	167	3	9	5785	0.16
6	cell wall	1	9.67E-07	17	255	6.67	98	5785	1.70
6	sulfur metabolic process	1	3.68E-06	13	255	5.10	65	5785	1.13
6	cell wall organization and biogenesis	1	8.21E-06	23	255	9.02	190	5785	3.29
6	chitin- and beta-glucan-containing cell wall organization and biogenesis	1	1.80E-05	9	255	3.53	36	5785	0.63
6	cell wall biosynthetic process	1	9.52E-05	7	255	2.75	26	5785	0.45
6	structural constituent of cell wall	1	9.14E-06	6	255	2.36	13	5785	0.23
7	oxidative phosphorylation	1	2.33E-05	9	207	4.35	45	5785	0.78
7	cell wall	1	4.73E-08	17	207	8.22	98	5785	1.70
7	cell wall organization and biogenesis	1	2.11E-07	23	207	11.12	190	5785	3.29
7	chitin- and beta-glucan-containing cell wall organization and biogenesis	1	3.28E-06	9	207	4.35	36	5785	0.63
7	cell wall biosynthetic process	1	2.50E-05	7	207	3.39	26	5785	0.45
7	structural constituent of cell wall	1	2.59E-09	8	207	3.87	13	5785	0.23
8	generation of precursor metabolites and energy	1	5.09E-07	28	186	15.06	311	5785	5.38
8	oxidoreductase activity	1	7.03E-07	25	186	13.45	261	5785	4.52
8	coenzyme metabolic process	1	2.40E-05	15	186	8.07	135	5785	2.34
8	cofactor metabolic process	1	2.18E-05	17	186	9.14	167	5785	2.89
8	cell wall	1	2.36E-06	14	186	7.53	98	5785	1.70
8	lytic vacuole	1	9.66E-05	15	186	8.07	152	5785	2.63
8	carbohydrate metabolic process	1	4.22E-07	22	186	11.83	203	5785	3.51
8	carbohydrate catabolic process	1	1.08E-05	10	186	5.38	57	5785	0.99
8	carbohydrate transport	1	6.66E-05	7	186	3.77	33	5785	0.58
8	hexose transport	1	6.90E-06	7	186	3.77	24	5785	0.42
8	structural constituent of cell wall	1	1.45E-06	6	186	3.23	13	5785	0.23
8	aspartic-type endopeptidase activity	1	6.55E-05	4	186	2.16	8	5785	0.14
9	cell wall	1	1.38E-04	11	172	6.40	98	5785	1.70
10	amine metabolic process	1	6.14E-13	22	88	25	219	5785	3.79
10	organic acid metabolic process	1	5.99E-11	23	88	26.14	303	5785	5.24
10	carbon-oxygen lyase activity	1	1.89E-04	5	88	5.69	36	5785	0.63
10	amine biosynthetic process	1	1.48E-15	19	88	21.60	111	5785	1.92
10	glutamine family amino acid metabolic process	1	3.06E-06	7	88	7.96	43	5785	0.75
10	glutamine family amino acid biosynthetic process	1	1.03E-07	7	88	7.96	27	5785	0.47
10	histidine metabolic process	1	4.46E-05	4	88	4.55	14	5785	0.25
10	transaminase activity	1	7.91E-05	4	88	4.55	16	5785	0.28
10	hydro-lyase activity	1	4.50E-05	5	88	5.69	27	5785	0.47
10	arginine metabolic process	1	4.68E-08	6	88	6.82	15	5785	0.26
10	arginine biosynthetic process	1	2.09E-09	6	88	6.82	10	5785	0.18
11	oxidoreductase activity	1	2.56E-08	26	169	15.39	261	5785	4.52
11	cell wall	1	1.18E-04	11	169	6.51	98	5785	1.70
11	vitamin metabolic process	1	6.91E-06	12	169	7.11	87	5785	1.51
11	carbohydrate transport	1	3.34E-06	8	169	4.74	33	5785	0.58
11	vitamin biosynthetic process	1	3.25E-05	8	169	4.74	44	5785	0.77
11	hexose transport	1	2.22E-07	8	169	4.74	24	5785	0.42
11	aldo-keto reductase activity	1	4.49E-05	4	169	2.37	8	5785	0.14
11	thiamin metabolic process	1	1.57E-05	6	169	3.56	20	5785	0.35
11	sugar transporter activity	1	2.65E-06	7	169	4.15	23	5785	0.40
11	glucose transporter activity	1	3.89E-07	7	169	4.15	18	5785	0.32
11	aspartic-type endopeptidase activity	1	4.49E-05	4	169	2.37	8	5785	0.14
12	generation of precursor metabolites and energy	1	6.90E-15	35	142	24.65	311	5785	5.38
12	oxidoreductase activity	1	6.43E-08	23	142	16.20	261	5785	4.52
12	mitochondrial membrane part	1	4.77E-07	13	142	9.16	96	5785	1.66
12	electron transport	1	1.05E-04	6	142	4.23	32	5785	0.56
12	oxidative phosphorylation	1	9.63E-05	7	142	4.93	45	5785	0.78
12	mitochondrial electron transport chain	1	2.37E-05	6	142	4.23	25	5785	0.44
12	coenzyme metabolic process	1	2.27E-05	13	142	9.16	135	5785	2.34
12	catabolic process	1	1.07E-05	25	142	17.61	400	5785	6.92
12	carbohydrate metabolic process	1	3.17E-14	28	142	19.72	203	5785	3.51
12	alcohol metabolic process	1	3.23E-05	14	142	9.86	160	5785	2.77
12	carbohydrate catabolic process	1	8.24E-09	12	142	8.46	57	5785	0.99
12	carbohydrate transport	1	1.16E-05	7	142	4.93	33	5785	0.58
12	glycogen metabolic process	1	5.86E-05	6	142	4.23	29	5785	0.51
12	energy reserve metabolic process	1	8.52E-09	10	142	7.05	36	5785	0.63
12	trehalose metabolic process	1	1.15E-05	4	142	2.82	7	5785	0.13
12	disaccharide metabolic process	1	6.52E-05	4	142	2.82	10	5785	0.18
12	response to water	1	6.52E-05	4	142	2.82	10	5785	0.18
12	hexose transport	1	1.13E-06	7	142	4.93	24	5785	0.42
12	aldo-keto reductase activity	1	2.26E-05	4	142	2.82	8	5785	0.14
12	coenzyme catabolic process	1	9.56E-05	5	142	3.53	20	5785	0.35
12	pentose metabolic process	1	3.41E-06	5	142	3.53	11	5785	0.20
12	pentose catabolic process	1	1.71E-06	4	142	2.82	5	5785	0.09
13	oxidoreductase activity	1	4.81E-08	27	186	14.52	261	5785	4.52
13	electron transport	1	5.40E-05	7	186	3.77	32	5785	0.56
13	mitochondrial electron transport chain	1	1.08E-04	6	186	3.23	25	5785	0.44
13	cell wall	1	1.26E-05	13	186	6.99	98	5785	1.70
13	alcohol metabolic process	1	6.72E-07	19	186	10.22	160	5785	2.77
13	lipid biosynthetic process	1	6.26E-06	15	186	8.07	121	5785	2.10
13	sterol metabolic process	1	1.86E-11	14	186	7.53	42	5785	0.73
13	sterol biosynthetic process	1	5.26E-12	13	186	6.99	32	5785	0.56
14	generation of precursor metabolites and energy	1	3.48E-07	24	141	17.03	311	5785	5.38
14	oxidoreductase activity	1	4.15E-06	20	141	14.19	261	5785	4.52
14	electron transport	1	1.01E-04	6	141	4.26	32	5785	0.56
14	oxidative phosphorylation	1	9.20E-05	7	141	4.97	45	5785	0.78
14	carbohydrate metabolic process	1	1.66E-06	18	141	12.77	203	5785	3.51
15	generation of precursor metabolites and energy	1	3.13E-17	41	167	24.56	311	5785	5.38
15	oxidoreductase activity	1	3.85E-11	30	167	17.97	261	5785	4.52
15	mitochondrial membrane part	1	4.95E-07	14	167	8.39	96	5785	1.66
15	electron transport	1	6.38E-10	11	167	6.59	32	5785	0.56
15	oxidative phosphorylation	1	3.62E-08	11	167	6.59	45	5785	0.78
15	mitochondrial electron transport chain	1	1.54E-08	9	167	5.39	25	5785	0.44
15	respiratory chain complex III	1	1.23E-04	4	167	2.40	10	5785	0.18
15	carbohydrate metabolic process	1	3.35E-13	29	167	17.37	203	5785	3.51
15	alcohol metabolic process	1	1.24E-05	16	167	9.59	160	5785	2.77
15	carbohydrate catabolic process	1	4.87E-07	11	167	6.59	57	5785	0.99
15	energy reserve metabolic process	1	4.08E-08	10	167	5.99	36	5785	0.63
15	trehalose metabolic process	1	3.79E-07	5	167	3	7	5785	0.13
15	disaccharide metabolic process	1	4.23E-06	5	167	3	10	5785	0.18
15	aldo-keto reductase activity	1	4.28E-05	4	167	2.40	8	5785	0.14
15	pentose metabolic process	1	7.58E-06	5	167	3	11	5785	0.20
15	pentose catabolic process	1	3.28E-06	4	167	2.40	5	5785	0.09
16	oxidoreductase activity	1	8.81E-05	20	173	11.57	261	5785	4.52
16	aldo-keto reductase activity	1	4.92E-05	4	173	2.32	8	5785	0.14
16	aspartic-type endopeptidase activity	1	4.92E-05	4	173	2.32	8	5785	0.14
17	oxidoreductase activity	1	1.25E-07	20	114	17.55	261	5785	4.52
17	ion transporter activity	1	4.43E-06	13	114	11.41	145	5785	2.51
17	ion transport	1	2.66E-10	16	114	14.04	110	5785	1.91
17	cell wall	1	1.18E-04	9	114	7.90	98	5785	1.70
17	transition metal ion transport	1	9.81E-16	15	114	13.16	43	5785	0.75
17	metal ion transport	1	1.14E-13	15	114	13.16	57	5785	0.99
17	copper ion transport	1	6.27E-05	4	114	3.51	12	5785	0.21
17	ion homeostasis	1	8.87E-06	11	114	9.65	110	5785	1.91
17	metal ion homeostasis	1	3.31E-08	11	114	9.65	64	5785	1.11
17	di-, tri-valent inorganic cation transporter activity	1	1.13E-10	11	114	9.65	39	5785	0.68
17	transition metal ion transporter activity	1	6.50E-12	11	114	9.65	31	5785	0.54
17	metal ion transporter activity	1	4.75E-10	11	114	9.65	44	5785	0.77
17	iron ion transport	1	3.03E-15	11	114	9.65	18	5785	0.32
17	iron ion transporter activity	1	8.24E-12	8	114	7.02	12	5785	0.21
17	vacuolar protein catabolic process	1	4.24E-05	4	114	3.51	11	5785	0.20
17	iron ion homeostasis	1	1.28E-10	10	114	8.78	30	5785	0.52
17	transition metal ion homeostasis	1	1.31E-09	11	114	9.65	48	5785	0.83
17	siderophore transport	1	3.26E-16	9	114	7.90	9	5785	0.16
17	siderophore-iron transport	1	5.14E-11	6	114	5.27	6	5785	0.11
17	oxidoreductase activity, oxidizing metal ions	1	2.97E-10	7	114	6.15	11	5785	0.20
17	ferric-chelate reductase activity	1	3.54E-10	6	114	5.27	7	5785	0.13
18	oxidoreductase activity	1	1.88E-05	12	63	19.05	261	5785	4.52
18	ion transporter activity	1	3.38E-07	11	63	17.47	145	5785	2.51
18	establishment of localization	1	2.32E-06	26	63	41.27	953	5785	16.48
18	ion transport	1	9.80E-11	13	63	20.64	110	5785	1.91
18	ATPase activity, coupled to movement of substances	1	1.97E-06	7	63	11.12	56	5785	0.97
18	glutamate metabolic process	1	2.11E-05	4	63	6.35	16	5785	0.28
18	glutamine family amino acid biosynthetic process	1	1.86E-04	4	63	6.35	27	5785	0.47
18	transition metal ion transport	1	2.33E-16	13	63	20.64	43	5785	0.75
18	metal ion transport	1	1.39E-14	13	63	20.64	57	5785	0.99
18	copper ion transport	1	5.92E-06	4	63	6.35	12	5785	0.21
18	ion homeostasis	1	2.35E-06	9	63	14.29	110	5785	1.91
18	metal ion homeostasis	1	2.06E-08	9	63	14.29	64	5785	1.11
18	di-, tri-valent inorganic cation transporter activity	1	5.55E-12	10	63	15.88	39	5785	0.68
18	transition metal ion transporter activity	1	4.14E-13	10	63	15.88	31	5785	0.54
18	metal ion transporter activity	1	2.08E-11	10	63	15.88	44	5785	0.77
18	iron ion transport	1	4.56E-16	10	63	15.88	18	5785	0.32
18	iron ion transporter activity	1	5.99E-14	8	63	12.70	12	5785	0.21
18	iron ion homeostasis	1	1.43E-11	9	63	14.29	30	5785	0.52
18	transition metal ion homeostasis	1	1.44E-09	9	63	14.29	48	5785	0.83
18	tricarboxylic acid cycle intermediate metabolic process	1	4.38E-05	4	63	6.35	19	5785	0.33
18	siderophore transport	1	1.12E-15	8	63	12.70	9	5785	0.16
18	siderophore-iron transport	1	7.76E-10	5	63	7.94	6	5785	0.11
18	oxidoreductase activity, oxidizing metal ions	1	5.79E-10	6	63	9.53	11	5785	0.20
18	ferric-chelate reductase activity	1	2.69E-09	5	63	7.94	7	5785	0.13
19	cell wall	1	6.77E-12	14	71	19.72	98	5785	1.70
19	conjugation	1	6.31E-05	8	71	11.27	113	5785	1.96
19	response to pheromone	1	8.95E-05	7	71	9.86	88	5785	1.53
19	cell wall organization and biogenesis	1	5.85E-09	15	71	21.13	190	5785	3.29
19	chitin- and beta-glucan-containing cell wall organization and biogenesis	1	7.92E-09	8	71	11.27	36	5785	0.63
19	cell wall biosynthetic process	1	5.23E-07	6	71	8.46	26	5785	0.45
19	regulation of signal transduction	1	7.03E-05	4	71	5.64	19	5785	0.33
19	plasma membrane part	1	8.00E-06	7	71	9.86	61	5785	1.06
19	cell wall polysaccharide biosynthetic process (sensu Fungi)	1	4.40E-05	4	71	5.64	17	5785	0.30
19	structural constituent of cell wall	1	2.88E-07	5	71	7.05	13	5785	0.23
19	beta-glucan metabolic process	1	1.41E-04	3	71	4.23	9	5785	0.16
19	aspartic-type endopeptidase activity	1	9.49E-05	3	71	4.23	8	5785	0.14
20	cell wall	1	1.47E-11	15	90	16.67	98	5785	1.70
20	cell wall organization and biogenesis	1	3.36E-09	17	90	18.89	190	5785	3.29
20	chitin- and beta-glucan-containing cell wall organization and biogenesis	1	1.60E-05	6	90	6.67	36	5785	0.63
20	structural constituent of cell wall	1	3.02E-12	8	90	8.89	13	5785	0.23
21	oxidoreductase activity	1	1.76E-05	16	106	15.10	261	5785	4.52
21	ion transporter activity	1	6.05E-05	11	106	10.38	145	5785	2.51
21	ion transport	1	7.55E-08	13	106	12.27	110	5785	1.91
21	mitochondrial lumen	1	3.70E-05	12	106	11.33	163	5785	2.82
21	cell wall	1	6.71E-05	9	106	8.50	98	5785	1.70
21	glutamate metabolic process	1	1.64E-04	4	106	3.78	16	5785	0.28
21	carbohydrate transport	1	2.43E-05	6	106	5.67	33	5785	0.58
21	hexose transport	1	3.38E-06	6	106	5.67	24	5785	0.42
21	transition metal ion transport	1	2.87E-13	13	106	12.27	43	5785	0.75
21	metal ion transport	1	1.56E-11	13	106	12.27	57	5785	0.99
21	copper ion transport	1	1.34E-06	5	106	4.72	12	5785	0.21
21	metal ion homeostasis	1	1.50E-04	7	106	6.61	64	5785	1.11
21	di-, tri-valent inorganic cation transporter activity	1	1.13E-09	10	106	9.44	39	5785	0.68
21	transition metal ion transporter activity	1	8.94E-11	10	106	9.44	31	5785	0.54
21	metal ion transporter activity	1	4.10E-09	10	106	9.44	44	5785	0.77
21	iron ion transport	1	1.08E-13	10	106	9.44	18	5785	0.32
21	iron ion transporter activity	1	4.54E-12	8	106	7.55	12	5785	0.21
21	iron ion homeostasis	1	8.18E-07	7	106	6.61	30	5785	0.52
21	transition metal ion homeostasis	1	2.26E-05	7	106	6.61	48	5785	0.83
21	siderophore transport	1	8.63E-14	8	106	7.55	9	5785	0.16
21	siderophore-iron transport	1	1.11E-08	5	106	4.72	6	5785	0.11
21	oxidoreductase activity, oxidizing metal ions	1	1.41E-08	6	106	5.67	11	5785	0.20
21	ferric-chelate reductase activity	1	3.83E-08	5	106	4.72	7	5785	0.13
22	oxidoreductase activity	1	1.97E-06	16	90	17.78	261	5785	4.52
22	biosynthetic process	1	2.42E-08	36	90	40	916	5785	15.84
22	amine metabolic process	1	2.84E-05	13	90	14.45	219	5785	3.79
22	lipid metabolic process	1	2.75E-11	21	90	23.34	232	5785	4.02
22	alcohol metabolic process	1	2.02E-13	20	90	22.23	160	5785	2.77
22	endoplasmic reticulum	1	8.79E-07	19	90	21.12	343	5785	5.93
22	amine biosynthetic process	1	9.21E-07	11	90	12.23	111	5785	1.92
22	lipid biosynthetic process	1	1.22E-14	19	90	21.12	121	5785	2.10
22	monooxygenase activity	1	1.22E-04	3	90	3.34	7	5785	0.13
22	sterol metabolic process	1	2.01E-24	19	90	21.12	42	5785	0.73
22	sterol biosynthetic process	1	1.89E-25	18	90	20	32	5785	0.56
23	generation of precursor metabolites and energy	1	4.44E-05	13	67	19.41	311	5785	5.38
23	vitamin metabolic process	1	5.71E-05	7	67	10.45	87	5785	1.51
24	organelle inner membrane	1	3.16E-14	21	87	24.14	171	5785	2.96
24	organelle membrane	1	1.43E-07	27	87	31.04	615	5785	10.64
24	envelope	1	5.39E-12	27	87	31.04	390	5785	6.75
24	mitochondrial membrane	1	6.45E-15	25	87	28.74	246	5785	4.26
24	mitochondrial part	1	7.77E-11	27	87	31.04	437	5785	7.56
24	aerobic respiration	1	1.20E-09	12	87	13.80	78	5785	1.35
24	generation of precursor metabolites and energy	1	1.87E-20	33	87	37.94	311	5785	5.38
24	membrane part	1	1.05E-07	27	87	31.04	606	5785	10.48
24	oxidoreductase activity	1	2.60E-14	25	87	28.74	261	5785	4.52
24	ion transporter activity	1	2.62E-09	15	87	17.25	145	5785	2.51
24	mitochondrial membrane part	1	6.87E-24	24	87	27.59	96	5785	1.66
24	electron transport	1	5.97E-20	15	87	17.25	32	5785	0.56
24	phosphorylation	1	1.92E-14	20	87	22.99	147	5785	2.55
24	phosphate metabolic process	1	5.95E-12	20	87	22.99	198	5785	3.43
24	hydrogen ion transporter activity	1	1.54E-14	14	87	16.10	53	5785	0.92
24	oxidative phosphorylation	1	8.13E-26	20	87	22.99	45	5785	0.78
24	mitochondrial electron transport chain	1	3.74E-22	15	87	17.25	25	5785	0.44
24	respiratory chain complex IV	1	1.45E-05	4	87	4.60	11	5785	0.20
24	coenzyme metabolic process	1	9.56E-10	15	87	17.25	135	5785	2.34
24	cofactor metabolic process	1	2.55E-10	17	87	19.55	167	5785	2.89
24	coenzyme biosynthetic process	1	4.68E-05	7	87	8.05	65	5785	1.13
24	nucleotide metabolic process	1	3.23E-05	9	87	10.35	109	5785	1.89
24	ribonucleotide metabolic process	1	3.30E-05	6	87	6.90	42	5785	0.73
24	group transfer coenzyme metabolic process	1	2.83E-06	7	87	8.05	43	5785	0.75
24	proton-transporting two-sector ATPase complex	1	1.11E-05	6	87	6.90	35	5785	0.61
24	hydrogen ion transporting ATP synthase activity, rotational mechanism	1	5.74E-05	4	87	4.60	15	5785	0.26
24	nucleoside triphosphate metabolic process	1	3.50E-06	6	87	6.90	29	5785	0.51
24	proton transport	1	1.05E-06	6	87	6.90	24	5785	0.42
24	monovalent inorganic cation transport	1	4.32E-06	6	87	6.90	30	5785	0.52
24	respiratory chain complex III	1	1.58E-11	7	87	8.05	10	5785	0.18
24	acetyl-CoA metabolic process	1	1.92E-04	4	87	4.60	20	5785	0.35
24	oxidoreductase activity, acting on the CH-CH group of donors	1	1.56E-04	4	87	4.60	19	5785	0.33
24	coenzyme catabolic process	1	1.92E-04	4	87	4.60	20	5785	0.35
24	electron carrier activity	1	1.48E-05	5	87	5.75	22	5785	0.39
24	tricarboxylic acid cycle	1	5.74E-05	4	87	4.60	15	5785	0.26
24	succinate dehydrogenase (ubiquinone) activity	1	2.36E-07	4	87	4.60	5	5785	0.09
26	generation of precursor metabolites and energy	1	4.99E-05	15	87	17.25	311	5785	5.38
26	carbohydrate metabolic process	1	4.40E-05	12	87	13.80	203	5785	3.51
26	cell adhesion	1	1.56E-04	4	87	4.60	19	5785	0.33
26	energy reserve metabolic process	1	1.79E-04	5	87	5.75	36	5785	0.63
26	biofilm formation	1	3.22E-05	3	87	3.45	5	5785	0.09
27	respiratory chain complex III	1	6.99E-05	3	50	6	10	5785	0.18
27	ribosome biogenesis and assembly	1	2.04E-06	13	50	26	321	5785	5.55
27	nucleolus	1	1.12E-04	9	50	18	226	5785	3.91
27	rRNA processing	1	7.46E-05	8	50	16	166	5785	2.87
27	ribosomal large subunit biogenesis and assembly	1	1.89E-04	5	50	10	63	5785	1.09
28	ion transport	1	1.69E-05	8	61	13.12	110	5785	1.91
28	transition metal ion transport	1	4.82E-06	6	61	9.84	43	5785	0.75
28	metal ion transport	1	2.56E-05	6	61	9.84	57	5785	0.99
28	copper ion transport	1	5.20E-06	4	61	6.56	12	5785	0.21
29	endoplasmic reticulum lumen	1	5.99E-05	3	71	4.23	7	5785	0.13
30	mitochondrial part	1	7.59E-06	17	68	25	437	5785	7.56
30	aerobic respiration	1	2.92E-06	8	68	11.77	78	5785	1.35
30	generation of precursor metabolites and energy	1	5.23E-05	13	68	19.12	311	5785	5.38
30	oxidoreductase activity	1	8.05E-06	13	68	19.12	261	5785	4.52
30	ion transport	1	4.51E-06	9	68	13.24	110	5785	1.91
30	mitochondrial lumen	1	3.57E-08	13	68	19.12	163	5785	2.82
30	organellar ribosome	1	3.95E-05	7	68	10.30	81	5785	1.41
30	glutamate metabolic process	1	2.86E-05	4	68	5.89	16	5785	0.28
30	transition metal ion transport	1	1.02E-09	9	68	13.24	43	5785	0.75
30	metal ion transport	1	1.43E-08	9	68	13.24	57	5785	0.99
30	copper ion transport	1	8.05E-06	4	68	5.89	12	5785	0.21
30	di-, tri-valent inorganic cation transporter activity	1	2.58E-07	7	68	10.30	39	5785	0.68
30	transition metal ion transporter activity	1	4.76E-08	7	68	10.30	31	5785	0.54
30	metal ion transporter activity	1	6.15E-07	7	68	10.30	44	5785	0.77
30	iron ion transport	1	3.50E-08	6	68	8.83	18	5785	0.32
30	iron ion transporter activity	1	1.44E-07	5	68	7.36	12	5785	0.21
30	iron ion homeostasis	1	2.19E-05	5	68	7.36	30	5785	0.52
30	tricarboxylic acid cycle intermediate metabolic process	1	5.93E-05	4	68	5.89	19	5785	0.33
30	beta-glucosidase activity	1	8.34E-05	3	68	4.42	8	5785	0.14
30	siderophore transport	1	1.24E-04	3	68	4.42	9	5785	0.16
30	oxidoreductase activity, oxidizing metal ions	1	8.46E-08	5	68	7.36	11	5785	0.20
30	cytokinesis, completion of separation	1	5.95E-07	4	68	5.89	7	5785	0.13
30	cell separation during cytokinesis	1	2.11E-06	4	68	5.89	9	5785	0.16
30	ferric-chelate reductase activity	1	5.95E-07	4	68	5.89	7	5785	0.13
33	cell wall	1	5.74E-07	9	60	15	98	5785	1.70
33	cell wall organization and biogenesis	1	3.91E-07	12	60	20	190	5785	3.29
33	chitin- and beta-glucan-containing cell wall organization and biogenesis	1	1.48E-06	6	60	10	36	5785	0.63
33	cell wall biosynthetic process	1	1.32E-04	4	60	6.67	26	5785	0.45
33	structural constituent of cell wall	1	1.47E-11	7	60	11.67	13	5785	0.23
37	structural constituent of cell wall	1	1.71E-05	4	75	5.34	13	5785	0.23
40	specific RNA polymerase II transcription factor activity	1	1.80E-04	4	39	10.26	43	5785	0.75
40	transaminase activity	1	1.49E-04	3	39	7.70	16	5785	0.28
41	structural constituent of cell wall	1	1.04E-04	3	43	6.98	13	5785	0.23
43	cell adhesion	1	1.54E-04	3	33	9.10	19	5785	0.33
43	transaminase activity	1	9.01E-05	3	33	9.10	16	5785	0.28
44	carbohydrate transport	1	1.74E-08	6	32	18.75	33	5785	0.58
44	hexose transport	1	2.19E-09	6	32	18.75	24	5785	0.42
44	thiamin metabolic process	1	1.64E-04	3	32	9.38	20	5785	0.35
44	sugar transporter activity	1	1.65E-09	6	32	18.75	23	5785	0.40
44	glucose transporter activity	1	3.09E-10	6	32	18.75	18	5785	0.32
45	carbohydrate transport	1	1.74E-08	6	32	18.75	33	5785	0.58
45	hexose transport	1	2.19E-09	6	32	18.75	24	5785	0.42
45	sugar transporter activity	1	1.65E-09	6	32	18.75	23	5785	0.40
45	glucose transporter activity	1	3.09E-10	6	32	18.75	18	5785	0.32
47	generation of precursor metabolites and energy	1	1.75E-05	9	30	30	311	5785	5.38
47	carbohydrate metabolic process	1	6.04E-05	7	30	23.34	203	5785	3.51
47	carbohydrate transport	1	2.17E-05	4	30	13.34	33	5785	0.58
47	energy reserve metabolic process	1	3.09E-05	4	30	13.34	36	5785	0.63
47	glucosyltransferase activity	1	5.49E-05	3	30	10	15	5785	0.26
47	glucan biosynthetic process	1	1.35E-04	3	30	10	20	5785	0.35
47	glycogen biosynthetic process	1	2.68E-05	3	30	10	12	5785	0.21
49	glucose transporter activity	1	1.69E-04	3	36	8.34	18	5785	0.32
50	RNA metabolic process	1	6.85E-05	14	30	46.67	917	5785	15.86
50	RNA processing	1	5.47E-09	13	30	43.34	350	5785	6.06
50	organelle lumen	1	1.08E-10	19	30	63.34	736	5785	12.73
50	non-membrane-bound organelle	1	6.13E-09	19	30	63.34	927	5785	16.03
50	ribosome biogenesis and assembly	1	2.57E-17	19	30	63.34	321	5785	5.55
50	ribosome assembly	1	1.39E-05	5	30	16.67	62	5785	1.08
50	nuclear part	1	5.86E-10	20	30	66.67	924	5785	15.98
50	nuclear lumen	1	2.37E-13	19	30	63.34	524	5785	9.06
50	nucleolus	1	4.84E-17	17	30	56.67	226	5785	3.91
50	rRNA processing	1	4.39E-13	13	30	43.34	166	5785	2.87
50	ribosomal large subunit biogenesis and assembly	1	6.34E-07	6	30	20	63	5785	1.09
50	processing of 27S pre-rRNA	1	3.48E-05	3	30	10	13	5785	0.23
50	35S primary transcript processing	1	4.03E-05	5	30	16.67	77	5785	1.34
50	small nucleolar ribonucleoprotein complex	1	1.92E-04	4	30	13.34	57	5785	0.99
52	glucose transporter activity	1	1.56E-04	3	35	8.58	18	5785	0.32
53	cell wall	1	1.21E-07	7	25	28	98	5785	1.70
56	vitamin metabolic process	1	8.56E-05	5	31	16.13	87	5785	1.51
56	vitamin biosynthetic process	1	7.89E-05	4	31	12.91	44	5785	0.77
56	thiamin metabolic process	1	4.62E-08	5	31	16.13	20	5785	0.35
57	carbohydrate transport	1	1.38E-07	5	23	21.74	33	5785	0.58
57	hexose transport	1	2.53E-08	5	23	21.74	24	5785	0.42
57	sugar transporter activity	1	2.00E-08	5	23	21.74	23	5785	0.40
57	glucose transporter activity	1	5.17E-09	5	23	21.74	18	5785	0.32
60	carbohydrate transport	1	8.61E-06	4	24	16.67	33	5785	0.58
60	hexose transport	1	2.29E-06	4	24	16.67	24	5785	0.42
60	sugar transporter activity	1	1.91E-06	4	24	16.67	23	5785	0.40
60	glucose transporter activity	1	6.71E-07	4	24	16.67	18	5785	0.32
61	acetyl-CoA metabolic process	1	1.22E-04	3	29	10.35	20	5785	0.35
62	carbohydrate transport	1	1.40E-05	4	27	14.82	33	5785	0.58
62	hexose transport	1	3.75E-06	4	27	14.82	24	5785	0.42
62	sugar transporter activity	1	3.14E-06	4	27	14.82	23	5785	0.40
62	glucose transporter activity	1	1.10E-06	4	27	14.82	18	5785	0.32
65	DNA recombination	1	5.01E-08	7	21	33.34	105	5785	1.82
65	telomere maintenance	1	2.68E-05	7	21	33.34	266	5785	4.60
65	mitotic recombination	1	6.78E-12	7	21	33.34	31	5785	0.54
65	helicase activity	1	2.48E-24	15	21	71.43	82	5785	1.42
65	DNA helicase activity	1	1.38E-11	7	21	33.34	34	5785	0.59
65	telomere maintenance via recombination	1	9.17E-15	7	21	33.34	14	5785	0.25
68	glucan biosynthetic process	1	6.83E-05	3	24	12.50	20	5785	0.35
68	glycogen biosynthetic process	1	1.35E-05	3	24	12.50	12	5785	0.21
70	protein serine/threonine phosphatase complex	1	2.71E-05	3	21	14.29	17	5785	0.30
70	polysaccharide metabolic process	1	4.48E-05	4	21	19.05	57	5785	0.99
70	glucan metabolic process	1	1.08E-05	4	21	19.05	40	5785	0.70
70	glycogen metabolic process	1	1.42E-04	3	21	14.29	29	5785	0.51
70	polysaccharide biosynthetic process	1	1.91E-04	3	21	14.29	32	5785	0.56
70	glucan biosynthetic process	1	4.52E-05	3	21	14.29	20	5785	0.35
71	cell adhesion	1	2.82E-05	3	19	15.79	19	5785	0.33
71	biofilm formation	1	2.99E-07	3	19	15.79	5	5785	0.09
72	organelle inner membrane	1	1.46E-12	11	20	55	171	5785	2.96
72	organelle membrane	1	1.06E-07	12	20	60	615	5785	10.64
72	envelope	1	2.46E-11	13	20	65	390	5785	6.75
72	mitochondrial membrane	1	2.50E-12	12	20	60	246	5785	4.26
72	mitochondrial part	1	1.04E-10	13	20	65	437	5785	7.56
72	aerobic respiration	1	8.38E-11	8	20	40	78	5785	1.35
72	generation of precursor metabolites and energy	1	4.05E-11	12	20	60	311	5785	5.38
72	membrane part	1	8.98E-08	12	20	60	606	5785	10.48
72	oxidoreductase activity	1	1.64E-05	7	20	35	261	5785	4.52
72	ion transporter activity	1	4.05E-10	9	20	45	145	5785	2.51
72	mitochondrial membrane part	1	2.44E-17	12	20	60	96	5785	1.66
72	electron transport	1	5.79E-12	7	20	35	32	5785	0.56
72	phosphorylation	1	2.71E-13	11	20	55	147	5785	2.55
72	phosphate metabolic process	1	7.36E-12	11	20	55	198	5785	3.43
72	hydrogen ion transporter activity	1	2.55E-10	7	20	35	53	5785	0.92
72	oxidative phosphorylation	1	2.69E-19	11	20	55	45	5785	0.78
72	mitochondrial electron transport chain	1	8.39E-13	7	20	35	25	5785	0.44
72	coenzyme metabolic process	1	1.94E-07	7	20	35	135	5785	2.34
72	cofactor metabolic process	1	8.32E-07	7	20	35	167	5785	2.89
72	coenzyme biosynthetic process	1	6.15E-05	4	20	20	65	5785	1.13
72	nucleotide biosynthetic process	1	4.19E-05	4	20	20	59	5785	1.02
72	ribonucleotide metabolic process	1	1.07E-05	4	20	20	42	5785	0.73
72	ion transport	1	1.29E-06	6	20	30	110	5785	1.91
72	group transfer coenzyme metabolic process	1	1.18E-05	4	20	20	43	5785	0.75
72	proton-transporting two-sector ATPase complex	1	5.08E-06	4	20	20	35	5785	0.61
72	hydrogen ion transporting ATP synthase activity, rotational mechanism	1	1.57E-05	3	20	15	15	5785	0.26
72	nucleoside triphosphate metabolic process	1	2.34E-06	4	20	20	29	5785	0.51
72	proton transport	1	1.06E-06	4	20	20	24	5785	0.42
72	monovalent inorganic cation transport	1	2.69E-06	4	20	20	30	5785	0.52
72	respiratory chain complex III	1	2.15E-08	4	20	20	10	5785	0.18
72	acetyl-CoA metabolic process	1	3.88E-05	3	20	15	20	5785	0.35
72	oxidoreductase activity, acting on the CH-CH group of donors	1	3.31E-05	3	20	15	19	5785	0.33
72	coenzyme catabolic process	1	3.88E-05	3	20	15	20	5785	0.35
72	tricarboxylic acid cycle	1	1.57E-05	3	20	15	15	5785	0.26
72	succinate dehydrogenase (ubiquinone) activity	1	3.52E-07	3	20	15	5	5785	0.09
74	vacuole	1	4.69E-05	6	21	28.58	194	5785	3.36
74	lytic vacuole	1	1.17E-05	6	21	28.58	152	5785	2.63
76	organelle inner membrane	1	1.20E-05	6	19	31.58	171	5785	2.96
76	envelope	1	1.55E-05	8	19	42.11	390	5785	6.75
76	mitochondrial membrane	1	4.80E-07	8	19	42.11	246	5785	4.26
76	mitochondrial part	1	3.44E-06	9	19	47.37	437	5785	7.56
76	aerobic respiration	1	3.93E-06	5	19	26.32	78	5785	1.35
76	generation of precursor metabolites and energy	1	4.68E-10	11	19	57.90	311	5785	5.38
76	oxidoreductase activity	1	1.31E-04	6	19	31.58	261	5785	4.52
76	ion transporter activity	1	2.11E-07	7	19	36.85	145	5785	2.51
76	mitochondrial membrane part	1	2.79E-10	8	19	42.11	96	5785	1.66
76	phosphorylation	1	8.63E-05	5	19	26.32	147	5785	2.55
76	hydrogen ion transporter activity	1	1.10E-08	6	19	31.58	53	5785	0.92
76	oxidative phosphorylation	1	2.43E-07	5	19	26.32	45	5785	0.78
76	mitochondrial electron transport chain	1	6.60E-05	3	19	15.79	25	5785	0.44
76	coenzyme metabolic process	1	5.74E-05	5	19	26.32	135	5785	2.34
76	cofactor metabolic process	1	1.58E-04	5	19	26.32	167	5785	2.89
76	proton-transporting two-sector ATPase complex	1	1.84E-04	3	19	15.79	35	5785	0.61
76	hydrogen ion transporting ATP synthase activity, rotational mechanism	1	1.33E-05	3	19	15.79	15	5785	0.26
76	nucleoside triphosphate metabolic process	1	1.04E-04	3	19	15.79	29	5785	0.51
76	proton transport	1	5.82E-05	3	19	15.79	24	5785	0.42
76	monovalent inorganic cation transport	1	1.15E-04	3	19	15.79	30	5785	0.52
76	respiratory chain complex III	1	3.55E-06	3	19	15.79	10	5785	0.18
77	organelle inner membrane	1	2.29E-05	6	21	28.58	171	5785	2.96
77	mitochondrial membrane	1	1.76E-04	6	21	28.58	246	5785	4.26
77	aerobic respiration	1	1.54E-04	4	21	19.05	78	5785	1.35
77	generation of precursor metabolites and energy	1	7.33E-05	7	21	33.34	311	5785	5.38
77	mitochondrial membrane part	1	7.92E-07	6	21	28.58	96	5785	1.66
77	electron transport	1	4.32E-06	4	21	19.05	32	5785	0.56
77	phosphorylation	1	1.45E-04	5	21	23.81	147	5785	2.55
77	hydrogen ion transporter activity	1	3.35E-05	4	21	19.05	53	5785	0.92
77	oxidative phosphorylation	1	4.20E-07	5	21	23.81	45	5785	0.78
77	mitochondrial electron transport chain	1	1.92E-08	5	21	23.81	25	5785	0.44
77	vacuole	1	3.34E-06	7	21	33.34	194	5785	3.36
77	lytic vacuole	1	1.17E-05	6	21	28.58	152	5785	2.63
77	oxidoreductase activity, acting on the CH-CH group of donors	1	3.85E-05	3	21	14.29	19	5785	0.33
80	aldo-keto reductase activity	1	1.67E-06	3	19	15.79	8	5785	0.14
83	response to stimulus	1	7.58E-08	11	15	73.34	710	5785	12.28
83	cell division	1	3.41E-15	13	15	86.67	320	5785	5.54
83	reproduction	1	1.66E-15	13	15	86.67	303	5785	5.24
83	response to chemical stimulus	1	1.19E-09	10	15	66.67	346	5785	5.99
83	cell projection	1	6.42E-08	5	15	33.34	45	5785	0.78
83	mating projection tip	1	1.30E-06	4	15	26.67	34	5785	0.59
83	cell morphogenesis	1	1.92E-05	6	15	40	244	5785	4.22
83	conjugation	1	7.38E-19	12	15	80	113	5785	1.96
83	response to pheromone during conjugation with cellular fusion	1	1.98E-07	5	15	33.34	56	5785	0.97
83	response to pheromone	1	1.11E-15	10	15	66.67	88	5785	1.53
83	cellular morphogenesis during conjugation	1	1.57E-05	3	15	20	20	5785	0.35
83	cytogamy	1	1.41E-07	3	15	20	5	5785	0.09
84	hydrolase activity, acting on glycosyl bonds	1	5.34E-06	4	17	23.53	42	5785	0.73
84	glucosidase activity	1	4.37E-07	4	17	23.53	23	5785	0.40
85	glycogen metabolic process	1	1.22E-04	3	20	15	29	5785	0.51
87	cell wall	1	5.45E-08	6	14	42.86	98	5785	1.70
87	cell division	1	6.80E-09	9	14	64.29	320	5785	5.54
87	reproduction	1	4.19E-09	9	14	64.29	303	5785	5.24
87	response to chemical stimulus	1	6.14E-06	7	14	50	346	5785	5.99
87	cell projection	1	3.02E-06	4	14	28.58	45	5785	0.78
87	mating projection tip	1	9.55E-07	4	14	28.58	34	5785	0.59
87	cell morphogenesis	1	1.88E-04	5	14	35.72	244	5785	4.22
87	conjugation	1	5.54E-13	9	14	64.29	113	5785	1.96
87	response to pheromone during conjugation with cellular fusion	1	1.77E-09	6	14	42.86	56	5785	0.97
87	response to pheromone	1	4.66E-10	7	14	50	88	5785	1.53
87	cellular morphogenesis during conjugation	1	1.26E-05	3	14	21.43	20	5785	0.35
87	cytogamy	1	1.13E-07	3	14	21.43	5	5785	0.09
89	organelle lumen	1	4.08E-06	10	16	62.50	736	5785	12.73
89	ribosome biogenesis and assembly	1	3.62E-08	9	16	56.25	321	5785	5.55
89	nuclear part	1	3.28E-05	10	16	62.50	924	5785	15.98
89	nuclear lumen	1	1.66E-07	10	16	62.50	524	5785	9.06
89	nucleolus	1	1.63E-09	9	16	56.25	226	5785	3.91
89	rRNA processing	1	3.22E-06	6	16	37.50	166	5785	2.87
89	nucleolar part	1	1.41E-04	4	16	25	102	5785	1.77
91	growth	1	1.29E-04	4	12	33.34	137	5785	2.37
98	energy reserve metabolic process	1	1.17E-04	3	16	18.75	36	5785	0.63
112	RNA metabolic process	1	6.60E-05	7	9	77.78	917	5785	15.86
112	non-membrane-bound organelle	1	7.10E-05	7	9	77.78	927	5785	16.03
112	ribosome biogenesis and assembly	1	2.03E-06	6	9	66.67	321	5785	5.55
112	nuclear part	1	6.95E-05	7	9	77.78	924	5785	15.98
112	nuclear lumen	1	3.56E-05	6	9	66.67	524	5785	9.06
112	nucleolus	1	2.53E-07	6	9	66.67	226	5785	3.91
112	rRNA processing	1	7.36E-05	4	9	44.45	166	5785	2.87
112	35S primary transcript processing	1	3.48E-06	4	9	44.45	77	5785	1.34
