# Supplementary material for: DeBi: Discovering Differentially Expressed Biclusters using a Frequent Itemset Approach
Source: Algorithms Mol Biol. 2011 Jun 23;6:18. doi: 10.1186/1748-7188-6-18 (PMC3152888; doi:10.1186/1748-7188-6-18)
Supplement: Additional file 3 — DeBi, BIMAX, ISA, OPSM, SAMBA and QUBIC biclustering results and GO term, TFBS enrichment analysis of the genes and conditions in biclusters on yeast data. [file 1748-7188-6-18-S3.ZIP › file3_yeast/enrichment/debi/debi.TFBS.down.txt]

Set	Enriched Set	Enriched Value	Pvalue	Set Hits	Set Size	Set Hits (%)	Total Hits	Total Size	Total Hits (%)
1	MacIsaac06_TYE7	1	6.24E-05	7	97	7.22	61	5785	1.06
1	Sgd_CBF1	1	1.75E-04	10	97	10.31	149	5785	2.58
1	MacIsaac06_YAP7	1	1.24E-04	10	97	10.31	143	5785	2.48
1	MacIsaac06_CBF1	1	1.01E-04	13	97	13.41	229	5785	3.96
1	MacIsaac06_MET32	1	3.17E-05	5	97	5.16	23	5785	0.40
1	MacIsaac06_conserved_CBF1	1	4.21E-04	10	97	10.31	166	5785	2.87
1	MacIsaac06_conserved_MET31	1	4.31E-04	4	97	4.13	22	5785	0.39
1	MacIsaac06_conserved_TYE7	1	4.38E-04	5	97	5.16	39	5785	0.68
1	MacIsaac06_GLN3	1	2.96E-09	14	97	14.44	111	5785	1.92
1	Sgd_BAS1	1	2.51E-05	5	97	5.16	22	5785	0.39
1	MacIsaac06_BAS1	1	3.40E-04	5	97	5.16	37	5785	0.64
1	MacIsaac06_conserved_BAS1	1	1.03E-04	5	97	5.16	29	5785	0.51
1	MacIsaac06_RTG3	1	4.57E-10	13	97	13.41	80	5785	1.39
1	MacIsaac06_ARG81	1	4.31E-04	4	97	4.13	22	5785	0.39
1	MacIsaac06_conserved_RTG3	1	2.63E-10	10	97	10.31	37	5785	0.64
1	Sgd_GCN4	1	2.14E-43	40	97	41.24	124	5785	2.15
1	MacIsaac06_GCN4	1	1.71E-51	50	97	51.55	181	5785	3.13
1	MacIsaac06_conserved_GCN4	1	5.86E-47	42	97	43.30	123	5785	2.13
1	Sgd_GLN3	1	2.03E-08	9	97	9.28	42	5785	0.73
1	MacIsaac06_conserved_GLN3	1	4.67E-10	10	97	10.31	39	5785	0.68
1	MacIsaac06_ARG80	1	4.31E-04	4	97	4.13	22	5785	0.39
1	MacIsaac06_conserved_ARG81	1	4.94E-06	4	97	4.13	8	5785	0.14
2	Sgd_FKH2	1	1.45E-13	15	87	17.25	75	5785	1.30
2	MacIsaac06_FKH2	1	2.31E-16	21	87	24.14	135	5785	2.34
2	MacIsaac06_conserved_FKH2	1	1.78E-13	15	87	17.25	76	5785	1.32
2	MacIsaac06_MCM1	1	9.81E-04	6	87	6.90	77	5785	1.34
2	MacIsaac06_INO4	1	1.12E-08	8	87	9.20	31	5785	0.54
2	Sgd_MBP1	1	3.15E-10	14	87	16.10	105	5785	1.82
2	MacIsaac06_MBP1	1	9.51E-11	17	87	19.55	157	5785	2.72
2	MacIsaac06_conserved_MBP1	1	3.68E-07	11	87	12.65	105	5785	1.82
2	Sgd_NDD1	1	1.79E-04	5	87	5.75	36	5785	0.63
2	MacIsaac06_NDD1	1	2.64E-06	10	87	11.50	103	5785	1.79
2	MacIsaac06_SWI4	1	1.68E-13	19	87	21.84	144	5785	2.49
2	Sgd_SWI6	1	1.34E-15	18	87	20.69	96	5785	1.66
2	Sgd_SKN7	1	1.05E-03	6	87	6.90	78	5785	1.35
2	MacIsaac06_SWI6	1	1.26E-16	22	87	25.29	149	5785	2.58
2	MacIsaac06_XBP1	1	1.73E-04	6	87	6.90	56	5785	0.97
2	MacIsaac06_conserved_SWI6	1	4.15E-15	18	87	20.69	102	5785	1.77
2	Sgd_FKH1	1	2.61E-04	7	87	8.05	85	5785	1.47
2	MacIsaac06_FKH1	1	1.01E-04	9	87	10.35	126	5785	2.18
2	Sgd_INO4	1	5.98E-07	6	87	6.90	22	5785	0.39
2	MacIsaac06_conserved_INO4	1	2.75E-08	7	87	8.05	23	5785	0.40
2	Sgd_INO2	1	1.86E-05	5	87	5.75	23	5785	0.40
2	MacIsaac06_INO2	1	6.44E-06	6	87	6.90	32	5785	0.56
2	MacIsaac06_conserved_INO2	1	2.33E-05	5	87	5.75	24	5785	0.42
2	Sgd_SWI4	1	1.01E-12	14	87	16.10	70	5785	1.22
2	MacIsaac06_conserved_SWI4	1	6.84E-11	14	87	16.10	94	5785	1.63
2	MacIsaac06_conserved_NDD1	1	1.02E-04	6	87	6.90	51	5785	0.89
2	Sgd_STB1	1	9.78E-05	4	87	4.60	17	5785	0.30
2	MacIsaac06_STB1	1	2.84E-04	4	87	4.60	22	5785	0.39
2	MacIsaac06_conserved_STB1	1	9.78E-05	4	87	4.60	17	5785	0.30
3	MacIsaac06_FKH2	1	4.95E-04	9	100	9	135	5785	2.34
3	MacIsaac06_GCR2	1	2.89E-05	8	100	8	72	5785	1.25
3	MacIsaac06_conserved_GCR2	1	8.82E-07	7	100	7	32	5785	0.56
3	MacIsaac06_SWI4	1	1.70E-04	10	100	10	144	5785	2.49
4	MacIsaac06_TYE7	1	1.84E-04	7	115	6.09	61	5785	1.06
4	MacIsaac06_MET32	1	7.19E-05	5	115	4.35	23	5785	0.40
4	MacIsaac06_conserved_MET32	1	3.66E-04	4	115	3.48	18	5785	0.32
4	MacIsaac06_conserved_TYE7	1	9.54E-04	5	115	4.35	39	5785	0.68
4	MacIsaac06_RTG3	1	9.80E-04	7	115	6.09	80	5785	1.39
4	Sgd_STB4	1	2.53E-04	3	115	2.61	7	5785	0.13
4	MacIsaac06_STB4	1	5.89E-04	3	115	2.61	9	5785	0.16
4	MacIsaac06_conserved_STB4	1	2.53E-04	3	115	2.61	7	5785	0.13
4	MacIsaac06_conserved_GLN3	1	9.54E-04	5	115	4.35	39	5785	0.68
5	Sgd_FKH2	1	7.15E-09	11	84	13.10	75	5785	1.30
5	MacIsaac06_FKH2	1	4.44E-12	17	84	20.24	135	5785	2.34
5	MacIsaac06_conserved_FKH2	1	1.06E-07	10	84	11.91	76	5785	1.32
5	MacIsaac06_MCM1	1	8.15E-04	6	84	7.15	77	5785	1.34
5	MacIsaac06_INO4	1	4.31E-06	6	84	7.15	31	5785	0.54
5	Sgd_MBP1	1	6.31E-14	17	84	20.24	105	5785	1.82
5	MacIsaac06_MBP1	1	3.39E-14	20	84	23.81	157	5785	2.72
5	MacIsaac06_conserved_MBP1	1	1.46E-11	15	84	17.86	105	5785	1.82
5	Sgd_NDD1	1	1.52E-04	5	84	5.96	36	5785	0.63
5	MacIsaac06_NDD1	1	1.54E-05	9	84	10.72	103	5785	1.79
5	MacIsaac06_SWI4	1	1.32E-08	14	84	16.67	144	5785	2.49
5	Sgd_SWI6	1	3.79E-12	15	84	17.86	96	5785	1.66
5	MacIsaac06_SWI6	1	1.97E-12	18	84	21.43	149	5785	2.58
5	MacIsaac06_XBP1	1	1.22E-03	5	84	5.96	56	5785	0.97
5	MacIsaac06_conserved_SWI6	1	9.44E-12	15	84	17.86	102	5785	1.77
5	Sgd_FKH1	1	3.12E-06	9	84	10.72	85	5785	1.47
5	MacIsaac06_FKH1	1	2.01E-07	12	84	14.29	126	5785	2.18
5	Sgd_INO4	1	1.24E-05	5	84	5.96	22	5785	0.39
5	MacIsaac06_conserved_INO4	1	6.49E-07	6	84	7.15	23	5785	0.40
5	Sgd_INO2	1	2.97E-04	4	84	4.77	23	5785	0.40
5	MacIsaac06_INO2	1	1.09E-03	4	84	4.77	32	5785	0.56
5	MacIsaac06_conserved_FKH1	1	3.73E-05	7	84	8.34	65	5785	1.13
5	MacIsaac06_conserved_INO2	1	3.52E-04	4	84	4.77	24	5785	0.42
5	Sgd_SWI4	1	3.35E-09	11	84	13.10	70	5785	1.22
5	MacIsaac06_conserved_SWI4	1	8.06E-08	11	84	13.10	94	5785	1.63
5	MacIsaac06_conserved_NDD1	1	8.36E-05	6	84	7.15	51	5785	0.89
6	MacIsaac06_TYE7	1	6.45E-04	5	67	7.47	61	5785	1.06
6	Sgd_MET32	1	2.29E-04	3	67	4.48	11	5785	0.20
6	MacIsaac06_YAP7	1	2.18E-04	8	67	11.95	143	5785	2.48
6	MacIsaac06_CBF1	1	1.17E-03	9	67	13.44	229	5785	3.96
6	MacIsaac06_MET4	1	3.03E-04	3	67	4.48	12	5785	0.21
6	MacIsaac06_MET32	1	9.01E-11	8	67	11.95	23	5785	0.40
6	MacIsaac06_conserved_CBF1	1	5.99E-04	8	67	11.95	166	5785	2.87
6	MacIsaac06_conserved_MET32	1	5.84E-10	7	67	10.45	18	5785	0.32
6	MacIsaac06_conserved_MET31	1	1.03E-04	4	67	5.98	22	5785	0.39
6	MacIsaac06_conserved_TYE7	1	9.96E-04	4	67	5.98	39	5785	0.68
6	MacIsaac06_GLN3	1	3.63E-05	8	67	11.95	111	5785	1.92
6	Sgd_BAS1	1	1.03E-04	4	67	5.98	22	5785	0.39
6	MacIsaac06_BAS1	1	8.14E-04	4	67	5.98	37	5785	0.64
6	MacIsaac06_conserved_BAS1	1	3.14E-04	4	67	5.98	29	5785	0.51
6	MacIsaac06_RTG3	1	1.20E-09	11	67	16.42	80	5785	1.39
6	MacIsaac06_ARG81	1	1.03E-04	4	67	5.98	22	5785	0.39
6	MacIsaac06_conserved_RTG3	1	2.08E-10	9	67	13.44	37	5785	0.64
6	Sgd_GCN4	1	9.27E-29	27	67	40.30	124	5785	2.15
6	MacIsaac06_GCN4	1	1.00E-37	36	67	53.74	181	5785	3.13
6	MacIsaac06_conserved_GCN4	1	1.68E-35	31	67	46.27	123	5785	2.13
6	MacIsaac06_LEU3	1	1.07E-03	3	67	4.48	18	5785	0.32
6	MacIsaac06_conserved_LEU3	1	2.29E-04	3	67	4.48	11	5785	0.20
6	MacIsaac06_conserved_GLN3	1	9.96E-04	4	67	5.98	39	5785	0.68
6	MacIsaac06_ARG80	1	1.03E-04	4	67	5.98	22	5785	0.39
6	MacIsaac06_conserved_ARG80	1	8.99E-04	3	67	4.48	17	5785	0.30
6	MacIsaac06_conserved_ARG81	1	1.11E-06	4	67	5.98	8	5785	0.14
6	MacIsaac06_conserved_MET4	1	7.98E-05	3	67	4.48	8	5785	0.14
7	MacIsaac06_TYE7	1	1.20E-04	4	25	16	61	5785	1.06
7	Sgd_CBF1	1	1.20E-07	8	25	32	149	5785	2.58
7	MacIsaac06_CBF1	1	1.51E-08	10	25	40	229	5785	3.96
7	MacIsaac06_MET32	1	1.19E-04	3	25	12	23	5785	0.40
7	MacIsaac06_conserved_CBF1	1	4.39E-06	7	25	28	166	5785	2.87
7	Sgd_TYE7	1	2.68E-04	3	25	12	30	5785	0.52
7	MacIsaac06_conserved_TYE7	1	5.88E-04	3	25	12	39	5785	0.68
7	MacIsaac06_GLN3	1	1.19E-03	4	25	16	111	5785	1.92
7	MacIsaac06_RTG3	1	1.91E-05	5	25	20	80	5785	1.39
7	MacIsaac06_conserved_RTG3	1	5.03E-04	3	25	12	37	5785	0.64
7	Sgd_PHO4	1	1.55E-06	4	25	16	21	5785	0.37
7	MacIsaac06_PHO4	1	8.99E-06	4	25	16	32	5785	0.56
7	MacIsaac06_conserved_PHO4	1	1.55E-06	4	25	16	21	5785	0.37
7	MacIsaac06_conserved_GLN3	1	5.88E-04	3	25	12	39	5785	0.68
7	MacIsaac06_conserved_HAP2	1	3.26E-04	3	25	12	32	5785	0.56
8	MacIsaac06_conserved_SWI5	1	1.22E-03	5	84	5.96	56	5785	0.97
8	Sgd_FKH2	1	7.08E-04	6	84	7.15	75	5785	1.30
8	MacIsaac06_FKH2	1	7.00E-04	8	84	9.53	135	5785	2.34
8	MacIsaac06_conserved_STE12	1	4.18E-04	8	84	9.53	125	5785	2.17
8	Sgd_STE12	1	1.34E-04	8	84	9.53	106	5785	1.84
8	MacIsaac06_conserved_GCR2	1	8.47E-05	5	84	5.96	32	5785	0.56
8	Sgd_MBP1	1	1.25E-04	8	84	9.53	105	5785	1.82
8	MacIsaac06_MBP1	1	7.99E-05	10	84	11.91	157	5785	2.72
8	MacIsaac06_conserved_MBP1	1	7.64E-04	7	84	8.34	105	5785	1.82
8	MacIsaac06_NDD1	1	6.81E-04	7	84	8.34	103	5785	1.79
8	MacIsaac06_SWI4	1	1.32E-08	14	84	16.67	144	5785	2.49
8	Sgd_SWI6	1	1.01E-07	11	84	13.10	96	5785	1.66
8	MacIsaac06_SWI6	1	2.06E-08	14	84	16.67	149	5785	2.58
8	MacIsaac06_conserved_SWI6	1	1.89E-07	11	84	13.10	102	5785	1.77
8	Sgd_SWI4	1	5.87E-07	9	84	10.72	70	5785	1.22
8	MacIsaac06_conserved_SWI4	1	8.06E-08	11	84	13.10	94	5785	1.63
8	Sgd_STB1	1	8.53E-05	4	84	4.77	17	5785	0.30
8	MacIsaac06_STB1	1	2.48E-04	4	84	4.77	22	5785	0.39
8	MacIsaac06_conserved_STB1	1	8.53E-05	4	84	4.77	17	5785	0.30
9	MacIsaac06_STE12	1	3.47E-29	25	31	80.65	259	5785	4.48
9	MacIsaac06_conserved_STE12	1	4.90E-23	18	31	58.07	125	5785	2.17
9	Sgd_STE12	1	2.18E-26	19	31	61.30	106	5785	1.84
9	Sgd_MCM1	1	2.34E-04	4	31	12.91	58	5785	1.01
9	MacIsaac06_MCM1	1	4.19E-09	8	31	25.81	77	5785	1.34
9	MacIsaac06_conserved_MCM1	1	1.77E-04	4	31	12.91	54	5785	0.94
9	Sgd_TEC1	1	2.47E-08	6	31	19.36	36	5785	0.63
9	Sgd_DIG1	1	5.78E-25	17	31	54.84	78	5785	1.35
9	MacIsaac06_TEC1	1	5.35E-11	9	31	29.04	70	5785	1.22
9	MacIsaac06_DIG1	1	1.53E-24	20	31	64.52	161	5785	2.79
9	MacIsaac06_conserved_TEC1	1	1.72E-08	6	31	19.36	34	5785	0.59
9	MacIsaac06_conserved_DIG1	1	1.45E-22	16	31	51.62	82	5785	1.42
10	MacIsaac06_SWI5	1	1.14E-07	11	75	14.67	109	5785	1.89
10	MacIsaac06_conserved_SWI5	1	4.71E-07	8	75	10.67	56	5785	0.97
10	Sgd_FKH2	1	3.06E-08	10	75	13.34	75	5785	1.30
10	MacIsaac06_FKH2	1	1.26E-08	13	75	17.34	135	5785	2.34
10	MacIsaac06_conserved_FKH2	1	4.50E-07	9	75	12	76	5785	1.32
10	MacIsaac06_STE12	1	4.47E-04	11	75	14.67	259	5785	4.48
10	MacIsaac06_RAP1	1	1.01E-05	10	75	13.34	139	5785	2.41
10	MacIsaac06_ACE2	1	2.39E-05	7	75	9.34	68	5785	1.18
10	MacIsaac06_FHL1	1	1.11E-09	16	75	21.34	186	5785	3.22
10	MacIsaac06_SWI4	1	5.00E-04	8	75	10.67	144	5785	2.49
10	Sgd_FKH1	1	1.02E-04	7	75	9.34	85	5785	1.47
10	MacIsaac06_FKH1	1	4.20E-06	10	75	13.34	126	5785	2.18
10	Sgd_FHL1	1	1.37E-04	7	75	9.34	89	5785	1.54
10	MacIsaac06_conserved_FKH1	1	1.77E-05	7	75	9.34	65	5785	1.13
10	Sgd_SWI5	1	4.47E-09	8	75	10.67	32	5785	0.56
10	Sgd_ACE2	1	1.39E-07	5	75	6.67	11	5785	0.20
10	MacIsaac06_conserved_ACE2	1	1.01E-04	5	75	6.67	37	5785	0.64
11	Sgd_FKH2	1	5.86E-05	7	78	8.98	75	5785	1.30
11	MacIsaac06_FKH2	1	1.52E-06	11	78	14.11	135	5785	2.34
11	MacIsaac06_conserved_FKH2	1	5.11E-04	6	78	7.70	76	5785	1.32
11	Sgd_MBP1	1	1.08E-08	12	78	15.39	105	5785	1.82
11	MacIsaac06_MBP1	1	1.26E-07	13	78	16.67	157	5785	2.72
11	MacIsaac06_conserved_MBP1	1	1.17E-07	11	78	14.11	105	5785	1.82
11	MacIsaac06_conserved_TEC1	1	1.04E-03	4	78	5.13	34	5785	0.59
11	MacIsaac06_SWI4	1	2.75E-13	18	78	23.08	144	5785	2.49
11	Sgd_SWI6	1	6.83E-14	16	78	20.52	96	5785	1.66
11	MacIsaac06_SWI6	1	5.03E-13	18	78	23.08	149	5785	2.58
11	MacIsaac06_conserved_SWI6	1	4.57E-11	14	78	17.95	102	5785	1.77
11	Sgd_INO4	1	1.86E-04	4	78	5.13	22	5785	0.39
11	Sgd_SWI4	1	4.46E-12	13	78	16.67	70	5785	1.22
11	MacIsaac06_conserved_SWI4	1	1.46E-11	14	78	17.95	94	5785	1.63
11	Sgd_STB1	1	2.13E-06	5	78	6.42	17	5785	0.30
11	MacIsaac06_STB1	1	8.62E-06	5	78	6.42	22	5785	0.39
11	MacIsaac06_conserved_STB1	1	2.13E-06	5	78	6.42	17	5785	0.30
12	Sgd_FKH2	1	1.59E-06	9	88	10.23	75	5785	1.30
12	MacIsaac06_FKH2	1	9.20E-08	13	88	14.78	135	5785	2.34
12	MacIsaac06_conserved_FKH2	1	1.69E-05	8	88	9.10	76	5785	1.32
12	Sgd_MCM1	1	2.24E-04	6	88	6.82	58	5785	1.01
12	MacIsaac06_MCM1	1	1.50E-04	7	88	7.96	77	5785	1.34
12	MacIsaac06_conserved_MCM1	1	1.50E-04	6	88	6.82	54	5785	0.94
12	Sgd_MBP1	1	4.24E-09	13	88	14.78	105	5785	1.82
12	MacIsaac06_MBP1	1	1.15E-10	17	88	19.32	157	5785	2.72
12	MacIsaac06_conserved_MBP1	1	4.41E-08	12	88	13.64	105	5785	1.82
12	Sgd_NDD1	1	1.89E-04	5	88	5.69	36	5785	0.63
12	MacIsaac06_NDD1	1	2.25E-05	9	88	10.23	103	5785	1.79
12	MacIsaac06_SWI4	1	5.73E-05	10	88	11.37	144	5785	2.49
12	Sgd_SWI6	1	1.27E-05	9	88	10.23	96	5785	1.66
12	MacIsaac06_SWI6	1	2.08E-06	12	88	13.64	149	5785	2.58
12	MacIsaac06_conserved_SWI6	1	2.08E-05	9	88	10.23	102	5785	1.77
12	Sgd_FKH1	1	3.85E-05	8	88	9.10	85	5785	1.47
12	MacIsaac06_FKH1	1	1.80E-05	10	88	11.37	126	5785	2.18
12	MacIsaac06_conserved_FKH1	1	4.20E-04	6	88	6.82	65	5785	1.13
12	Sgd_SWI4	1	8.16E-05	7	88	7.96	70	5785	1.22
12	MacIsaac06_conserved_SWI4	1	5.19E-04	7	88	7.96	94	5785	1.63
12	MacIsaac06_conserved_NDD1	1	1.08E-04	6	88	6.82	51	5785	0.89
13	MacIsaac06_SWI5	1	5.24E-05	7	53	13.21	109	5785	1.89
13	MacIsaac06_conserved_SWI5	1	1.43E-04	5	53	9.44	56	5785	0.97
13	Sgd_FKH2	1	1.78E-08	9	53	16.99	75	5785	1.30
13	MacIsaac06_FKH2	1	1.29E-10	13	53	24.53	135	5785	2.34
13	MacIsaac06_conserved_FKH2	1	4.85E-06	7	53	13.21	76	5785	1.32
13	MacIsaac06_ACE2	1	2.27E-06	7	53	13.21	68	5785	1.18
13	MacIsaac06_SWI4	1	3.02E-04	7	53	13.21	144	5785	2.49
13	Sgd_SWI6	1	2.18E-04	6	53	11.33	96	5785	1.66
13	MacIsaac06_SWI6	1	3.73E-04	7	53	13.21	149	5785	2.58
13	Sgd_FKH1	1	3.19E-09	10	53	18.87	85	5785	1.47
13	MacIsaac06_FKH1	1	8.42E-10	12	53	22.65	126	5785	2.18
13	MacIsaac06_conserved_FKH1	1	4.84E-09	9	53	16.99	65	5785	1.13
13	Sgd_SWI5	1	8.89E-06	5	53	9.44	32	5785	0.56
13	Sgd_ACE2	1	2.36E-08	5	53	9.44	11	5785	0.20
13	MacIsaac06_conserved_ACE2	1	1.86E-05	5	53	9.44	37	5785	0.64
14	MacIsaac06_SWI5	1	1.63E-05	9	80	11.25	109	5785	1.89
14	MacIsaac06_conserved_SWI5	1	9.97E-06	7	80	8.75	56	5785	0.97
14	Sgd_FKH2	1	2.72E-10	12	80	15	75	5785	1.30
14	MacIsaac06_FKH2	1	2.40E-11	16	80	20	135	5785	2.34
14	MacIsaac06_conserved_FKH2	1	3.19E-10	12	80	15	76	5785	1.32
14	Sgd_MCM1	1	1.32E-04	6	80	7.50	58	5785	1.01
14	MacIsaac06_MCM1	1	9.13E-06	8	80	10	77	5785	1.34
14	MacIsaac06_conserved_MCM1	1	8.29E-04	5	80	6.25	54	5785	0.94
14	MacIsaac06_ACE2	1	3.20E-04	6	80	7.50	68	5785	1.18
14	Sgd_MBP1	1	5.68E-04	7	80	8.75	105	5785	1.82
14	MacIsaac06_MBP1	1	8.63E-06	11	80	13.75	157	5785	2.72
14	Sgd_NDD1	1	1.20E-04	5	80	6.25	36	5785	0.63
14	MacIsaac06_NDD1	1	1.03E-05	9	80	11.25	103	5785	1.79
14	MacIsaac06_SWI4	1	6.97E-10	15	80	18.75	144	5785	2.49
14	Sgd_SWI6	1	5.99E-08	11	80	13.75	96	5785	1.66
14	MacIsaac06_SWI6	1	7.30E-07	12	80	15	149	5785	2.58
14	MacIsaac06_conserved_SWI6	1	9.48E-06	9	80	11.25	102	5785	1.77
14	Sgd_FKH1	1	1.91E-05	8	80	10	85	5785	1.47
14	MacIsaac06_FKH1	1	5.21E-05	9	80	11.25	126	5785	2.18
14	MacIsaac06_conserved_FKH1	1	2.50E-06	8	80	10	65	5785	1.13
14	Sgd_SWI4	1	2.92E-08	10	80	12.50	70	5785	1.22
14	MacIsaac06_conserved_SWI4	1	5.10E-07	10	80	12.50	94	5785	1.63
14	MacIsaac06_conserved_NDD1	1	6.36E-04	5	80	6.25	51	5785	0.89
14	Sgd_SWI5	1	1.89E-07	7	80	8.75	32	5785	0.56
14	Sgd_ACE2	1	1.93E-07	5	80	6.25	11	5785	0.20
14	MacIsaac06_conserved_ACE2	1	1.37E-04	5	80	6.25	37	5785	0.64
15	MacIsaac06_MET32	1	1.16E-04	4	66	6.07	23	5785	0.40
16	MacIsaac06_SWI5	1	1.61E-04	7	63	11.12	109	5785	1.89
16	MacIsaac06_conserved_SWI5	1	2.78E-05	6	63	9.53	56	5785	0.97
16	Sgd_FKH2	1	1.47E-04	6	63	9.53	75	5785	1.30
16	MacIsaac06_FKH2	1	9.39E-05	8	63	12.70	135	5785	2.34
16	MacIsaac06_RAP1	1	1.15E-04	8	63	12.70	139	5785	2.41
16	MacIsaac06_ACE2	1	8.46E-05	6	63	9.53	68	5785	1.18
16	MacIsaac06_FHL1	1	5.44E-07	12	63	19.05	186	5785	3.22
16	Sgd_SWI5	1	2.09E-05	5	63	7.94	32	5785	0.56
16	Sgd_ACE2	1	3.98E-06	4	63	6.35	11	5785	0.20
16	MacIsaac06_conserved_ACE2	1	6.44E-04	4	63	6.35	37	5785	0.64
17	Sgd_FKH2	1	4.21E-04	4	28	14.29	75	5785	1.30
17	MacIsaac06_FKH2	1	7.45E-09	9	28	32.15	135	5785	2.34
17	MacIsaac06_conserved_FKH2	1	4.43E-04	4	28	14.29	76	5785	1.32
17	MacIsaac06_INO4	1	2.84E-07	5	28	17.86	31	5785	0.54
17	MacIsaac06_MBP1	1	8.18E-04	5	28	17.86	157	5785	2.72
17	MacIsaac06_SWI4	1	5.14E-05	6	28	21.43	144	5785	2.49
17	Sgd_SWI6	1	1.07E-03	4	28	14.29	96	5785	1.66
17	MacIsaac06_SWI6	1	6.22E-05	6	28	21.43	149	5785	2.58
17	MacIsaac06_conserved_SWI6	1	1.10E-04	5	28	17.86	102	5785	1.77
17	Sgd_INO4	1	4.54E-08	5	28	17.86	22	5785	0.39
17	MacIsaac06_conserved_INO4	1	3.65E-06	4	28	14.29	23	5785	0.40
17	Sgd_INO2	1	1.69E-04	3	28	10.72	23	5785	0.40
17	MacIsaac06_INO2	1	1.44E-05	4	28	14.29	32	5785	0.56
17	MacIsaac06_conserved_INO2	1	1.92E-04	3	28	10.72	24	5785	0.42
17	Sgd_SWI4	1	3.23E-04	4	28	14.29	70	5785	1.22
17	MacIsaac06_conserved_SWI4	1	9.93E-04	4	28	14.29	94	5785	1.63
18	MacIsaac06_RAP1	1	9.80E-09	12	59	20.34	139	5785	2.41
18	MacIsaac06_FHL1	1	4.80E-27	28	59	47.46	186	5785	3.22
18	Sgd_FHL1	1	2.51E-12	13	59	22.04	89	5785	1.54
18	MacIsaac06_conserved_FHL1	1	3.37E-11	12	59	20.34	86	5785	1.49
19	Sgd_FKH2	1	3.81E-05	7	73	9.59	75	5785	1.30
19	MacIsaac06_FKH2	1	4.30E-05	9	73	12.33	135	5785	2.34
19	MacIsaac06_STE12	1	3.52E-04	11	73	15.07	259	5785	4.48
19	MacIsaac06_FHL1	1	7.25E-10	16	73	21.92	186	5785	3.22
19	MacIsaac06_FKH1	1	1.66E-04	8	73	10.96	126	5785	2.18
19	Sgd_FHL1	1	1.39E-06	9	73	12.33	89	5785	1.54
19	Sgd_SFP1	1	7.84E-05	4	73	5.48	19	5785	0.33
19	MacIsaac06_SFP1	1	2.83E-04	5	73	6.85	47	5785	0.82
19	MacIsaac06_conserved_SFP1	1	9.60E-04	3	73	4.11	16	5785	0.28
19	MacIsaac06_conserved_FHL1	1	6.86E-09	11	73	15.07	86	5785	1.49
19	Sgd_ACE2	1	2.96E-04	3	73	4.11	11	5785	0.20
20	MacIsaac06_STE12	1	6.15E-09	8	12	66.67	259	5785	4.48
20	MacIsaac06_conserved_STE12	1	7.50E-08	6	12	50	125	5785	2.17
20	Sgd_STE12	1	2.78E-08	6	12	50	106	5785	1.84
20	Sgd_MCM1	1	4.24E-06	4	12	33.34	58	5785	1.01
20	MacIsaac06_MCM1	1	3.96E-09	6	12	50	77	5785	1.34
20	MacIsaac06_conserved_MCM1	1	3.18E-06	4	12	33.34	54	5785	0.94
20	Sgd_DIG1	1	2.88E-07	5	12	41.67	78	5785	1.35
20	MacIsaac06_DIG1	1	1.06E-05	5	12	41.67	161	5785	2.79
20	MacIsaac06_conserved_DIG1	1	3.71E-07	5	12	41.67	82	5785	1.42
24	MacIsaac06_FKH2	1	7.07E-04	6	47	12.77	135	5785	2.34
24	Sgd_MBP1	1	1.84E-05	7	47	14.90	105	5785	1.82
24	MacIsaac06_MBP1	1	3.58E-06	9	47	19.15	157	5785	2.72
24	MacIsaac06_conserved_MBP1	1	1.16E-07	9	47	19.15	105	5785	1.82
24	Sgd_SWI6	1	1.02E-05	7	47	14.90	96	5785	1.66
24	MacIsaac06_SWI6	1	2.15E-05	8	47	17.03	149	5785	2.58
24	MacIsaac06_conserved_SWI6	1	1.52E-05	7	47	14.90	102	5785	1.77
26	Sgd_RAP1	1	5.92E-05	6	53	11.33	76	5785	1.32
26	MacIsaac06_RAP1	1	3.60E-14	16	53	30.19	139	5785	2.41
26	MacIsaac06_conserved_RAP1	1	5.09E-05	6	53	11.33	74	5785	1.28
26	MacIsaac06_FHL1	1	5.06E-32	30	53	56.61	186	5785	3.22
26	Sgd_FHL1	1	5.61E-13	13	53	24.53	89	5785	1.54
26	Sgd_SFP1	1	5.62E-07	5	53	9.44	19	5785	0.33
26	MacIsaac06_SFP1	1	6.84E-12	10	53	18.87	47	5785	0.82
26	MacIsaac06_conserved_SFP1	1	3.86E-11	7	53	13.21	16	5785	0.28
26	MacIsaac06_conserved_FHL1	1	1.87E-10	11	53	20.76	86	5785	1.49
28	Sgd_MCM1	1	1.28E-04	5	50	10	58	5785	1.01
28	MacIsaac06_MCM1	1	4.56E-05	6	50	12	77	5785	1.34
28	MacIsaac06_SWI4	1	2.09E-04	7	50	14	144	5785	2.49
28	Sgd_SWI6	1	1.57E-04	6	50	12	96	5785	1.66
28	MacIsaac06_conserved_SWI6	1	2.20E-04	6	50	12	102	5785	1.77
28	Sgd_FKH1	1	7.66E-04	5	50	10	85	5785	1.47
28	Sgd_SWI4	1	3.12E-04	5	50	10	70	5785	1.22
28	MacIsaac06_conserved_SWI4	1	1.40E-04	6	50	12	94	5785	1.63
29	Sgd_FKH2	1	3.21E-04	5	47	10.64	75	5785	1.30
29	MacIsaac06_FKH2	1	7.07E-04	6	47	12.77	135	5785	2.34
29	MacIsaac06_conserved_FKH2	1	2.95E-05	6	47	12.77	76	5785	1.32
29	Sgd_MCM1	1	6.09E-06	6	47	12.77	58	5785	1.01
29	MacIsaac06_MCM1	1	3.18E-05	6	47	12.77	77	5785	1.34
29	MacIsaac06_conserved_MCM1	1	6.68E-05	5	47	10.64	54	5785	0.94
29	MacIsaac06_FHL1	1	1.05E-04	8	47	17.03	186	5785	3.22
29	Sgd_MBP1	1	1.58E-06	8	47	17.03	105	5785	1.82
29	MacIsaac06_MBP1	1	3.58E-06	9	47	19.15	157	5785	2.72
29	MacIsaac06_conserved_MBP1	1	1.84E-05	7	47	14.90	105	5785	1.82
29	MacIsaac06_SWI4	1	1.40E-04	7	47	14.90	144	5785	2.49
29	Sgd_SWI6	1	1.02E-05	7	47	14.90	96	5785	1.66
29	MacIsaac06_SWI6	1	2.15E-05	8	47	17.03	149	5785	2.58
29	MacIsaac06_conserved_SWI6	1	1.52E-05	7	47	14.90	102	5785	1.77
29	Sgd_FKH1	1	5.74E-04	5	47	10.64	85	5785	1.47
29	MacIsaac06_FKH1	1	4.89E-04	6	47	12.77	126	5785	2.18
29	Sgd_FHL1	1	7.09E-04	5	47	10.64	89	5785	1.54
29	MacIsaac06_SFP1	1	5.28E-04	4	47	8.52	47	5785	0.82
29	MacIsaac06_conserved_FKH1	1	1.63E-04	5	47	10.64	65	5785	1.13
29	Sgd_SWI4	1	2.32E-04	5	47	10.64	70	5785	1.22
29	MacIsaac06_conserved_SWI4	1	9.84E-05	6	47	12.77	94	5785	1.63
29	MacIsaac06_conserved_NDD1	1	7.23E-04	4	47	8.52	51	5785	0.89
30	Sgd_FKH2	1	2.41E-05	6	46	13.05	75	5785	1.30
30	MacIsaac06_FKH2	1	8.83E-06	8	46	17.40	135	5785	2.34
30	MacIsaac06_conserved_FKH2	1	2.60E-05	6	46	13.05	76	5785	1.32
30	MacIsaac06_ACE2	1	1.82E-04	5	46	10.87	68	5785	1.18
30	MacIsaac06_FHL1	1	8.99E-05	8	46	17.40	186	5785	3.22
30	Sgd_FKH1	1	5.19E-04	5	46	10.87	85	5785	1.47
30	MacIsaac06_FKH1	1	4.35E-04	6	46	13.05	126	5785	2.18
30	Sgd_FHL1	1	6.42E-04	5	46	10.87	89	5785	1.54
30	MacIsaac06_conserved_FKH1	1	1.47E-04	5	46	10.87	65	5785	1.13
30	Sgd_ACE2	1	7.43E-05	3	46	6.53	11	5785	0.20
31	Sgd_FKH2	1	2.45E-07	6	22	27.28	75	5785	1.30
31	MacIsaac06_FKH2	1	1.74E-08	8	22	36.37	135	5785	2.34
31	MacIsaac06_conserved_FKH2	1	2.66E-07	6	22	27.28	76	5785	1.32
31	MacIsaac06_conserved_STE12	1	1.12E-03	4	22	18.19	125	5785	2.17
31	Sgd_STE12	1	6.04E-04	4	22	18.19	106	5785	1.84
31	Sgd_NDD1	1	3.14E-04	3	22	13.64	36	5785	0.63
31	MacIsaac06_NDD1	1	3.36E-05	5	22	22.73	103	5785	1.79
31	MacIsaac06_SWI4	1	6.38E-07	7	22	31.82	144	5785	2.49
31	Sgd_SWI6	1	2.39E-05	5	22	22.73	96	5785	1.66
31	MacIsaac06_SWI6	1	8.05E-07	7	22	31.82	149	5785	2.58
31	MacIsaac06_conserved_SWI6	1	3.20E-05	5	22	22.73	102	5785	1.77
31	Sgd_SWI4	1	5.04E-06	5	22	22.73	70	5785	1.22
31	MacIsaac06_conserved_SWI4	1	2.15E-05	5	22	22.73	94	5785	1.63
31	MacIsaac06_RLM1	1	1.16E-03	3	22	13.64	56	5785	0.97
32	MacIsaac06_TYE7	1	1.11E-03	4	44	9.10	61	5785	1.06
32	MacIsaac06_SPT2	1	7.43E-04	3	44	6.82	24	5785	0.42
32	MacIsaac06_GCR2	1	1.93E-04	5	44	11.37	72	5785	1.25
32	MacIsaac06_conserved_GCR2	1	3.48E-06	5	44	11.37	32	5785	0.56
34	Sgd_RAP1	1	3.08E-04	5	46	10.87	76	5785	1.32
34	MacIsaac06_RAP1	1	9.04E-08	10	46	21.74	139	5785	2.41
34	MacIsaac06_FHL1	1	2.92E-13	16	46	34.79	186	5785	3.22
34	Sgd_FHL1	1	1.15E-09	10	46	21.74	89	5785	1.54
34	Sgd_SFP1	1	1.24E-05	4	46	8.70	19	5785	0.33
34	MacIsaac06_SFP1	1	3.04E-05	5	46	10.87	47	5785	0.82
34	MacIsaac06_conserved_SFP1	1	2.45E-04	3	46	6.53	16	5785	0.28
34	MacIsaac06_conserved_FHL1	1	1.63E-08	9	46	19.57	86	5785	1.49
35	Sgd_RAP1	1	1.57E-04	5	40	12.50	76	5785	1.32
35	MacIsaac06_RAP1	1	3.50E-12	13	40	32.50	139	5785	2.41
35	MacIsaac06_FHL1	1	1.11E-21	21	40	52.50	186	5785	3.22
35	MacIsaac06_FKH1	1	1.98E-04	6	40	15	126	5785	2.18
35	Sgd_FHL1	1	2.58E-10	10	40	25	89	5785	1.54
35	Sgd_SFP1	1	1.32E-07	5	40	12.50	19	5785	0.33
35	MacIsaac06_SFP1	1	6.45E-07	6	40	15	47	5785	0.82
35	MacIsaac06_conserved_SFP1	1	1.61E-04	3	40	7.50	16	5785	0.28
35	MacIsaac06_conserved_FHL1	1	1.82E-10	10	40	25	86	5785	1.49
36	Sgd_FKH2	1	2.86E-07	7	36	19.45	75	5785	1.30
36	MacIsaac06_FKH2	1	1.53E-05	7	36	19.45	135	5785	2.34
36	MacIsaac06_conserved_FKH2	1	6.00E-06	6	36	16.67	76	5785	1.32
36	Sgd_MCM1	1	4.68E-08	7	36	19.45	58	5785	1.01
36	MacIsaac06_MCM1	1	6.48E-06	6	36	16.67	77	5785	1.34
36	MacIsaac06_conserved_MCM1	1	3.20E-04	4	36	11.12	54	5785	0.94
36	Sgd_MBP1	1	1.79E-07	8	36	22.23	105	5785	1.82
36	MacIsaac06_MBP1	1	3.19E-07	9	36	25	157	5785	2.72
36	MacIsaac06_conserved_MBP1	1	2.87E-06	7	36	19.45	105	5785	1.82
36	Sgd_NDD1	1	2.29E-06	5	36	13.89	36	5785	0.63
36	MacIsaac06_NDD1	1	3.48E-05	6	36	16.67	103	5785	1.79
36	MacIsaac06_SWI4	1	2.04E-06	8	36	22.23	144	5785	2.49
36	Sgd_SWI6	1	8.85E-08	8	36	22.23	96	5785	1.66
36	MacIsaac06_SWI6	1	2.04E-07	9	36	25	149	5785	2.58
36	MacIsaac06_conserved_SWI6	1	3.29E-05	6	36	16.67	102	5785	1.77
36	Sgd_SWI4	1	3.70E-06	6	36	16.67	70	5785	1.22
36	MacIsaac06_conserved_SWI4	1	1.36E-06	7	36	19.45	94	5785	1.63
36	MacIsaac06_conserved_NDD1	1	1.34E-05	5	36	13.89	51	5785	0.89
37	MacIsaac06_RAP1	1	5.73E-08	10	44	22.73	139	5785	2.41
37	MacIsaac06_FHL1	1	2.35E-12	15	44	34.10	186	5785	3.22
37	Sgd_FHL1	1	3.88E-06	7	44	15.91	89	5785	1.54
37	Sgd_SFP1	1	3.65E-04	3	44	6.82	19	5785	0.33
37	MacIsaac06_SFP1	1	2.44E-05	5	44	11.37	47	5785	0.82
37	MacIsaac06_conserved_FHL1	1	4.44E-04	5	44	11.37	86	5785	1.49
39	Sgd_TEC1	1	1.16E-03	3	34	8.83	36	5785	0.63
39	MacIsaac06_conserved_TEC1	1	9.80E-04	3	34	8.83	34	5785	0.59
39	Sgd_STB1	1	1.19E-04	3	34	8.83	17	5785	0.30
39	MacIsaac06_STB1	1	2.65E-04	3	34	8.83	22	5785	0.39
39	MacIsaac06_conserved_STB1	1	1.19E-04	3	34	8.83	17	5785	0.30
43	MacIsaac06_GAT3	1	3.21E-06	4	26	15.39	24	5785	0.42
44	MacIsaac06_MSN2	1	2.11E-04	4	14	28.58	131	5785	2.27
44	MacIsaac06_conserved_MSN2	1	9.05E-06	4	14	28.58	59	5785	1.02
44	MacIsaac06_conserved_MSN4	1	1.95E-04	3	14	21.43	49	5785	0.85
44	Sgd_MSN2	1	1.02E-07	4	14	28.58	20	5785	0.35
45	MacIsaac06_ARG81	1	6.08E-05	3	21	14.29	22	5785	0.39
45	MacIsaac06_conserved_RTG3	1	2.96E-04	3	21	14.29	37	5785	0.64
45	Sgd_GCN4	1	8.26E-14	11	21	52.39	124	5785	2.15
45	MacIsaac06_GCN4	1	6.96E-19	15	21	71.43	181	5785	3.13
45	MacIsaac06_conserved_GCN4	1	1.68E-17	13	21	61.91	123	5785	2.13
45	MacIsaac06_LEU3	1	3.80E-07	4	21	19.05	18	5785	0.32
45	MacIsaac06_conserved_LEU3	1	6.68E-06	3	21	14.29	11	5785	0.20
45	MacIsaac06_ARG80	1	6.08E-05	3	21	14.29	22	5785	0.39
45	MacIsaac06_conserved_ARG80	1	2.71E-05	3	21	14.29	17	5785	0.30
45	MacIsaac06_conserved_ARG81	1	2.28E-06	3	21	14.29	8	5785	0.14
46	Sgd_HSF1	1	8.13E-04	4	34	11.77	73	5785	1.27
46	Sgd_MSN2	1	1.98E-04	3	34	8.83	20	5785	0.35
47	Sgd_FKH2	1	8.02E-04	4	33	12.13	75	5785	1.30
47	MacIsaac06_FKH2	1	9.52E-05	6	33	18.19	135	5785	2.34
47	MacIsaac06_conserved_FKH2	1	8.43E-04	4	33	12.13	76	5785	1.32
47	MacIsaac06_ACE2	1	5.53E-04	4	33	12.13	68	5785	1.18
47	MacIsaac06_FHL1	1	5.47E-04	6	33	18.19	186	5785	3.22
47	Sgd_FKH1	1	1.04E-04	5	33	15.16	85	5785	1.47
47	MacIsaac06_FKH1	1	5.25E-06	7	33	21.22	126	5785	2.18
47	MacIsaac06_conserved_FKH1	1	2.85E-05	5	33	15.16	65	5785	1.13
47	MacIsaac06_conserved_ACE2	1	1.15E-03	3	33	9.10	37	5785	0.64
48	MacIsaac06_RAP1	1	4.49E-07	8	31	25.81	139	5785	2.41
48	MacIsaac06_FHL1	1	4.43E-15	15	31	48.39	186	5785	3.22
48	Sgd_FHL1	1	3.13E-07	7	31	22.59	89	5785	1.54
48	Sgd_SFP1	1	1.27E-04	3	31	9.68	19	5785	0.33
48	MacIsaac06_SFP1	1	1.31E-07	6	31	19.36	47	5785	0.82
48	MacIsaac06_conserved_SFP1	1	7.44E-05	3	31	9.68	16	5785	0.28
48	MacIsaac06_conserved_FHL1	1	2.47E-07	7	31	22.59	86	5785	1.49
51	MacIsaac06_RAP1	1	5.10E-06	7	30	23.34	139	5785	2.41
51	MacIsaac06_FHL1	1	1.92E-12	13	30	43.34	186	5785	3.22
51	Sgd_FHL1	1	4.94E-06	6	30	20	89	5785	1.54
51	MacIsaac06_SFP1	1	3.48E-06	5	30	16.67	47	5785	0.82
51	MacIsaac06_conserved_FHL1	1	9.29E-04	4	30	13.34	86	5785	1.49
53	MacIsaac06_conserved_MSN2	1	1.57E-04	3	11	27.28	59	5785	1.02
53	Sgd_MSN2	1	5.73E-06	3	11	27.28	20	5785	0.35
54	MacIsaac06_SKN7	1	3.53E-04	4	12	33.34	178	5785	3.08
54	MacIsaac06_SWI4	1	1.56E-04	4	12	33.34	144	5785	2.49
54	Sgd_SWI6	1	8.74E-04	3	12	25	96	5785	1.66
54	Sgd_SKN7	1	4.75E-04	3	12	25	78	5785	1.35
54	MacIsaac06_XBP1	1	1.78E-04	3	12	25	56	5785	0.97
54	MacIsaac06_conserved_SWI6	1	1.04E-03	3	12	25	102	5785	1.77
54	Sgd_SWI4	1	3.45E-04	3	12	25	70	5785	1.22
54	MacIsaac06_conserved_SWI4	1	8.22E-04	3	12	25	94	5785	1.63
55	Sgd_GCN4	1	7.35E-04	3	9	33.34	124	5785	2.15
55	MacIsaac06_GCN4	1	6.71E-08	6	9	66.67	181	5785	3.13
55	MacIsaac06_conserved_GCN4	1	2.26E-05	4	9	44.45	123	5785	2.13
55	Sgd_LEU3	1	1.33E-09	4	9	44.45	12	5785	0.21
55	MacIsaac06_LEU3	1	2.99E-14	6	9	66.67	18	5785	0.32
55	MacIsaac06_conserved_LEU3	1	1.08E-12	5	9	55.56	11	5785	0.20
56	MacIsaac06_THI2	1	3.31E-05	3	19	15.79	20	5785	0.35
57	Sgd_MET32	1	6.68E-06	3	21	14.29	11	5785	0.20
57	Sgd_MET4	1	1.43E-06	3	21	14.29	7	5785	0.13
57	Sgd_MET31	1	8.19E-07	3	21	14.29	6	5785	0.11
57	MacIsaac06_MET4	1	6.24E-08	4	21	19.05	12	5785	0.21
57	MacIsaac06_MET32	1	1.02E-10	6	21	28.58	23	5785	0.40
57	MacIsaac06_MET31	1	2.95E-07	5	21	23.81	42	5785	0.73
57	MacIsaac06_conserved_MET32	1	1.89E-11	6	21	28.58	18	5785	0.32
57	MacIsaac06_conserved_MET31	1	9.56E-09	5	21	23.81	22	5785	0.39
57	MacIsaac06_conserved_MET4	1	2.28E-06	3	21	14.29	8	5785	0.14
58	MacIsaac06_MET4	1	8.88E-06	3	21	14.29	12	5785	0.21
58	MacIsaac06_MET32	1	6.97E-05	3	21	14.29	23	5785	0.40
58	MacIsaac06_conserved_MET32	1	3.25E-05	3	21	14.29	18	5785	0.32
58	MacIsaac06_GCR2	1	1.13E-04	4	21	19.05	72	5785	1.25
58	MacIsaac06_conserved_GCR2	1	4.32E-06	4	21	19.05	32	5785	0.56
59	MacIsaac06_PHD1	1	7.93E-04	4	18	22.23	141	5785	2.44
64	MacIsaac06_TYE7	1	5.67E-04	3	16	18.75	61	5785	1.06
67	MacIsaac06_RAP1	1	8.22E-06	5	13	38.47	139	5785	2.41
67	MacIsaac06_FHL1	1	2.45E-13	10	13	76.93	186	5785	3.22
67	Sgd_FHL1	1	8.99E-07	5	13	38.47	89	5785	1.54
67	MacIsaac06_conserved_FHL1	1	1.43E-08	6	13	46.16	86	5785	1.49
68	MacIsaac06_TEC1	1	1.92E-04	3	10	30	70	5785	1.22
69	MacIsaac06_TYE7	1	2.29E-04	3	12	25	61	5785	1.06
69	MacIsaac06_GCR2	1	3.75E-04	3	12	25	72	5785	1.25
69	MacIsaac06_PHO2	1	7.97E-04	3	12	25	93	5785	1.61
69	MacIsaac06_conserved_PHO2	1	2.18E-04	3	12	25	60	5785	1.04
72	Sgd_MSN4	1	1.33E-05	3	13	23.08	22	5785	0.39
72	MacIsaac06_conserved_MSN2	1	2.68E-04	3	13	23.08	59	5785	1.02
72	MacIsaac06_conserved_MSN4	1	1.54E-04	3	13	23.08	49	5785	0.85
73	MacIsaac06_GCR2	1	3.75E-04	3	12	25	72	5785	1.25
73	MacIsaac06_conserved_GCR2	1	3.27E-05	3	12	25	32	5785	0.56
73	MacIsaac06_MCM1	1	4.58E-04	3	12	25	77	5785	1.34
74	Sgd_RAP1	1	1.80E-05	4	13	30.77	76	5785	1.32
74	MacIsaac06_RAP1	1	1.93E-04	4	13	30.77	139	5785	2.41
74	MacIsaac06_conserved_RAP1	1	1.62E-05	4	13	30.77	74	5785	1.28
74	MacIsaac06_FHL1	1	5.89E-04	4	13	30.77	186	5785	3.22
74	Sgd_FHL1	1	3.37E-05	4	13	30.77	89	5785	1.54
74	MacIsaac06_conserved_FHL1	1	2.94E-05	4	13	30.77	86	5785	1.49
78	MacIsaac06_MSN2	1	8.63E-04	3	9	33.34	131	5785	2.27
78	MacIsaac06_GCR2	1	1.47E-04	3	9	33.34	72	5785	1.25
78	MacIsaac06_conserved_GCR2	1	1.26E-05	3	9	33.34	32	5785	0.56
