# Supplementary material for: DeBi: Discovering Differentially Expressed Biclusters using a Frequent Itemset Approach
Source: Algorithms Mol Biol. 2011 Jun 23;6:18. doi: 10.1186/1748-7188-6-18 (PMC3152888; doi:10.1186/1748-7188-6-18)
Supplement: Additional file 3 — DeBi, BIMAX, ISA, OPSM, SAMBA and QUBIC biclustering results and GO term, TFBS enrichment analysis of the genes and conditions in biclusters on yeast data. [file 1748-7188-6-18-S3.ZIP › file3_yeast/enrichment/debi/debi.TFBS.up.txt]

Set	Enriched Set	Enriched Value	Pvalue	Set Hits	Set Size	Set Hits (%)	Total Hits	Total Size	Total Hits (%)
1	MacIsaac06_YAP7	1	3.19E-05	17	224	7.59	143	5785	2.48
1	MacIsaac06_CBF1	1	1.84E-04	21	224	9.38	229	5785	3.96
1	MacIsaac06_MET32	1	1.83E-04	6	224	2.68	23	5785	0.40
1	MacIsaac06_conserved_MET32	1	4.71E-04	5	224	2.24	18	5785	0.32
1	MacIsaac06_GLN3	1	8.42E-05	14	224	6.25	111	5785	1.92
1	Sgd_BAS1	1	1.40E-04	6	224	2.68	22	5785	0.39
1	MacIsaac06_BAS1	1	4.53E-04	7	224	3.13	37	5785	0.64
1	MacIsaac06_conserved_BAS1	1	7.08E-04	6	224	2.68	29	5785	0.51
1	MacIsaac06_RTG3	1	4.45E-08	16	224	7.15	80	5785	1.39
1	MacIsaac06_CAD1	1	1.75E-04	7	224	3.13	32	5785	0.56
1	MacIsaac06_YAP1	1	3.38E-04	9	224	4.02	58	5785	1.01
1	MacIsaac06_conserved_RTG3	1	3.15E-11	14	224	6.25	37	5785	0.64
1	Sgd_GCN4	1	9.02E-57	62	224	27.68	124	5785	2.15
1	MacIsaac06_GCN4	1	2.13E-76	85	224	37.95	181	5785	3.13
1	MacIsaac06_conserved_GCN4	1	2.42E-63	66	224	29.47	123	5785	2.13
1	Sgd_LEU3	1	2.40E-06	6	224	2.68	12	5785	0.21
1	MacIsaac06_LEU3	1	5.99E-09	9	224	4.02	18	5785	0.32
1	MacIsaac06_conserved_LEU3	1	3.44E-08	7	224	3.13	11	5785	0.20
1	Sgd_GLN3	1	1.68E-04	8	224	3.58	42	5785	0.73
1	MacIsaac06_conserved_GLN3	1	1.28E-05	9	224	4.02	39	5785	0.68
1	MacIsaac06_conserved_ARG81	1	1.36E-04	4	224	1.79	8	5785	0.14
2	MacIsaac06_YAP7	1	3.21E-07	27	375	7.20	143	5785	2.48
2	MacIsaac06_RCS1	1	6.57E-06	21	375	5.60	111	5785	1.92
2	MacIsaac06_GLN3	1	7.73E-05	19	375	5.07	111	5785	1.92
2	Sgd_BAS1	1	4.13E-05	8	375	2.14	22	5785	0.39
2	MacIsaac06_BAS1	1	4.49E-04	9	375	2.40	37	5785	0.64
2	MacIsaac06_conserved_BAS1	1	3.71E-04	8	375	2.14	29	5785	0.51
2	MacIsaac06_NRG1	1	7.49E-05	23	375	6.14	149	5785	2.58
2	MacIsaac06_SOK2	1	2.71E-04	15	375	4	84	5785	1.46
2	MacIsaac06_RTG3	1	1.86E-08	21	375	5.60	80	5785	1.39
2	MacIsaac06_SUT1	1	1.37E-04	16	375	4.27	88	5785	1.53
2	MacIsaac06_MOT3	1	4.75E-05	12	375	3.20	49	5785	0.85
2	MacIsaac06_YAP1	1	2.69E-04	12	375	3.20	58	5785	1.01
2	MacIsaac06_conserved_RTG3	1	2.12E-11	17	375	4.54	37	5785	0.64
2	Sgd_GCN4	1	2.17E-44	64	375	17.07	124	5785	2.15
2	MacIsaac06_GCN4	1	1.11E-58	88	375	23.47	181	5785	3.13
2	MacIsaac06_conserved_GCN4	1	1.46E-48	67	375	17.87	123	5785	2.13
2	Sgd_LEU3	1	2.71E-06	7	375	1.87	12	5785	0.21
2	MacIsaac06_LEU3	1	5.30E-07	9	375	2.40	18	5785	0.32
2	MacIsaac06_conserved_LEU3	1	1.20E-06	7	375	1.87	11	5785	0.20
2	MacIsaac06_AFT2	1	3.84E-05	21	375	5.60	124	5785	2.15
2	MacIsaac06_conserved_GLN3	1	6.81E-04	9	375	2.40	39	5785	0.68
2	Sgd_MOT3	1	4.71E-05	6	375	1.60	12	5785	0.21
2	MacIsaac06_conserved_MOT3	1	1.13E-04	5	375	1.34	9	5785	0.16
3	Sgd_HSF1	1	1.23E-06	15	276	5.44	73	5785	1.27
3	MacIsaac06_PHD1	1	3.50E-04	17	276	6.16	141	5785	2.44
3	MacIsaac06_SOK2	1	5.68E-04	12	276	4.35	84	5785	1.46
3	MacIsaac06_SKN7	1	3.05E-06	24	276	8.70	178	5785	3.08
3	MacIsaac06_MOT3	1	3.42E-08	14	276	5.08	49	5785	0.85
3	Sgd_SKN7	1	2.81E-04	12	276	4.35	78	5785	1.35
3	Sgd_GCN4	1	2.39E-04	16	276	5.80	124	5785	2.15
3	MacIsaac06_GCN4	1	3.49E-04	20	276	7.25	181	5785	3.13
3	Sgd_MOT3	1	1.43E-04	5	276	1.82	12	5785	0.21
3	MacIsaac06_conserved_MOT3	1	5.28E-04	4	276	1.45	9	5785	0.16
4	MacIsaac06_STE12	1	2.44E-05	26	242	10.75	259	5785	4.48
4	MacIsaac06_conserved_STE12	1	2.00E-04	15	242	6.20	125	5785	2.17
4	Sgd_TEC1	1	6.06E-04	7	242	2.90	36	5785	0.63
4	MacIsaac06_TEC1	1	1.32E-04	11	242	4.55	70	5785	1.22
4	MacIsaac06_conserved_TEC1	1	5.89E-05	8	242	3.31	34	5785	0.59
4	MacIsaac06_SWI4	1	3.03E-04	16	242	6.62	144	5785	2.49
4	Sgd_GCN4	1	1.31E-05	17	242	7.03	124	5785	2.15
4	MacIsaac06_GCN4	1	5.15E-09	27	242	11.16	181	5785	3.13
4	MacIsaac06_conserved_GCN4	1	6.26E-07	19	242	7.86	123	5785	2.13
4	Sgd_SWI4	1	5.90E-04	10	242	4.14	70	5785	1.22
4	MacIsaac06_conserved_SWI4	1	1.27E-04	13	242	5.38	94	5785	1.63
4	MacIsaac06_RLM1	1	2.37E-06	12	242	4.96	56	5785	0.97
4	MacIsaac06_conserved_RLM1	1	5.17E-05	7	242	2.90	25	5785	0.44
4	MacIsaac06_ASH1	1	2.85E-05	8	242	3.31	31	5785	0.54
4	MacIsaac06_conserved_ASH1	1	2.13E-04	6	242	2.48	22	5785	0.39
4	MacIsaac06_conserved_MOT3	1	3.19E-04	4	242	1.66	9	5785	0.16
5	Sgd_MSN4	1	3.34E-04	5	167	3	22	5785	0.39
5	MacIsaac06_MSN2	1	4.46E-06	15	167	8.99	131	5785	2.27
5	MacIsaac06_MSN4	1	3.89E-04	12	167	7.19	132	5785	2.29
5	MacIsaac06_conserved_MSN2	1	4.08E-05	9	167	5.39	59	5785	1.02
5	MacIsaac06_conserved_MSN4	1	8.55E-06	9	167	5.39	49	5785	0.85
5	MacIsaac06_RCS1	1	1.56E-05	13	167	7.79	111	5785	1.92
5	MacIsaac06_SKN7	1	2.93E-06	18	167	10.78	178	5785	3.08
5	MacIsaac06_SUT1	1	1.98E-04	10	167	5.99	88	5785	1.53
5	MacIsaac06_MOT3	1	9.54E-07	10	167	5.99	49	5785	0.85
5	MacIsaac06_conserved_SUT1	1	2.02E-04	8	167	4.80	57	5785	0.99
5	MacIsaac06_conserved_RTG3	1	7.30E-05	7	167	4.20	37	5785	0.64
5	MacIsaac06_conserved_SKN7	1	3.50E-04	11	167	6.59	112	5785	1.94
5	MacIsaac06_AFT2	1	2.17E-04	12	167	7.19	124	5785	2.15
5	Sgd_RCS1	1	2.45E-06	7	167	4.20	23	5785	0.40
5	MacIsaac06_conserved_RCS1	1	2.72E-06	9	167	5.39	43	5785	0.75
5	Sgd_MSN2	1	1.47E-05	6	167	3.60	20	5785	0.35
5	Sgd_MOT3	1	2.77E-04	4	167	2.40	12	5785	0.21
5	MacIsaac06_conserved_MOT3	1	7.54E-05	4	167	2.40	9	5785	0.16
6	MacIsaac06_YAP7	1	1.61E-04	17	255	6.67	143	5785	2.48
6	MacIsaac06_MET32	1	3.70E-04	6	255	2.36	23	5785	0.40
6	MacIsaac06_STE12	1	2.57E-06	29	255	11.38	259	5785	4.48
6	MacIsaac06_conserved_STE12	1	1.05E-04	16	255	6.28	125	5785	2.17
6	Sgd_STE12	1	7.08E-04	13	255	5.10	106	5785	1.84
6	Sgd_DIG1	1	5.53E-04	11	255	4.32	78	5785	1.35
6	MacIsaac06_DIG1	1	6.64E-04	17	255	6.67	161	5785	2.79
6	MacIsaac06_conserved_TEC1	1	5.75E-04	7	255	2.75	34	5785	0.59
6	Sgd_GCN4	1	3.56E-07	20	255	7.85	124	5785	2.15
6	MacIsaac06_GCN4	1	8.18E-10	29	255	11.38	181	5785	3.13
6	MacIsaac06_conserved_GCN4	1	3.11E-07	20	255	7.85	123	5785	2.13
6	MacIsaac06_RLM1	1	1.37E-04	10	255	3.93	56	5785	0.97
6	MacIsaac06_conserved_RLM1	1	6.03E-04	6	255	2.36	25	5785	0.44
7	MacIsaac06_GCR2	1	2.13E-04	10	207	4.84	72	5785	1.25
7	MacIsaac06_GLN3	1	5.57E-04	12	207	5.80	111	5785	1.92
7	Sgd_GCN4	1	7.18E-06	16	207	7.73	124	5785	2.15
7	MacIsaac06_GCN4	1	1.50E-06	21	207	10.15	181	5785	3.13
7	MacIsaac06_conserved_GCN4	1	6.46E-06	16	207	7.73	123	5785	2.13
7	MacIsaac06_PHO2	1	4.37E-04	11	207	5.32	93	5785	1.61
7	MacIsaac06_RLM1	1	2.33E-05	10	207	4.84	56	5785	0.97
7	MacIsaac06_conserved_RLM1	1	1.88E-05	7	207	3.39	25	5785	0.44
8	MacIsaac06_SKN7	1	5.51E-04	15	186	8.07	178	5785	3.08
8	MacIsaac06_MOT3	1	2.04E-05	9	186	4.84	49	5785	0.85
8	Sgd_MOT3	1	4.18E-04	4	186	2.16	12	5785	0.21
8	MacIsaac06_conserved_MOT3	1	1.15E-04	4	186	2.16	9	5785	0.16
9	MacIsaac06_SKN7	1	2.37E-04	15	172	8.73	178	5785	3.08
9	MacIsaac06_AFT2	1	2.85E-04	12	172	6.98	124	5785	2.15
10	MacIsaac06_STE12	1	6.71E-09	19	88	21.60	259	5785	4.48
10	MacIsaac06_conserved_STE12	1	3.11E-07	12	88	13.64	125	5785	2.17
10	Sgd_STE12	1	3.81E-06	10	88	11.37	106	5785	1.84
10	MacIsaac06_RTG3	1	2.47E-05	8	88	9.10	80	5785	1.39
10	Sgd_TEC1	1	8.64E-07	7	88	7.96	36	5785	0.63
10	Sgd_DIG1	1	1.81E-08	11	88	12.50	78	5785	1.35
10	MacIsaac06_TEC1	1	7.42E-08	10	88	11.37	70	5785	1.22
10	MacIsaac06_DIG1	1	1.32E-08	15	88	17.05	161	5785	2.79
10	MacIsaac06_conserved_TEC1	1	2.73E-08	8	88	9.10	34	5785	0.59
10	MacIsaac06_conserved_DIG1	1	3.41E-06	9	88	10.23	82	5785	1.42
10	MacIsaac06_conserved_RTG3	1	1.05E-06	7	88	7.96	37	5785	0.64
10	Sgd_GCN4	1	4.84E-17	21	88	23.87	124	5785	2.15
10	MacIsaac06_GCN4	1	1.34E-21	28	88	31.82	181	5785	3.13
10	MacIsaac06_conserved_GCN4	1	2.52E-22	25	88	28.41	123	5785	2.13
10	MacIsaac06_conserved_XBP1	1	2.01E-04	4	88	4.55	20	5785	0.35
10	MacIsaac06_conserved_RLM1	1	4.95E-04	4	88	4.55	25	5785	0.44
10	Sgd_MOT3	1	6.78E-04	3	88	3.41	12	5785	0.21
10	MacIsaac06_conserved_MOT3	1	2.67E-04	3	88	3.41	9	5785	0.16
11	MacIsaac06_CIN5	1	5.85E-05	16	169	9.47	179	5785	3.10
11	MacIsaac06_PHD1	1	2.79E-06	16	169	9.47	141	5785	2.44
11	MacIsaac06_NRG1	1	2.50E-05	15	169	8.88	149	5785	2.58
11	MacIsaac06_SOK2	1	2.79E-05	11	169	6.51	84	5785	1.46
11	MacIsaac06_SKN7	1	5.46E-05	16	169	9.47	178	5785	3.08
11	MacIsaac06_YAP6	1	7.28E-07	18	169	10.66	160	5785	2.77
11	MacIsaac06_MOT3	1	9.43E-09	12	169	7.11	49	5785	0.85
12	Sgd_HSF1	1	9.59E-06	10	142	7.05	73	5785	1.27
12	Sgd_MSN4	1	1.06E-05	6	142	4.23	22	5785	0.39
12	MacIsaac06_MSN2	1	3.17E-06	14	142	9.86	131	5785	2.27
12	MacIsaac06_MSN4	1	8.39E-05	12	142	8.46	132	5785	2.29
12	MacIsaac06_conserved_MSN2	1	1.30E-06	10	142	7.05	59	5785	1.02
12	MacIsaac06_conserved_MSN4	1	2.24E-06	9	142	6.34	49	5785	0.85
12	MacIsaac06_SKN7	1	6.03E-06	16	142	11.27	178	5785	3.08
12	MacIsaac06_SUT1	1	2.76E-04	9	142	6.34	88	5785	1.53
12	Sgd_SKN7	1	1.08E-04	9	142	6.34	78	5785	1.35
12	Sgd_HAP4	1	5.86E-05	6	142	4.23	29	5785	0.51
12	MacIsaac06_conserved_HAP4	1	1.43E-05	7	142	4.93	34	5785	0.59
12	MacIsaac06_conserved_SKN7	1	8.31E-05	11	142	7.75	112	5785	1.94
12	Sgd_MSN2	1	2.75E-07	7	142	4.93	20	5785	0.35
13	MacIsaac06_YAP7	1	1.81E-04	14	186	7.53	143	5785	2.48
13	MacIsaac06_HAP1	1	9.30E-05	13	186	6.99	118	5785	2.04
13	MacIsaac06_PHD1	1	5.53E-04	13	186	6.99	141	5785	2.44
13	Sgd_PHD1	1	5.42E-05	8	186	4.31	43	5785	0.75
13	Sgd_GCN4	1	1.64E-09	20	186	10.76	124	5785	2.15
13	MacIsaac06_GCN4	1	1.17E-11	27	186	14.52	181	5785	3.13
13	MacIsaac06_conserved_GCN4	1	1.42E-09	20	186	10.76	123	5785	2.13
13	MacIsaac06_AFT2	1	5.84E-04	12	186	6.46	124	5785	2.15
15	Sgd_MSN4	1	3.34E-04	5	167	3	22	5785	0.39
15	MacIsaac06_MSN2	1	3.63E-04	12	167	7.19	131	5785	2.27
15	MacIsaac06_conserved_MSN2	1	4.08E-05	9	167	5.39	59	5785	1.02
15	MacIsaac06_conserved_MSN4	1	6.70E-05	8	167	4.80	49	5785	0.85
15	MacIsaac06_SKN7	1	1.71E-04	15	167	8.99	178	5785	3.08
15	Sgd_MSN2	1	1.47E-05	6	167	3.60	20	5785	0.35
16	MacIsaac06_YAP7	1	4.57E-06	16	173	9.25	143	5785	2.48
16	MacIsaac06_MOT3	1	5.63E-04	7	173	4.05	49	5785	0.85
16	Sgd_MOT3	1	3.17E-04	4	173	2.32	12	5785	0.21
17	MacIsaac06_RCS1	1	3.27E-19	24	114	21.06	111	5785	1.92
17	MacIsaac06_CIN5	1	1.87E-04	12	114	10.53	179	5785	3.10
17	MacIsaac06_NRG1	1	1.05E-06	14	114	12.29	149	5785	2.58
17	MacIsaac06_SKN7	1	7.03E-04	11	114	9.65	178	5785	3.08
17	MacIsaac06_SUT1	1	3.08E-04	8	114	7.02	88	5785	1.53
17	MacIsaac06_conserved_SUT1	1	1.31E-05	8	114	7.02	57	5785	0.99
17	MacIsaac06_conserved_SKN7	1	3.28E-04	9	114	7.90	112	5785	1.94
17	MacIsaac06_AFT2	1	1.65E-09	16	114	14.04	124	5785	2.15
17	MacIsaac06_conserved_AFT2	1	6.99E-07	9	114	7.90	53	5785	0.92
17	Sgd_AFT2	1	6.99E-07	9	114	7.90	53	5785	0.92
17	Sgd_RCS1	1	5.47E-12	10	114	8.78	23	5785	0.40
17	MacIsaac06_conserved_RCS1	1	3.62E-10	11	114	9.65	43	5785	0.75
17	MacIsaac06_conserved_MOT3	1	5.74E-04	3	114	2.64	9	5785	0.16
18	MacIsaac06_RCS1	1	1.50E-18	19	63	30.16	111	5785	1.92
18	MacIsaac06_NRG1	1	4.45E-07	11	63	17.47	149	5785	2.58
18	MacIsaac06_SOK2	1	2.74E-04	6	63	9.53	84	5785	1.46
18	MacIsaac06_SUT1	1	4.11E-05	7	63	11.12	88	5785	1.53
18	MacIsaac06_conserved_SUT1	1	2.23E-06	7	63	11.12	57	5785	0.99
18	MacIsaac06_conserved_RTG3	1	6.44E-04	4	63	6.35	37	5785	0.64
18	MacIsaac06_AFT2	1	5.82E-09	12	63	19.05	124	5785	2.15
18	MacIsaac06_conserved_AFT2	1	2.02E-05	6	63	9.53	53	5785	0.92
18	Sgd_AFT2	1	2.02E-05	6	63	9.53	53	5785	0.92
18	Sgd_RCS1	1	2.76E-09	7	63	11.12	23	5785	0.40
18	MacIsaac06_conserved_RCS1	1	3.06E-07	7	63	11.12	43	5785	0.75
18	MacIsaac06_YML081W	1	4.11E-04	3	63	4.77	14	5785	0.25
19	MacIsaac06_STE12	1	1.51E-13	22	71	30.99	259	5785	4.48
19	MacIsaac06_conserved_STE12	1	3.62E-15	18	71	25.36	125	5785	2.17
19	Sgd_STE12	1	1.26E-12	15	71	21.13	106	5785	1.84
19	Sgd_MBP1	1	2.72E-04	7	71	9.86	105	5785	1.82
19	Sgd_TEC1	1	1.95E-07	7	71	9.86	36	5785	0.63
19	Sgd_DIG1	1	5.40E-12	13	71	18.31	78	5785	1.35
19	MacIsaac06_TEC1	1	1.35E-07	9	71	12.68	70	5785	1.22
19	MacIsaac06_DIG1	1	5.75E-10	15	71	21.13	161	5785	2.79
19	MacIsaac06_conserved_TEC1	1	1.28E-07	7	71	9.86	34	5785	0.59
19	MacIsaac06_conserved_DIG1	1	1.05E-11	13	71	18.31	82	5785	1.42
19	MacIsaac06_SWI4	1	1.38E-08	13	71	18.31	144	5785	2.49
19	Sgd_SWI6	1	1.97E-07	10	71	14.09	96	5785	1.66
19	MacIsaac06_SWI6	1	2.09E-08	13	71	18.31	149	5785	2.58
19	MacIsaac06_conserved_SWI6	1	3.51E-07	10	71	14.09	102	5785	1.77
19	MacIsaac06_conserved_XBP1	1	8.70E-05	4	71	5.64	20	5785	0.35
19	Sgd_SWI4	1	8.93E-09	10	71	14.09	70	5785	1.22
19	MacIsaac06_conserved_SWI4	1	1.32E-08	11	71	15.50	94	5785	1.63
19	MacIsaac06_RLM1	1	1.80E-08	9	71	12.68	56	5785	0.97
19	MacIsaac06_conserved_RLM1	1	1.25E-08	7	71	9.86	25	5785	0.44
19	Sgd_RLM1	1	7.09E-07	4	71	5.64	7	5785	0.13
20	MacIsaac06_STE12	1	1.78E-06	16	90	17.78	259	5785	4.48
20	MacIsaac06_conserved_STE12	1	4.80E-08	13	90	14.45	125	5785	2.17
20	Sgd_STE12	1	4.69E-06	10	90	11.12	106	5785	1.84
20	Sgd_DIG1	1	1.88E-04	7	90	7.78	78	5785	1.35
20	MacIsaac06_conserved_TEC1	1	1.59E-04	5	90	5.56	34	5785	0.59
20	MacIsaac06_conserved_DIG1	1	2.57E-04	7	90	7.78	82	5785	1.42
20	MacIsaac06_SWI4	1	3.63E-04	9	90	10	144	5785	2.49
20	MacIsaac06_SWI6	1	4.67E-04	9	90	10	149	5785	2.58
20	Sgd_SWI4	1	7.07E-04	6	90	6.67	70	5785	1.22
20	MacIsaac06_conserved_SWI4	1	5.95E-04	7	90	7.78	94	5785	1.63
20	MacIsaac06_RLM1	1	1.48E-07	9	90	10	56	5785	0.97
20	MacIsaac06_conserved_RLM1	1	1.67E-06	6	90	6.67	25	5785	0.44
20	Sgd_RLM1	1	1.22E-04	3	90	3.34	7	5785	0.13
21	MacIsaac06_RCS1	1	7.35E-13	18	106	16.99	111	5785	1.92
21	MacIsaac06_NRG1	1	2.63E-06	13	106	12.27	149	5785	2.58
21	MacIsaac06_SOK2	1	1.34E-04	8	106	7.55	84	5785	1.46
21	MacIsaac06_SUT1	1	1.86E-04	8	106	7.55	88	5785	1.53
21	MacIsaac06_conserved_SUT1	1	7.07E-05	7	106	6.61	57	5785	0.99
21	MacIsaac06_conserved_RTG3	1	5.13E-04	5	106	4.72	37	5785	0.64
21	MacIsaac06_AFT2	1	4.13E-08	14	106	13.21	124	5785	2.15
21	MacIsaac06_conserved_AFT2	1	4.36E-06	8	106	7.55	53	5785	0.92
21	Sgd_AFT2	1	4.38E-05	7	106	6.61	53	5785	0.92
21	Sgd_RCS1	1	1.09E-07	7	106	6.61	23	5785	0.40
21	MacIsaac06_conserved_RCS1	1	8.30E-07	8	106	7.55	43	5785	0.75
21	MacIsaac06_conserved_MOT3	1	4.64E-04	3	106	2.84	9	5785	0.16
22	MacIsaac06_YAP7	1	3.45E-04	9	90	10	143	5785	2.48
22	MacIsaac06_HAP1	1	1.95E-11	16	90	17.78	118	5785	2.04
22	MacIsaac06_GLN3	1	2.99E-04	8	90	8.89	111	5785	1.92
22	MacIsaac06_RTG3	1	2.91E-05	8	90	8.89	80	5785	1.39
22	MacIsaac06_YAP1	1	2.53E-04	6	90	6.67	58	5785	1.01
22	MacIsaac06_conserved_RTG3	1	2.40E-04	5	90	5.56	37	5785	0.64
22	Sgd_HAP1	1	3.56E-06	7	90	7.78	43	5785	0.75
22	MacIsaac06_conserved_HAP1	1	1.61E-10	12	90	13.34	64	5785	1.11
22	Sgd_GCN4	1	1.91E-05	10	90	11.12	124	5785	2.15
22	MacIsaac06_GCN4	1	1.23E-08	16	90	17.78	181	5785	3.13
22	MacIsaac06_conserved_GCN4	1	3.95E-08	13	90	14.45	123	5785	2.13
22	MacIsaac06_ARG80	1	3.23E-04	4	90	4.45	22	5785	0.39
23	MacIsaac06_PHD1	1	3.02E-05	9	67	13.44	141	5785	2.44
23	MacIsaac06_NRG1	1	2.89E-04	8	67	11.95	149	5785	2.58
23	Sgd_SOK2	1	8.61E-05	5	67	7.47	40	5785	0.70
23	MacIsaac06_SOK2	1	4.59E-06	8	67	11.95	84	5785	1.46
23	MacIsaac06_SUT1	1	6.52E-06	8	67	11.95	88	5785	1.53
23	Sgd_NRG1	1	5.11E-04	5	67	7.47	58	5785	1.01
23	MacIsaac06_conserved_SOK2	1	1.37E-04	5	67	7.47	44	5785	0.77
23	MacIsaac06_conserved_SUT1	1	4.71E-04	5	67	7.47	57	5785	0.99
24	MacIsaac06_CBF1	1	5.76E-04	11	87	12.65	229	5785	3.96
24	MacIsaac06_HAP4	1	6.89E-15	15	87	17.25	62	5785	1.08
24	Sgd_HAP4	1	5.54E-12	10	87	11.50	29	5785	0.51
24	MacIsaac06_conserved_HAP4	1	1.01E-12	11	87	12.65	34	5785	0.59
24	MacIsaac06_conserved_HAP1	1	4.23E-05	7	87	8.05	64	5785	1.11
25	MacIsaac06_SNT2	1	4.45E-04	4	79	5.07	27	5785	0.47
25	Sgd_MOT3	1	4.94E-04	3	79	3.80	12	5785	0.21
25	MacIsaac06_conserved_MOT3	1	1.94E-04	3	79	3.80	9	5785	0.16
26	MacIsaac06_PHD1	1	4.33E-05	10	87	11.50	141	5785	2.44
26	MacIsaac06_NRG1	1	6.94E-05	10	87	11.50	149	5785	2.58
26	MacIsaac06_SOK2	1	2.42E-04	7	87	8.05	84	5785	1.46
26	MacIsaac06_SKN7	1	1.18E-05	12	87	13.80	178	5785	3.08
26	MacIsaac06_YAP6	1	2.34E-05	11	87	12.65	160	5785	2.77
26	MacIsaac06_SUT1	1	4.56E-05	8	87	9.20	88	5785	1.53
27	Sgd_PHD1	1	4.75E-04	4	50	8	43	5785	0.75
27	Sgd_SKN7	1	5.16E-04	5	50	10	78	5785	1.35
27	MacIsaac06_HAP4	1	1.30E-05	6	50	12	62	5785	1.08
27	Sgd_HAP4	1	1.00E-04	4	50	8	29	5785	0.51
27	MacIsaac06_conserved_HAP4	1	9.06E-06	5	50	10	34	5785	0.59
28	MacIsaac06_MSN2	1	4.10E-04	7	61	11.48	131	5785	2.27
29	Sgd_GCR1	1	1.74E-05	3	71	4.23	5	5785	0.09
29	MacIsaac06_conserved_GCR1	1	3.45E-05	3	71	4.23	6	5785	0.11
30	MacIsaac06_RCS1	1	5.15E-07	10	68	14.71	111	5785	1.92
30	MacIsaac06_NRG1	1	7.67E-06	10	68	14.71	149	5785	2.58
30	MacIsaac06_SOK2	1	5.01E-05	7	68	10.30	84	5785	1.46
30	MacIsaac06_ACE2	1	1.24E-05	7	68	10.30	68	5785	1.18
30	MacIsaac06_SUT1	1	5.36E-04	6	68	8.83	88	5785	1.53
30	MacIsaac06_conserved_SUT1	1	4.78E-05	6	68	8.83	57	5785	0.99
30	MacIsaac06_AFT2	1	1.21E-05	9	68	13.24	124	5785	2.15
30	MacIsaac06_conserved_AFT2	1	3.14E-05	6	68	8.83	53	5785	0.92
30	Sgd_AFT2	1	3.14E-05	6	68	8.83	53	5785	0.92
30	Sgd_SWI5	1	4.90E-04	4	68	5.89	32	5785	0.56
30	Sgd_ACE2	1	5.42E-06	4	68	5.89	11	5785	0.20
30	Sgd_RCS1	1	5.52E-06	5	68	7.36	23	5785	0.40
30	MacIsaac06_conserved_RCS1	1	1.32E-04	5	68	7.36	43	5785	0.75
30	MacIsaac06_YML081W	1	5.15E-04	3	68	4.42	14	5785	0.25
34	MacIsaac06_PHD1	1	5.40E-05	8	56	14.29	141	5785	2.44
35	MacIsaac06_PHD1	1	2.99E-04	7	54	12.97	141	5785	2.44
35	MacIsaac06_SOK2	1	1.08E-05	7	54	12.97	84	5785	1.46
35	MacIsaac06_YAP6	1	6.44E-04	7	54	12.97	160	5785	2.77
35	MacIsaac06_AZF1	1	5.68E-04	3	54	5.56	18	5785	0.32
36	MacIsaac06_STE12	1	9.21E-05	12	74	16.22	259	5785	4.48
36	MacIsaac06_conserved_STE12	1	4.06E-07	11	74	14.87	125	5785	2.17
36	Sgd_STE12	1	5.39E-05	8	74	10.82	106	5785	1.84
36	Sgd_GCR1	1	1.97E-05	3	74	4.06	5	5785	0.09
36	MacIsaac06_conserved_GCR2	1	6.76E-04	4	74	5.41	32	5785	0.56
36	MacIsaac06_conserved_GCR1	1	3.91E-05	3	74	4.06	6	5785	0.11
36	MacIsaac06_NDD1	1	3.13E-04	7	74	9.46	103	5785	1.79
36	MacIsaac06_SWI4	1	4.56E-04	8	74	10.82	144	5785	2.49
36	MacIsaac06_SWI6	1	1.04E-04	9	74	12.17	149	5785	2.58
36	Sgd_SWI4	1	2.45E-04	6	74	8.11	70	5785	1.22
36	MacIsaac06_conserved_SWI4	1	1.77E-04	7	74	9.46	94	5785	1.63
37	MacIsaac06_TYE7	1	1.22E-04	6	75	8	61	5785	1.06
37	Sgd_MET32	1	3.21E-04	3	75	4	11	5785	0.20
37	MacIsaac06_MET4	1	1.19E-05	4	75	5.34	12	5785	0.21
37	MacIsaac06_MET32	1	8.98E-06	5	75	6.67	23	5785	0.40
37	MacIsaac06_conserved_MET32	1	2.40E-06	5	75	6.67	18	5785	0.32
37	MacIsaac06_GCR2	1	3.48E-05	7	75	9.34	72	5785	1.25
37	MacIsaac06_conserved_GCR2	1	4.91E-05	5	75	6.67	32	5785	0.56
37	MacIsaac06_conserved_MET4	1	1.12E-04	3	75	4	8	5785	0.14
39	MacIsaac06_SUT1	1	2.28E-05	6	39	15.39	88	5785	1.53
39	MacIsaac06_conserved_SUT1	1	3.46E-05	5	39	12.83	57	5785	0.99
40	MacIsaac06_NRG1	1	5.03E-05	7	39	17.95	149	5785	2.58
40	Sgd_SOK2	1	1.35E-04	4	39	10.26	40	5785	0.70
40	MacIsaac06_SOK2	1	2.24E-04	5	39	12.83	84	5785	1.46
40	MacIsaac06_SUT1	1	8.70E-08	8	39	20.52	88	5785	1.53
40	MacIsaac06_XBP1	1	5.04E-04	4	39	10.26	56	5785	0.97
40	MacIsaac06_conserved_SOK2	1	1.97E-04	4	39	10.26	44	5785	0.77
40	MacIsaac06_conserved_SUT1	1	7.44E-08	7	39	17.95	57	5785	0.99
43	MacIsaac06_CIN5	1	4.46E-04	6	33	18.19	179	5785	3.10
44	MacIsaac06_CIN5	1	3.74E-04	6	32	18.75	179	5785	3.10
44	MacIsaac06_PHD1	1	8.90E-06	7	32	21.88	141	5785	2.44
44	MacIsaac06_SOK2	1	5.24E-06	6	32	18.75	84	5785	1.46
44	MacIsaac06_YAP6	1	2.03E-04	6	32	18.75	160	5785	2.77
44	MacIsaac06_MOT3	1	1.37E-04	4	32	12.50	49	5785	0.85
44	MacIsaac06_MIG1	1	1.01E-06	4	32	12.50	15	5785	0.26
45	MacIsaac06_CIN5	1	3.74E-04	6	32	18.75	179	5785	3.10
45	MacIsaac06_ROX1	1	3.91E-05	6	32	18.75	119	5785	2.06
45	MacIsaac06_PHD1	1	6.55E-07	8	32	25	141	5785	2.44
45	MacIsaac06_NRG1	1	1.28E-05	7	32	21.88	149	5785	2.58
45	MacIsaac06_SOK2	1	1.12E-08	8	32	25	84	5785	1.46
45	MacIsaac06_YAP6	1	1.23E-07	9	32	28.13	160	5785	2.77
45	MacIsaac06_MOT3	1	1.37E-04	4	32	12.50	49	5785	0.85
45	MacIsaac06_MIG1	1	8.44E-11	6	32	18.75	15	5785	0.26
46	Sgd_HSF1	1	5.67E-04	4	31	12.91	73	5785	1.27
46	MacIsaac06_STE12	1	3.47E-04	7	31	22.59	259	5785	4.48
46	MacIsaac06_conserved_STE12	1	4.70E-04	5	31	16.13	125	5785	2.17
47	MacIsaac06_MSN2	1	4.98E-04	5	30	16.67	131	5785	2.27
47	Sgd_CIN5	1	3.80E-04	4	30	13.34	68	5785	1.18
47	MacIsaac06_conserved_CIN5	1	7.07E-04	4	30	13.34	80	5785	1.39
48	Sgd_HSF1	1	1.81E-05	5	27	18.52	73	5785	1.27
48	MacIsaac06_PHD1	1	4.20E-04	5	27	18.52	141	5785	2.44
48	MacIsaac06_conserved_PHD1	1	3.65E-04	4	27	14.82	75	5785	1.30
48	Sgd_TEC1	1	2.00E-05	4	27	14.82	36	5785	0.63
48	Sgd_DIG1	1	4.24E-04	4	27	14.82	78	5785	1.35
48	MacIsaac06_conserved_TEC1	1	4.93E-04	3	27	11.12	34	5785	0.59
48	MacIsaac06_conserved_DIG1	1	5.13E-04	4	27	14.82	82	5785	1.42
48	MacIsaac06_SWI4	1	4.62E-04	5	27	18.52	144	5785	2.49
48	Sgd_SWI4	1	2.80E-04	4	27	14.82	70	5785	1.22
49	MacIsaac06_CIN5	1	1.03E-05	8	36	22.23	179	5785	3.10
49	MacIsaac06_PHD1	1	2.01E-04	6	36	16.67	141	5785	2.44
52	MacIsaac06_MIG1	1	8.78E-05	3	35	8.58	15	5785	0.26
53	MacIsaac06_SKN7	1	8.48E-05	6	25	24	178	5785	3.08
53	MacIsaac06_conserved_SKN7	1	9.70E-05	5	25	20	112	5785	1.94
55	MacIsaac06_CIN5	1	1.66E-04	5	18	27.78	179	5785	3.10
55	MacIsaac06_PHD1	1	5.32E-05	5	18	27.78	141	5785	2.44
56	MacIsaac06_PHD1	1	8.39E-05	6	31	19.36	141	5785	2.44
57	MacIsaac06_PHD1	1	7.79E-07	7	23	30.44	141	5785	2.44
57	MacIsaac06_SOK2	1	1.28E-11	9	23	39.14	84	5785	1.46
57	MacIsaac06_YAP6	1	2.78E-05	6	23	26.09	160	5785	2.77
57	MacIsaac06_SUT1	1	3.55E-04	4	23	17.40	88	5785	1.53
57	MacIsaac06_MOT3	1	3.57E-05	4	23	17.40	49	5785	0.85
57	MacIsaac06_conserved_SOK2	1	6.54E-04	3	23	13.05	44	5785	0.77
57	MacIsaac06_MIG1	1	2.42E-05	3	23	13.05	15	5785	0.26
60	MacIsaac06_NRG1	1	2.42E-05	6	24	25	149	5785	2.58
60	MacIsaac06_SOK2	1	3.52E-04	4	24	16.67	84	5785	1.46
60	MacIsaac06_MIG1	1	3.02E-07	4	24	16.67	15	5785	0.26
62	MacIsaac06_CIN5	1	1.27E-05	7	27	25.93	179	5785	3.10
62	MacIsaac06_ROX1	1	1.90E-04	5	27	18.52	119	5785	2.06
62	MacIsaac06_PHD1	1	2.60E-06	7	27	25.93	141	5785	2.44
62	MacIsaac06_NRG1	1	5.41E-04	5	27	18.52	149	5785	2.58
62	MacIsaac06_SOK2	1	3.60E-05	5	27	18.52	84	5785	1.46
62	MacIsaac06_YAP6	1	7.45E-05	6	27	22.23	160	5785	2.77
62	MacIsaac06_MIG1	1	4.36E-09	5	27	18.52	15	5785	0.26
63	MacIsaac06_PHD1	1	3.94E-06	6	19	31.58	141	5785	2.44
63	MacIsaac06_SOK2	1	1.83E-07	6	19	31.58	84	5785	1.46
63	MacIsaac06_YAP6	1	8.21E-06	6	19	31.58	160	5785	2.77
63	MacIsaac06_SUT1	1	1.63E-04	4	19	21.06	88	5785	1.53
63	MacIsaac06_MOT3	1	5.03E-04	3	19	15.79	49	5785	0.85
65	MacIsaac06_HAP4	1	2.14E-06	5	21	23.81	62	5785	1.08
65	MacIsaac06_YAP5	1	1.33E-09	7	21	33.34	63	5785	1.09
65	MacIsaac06_GAT3	1	1.54E-08	5	21	23.81	24	5785	0.42
65	MacIsaac06_PDR1	1	1.71E-12	7	21	33.34	26	5785	0.45
66	MacIsaac06_MSN4	1	3.09E-04	5	27	18.52	132	5785	2.29
68	Sgd_HSF1	1	2.05E-04	4	24	16.67	73	5785	1.27
68	MacIsaac06_MSN2	1	1.66E-04	5	24	20.84	131	5785	2.27
70	Sgd_HSF1	1	1.19E-04	4	21	19.05	73	5785	1.27
70	MacIsaac06_MSN2	1	8.39E-05	5	21	23.81	131	5785	2.27
70	Sgd_MSN2	1	4.52E-05	3	21	14.29	20	5785	0.35
72	MacIsaac06_HAP4	1	1.24E-11	8	20	40	62	5785	1.08
72	Sgd_HAP4	1	3.38E-10	6	20	30	29	5785	0.51
72	MacIsaac06_conserved_HAP4	1	9.47E-10	6	20	30	34	5785	0.59
72	MacIsaac06_HAP5	1	3.99E-04	3	20	15	43	5785	0.75
74	MacIsaac06_YAP5	1	6.65E-05	4	21	19.05	63	5785	1.09
74	MacIsaac06_GAT3	1	1.30E-06	4	21	19.05	24	5785	0.42
76	MacIsaac06_conserved_MSN4	1	5.03E-04	3	19	15.79	49	5785	0.85
76	MacIsaac06_HAP4	1	1.24E-06	5	19	26.32	62	5785	1.08
76	Sgd_HAP4	1	1.87E-06	4	19	21.06	29	5785	0.51
76	MacIsaac06_conserved_HAP4	1	3.62E-06	4	19	21.06	34	5785	0.59
77	MacIsaac06_HAP4	1	2.14E-06	5	21	23.81	62	5785	1.08
77	Sgd_HAP4	1	1.42E-04	3	21	14.29	29	5785	0.51
77	MacIsaac06_conserved_HAP4	1	2.30E-04	3	21	14.29	34	5785	0.59
77	MacIsaac06_YAP5	1	6.65E-05	4	21	19.05	63	5785	1.09
77	MacIsaac06_GAT3	1	1.30E-06	4	21	19.05	24	5785	0.42
83	MacIsaac06_STE12	1	1.37E-12	11	15	73.34	259	5785	4.48
83	MacIsaac06_conserved_STE12	1	2.15E-10	8	15	53.34	125	5785	2.17
83	Sgd_STE12	1	5.64E-11	8	15	53.34	106	5785	1.84
83	Sgd_DIG1	1	3.64E-10	7	15	46.67	78	5785	1.35
83	MacIsaac06_TEC1	1	2.43E-05	4	15	26.67	70	5785	1.22
83	MacIsaac06_DIG1	1	6.85E-15	11	15	73.34	161	5785	2.79
83	MacIsaac06_conserved_TEC1	1	8.04E-05	3	15	20	34	5785	0.59
83	MacIsaac06_conserved_DIG1	1	5.21E-10	7	15	46.67	82	5785	1.42
84	MacIsaac06_ROX1	1	3.29E-04	4	17	23.53	119	5785	2.06
84	MacIsaac06_PHD1	1	6.29E-04	4	17	23.53	141	5785	2.44
84	MacIsaac06_SOK2	1	3.09E-06	5	17	29.42	84	5785	1.46
84	MacIsaac06_YAP6	1	7.19E-05	5	17	29.42	160	5785	2.77
87	MacIsaac06_STE12	1	2.33E-11	10	14	71.43	259	5785	4.48
87	MacIsaac06_conserved_STE12	1	2.35E-07	6	14	42.86	125	5785	2.17
87	Sgd_STE12	1	8.76E-08	6	14	42.86	106	5785	1.84
87	Sgd_DIG1	1	7.13E-07	5	14	35.72	78	5785	1.35
87	MacIsaac06_TEC1	1	1.80E-05	4	14	28.58	70	5785	1.22
87	MacIsaac06_DIG1	1	7.89E-10	8	14	57.15	161	5785	2.79
87	MacIsaac06_conserved_TEC1	1	6.46E-05	3	14	21.43	34	5785	0.59
87	MacIsaac06_conserved_DIG1	1	9.17E-07	5	14	35.72	82	5785	1.42
90	MacIsaac06_FKH2	1	6.73E-04	4	18	22.23	135	5785	2.34
90	MacIsaac06_conserved_FKH2	1	7.32E-05	4	18	22.23	76	5785	1.32
93	MacIsaac06_MSN2	1	2.11E-04	4	14	28.58	131	5785	2.27
93	MacIsaac06_conserved_MSN2	1	3.39E-04	3	14	21.43	59	5785	1.02
93	MacIsaac06_SKN7	1	6.81E-04	4	14	28.58	178	5785	3.08
93	Sgd_MSN2	1	1.26E-05	3	14	21.43	20	5785	0.35
97	MacIsaac06_YAP5	1	4.11E-04	3	14	21.43	63	5785	1.09
97	MacIsaac06_GAT3	1	2.22E-05	3	14	21.43	24	5785	0.42
97	MacIsaac06_PDR1	1	2.84E-05	3	14	21.43	26	5785	0.45
98	MacIsaac06_MSN2	1	3.70E-04	4	16	25	131	5785	2.27
100	MacIsaac06_YAP5	1	1.55E-06	4	9	44.45	63	5785	1.09
114	MacIsaac06_ROX1	1	4.41E-04	3	8	37.50	119	5785	2.06
114	MacIsaac06_NRG1	1	2.73E-05	4	8	50	149	5785	2.58
114	MacIsaac06_XBP1	1	4.65E-05	3	8	37.50	56	5785	0.97
114	MacIsaac06_MIG1	1	7.84E-07	3	8	37.50	15	5785	0.26
