# Supplementary material for: DeBi: Discovering Differentially Expressed Biclusters using a Frequent Itemset Approach
Source: Algorithms Mol Biol. 2011 Jun 23;6:18. doi: 10.1186/1748-7188-6-18 (PMC3152888; doi:10.1186/1748-7188-6-18)
Supplement: Additional file 3 — DeBi, BIMAX, ISA, OPSM, SAMBA and QUBIC biclustering results and GO term, TFBS enrichment analysis of the genes and conditions in biclusters on yeast data. [file 1748-7188-6-18-S3.ZIP › file3_yeast/enrichment/isa/isa.conditions.go.txt]

Set	Enriched Set	Enriched Value	Pvalue	Set Hits	Set Size	Set Hits (%)	Total Hits	Total Size	Total Hits (%)
4	translation	1	2.21E-06	8	16	50	372	5785	6.44
5	developmental process	1	6.21E-07	12	19	63.16	774	5785	13.38
5	response to chemical stimulus	1	6.94E-05	7	19	36.85	346	5785	5.99
5	biological regulation	1	9.35E-10	15	19	78.95	874	5785	15.11
5	growth	1	8.39E-16	12	19	63.16	137	5785	2.37
5	protein kinase activity	1	4.45E-05	5	19	26.32	128	5785	2.22
5	regulation of biological quality	1	2.35E-14	13	19	68.43	246	5785	4.26
5	cell morphogenesis	1	3.37E-11	11	19	57.90	244	5785	4.22
5	cell communication	1	4.93E-05	6	19	31.58	219	5785	3.79
5	signal transducer activity	1	8.13E-07	5	19	26.32	57	5785	0.99
5	cell surface receptor linked signal transduction	1	3.04E-07	5	19	26.32	47	5785	0.82
5	pseudohyphal growth	1	4.38E-05	4	19	21.06	63	5785	1.09
5	cell growth	1	1.99E-15	11	19	57.90	102	5785	1.77
5	filamentous growth	1	7.79E-16	11	19	57.90	94	5785	1.63
5	invasive growth (sensu Saccharomyces)	1	6.54E-18	10	19	52.64	40	5785	0.70
5	conjugation	1	1.07E-06	6	19	31.58	113	5785	1.96
5	response to pheromone during conjugation with cellular fusion	1	7.43E-07	5	19	26.32	56	5785	0.97
5	response to pheromone	1	2.42E-07	6	19	31.58	88	5785	1.53
5	regulation of conjugation	1	1.36E-08	5	19	26.32	26	5785	0.45
5	receptor signaling protein serine/threonine kinase activity	1	4.88E-06	3	19	15.79	11	5785	0.20
9	sterol metabolic process	1	4.12E-05	3	10	30	42	5785	0.73
9	sterol biosynthetic process	1	1.80E-05	3	10	30	32	5785	0.56
11	transferase activity, transferring phosphorus-containing groups	1	5.24E-05	6	15	40	291	5785	5.04
11	developmental process	1	2.77E-06	10	15	66.67	774	5785	13.38
11	response to stimulus	1	1.51E-05	9	15	60	710	5785	12.28
11	cell division	1	6.50E-06	7	15	46.67	320	5785	5.54
11	reproduction	1	4.52E-06	7	15	46.67	303	5785	5.24
11	response to chemical stimulus	1	3.21E-08	9	15	60	346	5785	5.99
11	biological regulation	1	1.54E-09	13	15	86.67	874	5785	15.11
11	regulation of cellular process	1	1.02E-04	8	15	53.34	677	5785	11.71
11	growth	1	7.99E-12	9	15	60	137	5785	2.37
11	mating projection tip	1	8.04E-05	3	15	20	34	5785	0.59
11	kinase activity	1	5.76E-06	6	15	40	198	5785	3.43
11	protein kinase activity	1	4.44E-07	6	15	40	128	5785	2.22
11	protein serine/threonine kinase activity	1	2.43E-05	4	15	26.67	70	5785	1.22
11	protein amino acid phosphorylation	1	7.46E-05	4	15	26.67	93	5785	1.61
11	regulation of biological quality	1	4.02E-11	10	15	66.67	246	5785	4.26
11	cell morphogenesis	1	1.47E-09	9	15	60	244	5785	4.22
11	cell communication	1	1.90E-08	8	15	53.34	219	5785	3.79
11	signal transducer activity	1	3.27E-09	6	15	40	57	5785	0.99
11	cell surface receptor linked signal transduction	1	9.80E-10	6	15	40	47	5785	0.82
11	cell growth	1	5.28E-13	9	15	60	102	5785	1.77
11	filamentous growth	1	2.47E-13	9	15	60	94	5785	1.63
11	invasive growth (sensu Saccharomyces)	1	6.69E-17	9	15	60	40	5785	0.70
11	conjugation	1	5.09E-09	7	15	46.67	113	5785	1.96
11	response to pheromone during conjugation with cellular fusion	1	1.98E-07	5	15	33.34	56	5785	0.97
11	response to pheromone	1	1.23E-11	8	15	53.34	88	5785	1.53
11	regulation of conjugation	1	3.56E-09	5	15	33.34	26	5785	0.45
11	receptor signaling protein serine/threonine kinase activity	1	9.56E-09	4	15	26.67	11	5785	0.20
11	MAP kinase activity	1	1.41E-07	3	15	20	5	5785	0.09
17	cell projection	1	4.40E-07	3	3	100	45	5785	0.78
