# Supplementary material for: DeBi: Discovering Differentially Expressed Biclusters using a Frequent Itemset Approach
Source: Algorithms Mol Biol. 2011 Jun 23;6:18. doi: 10.1186/1748-7188-6-18 (PMC3152888; doi:10.1186/1748-7188-6-18)
Supplement: Additional file 3 — DeBi, BIMAX, ISA, OPSM, SAMBA and QUBIC biclustering results and GO term, TFBS enrichment analysis of the genes and conditions in biclusters on yeast data. [file 1748-7188-6-18-S3.ZIP › file3_yeast/enrichment/isa/isa.go.txt]

Set	Enriched Set	Enriched Value	Pvalue	Set Hits	Set Size	Set Hits (%)	Total Hits	Total Size	Total Hits (%)
1	actin cytoskeleton	1	1.85E-05	15	325	4.62	77	5785	1.34
1	pyruvate metabolic process	1	1.22E-04	9	325	2.77	36	5785	0.63
1	actin cortical patch	1	1.08E-06	12	325	3.70	40	5785	0.70
1	cortical cytoskeleton	1	1.76E-05	12	325	3.70	51	5785	0.89
1	structural constituent of cell wall	1	3.68E-05	6	325	1.85	13	5785	0.23
1	ethanol metabolic process	1	1.89E-04	5	325	1.54	11	5785	0.20
1	pyruvate dehydrogenase complex	1	4.68E-05	4	325	1.24	5	5785	0.09
1	telomere maintenance via recombination	1	6.14E-05	6	325	1.85	14	5785	0.25
1	poly(A) binding	1	4.68E-05	4	325	1.24	5	5785	0.09
2	oxidoreductase activity	1	1.31E-07	32	259	12.36	261	5785	4.52
2	biosynthetic process	1	7.91E-20	100	259	38.62	916	5785	15.84
2	cofactor metabolic process	1	4.34E-04	18	259	6.95	167	5785	2.89
2	amine metabolic process	1	3.15E-50	76	259	29.35	219	5785	3.79
2	organic acid metabolic process	1	1.50E-53	90	259	34.75	303	5785	5.24
2	lyase activity	1	1.05E-08	18	259	6.95	81	5785	1.41
2	serine family amino acid metabolic process	1	3.18E-05	7	259	2.71	22	5785	0.39
2	sulfur metabolic process	1	2.18E-10	18	259	6.95	65	5785	1.13
2	sulfur amino acid metabolic process	1	7.33E-07	10	259	3.87	32	5785	0.56
2	carbon-oxygen lyase activity	1	2.60E-07	11	259	4.25	36	5785	0.63
2	monocarboxylic acid metabolic process	1	2.43E-04	15	259	5.80	119	5785	2.06
2	oxidoreductase activity, acting on CH-OH group of donors	1	5.02E-04	11	259	4.25	76	5785	1.32
2	amine biosynthetic process	1	1.89E-56	62	259	23.94	111	5785	1.92
2	glutamine family amino acid metabolic process	1	1.91E-10	15	259	5.80	43	5785	0.75
2	glutamine family amino acid biosynthetic process	1	2.47E-11	13	259	5.02	27	5785	0.47
2	aromatic compound metabolic process	1	1.68E-12	19	259	7.34	57	5785	0.99
2	heterocycle metabolic process	1	1.69E-10	19	259	7.34	72	5785	1.25
2	vitamin metabolic process	1	2.62E-05	14	259	5.41	87	5785	1.51
2	vitamin biosynthetic process	1	1.75E-05	10	259	3.87	44	5785	0.77
2	cyclohydrolase activity	1	3.38E-06	5	259	1.94	7	5785	0.13
2	aromatic amino acid family metabolic process	1	2.78E-10	11	259	4.25	21	5785	0.37
2	aromatic compound biosynthetic process	1	1.12E-08	9	259	3.48	17	5785	0.30
2	histidine metabolic process	1	8.72E-07	7	259	2.71	14	5785	0.25
2	specific RNA polymerase II transcription factor activity	1	5.36E-04	8	259	3.09	43	5785	0.75
2	oxidoreductase activity, acting on the aldehyde or oxo group of donors	1	3.09E-04	6	259	2.32	22	5785	0.39
2	organic acid transporter activity	1	1.13E-05	11	259	4.25	51	5785	0.89
2	aspartate family amino acid metabolic process	1	5.90E-16	20	259	7.73	45	5785	0.78
2	aspartate family amino acid biosynthetic process	1	8.77E-16	14	259	5.41	19	5785	0.33
2	lysine metabolic process	1	1.11E-08	7	259	2.71	9	5785	0.16
2	pigment metabolic process	1	1.73E-04	6	259	2.32	20	5785	0.35
2	sulfur utilization	1	3.63E-05	5	259	1.94	10	5785	0.18
2	transferase activity, transferring pentosyl groups	1	5.03E-04	5	259	1.94	16	5785	0.28
2	branched chain family amino acid metabolic process	1	5.47E-09	9	259	3.48	16	5785	0.28
2	threonine metabolic process	1	2.38E-04	4	259	1.55	8	5785	0.14
2	purine base biosynthetic process	1	5.49E-05	4	259	1.55	6	5785	0.11
2	transaminase activity	1	1.72E-10	10	259	3.87	16	5785	0.28
2	hydro-lyase activity	1	1.53E-05	8	259	3.09	27	5785	0.47
2	serine family amino acid biosynthetic process	1	5.60E-06	6	259	2.32	12	5785	0.21
2	methionine metabolic process	1	4.40E-05	7	259	2.71	23	5785	0.40
2	arginine metabolic process	1	1.37E-12	11	259	4.25	15	5785	0.26
2	asparagine metabolic process	1	4.14E-04	4	259	1.55	9	5785	0.16
2	nonprotein amino acid metabolic process	1	5.70E-07	6	259	2.32	9	5785	0.16
2	nonprotein amino acid biosynthetic process	1	5.49E-05	4	259	1.55	6	5785	0.11
2	arginine biosynthetic process	1	2.73E-14	10	259	3.87	10	5785	0.18
2	ornithine metabolic process	1	1.00E-06	5	259	1.94	6	5785	0.11
2	sulfur compound biosynthetic process	1	4.29E-07	8	259	3.09	18	5785	0.32
2	sulfur amino acid biosynthetic process	1	3.63E-05	5	259	1.94	10	5785	0.18
2	carbon-nitrogen ligase activity, with glutamine as amido-N-donor	1	3.63E-05	5	259	1.94	10	5785	0.18
3	transcription	1	3.62E-04	31	184	16.85	517	5785	8.94
3	transcription from RNA polymerase II promoter	1	8.61E-05	23	184	12.50	305	5785	5.28
3	RNA polymerase II transcription factor activity	1	4.57E-04	12	184	6.53	122	5785	2.11
4	organelle inner membrane	1	1.30E-05	21	251	8.37	171	5785	2.96
4	envelope	1	5.24E-07	39	251	15.54	390	5785	6.75
4	mitochondrial membrane	1	2.04E-06	28	251	11.16	246	5785	4.26
4	mitochondrial part	1	5.31E-54	104	251	41.44	437	5785	7.56
4	aerobic respiration	1	2.32E-08	17	251	6.78	78	5785	1.35
4	ion transporter activity	1	4.94E-04	16	251	6.38	145	5785	2.51
4	biosynthetic process	1	3.51E-12	83	251	33.07	916	5785	15.84
4	ion transport	1	1.05E-09	22	251	8.77	110	5785	1.91
4	organelle lumen	1	2.79E-17	82	251	32.67	736	5785	12.73
4	mitochondrial lumen	1	5.27E-52	68	251	27.10	163	5785	2.82
4	macromolecule biosynthetic process	1	9.58E-17	69	251	27.50	558	5785	9.65
4	translation	1	5.81E-24	65	251	25.90	372	5785	6.44
4	ribonucleoprotein complex	1	9.83E-12	57	251	22.71	514	5785	8.89
4	ribosome	1	3.36E-20	57	251	22.71	337	5785	5.83
4	organellar ribosome	1	1.88E-59	56	251	22.32	81	5785	1.41
4	small ribosomal subunit	1	6.74E-12	23	251	9.17	95	5785	1.65
4	structural constituent of ribosome	1	1.01E-29	56	251	22.32	216	5785	3.74
4	organellar small ribosomal subunit	1	1.06E-24	23	251	9.17	33	5785	0.58
4	mitochondrial transport	1	8.94E-06	12	251	4.79	61	5785	1.06
4	organelle envelope lumen	1	1.39E-06	10	251	3.99	35	5785	0.61
4	glutamate metabolic process	1	4.35E-04	5	251	2	16	5785	0.28
4	large ribosomal subunit	1	2.22E-15	31	251	12.36	131	5785	2.27
4	organellar large ribosomal subunit	1	2.86E-33	31	251	12.36	44	5785	0.77
4	transition metal ion transport	1	6.14E-13	17	251	6.78	43	5785	0.75
4	metal ion transport	1	1.10E-11	18	251	7.18	57	5785	0.99
4	copper ion transport	1	1.75E-07	7	251	2.79	12	5785	0.21
4	protein import into mitochondrion	1	2.55E-05	9	251	3.59	38	5785	0.66
4	di-, tri-valent inorganic cation transporter activity	1	4.20E-09	13	251	5.18	39	5785	0.68
4	transition metal ion transporter activity	1	2.32E-09	12	251	4.79	31	5785	0.54
4	metal ion transporter activity	1	2.21E-08	13	251	5.18	44	5785	0.77
4	iron ion transport	1	5.06E-13	12	251	4.79	18	5785	0.32
4	iron ion transporter activity	1	9.30E-11	9	251	3.59	12	5785	0.21
4	iron ion homeostasis	1	2.86E-05	8	251	3.19	30	5785	0.52
4	protein import into mitochondrial matrix	1	2.61E-04	6	251	2.40	22	5785	0.39
4	siderophore transport	1	8.92E-09	7	251	2.79	9	5785	0.16
4	siderophore-iron transport	1	4.85E-05	4	251	1.60	6	5785	0.11
4	oxidoreductase activity, oxidizing metal ions	1	2.42E-06	6	251	2.40	11	5785	0.20
4	ferric-chelate reductase activity	1	1.09E-04	4	251	1.60	7	5785	0.13
5	response to stimulus	1	1.11E-06	38	140	27.15	710	5785	12.28
5	cell wall	1	8.86E-09	15	140	10.72	98	5785	1.70
5	cell division	1	3.39E-17	38	140	27.15	320	5785	5.54
5	reproduction	1	2.74E-16	36	140	25.72	303	5785	5.24
5	response to chemical stimulus	1	9.39E-11	31	140	22.15	346	5785	5.99
5	growth	1	1.05E-04	12	140	8.58	137	5785	2.37
5	site of polarized growth	1	2.75E-10	20	140	14.29	149	5785	2.58
5	cell projection	1	5.65E-09	11	140	7.86	45	5785	0.78
5	mating projection tip	1	3.99E-09	10	140	7.15	34	5785	0.59
5	bud	1	4.84E-05	13	140	9.29	147	5785	2.55
5	cell morphogenesis	1	6.59E-08	22	140	15.72	244	5785	4.22
5	cell communication	1	2.27E-07	20	140	14.29	219	5785	3.79
5	signal transducer activity	1	7.00E-09	12	140	8.58	57	5785	0.99
5	small GTPase mediated signal transduction	1	3.60E-04	7	140	5	56	5785	0.97
5	cell surface receptor linked signal transduction	1	1.36E-05	8	140	5.72	47	5785	0.82
5	filamentous growth	1	4.08E-04	9	140	6.43	94	5785	1.63
5	invasive growth (sensu Saccharomyces)	1	3.52E-04	6	140	4.29	40	5785	0.70
5	conjugation	1	5.54E-24	30	140	21.43	113	5785	1.96
5	response to pheromone during conjugation with cellular fusion	1	1.06E-13	16	140	11.43	56	5785	0.97
5	response to pheromone	1	1.42E-19	24	140	17.15	88	5785	1.53
5	cellular morphogenesis during conjugation	1	5.29E-06	6	140	4.29	20	5785	0.35
5	regulation of conjugation	1	1.04E-07	8	140	5.72	26	5785	0.45
5	cell wall biosynthetic process	1	3.37E-04	5	140	3.58	26	5785	0.45
5	extracellular region	1	6.84E-05	5	140	3.58	19	5785	0.33
5	signal transduction during filamentous growth	1	2.63E-04	3	140	2.15	6	5785	0.11
5	plasma membrane part	1	9.60E-05	8	140	5.72	61	5785	1.06
5	cell wall polysaccharide biosynthetic process (sensu Fungi)	1	3.78E-05	5	140	3.58	17	5785	0.30
5	receptor activity	1	1.91E-05	5	140	3.58	15	5785	0.26
5	integral to plasma membrane	1	5.74E-04	5	140	3.58	29	5785	0.51
5	cytogamy	1	1.34E-04	3	140	2.15	5	5785	0.09
5	karyogamy	1	4.77E-04	4	140	2.86	16	5785	0.28
5	transmembrane receptor activity	1	3.18E-06	5	140	3.58	11	5785	0.20
6	nucleic acid binding	1	1.46E-06	43	238	18.07	496	5785	8.58
6	RNA metabolic process	1	3.67E-41	125	238	52.53	917	5785	15.86
6	RNA processing	1	5.06E-48	87	238	36.56	350	5785	6.06
6	RNA binding	1	1.70E-12	36	238	15.13	231	5785	4
6	nucleotidyltransferase activity	1	1.91E-06	14	238	5.89	76	5785	1.32
6	organelle lumen	1	5.90E-45	117	238	49.16	736	5785	12.73
6	non-membrane-bound organelle	1	2.70E-23	101	238	42.44	927	5785	16.03
6	macromolecule complex assembly	1	2.37E-08	34	238	14.29	293	5785	5.07
6	cell development	1	2.24E-05	38	238	15.97	462	5785	7.99
6	ribosome biogenesis and assembly	1	7.21E-98	123	238	51.69	321	5785	5.55
6	protein-RNA complex assembly	1	1.27E-12	27	238	11.35	130	5785	2.25
6	ribosome assembly	1	9.92E-16	22	238	9.25	62	5785	1.08
6	ribonucleoprotein complex	1	9.05E-06	42	238	17.65	514	5785	8.89
6	nuclear part	1	2.83E-50	136	238	57.15	924	5785	15.98
6	nuclear lumen	1	6.48E-62	117	238	49.16	524	5785	9.06
6	nucleoplasm	1	1.06E-07	35	238	14.71	326	5785	5.64
6	transcription from RNA polymerase III promoter	1	1.48E-04	8	238	3.37	39	5785	0.68
6	protein transport	1	4.50E-04	23	238	9.67	263	5785	4.55
6	RNA modification	1	1.70E-06	13	238	5.47	65	5785	1.13
6	RNA catabolic process	1	4.60E-04	10	238	4.21	69	5785	1.20
6	nucleolus	1	2.00E-70	90	238	37.82	226	5785	3.91
6	rRNA processing	1	7.52E-63	75	238	31.52	166	5785	2.87
6	ribosomal large subunit biogenesis and assembly	1	5.96E-30	33	238	13.87	63	5785	1.09
6	processing of 27S pre-rRNA	1	2.96E-12	10	238	4.21	13	5785	0.23
6	nucleolar part	1	1.70E-19	31	238	13.03	102	5785	1.77
6	nuclear export	1	2.76E-11	22	238	9.25	97	5785	1.68
6	ribosome export from nucleus	1	7.07E-10	11	238	4.63	24	5785	0.42
6	protein export from nucleus	1	8.09E-11	16	238	6.73	51	5785	0.89
6	ribosomal large subunit export from nucleus	1	1.24E-05	5	238	2.11	9	5785	0.16
6	methyltransferase activity	1	5.30E-04	11	238	4.63	83	5785	1.44
6	35S primary transcript processing	1	5.79E-29	35	238	14.71	77	5785	1.34
6	small nucleolar ribonucleoprotein complex	1	5.04E-11	17	238	7.15	57	5785	0.99
6	snoRNA binding	1	6.55E-13	14	238	5.89	28	5785	0.49
6	transcription from RNA polymerase I promoter	1	1.48E-05	8	238	3.37	29	5785	0.51
6	helicase activity	1	2.47E-05	13	238	5.47	82	5785	1.42
6	ATP-dependent helicase activity	1	1.04E-06	11	238	4.63	44	5785	0.77
6	RNA methyltransferase activity	1	3.28E-04	6	238	2.53	24	5785	0.42
6	RNA transport	1	6.06E-05	12	238	5.05	77	5785	1.34
6	rRNA transport	1	5.24E-04	6	238	2.53	26	5785	0.45
6	RNA helicase activity	1	6.58E-08	12	238	5.05	42	5785	0.73
6	ribosomal large subunit assembly and maintenance	1	6.00E-14	17	238	7.15	40	5785	0.70
6	RNA-dependent ATPase activity	1	5.25E-09	11	238	4.63	28	5785	0.49
6	RNA polymerase complex	1	1.26E-09	12	238	5.05	31	5785	0.54
6	DNA-directed RNA polymerase III complex	1	3.85E-05	6	238	2.53	17	5785	0.30
6	DNA-directed RNA polymerase I complex	1	1.04E-05	6	238	2.53	14	5785	0.25
6	rRNA modification	1	1.52E-06	7	238	2.95	16	5785	0.28
6	processing of 20S pre-rRNA	1	2.17E-21	23	238	9.67	43	5785	0.75
6	exosome (RNase complex)	1	1.67E-04	5	238	2.11	14	5785	0.25
6	cytoplasmic exosome (RNase complex)	1	4.82E-04	4	238	1.69	10	5785	0.18
6	rRNA binding	1	1.08E-09	8	238	3.37	11	5785	0.20
6	small subunit processome	1	1.13E-07	5	238	2.11	5	5785	0.09
6	rRNA primary transcript binding	1	1.35E-05	4	238	1.69	5	5785	0.09
7	organelle inner membrane	1	1.57E-10	26	204	12.75	171	5785	2.96
7	organelle membrane	1	2.58E-06	44	204	21.57	615	5785	10.64
7	envelope	1	2.65E-11	42	204	20.59	390	5785	6.75
7	mitochondrial membrane	1	1.70E-14	37	204	18.14	246	5785	4.26
7	mitochondrial part	1	1.36E-12	47	204	23.04	437	5785	7.56
7	aerobic respiration	1	1.50E-05	12	204	5.89	78	5785	1.35
7	generation of precursor metabolites and energy	1	2.90E-24	54	204	26.48	311	5785	5.38
7	membrane part	1	1.73E-06	44	204	21.57	606	5785	10.48
7	oxidoreductase activity	1	3.37E-07	27	204	13.24	261	5785	4.52
7	ion transporter activity	1	2.69E-06	18	204	8.83	145	5785	2.51
7	mitochondrial membrane part	1	9.47E-16	25	204	12.26	96	5785	1.66
7	electron transport	1	5.40E-09	11	204	5.40	32	5785	0.56
7	phosphorylation	1	1.85E-10	24	204	11.77	147	5785	2.55
7	phosphate metabolic process	1	8.50E-10	27	204	13.24	198	5785	3.43
7	hydrogen ion transporter activity	1	1.49E-11	16	204	7.85	53	5785	0.92
7	oxidative phosphorylation	1	2.01E-19	21	204	10.30	45	5785	0.78
7	mitochondrial electron transport chain	1	1.34E-06	8	204	3.93	25	5785	0.44
7	respiratory chain complex IV	1	4.08E-04	4	204	1.97	11	5785	0.20
7	coenzyme metabolic process	1	1.16E-09	22	204	10.79	135	5785	2.34
7	cofactor metabolic process	1	1.39E-08	23	204	11.28	167	5785	2.89
7	coenzyme biosynthetic process	1	4.24E-09	15	204	7.36	65	5785	1.13
7	nucleotide metabolic process	1	3.31E-08	18	204	8.83	109	5785	1.89
7	nucleotide biosynthetic process	1	9.84E-10	15	204	7.36	59	5785	1.02
7	ribonucleotide metabolic process	1	9.23E-10	13	204	6.38	42	5785	0.73
7	ion transport	1	5.89E-06	15	204	7.36	110	5785	1.91
7	intrinsic to membrane	1	3.42E-05	24	204	11.77	277	5785	4.79
7	group transfer coenzyme metabolic process	1	1.28E-09	13	204	6.38	43	5785	0.75
7	proton-transporting two-sector ATPase complex	1	6.65E-11	13	204	6.38	35	5785	0.61
7	hydrogen ion transporting ATP synthase activity, rotational mechanism	1	2.95E-10	9	204	4.42	15	5785	0.26
7	nucleoside triphosphate metabolic process	1	1.44E-13	14	204	6.87	29	5785	0.51
7	proton transport	1	1.58E-13	13	204	6.38	24	5785	0.42
7	monovalent inorganic cation transport	1	6.30E-12	13	204	6.38	30	5785	0.52
7	proton-transporting ATP synthase complex, coupling factor F(o)	1	1.38E-06	6	204	2.95	12	5785	0.21
7	outer membrane	1	5.55E-04	10	204	4.91	82	5785	1.42
7	carbohydrate metabolic process	1	1.50E-09	27	204	13.24	203	5785	3.51
7	alcohol metabolic process	1	4.72E-04	15	204	7.36	160	5785	2.77
7	carbohydrate catabolic process	1	2.42E-05	10	204	4.91	57	5785	0.99
7	energy reserve metabolic process	1	2.72E-07	10	204	4.91	36	5785	0.63
7	carbohydrate biosynthetic process	1	1.02E-04	10	204	4.91	67	5785	1.16
7	proton-transporting ATP synthase complex, catalytic core F(1)	1	7.31E-06	4	204	1.97	5	5785	0.09
7	trehalose metabolic process	1	1.22E-08	6	204	2.95	7	5785	0.13
7	disaccharide metabolic process	1	3.34E-07	6	204	2.95	10	5785	0.18
7	vacuolar protein catabolic process	1	4.08E-04	4	204	1.97	11	5785	0.20
7	pentose metabolic process	1	4.08E-04	4	204	1.97	11	5785	0.20
7	vacuolar lumen	1	4.84E-05	4	204	1.97	7	5785	0.13
7	pentose catabolic process	1	4.10E-04	3	204	1.48	5	5785	0.09
7	3-chloroallyl aldehyde dehydrogenase activity	1	4.10E-04	3	204	1.48	5	5785	0.09
8	mitochondrial part	1	2.08E-08	33	153	21.57	437	5785	7.56
8	biosynthetic process	1	1.46E-04	42	153	27.46	916	5785	15.84
8	mitochondrial lumen	1	2.14E-07	18	153	11.77	163	5785	2.82
8	organellar ribosome	1	1.97E-09	15	153	9.81	81	5785	1.41
8	organellar small ribosomal subunit	1	1.90E-04	6	153	3.93	33	5785	0.58
8	outer membrane	1	8.59E-06	11	153	7.19	82	5785	1.42
8	lipid metabolic process	1	1.19E-09	25	153	16.34	232	5785	4.02
8	phospholipid metabolic process	1	8.33E-08	14	153	9.16	91	5785	1.58
8	membrane lipid metabolic process	1	1.00E-08	17	153	11.12	119	5785	2.06
8	lipid biosynthetic process	1	5.25E-07	15	153	9.81	121	5785	2.10
8	phospholipid biosynthetic process	1	7.34E-08	11	153	7.19	52	5785	0.90
8	membrane lipid biosynthetic process	1	2.02E-06	11	153	7.19	71	5785	1.23
8	organellar large ribosomal subunit	1	1.57E-05	8	153	5.23	44	5785	0.77
8	glycerophospholipid metabolic process	1	9.64E-05	8	153	5.23	56	5785	0.97
8	glycerophospholipid biosynthetic process	1	2.56E-06	8	153	5.23	35	5785	0.61
8	organic acid biosynthetic process	1	5.80E-05	5	153	3.27	17	5785	0.30
8	CDP-alcohol phosphatidyltransferase activity	1	1.74E-04	3	153	1.97	5	5785	0.09
8	phosphatidylcholine biosynthetic process	1	2.44E-07	5	153	3.27	7	5785	0.13
8	phosphatidylcholine metabolic process	1	1.40E-06	5	153	3.27	9	5785	0.16
9	cell wall	1	4.23E-05	11	151	7.29	98	5785	1.70
9	cell wall organization and biogenesis	1	4.51E-10	23	151	15.24	190	5785	3.29
9	chitin- and beta-glucan-containing cell wall organization and biogenesis	1	2.28E-07	9	151	5.97	36	5785	0.63
9	cell wall biosynthetic process	1	3.12E-06	7	151	4.64	26	5785	0.45
9	structural constituent of cell wall	1	1.23E-05	5	151	3.32	13	5785	0.23
9	response to acid	1	8.29E-05	4	151	2.65	10	5785	0.18
10	DNA metabolic process	1	3.26E-04	32	197	16.25	501	5785	8.67
10	organelle inheritance	1	2.45E-04	7	197	3.56	38	5785	0.66
10	protein modification	1	4.49E-05	34	197	17.26	493	5785	8.53
10	post-translational protein modification	1	8.16E-05	27	197	13.71	362	5785	6.26
10	budding cell bud growth	1	5.22E-04	6	197	3.05	31	5785	0.54
10	cell budding	1	3.43E-04	10	197	5.08	80	5785	1.39
10	vacuole inheritance	1	6.78E-05	5	197	2.54	14	5785	0.25
10	protein processing	1	1.43E-04	7	197	3.56	35	5785	0.61
10	actin cable	1	3.70E-04	3	197	1.53	5	5785	0.09
12	organelle lumen	1	1.07E-04	53	252	21.04	736	5785	12.73
12	organellar ribosome	1	3.95E-05	13	252	5.16	81	5785	1.41
14	cell wall	1	1.56E-04	16	339	4.72	98	5785	1.70
14	vitamin metabolic process	1	4.66E-04	14	339	4.13	87	5785	1.51
14	carbohydrate transport	1	1.51E-08	13	339	3.84	33	5785	0.58
14	hexose transport	1	2.99E-08	11	339	3.25	24	5785	0.42
14	glucosidase activity	1	2.41E-04	7	339	2.07	23	5785	0.40
14	thiamin metabolic process	1	8.66E-06	8	339	2.36	20	5785	0.35
14	sugar transporter activity	1	1.02E-09	12	339	3.54	23	5785	0.40
14	glucose transporter activity	1	1.20E-08	10	339	2.95	18	5785	0.32
15	oxidoreductase activity, acting on CH2 groups	1	1.66E-06	4	141	2.84	5	5785	0.09
16	chromatin silencing at telomere	1	2.27E-04	7	143	4.90	51	5785	0.89
