# Supplementary material for: DeBi: Discovering Differentially Expressed Biclusters using a Frequent Itemset Approach
Source: Algorithms Mol Biol. 2011 Jun 23;6:18. doi: 10.1186/1748-7188-6-18 (PMC3152888; doi:10.1186/1748-7188-6-18)
Supplement: Additional file 3 — DeBi, BIMAX, ISA, OPSM, SAMBA and QUBIC biclustering results and GO term, TFBS enrichment analysis of the genes and conditions in biclusters on yeast data. [file 1748-7188-6-18-S3.ZIP › file3_yeast/enrichment/isa/isa.TFBS.txt]

Set	Enriched Set	Enriched Value	Pvalue	Set Hits	Set Size	Set Hits (%)	Total Hits	Total Size	Total Hits (%)
1	MacIsaac06_SWI5	1	7.97E-06	19	325	5.85	109	5785	1.89
1	MacIsaac06_PDR1	1	6.66E-06	9	325	2.77	26	5785	0.45
2	Sgd_CBF1	1	3.08E-05	19	259	7.34	149	5785	2.58
2	Sgd_YAP7	1	5.69E-05	11	259	4.25	60	5785	1.04
2	MacIsaac06_YAP7	1	2.81E-07	22	259	8.50	143	5785	2.48
2	MacIsaac06_conserved_CBF1	1	4.04E-04	18	259	6.95	166	5785	2.87
2	MacIsaac06_conserved_YAP7	1	3.24E-04	10	259	3.87	61	5785	1.06
2	MacIsaac06_GLN3	1	2.89E-05	16	259	6.18	111	5785	1.92
2	Sgd_BAS1	1	1.10E-08	10	259	3.87	22	5785	0.39
2	MacIsaac06_BAS1	1	3.24E-06	10	259	3.87	37	5785	0.64
2	MacIsaac06_conserved_BAS1	1	2.57E-07	10	259	3.87	29	5785	0.51
2	MacIsaac06_RTG3	1	8.48E-09	18	259	6.95	80	5785	1.39
2	MacIsaac06_CAD1	1	4.27E-04	7	259	2.71	32	5785	0.56
2	MacIsaac06_YAP1	1	4.09E-05	11	259	4.25	58	5785	1.01
2	MacIsaac06_conserved_RTG3	1	9.13E-13	16	259	6.18	37	5785	0.64
2	Sgd_GCN4	1	7.88E-57	65	259	25.10	124	5785	2.15
2	MacIsaac06_GCN4	1	1.58E-83	94	259	36.30	181	5785	3.13
2	MacIsaac06_conserved_GCN4	1	1.18E-69	73	259	28.19	123	5785	2.13
2	MacIsaac06_HAP3	1	1.05E-04	7	259	2.71	26	5785	0.45
2	Sgd_LEU3	1	2.17E-07	7	259	2.71	12	5785	0.21
2	MacIsaac06_LEU3	1	2.83E-11	11	259	4.25	18	5785	0.32
2	MacIsaac06_conserved_LEU3	1	9.42E-08	7	259	2.71	11	5785	0.20
2	Sgd_GLN3	1	7.64E-05	9	259	3.48	42	5785	0.73
2	MacIsaac06_conserved_GLN3	1	4.09E-05	9	259	3.48	39	5785	0.68
2	Sgd_RTG3	1	1.23E-04	4	259	1.55	7	5785	0.13
2	Sgd_HAP2	1	3.09E-04	6	259	2.32	22	5785	0.39
2	MacIsaac06_conserved_ARG81	1	2.38E-04	4	259	1.55	8	5785	0.14
4	MacIsaac06_RCS1	1	7.41E-09	21	251	8.37	111	5785	1.92
4	MacIsaac06_AFT2	1	7.87E-05	16	251	6.38	124	5785	2.15
4	MacIsaac06_conserved_AFT2	1	3.91E-04	9	251	3.59	53	5785	0.92
4	Sgd_RCS1	1	3.59E-05	7	251	2.79	23	5785	0.40
4	MacIsaac06_conserved_RCS1	1	7.28E-05	9	251	3.59	43	5785	0.75
5	MacIsaac06_STE12	1	3.05E-33	50	140	35.72	259	5785	4.48
5	MacIsaac06_conserved_STE12	1	1.41E-27	34	140	24.29	125	5785	2.17
5	Sgd_STE12	1	1.33E-23	29	140	20.72	106	5785	1.84
5	Sgd_MCM1	1	4.48E-04	7	140	5	58	5785	1.01
5	MacIsaac06_MCM1	1	1.92E-06	11	140	7.86	77	5785	1.34
5	MacIsaac06_conserved_MCM1	1	2.86E-04	7	140	5	54	5785	0.94
5	MacIsaac06_conserved_PHD1	1	4.14E-04	8	140	5.72	75	5785	1.30
5	Sgd_TEC1	1	1.91E-11	12	140	8.58	36	5785	0.63
5	Sgd_DIG1	1	1.08E-23	26	140	18.58	78	5785	1.35
5	MacIsaac06_TEC1	1	2.15E-14	18	140	12.86	70	5785	1.22
5	MacIsaac06_DIG1	1	9.12E-25	35	140	25	161	5785	2.79
5	MacIsaac06_conserved_TEC1	1	3.35E-13	13	140	9.29	34	5785	0.59
5	MacIsaac06_conserved_DIG1	1	4.76E-23	26	140	18.58	82	5785	1.42
5	MacIsaac06_SWI4	1	1.60E-06	15	140	10.72	144	5785	2.49
5	Sgd_SWI6	1	9.54E-05	10	140	7.15	96	5785	1.66
5	MacIsaac06_SWI6	1	5.57E-05	13	140	9.29	149	5785	2.58
5	MacIsaac06_conserved_SWI6	1	3.05E-05	11	140	7.86	102	5785	1.77
5	Sgd_SWI4	1	5.74E-06	10	140	7.15	70	5785	1.22
5	MacIsaac06_conserved_SWI4	1	2.20E-06	12	140	8.58	94	5785	1.63
6	Sgd_ABF1	1	3.29E-04	19	238	7.99	193	5785	3.34
6	MacIsaac06_ABF1	1	3.71E-04	22	238	9.25	243	5785	4.21
6	MacIsaac06_conserved_ABF1	1	3.75E-04	19	238	7.99	195	5785	3.38
7	MacIsaac06_HAP4	1	1.61E-07	13	204	6.38	62	5785	1.08
7	Sgd_HAP4	1	2.66E-08	10	204	4.91	29	5785	0.51
7	MacIsaac06_conserved_HAP4	1	7.43E-10	12	204	5.89	34	5785	0.59
7	Sgd_MSN2	1	4.58E-05	6	204	2.95	20	5785	0.35
8	MacIsaac06_FKH2	1	8.23E-04	11	153	7.19	135	5785	2.34
8	MacIsaac06_INO4	1	6.96E-12	12	153	7.85	31	5785	0.54
8	Sgd_MBP1	1	4.17E-04	10	153	6.54	105	5785	1.82
8	Sgd_INO4	1	1.70E-12	11	153	7.19	22	5785	0.39
8	MacIsaac06_conserved_INO4	1	1.06E-10	10	153	6.54	23	5785	0.40
8	Sgd_INO2	1	6.98E-08	8	153	5.23	23	5785	0.40
8	MacIsaac06_INO2	1	8.35E-08	9	153	5.89	32	5785	0.56
8	MacIsaac06_conserved_INO2	1	1.02E-07	8	153	5.23	24	5785	0.42
9	MacIsaac06_STE12	1	1.22E-04	18	151	11.93	259	5785	4.48
9	MacIsaac06_conserved_RLM1	1	3.95E-04	5	151	3.32	25	5785	0.44
9	Sgd_RLM1	1	5.65E-04	3	151	1.99	7	5785	0.13
14	MacIsaac06_RCS1	1	6.68E-04	16	339	4.72	111	5785	1.92
14	Sgd_CIN5	1	4.99E-04	12	339	3.54	68	5785	1.18
14	MacIsaac06_CIN5	1	2.79E-11	36	339	10.62	179	5785	3.10
14	MacIsaac06_conserved_CIN5	1	6.72E-04	13	339	3.84	80	5785	1.39
14	MacIsaac06_ROX1	1	5.23E-05	19	339	5.61	119	5785	2.06
14	MacIsaac06_PHD1	1	3.28E-10	30	339	8.85	141	5785	2.44
14	MacIsaac06_NRG1	1	2.44E-08	28	339	8.26	149	5785	2.58
14	Sgd_SOK2	1	1.18E-05	11	339	3.25	40	5785	0.70
14	MacIsaac06_SOK2	1	8.12E-15	28	339	8.26	84	5785	1.46
14	MacIsaac06_SKN7	1	1.16E-05	26	339	7.67	178	5785	3.08
14	MacIsaac06_YAP6	1	9.78E-11	33	339	9.74	160	5785	2.77
14	MacIsaac06_SUT1	1	5.08E-07	19	339	5.61	88	5785	1.53
14	MacIsaac06_MOT3	1	4.40E-04	10	339	2.95	49	5785	0.85
14	MacIsaac06_XBP1	1	3.26E-04	11	339	3.25	56	5785	0.97
14	MacIsaac06_conserved_SOK2	1	9.94E-08	14	339	4.13	44	5785	0.77
14	MacIsaac06_conserved_SUT1	1	3.31E-06	14	339	4.13	57	5785	0.99
14	MacIsaac06_AFT2	1	9.31E-05	19	339	5.61	124	5785	2.15
14	MacIsaac06_MIG1	1	9.54E-06	7	339	2.07	15	5785	0.26
15	MacIsaac06_RFX1	1	2.80E-04	4	141	2.84	14	5785	0.25
