# Supplementary material for: DeBi: Discovering Differentially Expressed Biclusters using a Frequent Itemset Approach
Source: Algorithms Mol Biol. 2011 Jun 23;6:18. doi: 10.1186/1748-7188-6-18 (PMC3152888; doi:10.1186/1748-7188-6-18)
Supplement: Additional file 3 — DeBi, BIMAX, ISA, OPSM, SAMBA and QUBIC biclustering results and GO term, TFBS enrichment analysis of the genes and conditions in biclusters on yeast data. [file 1748-7188-6-18-S3.ZIP › file3_yeast/enrichment/opsm/opsm.go.txt]

Set	Enriched Set	Enriched Value	Pvalue	Set Hits	Set Size	Set Hits (%)	Total Hits	Total Size	Total Hits (%)
2	mitochondrial membrane	1	5.02E-05	107	1836	5.83	246	5785	4.26
2	mitochondrial part	1	2.73E-04	172	1836	9.37	437	5785	7.56
2	aerobic respiration	1	2.39E-04	40	1836	2.18	78	5785	1.35
2	generation of precursor metabolites and energy	1	3.38E-11	153	1836	8.34	311	5785	5.38
2	oxidoreductase activity	1	1.41E-17	148	1836	8.07	261	5785	4.52
2	coenzyme metabolic process	1	7.47E-10	77	1836	4.20	135	5785	2.34
2	cofactor metabolic process	1	5.75E-10	91	1836	4.96	167	5785	2.89
2	nucleotide metabolic process	1	3.22E-04	52	1836	2.84	109	5785	1.89
2	amine metabolic process	1	8.54E-05	96	1836	5.23	219	5785	3.79
2	organic acid metabolic process	1	4.52E-08	140	1836	7.63	303	5785	5.24
2	catabolic process	1	6.52E-08	176	1836	9.59	400	5785	6.92
2	cytoskeleton	1	5.49E-04	87	1836	4.74	204	5785	3.53
2	carbohydrate metabolic process	1	1.84E-12	112	1836	6.11	203	5785	3.51
2	alcohol metabolic process	1	8.49E-07	80	1836	4.36	160	5785	2.77
2	monocarboxylic acid metabolic process	1	3.00E-04	56	1836	3.06	119	5785	2.06
2	pyruvate metabolic process	1	2.58E-04	22	1836	1.20	36	5785	0.63
2	carbohydrate catabolic process	1	1.18E-05	34	1836	1.86	57	5785	0.99
2	cell wall organization and biogenesis	1	5.04E-04	82	1836	4.47	190	5785	3.29
2	acetyl-CoA metabolic process	1	9.42E-08	18	1836	0.99	20	5785	0.35
2	proteolysis	1	6.90E-05	79	1836	4.31	173	5785	3
2	protein catabolic process	1	2.18E-04	76	1836	4.14	170	5785	2.94
2	oxidoreductase activity, acting on CH-OH group of donors	1	1.97E-06	44	1836	2.40	76	5785	1.32
2	amine biosynthetic process	1	6.04E-05	55	1836	3	111	5785	1.92
2	glutamate metabolic process	1	6.07E-06	14	1836	0.77	16	5785	0.28
2	glutamine family amino acid biosynthetic process	1	1.97E-04	18	1836	0.99	27	5785	0.47
2	vitamin metabolic process	1	4.46E-06	48	1836	2.62	87	5785	1.51
2	actin cortical patch	1	2.03E-04	24	1836	1.31	40	5785	0.70
2	cortical cytoskeleton	1	1.72E-04	29	1836	1.58	51	5785	0.89
2	peptidase activity	1	5.70E-07	59	1836	3.22	108	5785	1.87
2	vitamin biosynthetic process	1	4.87E-04	25	1836	1.37	44	5785	0.77
2	endopeptidase activity	1	2.02E-04	31	1836	1.69	56	5785	0.97
2	carbohydrate biosynthetic process	1	3.66E-04	35	1836	1.91	67	5785	1.16
2	oxidoreduction coenzyme metabolic process	1	1.92E-06	35	1836	1.91	56	5785	0.97
2	nicotinamide metabolic process	1	7.08E-07	29	1836	1.58	42	5785	0.73
2	trehalose metabolic process	1	3.22E-04	7	1836	0.39	7	5785	0.13
2	oxidoreductase activity, acting on the aldehyde or oxo group of donors	1	4.76E-04	15	1836	0.82	22	5785	0.39
2	response to desiccation	1	1.02E-04	8	1836	0.44	8	5785	0.14
2	coenzyme catabolic process	1	1.26E-06	17	1836	0.93	20	5785	0.35
2	electron carrier activity	1	9.21E-05	16	1836	0.88	22	5785	0.39
2	tricarboxylic acid cycle intermediate metabolic process	1	2.70E-07	17	1836	0.93	19	5785	0.33
2	carbon-carbon lyase activity	1	3.89E-04	18	1836	0.99	28	5785	0.49
2	tricarboxylic acid cycle	1	1.08E-06	14	1836	0.77	15	5785	0.26
3	RNA metabolic process	1	4.09E-09	285	1356	21.02	917	5785	15.86
3	RNA processing	1	2.17E-07	123	1356	9.08	350	5785	6.06
3	mRNA processing	1	2.59E-04	51	1356	3.77	139	5785	2.41
3	RNA splicing	1	2.32E-04	47	1356	3.47	125	5785	2.17
3	organelle lumen	1	9.42E-14	255	1356	18.81	736	5785	12.73
3	non-membrane-bound organelle	1	1.56E-06	274	1356	20.21	927	5785	16.03
3	mitochondrial lumen	1	1.63E-05	62	1356	4.58	163	5785	2.82
3	ribosome biogenesis and assembly	1	6.19E-05	105	1356	7.75	321	5785	5.55
3	ribonucleoprotein complex	1	6.85E-06	162	1356	11.95	514	5785	8.89
3	organellar ribosome	1	1.84E-11	47	1356	3.47	81	5785	1.41
3	structural constituent of ribosome	1	2.77E-04	73	1356	5.39	216	5785	3.74
3	organellar small ribosomal subunit	1	2.12E-08	23	1356	1.70	33	5785	0.58
3	nuclear part	1	2.32E-14	309	1356	22.79	924	5785	15.98
3	nuclear lumen	1	5.27E-10	182	1356	13.43	524	5785	9.06
3	nucleoplasm	1	7.49E-05	106	1356	7.82	326	5785	5.64
3	transcription from RNA polymerase III promoter	1	4.78E-04	19	1356	1.41	39	5785	0.68
3	cellular localization	1	2.72E-04	175	1356	12.91	597	5785	10.32
3	secretion	1	8.65E-06	85	1356	6.27	238	5785	4.12
3	Golgi vesicle transport	1	2.01E-05	59	1356	4.36	154	5785	2.67
3	Golgi apparatus part	1	5.61E-05	51	1356	3.77	132	5785	2.29
3	chromosome organization and biogenesis	1	2.28E-05	170	1356	12.54	554	5785	9.58
3	nucleolus	1	3.67E-07	86	1356	6.35	226	5785	3.91
3	rRNA processing	1	2.39E-04	59	1356	4.36	166	5785	2.87
3	spliceosome	1	2.24E-05	35	1356	2.59	78	5785	1.35
3	nuclear mRNA splicing, via spliceosome	1	3.73E-05	40	1356	2.95	95	5785	1.65
3	RNA splicing factor activity, transesterification mechanism	1	5.16E-04	23	1356	1.70	51	5785	0.89
3	small nuclear ribonucleoprotein complex	1	3.93E-06	30	1356	2.22	59	5785	1.02
3	U2-dependent spliceosome	1	4.76E-05	23	1356	1.70	45	5785	0.78
3	organellar large ribosomal subunit	1	3.48E-04	21	1356	1.55	44	5785	0.77
3	mitotic sister chromatid cohesion	1	4.88E-04	12	1356	0.89	20	5785	0.35
4	nucleic acid binding	1	1.79E-09	123	871	14.13	496	5785	8.58
4	RNA metabolic process	1	8.07E-41	282	871	32.38	917	5785	15.86
4	mRNA metabolic process	1	2.96E-08	58	871	6.66	190	5785	3.29
4	RNA processing	1	4.83E-38	149	871	17.11	350	5785	6.06
4	mRNA processing	1	3.35E-06	42	871	4.83	139	5785	2.41
4	RNA splicing	1	5.27E-05	36	871	4.14	125	5785	2.17
4	RNA binding	1	1.06E-13	79	871	9.08	231	5785	4
4	nucleotidyltransferase activity	1	2.00E-04	24	871	2.76	76	5785	1.32
4	organelle lumen	1	3.29E-28	219	871	25.15	736	5785	12.73
4	non-membrane-bound organelle	1	6.47E-30	261	871	29.97	927	5785	16.03
4	macromolecule complex assembly	1	3.77E-09	82	871	9.42	293	5785	5.07
4	cell development	1	5.41E-07	108	871	12.40	462	5785	7.99
4	ribosome biogenesis and assembly	1	5.61E-71	181	871	20.79	321	5785	5.55
4	protein-RNA complex assembly	1	4.66E-10	48	871	5.52	130	5785	2.25
4	ribosome assembly	1	4.20E-14	35	871	4.02	62	5785	1.08
4	ribonucleoprotein complex	1	1.40E-17	149	871	17.11	514	5785	8.89
4	ribosome	1	3.16E-04	74	871	8.50	337	5785	5.83
4	structural constituent of ribosome	1	1.33E-04	53	871	6.09	216	5785	3.74
4	transcription	1	1.61E-05	112	871	12.86	517	5785	8.94
4	nuclear part	1	8.01E-55	309	871	35.48	924	5785	15.98
4	nuclear lumen	1	6.81E-51	212	871	24.34	524	5785	9.06
4	nucleoplasm	1	5.60E-10	91	871	10.45	326	5785	5.64
4	transcription from RNA polymerase III promoter	1	6.79E-07	19	871	2.19	39	5785	0.68
4	cytosol	1	2.49E-04	73	871	8.39	329	5785	5.69
4	cytosolic part	1	4.34E-10	61	871	7.01	185	5785	3.20
4	tRNA modification	1	1.10E-04	18	871	2.07	48	5785	0.83
4	RNA modification	1	3.09E-06	25	871	2.88	65	5785	1.13
4	RNA catabolic process	1	3.14E-04	22	871	2.53	69	5785	1.20
4	nucleolus	1	1.88E-55	134	871	15.39	226	5785	3.91
4	rRNA processing	1	4.59E-46	104	871	11.95	166	5785	2.87
4	ribosomal large subunit biogenesis and assembly	1	1.15E-21	43	871	4.94	63	5785	1.09
4	processing of 27S pre-rRNA	1	1.54E-05	9	871	1.04	13	5785	0.23
4	spliceosome	1	8.41E-08	31	871	3.56	78	5785	1.35
4	nuclear mRNA splicing, via spliceosome	1	1.18E-07	35	871	4.02	95	5785	1.65
4	nucleolar part	1	3.34E-16	50	871	5.75	102	5785	1.77
4	eukaryotic 48S initiation complex	1	1.66E-04	21	871	2.42	62	5785	1.08
4	nuclear export	1	1.74E-08	37	871	4.25	97	5785	1.68
4	ribosome export from nucleus	1	9.28E-06	13	871	1.50	24	5785	0.42
4	protein export from nucleus	1	2.68E-07	23	871	2.65	51	5785	0.89
4	methylation	1	1.08E-04	16	871	1.84	40	5785	0.70
4	35S primary transcript processing	1	9.65E-27	53	871	6.09	77	5785	1.34
4	small nucleolar ribonucleoprotein complex	1	1.18E-09	28	871	3.22	57	5785	0.99
4	snoRNA binding	1	1.80E-12	21	871	2.42	28	5785	0.49
4	transcription from RNA polymerase I promoter	1	1.21E-04	13	871	1.50	29	5785	0.51
4	ATP-dependent helicase activity	1	1.11E-04	17	871	1.96	44	5785	0.77
4	small nuclear ribonucleoprotein complex	1	5.87E-06	23	871	2.65	59	5785	1.02
4	U2-dependent spliceosome	1	4.03E-05	18	871	2.07	45	5785	0.78
4	large ribosomal subunit	1	3.38E-04	35	871	4.02	131	5785	2.27
4	cytosolic large ribosomal subunit (sensu Eukaryota)	1	1.21E-07	33	871	3.79	87	5785	1.51
4	RNA transport	1	2.50E-04	24	871	2.76	77	5785	1.34
4	snRNP U1	1	2.96E-04	9	871	1.04	17	5785	0.30
4	RNA helicase activity	1	9.83E-08	21	871	2.42	42	5785	0.73
4	ribosomal large subunit assembly and maintenance	1	8.46E-12	25	871	2.88	40	5785	0.70
4	RNA-dependent ATPase activity	1	2.25E-06	15	871	1.73	28	5785	0.49
4	RNA polymerase complex	1	1.15E-05	15	871	1.73	31	5785	0.54
4	DNA-directed RNA polymerase III complex	1	4.03E-05	10	871	1.15	17	5785	0.30
4	processing of 20S pre-rRNA	1	1.00E-13	28	871	3.22	43	5785	0.75
4	exosome (RNase complex)	1	3.74E-05	9	871	1.04	14	5785	0.25
4	cytoplasmic exosome (RNase complex)	1	1.36E-04	7	871	0.81	10	5785	0.18
4	commitment complex	1	3.24E-04	7	871	0.81	11	5785	0.20
4	rRNA binding	1	5.45E-08	10	871	1.15	11	5785	0.20
4	small subunit processome	1	7.66E-05	5	871	0.58	5	5785	0.09
4	rRNA primary transcript binding	1	7.66E-05	5	871	0.58	5	5785	0.09
5	RNA metabolic process	1	7.66E-05	106	476	22.27	917	5785	15.86
5	organelle lumen	1	8.01E-08	100	476	21.01	736	5785	12.73
5	mitochondrial lumen	1	1.86E-05	30	476	6.31	163	5785	2.82
5	organellar ribosome	1	6.95E-08	23	476	4.84	81	5785	1.41
5	nuclear part	1	2.37E-05	109	476	22.90	924	5785	15.98
5	nuclear lumen	1	3.57E-04	65	476	13.66	524	5785	9.06
5	cellular localization	1	2.43E-05	77	476	16.18	597	5785	10.32
5	secretion	1	9.84E-05	37	476	7.78	238	5785	4.12
5	Golgi vesicle transport	1	4.45E-05	28	476	5.89	154	5785	2.67
5	organellar large ribosomal subunit	1	3.24E-05	13	476	2.74	44	5785	0.77
5	H3/H4 histone acetyltransferase activity	1	2.12E-04	4	476	0.85	5	5785	0.09
