# Supplementary material for: DeBi: Discovering Differentially Expressed Biclusters using a Frequent Itemset Approach
Source: Algorithms Mol Biol. 2011 Jun 23;6:18. doi: 10.1186/1748-7188-6-18 (PMC3152888; doi:10.1186/1748-7188-6-18)
Supplement: Additional file 3 — DeBi, BIMAX, ISA, OPSM, SAMBA and QUBIC biclustering results and GO term, TFBS enrichment analysis of the genes and conditions in biclusters on yeast data. [file 1748-7188-6-18-S3.ZIP › file3_yeast/enrichment/qubic/qubic.conditions.go.txt]

Set	Enriched Set	Enriched Value	Pvalue	Set Hits	Set Size	Set Hits (%)	Total Hits	Total Size	Total Hits (%)
1	sterol metabolic process	1	2.28E-06	4	14	28.58	42	5785	0.73
1	sterol biosynthetic process	1	7.43E-07	4	14	28.58	32	5785	0.56
2	sterol metabolic process	1	1.14E-06	4	12	33.34	42	5785	0.73
2	sterol biosynthetic process	1	3.70E-07	4	12	33.34	32	5785	0.56
3	sterol metabolic process	1	5.64E-05	3	11	27.28	42	5785	0.73
3	sterol biosynthetic process	1	2.46E-05	3	11	27.28	32	5785	0.56
4	alcohol metabolic process	1	6.37E-05	4	9	44.45	160	5785	2.77
4	endoplasmic reticulum	1	3.00E-06	6	9	66.67	343	5785	5.93
4	lipid biosynthetic process	1	2.12E-05	4	9	44.45	121	5785	2.10
4	sterol metabolic process	1	2.95E-07	4	9	44.45	42	5785	0.73
4	sterol biosynthetic process	1	9.53E-08	4	9	44.45	32	5785	0.56
5	endoplasmic reticulum	1	1.49E-05	6	11	54.55	343	5785	5.93
5	lipid biosynthetic process	1	5.37E-05	4	11	36.37	121	5785	2.10
5	sterol metabolic process	1	7.64E-07	4	11	36.37	42	5785	0.73
5	sterol biosynthetic process	1	2.48E-07	4	11	36.37	32	5785	0.56
6	endoplasmic reticulum	1	2.83E-05	6	12	50	343	5785	5.93
6	sterol metabolic process	1	1.14E-06	4	12	33.34	42	5785	0.73
6	sterol biosynthetic process	1	3.70E-07	4	12	33.34	32	5785	0.56
7	sterol metabolic process	1	1.94E-05	3	8	37.50	42	5785	0.73
7	sterol biosynthetic process	1	8.45E-06	3	8	37.50	32	5785	0.56
9	endoplasmic reticulum	1	2.83E-05	6	12	50	343	5785	5.93
9	sterol metabolic process	1	1.14E-06	4	12	33.34	42	5785	0.73
9	sterol biosynthetic process	1	3.70E-07	4	12	33.34	32	5785	0.56
10	lipid metabolic process	1	6.25E-05	5	12	41.67	232	5785	4.02
10	alcohol metabolic process	1	1.03E-05	5	12	41.67	160	5785	2.77
10	endoplasmic reticulum	1	2.83E-05	6	12	50	343	5785	5.93
10	lipid biosynthetic process	1	2.60E-06	5	12	41.67	121	5785	2.10
10	sterol metabolic process	1	1.20E-08	5	12	41.67	42	5785	0.73
10	sterol biosynthetic process	1	2.88E-09	5	12	41.67	32	5785	0.56
13	biosynthetic process	1	8.44E-06	9	12	75	916	5785	15.84
13	lipid metabolic process	1	6.25E-05	5	12	41.67	232	5785	4.02
13	sterol metabolic process	1	1.14E-06	4	12	33.34	42	5785	0.73
13	sterol biosynthetic process	1	3.70E-07	4	12	33.34	32	5785	0.56
15	sterol metabolic process	1	5.64E-05	3	11	27.28	42	5785	0.73
15	sterol biosynthetic process	1	2.46E-05	3	11	27.28	32	5785	0.56
16	sterol biosynthetic process	1	4.24E-05	3	13	23.08	32	5785	0.56
18	sterol metabolic process	1	7.53E-07	5	25	20	42	5785	0.73
18	sterol biosynthetic process	1	1.84E-07	5	25	20	32	5785	0.56
19	sterol metabolic process	1	1.22E-05	3	7	42.86	42	5785	0.73
19	sterol biosynthetic process	1	5.30E-06	3	7	42.86	32	5785	0.56
20	sterol metabolic process	1	2.90E-05	3	9	33.34	42	5785	0.73
20	sterol biosynthetic process	1	1.26E-05	3	9	33.34	32	5785	0.56
21	alcohol metabolic process	1	3.62E-05	4	8	50	160	5785	2.77
21	endoplasmic reticulum	1	1.05E-06	6	8	75	343	5785	5.93
21	lipid biosynthetic process	1	1.20E-05	4	8	50	121	5785	2.10
21	sterol metabolic process	1	1.65E-07	4	8	50	42	5785	0.73
21	sterol biosynthetic process	1	5.32E-08	4	8	50	32	5785	0.56
22	sterol biosynthetic process	1	5.37E-05	3	14	21.43	32	5785	0.56
23	alcohol metabolic process	1	1.64E-05	5	13	38.47	160	5785	2.77
23	endoplasmic reticulum	1	5.00E-05	6	13	46.16	343	5785	5.93
23	lipid biosynthetic process	1	4.15E-06	5	13	38.47	121	5785	2.10
23	sterol metabolic process	1	1.95E-08	5	13	38.47	42	5785	0.73
23	sterol biosynthetic process	1	4.66E-09	5	13	38.47	32	5785	0.56
24	sterol biosynthetic process	1	4.24E-05	3	13	23.08	32	5785	0.56
26	sterol biosynthetic process	1	4.24E-05	3	13	23.08	32	5785	0.56
28	sterol metabolic process	1	2.90E-05	3	9	33.34	42	5785	0.73
28	sterol biosynthetic process	1	1.26E-05	3	9	33.34	32	5785	0.56
29	sterol metabolic process	1	2.90E-05	3	9	33.34	42	5785	0.73
29	sterol biosynthetic process	1	1.26E-05	3	9	33.34	32	5785	0.56
32	lipid biosynthetic process	1	3.47E-05	4	10	40	121	5785	2.10
32	sterol metabolic process	1	4.88E-07	4	10	40	42	5785	0.73
32	sterol biosynthetic process	1	1.58E-07	4	10	40	32	5785	0.56
35	biological regulation	1	6.29E-07	14	23	60.87	874	5785	15.11
35	growth	1	6.40E-07	7	23	30.44	137	5785	2.37
35	regulation of biological quality	1	1.13E-08	10	23	43.48	246	5785	4.26
35	cell growth	1	2.05E-06	6	23	26.09	102	5785	1.77
35	filamentous growth	1	1.27E-06	6	23	26.09	94	5785	1.63
35	invasive growth (sensu Saccharomyces)	1	3.75E-07	5	23	21.74	40	5785	0.70
37	sterol metabolic process	1	2.90E-05	3	9	33.34	42	5785	0.73
37	sterol biosynthetic process	1	1.26E-05	3	9	33.34	32	5785	0.56
38	sterol biosynthetic process	1	5.37E-05	3	14	21.43	32	5785	0.56
40	endoplasmic reticulum	1	1.49E-05	6	11	54.55	343	5785	5.93
40	lipid biosynthetic process	1	5.37E-05	4	11	36.37	121	5785	2.10
40	sterol metabolic process	1	7.64E-07	4	11	36.37	42	5785	0.73
40	sterol biosynthetic process	1	2.48E-07	4	11	36.37	32	5785	0.56
44	sterol metabolic process	1	4.10E-06	4	16	25	42	5785	0.73
44	sterol biosynthetic process	1	1.34E-06	4	16	25	32	5785	0.56
