# Supplementary material for: DeBi: Discovering Differentially Expressed Biclusters using a Frequent Itemset Approach
Source: Algorithms Mol Biol. 2011 Jun 23;6:18. doi: 10.1186/1748-7188-6-18 (PMC3152888; doi:10.1186/1748-7188-6-18)
Supplement: Additional file 3 — DeBi, BIMAX, ISA, OPSM, SAMBA and QUBIC biclustering results and GO term, TFBS enrichment analysis of the genes and conditions in biclusters on yeast data. [file 1748-7188-6-18-S3.ZIP › file3_yeast/enrichment/qubic/qubic.go.txt]

Set	Enriched Set	Enriched Value	Pvalue	Set Hits	Set Size	Set Hits (%)	Total Hits	Total Size	Total Hits (%)
1	biosynthetic process	1	2.91E-09	32	70	45.72	916	5785	15.84
1	amine metabolic process	1	5.10E-12	19	70	27.15	219	5785	3.79
1	organic acid metabolic process	1	2.41E-16	26	70	37.15	303	5785	5.24
1	sulfur metabolic process	1	1.12E-05	7	70	10	65	5785	1.13
1	amine biosynthetic process	1	1.39E-17	19	70	27.15	111	5785	1.92
1	aromatic compound metabolic process	1	4.58E-06	7	70	10	57	5785	0.99
1	heterocycle metabolic process	1	1.97E-06	8	70	11.43	72	5785	1.25
1	vitamin metabolic process	1	6.64E-08	10	70	14.29	87	5785	1.51
1	vitamin biosynthetic process	1	6.21E-11	10	70	14.29	44	5785	0.77
1	riboflavin metabolic process	1	3.31E-05	3	70	4.29	6	5785	0.11
1	aromatic amino acid family metabolic process	1	1.19E-07	6	70	8.58	21	5785	0.37
1	aromatic compound biosynthetic process	1	2.81E-08	6	70	8.58	17	5785	0.30
1	biotin metabolic process	1	2.90E-07	4	70	5.72	6	5785	0.11
2	sulfur metabolic process	1	6.78E-06	7	65	10.77	65	5785	1.13
2	biotin metabolic process	1	2.64E-05	3	65	4.62	6	5785	0.11
5	cell wall organization and biogenesis	1	9.75E-07	12	65	18.47	190	5785	3.29
5	chitin- and beta-glucan-containing cell wall organization and biogenesis	1	1.05E-07	7	65	10.77	36	5785	0.63
5	cell wall biosynthetic process	1	8.40E-06	5	65	7.70	26	5785	0.45
10	aryl-alcohol dehydrogenase activity	1	2.92E-05	3	48	6.25	8	5785	0.14
16	monocarboxylic acid transporter activity	1	3.19E-05	3	27	11.12	14	5785	0.25
17	translation	1	6.59E-07	15	53	28.31	372	5785	6.44
17	ribosome assembly	1	1.20E-06	7	53	13.21	62	5785	1.08
17	ribonucleoprotein complex	1	1.61E-06	17	53	32.08	514	5785	8.89
17	ribosome	1	3.24E-09	17	53	32.08	337	5785	5.83
17	structural constituent of ribosome	1	4.29E-08	13	53	24.53	216	5785	3.74
17	cytosol	1	5.45E-06	13	53	24.53	329	5785	5.69
17	cytosolic part	1	6.79E-08	12	53	22.65	185	5785	3.20
17	cytosolic large ribosomal subunit (sensu Eukaryota)	1	1.20E-05	7	53	13.21	87	5785	1.51
25	chitin- and beta-glucan-containing cell wall organization and biogenesis	1	6.38E-06	5	44	11.37	36	5785	0.63
25	cell wall biosynthetic process	1	3.85E-05	4	44	9.10	26	5785	0.45
29	vitamin biosynthetic process	1	6.38E-06	5	36	13.89	44	5785	0.77
30	biosynthetic process	1	1.17E-11	25	39	64.11	916	5785	15.84
30	non-membrane-bound organelle	1	1.39E-10	24	39	61.54	927	5785	16.03
30	macromolecule biosynthetic process	1	1.01E-16	25	39	64.11	558	5785	9.65
30	translation	1	1.26E-19	24	39	61.54	372	5785	6.44
30	ribonucleoprotein complex	1	4.03E-15	23	39	58.98	514	5785	8.89
30	ribosome	1	3.10E-19	23	39	58.98	337	5785	5.83
30	small ribosomal subunit	1	1.59E-07	8	39	20.52	95	5785	1.65
30	structural constituent of ribosome	1	1.00E-23	23	39	58.98	216	5785	3.74
30	cytosol	1	1.79E-19	23	39	58.98	329	5785	5.69
30	cytosolic part	1	2.50E-25	23	39	58.98	185	5785	3.20
30	eukaryotic 48S initiation complex	1	5.19E-09	8	39	20.52	62	5785	1.08
30	large ribosomal subunit	1	1.49E-15	15	39	38.47	131	5785	2.27
30	cytosolic large ribosomal subunit (sensu Eukaryota)	1	2.44E-18	15	39	38.47	87	5785	1.51
32	glycine metabolic process	1	8.08E-06	3	44	6.82	6	5785	0.11
32	serine family amino acid catabolic process	1	4.06E-06	3	44	6.82	5	5785	0.09
32	oxidoreductase activity, acting on the CH-NH2 group of donors	1	4.75E-05	3	44	6.82	10	5785	0.18
34	macromolecule biosynthetic process	1	2.11E-05	14	42	33.34	558	5785	9.65
34	translation	1	1.20E-06	13	42	30.96	372	5785	6.44
34	ribonucleoprotein complex	1	2.25E-07	16	42	38.10	514	5785	8.89
34	ribosome	1	5.14E-10	16	42	38.10	337	5785	5.83
34	structural constituent of ribosome	1	1.87E-09	13	42	30.96	216	5785	3.74
34	cytosol	1	2.92E-07	13	42	30.96	329	5785	5.69
34	cytosolic part	1	3.83E-09	12	42	28.58	185	5785	3.20
34	large ribosomal subunit	1	3.62E-05	7	42	16.67	131	5785	2.27
34	cytosolic large ribosomal subunit (sensu Eukaryota)	1	2.40E-06	7	42	16.67	87	5785	1.51
36	aspartic-type endopeptidase activity	1	2.09E-05	3	43	6.98	8	5785	0.14
39	biosynthetic process	1	1.14E-12	26	39	66.67	916	5785	15.84
39	non-membrane-bound organelle	1	1.14E-09	23	39	58.98	927	5785	16.03
39	macromolecule biosynthetic process	1	1.66E-15	24	39	61.54	558	5785	9.65
39	translation	1	2.94E-18	23	39	58.98	372	5785	6.44
39	ribonucleoprotein complex	1	5.87E-14	22	39	56.42	514	5785	8.89
39	ribosome	1	7.27E-18	22	39	56.42	337	5785	5.83
39	small ribosomal subunit	1	3.79E-10	10	39	25.65	95	5785	1.65
39	structural constituent of ribosome	1	3.89E-22	22	39	56.42	216	5785	3.74
39	cytosol	1	4.31E-18	22	39	56.42	329	5785	5.69
39	cytosolic part	1	1.16E-23	22	39	56.42	185	5785	3.20
39	eukaryotic 48S initiation complex	1	4.69E-12	10	39	25.65	62	5785	1.08
39	large ribosomal subunit	1	2.55E-11	12	39	30.77	131	5785	2.27
39	cytosolic large ribosomal subunit (sensu Eukaryota)	1	1.73E-13	12	39	30.77	87	5785	1.51
41	biosynthetic process	1	3.24E-07	18	33	54.55	916	5785	15.84
41	non-membrane-bound organelle	1	2.38E-06	17	33	51.52	927	5785	16.03
41	macromolecule biosynthetic process	1	1.12E-08	16	33	48.49	558	5785	9.65
41	translation	1	3.60E-10	15	33	45.46	372	5785	6.44
41	ribonucleoprotein complex	1	3.37E-09	16	33	48.49	514	5785	8.89
41	ribosome	1	5.85E-12	16	33	48.49	337	5785	5.83
41	structural constituent of ribosome	1	2.95E-12	14	33	42.43	216	5785	3.74
41	cytosol	1	8.62E-10	14	33	42.43	329	5785	5.69
41	cytosolic part	1	7.88E-12	13	33	39.40	185	5785	3.20
41	eukaryotic 48S initiation complex	1	2.26E-05	5	33	15.16	62	5785	1.08
41	large ribosomal subunit	1	4.81E-07	8	33	24.25	131	5785	2.27
41	cytosolic large ribosomal subunit (sensu Eukaryota)	1	1.93E-08	8	33	24.25	87	5785	1.51
