# Supplementary material for: DeBi: Discovering Differentially Expressed Biclusters using a Frequent Itemset Approach
Source: Algorithms Mol Biol. 2011 Jun 23;6:18. doi: 10.1186/1748-7188-6-18 (PMC3152888; doi:10.1186/1748-7188-6-18)
Supplement: Additional file 3 — DeBi, BIMAX, ISA, OPSM, SAMBA and QUBIC biclustering results and GO term, TFBS enrichment analysis of the genes and conditions in biclusters on yeast data. [file 1748-7188-6-18-S3.ZIP › file3_yeast/enrichment/qubic/qubic.TFBS.txt]

Set	Enriched Set	Enriched Value	Pvalue	Set Hits	Set Size	Set Hits (%)	Total Hits	Total Size	Total Hits (%)
1	MacIsaac06_conserved_RTG3	1	4.37E-06	6	70	8.58	37	5785	0.64
1	Sgd_GCN4	1	1.27E-34	31	70	44.29	124	5785	2.15
1	MacIsaac06_GCN4	1	9.56E-42	39	70	55.72	181	5785	3.13
1	MacIsaac06_conserved_GCN4	1	6.18E-40	34	70	48.58	123	5785	2.13
2	MacIsaac06_conserved_RTG3	1	5.06E-05	5	65	7.70	37	5785	0.64
2	Sgd_GCN4	1	9.39E-07	10	65	15.39	124	5785	2.15
2	MacIsaac06_GCN4	1	7.09E-08	13	65	20	181	5785	3.13
2	MacIsaac06_conserved_GCN4	1	8.71E-07	10	65	15.39	123	5785	2.13
4	MacIsaac06_GCN4	1	1.56E-05	11	74	14.87	181	5785	3.13
7	MacIsaac06_YDR520C	1	4.94E-05	3	80	3.75	6	5785	0.11
11	MacIsaac06_AFT2	1	2.77E-05	8	58	13.80	124	5785	2.15
12	MacIsaac06_AFT2	1	1.35E-04	7	54	12.97	124	5785	2.15
16	Sgd_GCN4	1	1.09E-06	7	27	25.93	124	5785	2.15
16	MacIsaac06_GCN4	1	7.07E-12	12	27	44.45	181	5785	3.13
16	MacIsaac06_conserved_GCN4	1	8.13E-11	10	27	37.04	123	5785	2.13
17	MacIsaac06_FHL1	1	6.62E-07	11	53	20.76	186	5785	3.22
17	Sgd_FHL1	1	1.39E-05	7	53	13.21	89	5785	1.54
17	MacIsaac06_conserved_FHL1	1	1.19E-04	6	53	11.33	86	5785	1.49
18	MacIsaac06_AFT2	1	1.59E-07	7	21	33.34	124	5785	2.15
22	MacIsaac06_SNT2	1	1.79E-05	4	35	11.43	27	5785	0.47
23	MacIsaac06_AFT2	1	5.83E-06	7	34	20.59	124	5785	2.15
29	Sgd_GCN4	1	9.88E-05	6	36	16.67	124	5785	2.15
29	MacIsaac06_GCN4	1	8.80E-08	10	36	27.78	181	5785	3.13
29	MacIsaac06_conserved_GCN4	1	8.28E-06	7	36	19.45	123	5785	2.13
30	Sgd_RAP1	1	1.39E-04	5	39	12.83	76	5785	1.32
30	MacIsaac06_RAP1	1	1.63E-08	10	39	25.65	139	5785	2.41
30	MacIsaac06_FHL1	1	2.03E-20	20	39	51.29	186	5785	3.22
30	Sgd_FHL1	1	1.96E-10	10	39	25.65	89	5785	1.54
30	MacIsaac06_conserved_FHL1	1	3.41E-09	9	39	23.08	86	5785	1.49
34	MacIsaac06_FHL1	1	5.57E-07	10	42	23.81	186	5785	3.22
39	Sgd_RAP1	1	9.74E-06	6	39	15.39	76	5785	1.32
39	MacIsaac06_RAP1	1	2.37E-07	9	39	23.08	139	5785	2.41
39	MacIsaac06_conserved_RAP1	1	1.23E-04	5	39	12.83	74	5785	1.28
39	MacIsaac06_FHL1	1	2.03E-20	20	39	51.29	186	5785	3.22
39	Sgd_FHL1	1	7.16E-12	11	39	28.21	89	5785	1.54
39	MacIsaac06_conserved_FHL1	1	1.49E-13	12	39	30.77	86	5785	1.49
41	MacIsaac06_RAP1	1	1.12E-04	6	33	18.19	139	5785	2.41
41	MacIsaac06_FHL1	1	4.51E-08	10	33	30.31	186	5785	3.22
43	Sgd_MBP1	1	3.88E-05	6	36	16.67	105	5785	1.82
43	MacIsaac06_MBP1	1	3.90E-06	8	36	22.23	157	5785	2.72
43	MacIsaac06_conserved_MBP1	1	3.88E-05	6	36	16.67	105	5785	1.82
43	MacIsaac06_conserved_SWI6	1	3.29E-05	6	36	16.67	102	5785	1.77
43	Sgd_STB1	1	1.42E-04	3	36	8.34	17	5785	0.30
43	MacIsaac06_conserved_STB1	1	1.42E-04	3	36	8.34	17	5785	0.30
44	MacIsaac06_AFT2	1	6.45E-05	5	21	23.81	124	5785	2.15
