# Supplementary material for: DeBi: Discovering Differentially Expressed Biclusters using a Frequent Itemset Approach
Source: Algorithms Mol Biol. 2011 Jun 23;6:18. doi: 10.1186/1748-7188-6-18 (PMC3152888; doi:10.1186/1748-7188-6-18)
Supplement: Additional file 3 — DeBi, BIMAX, ISA, OPSM, SAMBA and QUBIC biclustering results and GO term, TFBS enrichment analysis of the genes and conditions in biclusters on yeast data. [file 1748-7188-6-18-S3.ZIP › file3_yeast/enrichment/samba/samba.conditions.go.txt]

Set	Enriched Set	Enriched Value	Pvalue	Set Hits	Set Size	Set Hits (%)	Total Hits	Total Size	Total Hits (%)
1	developmental process	1	3.31E-09	29	69	42.03	774	5785	13.38
1	transcription	1	2.24E-05	18	69	26.09	517	5785	8.94
1	chromatin remodeling	1	1.16E-06	11	69	15.95	149	5785	2.58
1	regulation of transcription	1	1.11E-05	15	69	21.74	350	5785	6.06
1	biological regulation	1	2.29E-07	28	69	40.58	874	5785	15.11
1	growth	1	4.96E-07	11	69	15.95	137	5785	2.37
1	regulation of biological quality	1	4.98E-06	13	69	18.85	246	5785	4.26
1	cell morphogenesis	1	7.54E-07	14	69	20.29	244	5785	4.22
1	cell growth	1	2.66E-07	10	69	14.50	102	5785	1.77
1	filamentous growth	1	9.67E-09	11	69	15.95	94	5785	1.63
1	invasive growth (sensu Saccharomyces)	1	1.54E-08	8	69	11.60	40	5785	0.70
1	chromatin assembly or disassembly	1	5.93E-06	9	69	13.05	112	5785	1.94
1	gene silencing	1	8.87E-06	8	69	11.60	89	5785	1.54
1	aging	1	1.45E-09	9	69	13.05	44	5785	0.77
1	replicative cell aging	1	1.98E-06	6	69	8.70	33	5785	0.58
2	negative regulation of cellular process	1	1.53E-05	9	41	21.96	217	5785	3.76
2	double-strand break repair via nonhomologous end joining	1	1.74E-05	4	41	9.76	23	5785	0.40
2	chromatin silencing at rDNA	1	3.72E-06	4	41	9.76	16	5785	0.28
14	developmental process	1	1.61E-05	21	60	35	774	5785	13.38
14	biological regulation	1	1.29E-07	26	60	43.34	874	5785	15.11
14	growth	1	1.02E-08	12	60	20	137	5785	2.37
14	cell projection	1	5.74E-06	6	60	10	45	5785	0.78
14	mating projection tip	1	2.24E-05	5	60	8.34	34	5785	0.59
14	regulation of biological quality	1	6.06E-06	12	60	20	246	5785	4.26
14	cell growth	1	8.09E-07	9	60	15	102	5785	1.77
14	filamentous growth	1	3.05E-08	10	60	16.67	94	5785	1.63
14	invasive growth (sensu Saccharomyces)	1	1.59E-10	9	60	15	40	5785	0.70
14	response to pheromone during conjugation with cellular fusion	1	2.09E-05	6	60	10	56	5785	0.97
14	response to pheromone	1	2.79E-06	8	60	13.34	88	5785	1.53
14	regulation of conjugation	1	5.64E-06	5	60	8.34	26	5785	0.45
14	transcription factor binding	1	3.27E-06	6	60	10	41	5785	0.71
23	biological regulation	1	1.53E-05	16	35	45.72	874	5785	15.11
23	growth	1	1.38E-05	7	35	20	137	5785	2.37
23	regulation of biological quality	1	1.16E-06	10	35	28.58	246	5785	4.26
23	cell growth	1	1.93E-06	7	35	20	102	5785	1.77
23	filamentous growth	1	1.11E-06	7	35	20	94	5785	1.63
23	invasive growth (sensu Saccharomyces)	1	1.04E-07	6	35	17.15	40	5785	0.70
23	response to pheromone	1	1.19E-05	6	35	17.15	88	5785	1.53
27	sterol metabolic process	1	7.58E-06	5	39	12.83	42	5785	0.73
28	sterol metabolic process	1	2.75E-06	5	32	15.63	42	5785	0.73
31	invasive growth (sensu Saccharomyces)	1	5.42E-06	6	67	8.96	40	5785	0.70
31	response to pheromone	1	5.99E-07	9	67	13.44	88	5785	1.53
31	negative regulation of cellular process	1	5.54E-06	12	67	17.92	217	5785	3.76
31	double-strand break repair via nonhomologous end joining	1	5.13E-06	5	67	7.47	23	5785	0.40
31	sterol metabolic process	1	7.27E-06	6	67	8.96	42	5785	0.73
31	progressive alteration of chromatin during cell aging	1	3.28E-06	4	67	5.98	10	5785	0.18
31	loss of chromatin silencing	1	1.98E-06	4	67	5.98	9	5785	0.16
31	sterol biosynthetic process	1	1.38E-06	6	67	8.96	32	5785	0.56
34	aging	1	7.33E-06	5	37	13.52	44	5785	0.77
35	sterol metabolic process	1	8.60E-06	4	19	21.06	42	5785	0.73
36	sterol metabolic process	1	2.30E-05	4	24	16.67	42	5785	0.73
44	growth	1	4.50E-08	12	68	17.65	137	5785	2.37
44	cell morphogenesis	1	2.15E-05	12	68	17.65	244	5785	4.22
44	cell growth	1	2.40E-06	9	68	13.24	102	5785	1.77
44	filamentous growth	1	1.20E-06	9	68	13.24	94	5785	1.63
44	invasive growth (sensu Saccharomyces)	1	5.91E-06	6	68	8.83	40	5785	0.70
48	sterol metabolic process	1	2.75E-06	5	32	15.63	42	5785	0.73
60	mating projection tip	1	2.13E-05	4	29	13.80	34	5785	0.59
60	cell morphogenesis	1	1.77E-05	8	29	27.59	244	5785	4.22
60	cell growth	1	8.86E-06	6	29	20.69	102	5785	1.77
60	filamentous growth	1	5.51E-06	6	29	20.69	94	5785	1.63
60	invasive growth (sensu Saccharomyces)	1	3.13E-08	6	29	20.69	40	5785	0.70
68	chromatin silencing complex	1	7.66E-06	3	31	9.68	8	5785	0.14
77	sterol metabolic process	1	3.09E-06	4	15	26.67	42	5785	0.73
78	biological regulation	1	5.65E-06	9	12	75	874	5785	15.11
78	growth	1	2.57E-09	7	12	58.34	137	5785	2.37
78	regulation of biological quality	1	1.53E-07	7	12	58.34	246	5785	4.26
78	cell morphogenesis	1	1.44E-07	7	12	58.34	244	5785	4.22
78	signal transducer activity	1	3.95E-06	4	12	33.34	57	5785	0.99
78	cell surface receptor linked signal transduction	1	2.16E-08	5	12	41.67	47	5785	0.82
78	cell growth	1	3.17E-10	7	12	58.34	102	5785	1.77
78	filamentous growth	1	1.77E-10	7	12	58.34	94	5785	1.63
78	invasive growth (sensu Saccharomyces)	1	3.36E-13	7	12	58.34	40	5785	0.70
78	conjugation	1	1.85E-06	5	12	41.67	113	5785	1.96
78	response to pheromone during conjugation with cellular fusion	1	3.68E-06	4	12	33.34	56	5785	0.97
78	response to pheromone	1	5.29E-07	5	12	41.67	88	5785	1.53
78	regulation of conjugation	1	1.55E-07	4	12	33.34	26	5785	0.45
79	invasive growth (sensu Saccharomyces)	1	6.04E-06	3	6	50	40	5785	0.70
81	progressive alteration of chromatin during cell aging	1	3.55E-06	3	19	15.79	10	5785	0.18
81	loss of chromatin silencing	1	2.49E-06	3	19	15.79	9	5785	0.16
95	invasive growth (sensu Saccharomyces)	1	1.89E-05	4	24	16.67	40	5785	0.70
96	sterol metabolic process	1	7.58E-06	5	39	12.83	42	5785	0.73
98	sterol metabolic process	1	6.82E-06	4	18	22.23	42	5785	0.73
115	post-translational protein modification	1	4.38E-06	7	13	53.85	362	5785	6.26
115	response to pheromone	1	8.50E-07	5	13	38.47	88	5785	1.53
115	regulation of conjugation	1	2.24E-05	3	13	23.08	26	5785	0.45
121	invasive growth (sensu Saccharomyces)	1	1.89E-05	4	24	16.67	40	5785	0.70
123	growth	1	5.72E-08	7	17	41.18	137	5785	2.37
123	regulation of biological quality	1	3.12E-06	7	17	41.18	246	5785	4.26
123	cell morphogenesis	1	2.95E-06	7	17	41.18	244	5785	4.22
123	signal transducer activity	1	4.39E-07	5	17	29.42	57	5785	0.99
123	cell surface receptor linked signal transduction	1	8.43E-06	4	17	23.53	47	5785	0.82
123	cell growth	1	7.25E-09	7	17	41.18	102	5785	1.77
123	filamentous growth	1	4.07E-09	7	17	41.18	94	5785	1.63
123	invasive growth (sensu Saccharomyces)	1	8.04E-12	7	17	41.18	40	5785	0.70
123	response to pheromone during conjugation with cellular fusion	1	1.71E-05	4	17	23.53	56	5785	0.97
123	response to pheromone	1	3.89E-06	5	17	29.42	88	5785	1.53
123	regulation of conjugation	1	7.34E-07	4	17	23.53	26	5785	0.45
123	receptor signaling protein serine/threonine kinase activity	1	3.43E-06	3	17	17.65	11	5785	0.20
125	sterol metabolic process	1	3.09E-06	4	15	26.67	42	5785	0.73
138	response to pheromone	1	1.13E-06	6	24	25	88	5785	1.53
138	adaptation of signaling pathway	1	1.75E-05	3	24	12.50	13	5785	0.23
142	signal transducer activity	1	1.83E-05	4	17	23.53	57	5785	0.99
149	invasive growth (sensu Saccharomyces)	1	1.31E-05	4	22	18.19	40	5785	0.70
155	invasive growth (sensu Saccharomyces)	1	2.23E-05	4	25	16	40	5785	0.70
170	growth	1	4.31E-08	8	24	33.34	137	5785	2.37
170	regulation of biological quality	1	3.88E-06	8	24	33.34	246	5785	4.26
170	cell morphogenesis	1	3.65E-06	8	24	33.34	244	5785	4.22
170	cell communication	1	2.02E-05	7	24	29.17	219	5785	3.79
170	cell surface receptor linked signal transduction	1	1.08E-06	5	24	20.84	47	5785	0.82
170	cell growth	1	4.13E-09	8	24	33.34	102	5785	1.77
170	filamentous growth	1	2.14E-09	8	24	33.34	94	5785	1.63
170	invasive growth (sensu Saccharomyces)	1	9.08E-09	6	24	25	40	5785	0.70
170	regulation of conjugation	1	3.21E-06	4	24	16.67	26	5785	0.45
170	receptor signaling protein serine/threonine kinase activity	1	1.01E-05	3	24	12.50	11	5785	0.20
180	response to pheromone	1	9.79E-06	4	10	40	88	5785	1.53
180	regulation of conjugation	1	9.47E-06	3	10	30	26	5785	0.45
181	signal transducer activity	1	5.67E-06	4	13	30.77	57	5785	0.99
181	cell surface receptor linked signal transduction	1	2.59E-06	4	13	30.77	47	5785	0.82
181	invasive growth (sensu Saccharomyces)	1	1.34E-06	4	13	30.77	40	5785	0.70
181	response to pheromone during conjugation with cellular fusion	1	5.28E-06	4	13	30.77	56	5785	0.97
181	regulation of conjugation	1	2.23E-07	4	13	30.77	26	5785	0.45
187	chromatin silencing complex	1	1.32E-05	3	37	8.11	8	5785	0.14
193	growth	1	4.80E-06	5	12	41.67	137	5785	2.37
193	cell growth	1	1.11E-06	5	12	41.67	102	5785	1.77
193	filamentous growth	1	7.37E-07	5	12	41.67	94	5785	1.63
193	invasive growth (sensu Saccharomyces)	1	9.32E-07	4	12	33.34	40	5785	0.70
198	growth	1	1.97E-08	7	15	46.67	137	5785	2.37
198	cell projection	1	4.10E-06	4	15	26.67	45	5785	0.78
198	regulation of biological quality	1	1.11E-06	7	15	46.67	246	5785	4.26
198	cell morphogenesis	1	1.05E-06	7	15	46.67	244	5785	4.22
198	signal transducer activity	1	1.07E-05	4	15	26.67	57	5785	0.99
198	cell surface receptor linked signal transduction	1	8.04E-08	5	15	33.34	47	5785	0.82
198	cell growth	1	2.47E-09	7	15	46.67	102	5785	1.77
198	filamentous growth	1	1.38E-09	7	15	46.67	94	5785	1.63
198	invasive growth (sensu Saccharomyces)	1	2.69E-12	7	15	46.67	40	5785	0.70
198	conjugation	1	2.11E-07	6	15	40	113	5785	1.96
198	response to pheromone during conjugation with cellular fusion	1	1.98E-07	5	15	33.34	56	5785	0.97
198	response to pheromone	1	4.68E-08	6	15	40	88	5785	1.53
198	regulation of conjugation	1	3.56E-09	5	15	33.34	26	5785	0.45
199	cell surface receptor linked signal transduction	1	2.07E-05	4	21	19.05	47	5785	0.82
204	response to stimulus	1	1.51E-05	9	15	60	710	5785	12.28
204	cell division	1	3.68E-07	8	15	53.34	320	5785	5.54
204	reproduction	1	2.41E-07	8	15	53.34	303	5785	5.24
204	response to chemical stimulus	1	3.21E-08	9	15	60	346	5785	5.99
204	biological regulation	1	6.72E-07	11	15	73.34	874	5785	15.11
204	regulation of cellular process	1	1.02E-05	9	15	60	677	5785	11.71
204	growth	1	4.51E-10	8	15	53.34	137	5785	2.37
204	cell projection	1	4.10E-06	4	15	26.67	45	5785	0.78
204	regulation of biological quality	1	1.58E-09	9	15	60	246	5785	4.26
204	cell morphogenesis	1	4.45E-08	8	15	53.34	244	5785	4.22
204	cell communication	1	1.03E-05	6	15	40	219	5785	3.79
204	signal transducer activity	1	2.16E-07	5	15	33.34	57	5785	0.99
204	cell surface receptor linked signal transduction	1	9.80E-10	6	15	40	47	5785	0.82
204	cell growth	1	4.12E-11	8	15	53.34	102	5785	1.77
204	filamentous growth	1	2.11E-11	8	15	53.34	94	5785	1.63
204	invasive growth (sensu Saccharomyces)	1	1.54E-14	8	15	53.34	40	5785	0.70
204	conjugation	1	9.49E-11	8	15	53.34	113	5785	1.96
204	response to pheromone during conjugation with cellular fusion	1	2.93E-09	6	15	40	56	5785	0.97
204	response to pheromone	1	1.23E-11	8	15	53.34	88	5785	1.53
204	regulation of conjugation	1	2.16E-11	6	15	40	26	5785	0.45
208	chromatin silencing complex	1	6.93E-06	3	30	10	8	5785	0.14
208	sterol metabolic process	1	1.97E-06	5	30	16.67	42	5785	0.73
213	signal transducer activity	1	1.78E-05	3	6	50	57	5785	0.99
213	invasive growth (sensu Saccharomyces)	1	6.04E-06	3	6	50	40	5785	0.70
215	sterol metabolic process	1	5.80E-06	5	37	13.52	42	5785	0.73
218	sterol biosynthetic process	1	1.80E-05	3	10	30	32	5785	0.56
220	growth	1	1.17E-05	5	14	35.72	137	5785	2.37
220	cell surface receptor linked signal transduction	1	3.61E-06	4	14	28.58	47	5785	0.82
220	cell growth	1	2.73E-06	5	14	35.72	102	5785	1.77
220	filamentous growth	1	1.82E-06	5	14	35.72	94	5785	1.63
220	invasive growth (sensu Saccharomyces)	1	2.34E-08	5	14	35.72	40	5785	0.70
234	adaptation of signaling pathway	1	1.15E-05	3	21	14.29	13	5785	0.23
243	signal transducer activity	1	1.78E-05	3	6	50	57	5785	0.99
243	cell surface receptor linked signal transduction	1	9.88E-06	3	6	50	47	5785	0.82
243	response to pheromone during conjugation with cellular fusion	1	1.68E-05	3	6	50	56	5785	0.97
243	regulation of conjugation	1	1.60E-06	3	6	50	26	5785	0.45
269	growth	1	3.43E-08	7	16	43.75	137	5785	2.37
269	regulation of biological quality	1	1.90E-06	7	16	43.75	246	5785	4.26
269	cell morphogenesis	1	1.80E-06	7	16	43.75	244	5785	4.22
269	signal transducer activity	1	1.41E-05	4	16	25	57	5785	0.99
269	cell surface receptor linked signal transduction	1	6.48E-06	4	16	25	47	5785	0.82
269	cell growth	1	4.33E-09	7	16	43.75	102	5785	1.77
269	filamentous growth	1	2.42E-09	7	16	43.75	94	5785	1.63
269	invasive growth (sensu Saccharomyces)	1	4.76E-12	7	16	43.75	40	5785	0.70
269	conjugation	1	3.32E-07	6	16	37.50	113	5785	1.96
269	response to pheromone during conjugation with cellular fusion	1	1.31E-05	4	16	25	56	5785	0.97
269	response to pheromone	1	7.40E-08	6	16	37.50	88	5785	1.53
269	regulation of conjugation	1	5.63E-07	4	16	25	26	5785	0.45
272	cell growth	1	1.10E-05	5	18	27.78	102	5785	1.77
272	filamentous growth	1	7.38E-06	5	18	27.78	94	5785	1.63
272	invasive growth (sensu Saccharomyces)	1	9.79E-08	5	18	27.78	40	5785	0.70
276	growth	1	1.42E-07	7	19	36.85	137	5785	2.37
276	regulation of biological quality	1	7.50E-06	7	19	36.85	246	5785	4.26
276	cell morphogenesis	1	4.51E-07	8	19	42.11	244	5785	4.22
276	cell surface receptor linked signal transduction	1	1.36E-05	4	19	21.06	47	5785	0.82
276	cell growth	1	1.82E-08	7	19	36.85	102	5785	1.77
276	filamentous growth	1	1.03E-08	7	19	36.85	94	5785	1.63
276	invasive growth (sensu Saccharomyces)	1	1.88E-09	6	19	31.58	40	5785	0.70
276	response to pheromone	1	7.14E-06	5	19	26.32	88	5785	1.53
277	sterol metabolic process	1	1.22E-05	3	7	42.86	42	5785	0.73
286	signal transducer activity	1	1.78E-05	3	6	50	57	5785	0.99
288	regulation of cellular process	1	1.55E-05	10	19	52.64	677	5785	11.71
288	chromatin assembly or disassembly	1	2.33E-05	5	19	26.32	112	5785	1.94
288	gene silencing	1	7.55E-06	5	19	26.32	89	5785	1.54
288	chromatin silencing at telomere	1	1.88E-05	4	19	21.06	51	5785	0.89
317	regulation of conjugation	1	1.30E-05	3	11	27.28	26	5785	0.45
