# Supplementary material for: DeBi: Discovering Differentially Expressed Biclusters using a Frequent Itemset Approach
Source: Algorithms Mol Biol. 2011 Jun 23;6:18. doi: 10.1186/1748-7188-6-18 (PMC3152888; doi:10.1186/1748-7188-6-18)
Supplement: Additional file 3 — DeBi, BIMAX, ISA, OPSM, SAMBA and QUBIC biclustering results and GO term, TFBS enrichment analysis of the genes and conditions in biclusters on yeast data. [file 1748-7188-6-18-S3.ZIP › file3_yeast/enrichment/samba/samba.go.txt]

Set	Enriched Set	Enriched Value	Pvalue	Set Hits	Set Size	Set Hits (%)	Total Hits	Total Size	Total Hits (%)
1	oxidoreductase activity	1	2.37E-08	25	157	15.93	261	5785	4.52
1	biosynthetic process	1	1.68E-24	79	157	50.32	916	5785	15.84
1	response to drug	1	3.48E-04	11	157	7.01	119	5785	2.06
1	amine metabolic process	1	3.94E-48	61	157	38.86	219	5785	3.79
1	organic acid metabolic process	1	9.90E-54	73	157	46.50	303	5785	5.24
1	lyase activity	1	2.84E-11	17	157	10.83	81	5785	1.41
1	serine family amino acid metabolic process	1	1.89E-05	6	157	3.83	22	5785	0.39
1	sulfur metabolic process	1	6.00E-13	17	157	10.83	65	5785	1.13
1	sulfur amino acid metabolic process	1	1.04E-07	9	157	5.74	32	5785	0.56
1	carbon-oxygen lyase activity	1	2.25E-08	10	157	6.37	36	5785	0.63
1	monocarboxylic acid metabolic process	1	1.71E-05	13	157	8.29	119	5785	2.06
1	amine biosynthetic process	1	2.47E-61	56	157	35.67	111	5785	1.92
1	glutamine family amino acid metabolic process	1	4.77E-11	13	157	8.29	43	5785	0.75
1	glutamine family amino acid biosynthetic process	1	1.28E-12	12	157	7.65	27	5785	0.47
1	aromatic compound metabolic process	1	1.35E-11	15	157	9.56	57	5785	0.99
1	heterocycle metabolic process	1	4.68E-08	13	157	8.29	72	5785	1.25
1	vitamin metabolic process	1	7.96E-09	15	157	9.56	87	5785	1.51
1	biogenic amine metabolic process	1	3.86E-04	5	157	3.19	24	5785	0.42
1	vitamin biosynthetic process	1	1.47E-08	11	157	7.01	44	5785	0.77
1	cyclohydrolase activity	1	1.72E-05	4	157	2.55	7	5785	0.13
1	riboflavin metabolic process	1	3.69E-04	3	157	1.92	6	5785	0.11
1	aromatic amino acid family metabolic process	1	4.44E-11	10	157	6.37	21	5785	0.37
1	aromatic compound biosynthetic process	1	4.87E-09	8	157	5.10	17	5785	0.30
1	histidine metabolic process	1	9.11E-07	6	157	3.83	14	5785	0.25
1	tryptophan metabolic process	1	9.65E-05	4	157	2.55	10	5785	0.18
1	transferase activity, transferring alkyl or aryl (other than methyl) groups	1	4.20E-04	6	157	3.83	37	5785	0.64
1	oxidoreductase activity, acting on the aldehyde or oxo group of donors, NAD or NADP as acceptor	1	6.56E-05	5	157	3.19	17	5785	0.30
1	oxidoreductase activity, acting on the aldehyde or oxo group of donors	1	2.50E-04	5	157	3.19	22	5785	0.39
1	oxidoreductase activity, acting on the CH-NH group of donors	1	2.27E-05	5	157	3.19	14	5785	0.25
1	anion transporter activity	1	8.89E-05	5	157	3.19	18	5785	0.32
1	anion transport	1	6.56E-05	5	157	3.19	17	5785	0.30
1	aspartate family amino acid metabolic process	1	5.64E-16	17	157	10.83	45	5785	0.78
1	aspartate family amino acid biosynthetic process	1	4.49E-15	12	157	7.65	19	5785	0.33
1	lysine metabolic process	1	3.27E-10	7	157	4.46	9	5785	0.16
1	sulfur utilization	1	9.65E-05	4	157	2.55	10	5785	0.18
1	branched chain family amino acid metabolic process	1	6.18E-11	9	157	5.74	16	5785	0.28
1	leucine metabolic process	1	6.34E-04	3	157	1.92	7	5785	0.13
1	leucine biosynthetic process	1	1.88E-04	3	157	1.92	5	5785	0.09
1	oxidoreductase activity, acting on sulfur group of donors	1	3.08E-04	4	157	2.55	13	5785	0.23
1	carbon-nitrogen lyase activity	1	1.88E-04	3	157	1.92	5	5785	0.09
1	transferase activity, transferring acyl groups, acyl groups converted into alkyl on transfer	1	9.65E-05	4	157	2.55	10	5785	0.18
1	purine base biosynthetic process	1	3.69E-04	3	157	1.92	6	5785	0.11
1	transaminase activity	1	1.13E-12	10	157	6.37	16	5785	0.28
1	hydro-lyase activity	1	3.53E-07	8	157	5.10	27	5785	0.47
1	serine family amino acid biosynthetic process	1	2.93E-07	6	157	3.83	12	5785	0.21
1	methionine metabolic process	1	1.61E-06	7	157	4.46	23	5785	0.40
1	arginine metabolic process	1	4.36E-13	10	157	6.37	15	5785	0.26
1	nonprotein amino acid metabolic process	1	2.85E-08	6	157	3.83	9	5785	0.16
1	nonprotein amino acid biosynthetic process	1	7.51E-06	4	157	2.55	6	5785	0.11
1	arginine biosynthetic process	1	1.63E-16	10	157	6.37	10	5785	0.18
1	ornithine metabolic process	1	8.12E-08	5	157	3.19	6	5785	0.11
1	sulfur compound biosynthetic process	1	2.51E-10	9	157	5.74	18	5785	0.32
1	sulfur amino acid biosynthetic process	1	3.12E-06	5	157	3.19	10	5785	0.18
1	carbon-nitrogen ligase activity, with glutamine as amido-N-donor	1	9.65E-05	4	157	2.55	10	5785	0.18
1	biotin metabolic process	1	7.51E-06	4	157	2.55	6	5785	0.11
2	cell wall	1	6.06E-04	10	172	5.82	98	5785	1.70
2	structural constituent of cell wall	1	2.69E-08	7	172	4.07	13	5785	0.23
2	telomere maintenance via recombination	1	5.98E-04	4	172	2.33	14	5785	0.25
3	cell wall	1	7.08E-06	12	150	8	98	5785	1.70
3	organic acid metabolic process	1	9.33E-05	20	150	13.34	303	5785	5.24
3	nicotinamide metabolic process	1	6.67E-04	6	150	4	42	5785	0.73
3	structural constituent of cell wall	1	4.06E-07	6	150	4	13	5785	0.23
4	envelope	1	8.92E-05	19	108	17.60	390	5785	6.75
4	mitochondrial membrane	1	1.07E-05	16	108	14.82	246	5785	4.26
4	mitochondrial part	1	3.85E-06	23	108	21.30	437	5785	7.56
4	generation of precursor metabolites and energy	1	1.06E-12	28	108	25.93	311	5785	5.38
4	oxidoreductase activity	1	3.15E-04	14	108	12.97	261	5785	4.52
4	mitochondrial membrane part	1	6.60E-05	9	108	8.34	96	5785	1.66
4	response to stress	1	2.78E-04	20	108	18.52	461	5785	7.97
4	catabolic process	1	1.25E-04	19	108	17.60	400	5785	6.92
4	carbohydrate metabolic process	1	2.64E-08	18	108	16.67	203	5785	3.51
4	hexose metabolic process	1	2.05E-05	9	108	8.34	83	5785	1.44
4	alcohol metabolic process	1	3.71E-05	12	108	11.12	160	5785	2.77
4	cellular macromolecule catabolic process	1	6.90E-04	14	108	12.97	282	5785	4.88
4	glucose metabolic process	1	1.66E-05	8	108	7.41	62	5785	1.08
4	carbohydrate catabolic process	1	7.97E-05	7	108	6.49	57	5785	0.99
4	response to abiotic stimulus	1	6.22E-04	8	108	7.41	103	5785	1.79
4	response to heat	1	5.32E-05	5	108	4.63	23	5785	0.40
4	energy reserve metabolic process	1	4.91E-04	5	108	4.63	36	5785	0.63
4	carbohydrate kinase activity	1	2.27E-04	4	108	3.71	17	5785	0.30
4	trehalose metabolic process	1	2.10E-04	3	108	2.78	7	5785	0.13
4	disaccharide metabolic process	1	6.90E-04	3	108	2.78	10	5785	0.18
4	glycerophospholipid biosynthetic process	1	4.29E-04	5	108	4.63	35	5785	0.61
4	response to water	1	6.90E-04	3	108	2.78	10	5785	0.18
4	integral to mitochondrial outer membrane	1	7.22E-05	4	108	3.71	13	5785	0.23
4	carbohydrate phosphatase activity	1	2.10E-04	3	108	2.78	7	5785	0.13
4	phosphatidylcholine biosynthetic process	1	2.10E-04	3	108	2.78	7	5785	0.13
4	phosphatidylcholine metabolic process	1	4.90E-04	3	108	2.78	9	5785	0.16
5	organic acid metabolic process	1	4.28E-08	24	130	18.47	303	5785	5.24
5	carbohydrate metabolic process	1	4.28E-05	15	130	11.54	203	5785	3.51
5	hexose metabolic process	1	1.97E-06	11	130	8.47	83	5785	1.44
5	alcohol metabolic process	1	2.27E-04	12	130	9.24	160	5785	2.77
5	actin cytoskeleton	1	4.91E-05	9	130	6.93	77	5785	1.34
5	monocarboxylic acid metabolic process	1	3.09E-04	10	130	7.70	119	5785	2.06
5	glucose metabolic process	1	9.25E-07	10	130	7.70	62	5785	1.08
5	pyruvate metabolic process	1	1.28E-04	6	130	4.62	36	5785	0.63
5	carbohydrate catabolic process	1	3.43E-05	8	130	6.16	57	5785	0.99
5	hexose catabolic process	1	7.41E-07	8	130	6.16	35	5785	0.61
5	actin cortical patch	1	2.20E-06	8	130	6.16	40	5785	0.70
5	cortical cytoskeleton	1	1.48E-05	8	130	6.16	51	5785	0.89
5	bipolar bud site selection	1	6.56E-04	5	130	3.85	32	5785	0.56
5	oxidoreduction coenzyme metabolic process	1	2.28E-04	7	130	5.39	56	5785	0.97
5	nicotinamide metabolic process	1	3.45E-05	7	130	5.39	42	5785	0.73
5	pentose-phosphate shunt	1	7.11E-05	4	130	3.08	11	5785	0.20
5	NADPH regeneration	1	9.03E-06	5	130	3.85	14	5785	0.25
5	transferase activity, transferring aldehyde or ketonic groups	1	2.11E-04	3	130	2.31	6	5785	0.11
6	organelle inner membrane	1	6.97E-09	20	146	13.70	171	5785	2.96
6	organelle membrane	1	2.58E-04	30	146	20.55	615	5785	10.64
6	envelope	1	2.25E-08	30	146	20.55	390	5785	6.75
6	mitochondrial membrane	1	8.50E-12	28	146	19.18	246	5785	4.26
6	mitochondrial part	1	1.53E-09	34	146	23.29	437	5785	7.56
6	aerobic respiration	1	5.32E-08	13	146	8.91	78	5785	1.35
6	generation of precursor metabolites and energy	1	3.11E-24	46	146	31.51	311	5785	5.38
6	membrane part	1	4.60E-04	29	146	19.87	606	5785	10.48
6	oxidoreductase activity	1	3.62E-15	33	146	22.61	261	5785	4.52
6	ion transporter activity	1	2.98E-06	15	146	10.28	145	5785	2.51
6	mitochondrial membrane part	1	3.73E-18	24	146	16.44	96	5785	1.66
6	electron transport	1	2.27E-13	13	146	8.91	32	5785	0.56
6	phosphorylation	1	4.64E-10	20	146	13.70	147	5785	2.55
6	phosphate metabolic process	1	1.67E-08	21	146	14.39	198	5785	3.43
6	hydrogen ion transporter activity	1	3.49E-10	13	146	8.91	53	5785	0.92
6	oxidative phosphorylation	1	1.85E-19	19	146	13.02	45	5785	0.78
6	mitochondrial electron transport chain	1	5.98E-12	11	146	7.54	25	5785	0.44
6	coenzyme metabolic process	1	7.28E-10	19	146	13.02	135	5785	2.34
6	cofactor metabolic process	1	2.72E-08	19	146	13.02	167	5785	2.89
6	coenzyme biosynthetic process	1	2.03E-04	8	146	5.48	65	5785	1.13
6	nucleotide metabolic process	1	1.62E-05	12	146	8.22	109	5785	1.89
6	nucleotide biosynthetic process	1	1.01E-04	8	146	5.48	59	5785	1.02
6	ribonucleotide metabolic process	1	7.75E-06	8	146	5.48	42	5785	0.73
6	ion transport	1	4.17E-04	10	146	6.85	110	5785	1.91
6	group transfer coenzyme metabolic process	1	9.32E-06	8	146	5.48	43	5785	0.75
6	proton-transporting two-sector ATPase complex	1	1.80E-06	8	146	5.48	35	5785	0.61
6	hydrogen ion transporting ATP synthase activity, rotational mechanism	1	2.34E-05	5	146	3.43	15	5785	0.26
6	nucleoside triphosphate metabolic process	1	3.72E-07	8	146	5.48	29	5785	0.51
6	proton transport	1	7.10E-08	8	146	5.48	24	5785	0.42
6	monovalent inorganic cation transport	1	4.97E-07	8	146	5.48	30	5785	0.52
6	respiratory chain complex III	1	2.18E-06	5	146	3.43	10	5785	0.18
6	catabolic process	1	5.20E-05	24	146	16.44	400	5785	6.92
6	carbohydrate metabolic process	1	1.06E-15	30	146	20.55	203	5785	3.51
6	alcohol metabolic process	1	1.78E-04	13	146	8.91	160	5785	2.77
6	carbohydrate catabolic process	1	1.24E-07	11	146	7.54	57	5785	0.99
6	acetyl-CoA metabolic process	1	6.75E-06	6	146	4.11	20	5785	0.35
6	carbohydrate transport	1	1.47E-04	6	146	4.11	33	5785	0.58
6	response to oxidative stress	1	2.26E-04	8	146	5.48	66	5785	1.15
6	glycogen metabolic process	1	6.96E-04	5	146	3.43	29	5785	0.51
6	energy reserve metabolic process	1	1.12E-08	10	146	6.85	36	5785	0.63
6	peroxidase activity	1	6.28E-05	5	146	3.43	18	5785	0.32
6	proton-transporting ATP synthase complex, catalytic core F(1)	1	1.52E-04	3	146	2.06	5	5785	0.09
6	trehalose metabolic process	1	1.93E-07	5	146	3.43	7	5785	0.13
6	disaccharide metabolic process	1	2.18E-06	5	146	3.43	10	5785	0.18
6	oxidoreductase activity, acting on the aldehyde or oxo group of donors, NAD or NADP as acceptor	1	7.17E-04	4	146	2.74	17	5785	0.30
6	oxidoreductase activity, acting on the aldehyde or oxo group of donors	1	1.78E-04	5	146	3.43	22	5785	0.39
6	hexose transport	1	2.16E-05	6	146	4.11	24	5785	0.42
6	aldo-keto reductase activity	1	2.52E-05	4	146	2.74	8	5785	0.14
6	integral to mitochondrial outer membrane	1	1.05E-05	5	146	3.43	13	5785	0.23
6	glutathione peroxidase activity	1	2.98E-04	3	146	2.06	6	5785	0.11
6	coenzyme catabolic process	1	6.75E-06	6	146	4.11	20	5785	0.35
6	glucose transport	1	2.98E-04	3	146	2.06	6	5785	0.11
6	pentose metabolic process	1	3.91E-06	5	146	3.43	11	5785	0.20
6	tricarboxylic acid cycle	1	9.68E-07	6	146	4.11	15	5785	0.26
6	succinate dehydrogenase (ubiquinone) activity	1	1.52E-04	3	146	2.06	5	5785	0.09
6	pentose catabolic process	1	1.91E-06	4	146	2.74	5	5785	0.09
6	3-chloroallyl aldehyde dehydrogenase activity	1	1.52E-04	3	146	2.06	5	5785	0.09
7	mitochondrial part	1	1.03E-24	60	180	33.34	437	5785	7.56
7	aerobic respiration	1	1.09E-08	15	180	8.34	78	5785	1.35
7	generation of precursor metabolites and energy	1	8.24E-05	23	180	12.78	311	5785	5.38
7	oxidoreductase activity	1	1.53E-04	20	180	11.12	261	5785	4.52
7	ion transporter activity	1	3.82E-05	15	180	8.34	145	5785	2.51
7	biosynthetic process	1	9.08E-07	54	180	30	916	5785	15.84
7	ion transport	1	5.26E-09	18	180	10	110	5785	1.91
7	organelle lumen	1	1.10E-08	51	180	28.34	736	5785	12.73
7	mitochondrial lumen	1	2.22E-29	43	180	23.89	163	5785	2.82
7	macromolecule biosynthetic process	1	2.71E-07	40	180	22.23	558	5785	9.65
7	translation	1	2.77E-11	38	180	21.12	372	5785	6.44
7	ribonucleoprotein complex	1	7.64E-07	37	180	20.56	514	5785	8.89
7	ribosome	1	6.09E-12	37	180	20.56	337	5785	5.83
7	organellar ribosome	1	5.32E-31	34	180	18.89	81	5785	1.41
7	small ribosomal subunit	1	6.75E-04	10	180	5.56	95	5785	1.65
7	structural constituent of ribosome	1	1.16E-15	34	180	18.89	216	5785	3.74
7	organellar small ribosomal subunit	1	3.30E-08	10	180	5.56	33	5785	0.58
7	organelle envelope lumen	1	6.39E-04	6	180	3.34	35	5785	0.61
7	oxidoreductase activity, acting on CH-OH group of donors	1	1.06E-04	10	180	5.56	76	5785	1.32
7	glutamate metabolic process	1	9.12E-05	5	180	2.78	16	5785	0.28
7	large ribosomal subunit	1	5.42E-11	22	180	12.23	131	5785	2.27
7	organellar large ribosomal subunit	1	2.24E-22	22	180	12.23	44	5785	0.77
7	transition metal ion transport	1	5.05E-14	16	180	8.89	43	5785	0.75
7	metal ion transport	1	7.54E-12	16	180	8.89	57	5785	0.99
7	copper ion transport	1	6.61E-07	6	180	3.34	12	5785	0.21
7	di-, tri-valent inorganic cation transporter activity	1	1.53E-08	11	180	6.12	39	5785	0.68
7	transition metal ion transporter activity	1	9.62E-10	11	180	6.12	31	5785	0.54
7	metal ion transporter activity	1	5.05E-09	12	180	6.67	44	5785	0.77
7	iron ion transport	1	2.34E-11	10	180	5.56	18	5785	0.32
7	iron ion transporter activity	1	3.35E-10	8	180	4.45	12	5785	0.21
7	iron ion homeostasis	1	2.45E-06	8	180	4.45	30	5785	0.52
7	transition metal ion homeostasis	1	9.77E-05	8	180	4.45	48	5785	0.83
7	tricarboxylic acid cycle intermediate metabolic process	1	2.25E-04	5	180	2.78	19	5785	0.33
7	siderophore transport	1	6.61E-12	8	180	4.45	9	5785	0.16
7	siderophore-iron transport	1	1.62E-07	5	180	2.78	6	5785	0.11
7	oxidoreductase activity, oxidizing metal ions	1	3.39E-07	6	180	3.34	11	5785	0.20
7	ferric-chelate reductase activity	1	5.51E-07	5	180	2.78	7	5785	0.13
8	cell wall	1	3.66E-08	14	133	10.53	98	5785	1.70
8	response to chemical stimulus	1	3.12E-04	19	133	14.29	346	5785	5.99
8	cell wall organization and biogenesis	1	4.37E-12	24	133	18.05	190	5785	3.29
8	chitin- and beta-glucan-containing cell wall organization and biogenesis	1	7.61E-08	9	133	6.77	36	5785	0.63
8	cell wall biosynthetic process	1	1.32E-06	7	133	5.27	26	5785	0.45
8	glutamine family amino acid metabolic process	1	4.00E-04	6	133	4.52	43	5785	0.75
8	glutamine family amino acid biosynthetic process	1	2.62E-05	6	133	4.52	27	5785	0.47
8	plasma membrane part	1	4.49E-04	7	133	5.27	61	5785	1.06
8	structural constituent of cell wall	1	4.44E-09	7	133	5.27	13	5785	0.23
8	response to acid	1	5.04E-05	4	133	3.01	10	5785	0.18
8	aspartic-type endopeptidase activity	1	1.74E-05	4	133	3.01	8	5785	0.14
8	arginine metabolic process	1	1.49E-05	5	133	3.76	15	5785	0.26
8	arginine biosynthetic process	1	1.37E-06	5	133	3.76	10	5785	0.18
10	envelope	1	1.41E-04	16	85	18.83	390	5785	6.75
10	mitochondrial part	1	1.52E-32	48	85	56.48	437	5785	7.56
10	aerobic respiration	1	1.66E-06	9	85	10.59	78	5785	1.35
10	generation of precursor metabolites and energy	1	1.91E-06	17	85	20	311	5785	5.38
10	biosynthetic process	1	9.45E-12	40	85	47.06	916	5785	15.84
10	organelle lumen	1	2.23E-13	38	85	44.71	736	5785	12.73
10	non-membrane-bound organelle	1	9.85E-06	30	85	35.30	927	5785	16.03
10	mitochondrial lumen	1	3.00E-30	33	85	38.83	163	5785	2.82
10	macromolecule biosynthetic process	1	9.14E-15	35	85	41.18	558	5785	9.65
10	translation	1	2.19E-17	32	85	37.65	372	5785	6.44
10	ribonucleoprotein complex	1	1.02E-11	30	85	35.30	514	5785	8.89
10	ribosome	1	1.17E-16	30	85	35.30	337	5785	5.83
10	organellar ribosome	1	1.65E-34	29	85	34.12	81	5785	1.41
10	small ribosomal subunit	1	8.73E-06	9	85	10.59	95	5785	1.65
10	structural constituent of ribosome	1	4.37E-21	29	85	34.12	216	5785	3.74
10	organellar small ribosomal subunit	1	6.00E-10	9	85	10.59	33	5785	0.58
10	organelle envelope lumen	1	1.40E-04	5	85	5.89	35	5785	0.61
10	large ribosomal subunit	1	1.80E-14	19	85	22.36	131	5785	2.27
10	organellar large ribosomal subunit	1	1.87E-24	19	85	22.36	44	5785	0.77
10	copper ion transport	1	6.12E-04	3	85	3.53	12	5785	0.21
11	coenzyme metabolic process	1	1.62E-04	8	68	11.77	135	5785	2.34
11	cofactor metabolic process	1	6.89E-04	8	68	11.77	167	5785	2.89
11	organic acid metabolic process	1	1.54E-06	15	68	22.06	303	5785	5.24
11	hexose metabolic process	1	4.64E-05	7	68	10.30	83	5785	1.44
11	alcohol metabolic process	1	5.18E-04	8	68	11.77	160	5785	2.77
11	cytoskeletal protein binding	1	3.28E-04	5	68	7.36	52	5785	0.90
11	monocarboxylic acid metabolic process	1	6.68E-05	8	68	11.77	119	5785	2.06
11	glucose metabolic process	1	6.67E-06	7	68	10.30	62	5785	1.08
11	pyruvate metabolic process	1	5.50E-05	5	68	7.36	36	5785	0.63
11	hexose catabolic process	1	6.95E-04	4	68	5.89	35	5785	0.61
11	oxidoreduction coenzyme metabolic process	1	4.64E-04	5	68	7.36	56	5785	0.97
11	nicotinamide metabolic process	1	1.17E-04	5	68	7.36	42	5785	0.73
11	NADPH regeneration	1	1.60E-05	4	68	5.89	14	5785	0.25
12	generation of precursor metabolites and energy	1	6.56E-09	20	82	24.40	311	5785	5.38
12	vacuole	1	7.91E-05	11	82	13.42	194	5785	3.36
12	lytic vacuole	1	2.68E-04	9	82	10.98	152	5785	2.63
12	carbohydrate metabolic process	1	1.58E-08	16	82	19.52	203	5785	3.51
12	hexose metabolic process	1	1.92E-05	8	82	9.76	83	5785	1.44
12	alcohol metabolic process	1	7.61E-05	10	82	12.20	160	5785	2.77
12	glucose metabolic process	1	2.33E-05	7	82	8.54	62	5785	1.08
12	carbohydrate catabolic process	1	1.37E-04	6	82	7.32	57	5785	0.99
12	carbohydrate transport	1	8.79E-05	5	82	6.10	33	5785	0.58
12	energy reserve metabolic process	1	1.35E-04	5	82	6.10	36	5785	0.63
12	carbohydrate kinase activity	1	7.76E-05	4	82	4.88	17	5785	0.30
12	trehalose metabolic process	1	9.22E-05	3	82	3.66	7	5785	0.13
12	disaccharide metabolic process	1	3.07E-04	3	82	3.66	10	5785	0.18
12	hexose transport	1	1.74E-05	5	82	6.10	24	5785	0.42
13	nucleic acid binding	1	3.79E-07	30	131	22.91	496	5785	8.58
13	RNA metabolic process	1	1.97E-25	72	131	54.97	917	5785	15.86
13	RNA processing	1	3.54E-43	63	131	48.10	350	5785	6.06
13	RNA binding	1	1.03E-13	28	131	21.38	231	5785	4
13	organelle lumen	1	8.70E-39	79	131	60.31	736	5785	12.73
13	non-membrane-bound organelle	1	2.83E-32	80	131	61.07	927	5785	16.03
13	macromolecule complex assembly	1	9.24E-05	18	131	13.75	293	5785	5.07
13	ribosome biogenesis and assembly	1	2.10E-89	92	131	70.23	321	5785	5.55
13	protein-RNA complex assembly	1	3.59E-09	17	131	12.98	130	5785	2.25
13	ribosome assembly	1	1.18E-14	17	131	12.98	62	5785	1.08
13	ribonucleoprotein complex	1	2.33E-05	27	131	20.62	514	5785	8.89
13	nuclear part	1	2.68E-35	83	131	63.36	924	5785	15.98
13	nuclear lumen	1	4.36E-49	78	131	59.55	524	5785	9.06
13	nucleolus	1	3.77E-70	72	131	54.97	226	5785	3.91
13	rRNA processing	1	1.40E-62	61	131	46.57	166	5785	2.87
13	ribosomal large subunit biogenesis and assembly	1	2.32E-27	26	131	19.85	63	5785	1.09
13	processing of 27S pre-rRNA	1	6.54E-11	8	131	6.11	13	5785	0.23
13	nucleolar part	1	5.10E-14	20	131	15.27	102	5785	1.77
13	ribosome export from nucleus	1	3.03E-08	8	131	6.11	24	5785	0.42
13	protein export from nucleus	1	1.57E-05	8	131	6.11	51	5785	0.89
13	ribosomal large subunit export from nucleus	1	9.56E-09	6	131	4.59	9	5785	0.16
13	35S primary transcript processing	1	1.18E-24	26	131	19.85	77	5785	1.34
13	small nucleolar ribonucleoprotein complex	1	5.00E-14	16	131	12.22	57	5785	0.99
13	snoRNA binding	1	1.42E-16	14	131	10.69	28	5785	0.49
13	helicase activity	1	4.87E-04	8	131	6.11	82	5785	1.42
13	ATP-dependent helicase activity	1	4.95E-05	7	131	5.35	44	5785	0.77
13	RNA helicase activity	1	3.45E-06	8	131	6.11	42	5785	0.73
13	ribosomal large subunit assembly and maintenance	1	6.51E-14	14	131	10.69	40	5785	0.70
13	RNA-dependent ATPase activity	1	2.07E-06	7	131	5.35	28	5785	0.49
13	rRNA modification	1	8.00E-07	6	131	4.59	16	5785	0.28
13	processing of 20S pre-rRNA	1	3.81E-24	21	131	16.04	43	5785	0.75
13	rRNA binding	1	6.30E-14	9	131	6.88	11	5785	0.20
13	rRNA primary transcript binding	1	1.23E-06	4	131	3.06	5	5785	0.09
15	nucleic acid binding	1	4.18E-06	26	117	22.23	496	5785	8.58
15	RNA metabolic process	1	6.53E-21	62	117	53	917	5785	15.86
15	RNA processing	1	3.96E-31	50	117	42.74	350	5785	6.06
15	RNA binding	1	7.39E-10	22	117	18.81	231	5785	4
15	organelle lumen	1	5.14E-31	67	117	57.27	736	5785	12.73
15	non-membrane-bound organelle	1	5.64E-24	66	117	56.42	927	5785	16.03
15	macromolecule complex assembly	1	2.40E-04	16	117	13.68	293	5785	5.07
15	ribosome biogenesis and assembly	1	2.09E-77	81	117	69.24	321	5785	5.55
15	protein-RNA complex assembly	1	3.79E-08	15	117	12.83	130	5785	2.25
15	ribosome assembly	1	6.55E-13	15	117	12.83	62	5785	1.08
15	ribonucleoprotein complex	1	7.17E-05	24	117	20.52	514	5785	8.89
15	nuclear part	1	1.25E-27	70	117	59.83	924	5785	15.98
15	nuclear lumen	1	1.37E-40	67	117	57.27	524	5785	9.06
15	nucleolus	1	1.34E-58	62	117	53	226	5785	3.91
15	rRNA processing	1	2.73E-45	48	117	41.03	166	5785	2.87
15	ribosomal large subunit biogenesis and assembly	1	9.51E-29	26	117	22.23	63	5785	1.09
15	processing of 27S pre-rRNA	1	9.20E-08	6	117	5.13	13	5785	0.23
15	nucleolar part	1	3.58E-16	21	117	17.95	102	5785	1.77
15	ribosome export from nucleus	1	3.01E-07	7	117	5.99	24	5785	0.42
15	protein export from nucleus	1	6.40E-05	7	117	5.99	51	5785	0.89
15	ribosomal large subunit export from nucleus	1	1.85E-05	4	117	3.42	9	5785	0.16
15	35S primary transcript processing	1	1.41E-17	20	117	17.10	77	5785	1.34
15	small nucleolar ribonucleoprotein complex	1	5.59E-11	13	117	11.12	57	5785	0.99
15	snoRNA binding	1	6.13E-14	12	117	10.26	28	5785	0.49
15	transcription from RNA polymerase I promoter	1	2.50E-04	5	117	4.28	29	5785	0.51
15	RNA polymerase I transcription factor complex	1	6.20E-04	3	117	2.57	9	5785	0.16
15	helicase activity	1	3.53E-05	9	117	7.70	82	5785	1.42
15	ATP-dependent helicase activity	1	2.38E-05	7	117	5.99	44	5785	0.77
15	RNA helicase activity	1	1.06E-07	9	117	7.70	42	5785	0.73
15	ribosomal large subunit assembly and maintenance	1	9.19E-12	12	117	10.26	40	5785	0.70
15	RNA-dependent ATPase activity	1	9.63E-07	7	117	5.99	28	5785	0.49
15	rRNA modification	1	2.40E-04	4	117	3.42	16	5785	0.28
15	processing of 20S pre-rRNA	1	7.71E-22	19	117	16.24	43	5785	0.75
15	rRNA binding	1	1.30E-06	5	117	4.28	11	5785	0.20
15	rRNA primary transcript binding	1	7.83E-05	3	117	2.57	5	5785	0.09
16	oxidoreductase activity	1	3.96E-06	25	204	12.26	261	5785	4.52
16	biosynthetic process	1	3.28E-08	63	204	30.89	916	5785	15.84
16	cell wall	1	1.50E-04	12	204	5.89	98	5785	1.70
16	amine metabolic process	1	8.79E-14	34	204	16.67	219	5785	3.79
16	organic acid metabolic process	1	2.66E-12	38	204	18.63	303	5785	5.24
16	lyase activity	1	1.11E-04	11	204	5.40	81	5785	1.41
16	sulfur metabolic process	1	1.35E-05	11	204	5.40	65	5785	1.13
16	lipid metabolic process	1	5.59E-06	23	204	11.28	232	5785	4.02
16	alcohol metabolic process	1	5.98E-09	23	204	11.28	160	5785	2.77
16	amine biosynthetic process	1	3.07E-19	30	204	14.71	111	5785	1.92
16	glutamine family amino acid metabolic process	1	1.65E-06	10	204	4.91	43	5785	0.75
16	glutamine family amino acid biosynthetic process	1	1.91E-07	9	204	4.42	27	5785	0.47
16	aromatic compound metabolic process	1	1.46E-04	9	204	4.42	57	5785	0.99
16	lipid biosynthetic process	1	5.37E-09	20	204	9.81	121	5785	2.10
16	aromatic amino acid family metabolic process	1	4.67E-06	7	204	3.44	21	5785	0.37
16	aromatic compound biosynthetic process	1	2.27E-04	5	204	2.46	17	5785	0.30
16	histidine metabolic process	1	8.02E-05	5	204	2.46	14	5785	0.25
16	transferase activity, transferring alkyl or aryl (other than methyl) groups	1	3.73E-06	9	204	4.42	37	5785	0.64
16	aspartate family amino acid metabolic process	1	2.08E-05	9	204	4.42	45	5785	0.78
16	aspartate family amino acid biosynthetic process	1	3.30E-05	6	204	2.95	19	5785	0.33
16	sterol metabolic process	1	9.09E-19	20	204	9.81	42	5785	0.73
16	arginine metabolic process	1	2.95E-10	9	204	4.42	15	5785	0.26
16	sterol biosynthetic process	1	2.53E-20	19	204	9.32	32	5785	0.56
16	nonprotein amino acid metabolic process	1	1.65E-04	4	204	1.97	9	5785	0.16
16	arginine biosynthetic process	1	8.85E-11	8	204	3.93	10	5785	0.18
17	nucleic acid binding	1	2.49E-05	27	136	19.86	496	5785	8.58
17	RNA metabolic process	1	2.62E-28	77	136	56.62	917	5785	15.86
17	RNA processing	1	1.34E-45	66	136	48.53	350	5785	6.06
17	RNA binding	1	1.27E-11	26	136	19.12	231	5785	4
17	organelle lumen	1	2.11E-42	84	136	61.77	736	5785	12.73
17	non-membrane-bound organelle	1	2.38E-36	86	136	63.24	927	5785	16.03
17	macromolecule complex assembly	1	4.57E-04	17	136	12.50	293	5785	5.07
17	ribosome biogenesis and assembly	1	2.31E-112	106	136	77.95	321	5785	5.55
17	protein-RNA complex assembly	1	6.43E-09	17	136	12.50	130	5785	2.25
17	ribosome assembly	1	2.25E-14	17	136	12.50	62	5785	1.08
17	ribonucleoprotein complex	1	5.78E-06	29	136	21.33	514	5785	8.89
17	nuclear part	1	1.78E-35	85	136	62.50	924	5785	15.98
17	nuclear lumen	1	1.61E-53	83	136	61.03	524	5785	9.06
17	RNA modification	1	2.43E-08	12	136	8.83	65	5785	1.13
17	nucleolus	1	1.97E-78	78	136	57.36	226	5785	3.91
17	rRNA processing	1	2.83E-66	64	136	47.06	166	5785	2.87
17	ribosomal large subunit biogenesis and assembly	1	4.42E-30	28	136	20.59	63	5785	1.09
17	processing of 27S pre-rRNA	1	9.97E-15	10	136	7.36	13	5785	0.23
17	nucleolar part	1	8.63E-15	21	136	15.45	102	5785	1.77
17	ribosome export from nucleus	1	1.98E-04	5	136	3.68	24	5785	0.42
17	ribosomal large subunit export from nucleus	1	3.36E-05	4	136	2.95	9	5785	0.16
17	35S primary transcript processing	1	4.25E-27	28	136	20.59	77	5785	1.34
17	small nucleolar ribonucleoprotein complex	1	1.62E-12	15	136	11.03	57	5785	0.99
17	snoRNA binding	1	3.39E-10	10	136	7.36	28	5785	0.49
17	transcription from RNA polymerase I promoter	1	5.03E-04	5	136	3.68	29	5785	0.51
17	helicase activity	1	6.25E-04	8	136	5.89	82	5785	1.42
17	ATP-dependent helicase activity	1	5.12E-04	6	136	4.42	44	5785	0.77
17	RNA methyltransferase activity	1	1.98E-04	5	136	3.68	24	5785	0.42
17	RNA methylation	1	6.92E-04	4	136	2.95	18	5785	0.32
17	RNA helicase activity	1	4.57E-06	8	136	5.89	42	5785	0.73
17	ribosomal large subunit assembly and maintenance	1	2.63E-12	13	136	9.56	40	5785	0.70
17	RNA-dependent ATPase activity	1	3.72E-05	6	136	4.42	28	5785	0.49
17	DNA-directed RNA polymerase I complex	1	2.44E-04	4	136	2.95	14	5785	0.25
17	rRNA modification	1	8.34E-10	8	136	5.89	16	5785	0.28
17	processing of 20S pre-rRNA	1	1.56E-20	19	136	13.98	43	5785	0.75
17	pseudouridine synthesis	1	6.53E-04	3	136	2.21	8	5785	0.14
17	snRNA metabolic process	1	6.53E-04	3	136	2.21	8	5785	0.14
17	rRNA binding	1	1.18E-11	8	136	5.89	11	5785	0.20
17	rRNA primary transcript binding	1	1.44E-06	4	136	2.95	5	5785	0.09
18	nucleic acid binding	1	6.97E-08	24	84	28.58	496	5785	8.58
18	RNA metabolic process	1	4.00E-19	49	84	58.34	917	5785	15.86
18	RNA processing	1	3.12E-32	44	84	52.39	350	5785	6.06
18	RNA binding	1	6.37E-15	24	84	28.58	231	5785	4
18	organelle lumen	1	7.12E-36	60	84	71.43	736	5785	12.73
18	non-membrane-bound organelle	1	1.44E-33	63	84	75	927	5785	16.03
18	ribosome biogenesis and assembly	1	9.46E-77	70	84	83.34	321	5785	5.55
18	protein-RNA complex assembly	1	2.22E-06	11	84	13.10	130	5785	2.25
18	ribosome assembly	1	8.63E-10	11	84	13.10	62	5785	1.08
18	ribonucleoprotein complex	1	5.85E-07	23	84	27.39	514	5785	8.89
18	ribosomal small subunit biogenesis and assembly	1	2.97E-04	4	84	4.77	23	5785	0.40
18	nuclear part	1	2.88E-31	61	84	72.62	924	5785	15.98
18	nuclear lumen	1	9.31E-45	60	84	71.43	524	5785	9.06
18	nucleolus	1	1.50E-64	58	84	69.05	226	5785	3.91
18	rRNA processing	1	9.90E-46	43	84	51.20	166	5785	2.87
18	ribosomal large subunit biogenesis and assembly	1	3.02E-24	21	84	25	63	5785	1.09
18	processing of 27S pre-rRNA	1	1.69E-10	7	84	8.34	13	5785	0.23
18	nucleolar part	1	3.82E-14	17	84	20.24	102	5785	1.77
18	ribosome export from nucleus	1	8.55E-07	6	84	7.15	24	5785	0.42
18	protein export from nucleus	1	8.36E-05	6	84	7.15	51	5785	0.89
18	ribosomal large subunit export from nucleus	1	4.93E-06	4	84	4.77	9	5785	0.16
18	35S primary transcript processing	1	1.27E-13	15	84	17.86	77	5785	1.34
18	small nucleolar ribonucleoprotein complex	1	7.17E-13	13	84	15.48	57	5785	0.99
18	snoRNA binding	1	9.85E-16	12	84	14.29	28	5785	0.49
18	helicase activity	1	2.30E-06	9	84	10.72	82	5785	1.42
18	ATP-dependent helicase activity	1	2.62E-06	7	84	8.34	44	5785	0.77
18	RNA helicase activity	1	5.60E-09	9	84	10.72	42	5785	0.73
18	ribosomal large subunit assembly and maintenance	1	3.52E-09	9	84	10.72	40	5785	0.70
18	RNA-dependent ATPase activity	1	9.78E-08	7	84	8.34	28	5785	0.49
18	rRNA modification	1	6.59E-05	4	84	4.77	16	5785	0.28
18	processing of 20S pre-rRNA	1	1.70E-19	16	84	19.05	43	5785	0.75
18	rRNA binding	1	2.24E-13	8	84	9.53	11	5785	0.20
18	rRNA primary transcript binding	1	5.73E-10	5	84	5.96	5	5785	0.09
19	structural constituent of cell wall	1	1.67E-04	4	134	2.99	13	5785	0.23
20	biosynthetic process	1	1.16E-06	27	67	40.30	916	5785	15.84
20	non-membrane-bound organelle	1	5.33E-06	26	67	38.81	927	5785	16.03
20	macromolecule biosynthetic process	1	2.62E-06	20	67	29.86	558	5785	9.65
20	translation	1	1.19E-07	18	67	26.87	372	5785	6.44
20	ribosome biogenesis and assembly	1	2.27E-10	20	67	29.86	321	5785	5.55
20	ribonucleoprotein complex	1	3.19E-06	19	67	28.36	514	5785	8.89
20	ribosome	1	4.76E-06	15	67	22.39	337	5785	5.83
20	translation factor activity, nucleic acid binding	1	1.53E-04	5	67	7.47	45	5785	0.78
20	translation regulator activity	1	4.33E-04	5	67	7.47	56	5785	0.97
20	cytosol	1	7.95E-05	13	67	19.41	329	5785	5.69
20	cytosolic part	1	2.48E-04	9	67	13.44	185	5785	3.20
20	nucleolus	1	4.71E-05	11	67	16.42	226	5785	3.91
20	rRNA processing	1	1.09E-04	9	67	13.44	166	5785	2.87
20	regulation of protein metabolic process	1	9.29E-05	6	67	8.96	65	5785	1.13
20	regulation of translation	1	9.61E-06	6	67	8.96	44	5785	0.77
20	regulation of biosynthetic process	1	8.51E-05	6	67	8.96	64	5785	1.11
20	regulation of translational fidelity	1	5.10E-06	4	67	5.98	11	5785	0.20
21	nucleic acid binding	1	6.45E-08	45	229	19.66	496	5785	8.58
21	RNA metabolic process	1	1.53E-38	119	229	51.97	917	5785	15.86
21	RNA processing	1	5.67E-53	90	229	39.31	350	5785	6.06
21	RNA binding	1	3.09E-15	39	229	17.04	231	5785	4
21	organelle lumen	1	6.41E-52	122	229	53.28	736	5785	12.73
21	non-membrane-bound organelle	1	5.16E-43	125	229	54.59	927	5785	16.03
21	macromolecule complex assembly	1	3.58E-07	31	229	13.54	293	5785	5.07
21	cell development	1	5.19E-05	36	229	15.73	462	5785	7.99
21	ribosome biogenesis and assembly	1	2.83E-134	144	229	62.89	321	5785	5.55
21	protein-RNA complex assembly	1	6.71E-14	28	229	12.23	130	5785	2.25
21	ribosome assembly	1	5.02E-21	26	229	11.36	62	5785	1.08
21	ribonucleoprotein complex	1	8.90E-10	50	229	21.84	514	5785	8.89
21	nuclear part	1	1.49E-47	130	229	56.77	924	5785	15.98
21	nuclear lumen	1	6.94E-69	121	229	52.84	524	5785	9.06
21	RNA modification	1	1.58E-07	14	229	6.12	65	5785	1.13
21	nucleolus	1	1.09E-102	110	229	48.04	226	5785	3.91
21	rRNA processing	1	3.14E-81	86	229	37.56	166	5785	2.87
21	ribosomal large subunit biogenesis and assembly	1	5.26E-40	39	229	17.04	63	5785	1.09
21	processing of 27S pre-rRNA	1	1.27E-10	9	229	3.94	13	5785	0.23
21	nucleolar part	1	6.50E-27	37	229	16.16	102	5785	1.77
21	one-carbon compound metabolic process	1	6.78E-04	8	229	3.50	50	5785	0.87
21	nuclear export	1	2.33E-05	14	229	6.12	97	5785	1.68
21	ribosome export from nucleus	1	4.67E-10	11	229	4.81	24	5785	0.42
21	protein export from nucleus	1	4.48E-07	12	229	5.25	51	5785	0.89
21	ribosomal large subunit export from nucleus	1	2.74E-07	6	229	2.63	9	5785	0.16
21	35S primary transcript processing	1	2.88E-35	39	229	17.04	77	5785	1.34
21	small nucleolar ribonucleoprotein complex	1	8.57E-16	21	229	9.18	57	5785	0.99
21	snoRNA binding	1	9.21E-23	20	229	8.74	28	5785	0.49
21	transcription from RNA polymerase I promoter	1	1.03E-04	7	229	3.06	29	5785	0.51
21	helicase activity	1	5.44E-07	15	229	6.56	82	5785	1.42
21	ATP-dependent helicase activity	1	7.28E-09	13	229	5.68	44	5785	0.77
21	RNA methyltransferase activity	1	2.66E-04	6	229	2.63	24	5785	0.42
21	RNA methylation	1	5.22E-04	5	229	2.19	18	5785	0.32
21	RNA helicase activity	1	2.22E-11	15	229	6.56	42	5785	0.73
21	ribosomal large subunit assembly and maintenance	1	9.59E-20	21	229	9.18	40	5785	0.70
21	RNA-dependent ATPase activity	1	9.25E-12	13	229	5.68	28	5785	0.49
21	DNA-directed RNA polymerase I complex	1	1.39E-04	5	229	2.19	14	5785	0.25
21	preribosome	1	1.31E-08	8	229	3.50	14	5785	0.25
21	nucleolar preribosome, small subunit precursor	1	3.37E-05	4	229	1.75	6	5785	0.11
21	rRNA modification	1	1.17E-06	7	229	3.06	16	5785	0.28
21	processing of 20S pre-rRNA	1	1.95E-26	26	229	11.36	43	5785	0.75
21	90S preribosome	1	3.37E-05	4	229	1.75	6	5785	0.11
21	Noc complex	1	1.16E-05	4	229	1.75	5	5785	0.09
21	nucleolar preribosome, large subunit precursor	1	1.16E-05	4	229	1.75	5	5785	0.09
21	rRNA binding	1	8.29E-14	10	229	4.37	11	5785	0.20
21	small subunit processome	1	5.77E-04	3	229	1.32	5	5785	0.09
21	rRNA primary transcript binding	1	9.32E-08	5	229	2.19	5	5785	0.09
22	nucleic acid binding	1	3.00E-06	31	151	20.53	496	5785	8.58
22	RNA metabolic process	1	2.44E-21	73	151	48.35	917	5785	15.86
22	RNA processing	1	6.21E-31	56	151	37.09	350	5785	6.06
22	RNA binding	1	4.24E-12	28	151	18.55	231	5785	4
22	organelle lumen	1	1.02E-32	79	151	52.32	736	5785	12.73
22	non-membrane-bound organelle	1	3.31E-27	81	151	53.65	927	5785	16.03
22	macromolecule complex assembly	1	1.99E-05	21	151	13.91	293	5785	5.07
22	cell development	1	3.27E-04	25	151	16.56	462	5785	7.99
22	ribosome biogenesis and assembly	1	1.38E-80	92	151	60.93	321	5785	5.55
22	protein-RNA complex assembly	1	4.81E-09	18	151	11.93	130	5785	2.25
22	ribosome assembly	1	1.32E-13	17	151	11.26	62	5785	1.08
22	ribonucleoprotein complex	1	4.72E-05	29	151	19.21	514	5785	8.89
22	nuclear part	1	1.11E-30	85	151	56.30	924	5785	15.98
22	nuclear lumen	1	6.64E-44	79	151	52.32	524	5785	9.06
22	RNA modification	1	2.56E-04	8	151	5.30	65	5785	1.13
22	nucleolus	1	3.45E-64	72	151	47.69	226	5785	3.91
22	rRNA processing	1	8.35E-49	55	151	36.43	166	5785	2.87
22	ribosomal large subunit biogenesis and assembly	1	1.03E-22	24	151	15.90	63	5785	1.09
22	processing of 27S pre-rRNA	1	2.90E-12	9	151	5.97	13	5785	0.23
22	nucleolar part	1	3.89E-17	24	151	15.90	102	5785	1.77
22	one-carbon compound metabolic process	1	2.80E-04	7	151	4.64	50	5785	0.87
22	ribosome export from nucleus	1	1.71E-06	7	151	4.64	24	5785	0.42
22	protein export from nucleus	1	3.17E-04	7	151	4.64	51	5785	0.89
22	ribosomal large subunit export from nucleus	1	5.08E-05	4	151	2.65	9	5785	0.16
22	35S primary transcript processing	1	2.67E-20	24	151	15.90	77	5785	1.34
22	small nucleolar ribonucleoprotein complex	1	7.61E-12	15	151	9.94	57	5785	0.99
22	snoRNA binding	1	1.09E-15	14	151	9.28	28	5785	0.49
22	transcription from RNA polymerase I promoter	1	6.92E-06	7	151	4.64	29	5785	0.51
22	ATP-dependent helicase activity	1	1.22E-04	7	151	4.64	44	5785	0.77
22	RNA helicase activity	1	9.94E-06	8	151	5.30	42	5785	0.73
22	ribosomal large subunit assembly and maintenance	1	1.92E-10	12	151	7.95	40	5785	0.70
22	RNA-dependent ATPase activity	1	5.37E-06	7	151	4.64	28	5785	0.49
22	RNA polymerase complex	1	1.23E-04	6	151	3.98	31	5785	0.54
22	DNA-directed RNA polymerase I complex	1	7.24E-07	6	151	3.98	14	5785	0.25
22	rRNA modification	1	3.93E-05	5	151	3.32	16	5785	0.28
22	processing of 20S pre-rRNA	1	3.96E-18	18	151	11.93	43	5785	0.75
22	rRNA binding	1	2.77E-11	8	151	5.30	11	5785	0.20
22	rRNA primary transcript binding	1	1.68E-04	3	151	1.99	5	5785	0.09
23	biosynthetic process	1	5.03E-04	11	24	45.84	916	5785	15.84
23	amine metabolic process	1	2.02E-05	7	24	29.17	219	5785	3.79
23	organic acid metabolic process	1	1.61E-04	7	24	29.17	303	5785	5.24
23	amine biosynthetic process	1	2.09E-07	7	24	29.17	111	5785	1.92
23	glutamine family amino acid metabolic process	1	2.52E-05	4	24	16.67	43	5785	0.75
23	glutamine family amino acid biosynthetic process	1	3.75E-06	4	24	16.67	27	5785	0.47
23	vitamin metabolic process	1	4.03E-04	4	24	16.67	87	5785	1.51
23	arginine metabolic process	1	3.02E-07	4	24	16.67	15	5785	0.26
23	arginine biosynthetic process	1	4.71E-08	4	24	16.67	10	5785	0.18
24	nucleic acid binding	1	1.46E-06	26	111	23.43	496	5785	8.58
24	RNA metabolic process	1	1.58E-22	62	111	55.86	917	5785	15.86
24	RNA processing	1	1.16E-33	51	111	45.95	350	5785	6.06
24	RNA binding	1	3.73E-11	23	111	20.73	231	5785	4
24	organelle lumen	1	1.24E-39	73	111	65.77	736	5785	12.73
24	non-membrane-bound organelle	1	1.19E-33	74	111	66.67	927	5785	16.03
24	macromolecule complex assembly	1	1.28E-04	16	111	14.42	293	5785	5.07
24	cell development	1	1.48E-04	21	111	18.92	462	5785	7.99
24	ribosome biogenesis and assembly	1	1.10E-89	86	111	77.48	321	5785	5.55
24	protein-RNA complex assembly	1	1.83E-08	15	111	13.52	130	5785	2.25
24	ribosome assembly	1	2.95E-13	15	111	13.52	62	5785	1.08
24	ribonucleoprotein complex	1	2.30E-07	28	111	25.23	514	5785	8.89
24	nuclear part	1	9.48E-34	74	111	66.67	924	5785	15.98
24	nuclear lumen	1	4.43E-49	72	111	64.87	524	5785	9.06
24	nucleolus	1	1.19E-70	68	111	61.27	226	5785	3.91
24	rRNA processing	1	8.42E-50	50	111	45.05	166	5785	2.87
24	ribosomal large subunit biogenesis and assembly	1	3.93E-26	24	111	21.63	63	5785	1.09
24	processing of 27S pre-rRNA	1	1.24E-09	7	111	6.31	13	5785	0.23
24	nucleolar part	1	1.15E-16	21	111	18.92	102	5785	1.77
24	ribosome export from nucleus	1	2.09E-07	7	111	6.31	24	5785	0.42
24	protein export from nucleus	1	4.57E-05	7	111	6.31	51	5785	0.89
24	ribosomal large subunit export from nucleus	1	1.50E-05	4	111	3.61	9	5785	0.16
24	35S primary transcript processing	1	1.95E-15	18	111	16.22	77	5785	1.34
24	small nucleolar ribonucleoprotein complex	1	4.69E-10	12	111	10.82	57	5785	0.99
24	snoRNA binding	1	1.28E-12	11	111	9.91	28	5785	0.49
24	ribosomal large subunit assembly and maintenance	1	2.35E-09	10	111	9.01	40	5785	0.70
24	RNA-dependent ATPase activity	1	1.64E-04	5	111	4.51	28	5785	0.49
24	preribosome	1	1.16E-07	6	111	5.41	14	5785	0.25
24	rRNA modification	1	1.96E-04	4	111	3.61	16	5785	0.28
24	processing of 20S pre-rRNA	1	5.13E-19	17	111	15.32	43	5785	0.75
24	90S preribosome	1	1.32E-04	3	111	2.71	6	5785	0.11
24	Noc complex	1	6.33E-07	4	111	3.61	5	5785	0.09
24	nucleolar preribosome, large subunit precursor	1	6.33E-07	4	111	3.61	5	5785	0.09
24	rRNA binding	1	2.45E-10	7	111	6.31	11	5785	0.20
24	rRNA primary transcript binding	1	6.33E-07	4	111	3.61	5	5785	0.09
25	nucleic acid binding	1	1.49E-05	30	155	19.36	496	5785	8.58
25	RNA metabolic process	1	1.71E-20	73	155	47.10	917	5785	15.86
25	RNA processing	1	2.45E-33	59	155	38.07	350	5785	6.06
25	RNA binding	1	1.44E-09	25	155	16.13	231	5785	4
25	organelle lumen	1	1.41E-32	80	155	51.62	736	5785	12.73
25	non-membrane-bound organelle	1	2.15E-25	80	155	51.62	927	5785	16.03
25	ribosome biogenesis and assembly	1	1.31E-80	93	155	60	321	5785	5.55
25	protein-RNA complex assembly	1	3.86E-05	13	155	8.39	130	5785	2.25
25	ribosome assembly	1	5.92E-09	13	155	8.39	62	5785	1.08
25	ribonucleoprotein complex	1	3.00E-05	30	155	19.36	514	5785	8.89
25	nuclear part	1	1.48E-29	85	155	54.84	924	5785	15.98
25	nuclear lumen	1	8.65E-43	79	155	50.97	524	5785	9.06
25	nucleolus	1	1.24E-64	73	155	47.10	226	5785	3.91
25	rRNA processing	1	6.04E-54	59	155	38.07	166	5785	2.87
25	ribosomal large subunit biogenesis and assembly	1	5.06E-21	23	155	14.84	63	5785	1.09
25	processing of 27S pre-rRNA	1	1.40E-05	5	155	3.23	13	5785	0.23
25	nucleolar part	1	3.68E-19	26	155	16.78	102	5785	1.77
25	ribosome export from nucleus	1	3.03E-05	6	155	3.88	24	5785	0.42
25	ribosomal large subunit export from nucleus	1	5.63E-05	4	155	2.59	9	5785	0.16
25	35S primary transcript processing	1	1.17E-22	26	155	16.78	77	5785	1.34
25	small nucleolar ribonucleoprotein complex	1	7.29E-13	16	155	10.33	57	5785	0.99
25	snoRNA binding	1	3.70E-17	15	155	9.68	28	5785	0.49
25	transcription from RNA polymerase I promoter	1	9.57E-05	6	155	3.88	29	5785	0.51
25	RNA helicase activity	1	1.21E-05	8	155	5.17	42	5785	0.73
25	ribosomal large subunit assembly and maintenance	1	6.06E-08	10	155	6.46	40	5785	0.70
25	RNA-dependent ATPase activity	1	7.76E-05	6	155	3.88	28	5785	0.49
25	DNA-directed RNA polymerase I complex	1	4.02E-04	4	155	2.59	14	5785	0.25
25	rRNA modification	1	7.02E-04	4	155	2.59	16	5785	0.28
25	processing of 20S pre-rRNA	1	3.74E-24	22	155	14.20	43	5785	0.75
25	rRNA binding	1	1.39E-07	6	155	3.88	11	5785	0.20
25	small subunit processome	1	2.43E-06	4	155	2.59	5	5785	0.09
25	rRNA primary transcript binding	1	2.43E-06	4	155	2.59	5	5785	0.09
26	oxidoreductase activity	1	4.11E-04	18	165	10.91	261	5785	4.52
26	cell wall	1	3.37E-06	13	165	7.88	98	5785	1.70
26	organic acid metabolic process	1	4.16E-05	22	165	13.34	303	5785	5.24
26	carbohydrate metabolic process	1	6.21E-04	15	165	9.10	203	5785	3.51
26	actin cortical patch	1	1.14E-04	7	165	4.25	40	5785	0.70
26	cortical cytoskeleton	1	8.27E-05	8	165	4.85	51	5785	0.89
26	structural constituent of cell wall	1	2.01E-08	7	165	4.25	13	5785	0.23
26	coenzyme catabolic process	1	1.95E-04	5	165	3.04	20	5785	0.35
27	nucleic acid binding	1	1.95E-06	14	39	35.90	496	5785	8.58
27	RNA metabolic process	1	1.17E-12	26	39	66.67	917	5785	15.86
27	RNA processing	1	1.65E-17	22	39	56.42	350	5785	6.06
27	RNA binding	1	1.10E-10	14	39	35.90	231	5785	4
27	organelle lumen	1	7.76E-23	32	39	82.06	736	5785	12.73
27	non-membrane-bound organelle	1	1.11E-19	32	39	82.06	927	5785	16.03
27	macromolecule complex assembly	1	6.11E-04	8	39	20.52	293	5785	5.07
27	ribosome biogenesis and assembly	1	7.07E-43	36	39	92.31	321	5785	5.55
27	protein-RNA complex assembly	1	1.79E-06	8	39	20.52	130	5785	2.25
27	ribosome assembly	1	5.19E-09	8	39	20.52	62	5785	1.08
27	nuclear part	1	1.00E-19	32	39	82.06	924	5785	15.98
27	nuclear lumen	1	1.47E-27	32	39	82.06	524	5785	9.06
27	nucleolus	1	1.28E-35	30	39	76.93	226	5785	3.91
27	rRNA processing	1	9.68E-25	22	39	56.42	166	5785	2.87
27	ribosomal large subunit biogenesis and assembly	1	1.25E-20	15	39	38.47	63	5785	1.09
27	nucleolar part	1	2.77E-07	8	39	20.52	102	5785	1.77
27	35S primary transcript processing	1	3.00E-08	8	39	20.52	77	5785	1.34
27	small nucleolar ribonucleoprotein complex	1	7.44E-08	7	39	17.95	57	5785	0.99
27	snoRNA binding	1	9.38E-07	5	39	12.83	28	5785	0.49
27	RNA methyltransferase activity	1	5.20E-04	3	39	7.70	24	5785	0.42
27	ribosomal large subunit assembly and maintenance	1	2.04E-07	6	39	15.39	40	5785	0.70
27	processing of 20S pre-rRNA	1	9.13E-14	10	39	25.65	43	5785	0.75
27	rRNA binding	1	4.79E-09	5	39	12.83	11	5785	0.20
28	nucleic acid binding	1	8.36E-05	13	46	28.27	496	5785	8.58
28	RNA metabolic process	1	5.02E-14	30	46	65.22	917	5785	15.86
28	RNA processing	1	2.83E-23	28	46	60.87	350	5785	6.06
28	RNA binding	1	1.48E-08	13	46	28.27	231	5785	4
28	organelle lumen	1	1.56E-21	34	46	73.92	736	5785	12.73
28	non-membrane-bound organelle	1	1.05E-20	36	46	78.27	927	5785	16.03
28	ribosome biogenesis and assembly	1	2.79E-47	41	46	89.14	321	5785	5.55
28	protein-RNA complex assembly	1	6.35E-05	7	46	15.22	130	5785	2.25
28	ribosome assembly	1	4.43E-07	7	46	15.22	62	5785	1.08
28	ribonucleoprotein complex	1	9.55E-07	16	46	34.79	514	5785	8.89
28	nuclear part	1	2.70E-18	34	46	73.92	924	5785	15.98
28	nuclear lumen	1	1.76E-26	34	46	73.92	524	5785	9.06
28	nucleolus	1	1.42E-35	32	46	69.57	226	5785	3.91
28	rRNA processing	1	1.16E-32	28	46	60.87	166	5785	2.87
28	ribosomal large subunit biogenesis and assembly	1	6.33E-16	13	46	28.27	63	5785	1.09
28	processing of 27S pre-rRNA	1	1.27E-04	3	46	6.53	13	5785	0.23
28	nucleolar part	1	4.47E-09	10	46	21.74	102	5785	1.77
28	ribosome export from nucleus	1	3.31E-05	4	46	8.70	24	5785	0.42
28	protein export from nucleus	1	6.65E-04	4	46	8.70	51	5785	0.89
28	ribosomal large subunit export from nucleus	1	4.28E-07	4	46	8.70	9	5785	0.16
28	35S primary transcript processing	1	1.03E-14	13	46	28.27	77	5785	1.34
28	small nucleolar ribonucleoprotein complex	1	3.78E-10	9	46	19.57	57	5785	0.99
28	snoRNA binding	1	1.31E-09	7	46	15.22	28	5785	0.49
28	ribosomal large subunit assembly and maintenance	1	5.66E-07	6	46	13.05	40	5785	0.70
28	processing of 20S pre-rRNA	1	5.64E-13	10	46	21.74	43	5785	0.75
28	rRNA binding	1	7.43E-05	3	46	6.53	11	5785	0.20
28	rRNA primary transcript binding	1	4.65E-06	3	46	6.53	5	5785	0.09
29	biosynthetic process	1	4.71E-35	46	48	95.84	916	5785	15.84
29	non-membrane-bound organelle	1	4.34E-31	44	48	91.67	927	5785	16.03
29	macromolecule biosynthetic process	1	4.97E-43	45	48	93.75	558	5785	9.65
29	translation	1	2.53E-51	45	48	93.75	372	5785	6.44
29	ribonucleoprotein complex	1	1.36E-42	44	48	91.67	514	5785	8.89
29	ribosome	1	4.68E-51	44	48	91.67	337	5785	5.83
29	small ribosomal subunit	1	6.92E-21	18	48	37.50	95	5785	1.65
29	structural constituent of ribosome	1	1.78E-55	42	48	87.50	216	5785	3.74
29	cytosol	1	2.55E-49	43	48	89.59	329	5785	5.69
29	cytosolic part	1	1.26E-58	42	48	87.50	185	5785	3.20
29	eukaryotic 48S initiation complex	1	1.36E-24	18	48	37.50	62	5785	1.08
29	large ribosomal subunit	1	7.68E-28	24	48	50	131	5785	2.27
29	cytosolic large ribosomal subunit (sensu Eukaryota)	1	1.41E-32	24	48	50	87	5785	1.51
29	regulation of translation	1	4.44E-04	4	48	8.34	44	5785	0.77
29	protein tag	1	4.35E-05	3	48	6.25	9	5785	0.16
30	cytosol	1	5.82E-05	17	103	16.51	329	5785	5.69
31	DNA recombination	1	7.24E-08	7	22	31.82	105	5785	1.82
31	telomere maintenance	1	3.78E-05	7	22	31.82	266	5785	4.60
31	mitotic recombination	1	9.90E-12	7	22	31.82	31	5785	0.54
31	helicase activity	1	7.71E-24	15	22	68.19	82	5785	1.42
31	DNA helicase activity	1	2.01E-11	7	22	31.82	34	5785	0.59
31	telomere maintenance via recombination	1	1.34E-14	7	22	31.82	14	5785	0.25
32	nucleic acid binding	1	4.92E-05	17	69	24.64	496	5785	8.58
32	RNA metabolic process	1	1.29E-23	48	69	69.57	917	5785	15.86
32	RNA processing	1	4.19E-33	41	69	59.43	350	5785	6.06
32	RNA binding	1	8.70E-10	17	69	24.64	231	5785	4
32	organelle lumen	1	1.64E-30	50	69	72.47	736	5785	12.73
32	non-membrane-bound organelle	1	2.54E-22	47	69	68.12	927	5785	16.03
32	ribosome biogenesis and assembly	1	7.91E-66	59	69	85.51	321	5785	5.55
32	protein-RNA complex assembly	1	2.56E-06	10	69	14.50	130	5785	2.25
32	ribosome assembly	1	1.96E-09	10	69	14.50	62	5785	1.08
32	ribonucleoprotein complex	1	2.60E-07	21	69	30.44	514	5785	8.89
32	nuclear part	1	1.01E-25	50	69	72.47	924	5785	15.98
32	nuclear lumen	1	7.27E-38	50	69	72.47	524	5785	9.06
32	RNA modification	1	1.01E-05	7	69	10.15	65	5785	1.13
32	nucleolus	1	2.75E-46	44	69	63.77	226	5785	3.91
32	rRNA processing	1	1.77E-45	40	69	57.98	166	5785	2.87
32	ribosomal large subunit biogenesis and assembly	1	3.81E-21	18	69	26.09	63	5785	1.09
32	nucleolar part	1	7.01E-20	20	69	28.99	102	5785	1.77
32	35S primary transcript processing	1	5.66E-15	15	69	21.74	77	5785	1.34
32	small nucleolar ribonucleoprotein complex	1	1.52E-15	14	69	20.29	57	5785	0.99
32	snoRNA binding	1	5.55E-15	11	69	15.95	28	5785	0.49
32	RNA helicase activity	1	1.26E-04	5	69	7.25	42	5785	0.73
32	ribosomal large subunit assembly and maintenance	1	5.83E-10	9	69	13.05	40	5785	0.70
32	RNA-dependent ATPase activity	1	3.06E-04	4	69	5.80	28	5785	0.49
32	DNA-directed RNA polymerase I complex	1	5.38E-04	3	69	4.35	14	5785	0.25
32	rRNA modification	1	8.23E-07	5	69	7.25	16	5785	0.28
32	processing of 20S pre-rRNA	1	1.06E-24	18	69	26.09	43	5785	0.75
33	generation of precursor metabolites and energy	1	1.05E-04	12	63	19.05	311	5785	5.38
33	oxidoreductase activity	1	4.51E-04	10	63	15.88	261	5785	4.52
33	catabolic process	1	2.95E-04	13	63	20.64	400	5785	6.92
33	carbohydrate metabolic process	1	9.40E-06	11	63	17.47	203	5785	3.51
33	carbohydrate catabolic process	1	3.53E-04	5	63	7.94	57	5785	0.99
33	trehalose metabolic process	1	4.18E-05	3	63	4.77	7	5785	0.13
33	disaccharide metabolic process	1	1.40E-04	3	63	4.77	10	5785	0.18
33	aldo-keto reductase activity	1	6.63E-05	3	63	4.77	8	5785	0.14
33	pentose metabolic process	1	1.91E-04	3	63	4.77	11	5785	0.20
33	pentose catabolic process	1	1.21E-05	3	63	4.77	5	5785	0.09
34	RNA metabolic process	1	1.79E-06	18	36	50	917	5785	15.86
34	RNA processing	1	5.54E-11	16	36	44.45	350	5785	6.06
34	organelle lumen	1	2.54E-16	26	36	72.23	736	5785	12.73
34	non-membrane-bound organelle	1	1.59E-17	29	36	80.56	927	5785	16.03
34	ribosome biogenesis and assembly	1	8.37E-35	31	36	86.12	321	5785	5.55
34	protein-RNA complex assembly	1	1.28E-04	6	36	16.67	130	5785	2.25
34	ribosome assembly	1	1.80E-06	6	36	16.67	62	5785	1.08
34	nuclear part	1	7.19E-14	26	36	72.23	924	5785	15.98
34	nuclear lumen	1	4.58E-20	26	36	72.23	524	5785	9.06
34	nucleolus	1	6.83E-28	25	36	69.45	226	5785	3.91
34	rRNA processing	1	1.29E-14	15	36	41.67	166	5785	2.87
34	ribosomal large subunit biogenesis and assembly	1	1.56E-17	13	36	36.12	63	5785	1.09
34	processing of 27S pre-rRNA	1	6.07E-05	3	36	8.34	13	5785	0.23
34	nucleolar part	1	3.77E-04	5	36	13.89	102	5785	1.77
34	nuclear export	1	2.98E-04	5	36	13.89	97	5785	1.68
34	ribosome export from nucleus	1	1.23E-05	4	36	11.12	24	5785	0.42
34	protein export from nucleus	1	2.56E-04	4	36	11.12	51	5785	0.89
34	ribosomal large subunit export from nucleus	1	1.81E-05	3	36	8.34	9	5785	0.16
34	snoRNA binding	1	6.52E-04	3	36	8.34	28	5785	0.49
34	ribosomal large subunit assembly and maintenance	1	3.93E-06	5	36	13.89	40	5785	0.70
34	processing of 20S pre-rRNA	1	5.68E-06	5	36	13.89	43	5785	0.75
34	rRNA binding	1	3.53E-05	3	36	8.34	11	5785	0.20
35	nucleic acid binding	1	1.77E-04	16	69	23.19	496	5785	8.58
35	RNA metabolic process	1	5.54E-14	38	69	55.08	917	5785	15.86
35	RNA processing	1	3.93E-18	29	69	42.03	350	5785	6.06
35	RNA binding	1	2.47E-06	13	69	18.85	231	5785	4
35	organelle lumen	1	3.55E-20	41	69	59.43	736	5785	12.73
35	non-membrane-bound organelle	1	2.02E-16	41	69	59.43	927	5785	16.03
35	ribosome biogenesis and assembly	1	6.69E-49	50	69	72.47	321	5785	5.55
35	protein-RNA complex assembly	1	1.39E-04	8	69	11.60	130	5785	2.25
35	ribosome assembly	1	5.48E-07	8	69	11.60	62	5785	1.08
35	nuclear part	1	2.46E-18	43	69	62.32	924	5785	15.98
35	nuclear lumen	1	6.07E-26	41	69	59.43	524	5785	9.06
35	nucleolus	1	1.87E-36	38	69	55.08	226	5785	3.91
35	rRNA processing	1	1.41E-27	29	69	42.03	166	5785	2.87
35	ribosomal large subunit biogenesis and assembly	1	7.02E-15	14	69	20.29	63	5785	1.09
35	processing of 27S pre-rRNA	1	3.71E-09	6	69	8.70	13	5785	0.23
35	nucleolar part	1	2.72E-06	9	69	13.05	102	5785	1.77
35	35S primary transcript processing	1	1.10E-09	11	69	15.95	77	5785	1.34
35	small nucleolar ribonucleoprotein complex	1	5.19E-05	6	69	8.70	57	5785	0.99
35	snoRNA binding	1	1.66E-05	5	69	7.25	28	5785	0.49
35	ribosomal large subunit assembly and maintenance	1	9.92E-05	5	69	7.25	40	5785	0.70
35	processing of 20S pre-rRNA	1	4.17E-11	10	69	14.50	43	5785	0.75
35	rRNA binding	1	5.74E-06	4	69	5.80	11	5785	0.20
36	nucleic acid binding	1	8.05E-08	19	56	33.93	496	5785	8.58
36	RNA metabolic process	1	2.31E-14	34	56	60.72	917	5785	15.86
36	RNA processing	1	4.40E-20	28	56	50	350	5785	6.06
36	RNA binding	1	2.27E-11	17	56	30.36	231	5785	4
36	organelle lumen	1	1.28E-20	37	56	66.08	736	5785	12.73
36	non-membrane-bound organelle	1	3.55E-18	38	56	67.86	927	5785	16.03
36	ribosome biogenesis and assembly	1	1.26E-47	45	56	80.36	321	5785	5.55
36	ribosome assembly	1	3.01E-04	5	56	8.93	62	5785	1.08
36	ribonucleoprotein complex	1	7.25E-05	15	56	26.79	514	5785	8.89
36	nuclear part	1	3.16E-18	38	56	67.86	924	5785	15.98
36	nuclear lumen	1	1.29E-24	36	56	64.29	524	5785	9.06
36	RNA modification	1	2.44E-06	7	56	12.50	65	5785	1.13
36	nucleolus	1	1.11E-34	34	56	60.72	226	5785	3.91
36	rRNA processing	1	2.49E-29	28	56	50	166	5785	2.87
36	ribosomal large subunit biogenesis and assembly	1	2.92E-16	14	56	25	63	5785	1.09
36	processing of 27S pre-rRNA	1	1.02E-09	6	56	10.72	13	5785	0.23
36	nucleolar part	1	4.40E-07	9	56	16.08	102	5785	1.77
36	35S primary transcript processing	1	3.73E-08	9	56	16.08	77	5785	1.34
36	small nucleolar ribonucleoprotein complex	1	5.27E-08	8	56	14.29	57	5785	0.99
36	snoRNA binding	1	2.00E-07	6	56	10.72	28	5785	0.49
36	ribosomal large subunit assembly and maintenance	1	5.56E-04	4	56	7.15	40	5785	0.70
36	rRNA modification	1	1.31E-05	4	56	7.15	16	5785	0.28
36	processing of 20S pre-rRNA	1	4.68E-12	10	56	17.86	43	5785	0.75
36	rRNA binding	1	2.47E-06	4	56	7.15	11	5785	0.20
37	ribosome biogenesis and assembly	1	1.40E-06	15	64	23.44	321	5785	5.55
37	cis-trans isomerase activity	1	3.41E-04	3	64	4.69	13	5785	0.23
37	snoRNA metabolic process	1	6.53E-04	3	64	4.69	16	5785	0.28
38	biosynthetic process	1	3.77E-05	29	87	33.34	916	5785	15.84
38	non-membrane-bound organelle	1	1.27E-04	28	87	32.19	927	5785	16.03
38	ribosome biogenesis and assembly	1	2.67E-04	14	87	16.10	321	5785	5.55
38	ribonucleoprotein complex	1	1.71E-04	19	87	21.84	514	5785	8.89
38	ribosome	1	7.98E-06	17	87	19.55	337	5785	5.83
38	ribosomal small subunit biogenesis and assembly	1	3.40E-04	4	87	4.60	23	5785	0.40
38	cytosol	1	5.78E-06	17	87	19.55	329	5785	5.69
38	cytosolic part	1	4.13E-04	10	87	11.50	185	5785	3.20
39	oxidoreductase activity	1	6.45E-10	26	143	18.19	261	5785	4.52
39	ion transporter activity	1	2.29E-06	15	143	10.49	145	5785	2.51
39	establishment of localization	1	6.58E-04	39	143	27.28	953	5785	16.48
39	ion transport	1	1.26E-11	19	143	13.29	110	5785	1.91
39	cell wall	1	6.49E-04	9	143	6.30	98	5785	1.70
39	glycine metabolic process	1	2.80E-04	3	143	2.10	6	5785	0.11
39	serine family amino acid catabolic process	1	1.43E-04	3	143	2.10	5	5785	0.09
39	transition metal ion transport	1	4.22E-20	19	143	13.29	43	5785	0.75
39	metal ion transport	1	2.51E-17	19	143	13.29	57	5785	0.99
39	copper ion transport	1	5.93E-06	5	143	3.50	12	5785	0.21
39	ion homeostasis	1	2.53E-06	13	143	9.10	110	5785	1.91
39	metal ion homeostasis	1	3.32E-09	13	143	9.10	64	5785	1.11
39	vitamin transport	1	4.81E-04	3	143	2.10	7	5785	0.13
39	di-, tri-valent inorganic cation transporter activity	1	3.48E-12	13	143	9.10	39	5785	0.68
39	transition metal ion transporter activity	1	1.05E-13	13	143	9.10	31	5785	0.54
39	metal ion transporter activity	1	1.02E-12	14	143	9.80	44	5785	0.77
39	iron ion transport	1	5.73E-18	13	143	9.10	18	5785	0.32
39	iron ion transporter activity	1	5.54E-13	9	143	6.30	12	5785	0.21
39	iron ion homeostasis	1	5.23E-11	11	143	7.70	30	5785	0.52
39	transition metal ion homeostasis	1	1.06E-09	12	143	8.40	48	5785	0.83
39	glutathione transferase activity	1	4.81E-04	3	143	2.10	7	5785	0.13
39	siderophore transport	1	2.68E-15	9	143	6.30	9	5785	0.16
39	siderophore-iron transport	1	2.06E-10	6	143	4.20	6	5785	0.11
39	oxidoreductase activity, oxidizing metal ions	1	1.41E-13	9	143	6.30	11	5785	0.20
39	copper ion import	1	2.80E-04	3	143	2.10	6	5785	0.11
39	ferric-chelate reductase activity	1	1.41E-09	6	143	4.20	7	5785	0.13
40	nucleotide biosynthetic process	1	6.78E-04	4	40	10	59	5785	1.02
40	amine metabolic process	1	6.49E-04	7	40	17.50	219	5785	3.79
40	amine biosynthetic process	1	9.83E-05	6	40	15	111	5785	1.92
40	aromatic compound metabolic process	1	5.94E-04	4	40	10	57	5785	0.99
40	purine base metabolic process	1	1.95E-04	3	40	7.50	17	5785	0.30
40	nucleoside monophosphate metabolic process	1	2.75E-04	3	40	7.50	19	5785	0.33
40	IMP metabolic process	1	1.06E-04	3	40	7.50	14	5785	0.25
40	branched chain family amino acid metabolic process	1	1.61E-04	3	40	7.50	16	5785	0.28
42	nucleic acid binding	1	8.52E-05	21	100	21	496	5785	8.58
42	RNA metabolic process	1	1.74E-06	35	100	35	917	5785	15.86
42	RNA processing	1	7.74E-08	22	100	22	350	5785	6.06
42	RNA binding	1	1.67E-06	16	100	16	231	5785	4
42	organelle lumen	1	9.24E-08	33	100	33	736	5785	12.73
42	non-membrane-bound organelle	1	1.52E-09	41	100	41	927	5785	16.03
42	ribosome biogenesis and assembly	1	2.86E-13	28	100	28	321	5785	5.55
42	ribonucleoprotein complex	1	4.72E-05	22	100	22	514	5785	8.89
42	nuclear part	1	9.80E-13	46	100	46	924	5785	15.98
42	nuclear lumen	1	6.83E-11	32	100	32	524	5785	9.06
42	nucleolus	1	3.07E-14	25	100	25	226	5785	3.91
42	rRNA processing	1	1.19E-07	15	100	15	166	5785	2.87
42	ribosomal large subunit biogenesis and assembly	1	1.06E-05	8	100	8	63	5785	1.09
42	regulation of transcription, mating-type specific	1	1.67E-04	3	100	3	7	5785	0.13
43	oxidoreductase activity	1	4.54E-06	10	38	26.32	261	5785	4.52
43	biosynthetic process	1	4.94E-12	25	38	65.79	916	5785	15.84
43	nucleotide metabolic process	1	6.66E-14	13	38	34.22	109	5785	1.89
43	nucleotide biosynthetic process	1	2.08E-12	10	38	26.32	59	5785	1.02
43	ribonucleotide metabolic process	1	1.59E-10	8	38	21.06	42	5785	0.73
43	amine metabolic process	1	7.28E-09	12	38	31.58	219	5785	3.79
43	organic acid metabolic process	1	1.69E-11	16	38	42.11	303	5785	5.24
43	oxidoreductase activity, acting on CH-OH group of donors	1	8.33E-06	6	38	15.79	76	5785	1.32
43	amine biosynthetic process	1	2.43E-12	12	38	31.58	111	5785	1.92
43	ligase activity, forming carbon-nitrogen bonds	1	7.71E-06	6	38	15.79	75	5785	1.30
43	aromatic compound metabolic process	1	3.02E-14	11	38	28.95	57	5785	0.99
43	heterocycle metabolic process	1	1.68E-11	10	38	26.32	72	5785	1.25
43	purine base metabolic process	1	1.92E-16	9	38	23.69	17	5785	0.30
43	nucleobase metabolic process	1	3.84E-13	9	38	23.69	34	5785	0.59
43	nucleoside monophosphate metabolic process	1	7.24E-16	9	38	23.69	19	5785	0.33
43	IMP metabolic process	1	4.61E-15	8	38	21.06	14	5785	0.25
43	glycine hydroxymethyltransferase activity	1	8.99E-06	3	38	7.90	7	5785	0.13
43	hydrolase activity, acting on carbon-nitrogen (but not peptide) bonds, in cyclic amidines	1	1.67E-04	3	38	7.90	17	5785	0.30
43	cyclohydrolase activity	1	8.99E-06	3	38	7.90	7	5785	0.13
43	nucleobase biosynthetic process	1	8.75E-06	4	38	10.53	21	5785	0.37
43	histidine metabolic process	1	1.51E-06	4	38	10.53	14	5785	0.25
43	pigment metabolic process	1	7.11E-06	4	38	10.53	20	5785	0.35
43	transferase activity, transferring pentosyl groups	1	1.38E-04	3	38	7.90	16	5785	0.28
43	purine base biosynthetic process	1	2.35E-08	4	38	10.53	6	5785	0.11
43	transaminase activity	1	1.38E-04	3	38	7.90	16	5785	0.28
44	membrane lipid metabolic process	1	2.56E-04	4	16	25	119	5785	2.06
44	phospholipid biosynthetic process	1	3.53E-04	3	16	18.75	52	5785	0.90
44	glycerophospholipid metabolic process	1	4.40E-04	3	16	18.75	56	5785	0.97
44	glycerophospholipid biosynthetic process	1	1.08E-04	3	16	18.75	35	5785	0.61
44	transition metal ion transport	1	2.00E-04	3	16	18.75	43	5785	0.75
44	metal ion transport	1	4.64E-04	3	16	18.75	57	5785	0.99
44	di-, tri-valent inorganic cation transporter activity	1	1.49E-04	3	16	18.75	39	5785	0.68
44	transition metal ion transporter activity	1	7.44E-05	3	16	18.75	31	5785	0.54
44	metal ion transporter activity	1	2.15E-04	3	16	18.75	44	5785	0.77
44	zinc ion transport	1	6.04E-07	3	16	18.75	7	5785	0.13
45	cell wall	1	4.58E-08	10	60	16.67	98	5785	1.70
46	ribosome biogenesis and assembly	1	2.87E-06	16	76	21.06	321	5785	5.55
46	ribosomal small subunit assembly and maintenance	1	5.67E-04	3	76	3.95	13	5785	0.23
46	cytosol	1	3.01E-04	13	76	17.11	329	5785	5.69
46	cis-trans isomerase activity	1	5.67E-04	3	76	3.95	13	5785	0.23
47	oxidoreductase activity	1	9.39E-10	25	135	18.52	261	5785	4.52
47	ion transporter activity	1	5.81E-06	14	135	10.38	145	5785	2.51
47	ion transport	1	4.38E-11	18	135	13.34	110	5785	1.91
47	cell wall	1	4.26E-04	9	135	6.67	98	5785	1.70
47	vacuole	1	1.53E-04	14	135	10.38	194	5785	3.36
47	vacuolar part	1	2.56E-04	10	135	7.41	112	5785	1.94
47	glycine metabolic process	1	2.36E-04	3	135	2.23	6	5785	0.11
47	serine family amino acid catabolic process	1	1.20E-04	3	135	2.23	5	5785	0.09
47	transition metal ion transport	1	1.64E-17	17	135	12.60	43	5785	0.75
47	metal ion transport	1	1.92E-16	18	135	13.34	57	5785	0.99
47	copper ion transport	1	4.46E-06	5	135	3.71	12	5785	0.21
47	ion homeostasis	1	2.21E-04	10	135	7.41	110	5785	1.91
47	metal ion homeostasis	1	1.78E-06	10	135	7.41	64	5785	1.11
47	vitamin transport	1	4.06E-04	3	135	2.23	7	5785	0.13
47	di-, tri-valent inorganic cation transporter activity	1	3.65E-11	12	135	8.89	39	5785	0.68
47	transition metal ion transporter activity	1	4.22E-11	11	135	8.15	31	5785	0.54
47	metal ion transporter activity	1	9.54E-12	13	135	9.63	44	5785	0.77
47	iron ion transport	1	2.63E-16	12	135	8.89	18	5785	0.32
47	iron ion transporter activity	1	3.27E-11	8	135	5.93	12	5785	0.21
47	vacuolar protein catabolic process	1	8.24E-05	4	135	2.97	11	5785	0.20
47	iron ion homeostasis	1	6.93E-10	10	135	7.41	30	5785	0.52
47	transition metal ion homeostasis	1	1.05E-07	10	135	7.41	48	5785	0.83
47	glutathione transferase activity	1	4.06E-04	3	135	2.23	7	5785	0.13
47	vacuolar lumen	1	9.40E-06	4	135	2.97	7	5785	0.13
47	siderophore transport	1	1.57E-15	9	135	6.67	9	5785	0.16
47	siderophore-iron transport	1	1.45E-10	6	135	4.45	6	5785	0.11
47	oxidoreductase activity, oxidizing metal ions	1	1.11E-11	8	135	5.93	11	5785	0.20
47	copper ion import	1	2.36E-04	3	135	2.23	6	5785	0.11
47	ferric-chelate reductase activity	1	9.93E-10	6	135	4.45	7	5785	0.13
48	RNA metabolic process	1	1.22E-09	20	31	64.52	917	5785	15.86
48	RNA processing	1	4.91E-11	15	31	48.39	350	5785	6.06
48	RNA binding	1	2.03E-05	8	31	25.81	231	5785	4
48	organelle lumen	1	2.47E-10	19	31	61.30	736	5785	12.73
48	non-membrane-bound organelle	1	1.07E-07	18	31	58.07	927	5785	16.03
48	ribosome biogenesis and assembly	1	1.50E-21	22	31	70.97	321	5785	5.55
48	nuclear part	1	1.27E-08	19	31	61.30	924	5785	15.98
48	nuclear lumen	1	5.62E-13	19	31	61.30	524	5785	9.06
48	nucleolus	1	1.03E-16	17	31	54.84	226	5785	3.91
48	rRNA processing	1	7.89E-16	15	31	48.39	166	5785	2.87
48	ribosomal large subunit biogenesis and assembly	1	7.79E-07	6	31	19.36	63	5785	1.09
48	nucleolar part	1	1.33E-05	6	31	19.36	102	5785	1.77
48	small nucleolar ribonucleoprotein complex	1	1.09E-05	5	31	16.13	57	5785	0.99
48	snoRNA binding	1	2.84E-07	5	31	16.13	28	5785	0.49
48	processing of 20S pre-rRNA	1	3.26E-11	8	31	25.81	43	5785	0.75
49	ribosome biogenesis and assembly	1	1.11E-04	9	36	25	321	5785	5.55
50	nucleic acid binding	1	5.82E-04	13	55	23.64	496	5785	8.58
50	RNA metabolic process	1	3.65E-11	30	55	54.55	917	5785	15.86
50	RNA processing	1	1.19E-15	24	55	43.64	350	5785	6.06
50	RNA binding	1	8.20E-06	11	55	20	231	5785	4
50	organelle lumen	1	1.21E-16	33	55	60	736	5785	12.73
50	non-membrane-bound organelle	1	4.84E-11	30	55	54.55	927	5785	16.03
50	ribosome biogenesis and assembly	1	1.07E-29	34	55	61.82	321	5785	5.55
50	protein-RNA complex assembly	1	2.63E-05	8	55	14.55	130	5785	2.25
50	ribosome assembly	1	8.98E-08	8	55	14.55	62	5785	1.08
50	ribonucleoprotein complex	1	5.77E-05	15	55	27.28	514	5785	8.89
50	nuclear part	1	1.49E-16	36	55	65.46	924	5785	15.98
50	nuclear lumen	1	2.90E-21	33	55	60	524	5785	9.06
50	nucleolus	1	2.97E-24	27	55	49.10	226	5785	3.91
50	rRNA processing	1	2.10E-23	24	55	43.64	166	5785	2.87
50	ribosomal large subunit biogenesis and assembly	1	5.13E-09	9	55	16.37	63	5785	1.09
50	nucleolar part	1	2.71E-13	14	55	25.46	102	5785	1.77
50	35S primary transcript processing	1	1.37E-16	15	55	27.28	77	5785	1.34
50	small nucleolar ribonucleoprotein complex	1	7.87E-11	10	55	18.19	57	5785	0.99
50	snoRNA binding	1	1.06E-10	8	55	14.55	28	5785	0.49
50	RNA helicase activity	1	6.26E-04	4	55	7.28	42	5785	0.73
50	ribosomal large subunit assembly and maintenance	1	3.30E-05	5	55	9.10	40	5785	0.70
50	RNA-dependent ATPase activity	1	1.26E-04	4	55	7.28	28	5785	0.49
50	processing of 20S pre-rRNA	1	3.86E-12	10	55	18.19	43	5785	0.75
52	nucleic acid binding	1	4.92E-05	17	69	24.64	496	5785	8.58
52	RNA metabolic process	1	1.36E-16	41	69	59.43	917	5785	15.86
52	RNA processing	1	1.61E-21	32	69	46.38	350	5785	6.06
52	RNA binding	1	3.86E-07	14	69	20.29	231	5785	4
52	organelle lumen	1	2.81E-22	43	69	62.32	736	5785	12.73
52	non-membrane-bound organelle	1	2.45E-17	42	69	60.87	927	5785	16.03
52	ribosome biogenesis and assembly	1	1.22E-37	43	69	62.32	321	5785	5.55
52	nuclear part	1	2.63E-19	44	69	63.77	924	5785	15.98
52	nuclear lumen	1	2.14E-28	43	69	62.32	524	5785	9.06
52	nucleolus	1	5.04E-38	39	69	56.53	226	5785	3.91
52	rRNA processing	1	1.40E-30	31	69	44.93	166	5785	2.87
52	ribosomal large subunit biogenesis and assembly	1	2.31E-09	10	69	14.50	63	5785	1.09
52	processing of 27S pre-rRNA	1	1.22E-05	4	69	5.80	13	5785	0.23
52	nucleolar part	1	2.66E-07	10	69	14.50	102	5785	1.77
52	35S primary transcript processing	1	6.15E-11	12	69	17.40	77	5785	1.34
52	small nucleolar ribonucleoprotein complex	1	5.19E-05	6	69	8.70	57	5785	0.99
52	snoRNA binding	1	1.66E-05	5	69	7.25	28	5785	0.49
52	ribosomal large subunit assembly and maintenance	1	9.92E-05	5	69	7.25	40	5785	0.70
52	processing of 20S pre-rRNA	1	4.17E-11	10	69	14.50	43	5785	0.75
52	rRNA binding	1	5.74E-06	4	69	5.80	11	5785	0.20
56	biosynthetic process	1	2.07E-08	29	64	45.32	916	5785	15.84
56	non-membrane-bound organelle	1	4.96E-07	27	64	42.19	927	5785	16.03
56	macromolecule biosynthetic process	1	2.50E-07	21	64	32.82	558	5785	9.65
56	translation	1	1.75E-06	16	64	25	372	5785	6.44
56	ribosome biogenesis and assembly	1	8.98E-11	20	64	31.25	321	5785	5.55
56	ribonucleoprotein complex	1	6.06E-08	21	64	32.82	514	5785	8.89
56	ribosome	1	1.17E-08	18	64	28.13	337	5785	5.83
56	structural constituent of ribosome	1	3.19E-06	12	64	18.75	216	5785	3.74
56	ribosomal small subunit biogenesis and assembly	1	1.03E-04	4	64	6.25	23	5785	0.40
56	ribosomal small subunit assembly and maintenance	1	9.04E-06	4	64	6.25	13	5785	0.23
56	cytosol	1	1.91E-06	15	64	23.44	329	5785	5.69
56	cytosolic part	1	8.44E-09	14	64	21.88	185	5785	3.20
56	cytosolic large ribosomal subunit (sensu Eukaryota)	1	4.23E-05	7	64	10.94	87	5785	1.51
57	RNA metabolic process	1	8.21E-06	28	77	36.37	917	5785	15.86
57	RNA processing	1	2.29E-06	17	77	22.08	350	5785	6.06
57	ribosome biogenesis and assembly	1	6.84E-07	17	77	22.08	321	5785	5.55
57	ribonucleoprotein complex	1	7.76E-06	20	77	25.98	514	5785	8.89
57	nuclear part	1	2.94E-05	27	77	35.07	924	5785	15.98
57	nuclear lumen	1	3.78E-05	19	77	24.68	524	5785	9.06
57	cytosolic part	1	2.81E-05	11	77	14.29	185	5785	3.20
57	nucleolus	1	1.74E-04	11	77	14.29	226	5785	3.91
57	rRNA processing	1	1.01E-05	11	77	14.29	166	5785	2.87
58	oxidoreductase activity	1	3.94E-05	15	101	14.86	261	5785	4.52
58	biosynthetic process	1	6.43E-06	34	101	33.67	916	5785	15.84
58	cytosol	1	1.58E-04	16	101	15.85	329	5785	5.69
58	amine metabolic process	1	1.88E-14	25	101	24.76	219	5785	3.79
58	organic acid metabolic process	1	1.54E-16	31	101	30.70	303	5785	5.24
58	lyase activity	1	9.69E-06	9	101	8.92	81	5785	1.41
58	sulfur metabolic process	1	1.45E-05	8	101	7.93	65	5785	1.13
58	sulfur amino acid metabolic process	1	1.53E-05	6	101	5.95	32	5785	0.56
58	amine biosynthetic process	1	3.07E-13	18	101	17.83	111	5785	1.92
58	glutamine family amino acid metabolic process	1	7.72E-06	7	101	6.94	43	5785	0.75
58	glutamine family amino acid biosynthetic process	1	5.37E-06	6	101	5.95	27	5785	0.47
58	aromatic compound metabolic process	1	5.18E-05	7	101	6.94	57	5785	0.99
58	heterocycle metabolic process	1	2.33E-04	7	101	6.94	72	5785	1.25
58	aspartate family amino acid metabolic process	1	5.54E-08	9	101	8.92	45	5785	0.78
58	aspartate family amino acid biosynthetic process	1	1.41E-05	5	101	4.96	19	5785	0.33
58	sulfur utilization	1	1.70E-05	4	101	3.97	10	5785	0.18
58	methionine metabolic process	1	3.85E-05	5	101	4.96	23	5785	0.40
58	arginine metabolic process	1	1.03E-04	4	101	3.97	15	5785	0.26
58	arginine biosynthetic process	1	1.70E-05	4	101	3.97	10	5785	0.18
59	lipid metabolic process	1	1.87E-04	9	52	17.31	232	5785	4.02
59	phospholipid metabolic process	1	1.42E-05	7	52	13.47	91	5785	1.58
59	membrane lipid metabolic process	1	8.11E-05	7	52	13.47	119	5785	2.06
59	phospholipid biosynthetic process	1	9.11E-05	5	52	9.62	52	5785	0.90
59	glycerophospholipid metabolic process	1	9.04E-06	6	52	11.54	56	5785	0.97
59	glycerophospholipid biosynthetic process	1	1.28E-05	5	52	9.62	35	5785	0.61
60	chromosome organization and biogenesis	1	8.00E-05	11	31	35.49	554	5785	9.58
60	mitotic cell cycle	1	2.40E-04	7	31	22.59	244	5785	4.22
60	chromosome	1	1.18E-07	10	31	32.26	221	5785	3.83
60	nuclear chromosome part	1	1.27E-04	6	31	19.36	152	5785	2.63
60	DNA replication	1	2.28E-05	6	31	19.36	112	5785	1.94
60	replication fork	1	2.06E-06	5	31	16.13	41	5785	0.71
60	DNA strand elongation	1	1.68E-05	4	31	12.91	30	5785	0.52
60	DNA-dependent DNA replication	1	1.06E-04	5	31	16.13	91	5785	1.58
60	lagging strand elongation	1	1.49E-04	3	31	9.68	20	5785	0.35
60	sister chromatid cohesion	1	1.46E-05	4	31	12.91	29	5785	0.51
60	mitotic sister chromatid cohesion	1	3.08E-06	4	31	12.91	20	5785	0.35
63	biosynthetic process	1	2.05E-07	22	45	48.89	916	5785	15.84
63	non-membrane-bound organelle	1	1.72E-10	26	45	57.78	927	5785	16.03
63	macromolecule biosynthetic process	1	8.30E-09	19	45	42.23	558	5785	9.65
63	translation	1	8.13E-11	18	45	40	372	5785	6.44
63	ribosome biogenesis and assembly	1	5.40E-07	13	45	28.89	321	5785	5.55
63	ribosome assembly	1	1.05E-04	5	45	11.12	62	5785	1.08
63	ribonucleoprotein complex	1	2.84E-12	22	45	48.89	514	5785	8.89
63	ribosome	1	1.28E-12	19	45	42.23	337	5785	5.83
63	small ribosomal subunit	1	3.22E-08	9	45	20	95	5785	1.65
63	structural constituent of ribosome	1	6.92E-15	18	45	40	216	5785	3.74
63	cytosol	1	8.33E-13	19	45	42.23	329	5785	5.69
63	cytosolic part	1	1.83E-17	19	45	42.23	185	5785	3.20
63	eukaryotic 48S initiation complex	1	6.71E-10	9	45	20	62	5785	1.08
63	large ribosomal subunit	1	5.28E-07	9	45	20	131	5785	2.27
63	cytosolic large ribosomal subunit (sensu Eukaryota)	1	1.47E-08	9	45	20	87	5785	1.51
64	cell wall	1	2.78E-06	8	54	14.82	98	5785	1.70
64	cell division	1	1.64E-08	16	54	29.63	320	5785	5.54
64	reproduction	1	7.47E-09	16	54	29.63	303	5785	5.24
64	response to chemical stimulus	1	6.04E-05	12	54	22.23	346	5785	5.99
64	site of polarized growth	1	8.45E-08	11	54	20.38	149	5785	2.58
64	cell projection	1	5.57E-09	8	54	14.82	45	5785	0.78
64	mating projection tip	1	5.07E-10	8	54	14.82	34	5785	0.59
64	cell morphogenesis	1	1.15E-05	11	54	20.38	244	5785	4.22
64	signal transducer activity	1	1.70E-04	5	54	9.26	57	5785	0.99
64	conjugation	1	1.70E-11	13	54	24.08	113	5785	1.96
64	response to pheromone during conjugation with cellular fusion	1	6.75E-07	7	54	12.97	56	5785	0.97
64	response to pheromone	1	5.46E-09	10	54	18.52	88	5785	1.53
64	extracellular region	1	2.37E-05	4	54	7.41	19	5785	0.33
64	signal transduction during filamentous growth	1	1.51E-05	3	54	5.56	6	5785	0.11
65	ion transporter activity	1	5.11E-06	11	82	13.42	145	5785	2.51
65	ion transport	1	2.62E-10	14	82	17.08	110	5785	1.91
65	vacuole	1	7.91E-05	11	82	13.42	194	5785	3.36
65	acid phosphatase activity	1	1.86E-07	4	82	4.88	5	5785	0.09
65	transition metal ion transport	1	3.09E-13	12	82	14.64	43	5785	0.75
65	metal ion transport	1	1.22E-11	12	82	14.64	57	5785	0.99
65	copper ion transport	1	1.70E-05	4	82	4.88	12	5785	0.21
65	metal ion homeostasis	1	2.62E-04	6	82	7.32	64	5785	1.11
65	phosphate transport	1	3.07E-04	3	82	3.66	10	5785	0.18
65	di-, tri-valent inorganic cation transporter activity	1	2.22E-09	9	82	10.98	39	5785	0.68
65	transition metal ion transporter activity	1	2.31E-10	9	82	10.98	31	5785	0.54
65	metal ion transporter activity	1	7.00E-09	9	82	10.98	44	5785	0.77
65	iron ion transport	1	4.49E-11	8	82	9.76	18	5785	0.32
65	iron ion transporter activity	1	5.82E-09	6	82	7.32	12	5785	0.21
65	iron ion homeostasis	1	3.05E-06	6	82	7.32	30	5785	0.52
65	transition metal ion homeostasis	1	5.14E-05	6	82	7.32	48	5785	0.83
65	siderophore transport	1	1.02E-14	8	82	9.76	9	5785	0.16
65	siderophore-iron transport	1	3.00E-09	5	82	6.10	6	5785	0.11
65	oxidoreductase activity, oxidizing metal ions	1	2.19E-07	5	82	6.10	11	5785	0.20
65	ferric-chelate reductase activity	1	1.27E-06	4	82	4.88	7	5785	0.13
66	RNA metabolic process	1	1.11E-08	30	66	45.46	917	5785	15.86
66	RNA processing	1	7.90E-10	20	66	30.31	350	5785	6.06
66	organelle lumen	1	1.26E-04	20	66	30.31	736	5785	12.73
66	ribosome biogenesis and assembly	1	1.30E-09	19	66	28.79	321	5785	5.55
66	nuclear part	1	5.90E-08	29	66	43.94	924	5785	15.98
66	nuclear lumen	1	7.42E-07	20	66	30.31	524	5785	9.06
66	nucleolus	1	2.89E-10	17	66	25.76	226	5785	3.91
66	rRNA processing	1	2.95E-10	15	66	22.73	166	5785	2.87
66	processing of 27S pre-rRNA	1	1.02E-05	4	66	6.07	13	5785	0.23
66	processing of 20S pre-rRNA	1	1.14E-04	5	66	7.58	43	5785	0.75
67	biosynthetic process	1	8.84E-08	18	31	58.07	916	5785	15.84
67	non-membrane-bound organelle	1	5.36E-14	24	31	77.42	927	5785	16.03
67	macromolecule biosynthetic process	1	2.51E-11	18	31	58.07	558	5785	9.65
67	translation	1	2.26E-14	18	31	58.07	372	5785	6.44
67	ribosome biogenesis and assembly	1	3.78E-08	12	31	38.71	321	5785	5.55
67	ribonucleoprotein complex	1	4.59E-17	22	31	70.97	514	5785	8.89
67	ribosome	1	1.58E-16	19	31	61.30	337	5785	5.83
67	small ribosomal subunit	1	4.91E-07	7	31	22.59	95	5785	1.65
67	structural constituent of ribosome	1	1.51E-15	16	31	51.62	216	5785	3.74
67	cytosol	1	2.58E-15	18	31	58.07	329	5785	5.69
67	cytosolic part	1	3.29E-18	17	31	54.84	185	5785	3.20
67	eukaryotic 48S initiation complex	1	2.47E-08	7	31	22.59	62	5785	1.08
67	large ribosomal subunit	1	7.44E-10	10	31	32.26	131	5785	2.27
67	cytosolic large ribosomal subunit (sensu Eukaryota)	1	1.20E-11	10	31	32.26	87	5785	1.51
68	transferase activity, transferring phosphorus-containing groups	1	2.18E-04	7	26	26.93	291	5785	5.04
68	lipid metabolic process	1	4.95E-06	8	26	30.77	232	5785	4.02
68	phospholipid metabolic process	1	9.74E-08	7	26	26.93	91	5785	1.58
68	membrane lipid metabolic process	1	2.90E-08	8	26	30.77	119	5785	2.06
68	endoplasmic reticulum	1	8.56E-05	8	26	30.77	343	5785	5.93
68	lipid biosynthetic process	1	6.96E-07	7	26	26.93	121	5785	2.10
68	phospholipid biosynthetic process	1	1.80E-09	7	26	26.93	52	5785	0.90
68	membrane lipid biosynthetic process	1	1.70E-08	7	26	26.93	71	5785	1.23
68	glycerophospholipid metabolic process	1	1.24E-07	6	26	23.08	56	5785	0.97
68	glycerophospholipid biosynthetic process	1	6.60E-09	6	26	23.08	35	5785	0.61
68	phosphotransferase activity, for other substituted phosphate groups	1	2.84E-05	3	26	11.54	14	5785	0.25
68	CDP-alcohol phosphatidyltransferase activity	1	8.01E-07	3	26	11.54	5	5785	0.09
68	zinc ion transport	1	2.79E-06	3	26	11.54	7	5785	0.13
68	phosphatidylcholine biosynthetic process	1	1.11E-08	4	26	15.39	7	5785	0.13
68	phosphatidylcholine metabolic process	1	3.98E-08	4	26	15.39	9	5785	0.16
69	generation of precursor metabolites and energy	1	1.54E-05	8	23	34.79	311	5785	5.38
69	phosphatidylcholine biosynthetic process	1	1.90E-06	3	23	13.05	7	5785	0.13
69	phosphatidylcholine metabolic process	1	4.54E-06	3	23	13.05	9	5785	0.16
70	RNA metabolic process	1	3.81E-08	17	27	62.97	917	5785	15.86
70	RNA processing	1	1.08E-09	13	27	48.15	350	5785	6.06
70	organelle lumen	1	6.42E-12	19	27	70.38	736	5785	12.73
70	non-membrane-bound organelle	1	4.04E-10	19	27	70.38	927	5785	16.03
70	ribosome biogenesis and assembly	1	4.92E-22	21	27	77.78	321	5785	5.55
70	protein-RNA complex assembly	1	2.88E-04	5	27	18.52	130	5785	2.25
70	ribosome assembly	1	8.08E-06	5	27	18.52	62	5785	1.08
70	nuclear part	1	3.82E-10	19	27	70.38	924	5785	15.98
70	nuclear lumen	1	1.25E-14	19	27	70.38	524	5785	9.06
70	nucleolus	1	3.78E-18	17	27	62.97	226	5785	3.91
70	rRNA processing	1	7.92E-14	13	27	48.15	166	5785	2.87
70	ribosomal large subunit biogenesis and assembly	1	2.36E-10	8	27	29.63	63	5785	1.09
70	processing of 27S pre-rRNA	1	2.51E-05	3	27	11.12	13	5785	0.23
70	35S primary transcript processing	1	2.35E-05	5	27	18.52	77	5785	1.34
70	snoRNA binding	1	2.75E-04	3	27	11.12	28	5785	0.49
70	processing of 20S pre-rRNA	1	4.10E-05	4	27	14.82	43	5785	0.75
71	mitochondrial part	1	6.75E-05	16	72	22.23	437	5785	7.56
71	cell wall	1	1.93E-04	7	72	9.73	98	5785	1.70
71	carbohydrate metabolic process	1	1.82E-04	10	72	13.89	203	5785	3.51
71	organellar large ribosomal subunit	1	1.46E-05	6	72	8.34	44	5785	0.77
71	glucose transport	1	3.60E-05	3	72	4.17	6	5785	0.11
72	generation of precursor metabolites and energy	1	1.63E-06	11	36	30.56	311	5785	5.38
72	response to stress	1	7.00E-05	11	36	30.56	461	5785	7.97
72	carbohydrate metabolic process	1	2.79E-06	9	36	25	203	5785	3.51
72	hexose metabolic process	1	1.43E-04	5	36	13.89	83	5785	1.44
73	biosynthetic process	1	2.34E-06	15	27	55.56	916	5785	15.84
73	amine metabolic process	1	2.89E-12	13	27	48.15	219	5785	3.79
73	organic acid metabolic process	1	9.43E-12	14	27	51.86	303	5785	5.24
73	amine biosynthetic process	1	1.86E-14	12	27	44.45	111	5785	1.92
73	glutamine family amino acid metabolic process	1	4.10E-05	4	27	14.82	43	5785	0.75
73	glutamine family amino acid biosynthetic process	1	2.46E-04	3	27	11.12	27	5785	0.47
73	branched chain family amino acid metabolic process	1	4.88E-05	3	27	11.12	16	5785	0.28
73	arginine metabolic process	1	4.96E-07	4	27	14.82	15	5785	0.26
73	arginine biosynthetic process	1	1.06E-05	3	27	11.12	10	5785	0.18
75	monovalent inorganic cation transport	1	2.08E-04	3	23	13.05	30	5785	0.52
75	ATPase activity, coupled to transmembrane movement of ions, phosphorylative mechanism	1	1.94E-05	3	23	13.05	14	5785	0.25
75	primary active transporter activity	1	1.51E-04	3	23	13.05	27	5785	0.47
76	generation of precursor metabolites and energy	1	1.32E-04	8	30	26.67	311	5785	5.38
76	polysaccharide metabolic process	1	1.92E-04	4	30	13.34	57	5785	0.99
76	glucan metabolic process	1	4.72E-05	4	30	13.34	40	5785	0.70
76	glycogen metabolic process	1	1.28E-05	4	30	13.34	29	5785	0.51
76	energy reserve metabolic process	1	8.91E-07	5	30	16.67	36	5785	0.63
76	response to water	1	1.47E-05	3	30	10	10	5785	0.18
76	glucan biosynthetic process	1	1.35E-04	3	30	10	20	5785	0.35
76	glycogen biosynthetic process	1	2.68E-05	3	30	10	12	5785	0.21
77	nucleic acid binding	1	3.82E-05	13	43	30.24	496	5785	8.58
77	RNA metabolic process	1	1.22E-08	23	43	53.49	917	5785	15.86
77	RNA processing	1	4.50E-15	21	43	48.84	350	5785	6.06
77	RNA binding	1	5.91E-09	13	43	30.24	231	5785	4
77	organelle lumen	1	1.74E-13	26	43	60.47	736	5785	12.73
77	non-membrane-bound organelle	1	4.76E-12	27	43	62.80	927	5785	16.03
77	ribosome biogenesis and assembly	1	1.49E-22	26	43	60.47	321	5785	5.55
77	protein-RNA complex assembly	1	4.04E-05	7	43	16.28	130	5785	2.25
77	ribosome assembly	1	2.74E-07	7	43	16.28	62	5785	1.08
77	nuclear part	1	4.60E-13	28	43	65.12	924	5785	15.98
77	nuclear lumen	1	6.30E-16	25	43	58.14	524	5785	9.06
77	nucleolus	1	1.97E-23	24	43	55.82	226	5785	3.91
77	rRNA processing	1	7.83E-19	19	43	44.19	166	5785	2.87
77	ribosomal large subunit biogenesis and assembly	1	1.62E-11	10	43	23.26	63	5785	1.09
77	processing of 27S pre-rRNA	1	1.80E-06	4	43	9.31	13	5785	0.23
77	nucleolar part	1	9.31E-05	6	43	13.96	102	5785	1.77
77	35S primary transcript processing	1	6.78E-08	8	43	18.61	77	5785	1.34
77	ribosomal large subunit assembly and maintenance	1	3.74E-07	6	43	13.96	40	5785	0.70
77	processing of 20S pre-rRNA	1	2.65E-04	4	43	9.31	43	5785	0.75
77	rRNA binding	1	5.28E-11	6	43	13.96	11	5785	0.20
78	response to stimulus	1	3.77E-07	21	53	39.63	710	5785	12.28
78	cell wall	1	2.02E-12	13	53	24.53	98	5785	1.70
78	cell division	1	5.23E-17	24	53	45.29	320	5785	5.54
78	reproduction	1	2.29E-16	23	53	43.40	303	5785	5.24
78	response to chemical stimulus	1	6.46E-11	19	53	35.85	346	5785	5.99
78	site of polarized growth	1	6.59E-06	9	53	16.99	149	5785	2.58
78	cell projection	1	2.74E-06	6	53	11.33	45	5785	0.78
78	mating projection tip	1	4.89E-07	6	53	11.33	34	5785	0.59
78	cell morphogenesis	1	1.38E-06	12	53	22.65	244	5785	4.22
78	cell communication	1	1.40E-04	9	53	16.99	219	5785	3.79
78	signal transducer activity	1	1.55E-04	5	53	9.44	57	5785	0.99
78	conjugation	1	3.55E-23	21	53	39.63	113	5785	1.96
78	response to pheromone during conjugation with cellular fusion	1	3.84E-14	12	53	22.65	56	5785	0.97
78	response to pheromone	1	1.30E-20	18	53	33.97	88	5785	1.53
78	cellular morphogenesis during conjugation	1	2.73E-05	4	53	7.55	20	5785	0.35
78	regulation of conjugation	1	8.09E-05	4	53	7.55	26	5785	0.45
78	cell-cell adhesion	1	2.46E-04	3	53	5.67	14	5785	0.25
78	receptor activity	1	7.96E-06	4	53	7.55	15	5785	0.26
78	cytogamy	1	7.17E-06	3	53	5.67	5	5785	0.09
78	cell projection biogenesis	1	3.94E-05	3	53	5.67	8	5785	0.14
78	transmembrane receptor activity	1	1.98E-06	4	53	7.55	11	5785	0.20
79	response to stimulus	1	4.18E-06	28	94	29.79	710	5785	12.28
79	cell wall	1	3.41E-06	10	94	10.64	98	5785	1.70
79	cell division	1	4.70E-14	28	94	29.79	320	5785	5.54
79	reproduction	1	9.56E-14	27	94	28.73	303	5785	5.24
79	response to chemical stimulus	1	1.89E-08	22	94	23.41	346	5785	5.99
79	growth	1	1.13E-05	11	94	11.71	137	5785	2.37
79	site of polarized growth	1	2.51E-05	11	94	11.71	149	5785	2.58
79	cell projection	1	1.58E-09	10	94	10.64	45	5785	0.78
79	mating projection tip	1	4.62E-08	8	94	8.52	34	5785	0.59
79	cell morphogenesis	1	1.21E-09	20	94	21.28	244	5785	4.22
79	cell communication	1	1.96E-04	12	94	12.77	219	5785	3.79
79	signal transducer activity	1	1.82E-08	10	94	10.64	57	5785	0.99
79	cell growth	1	3.54E-05	9	94	9.58	102	5785	1.77
79	filamentous growth	1	1.83E-05	9	94	9.58	94	5785	1.63
79	conjugation	1	4.83E-16	20	94	21.28	113	5785	1.96
79	response to pheromone during conjugation with cellular fusion	1	2.17E-07	9	94	9.58	56	5785	0.97
79	response to pheromone	1	1.12E-15	18	94	19.15	88	5785	1.53
79	cellular morphogenesis during conjugation	1	5.06E-07	6	94	6.39	20	5785	0.35
79	cell wall organization and biogenesis	1	1.82E-06	14	94	14.90	190	5785	3.29
79	signal transduction during filamentous growth	1	8.02E-05	3	94	3.20	6	5785	0.11
79	plasma membrane part	1	5.23E-06	8	94	8.52	61	5785	1.06
79	cell wall polysaccharide biosynthetic process (sensu Fungi)	1	1.32E-04	4	94	4.26	17	5785	0.30
79	receptor activity	1	6.97E-08	6	94	6.39	15	5785	0.26
79	integral to plasma membrane	1	5.51E-06	6	94	6.39	29	5785	0.51
79	cytogamy	1	4.06E-05	3	94	3.20	5	5785	0.09
79	cell projection biogenesis	1	2.19E-04	3	94	3.20	8	5785	0.14
79	transmembrane receptor activity	1	6.78E-09	6	94	6.39	11	5785	0.20
80	RNA metabolic process	1	1.12E-05	16	33	48.49	917	5785	15.86
80	RNA processing	1	1.97E-06	11	33	33.34	350	5785	6.06
80	RNA binding	1	3.34E-05	8	33	24.25	231	5785	4
80	organelle lumen	1	1.02E-04	13	33	39.40	736	5785	12.73
80	non-membrane-bound organelle	1	1.30E-05	16	33	48.49	927	5785	16.03
80	ribosome biogenesis and assembly	1	3.39E-22	23	33	69.70	321	5785	5.55
80	nuclear part	1	2.62E-04	14	33	42.43	924	5785	15.98
80	nuclear lumen	1	2.50E-06	13	33	39.40	524	5785	9.06
80	nucleolus	1	1.00E-10	13	33	39.40	226	5785	3.91
80	rRNA processing	1	8.74E-10	11	33	33.34	166	5785	2.87
80	nucleolar part	1	2.48E-04	5	33	15.16	102	5785	1.77
80	ribosome export from nucleus	1	3.16E-04	3	33	9.10	24	5785	0.42
80	small nucleolar ribonucleoprotein complex	1	2.80E-04	4	33	12.13	57	5785	0.99
80	snoRNA binding	1	1.63E-05	4	33	12.13	28	5785	0.49
80	processing of 20S pre-rRNA	1	9.26E-05	4	33	12.13	43	5785	0.75
80	rRNA binding	1	2.71E-05	3	33	9.10	11	5785	0.20
83	generation of precursor metabolites and energy	1	6.50E-07	10	27	37.04	311	5785	5.38
83	carbohydrate metabolic process	1	2.50E-06	8	27	29.63	203	5785	3.51
83	energy reserve metabolic process	1	2.00E-05	4	27	14.82	36	5785	0.63
84	RNA metabolic process	1	8.03E-10	36	81	44.45	917	5785	15.86
84	RNA processing	1	5.53E-14	27	81	33.34	350	5785	6.06
84	organelle lumen	1	1.30E-17	42	81	51.86	736	5785	12.73
84	non-membrane-bound organelle	1	3.60E-13	41	81	50.62	927	5785	16.03
84	ribosome biogenesis and assembly	1	5.73E-45	51	81	62.97	321	5785	5.55
84	protein-RNA complex assembly	1	1.89E-07	12	81	14.82	130	5785	2.25
84	ribosome assembly	1	9.80E-09	10	81	12.35	62	5785	1.08
84	nuclear part	1	5.56E-14	42	81	51.86	924	5785	15.98
84	nuclear lumen	1	2.40E-23	42	81	51.86	524	5785	9.06
84	RNA modification	1	2.67E-04	6	81	7.41	65	5785	1.13
84	nucleolus	1	1.47E-31	37	81	45.68	226	5785	3.91
84	rRNA processing	1	1.68E-22	27	81	33.34	166	5785	2.87
84	ribosomal large subunit biogenesis and assembly	1	3.20E-18	17	81	20.99	63	5785	1.09
84	processing of 27S pre-rRNA	1	2.32E-05	4	81	4.94	13	5785	0.23
84	nucleolar part	1	1.23E-06	10	81	12.35	102	5785	1.77
84	ribosome export from nucleus	1	1.64E-05	5	81	6.18	24	5785	0.42
84	ribosomal large subunit export from nucleus	1	2.09E-04	3	81	3.71	9	5785	0.16
84	35S primary transcript processing	1	8.44E-08	10	81	12.35	77	5785	1.34
84	RNA helicase activity	1	2.19E-05	6	81	7.41	42	5785	0.73
84	ribosomal large subunit assembly and maintenance	1	2.53E-09	9	81	11.12	40	5785	0.70
84	processing of 20S pre-rRNA	1	2.16E-10	10	81	12.35	43	5785	0.75
84	rRNA binding	1	1.09E-05	4	81	4.94	11	5785	0.20
84	rRNA primary transcript binding	1	1.77E-07	4	81	4.94	5	5785	0.09
85	RNA metabolic process	1	5.07E-16	23	26	88.47	917	5785	15.86
85	RNA processing	1	2.54E-15	17	26	65.39	350	5785	6.06
85	organelle lumen	1	2.16E-12	19	26	73.08	736	5785	12.73
85	non-membrane-bound organelle	1	1.96E-08	17	26	65.39	927	5785	16.03
85	ribosome biogenesis and assembly	1	1.43E-24	22	26	84.62	321	5785	5.55
85	ribosome assembly	1	1.50E-04	4	26	15.39	62	5785	1.08
85	nuclear part	1	8.56E-12	20	26	76.93	924	5785	15.98
85	nuclear lumen	1	4.05E-15	19	26	73.08	524	5785	9.06
85	nucleolus	1	6.54E-17	16	26	61.54	226	5785	3.91
85	rRNA processing	1	6.65E-21	17	26	65.39	166	5785	2.87
85	nucleolar part	1	2.15E-07	7	26	26.93	102	5785	1.77
85	35S primary transcript processing	1	8.76E-10	8	26	30.77	77	5785	1.34
85	transcription from RNA polymerase I promoter	1	2.73E-04	3	26	11.54	29	5785	0.51
85	RNA polymerase complex	1	9.29E-06	4	26	15.39	31	5785	0.54
85	DNA-directed RNA polymerase III complex	1	5.26E-05	3	26	11.54	17	5785	0.30
85	DNA-directed RNA polymerase I complex	1	2.84E-05	3	26	11.54	14	5785	0.25
85	processing of 20S pre-rRNA	1	1.05E-06	5	26	19.24	43	5785	0.75
86	lipid metabolic process	1	1.02E-04	8	38	21.06	232	5785	4.02
86	phospholipid metabolic process	1	9.13E-08	8	38	21.06	91	5785	1.58
86	membrane lipid metabolic process	1	7.39E-07	8	38	21.06	119	5785	2.06
86	lipid biosynthetic process	1	1.08E-05	7	38	18.43	121	5785	2.10
86	phospholipid biosynthetic process	1	3.19E-08	7	38	18.43	52	5785	0.90
86	membrane lipid biosynthetic process	1	2.89E-07	7	38	18.43	71	5785	1.23
86	glycerophospholipid metabolic process	1	1.36E-06	6	38	15.79	56	5785	0.97
86	glycerophospholipid biosynthetic process	1	2.62E-06	5	38	13.16	35	5785	0.61
86	phosphatidylcholine biosynthetic process	1	8.99E-06	3	38	7.90	7	5785	0.13
86	phosphatidylcholine metabolic process	1	2.14E-05	3	38	7.90	9	5785	0.16
87	cytoskeleton	1	8.75E-05	8	42	19.05	204	5785	3.53
87	spindle	1	3.19E-04	5	42	11.91	84	5785	1.46
87	motor activity	1	2.25E-04	3	42	7.15	17	5785	0.30
88	RNA metabolic process	1	2.83E-04	16	41	39.03	917	5785	15.86
88	RNA processing	1	1.20E-04	10	41	24.40	350	5785	6.06
88	ribosome biogenesis and assembly	1	1.28E-06	12	41	29.27	321	5785	5.55
88	nuclear lumen	1	1.83E-04	12	41	29.27	524	5785	9.06
88	rRNA processing	1	1.65E-05	8	41	19.52	166	5785	2.87
89	generation of precursor metabolites and energy	1	3.18E-06	9	25	36	311	5785	5.38
89	carbohydrate metabolic process	1	1.30E-06	8	25	32	203	5785	3.51
89	transferase activity, transferring hexosyl groups	1	2.82E-04	4	25	16	76	5785	1.32
89	energy reserve metabolic process	1	3.40E-07	5	25	20	36	5785	0.63
89	carbohydrate biosynthetic process	1	1.73E-04	4	25	16	67	5785	1.16
89	trehalose metabolic process	1	2.47E-06	3	25	12	7	5785	0.13
89	disaccharide metabolic process	1	8.39E-06	3	25	12	10	5785	0.18
89	UDP-glycosyltransferase activity	1	1.36E-04	3	25	12	24	5785	0.42
89	glucosyltransferase activity	1	3.14E-05	3	25	12	15	5785	0.26
91	RNA metabolic process	1	1.07E-04	17	42	40.48	917	5785	15.86
91	RNA processing	1	1.49E-04	10	42	23.81	350	5785	6.06
91	ribosome biogenesis and assembly	1	1.17E-05	11	42	26.20	321	5785	5.55
91	ribonucleoprotein complex	1	4.22E-05	13	42	30.96	514	5785	8.89
91	transcription corepressor activity	1	2.25E-04	3	42	7.15	17	5785	0.30
91	regulation of transcription, mating-type specific	1	1.22E-05	3	42	7.15	7	5785	0.13
92	generation of precursor metabolites and energy	1	4.25E-05	8	26	30.77	311	5785	5.38
93	generation of precursor metabolites and energy	1	7.69E-05	8	28	28.58	311	5785	5.38
93	carbohydrate metabolic process	1	3.40E-06	8	28	28.58	203	5785	3.51
93	glucose metabolic process	1	2.02E-04	4	28	14.29	62	5785	1.08
93	carbohydrate catabolic process	1	1.45E-04	4	28	14.29	57	5785	0.99
93	energy reserve metabolic process	1	2.33E-05	4	28	14.29	36	5785	0.63
94	generation of precursor metabolites and energy	1	1.29E-05	9	29	31.04	311	5785	5.38
94	carbohydrate metabolic process	1	4.55E-06	8	29	27.59	203	5785	3.51
94	trehalose metabolic process	1	3.91E-06	3	29	10.35	7	5785	0.13
94	disaccharide metabolic process	1	1.33E-05	3	29	10.35	10	5785	0.18
96	RNA metabolic process	1	6.38E-05	10	17	58.83	917	5785	15.86
96	RNA processing	1	7.70E-09	10	17	58.83	350	5785	6.06
96	organelle lumen	1	7.88E-07	11	17	64.71	736	5785	12.73
96	non-membrane-bound organelle	1	5.39E-08	13	17	76.48	927	5785	16.03
96	ribosome biogenesis and assembly	1	9.11E-20	16	17	94.12	321	5785	5.55
96	nuclear part	1	7.96E-06	11	17	64.71	924	5785	15.98
96	nuclear lumen	1	2.28E-08	11	17	64.71	524	5785	9.06
96	nucleolus	1	2.56E-12	11	17	64.71	226	5785	3.91
96	rRNA processing	1	4.73E-12	10	17	58.83	166	5785	2.87
96	ribosomal large subunit biogenesis and assembly	1	2.73E-05	4	17	23.53	63	5785	1.09
96	35S primary transcript processing	1	2.00E-06	5	17	29.42	77	5785	1.34
96	RNA helicase activity	1	2.25E-04	3	17	17.65	42	5785	0.73
97	generation of precursor metabolites and energy	1	2.82E-06	10	31	32.26	311	5785	5.38
97	carbohydrate metabolic process	1	7.88E-06	8	31	25.81	203	5785	3.51
97	energy reserve metabolic process	1	3.53E-05	4	31	12.91	36	5785	0.63
98	nucleic acid binding	1	2.55E-05	12	36	33.34	496	5785	8.58
98	RNA metabolic process	1	6.58E-09	21	36	58.34	917	5785	15.86
98	RNA processing	1	3.99E-12	17	36	47.23	350	5785	6.06
98	RNA binding	1	6.62E-09	12	36	33.34	231	5785	4
98	organelle lumen	1	4.30E-15	25	36	69.45	736	5785	12.73
98	non-membrane-bound organelle	1	1.13E-10	23	36	63.89	927	5785	16.03
98	ribosome biogenesis and assembly	1	6.53E-31	29	36	80.56	321	5785	5.55
98	protein-RNA complex assembly	1	1.19E-05	7	36	19.45	130	5785	2.25
98	ribosome assembly	1	7.51E-08	7	36	19.45	62	5785	1.08
98	nuclear part	1	9.26E-13	25	36	69.45	924	5785	15.98
98	nuclear lumen	1	1.14E-18	25	36	69.45	524	5785	9.06
98	nucleolus	1	1.98E-24	23	36	63.89	226	5785	3.91
98	rRNA processing	1	4.55E-16	16	36	44.45	166	5785	2.87
98	ribosomal large subunit biogenesis and assembly	1	8.92E-11	9	36	25	63	5785	1.09
98	nucleolar part	1	2.36E-06	7	36	19.45	102	5785	1.77
98	snoRNA binding	1	2.33E-05	4	36	11.12	28	5785	0.49
98	ribosomal large subunit assembly and maintenance	1	1.24E-07	6	36	16.67	40	5785	0.70
98	processing of 20S pre-rRNA	1	5.35E-09	7	36	19.45	43	5785	0.75
98	rRNA binding	1	3.15E-09	5	36	13.89	11	5785	0.20
100	nucleic acid binding	1	2.35E-04	14	57	24.57	496	5785	8.58
100	RNA metabolic process	1	2.78E-12	32	57	56.15	917	5785	15.86
100	RNA processing	1	1.87E-17	26	57	45.62	350	5785	6.06
100	RNA binding	1	2.40E-07	13	57	22.81	231	5785	4
100	organelle lumen	1	2.34E-21	38	57	66.67	736	5785	12.73
100	non-membrane-bound organelle	1	6.58E-20	40	57	70.18	927	5785	16.03
100	ribosome biogenesis and assembly	1	5.70E-47	45	57	78.95	321	5785	5.55
100	protein-RNA complex assembly	1	4.09E-07	10	57	17.55	130	5785	2.25
100	ribosome assembly	1	6.16E-09	9	57	15.79	62	5785	1.08
100	nuclear part	1	7.13E-19	39	57	68.43	924	5785	15.98
100	nuclear lumen	1	8.25E-27	38	57	66.67	524	5785	9.06
100	nucleolus	1	2.47E-39	37	57	64.92	226	5785	3.91
100	rRNA processing	1	6.27E-26	26	57	45.62	166	5785	2.87
100	ribosomal large subunit biogenesis and assembly	1	1.39E-14	13	57	22.81	63	5785	1.09
100	processing of 27S pre-rRNA	1	1.14E-09	6	57	10.53	13	5785	0.23
100	nucleolar part	1	5.14E-07	9	57	15.79	102	5785	1.77
100	ribosome export from nucleus	1	7.77E-05	4	57	7.02	24	5785	0.42
100	ribosomal large subunit export from nucleus	1	7.31E-05	3	57	5.27	9	5785	0.16
100	35S primary transcript processing	1	2.51E-09	10	57	17.55	77	5785	1.34
100	small nucleolar ribonucleoprotein complex	1	1.72E-05	6	57	10.53	57	5785	0.99
100	snoRNA binding	1	6.42E-06	5	57	8.78	28	5785	0.49
100	ribosomal large subunit assembly and maintenance	1	2.07E-06	6	57	10.53	40	5785	0.70
100	RNA-dependent ATPase activity	1	1.45E-04	4	57	7.02	28	5785	0.49
100	processing of 20S pre-rRNA	1	1.51E-07	7	57	12.29	43	5785	0.75
100	rRNA binding	1	3.43E-08	5	57	8.78	11	5785	0.20
101	oxidoreductase activity	1	5.86E-06	10	39	25.65	261	5785	4.52
101	biosynthetic process	1	4.47E-08	21	39	53.85	916	5785	15.84
101	amine metabolic process	1	5.64E-19	20	39	51.29	219	5785	3.79
101	organic acid metabolic process	1	2.70E-20	23	39	58.98	303	5785	5.24
101	lyase activity	1	1.88E-04	5	39	12.83	81	5785	1.41
101	amine biosynthetic process	1	6.61E-20	17	39	43.59	111	5785	1.92
101	glutamine family amino acid metabolic process	1	9.13E-14	10	39	25.65	43	5785	0.75
101	glutamine family amino acid biosynthetic process	1	4.32E-16	10	39	25.65	27	5785	0.47
101	aspartate family amino acid metabolic process	1	2.15E-04	4	39	10.26	45	5785	0.78
101	sulfur utilization	1	3.60E-07	4	39	10.26	10	5785	0.18
101	arginine metabolic process	1	5.19E-17	9	39	23.08	15	5785	0.26
101	nonprotein amino acid metabolic process	1	1.32E-09	5	39	12.83	9	5785	0.16
101	nonprotein amino acid biosynthetic process	1	5.59E-06	3	39	7.70	6	5785	0.11
101	arginine biosynthetic process	1	1.06E-19	9	39	23.08	10	5785	0.18
101	ornithine metabolic process	1	2.62E-08	4	39	10.26	6	5785	0.11
101	carbon-nitrogen ligase activity, with glutamine as amido-N-donor	1	3.29E-05	3	39	7.70	10	5785	0.18
102	generation of precursor metabolites and energy	1	3.47E-07	14	52	26.93	311	5785	5.38
102	mitochondrial membrane part	1	2.02E-05	7	52	13.47	96	5785	1.66
102	electron transport	1	1.73E-04	4	52	7.70	32	5785	0.56
102	oxidative phosphorylation	1	2.45E-06	6	52	11.54	45	5785	0.78
102	vacuole	1	4.70E-05	9	52	17.31	194	5785	3.36
102	carbohydrate metabolic process	1	9.89E-06	10	52	19.24	203	5785	3.51
102	response to water	1	7.86E-05	3	52	5.77	10	5785	0.18
103	biosynthetic process	1	1.38E-14	20	22	90.91	916	5785	15.84
103	non-membrane-bound organelle	1	1.75E-14	20	22	90.91	927	5785	16.03
103	macromolecule biosynthetic process	1	6.82E-19	20	22	90.91	558	5785	9.65
103	translation	1	1.84E-22	20	22	90.91	372	5785	6.44
103	ribonucleoprotein complex	1	1.30E-19	20	22	90.91	514	5785	8.89
103	ribosome	1	2.44E-23	20	22	90.91	337	5785	5.83
103	small ribosomal subunit	1	1.01E-06	6	22	27.28	95	5785	1.65
103	structural constituent of ribosome	1	4.72E-25	19	22	86.37	216	5785	3.74
103	cytosol	1	1.49E-23	20	22	90.91	329	5785	5.69
103	cytosolic part	1	2.19E-26	19	22	86.37	185	5785	3.20
103	eukaryotic 48S initiation complex	1	7.73E-08	6	22	27.28	62	5785	1.08
103	large ribosomal subunit	1	9.44E-17	13	22	59.10	131	5785	2.27
103	cytosolic large ribosomal subunit (sensu Eukaryota)	1	3.55E-19	13	22	59.10	87	5785	1.51
103	protein tag	1	3.95E-06	3	22	13.64	9	5785	0.16
104	response to drug	1	1.08E-04	6	38	15.79	119	5785	2.06
104	amine metabolic process	1	7.28E-09	12	38	31.58	219	5785	3.79
104	organic acid metabolic process	1	2.72E-07	12	38	31.58	303	5785	5.24
104	sulfur metabolic process	1	1.56E-07	7	38	18.43	65	5785	1.13
104	sulfur amino acid metabolic process	1	4.99E-05	4	38	10.53	32	5785	0.56
104	amine biosynthetic process	1	2.60E-08	9	38	23.69	111	5785	1.92
104	glutamine family amino acid metabolic process	1	2.72E-07	6	38	15.79	43	5785	0.75
104	glutamine family amino acid biosynthetic process	1	1.42E-08	6	38	15.79	27	5785	0.47
104	aspartate family amino acid metabolic process	1	1.94E-04	4	38	10.53	45	5785	0.78
104	sulfur utilization	1	2.29E-09	5	38	13.16	10	5785	0.18
104	oxidoreductase activity, acting on sulfur group of donors	1	7.15E-05	3	38	7.90	13	5785	0.23
104	methionine metabolic process	1	1.28E-05	4	38	10.53	23	5785	0.40
104	arginine metabolic process	1	2.55E-10	6	38	15.79	15	5785	0.26
104	nonprotein amino acid metabolic process	1	2.14E-05	3	38	7.90	9	5785	0.16
104	arginine biosynthetic process	1	1.10E-11	6	38	15.79	10	5785	0.18
105	RNA metabolic process	1	1.51E-09	21	34	61.77	917	5785	15.86
105	RNA processing	1	1.87E-11	16	34	47.06	350	5785	6.06
105	organelle lumen	1	9.70E-19	27	34	79.42	736	5785	12.73
105	non-membrane-bound organelle	1	4.20E-16	27	34	79.42	927	5785	16.03
105	ribosome biogenesis and assembly	1	2.17E-30	28	34	82.36	321	5785	5.55
105	nuclear part	1	3.86E-16	27	34	79.42	924	5785	15.98
105	nuclear lumen	1	1.09E-22	27	34	79.42	524	5785	9.06
105	nucleolus	1	7.99E-31	26	34	76.48	226	5785	3.91
105	rRNA processing	1	1.44E-16	16	34	47.06	166	5785	2.87
105	ribosomal large subunit biogenesis and assembly	1	5.06E-11	9	34	26.48	63	5785	1.09
105	processing of 27S pre-rRNA	1	5.10E-05	3	34	8.83	13	5785	0.23
105	nucleolar part	1	1.57E-06	7	34	20.59	102	5785	1.77
105	ribosome export from nucleus	1	9.73E-06	4	34	11.77	24	5785	0.42
105	protein export from nucleus	1	2.04E-04	4	34	11.77	51	5785	0.89
105	ribosomal large subunit export from nucleus	1	1.52E-05	3	34	8.83	9	5785	0.16
105	35S primary transcript processing	1	9.35E-09	8	34	23.53	77	5785	1.34
105	snoRNA binding	1	4.61E-07	5	34	14.71	28	5785	0.49
105	helicase activity	1	1.02E-04	5	34	14.71	82	5785	1.42
105	RNA helicase activity	1	3.76E-06	5	34	14.71	42	5785	0.73
105	processing of 20S pre-rRNA	1	4.24E-06	5	34	14.71	43	5785	0.75
106	structural constituent of cytoskeleton	1	1.24E-04	4	30	13.34	51	5785	0.89
106	DNA replication	1	1.19E-06	7	30	23.34	112	5785	1.94
106	replication fork	1	1.74E-06	5	30	16.67	41	5785	0.71
106	DNA strand elongation	1	1.47E-05	4	30	13.34	30	5785	0.52
106	DNA-dependent DNA replication	1	5.62E-06	6	30	20	91	5785	1.58
106	lagging strand elongation	1	2.69E-06	4	30	13.34	20	5785	0.35
106	replisome	1	8.15E-05	3	30	10	17	5785	0.30
106	nuclear replication fork	1	2.08E-04	3	30	10	23	5785	0.40
106	DNA-directed DNA polymerase activity	1	1.15E-04	3	30	10	19	5785	0.33
107	generation of precursor metabolites and energy	1	2.80E-05	15	83	18.08	311	5785	5.38
107	carbohydrate metabolic process	1	2.72E-05	12	83	14.46	203	5785	3.51
107	carbohydrate catabolic process	1	1.47E-04	6	83	7.23	57	5785	0.99
107	carbohydrate transport	1	1.32E-08	8	83	9.64	33	5785	0.58
107	hexose transport	1	7.96E-07	6	83	7.23	24	5785	0.42
107	sugar transporter activity	1	6.04E-07	6	83	7.23	23	5785	0.40
107	glucose transporter activity	1	1.03E-04	4	83	4.82	18	5785	0.32
109	vacuole fusion, non-autophagic	1	1.53E-04	3	26	11.54	24	5785	0.42
109	acid phosphatase activity	1	8.01E-07	3	26	11.54	5	5785	0.09
110	biosynthetic process	1	8.76E-06	13	23	56.53	916	5785	15.84
110	non-membrane-bound organelle	1	1.35E-08	16	23	69.57	927	5785	16.03
110	macromolecule biosynthetic process	1	2.52E-08	13	23	56.53	558	5785	9.65
110	translation	1	2.98E-09	12	23	52.18	372	5785	6.44
110	ribosome biogenesis and assembly	1	9.62E-09	11	23	47.83	321	5785	5.55
110	protein-RNA complex assembly	1	1.29E-04	5	23	21.74	130	5785	2.25
110	ribosome assembly	1	3.48E-06	5	23	21.74	62	5785	1.08
110	ribonucleoprotein complex	1	6.22E-10	14	23	60.87	514	5785	8.89
110	ribosome	1	9.53E-10	12	23	52.18	337	5785	5.83
110	small ribosomal subunit	1	5.10E-08	7	23	30.44	95	5785	1.65
110	structural constituent of ribosome	1	5.11E-12	12	23	52.18	216	5785	3.74
110	ribosomal small subunit biogenesis and assembly	1	1.88E-10	6	23	26.09	23	5785	0.40
110	ribosomal small subunit assembly and maintenance	1	1.33E-07	4	23	17.40	13	5785	0.23
110	cytosol	1	3.52E-11	13	23	56.53	329	5785	5.69
110	cytosolic part	1	2.08E-14	13	23	56.53	185	5785	3.20
110	nucleolus	1	1.92E-04	6	23	26.09	226	5785	3.91
110	rRNA processing	1	2.35E-06	7	23	30.44	166	5785	2.87
110	nucleolar part	1	4.04E-05	5	23	21.74	102	5785	1.77
110	eukaryotic 48S initiation complex	1	2.46E-09	7	23	30.44	62	5785	1.08
110	ribosome export from nucleus	1	1.05E-04	3	23	13.05	24	5785	0.42
110	large ribosomal subunit	1	1.34E-04	5	23	21.74	131	5785	2.27
110	cytosolic large ribosomal subunit (sensu Eukaryota)	1	1.86E-05	5	23	21.74	87	5785	1.51
110	ribosomal small subunit export from nucleus	1	1.90E-06	3	23	13.05	7	5785	0.13
111	siderophore transport	1	7.48E-06	3	27	11.12	9	5785	0.16
112	sporulation	1	6.95E-05	9	90	10	116	5785	2.01
112	response to desiccation	1	1.93E-04	3	90	3.34	8	5785	0.14
112	glutathione transferase activity	1	1.22E-04	3	90	3.34	7	5785	0.13
113	cell wall	1	4.15E-05	5	24	20.84	98	5785	1.70
114	biosynthetic process	1	5.01E-10	14	16	87.50	916	5785	15.84
114	non-membrane-bound organelle	1	1.49E-08	13	16	81.25	927	5785	16.03
114	macromolecule biosynthetic process	1	5.19E-13	14	16	87.50	558	5785	9.65
114	translation	1	1.23E-13	13	16	81.25	372	5785	6.44
114	ribonucleoprotein complex	1	8.14E-12	13	16	81.25	514	5785	8.89
114	ribosome	1	3.40E-14	13	16	81.25	337	5785	5.83
114	small ribosomal subunit	1	1.17E-07	6	16	37.50	95	5785	1.65
114	structural constituent of ribosome	1	9.75E-17	13	16	81.25	216	5785	3.74
114	cytosol	1	2.49E-14	13	16	81.25	329	5785	5.69
114	cytosolic part	1	1.24E-17	13	16	81.25	185	5785	3.20
114	eukaryotic 48S initiation complex	1	8.72E-09	6	16	37.50	62	5785	1.08
114	large ribosomal subunit	1	2.51E-08	7	16	43.75	131	5785	2.27
114	cytosolic large ribosomal subunit (sensu Eukaryota)	1	1.40E-09	7	16	43.75	87	5785	1.51
115	di-, tri-valent inorganic cation transporter activity	1	2.16E-04	3	18	16.67	39	5785	0.68
115	transition metal ion transporter activity	1	1.08E-04	3	18	16.67	31	5785	0.54
115	iron ion transport	1	2.01E-05	3	18	16.67	18	5785	0.32
115	iron ion transporter activity	1	5.47E-06	3	18	16.67	12	5785	0.21
115	siderophore transport	1	8.19E-09	4	18	22.23	9	5785	0.16
115	siderophore-iron transport	1	5.03E-07	3	18	16.67	6	5785	0.11
117	lipid metabolic process	1	4.21E-06	10	42	23.81	232	5785	4.02
117	phospholipid metabolic process	1	2.09E-07	8	42	19.05	91	5785	1.58
117	membrane lipid metabolic process	1	1.23E-07	9	42	21.43	119	5785	2.06
117	lipid biosynthetic process	1	2.09E-04	6	42	14.29	121	5785	2.10
117	phospholipid biosynthetic process	1	1.61E-06	6	42	14.29	52	5785	0.90
117	membrane lipid biosynthetic process	1	1.02E-05	6	42	14.29	71	5785	1.23
117	glycerophospholipid metabolic process	1	2.51E-06	6	42	14.29	56	5785	0.97
117	glycerophospholipid biosynthetic process	1	1.40E-07	6	42	14.29	35	5785	0.61
117	phosphatidylcholine biosynthetic process	1	1.22E-05	3	42	7.15	7	5785	0.13
117	phosphatidylcholine metabolic process	1	2.90E-05	3	42	7.15	9	5785	0.16
118	biosynthetic process	1	9.02E-15	19	20	95	916	5785	15.84
118	non-membrane-bound organelle	1	1.13E-14	19	20	95	927	5785	16.03
118	macromolecule biosynthetic process	1	6.94E-19	19	20	95	558	5785	9.65
118	translation	1	2.76E-22	19	20	95	372	5785	6.44
118	ribosome assembly	1	5.10E-05	4	20	20	62	5785	1.08
118	ribonucleoprotein complex	1	1.43E-19	19	20	95	514	5785	8.89
118	ribosome	1	4.05E-23	19	20	95	337	5785	5.83
118	small ribosomal subunit	1	4.21E-10	8	20	40	95	5785	1.65
118	structural constituent of ribosome	1	6.55E-27	19	20	95	216	5785	3.74
118	ribosomal small subunit biogenesis and assembly	1	5.99E-05	3	20	15	23	5785	0.40
118	ribosomal small subunit assembly and maintenance	1	9.89E-06	3	20	15	13	5785	0.23
118	cytosol	1	2.54E-23	19	20	95	329	5785	5.69
118	cytosolic part	1	3.01E-28	19	20	95	185	5785	3.20
118	eukaryotic 48S initiation complex	1	1.24E-11	8	20	40	62	5785	1.08
118	large ribosomal subunit	1	7.44E-14	11	20	55	131	5785	2.27
118	cytosolic large ribosomal subunit (sensu Eukaryota)	1	7.00E-16	11	20	55	87	5785	1.51
120	translation	1	8.00E-05	8	24	33.34	372	5785	6.44
120	ribonucleoprotein complex	1	1.75E-05	10	24	41.67	514	5785	8.89
120	ribosome	1	3.94E-05	8	24	33.34	337	5785	5.83
120	structural constituent of ribosome	1	1.46E-06	8	24	33.34	216	5785	3.74
120	cytosol	1	3.41E-06	9	24	37.50	329	5785	5.69
120	cytosolic part	1	2.49E-08	9	24	37.50	185	5785	3.20
120	large ribosomal subunit	1	1.66E-04	5	24	20.84	131	5785	2.27
120	cytosolic large ribosomal subunit (sensu Eukaryota)	1	2.33E-05	5	24	20.84	87	5785	1.51
122	RNA metabolic process	1	2.36E-06	14	24	58.34	917	5785	15.86
122	RNA processing	1	5.29E-07	10	24	41.67	350	5785	6.06
122	organelle lumen	1	1.39E-08	15	24	62.50	736	5785	12.73
122	non-membrane-bound organelle	1	1.11E-04	12	24	50	927	5785	16.03
122	ribosome biogenesis and assembly	1	1.56E-18	18	24	75	321	5785	5.55
122	protein-RNA complex assembly	1	1.11E-05	6	24	25	130	5785	2.25
122	ribosome assembly	1	1.37E-07	6	24	25	62	5785	1.08
122	nuclear part	1	3.18E-07	15	24	62.50	924	5785	15.98
122	nuclear lumen	1	1.13E-10	15	24	62.50	524	5785	9.06
122	nucleolus	1	4.05E-10	11	24	45.84	226	5785	3.91
122	rRNA processing	1	4.01E-10	10	24	41.67	166	5785	2.87
122	ribosomal large subunit biogenesis and assembly	1	8.03E-11	8	24	33.34	63	5785	1.09
122	ribosome export from nucleus	1	1.20E-04	3	24	12.50	24	5785	0.42
122	35S primary transcript processing	1	5.08E-07	6	24	25	77	5785	1.34
122	ribosomal large subunit assembly and maintenance	1	4.71E-07	5	24	20.84	40	5785	0.70
125	RNA metabolic process	1	1.05E-06	18	35	51.43	917	5785	15.86
125	RNA processing	1	3.25E-11	16	35	45.72	350	5785	6.06
125	organelle lumen	1	4.34E-12	22	35	62.86	736	5785	12.73
125	non-membrane-bound organelle	1	3.94E-09	21	35	60	927	5785	16.03
125	ribosome biogenesis and assembly	1	1.33E-31	29	35	82.86	321	5785	5.55
125	protein-RNA complex assembly	1	9.80E-06	7	35	20	130	5785	2.25
125	ribosome assembly	1	6.10E-08	7	35	20	62	5785	1.08
125	nuclear part	1	4.33E-10	22	35	62.86	924	5785	15.98
125	nuclear lumen	1	3.60E-15	22	35	62.86	524	5785	9.06
125	nucleolus	1	1.93E-18	19	35	54.29	226	5785	3.91
125	rRNA processing	1	2.59E-16	16	35	45.72	166	5785	2.87
125	ribosomal large subunit biogenesis and assembly	1	1.66E-12	10	35	28.58	63	5785	1.09
125	ribosome export from nucleus	1	1.10E-05	4	35	11.43	24	5785	0.42
125	35S primary transcript processing	1	4.34E-10	9	35	25.72	77	5785	1.34
125	RNA helicase activity	1	1.07E-04	4	35	11.43	42	5785	0.73
125	ribosomal large subunit assembly and maintenance	1	1.04E-07	6	35	17.15	40	5785	0.70
125	processing of 20S pre-rRNA	1	1.17E-04	4	35	11.43	43	5785	0.75
127	biosynthetic process	1	1.72E-07	18	32	56.25	916	5785	15.84
127	non-membrane-bound organelle	1	2.08E-07	18	32	56.25	927	5785	16.03
127	macromolecule biosynthetic process	1	6.11E-10	17	32	53.13	558	5785	9.65
127	translation	1	2.64E-09	14	32	43.75	372	5785	6.44
127	ribosome assembly	1	1.94E-05	5	32	15.63	62	5785	1.08
127	ribonucleoprotein complex	1	1.89E-08	15	32	46.88	514	5785	8.89
127	ribosome	1	7.19E-10	14	32	43.75	337	5785	5.83
127	small ribosomal subunit	1	6.21E-07	7	32	21.88	95	5785	1.65
127	structural constituent of ribosome	1	3.55E-11	13	32	40.63	216	5785	3.74
127	cytosol	1	3.60E-11	15	32	46.88	329	5785	5.69
127	cytosolic part	1	2.04E-13	14	32	43.75	185	5785	3.20
127	eukaryotic 48S initiation complex	1	3.13E-08	7	32	21.88	62	5785	1.08
127	large ribosomal subunit	1	6.71E-05	6	32	18.75	131	5785	2.27
127	cytosolic large ribosomal subunit (sensu Eukaryota)	1	6.44E-06	6	32	18.75	87	5785	1.51
127	regulation of translational fidelity	1	2.46E-05	3	32	9.38	11	5785	0.20
129	ion transporter activity	1	8.89E-06	6	21	28.58	145	5785	2.51
129	ion transport	1	3.62E-05	5	21	23.81	110	5785	1.91
129	transition metal ion transport	1	3.33E-07	5	21	23.81	43	5785	0.75
129	metal ion transport	1	1.40E-06	5	21	23.81	57	5785	0.99
129	metal ion homeostasis	1	7.08E-05	4	21	19.05	64	5785	1.11
129	di-, tri-valent inorganic cation transporter activity	1	2.01E-07	5	21	23.81	39	5785	0.68
129	transition metal ion transporter activity	1	6.04E-08	5	21	23.81	31	5785	0.54
129	metal ion transporter activity	1	6.78E-09	6	21	28.58	44	5785	0.77
129	iron ion transport	1	3.25E-05	3	21	14.29	18	5785	0.32
129	iron ion transporter activity	1	6.24E-08	4	21	19.05	12	5785	0.21
129	iron ion homeostasis	1	3.31E-06	4	21	19.05	30	5785	0.52
129	transition metal ion homeostasis	1	2.25E-05	4	21	19.05	48	5785	0.83
129	siderophore transport	1	1.60E-08	4	21	19.05	9	5785	0.16
131	biosynthetic process	1	3.75E-08	17	27	62.97	916	5785	15.84
131	non-membrane-bound organelle	1	4.04E-10	19	27	70.38	927	5785	16.03
131	macromolecule biosynthetic process	1	1.45E-11	17	27	62.97	558	5785	9.65
131	translation	1	1.80E-14	17	27	62.97	372	5785	6.44
131	ribonucleoprotein complex	1	8.75E-15	19	27	70.38	514	5785	8.89
131	ribosome	1	1.11E-16	18	27	66.67	337	5785	5.83
131	small ribosomal subunit	1	6.75E-09	8	27	29.63	95	5785	1.65
131	structural constituent of ribosome	1	1.73E-18	17	27	62.97	216	5785	3.74
131	ribosomal small subunit biogenesis and assembly	1	1.51E-04	3	27	11.12	23	5785	0.40
131	ribosomal small subunit assembly and maintenance	1	2.51E-05	3	27	11.12	13	5785	0.23
131	cytosol	1	2.29E-15	17	27	62.97	329	5785	5.69
131	cytosolic part	1	1.17E-19	17	27	62.97	185	5785	3.20
131	eukaryotic 48S initiation complex	1	2.07E-10	8	27	29.63	62	5785	1.08
131	large ribosomal subunit	1	3.95E-09	9	27	33.34	131	5785	2.27
131	cytosolic large ribosomal subunit (sensu Eukaryota)	1	9.71E-11	9	27	33.34	87	5785	1.51
131	protein tag	1	7.48E-06	3	27	11.12	9	5785	0.16
133	biosynthetic process	1	3.13E-19	26	28	92.86	916	5785	15.84
133	non-membrane-bound organelle	1	2.01E-17	25	28	89.29	927	5785	16.03
133	macromolecule biosynthetic process	1	7.19E-25	26	28	92.86	558	5785	9.65
133	translation	1	1.50E-29	26	28	92.86	372	5785	6.44
133	ribosome biogenesis and assembly	1	9.63E-05	8	28	28.58	321	5785	5.55
133	protein-RNA complex assembly	1	2.88E-05	6	28	21.43	130	5785	2.25
133	ribosome assembly	1	9.76E-06	5	28	17.86	62	5785	1.08
133	ribonucleoprotein complex	1	7.69E-24	25	28	89.29	514	5785	8.89
133	ribosome	1	1.60E-28	25	28	89.29	337	5785	5.83
133	small ribosomal subunit	1	1.28E-18	14	28	50	95	5785	1.65
133	structural constituent of ribosome	1	2.70E-31	24	28	85.72	216	5785	3.74
133	ribosomal small subunit biogenesis and assembly	1	1.69E-04	3	28	10.72	23	5785	0.40
133	ribosomal small subunit assembly and maintenance	1	2.81E-05	3	28	10.72	13	5785	0.23
133	cytosol	1	9.67E-27	24	28	85.72	329	5785	5.69
133	cytosolic part	1	5.30E-33	24	28	85.72	185	5785	3.20
133	eukaryotic 48S initiation complex	1	1.97E-21	14	28	50	62	5785	1.08
133	large ribosomal subunit	1	2.33E-10	10	28	35.72	131	5785	2.27
133	cytosolic large ribosomal subunit (sensu Eukaryota)	1	3.67E-12	10	28	35.72	87	5785	1.51
133	protein tag	1	8.37E-06	3	28	10.72	9	5785	0.16
134	generation of precursor metabolites and energy	1	1.75E-07	10	24	41.67	311	5785	5.38
134	carbohydrate metabolic process	1	1.23E-05	7	24	29.17	203	5785	3.51
136	membrane lipid metabolic process	1	5.48E-05	7	49	14.29	119	5785	2.06
136	membrane lipid biosynthetic process	1	2.54E-05	6	49	12.25	71	5785	1.23
136	glycerophospholipid metabolic process	1	9.77E-05	5	49	10.21	56	5785	0.97
136	glycerophospholipid biosynthetic process	1	1.96E-04	4	49	8.17	35	5785	0.61
137	biosynthetic process	1	5.20E-07	9	10	90	916	5785	15.84
137	non-membrane-bound organelle	1	5.78E-07	9	10	90	927	5785	16.03
137	macromolecule biosynthetic process	1	6.23E-09	9	10	90	558	5785	9.65
137	translation	1	1.62E-10	9	10	90	372	5785	6.44
137	ribonucleoprotein complex	1	2.98E-09	9	10	90	514	5785	8.89
137	ribosome	1	6.62E-11	9	10	90	337	5785	5.83
137	small ribosomal subunit	1	1.33E-05	4	10	40	95	5785	1.65
137	structural constituent of ribosome	1	1.16E-12	9	10	90	216	5785	3.74
137	cytosol	1	5.33E-11	9	10	90	329	5785	5.69
137	cytosolic part	1	2.81E-13	9	10	90	185	5785	3.20
137	eukaryotic 48S initiation complex	1	2.39E-06	4	10	40	62	5785	1.08
137	large ribosomal subunit	1	1.27E-06	5	10	50	131	5785	2.27
137	cytosolic large ribosomal subunit (sensu Eukaryota)	1	1.63E-07	5	10	50	87	5785	1.51
138	cytosol	1	1.59E-05	8	22	36.37	329	5785	5.69
138	cytosolic part	1	3.47E-06	7	22	31.82	185	5785	3.20
140	generation of precursor metabolites and energy	1	2.86E-05	6	13	46.16	311	5785	5.38
140	carbohydrate metabolic process	1	2.42E-06	6	13	46.16	203	5785	3.51
140	energy reserve metabolic process	1	6.07E-05	3	13	23.08	36	5785	0.63
141	generation of precursor metabolites and energy	1	2.82E-06	10	31	32.26	311	5785	5.38
141	carbohydrate metabolic process	1	6.97E-07	9	31	29.04	203	5785	3.51
141	carbohydrate catabolic process	1	2.19E-04	4	31	12.91	57	5785	0.99
141	response to oxidative stress	1	2.24E-05	5	31	16.13	66	5785	1.15
141	energy reserve metabolic process	1	3.53E-05	4	31	12.91	36	5785	0.63
142	glutamine family amino acid metabolic process	1	1.31E-05	3	7	42.86	43	5785	0.75
142	glutamine family amino acid biosynthetic process	1	3.14E-06	3	7	42.86	27	5785	0.47
142	arginine metabolic process	1	4.91E-07	3	7	42.86	15	5785	0.26
142	arginine biosynthetic process	1	1.30E-07	3	7	42.86	10	5785	0.18
143	RNA metabolic process	1	1.71E-05	12	21	57.15	917	5785	15.86
143	RNA processing	1	1.12E-07	10	21	47.62	350	5785	6.06
143	organelle lumen	1	1.27E-08	14	21	66.67	736	5785	12.73
143	non-membrane-bound organelle	1	2.22E-08	15	21	71.43	927	5785	16.03
143	ribosome biogenesis and assembly	1	1.45E-18	17	21	80.96	321	5785	5.55
143	nuclear part	1	2.47E-07	14	21	66.67	924	5785	15.98
143	nuclear lumen	1	1.36E-10	14	21	66.67	524	5785	9.06
143	nucleolus	1	5.42E-14	13	21	61.91	226	5785	3.91
143	rRNA processing	1	7.76E-11	10	21	47.62	166	5785	2.87
143	ribosomal large subunit biogenesis and assembly	1	2.32E-06	5	21	23.81	63	5785	1.09
143	35S primary transcript processing	1	6.31E-06	5	21	23.81	77	5785	1.34
143	helicase activity	1	1.87E-04	4	21	19.05	82	5785	1.42
143	RNA helicase activity	1	1.31E-05	4	21	19.05	42	5785	0.73
143	RNA-dependent ATPase activity	1	1.27E-04	3	21	14.29	28	5785	0.49
144	biosynthetic process	1	1.56E-07	20	38	52.64	916	5785	15.84
144	non-membrane-bound organelle	1	3.01E-08	21	38	55.27	927	5785	16.03
144	macromolecule biosynthetic process	1	2.13E-09	18	38	47.37	558	5785	9.65
144	translation	1	2.42E-12	18	38	47.37	372	5785	6.44
144	ribonucleoprotein complex	1	3.87E-13	21	38	55.27	514	5785	8.89
144	ribosome	1	2.71E-14	19	38	50	337	5785	5.83
144	small ribosomal subunit	1	6.52E-09	9	38	23.69	95	5785	1.65
144	structural constituent of ribosome	1	1.71E-16	18	38	47.37	216	5785	3.74
144	cytosol	1	1.74E-14	19	38	50	329	5785	5.69
144	cytosolic part	1	3.23E-19	19	38	50	185	5785	3.20
144	eukaryotic 48S initiation complex	1	1.31E-10	9	38	23.69	62	5785	1.08
144	large ribosomal subunit	1	1.11E-07	9	38	23.69	131	5785	2.27
144	cytosolic large ribosomal subunit (sensu Eukaryota)	1	2.95E-09	9	38	23.69	87	5785	1.51
144	protein tag	1	2.14E-05	3	38	7.90	9	5785	0.16
145	carbohydrate transport	1	2.56E-08	6	34	17.65	33	5785	0.58
145	hexose transport	1	3.23E-09	6	34	17.65	24	5785	0.42
145	sugar transporter activity	1	2.44E-09	6	34	17.65	23	5785	0.40
145	glucose transporter activity	1	4.57E-10	6	34	17.65	18	5785	0.32
146	generation of precursor metabolites and energy	1	1.40E-06	9	23	39.14	311	5785	5.38
146	carbohydrate metabolic process	1	6.24E-07	8	23	34.79	203	5785	3.51
146	hexose metabolic process	1	1.48E-05	5	23	21.74	83	5785	1.44
146	alcohol metabolic process	1	2.78E-05	6	23	26.09	160	5785	2.77
146	mannose metabolic process	1	1.09E-06	3	23	13.05	6	5785	0.11
149	cell wall organization and biogenesis	1	5.58E-05	6	22	27.28	190	5785	3.29
150	cytoskeleton	1	3.85E-05	7	28	25	204	5785	3.53
150	spindle	1	2.28E-06	6	28	21.43	84	5785	1.46
151	generation of precursor metabolites and energy	1	8.66E-05	9	36	25	311	5785	5.38
151	carbohydrate metabolic process	1	2.60E-05	8	36	22.23	203	5785	3.51
151	exopeptidase activity	1	1.69E-04	3	36	8.34	18	5785	0.32
151	tricarboxylic acid cycle	1	9.57E-05	3	36	8.34	15	5785	0.26
152	biosynthetic process	1	3.24E-05	20	50	40	916	5785	15.84
152	non-membrane-bound organelle	1	3.88E-05	20	50	40	927	5785	16.03
152	macromolecule biosynthetic process	1	4.41E-05	15	50	30	558	5785	9.65
152	translation	1	5.44E-05	12	50	24	372	5785	6.44
152	ribonucleoprotein complex	1	7.42E-05	14	50	28	514	5785	8.89
152	ribosome	1	3.51E-06	13	50	26	337	5785	5.83
152	small ribosomal subunit	1	1.48E-04	6	50	12	95	5785	1.65
152	structural constituent of ribosome	1	1.58E-06	11	50	22	216	5785	3.74
152	ribosomal small subunit biogenesis and assembly	1	3.88E-05	4	50	8	23	5785	0.40
152	ribosomal small subunit assembly and maintenance	1	3.34E-06	4	50	8	13	5785	0.23
152	cytosol	1	7.00E-09	16	50	32	329	5785	5.69
152	cytosolic part	1	3.34E-07	11	50	22	185	5785	3.20
152	eukaryotic 48S initiation complex	1	1.30E-05	6	50	12	62	5785	1.08
152	amine catabolic process	1	1.31E-04	4	50	8	31	5785	0.54
152	glutamine family amino acid catabolic process	1	3.34E-06	4	50	8	13	5785	0.23
152	periplasmic space	1	4.92E-05	3	50	6	9	5785	0.16
152	aspartate family amino acid catabolic process	1	9.98E-07	4	50	8	10	5785	0.18
152	asparagine metabolic process	1	6.03E-07	4	50	8	9	5785	0.16
152	asparaginase activity	1	7.32E-08	4	50	8	6	5785	0.11
152	cellular response to nitrogen levels	1	6.00E-06	3	50	6	5	5785	0.09
155	oxidoreductase activity	1	7.29E-06	7	18	38.89	261	5785	4.52
155	biosynthetic process	1	1.22E-04	10	18	55.56	916	5785	15.84
155	response to drug	1	1.01E-06	6	18	33.34	119	5785	2.06
155	amine metabolic process	1	1.66E-10	10	18	55.56	219	5785	3.79
155	organic acid metabolic process	1	4.04E-09	10	18	55.56	303	5785	5.24
155	serine family amino acid metabolic process	1	3.75E-05	3	18	16.67	22	5785	0.39
155	sulfur metabolic process	1	2.66E-08	6	18	33.34	65	5785	1.13
155	sulfur amino acid metabolic process	1	2.24E-06	4	18	22.23	32	5785	0.56
155	amine biosynthetic process	1	1.07E-11	9	18	50	111	5785	1.92
155	glutamine family amino acid biosynthetic process	1	7.06E-05	3	18	16.67	27	5785	0.47
155	aspartate family amino acid metabolic process	1	9.03E-06	4	18	22.23	45	5785	0.78
155	sulfur utilization	1	1.36E-08	4	18	22.23	10	5785	0.18
155	oxidoreductase activity, acting on sulfur group of donors	1	7.10E-06	3	18	16.67	13	5785	0.23
155	serine family amino acid biosynthetic process	1	5.47E-06	3	18	16.67	12	5785	0.21
155	methionine metabolic process	1	5.60E-07	4	18	22.23	23	5785	0.40
155	arginine metabolic process	1	1.12E-05	3	18	16.67	15	5785	0.26
155	arginine biosynthetic process	1	3.00E-06	3	18	16.67	10	5785	0.18
156	vitamin biosynthetic process	1	1.10E-04	5	64	7.82	44	5785	0.77
156	thiamin metabolic process	1	5.78E-05	4	64	6.25	20	5785	0.35
156	oxidoreductase activity, acting on CH2 groups	1	6.76E-08	4	64	6.25	5	5785	0.09
158	lipid metabolic process	1	6.82E-05	6	19	31.58	232	5785	4.02
158	phospholipid metabolic process	1	1.85E-04	4	19	21.06	91	5785	1.58
158	glycerophospholipid biosynthetic process	1	1.84E-04	3	19	15.79	35	5785	0.61
159	aerobic respiration	1	8.11E-05	4	18	22.23	78	5785	1.35
159	generation of precursor metabolites and energy	1	1.74E-06	8	18	44.45	311	5785	5.38
159	carbohydrate metabolic process	1	1.35E-06	7	18	38.89	203	5785	3.51
159	acetyl-CoA metabolic process	1	2.79E-05	3	18	16.67	20	5785	0.35
159	coenzyme catabolic process	1	2.79E-05	3	18	16.67	20	5785	0.35
159	tricarboxylic acid cycle intermediate metabolic process	1	2.38E-05	3	18	16.67	19	5785	0.33
159	tricarboxylic acid cycle	1	1.12E-05	3	18	16.67	15	5785	0.26
160	hexose transport	1	1.36E-04	3	25	12	24	5785	0.42
161	phospholipid metabolic process	1	1.21E-05	6	34	17.65	91	5785	1.58
161	membrane lipid metabolic process	1	5.61E-05	6	34	17.65	119	5785	2.06
161	lipid biosynthetic process	1	6.16E-05	6	34	17.65	121	5785	2.10
161	phospholipid biosynthetic process	1	1.10E-05	5	34	14.71	52	5785	0.90
161	membrane lipid biosynthetic process	1	5.10E-05	5	34	14.71	71	5785	1.23
161	glycerophospholipid metabolic process	1	1.59E-05	5	34	14.71	56	5785	0.97
161	glycerophospholipid biosynthetic process	1	1.48E-06	5	34	14.71	35	5785	0.61
161	phosphatidylcholine biosynthetic process	1	6.39E-06	3	34	8.83	7	5785	0.13
161	phosphatidylcholine metabolic process	1	1.52E-05	3	34	8.83	9	5785	0.16
163	RNA metabolic process	1	2.55E-10	25	43	58.14	917	5785	15.86
163	RNA processing	1	4.50E-15	21	43	48.84	350	5785	6.06
163	organelle lumen	1	3.12E-07	19	43	44.19	736	5785	12.73
163	non-membrane-bound organelle	1	4.90E-07	21	43	48.84	927	5785	16.03
163	ribosome biogenesis and assembly	1	5.06E-24	27	43	62.80	321	5785	5.55
163	nuclear part	1	4.63E-07	21	43	48.84	924	5785	15.98
163	nuclear lumen	1	1.13E-09	19	43	44.19	524	5785	9.06
163	RNA modification	1	1.06E-04	5	43	11.63	65	5785	1.13
163	nucleolus	1	2.89E-16	19	43	44.19	226	5785	3.91
163	rRNA processing	1	2.26E-17	18	43	41.87	166	5785	2.87
163	ribosomal large subunit biogenesis and assembly	1	5.83E-06	6	43	13.96	63	5785	1.09
163	GTP binding	1	6.06E-05	3	43	6.98	11	5785	0.20
163	35S primary transcript processing	1	4.55E-12	11	43	25.59	77	5785	1.34
163	small nucleolar ribonucleoprotein complex	1	5.62E-05	5	43	11.63	57	5785	0.99
163	rRNA modification	1	4.52E-06	4	43	9.31	16	5785	0.28
163	processing of 20S pre-rRNA	1	1.40E-05	5	43	11.63	43	5785	0.75
164	glucose metabolic process	1	1.75E-04	4	27	14.82	62	5785	1.08
165	RNA metabolic process	1	5.27E-07	14	22	63.64	917	5785	15.86
165	RNA processing	1	7.46E-10	12	22	54.55	350	5785	6.06
165	RNA binding	1	1.65E-04	6	22	27.28	231	5785	4
165	organelle lumen	1	3.15E-06	12	22	54.55	736	5785	12.73
165	ribosome biogenesis and assembly	1	1.27E-14	15	22	68.19	321	5785	5.55
165	nuclear part	1	4.92E-06	13	22	59.10	924	5785	15.98
165	nuclear lumen	1	7.49E-08	12	22	54.55	524	5785	9.06
165	nucleolus	1	5.78E-08	9	22	40.91	226	5785	3.91
165	rRNA processing	1	4.19E-12	11	22	50	166	5785	2.87
165	ribosomal large subunit biogenesis and assembly	1	2.98E-06	5	22	22.73	63	5785	1.09
165	snoRNA binding	1	1.47E-04	3	22	13.64	28	5785	0.49
165	processing of 20S pre-rRNA	1	4.28E-07	5	22	22.73	43	5785	0.75
168	amine metabolic process	1	1.61E-04	6	23	26.09	219	5785	3.79
168	organic acid metabolic process	1	1.27E-05	8	23	34.79	303	5785	5.24
168	amine biosynthetic process	1	6.07E-05	5	23	21.74	111	5785	1.92
168	hydro-lyase activity	1	1.51E-04	3	23	13.05	27	5785	0.47
171	generation of precursor metabolites and energy	1	1.06E-07	9	18	50	311	5785	5.38
171	catabolic process	1	1.17E-04	7	18	38.89	400	5785	6.92
171	carbohydrate metabolic process	1	2.50E-09	9	18	50	203	5785	3.51
171	hexose metabolic process	1	1.03E-04	4	18	22.23	83	5785	1.44
171	alcohol metabolic process	1	9.73E-05	5	18	27.78	160	5785	2.77
171	glucose metabolic process	1	3.27E-05	4	18	22.23	62	5785	1.08
171	carbohydrate catabolic process	1	6.04E-07	5	18	27.78	57	5785	0.99
171	hexose catabolic process	1	1.56E-04	3	18	16.67	35	5785	0.61
171	energy reserve metabolic process	1	3.63E-06	4	18	22.23	36	5785	0.63
172	outer membrane	1	7.76E-05	4	17	23.53	82	5785	1.42
172	enzyme inhibitor activity	1	4.11E-05	3	17	17.65	24	5785	0.42
173	membrane lipid metabolic process	1	6.74E-05	5	22	22.73	119	5785	2.06
173	lipid biosynthetic process	1	7.30E-05	5	22	22.73	121	5785	2.10
173	phospholipid biosynthetic process	1	3.77E-05	4	22	18.19	52	5785	0.90
173	membrane lipid biosynthetic process	1	5.41E-06	5	22	22.73	71	5785	1.23
173	glycerophospholipid metabolic process	1	5.06E-05	4	22	18.19	56	5785	0.97
173	glycerophospholipid biosynthetic process	1	7.60E-06	4	22	18.19	35	5785	0.61
174	phosphoric ester hydrolase activity	1	5.55E-05	4	13	30.77	101	5785	1.75
174	acid phosphatase activity	1	7.66E-11	4	13	30.77	5	5785	0.09
176	generation of precursor metabolites and energy	1	1.09E-04	9	37	24.33	311	5785	5.38
176	response to stress	1	9.26E-05	11	37	29.73	461	5785	7.97
176	trehalose metabolic process	1	8.28E-06	3	37	8.11	7	5785	0.13
176	disaccharide metabolic process	1	2.80E-05	3	37	8.11	10	5785	0.18
179	cell wall	1	4.15E-05	5	24	20.84	98	5785	1.70
179	carbohydrate metabolic process	1	1.37E-04	6	24	25	203	5785	3.51
179	iron ion transport	1	4.92E-05	3	24	12.50	18	5785	0.32
179	iron ion transporter activity	1	1.35E-05	3	24	12.50	12	5785	0.21
179	siderophore transport	1	2.16E-13	6	24	25	9	5785	0.16
179	siderophore-iron transport	1	1.24E-06	3	24	12.50	6	5785	0.11
183	generation of precursor metabolites and energy	1	1.26E-08	9	15	60	311	5785	5.38
183	carbohydrate metabolic process	1	6.66E-06	6	15	40	203	5785	3.51
185	hydrolase activity	1	4.36E-05	22	72	30.56	729	5785	12.61
185	catabolic process	1	1.84E-10	23	72	31.95	400	5785	6.92
185	biopolymer catabolic process	1	3.49E-14	23	72	31.95	266	5785	4.60
185	cellular macromolecule catabolic process	1	1.20E-12	22	72	30.56	282	5785	4.88
185	proteolysis	1	3.00E-22	26	72	36.12	173	5785	3
185	protein catabolic process	1	1.48E-18	23	72	31.95	170	5785	2.94
185	modification-dependent macromolecule catabolic process	1	2.15E-18	22	72	30.56	152	5785	2.63
185	peptidase activity	1	3.21E-16	18	72	25	108	5785	1.87
185	endopeptidase activity	1	2.20E-15	14	72	19.45	56	5785	0.97
185	proteasome complex (sensu Eukaryota)	1	4.04E-29	21	72	29.17	47	5785	0.82
185	proteasome core complex (sensu Eukaryota)	1	1.38E-08	6	72	8.34	15	5785	0.26
185	proteasome core complex, beta-subunit complex (sensu Eukaryota)	1	7.51E-07	4	72	5.56	7	5785	0.13
185	proteasome regulatory particle (sensu Eukaryota)	1	4.23E-22	14	72	19.45	23	5785	0.40
185	proteasome regulatory particle, base subcomplex (sensu Eukaryota)	1	3.15E-08	5	72	6.95	9	5785	0.16
185	proteasome regulatory particle, lid subcomplex (sensu Eukaryota)	1	1.71E-14	8	72	11.12	10	5785	0.18
186	organelle inner membrane	1	2.02E-05	9	53	16.99	171	5785	2.96
186	mitochondrial membrane	1	1.51E-06	12	53	22.65	246	5785	4.26
186	mitochondrial membrane part	1	2.30E-05	7	53	13.21	96	5785	1.66
186	oxidative phosphorylation	1	4.93E-05	5	53	9.44	45	5785	0.78
189	amine metabolic process	1	8.73E-11	11	22	50	219	5785	3.79
189	organic acid metabolic process	1	1.39E-10	12	22	54.55	303	5785	5.24
189	sulfur metabolic process	1	7.14E-13	9	22	40.91	65	5785	1.13
189	sulfur amino acid metabolic process	1	1.22E-09	6	22	27.28	32	5785	0.56
189	amine biosynthetic process	1	2.53E-06	6	22	27.28	111	5785	1.92
189	aspartate family amino acid metabolic process	1	1.07E-08	6	22	27.28	45	5785	0.78
189	sulfur utilization	1	3.25E-08	4	22	18.19	10	5785	0.18
189	methionine metabolic process	1	1.39E-10	6	22	27.28	23	5785	0.40
189	sulfur compound biosynthetic process	1	4.64E-07	4	22	18.19	18	5785	0.32
189	sulfur amino acid biosynthetic process	1	5.63E-06	3	22	13.64	10	5785	0.18
194	hydrolase activity	1	5.85E-06	23	69	33.34	729	5785	12.61
194	catabolic process	1	4.82E-10	22	69	31.89	400	5785	6.92
194	biopolymer catabolic process	1	1.35E-13	22	69	31.89	266	5785	4.60
194	cellular macromolecule catabolic process	1	3.92E-11	20	69	28.99	282	5785	4.88
194	proteolysis	1	1.34E-17	22	69	31.89	173	5785	3
194	protein catabolic process	1	3.72E-14	19	69	27.54	170	5785	2.94
194	modification-dependent macromolecule catabolic process	1	7.08E-14	18	69	26.09	152	5785	2.63
194	peptidase activity	1	1.07E-12	15	69	21.74	108	5785	1.87
194	endopeptidase activity	1	1.16E-15	14	69	20.29	56	5785	0.97
194	proteasome complex (sensu Eukaryota)	1	5.06E-22	17	69	24.64	47	5785	0.82
194	proteasome core complex (sensu Eukaryota)	1	1.06E-08	6	69	8.70	15	5785	0.26
194	proteasome core complex, beta-subunit complex (sensu Eukaryota)	1	5.49E-05	3	69	4.35	7	5785	0.13
194	proteasome regulatory particle (sensu Eukaryota)	1	2.04E-12	9	69	13.05	23	5785	0.40
194	proteasome regulatory particle, base subcomplex (sensu Eukaryota)	1	2.53E-08	5	69	7.25	9	5785	0.16
194	proteasome regulatory particle, lid subcomplex (sensu Eukaryota)	1	3.69E-06	4	69	5.80	10	5785	0.18
194	proteasome core complex, alpha-subunit complex (sensu Eukaryota)	1	5.49E-05	3	69	4.35	7	5785	0.13
198	cell division	1	6.36E-10	11	19	57.90	320	5785	5.54
198	reproduction	1	3.54E-10	11	19	57.90	303	5785	5.24
198	response to chemical stimulus	1	4.78E-07	9	19	47.37	346	5785	5.99
198	cell projection	1	1.14E-05	4	19	21.06	45	5785	0.78
198	mating projection tip	1	3.62E-06	4	19	21.06	34	5785	0.59
198	conjugation	1	6.40E-15	11	19	57.90	113	5785	1.96
198	response to pheromone during conjugation with cellular fusion	1	7.43E-07	5	19	26.32	56	5785	0.97
198	response to pheromone	1	2.35E-12	9	19	47.37	88	5785	1.53
199	ion transporter activity	1	8.48E-08	7	17	41.18	145	5785	2.51
199	establishment of localization	1	1.08E-05	11	17	64.71	953	5785	16.48
199	ion transport	1	1.23E-08	7	17	41.18	110	5785	1.91
199	vesicle	1	8.89E-06	5	17	29.42	104	5785	1.80
199	endosome	1	8.93E-05	4	17	23.53	85	5785	1.47
199	transition metal ion transport	1	1.38E-11	7	17	41.18	43	5785	0.75
199	metal ion transport	1	1.11E-10	7	17	41.18	57	5785	0.99
199	copper ion transport	1	4.56E-06	3	17	17.65	12	5785	0.21
199	metal ion homeostasis	1	2.91E-05	4	17	23.53	64	5785	1.11
199	di-, tri-valent inorganic cation transporter activity	1	7.37E-10	6	17	35.30	39	5785	0.68
199	transition metal ion transporter activity	1	1.68E-10	6	17	35.30	31	5785	0.54
199	metal ion transporter activity	1	1.58E-09	6	17	35.30	44	5785	0.77
199	iron ion transport	1	1.52E-07	4	17	23.53	18	5785	0.32
199	iron ion transporter activity	1	2.49E-08	4	17	23.53	12	5785	0.21
199	iron ion homeostasis	1	1.34E-06	4	17	23.53	30	5785	0.52
199	transition metal ion homeostasis	1	9.18E-06	4	17	23.53	48	5785	0.83
199	siderophore transport	1	1.44E-11	5	17	29.42	9	5785	0.16
199	siderophore-iron transport	1	7.63E-10	4	17	23.53	6	5785	0.11
200	mitochondrial lumen	1	1.49E-05	10	67	14.93	163	5785	2.82
200	organellar ribosome	1	2.91E-07	9	67	13.44	81	5785	1.41
200	carbohydrate transport	1	1.67E-06	6	67	8.96	33	5785	0.58
200	organellar large ribosomal subunit	1	1.37E-04	5	67	7.47	44	5785	0.77
200	hexose transport	1	2.20E-07	6	67	8.96	24	5785	0.42
200	sugar transporter activity	1	1.23E-04	4	67	5.98	23	5785	0.40
200	glucose transporter activity	1	4.45E-05	4	67	5.98	18	5785	0.32
201	RNA binding	1	4.32E-05	10	54	18.52	231	5785	4
201	biosynthetic process	1	3.42E-05	21	54	38.89	916	5785	15.84
201	non-membrane-bound organelle	1	6.79E-07	24	54	44.45	927	5785	16.03
201	macromolecule biosynthetic process	1	4.85E-08	20	54	37.04	558	5785	9.65
201	translation	1	2.00E-08	17	54	31.49	372	5785	6.44
201	ribosome biogenesis and assembly	1	8.49E-07	14	54	25.93	321	5785	5.55
201	ribonucleoprotein complex	1	1.19E-08	20	54	37.04	514	5785	8.89
201	ribosome	1	4.48E-09	17	54	31.49	337	5785	5.83
201	structural constituent of ribosome	1	5.60E-10	15	54	27.78	216	5785	3.74
201	cytosol	1	3.91E-11	19	54	35.19	329	5785	5.69
201	cytosolic part	1	4.56E-12	16	54	29.63	185	5785	3.20
201	nucleolus	1	3.58E-05	10	54	18.52	226	5785	3.91
201	rRNA processing	1	1.31E-04	8	54	14.82	166	5785	2.87
201	eukaryotic 48S initiation complex	1	2.05E-05	6	54	11.12	62	5785	1.08
201	large ribosomal subunit	1	2.67E-06	9	54	16.67	131	5785	2.27
201	cytosolic large ribosomal subunit (sensu Eukaryota)	1	7.91E-08	9	54	16.67	87	5785	1.51
203	iron ion transporter activity	1	4.30E-05	3	35	8.58	12	5785	0.21
203	siderophore transport	1	7.46E-10	5	35	14.29	9	5785	0.16
203	siderophore-iron transport	1	4.01E-06	3	35	8.58	6	5785	0.11
204	response to stimulus	1	4.24E-05	10	20	50	710	5785	12.28
204	cell wall	1	6.48E-07	6	20	30	98	5785	1.70
204	cell division	1	5.67E-11	12	20	60	320	5785	5.54
204	reproduction	1	1.55E-08	10	20	50	303	5785	5.24
204	response to chemical stimulus	1	5.56E-08	10	20	50	346	5785	5.99
204	site of polarized growth	1	1.20E-04	5	20	25	149	5785	2.58
204	cell projection	1	1.41E-05	4	20	20	45	5785	0.78
204	mating projection tip	1	4.51E-06	4	20	20	34	5785	0.59
204	cell morphogenesis	1	1.25E-04	6	20	30	244	5785	4.22
204	conjugation	1	8.49E-13	10	20	50	113	5785	1.96
204	response to pheromone during conjugation with cellular fusion	1	2.18E-08	6	20	30	56	5785	0.97
204	response to pheromone	1	6.42E-14	10	20	50	88	5785	1.53
204	cytogamy	1	3.52E-07	3	20	15	5	5785	0.09
205	generation of precursor metabolites and energy	1	8.54E-07	11	34	32.36	311	5785	5.38
205	energy reserve metabolic process	1	5.13E-05	4	34	11.77	36	5785	0.63
206	ion transporter activity	1	3.32E-07	6	13	46.16	145	5785	2.51
206	ion transport	1	6.35E-08	6	13	46.16	110	5785	1.91
206	vesicle	1	6.22E-05	4	13	30.77	104	5785	1.80
206	endosome	1	2.81E-05	4	13	30.77	85	5785	1.47
206	transition metal ion transport	1	2.20E-08	5	13	38.47	43	5785	0.75
206	metal ion transport	1	9.41E-08	5	13	38.47	57	5785	0.99
206	di-, tri-valent inorganic cation transporter activity	1	1.32E-08	5	13	38.47	39	5785	0.68
206	transition metal ion transporter activity	1	3.94E-09	5	13	38.47	31	5785	0.54
206	metal ion transporter activity	1	2.48E-08	5	13	38.47	44	5785	0.77
206	iron ion transport	1	2.02E-10	5	13	38.47	18	5785	0.32
206	iron ion transporter activity	1	1.88E-11	5	13	38.47	12	5785	0.21
206	siderophore transport	1	2.99E-12	5	13	38.47	9	5785	0.16
206	siderophore-iron transport	1	2.29E-10	4	13	30.77	6	5785	0.11
208	sex determination	1	1.33E-05	3	10	30	29	5785	0.51
208	transcription factor binding	1	3.83E-05	3	10	30	41	5785	0.71
208	transcriptional repressor activity	1	5.08E-05	3	10	30	45	5785	0.78
208	transcription corepressor activity	1	2.50E-06	3	10	30	17	5785	0.30
208	regulation of transcription, mating-type specific	1	1.30E-07	3	10	30	7	5785	0.13
211	RNA processing	1	1.33E-04	8	27	29.63	350	5785	6.06
211	ribosome biogenesis and assembly	1	8.58E-06	9	27	33.34	321	5785	5.55
212	generation of precursor metabolites and energy	1	1.06E-07	9	18	50	311	5785	5.38
212	catabolic process	1	1.17E-04	7	18	38.89	400	5785	6.92
[truncated: 252 more rows]
