# Supplementary material for: DeBi: Discovering Differentially Expressed Biclusters using a Frequent Itemset Approach
Source: Algorithms Mol Biol. 2011 Jun 23;6:18. doi: 10.1186/1748-7188-6-18 (PMC3152888; doi:10.1186/1748-7188-6-18)
Supplement: Additional file 3 — DeBi, BIMAX, ISA, OPSM, SAMBA and QUBIC biclustering results and GO term, TFBS enrichment analysis of the genes and conditions in biclusters on yeast data. [file 1748-7188-6-18-S3.ZIP › file3_yeast/enrichment/samba/samba.TFBS.txt]

Set	Enriched Set	Enriched Value	Pvalue	Set Hits	Set Size	Set Hits (%)	Total Hits	Total Size	Total Hits (%)
1	Sgd_CBF1	1	1.81E-04	13	157	8.29	149	5785	2.58
1	MacIsaac06_YAP7	1	6.20E-06	15	157	9.56	143	5785	2.48
1	MacIsaac06_CBF1	1	4.36E-04	16	157	10.20	229	5785	3.96
1	MacIsaac06_MET32	1	3.13E-04	5	157	3.19	23	5785	0.40
1	MacIsaac06_conserved_CBF1	1	5.23E-04	13	157	8.29	166	5785	2.87
1	MacIsaac06_GLN3	1	7.93E-06	13	157	8.29	111	5785	1.92
1	Sgd_BAS1	1	2.50E-04	5	157	3.19	22	5785	0.39
1	MacIsaac06_RTG3	1	2.36E-09	15	157	9.56	80	5785	1.39
1	MacIsaac06_conserved_RTG3	1	5.35E-12	13	157	8.29	37	5785	0.64
1	Sgd_GCN4	1	8.60E-58	56	157	35.67	124	5785	2.15
1	MacIsaac06_GCN4	1	5.95E-81	78	157	49.69	181	5785	3.13
1	MacIsaac06_conserved_GCN4	1	2.38E-68	62	157	39.50	123	5785	2.13
1	Sgd_LEU3	1	9.38E-06	5	157	3.19	12	5785	0.21
1	MacIsaac06_LEU3	1	8.56E-09	8	157	5.10	18	5785	0.32
1	MacIsaac06_conserved_LEU3	1	1.50E-07	6	157	3.83	11	5785	0.20
1	Sgd_GLN3	1	1.15E-04	7	157	4.46	42	5785	0.73
1	MacIsaac06_conserved_GLN3	1	7.40E-06	8	157	5.10	39	5785	0.68
1	MacIsaac06_conserved_ARG81	1	3.36E-05	4	157	2.55	8	5785	0.14
2	Sgd_GCR1	1	2.47E-04	3	172	1.75	5	5785	0.09
2	MacIsaac06_conserved_GCR1	1	4.84E-04	3	172	1.75	6	5785	0.11
3	MacIsaac06_SWI5	1	4.81E-04	10	150	6.67	109	5785	1.89
3	MacIsaac06_NDD1	1	3.04E-04	10	150	6.67	103	5785	1.79
3	MacIsaac06_SWI6	1	1.14E-04	13	150	8.67	149	5785	2.58
4	MacIsaac06_MSN2	1	2.81E-05	11	108	10.19	131	5785	2.27
4	MacIsaac06_conserved_MSN2	1	1.14E-06	9	108	8.34	59	5785	1.02
4	Sgd_MSN2	1	4.13E-08	7	108	6.49	20	5785	0.35
5	MacIsaac06_TYE7	1	5.67E-05	8	130	6.16	61	5785	1.06
5	MacIsaac06_MET32	1	1.29E-04	5	130	3.85	23	5785	0.40
5	MacIsaac06_conserved_MET32	1	5.83E-04	4	130	3.08	18	5785	0.32
5	MacIsaac06_GCR2	1	1.87E-04	8	130	6.16	72	5785	1.25
5	MacIsaac06_conserved_GCR2	1	6.43E-05	6	130	4.62	32	5785	0.56
5	MacIsaac06_NDD1	1	4.67E-04	9	130	6.93	103	5785	1.79
6	Sgd_MSN4	1	1.78E-04	5	146	3.43	22	5785	0.39
6	MacIsaac06_MSN2	1	1.37E-07	16	146	10.96	131	5785	2.27
6	MacIsaac06_conserved_MSN2	1	1.80E-07	11	146	7.54	59	5785	1.02
6	MacIsaac06_conserved_MSN4	1	2.00E-04	7	146	4.80	49	5785	0.85
6	MacIsaac06_SNT2	1	4.93E-04	5	146	3.43	27	5785	0.47
6	MacIsaac06_SKN7	1	1.41E-04	14	146	9.59	178	5785	3.08
6	MacIsaac06_HAP4	1	2.11E-05	9	146	6.17	62	5785	1.08
6	Sgd_HAP4	1	5.53E-06	7	146	4.80	29	5785	0.51
6	MacIsaac06_conserved_HAP4	1	1.41E-06	8	146	5.48	34	5785	0.59
6	Sgd_MSN2	1	1.33E-08	8	146	5.48	20	5785	0.35
7	MacIsaac06_RCS1	1	1.85E-13	23	180	12.78	111	5785	1.92
7	MacIsaac06_NRG1	1	5.25E-05	15	180	8.34	149	5785	2.58
7	MacIsaac06_SUT1	1	3.64E-04	10	180	5.56	88	5785	1.53
7	MacIsaac06_conserved_SUT1	1	5.55E-05	9	180	5	57	5785	0.99
7	MacIsaac06_AFT2	1	2.13E-07	17	180	9.45	124	5785	2.15
7	MacIsaac06_conserved_AFT2	1	4.04E-06	10	180	5.56	53	5785	0.92
7	Sgd_AFT2	1	3.04E-05	9	180	5	53	5785	0.92
7	Sgd_RCS1	1	1.26E-08	9	180	5	23	5785	0.40
7	MacIsaac06_conserved_RCS1	1	5.21E-07	10	180	5.56	43	5785	0.75
7	Sgd_PHO2	1	2.83E-04	3	180	1.67	5	5785	0.09
8	MacIsaac06_STE12	1	2.62E-04	16	133	12.04	259	5785	4.48
8	MacIsaac06_conserved_STE12	1	5.52E-04	10	133	7.52	125	5785	2.17
8	Sgd_DIG1	1	3.83E-04	8	133	6.02	78	5785	1.35
8	MacIsaac06_conserved_DIG1	1	5.39E-04	8	133	6.02	82	5785	1.42
8	Sgd_GCN4	1	4.34E-06	13	133	9.78	124	5785	2.15
8	MacIsaac06_GCN4	1	1.44E-05	15	133	11.28	181	5785	3.13
8	MacIsaac06_conserved_GCN4	1	6.64E-07	14	133	10.53	123	5785	2.13
8	MacIsaac06_RLM1	1	4.26E-07	10	133	7.52	56	5785	0.97
8	MacIsaac06_conserved_RLM1	1	9.87E-07	7	133	5.27	25	5785	0.44
8	Sgd_RLM1	1	8.86E-06	4	133	3.01	7	5785	0.13
10	Sgd_MSN2	1	1.76E-04	4	85	4.71	20	5785	0.35
12	MacIsaac06_MSN2	1	4.87E-04	8	82	9.76	131	5785	2.27
12	MacIsaac06_conserved_MSN2	1	1.67E-04	6	82	7.32	59	5785	1.02
12	Sgd_MSN2	1	2.23E-07	6	82	7.32	20	5785	0.35
16	MacIsaac06_YAP7	1	3.70E-05	16	204	7.85	143	5785	2.48
16	MacIsaac06_HAP1	1	3.08E-06	16	204	7.85	118	5785	2.04
16	MacIsaac06_GLN3	1	6.61E-06	15	204	7.36	111	5785	1.92
16	MacIsaac06_RTG3	1	5.69E-07	14	204	6.87	80	5785	1.39
16	MacIsaac06_YAP1	1	2.83E-05	10	204	4.91	58	5785	1.01
16	MacIsaac06_conserved_RTG3	1	3.06E-08	11	204	5.40	37	5785	0.64
16	MacIsaac06_conserved_HAP1	1	1.75E-06	12	204	5.89	64	5785	1.11
16	Sgd_GCN4	1	1.52E-32	43	204	21.08	124	5785	2.15
16	MacIsaac06_GCN4	1	5.00E-42	58	204	28.44	181	5785	3.13
16	MacIsaac06_conserved_GCN4	1	1.35E-36	46	204	22.55	123	5785	2.13
16	MacIsaac06_AFT2	1	2.55E-07	18	204	8.83	124	5785	2.15
16	Sgd_GLN3	1	5.77E-04	7	204	3.44	42	5785	0.73
16	MacIsaac06_conserved_GLN3	1	5.00E-05	8	204	3.93	39	5785	0.68
19	Sgd_GCR1	1	1.17E-04	3	134	2.24	5	5785	0.09
19	MacIsaac06_conserved_GCR2	1	7.62E-05	6	134	4.48	32	5785	0.56
19	MacIsaac06_conserved_GCR1	1	2.31E-04	3	134	2.24	6	5785	0.11
20	Sgd_FHL1	1	5.26E-04	6	67	8.96	89	5785	1.54
20	MacIsaac06_conserved_FHL1	1	4.37E-04	6	67	8.96	86	5785	1.49
23	MacIsaac06_YAP7	1	2.50E-04	5	24	20.84	143	5785	2.48
23	MacIsaac06_GLN3	1	8.12E-09	8	24	33.34	111	5785	1.92
23	Sgd_GCN4	1	2.18E-16	13	24	54.17	124	5785	2.15
23	MacIsaac06_GCN4	1	2.57E-19	16	24	66.67	181	5785	3.13
23	MacIsaac06_conserved_GCN4	1	2.98E-18	14	24	58.34	123	5785	2.13
23	Sgd_GLN3	1	6.06E-07	5	24	20.84	42	5785	0.73
23	MacIsaac06_conserved_GLN3	1	1.70E-05	4	24	16.67	39	5785	0.68
26	MacIsaac06_TYE7	1	4.87E-05	9	165	5.46	61	5785	1.06
26	MacIsaac06_MET32	1	3.32E-05	6	165	3.64	23	5785	0.40
26	MacIsaac06_conserved_STE12	1	1.06E-05	14	165	8.49	125	5785	2.17
26	Sgd_STE12	1	8.19E-06	13	165	7.88	106	5785	1.84
26	MacIsaac06_conserved_GCR2	1	2.40E-04	6	165	3.64	32	5785	0.56
26	Sgd_TEC1	1	5.61E-05	7	165	4.25	36	5785	0.63
26	MacIsaac06_conserved_TEC1	1	3.80E-05	7	165	4.25	34	5785	0.59
26	MacIsaac06_SWI4	1	5.33E-05	14	165	8.49	144	5785	2.49
26	Sgd_SWI6	1	7.87E-05	11	165	6.67	96	5785	1.66
26	MacIsaac06_SWI6	1	1.88E-05	15	165	9.10	149	5785	2.58
26	MacIsaac06_conserved_SWI6	1	6.01E-04	10	165	6.07	102	5785	1.77
26	Sgd_SWI4	1	1.47E-04	9	165	5.46	70	5785	1.22
26	MacIsaac06_conserved_SWI4	1	6.47E-05	11	165	6.67	94	5785	1.63
26	MacIsaac06_RLM1	1	1.63E-04	8	165	4.85	56	5785	0.97
26	MacIsaac06_conserved_RLM1	1	5.94E-04	5	165	3.04	25	5785	0.44
29	Sgd_RAP1	1	1.51E-07	8	48	16.67	76	5785	1.32
29	MacIsaac06_RAP1	1	2.48E-16	17	48	35.42	139	5785	2.41
29	MacIsaac06_conserved_RAP1	1	2.03E-06	7	48	14.59	74	5785	1.28
29	MacIsaac06_FHL1	1	2.16E-39	33	48	68.75	186	5785	3.22
29	Sgd_FHL1	1	3.68E-18	16	48	33.34	89	5785	1.54
29	Sgd_SFP1	1	1.48E-05	4	48	8.34	19	5785	0.33
29	MacIsaac06_SFP1	1	3.01E-09	8	48	16.67	47	5785	0.82
29	MacIsaac06_conserved_SFP1	1	7.06E-06	4	48	8.34	16	5785	0.28
29	MacIsaac06_conserved_FHL1	1	8.62E-14	13	48	27.09	86	5785	1.49
31	MacIsaac06_DAL80	1	4.63E-04	3	22	13.64	41	5785	0.71
31	MacIsaac06_GZF3	1	4.45E-05	3	22	13.64	19	5785	0.33
31	MacIsaac06_HAP4	1	7.73E-08	6	22	27.28	62	5785	1.08
31	MacIsaac06_YAP5	1	3.55E-11	8	22	36.37	63	5785	1.09
31	MacIsaac06_GAT3	1	1.85E-10	6	22	27.28	24	5785	0.42
31	MacIsaac06_PDR1	1	1.55E-14	8	22	36.37	26	5785	0.45
33	Sgd_HSF1	1	1.20E-05	7	63	11.12	73	5785	1.27
33	MacIsaac06_HSF1	1	2.73E-04	5	63	7.94	54	5785	0.94
33	MacIsaac06_conserved_HSF1	1	2.47E-04	4	63	6.35	29	5785	0.51
35	Sgd_SPT23	1	3.31E-04	3	69	4.35	12	5785	0.21
37	Sgd_HSF1	1	1.33E-05	7	64	10.94	73	5785	1.27
39	MacIsaac06_RCS1	1	1.83E-21	28	143	19.59	111	5785	1.92
39	MacIsaac06_NRG1	1	1.56E-05	14	143	9.80	149	5785	2.58
39	MacIsaac06_SUT1	1	2.91E-04	9	143	6.30	88	5785	1.53
39	MacIsaac06_MOT3	1	1.75E-04	7	143	4.90	49	5785	0.85
39	MacIsaac06_conserved_SUT1	1	6.80E-05	8	143	5.60	57	5785	0.99
39	Sgd_GCN4	1	2.21E-04	11	143	7.70	124	5785	2.15
39	MacIsaac06_GCN4	1	1.35E-04	14	143	9.80	181	5785	3.13
39	MacIsaac06_AFT2	1	1.40E-14	23	143	16.09	124	5785	2.15
39	MacIsaac06_conserved_AFT2	1	3.67E-09	12	143	8.40	53	5785	0.92
39	Sgd_AFT2	1	2.68E-10	13	143	9.10	53	5785	0.92
39	Sgd_RCS1	1	1.50E-12	11	143	7.70	23	5785	0.40
39	MacIsaac06_conserved_RCS1	1	7.12E-13	14	143	9.80	43	5785	0.75
39	Sgd_MOT3	1	5.93E-06	5	143	3.50	12	5785	0.21
39	MacIsaac06_conserved_MOT3	1	1.00E-06	5	143	3.50	9	5785	0.16
39	Sgd_PHO2	1	1.43E-04	3	143	2.10	5	5785	0.09
40	Sgd_BAS1	1	2.95E-07	5	40	12.50	22	5785	0.39
40	MacIsaac06_BAS1	1	4.53E-06	5	40	12.50	37	5785	0.64
40	MacIsaac06_conserved_BAS1	1	1.28E-06	5	40	12.50	29	5785	0.51
40	Sgd_GCN4	1	7.00E-09	10	40	25	124	5785	2.15
40	MacIsaac06_GCN4	1	1.03E-10	13	40	32.50	181	5785	3.13
40	MacIsaac06_conserved_GCN4	1	3.51E-10	11	40	27.50	123	5785	2.13
41	Sgd_GCN4	1	1.03E-04	5	23	21.74	124	5785	2.15
41	MacIsaac06_GCN4	1	2.58E-07	8	23	34.79	181	5785	3.13
41	MacIsaac06_conserved_GCN4	1	9.91E-05	5	23	21.74	123	5785	2.13
43	Sgd_BAS1	1	2.53E-17	10	38	26.32	22	5785	0.39
43	MacIsaac06_BAS1	1	1.56E-18	12	38	31.58	37	5785	0.64
43	MacIsaac06_conserved_BAS1	1	6.39E-18	11	38	28.95	29	5785	0.51
43	Sgd_GCN4	1	1.01E-06	8	38	21.06	124	5785	2.15
43	MacIsaac06_GCN4	1	1.20E-08	11	38	28.95	181	5785	3.13
43	MacIsaac06_conserved_GCN4	1	9.53E-07	8	38	21.06	123	5785	2.13
43	MacIsaac06_PHO2	1	3.18E-04	5	38	13.16	93	5785	1.61
43	MacIsaac06_conserved_PHO2	1	3.91E-05	5	38	13.16	60	5785	1.04
44	MacIsaac06_MET31	1	1.87E-04	3	16	18.75	42	5785	0.73
44	MacIsaac06_INO4	1	1.17E-06	4	16	25	31	5785	0.54
44	Sgd_INO4	1	2.77E-07	4	16	25	22	5785	0.39
44	MacIsaac06_conserved_INO4	1	3.35E-07	4	16	25	23	5785	0.40
44	Sgd_INO2	1	2.97E-05	3	16	18.75	23	5785	0.40
44	MacIsaac06_INO2	1	1.34E-06	4	16	25	32	5785	0.56
44	MacIsaac06_conserved_INO2	1	4.01E-07	4	16	25	24	5785	0.42
44	MacIsaac06_ZAP1	1	2.71E-09	4	16	25	8	5785	0.14
45	MacIsaac06_RCS1	1	1.32E-04	7	60	11.67	111	5785	1.92
45	MacIsaac06_AFT2	1	3.96E-08	11	60	18.34	124	5785	2.15
47	MacIsaac06_RCS1	1	3.42E-22	28	135	20.75	111	5785	1.92
47	MacIsaac06_NRG1	1	3.80E-05	13	135	9.63	149	5785	2.58
47	MacIsaac06_AFT2	1	4.24E-14	22	135	16.30	124	5785	2.15
47	MacIsaac06_conserved_AFT2	1	2.45E-08	11	135	8.15	53	5785	0.92
47	Sgd_AFT2	1	1.29E-10	13	135	9.63	53	5785	0.92
47	Sgd_RCS1	1	3.03E-11	10	135	7.41	23	5785	0.40
47	MacIsaac06_conserved_RCS1	1	6.85E-12	13	135	9.63	43	5785	0.75
47	MacIsaac06_RLR1	1	2.36E-04	3	135	2.23	6	5785	0.11
51	MacIsaac06_AFT2	1	7.08E-08	10	50	20	124	5785	2.15
56	Sgd_FHL1	1	5.00E-06	8	64	12.50	89	5785	1.54
56	MacIsaac06_conserved_FHL1	1	3.92E-05	7	64	10.94	86	5785	1.49
58	Sgd_MET32	1	6.25E-07	5	101	4.96	11	5785	0.20
58	Sgd_MET4	1	2.94E-06	4	101	3.97	7	5785	0.13
58	Sgd_MET31	1	1.28E-06	4	101	3.97	6	5785	0.11
58	MacIsaac06_MET4	1	1.06E-06	5	101	4.96	12	5785	0.21
58	MacIsaac06_MET32	1	2.58E-09	8	101	7.93	23	5785	0.40
58	MacIsaac06_MET31	1	7.69E-05	6	101	5.95	42	5785	0.73
58	MacIsaac06_conserved_MET32	1	2.47E-10	8	101	7.93	18	5785	0.32
58	MacIsaac06_conserved_MET31	1	1.45E-06	6	101	5.95	22	5785	0.39
58	MacIsaac06_GCR2	1	3.60E-06	9	101	8.92	72	5785	1.25
58	MacIsaac06_conserved_GCR2	1	2.03E-04	5	101	4.96	32	5785	0.56
58	MacIsaac06_GLN3	1	4.68E-08	13	101	12.88	111	5785	1.92
58	Sgd_BAS1	1	3.05E-05	5	101	4.96	22	5785	0.39
58	MacIsaac06_BAS1	1	3.66E-05	6	101	5.95	37	5785	0.64
58	MacIsaac06_conserved_BAS1	1	8.37E-06	6	101	5.95	29	5785	0.51
58	MacIsaac06_RTG3	1	4.49E-04	7	101	6.94	80	5785	1.39
58	MacIsaac06_conserved_RTG3	1	3.66E-05	6	101	5.95	37	5785	0.64
58	Sgd_GCN4	1	1.40E-14	20	101	19.81	124	5785	2.15
58	MacIsaac06_GCN4	1	1.93E-16	25	101	24.76	181	5785	3.13
58	MacIsaac06_conserved_GCN4	1	1.19E-14	20	101	19.81	123	5785	2.13
58	MacIsaac06_conserved_GLN3	1	4.99E-05	6	101	5.95	39	5785	0.68
58	MacIsaac06_conserved_MET4	1	5.81E-06	4	101	3.97	8	5785	0.14
59	Sgd_FKH2	1	4.92E-05	6	52	11.54	75	5785	1.30
59	MacIsaac06_FKH2	1	1.80E-04	7	52	13.47	135	5785	2.34
59	MacIsaac06_conserved_FKH2	1	4.25E-06	7	52	13.47	76	5785	1.32
59	MacIsaac06_INO4	1	1.53E-04	4	52	7.70	31	5785	0.54
59	Sgd_MBP1	1	1.74E-13	14	52	26.93	105	5785	1.82
59	MacIsaac06_MBP1	1	4.78E-11	14	52	26.93	157	5785	2.72
59	MacIsaac06_conserved_MBP1	1	3.85E-12	13	52	25	105	5785	1.82
59	MacIsaac06_SWI4	1	3.14E-09	12	52	23.08	144	5785	2.49
59	Sgd_SWI6	1	4.80E-14	14	52	26.93	96	5785	1.66
59	MacIsaac06_SWI6	1	1.42E-12	15	52	28.85	149	5785	2.58
59	MacIsaac06_conserved_SWI6	1	1.15E-13	14	52	26.93	102	5785	1.77
59	Sgd_FKH1	1	9.98E-05	6	52	11.54	85	5785	1.47
59	MacIsaac06_FKH1	1	1.36E-05	8	52	15.39	126	5785	2.18
59	Sgd_INO4	1	3.77E-05	4	52	7.70	22	5785	0.39
59	MacIsaac06_conserved_INO4	1	4.53E-05	4	52	7.70	23	5785	0.40
59	MacIsaac06_conserved_FKH1	1	2.16E-05	6	52	11.54	65	5785	1.13
59	Sgd_SWI4	1	3.67E-10	10	52	19.24	70	5785	1.22
59	MacIsaac06_conserved_SWI4	1	4.01E-10	11	52	21.16	94	5785	1.63
59	Sgd_STB1	1	4.26E-04	3	52	5.77	17	5785	0.30
59	MacIsaac06_conserved_STB1	1	4.26E-04	3	52	5.77	17	5785	0.30
60	Sgd_FKH2	1	6.29E-04	4	31	12.91	75	5785	1.30
60	MacIsaac06_FKH2	1	6.58E-05	6	31	19.36	135	5785	2.34
60	Sgd_MBP1	1	6.47E-19	15	31	48.39	105	5785	1.82
60	MacIsaac06_MBP1	1	1.88E-19	17	31	54.84	157	5785	2.72
60	MacIsaac06_conserved_MBP1	1	3.56E-17	14	31	45.17	105	5785	1.82
60	MacIsaac06_SWI4	1	5.90E-07	8	31	25.81	144	5785	2.49
60	Sgd_SWI6	1	3.27E-11	10	31	32.26	96	5785	1.66
60	MacIsaac06_SWI6	1	5.07E-12	12	31	38.71	149	5785	2.58
60	MacIsaac06_conserved_SWI6	1	6.06E-11	10	31	32.26	102	5785	1.77
60	Sgd_SWI4	1	1.46E-06	6	31	19.36	70	5785	1.22
60	MacIsaac06_conserved_SWI4	1	8.32E-06	6	31	19.36	94	5785	1.63
62	MacIsaac06_STE12	1	2.11E-04	10	58	17.25	259	5785	4.48
62	MacIsaac06_conserved_STE12	1	3.35E-06	9	58	15.52	125	5785	2.17
62	Sgd_STE12	1	7.92E-05	7	58	12.07	106	5785	1.84
62	Sgd_TEC1	1	2.53E-05	5	58	8.63	36	5785	0.63
62	Sgd_DIG1	1	8.44E-07	8	58	13.80	78	5785	1.35
62	MacIsaac06_TEC1	1	5.16E-06	7	58	12.07	70	5785	1.22
62	MacIsaac06_DIG1	1	2.65E-05	9	58	15.52	161	5785	2.79
62	MacIsaac06_conserved_TEC1	1	8.44E-07	6	58	10.35	34	5785	0.59
62	MacIsaac06_conserved_DIG1	1	1.24E-06	8	58	13.80	82	5785	1.42
62	MacIsaac06_conserved_RLM1	1	9.84E-05	4	58	6.90	25	5785	0.44
63	Sgd_RAP1	1	2.28E-05	6	45	13.34	76	5785	1.32
63	MacIsaac06_RAP1	1	7.22E-08	10	45	22.23	139	5785	2.41
63	MacIsaac06_conserved_RAP1	1	2.45E-04	5	45	11.12	74	5785	1.28
63	MacIsaac06_FHL1	1	3.42E-12	15	45	33.34	186	5785	3.22
63	Sgd_FHL1	1	5.63E-05	6	45	13.34	89	5785	1.54
63	MacIsaac06_conserved_FHL1	1	4.63E-05	6	45	13.34	86	5785	1.49
64	MacIsaac06_STE12	1	1.88E-16	22	54	40.75	259	5785	4.48
64	MacIsaac06_conserved_STE12	1	3.89E-16	17	54	31.49	125	5785	2.17
64	Sgd_STE12	1	2.14E-17	17	54	31.49	106	5785	1.84
64	MacIsaac06_MCM1	1	7.10E-05	6	54	11.12	77	5785	1.34
64	Sgd_TEC1	1	7.82E-07	6	54	11.12	36	5785	0.63
64	Sgd_DIG1	1	1.23E-13	13	54	24.08	78	5785	1.35
64	MacIsaac06_TEC1	1	5.44E-10	10	54	18.52	70	5785	1.22
64	MacIsaac06_DIG1	1	5.19E-13	16	54	29.63	161	5785	2.79
64	MacIsaac06_conserved_TEC1	1	1.83E-08	7	54	12.97	34	5785	0.59
64	MacIsaac06_conserved_DIG1	1	6.10E-12	12	54	22.23	82	5785	1.42
64	MacIsaac06_SWI4	1	6.26E-07	10	54	18.52	144	5785	2.49
64	Sgd_SWI6	1	2.60E-05	7	54	12.97	96	5785	1.66
64	MacIsaac06_SWI6	1	6.12E-05	8	54	14.82	149	5785	2.58
64	MacIsaac06_conserved_SWI6	1	3.86E-05	7	54	12.97	102	5785	1.77
64	Sgd_SWI4	1	4.13E-05	6	54	11.12	70	5785	1.22
64	MacIsaac06_conserved_SWI4	1	2.03E-06	8	54	14.82	94	5785	1.63
65	MacIsaac06_CBF1	1	7.86E-05	12	82	14.64	229	5785	3.96
65	MacIsaac06_RCS1	1	6.47E-15	18	82	21.96	111	5785	1.92
65	MacIsaac06_NRG1	1	1.26E-07	13	82	15.86	149	5785	2.58
65	MacIsaac06_SOK2	1	1.67E-04	7	82	8.54	84	5785	1.46
65	MacIsaac06_conserved_YAP6	1	5.92E-04	5	82	6.10	49	5785	0.85
65	MacIsaac06_AFT2	1	8.26E-06	10	82	12.20	124	5785	2.15
65	Sgd_RCS1	1	1.39E-05	5	82	6.10	23	5785	0.40
65	MacIsaac06_conserved_RCS1	1	3.19E-04	5	82	6.10	43	5785	0.75
65	Sgd_PHO4	1	2.02E-10	8	82	9.76	21	5785	0.37
65	MacIsaac06_PHO4	1	3.18E-10	9	82	10.98	32	5785	0.56
65	MacIsaac06_conserved_PHO4	1	3.78E-12	9	82	10.98	21	5785	0.37
65	Sgd_PHO2	1	2.69E-05	3	82	3.66	5	5785	0.09
67	MacIsaac06_RAP1	1	4.49E-07	8	31	25.81	139	5785	2.41
67	MacIsaac06_FHL1	1	7.09E-11	12	31	38.71	186	5785	3.22
68	MacIsaac06_INO4	1	1.92E-07	5	26	19.24	31	5785	0.54
68	Sgd_INO4	1	2.22E-06	4	26	15.39	22	5785	0.39
68	MacIsaac06_conserved_INO4	1	2.68E-06	4	26	15.39	23	5785	0.40
68	MacIsaac06_ZAP1	1	2.22E-08	4	26	15.39	8	5785	0.14
72	MacIsaac06_MSN2	1	9.91E-07	8	36	22.23	131	5785	2.27
72	MacIsaac06_MSN4	1	1.40E-04	6	36	16.67	132	5785	2.29
72	MacIsaac06_conserved_MSN2	1	1.33E-06	6	36	16.67	59	5785	1.02
72	MacIsaac06_conserved_MSN4	1	2.19E-04	4	36	11.12	49	5785	0.85
72	Sgd_MSN2	1	5.70E-06	4	36	11.12	20	5785	0.35
73	Sgd_GCN4	1	1.66E-15	13	27	48.15	124	5785	2.15
73	MacIsaac06_GCN4	1	1.89E-16	15	27	55.56	181	5785	3.13
73	MacIsaac06_conserved_GCN4	1	4.83E-19	15	27	55.56	123	5785	2.13
75	Sgd_GCN4	1	1.03E-04	5	23	21.74	124	5785	2.15
75	MacIsaac06_GCN4	1	5.59E-05	6	23	26.09	181	5785	3.13
75	MacIsaac06_conserved_GCN4	1	9.91E-05	5	23	21.74	123	5785	2.13
75	Sgd_GLN3	1	5.70E-04	3	23	13.05	42	5785	0.73
75	MacIsaac06_conserved_GLN3	1	4.57E-04	3	23	13.05	39	5785	0.68
76	MacIsaac06_MSN2	1	4.98E-04	5	30	16.67	131	5785	2.27
76	Sgd_MSN2	1	2.69E-06	4	30	13.34	20	5785	0.35
78	MacIsaac06_STE12	1	1.61E-27	30	53	56.61	259	5785	4.48
78	MacIsaac06_conserved_STE12	1	2.24E-25	23	53	43.40	125	5785	2.17
78	Sgd_STE12	1	1.83E-25	22	53	41.51	106	5785	1.84
78	Sgd_MCM1	1	1.69E-04	5	53	9.44	58	5785	1.01
78	MacIsaac06_MCM1	1	5.30E-06	7	53	13.21	77	5785	1.34
78	Sgd_TEC1	1	3.62E-13	10	53	18.87	36	5785	0.63
78	Sgd_DIG1	1	6.67E-27	21	53	39.63	78	5785	1.35
78	MacIsaac06_TEC1	1	1.57E-17	15	53	28.31	70	5785	1.22
78	MacIsaac06_DIG1	1	5.71E-29	27	53	50.95	161	5785	2.79
78	MacIsaac06_conserved_TEC1	1	3.10E-15	11	53	20.76	34	5785	0.59
78	MacIsaac06_conserved_DIG1	1	1.28E-24	20	53	37.74	82	5785	1.42
78	MacIsaac06_SWI4	1	4.82E-08	11	53	20.76	144	5785	2.49
78	Sgd_SWI6	1	2.30E-05	7	53	13.21	96	5785	1.66
78	MacIsaac06_SWI6	1	7.16E-07	10	53	18.87	149	5785	2.58
78	MacIsaac06_conserved_SWI6	1	3.26E-06	8	53	15.10	102	5785	1.77
78	MacIsaac06_conserved_XBP1	1	2.73E-05	4	53	7.55	20	5785	0.35
78	Sgd_SWI4	1	1.75E-07	8	53	15.10	70	5785	1.22
78	MacIsaac06_conserved_SWI4	1	1.32E-07	9	53	16.99	94	5785	1.63
79	MacIsaac06_STE12	1	3.87E-30	40	94	42.56	259	5785	4.48
79	MacIsaac06_conserved_STE12	1	3.05E-28	30	94	31.92	125	5785	2.17
79	Sgd_STE12	1	3.98E-26	27	94	28.73	106	5785	1.84
79	Sgd_TEC1	1	1.50E-13	12	94	12.77	36	5785	0.63
79	Sgd_DIG1	1	7.01E-24	23	94	24.47	78	5785	1.35
79	MacIsaac06_TEC1	1	1.35E-17	18	94	19.15	70	5785	1.22
79	MacIsaac06_DIG1	1	1.01E-24	30	94	31.92	161	5785	2.79
79	MacIsaac06_conserved_TEC1	1	1.65E-15	13	94	13.83	34	5785	0.59
79	MacIsaac06_conserved_DIG1	1	7.72E-22	22	94	23.41	82	5785	1.42
79	MacIsaac06_SWI4	1	2.96E-06	12	94	12.77	144	5785	2.49
79	MacIsaac06_SWI6	1	2.51E-05	11	94	11.71	149	5785	2.58
79	MacIsaac06_conserved_SWI6	1	2.26E-04	8	94	8.52	102	5785	1.77
79	MacIsaac06_conserved_XBP1	1	2.59E-04	4	94	4.26	20	5785	0.35
79	Sgd_SWI4	1	1.24E-04	7	94	7.45	70	5785	1.22
79	MacIsaac06_conserved_SWI4	1	1.27E-04	8	94	8.52	94	5785	1.63
79	MacIsaac06_conserved_RLM1	1	6.37E-04	4	94	4.26	25	5785	0.44
81	MacIsaac06_YAP5	1	3.22E-04	4	31	12.91	63	5785	1.09
81	MacIsaac06_GAT3	1	2.61E-04	3	31	9.68	24	5785	0.42
83	MacIsaac06_MSN2	1	2.41E-05	6	27	22.23	131	5785	2.27
83	MacIsaac06_conserved_MSN2	1	2.18E-07	6	27	22.23	59	5785	1.02
83	Sgd_MSN2	1	2.21E-08	5	27	18.52	20	5785	0.35
85	MacIsaac06_ABF1	1	7.01E-05	7	26	26.93	243	5785	4.21
85	MacIsaac06_conserved_ABF1	1	1.78E-04	6	26	23.08	195	5785	3.38
86	Sgd_FKH2	1	1.15E-04	5	38	13.16	75	5785	1.30
86	MacIsaac06_FKH2	1	1.94E-06	8	38	21.06	135	5785	2.34
86	MacIsaac06_INO4	1	6.91E-10	7	38	18.43	31	5785	0.54
86	Sgd_MBP1	1	5.58E-04	5	38	13.16	105	5785	1.82
86	MacIsaac06_conserved_MBP1	1	5.58E-04	5	38	13.16	105	5785	1.82
86	MacIsaac06_XBP1	1	4.55E-04	4	38	10.53	56	5785	0.97
86	MacIsaac06_FKH1	1	1.48E-04	6	38	15.79	126	5785	2.18
86	Sgd_INO4	1	4.68E-11	7	38	18.43	22	5785	0.39
86	MacIsaac06_conserved_INO4	1	6.69E-11	7	38	18.43	23	5785	0.40
86	Sgd_INO2	1	1.28E-05	4	38	10.53	23	5785	0.40
86	MacIsaac06_INO2	1	1.65E-06	5	38	13.16	32	5785	0.56
86	MacIsaac06_conserved_INO2	1	3.62E-07	5	38	13.16	24	5785	0.42
88	MacIsaac06_FHL1	1	2.82E-04	7	41	17.08	186	5785	3.22
89	Sgd_MSN2	1	1.25E-06	4	25	16	20	5785	0.35
92	Sgd_MSN2	1	1.48E-06	4	26	15.39	20	5785	0.35
93	Sgd_MSN2	1	1.10E-04	3	28	10.72	20	5785	0.35
97	Sgd_MSN4	1	4.62E-06	4	31	12.91	22	5785	0.39
97	MacIsaac06_MSN2	1	5.56E-05	6	31	19.36	131	5785	2.27
97	MacIsaac06_MSN4	1	6.04E-04	5	31	16.13	132	5785	2.29
97	MacIsaac06_conserved_MSN2	1	1.29E-05	5	31	16.13	59	5785	1.02
97	MacIsaac06_conserved_MSN4	1	1.21E-04	4	31	12.91	49	5785	0.85
97	Sgd_MSN2	1	4.62E-08	5	31	16.13	20	5785	0.35
101	MacIsaac06_YAP7	1	3.42E-04	6	39	15.39	143	5785	2.48
101	MacIsaac06_MET32	1	1.42E-05	4	39	10.26	23	5785	0.40
101	MacIsaac06_conserved_MET32	1	5.04E-06	4	39	10.26	18	5785	0.32
101	MacIsaac06_GLN3	1	3.33E-08	9	39	23.08	111	5785	1.92
101	MacIsaac06_RTG3	1	4.08E-08	8	39	20.52	80	5785	1.39
101	MacIsaac06_ARG81	1	1.18E-05	4	39	10.26	22	5785	0.39
101	MacIsaac06_conserved_RTG3	1	1.25E-07	6	39	15.39	37	5785	0.64
101	Sgd_GCN4	1	1.85E-17	16	39	41.03	124	5785	2.15
101	MacIsaac06_GCN4	1	4.68E-29	25	39	64.11	181	5785	3.13
101	MacIsaac06_conserved_GCN4	1	3.58E-24	20	39	51.29	123	5785	2.13
101	Sgd_GLN3	1	7.58E-06	5	39	12.83	42	5785	0.73
101	MacIsaac06_conserved_GLN3	1	5.20E-06	5	39	12.83	39	5785	0.68
101	MacIsaac06_ARG80	1	1.18E-05	4	39	10.26	22	5785	0.39
101	MacIsaac06_conserved_ARG80	1	1.80E-04	3	39	7.70	17	5785	0.30
101	MacIsaac06_conserved_ARG81	1	1.21E-07	4	39	10.26	8	5785	0.14
102	MacIsaac06_MSN2	1	1.82E-05	8	52	15.39	131	5785	2.27
102	MacIsaac06_conserved_MSN2	1	7.46E-07	7	52	13.47	59	5785	1.02
102	Sgd_MSN2	1	2.53E-05	4	52	7.70	20	5785	0.35
102	MacIsaac06_ZAP1	1	2.65E-09	5	52	9.62	8	5785	0.14
102	MacIsaac06_conserved_ZAP1	1	8.60E-08	4	52	7.70	6	5785	0.11
103	Sgd_RAP1	1	1.68E-04	4	22	18.19	76	5785	1.32
103	MacIsaac06_RAP1	1	5.83E-13	11	22	50	139	5785	2.41
103	MacIsaac06_FHL1	1	3.24E-18	15	22	68.19	186	5785	3.22
103	Sgd_FHL1	1	2.27E-08	7	22	31.82	89	5785	1.54
103	Sgd_SFP1	1	4.45E-05	3	22	13.64	19	5785	0.33
103	MacIsaac06_SFP1	1	2.51E-05	4	22	18.19	47	5785	0.82
103	MacIsaac06_conserved_FHL1	1	2.71E-04	4	22	18.19	86	5785	1.49
104	MacIsaac06_YAP7	1	2.95E-04	6	38	15.79	143	5785	2.48
104	MacIsaac06_MET32	1	4.95E-09	6	38	15.79	23	5785	0.40
104	MacIsaac06_conserved_MET32	1	9.32E-10	6	38	15.79	18	5785	0.32
104	MacIsaac06_GLN3	1	7.29E-05	6	38	15.79	111	5785	1.92
104	Sgd_GCN4	1	1.11E-17	16	38	42.11	124	5785	2.15
104	MacIsaac06_GCN4	1	2.11E-19	19	38	50	181	5785	3.13
104	MacIsaac06_conserved_GCN4	1	9.70E-18	16	38	42.11	123	5785	2.13
104	Sgd_PHO4	1	3.21E-04	3	38	7.90	21	5785	0.37
104	MacIsaac06_conserved_PHO4	1	3.21E-04	3	38	7.90	21	5785	0.37
104	Sgd_GLN3	1	1.48E-04	4	38	10.53	42	5785	0.73
106	Sgd_MBP1	1	1.01E-15	13	30	43.34	105	5785	1.82
106	MacIsaac06_MBP1	1	1.78E-16	15	30	50	157	5785	2.72
106	MacIsaac06_conserved_MBP1	1	1.01E-15	13	30	43.34	105	5785	1.82
106	MacIsaac06_SWI4	1	1.31E-09	10	30	33.34	144	5785	2.49
106	Sgd_SWI6	1	1.86E-08	8	30	26.67	96	5785	1.66
106	MacIsaac06_SWI6	1	3.53E-08	9	30	30	149	5785	2.58
106	MacIsaac06_conserved_SWI6	1	3.01E-08	8	30	26.67	102	5785	1.77
106	Sgd_SWI4	1	4.57E-08	7	30	23.34	70	5785	1.22
106	MacIsaac06_conserved_SWI4	1	3.58E-07	7	30	23.34	94	5785	1.63
107	MacIsaac06_PHD1	1	7.55E-08	13	83	15.67	141	5785	2.44
107	MacIsaac06_SOK2	1	2.14E-08	11	83	13.26	84	5785	1.46
107	MacIsaac06_SKN7	1	4.03E-05	11	83	13.26	178	5785	3.08
107	MacIsaac06_SUT1	1	3.87E-07	10	83	12.05	88	5785	1.53
107	MacIsaac06_MOT3	1	5.12E-06	7	83	8.44	49	5785	0.85
107	MacIsaac06_conserved_SOK2	1	3.77E-04	5	83	6.03	44	5785	0.77
107	MacIsaac06_conserved_SUT1	1	1.47E-04	6	83	7.23	57	5785	0.99
107	Sgd_MSN2	1	1.60E-04	4	83	4.82	20	5785	0.35
109	Sgd_CBF1	1	4.50E-04	5	26	19.24	149	5785	2.58
109	MacIsaac06_CBF1	1	4.26E-04	6	26	23.08	229	5785	3.96
109	Sgd_PHO4	1	1.02E-04	3	26	11.54	21	5785	0.37
109	MacIsaac06_PHO4	1	3.67E-04	3	26	11.54	32	5785	0.56
109	MacIsaac06_conserved_PHO4	1	1.02E-04	3	26	11.54	21	5785	0.37
110	MacIsaac06_MET31	1	1.92E-05	4	23	17.40	42	5785	0.73
110	MacIsaac06_FHL1	1	5.03E-06	7	23	30.44	186	5785	3.22
110	Sgd_FHL1	1	3.71E-04	4	23	17.40	89	5785	1.54
110	MacIsaac06_conserved_FHL1	1	3.25E-04	4	23	17.40	86	5785	1.49
113	MacIsaac06_ASH1	1	2.61E-04	3	24	12.50	31	5785	0.54
113	MacIsaac06_conserved_ASH1	1	9.18E-05	3	24	12.50	22	5785	0.39
114	Sgd_RAP1	1	1.34E-06	5	16	31.25	76	5785	1.32
114	MacIsaac06_RAP1	1	3.80E-08	7	16	43.75	139	5785	2.41
114	MacIsaac06_FHL1	1	1.08E-13	11	16	68.75	186	5785	3.22
114	Sgd_FHL1	1	7.92E-08	6	16	37.50	89	5785	1.54
114	MacIsaac06_conserved_FHL1	1	6.44E-08	6	16	37.50	86	5785	1.49
115	MacIsaac06_RCS1	1	1.67E-05	5	18	27.78	111	5785	1.92
116	MacIsaac06_INO4	1	6.73E-07	5	33	15.16	31	5785	0.54
116	Sgd_INO4	1	5.97E-06	4	33	12.13	22	5785	0.39
116	MacIsaac06_conserved_INO4	1	2.77E-04	3	33	9.10	23	5785	0.40
117	MacIsaac06_INO4	1	6.51E-08	6	42	14.29	31	5785	0.54
117	Sgd_INO4	1	6.92E-09	6	42	14.29	22	5785	0.39
117	MacIsaac06_conserved_INO4	1	4.82E-07	5	42	11.91	23	5785	0.40
117	Sgd_INO2	1	1.92E-05	4	42	9.53	23	5785	0.40
117	MacIsaac06_INO2	1	2.75E-06	5	42	11.91	32	5785	0.56
117	MacIsaac06_conserved_INO2	1	2.30E-05	4	42	9.53	24	5785	0.42
118	Sgd_RAP1	1	1.14E-04	4	20	20	76	5785	1.32
118	MacIsaac06_RAP1	1	2.77E-10	9	20	45	139	5785	2.41
118	MacIsaac06_conserved_RAP1	1	1.02E-04	4	20	20	74	5785	1.28
118	MacIsaac06_FHL1	1	3.11E-19	15	20	75	186	5785	3.22
118	Sgd_FHL1	1	1.06E-08	7	20	35	89	5785	1.54
118	Sgd_SFP1	1	3.31E-05	3	20	15	19	5785	0.33
118	MacIsaac06_SFP1	1	1.69E-05	4	20	20	47	5785	0.82
118	MacIsaac06_conserved_FHL1	1	8.40E-06	5	20	25	86	5785	1.49
120	MacIsaac06_RAP1	1	2.19E-04	5	24	20.84	139	5785	2.41
120	MacIsaac06_FHL1	1	6.90E-06	7	24	29.17	186	5785	3.22
120	Sgd_FHL1	1	4.40E-04	4	24	16.67	89	5785	1.54
127	Sgd_RAP1	1	2.91E-06	6	32	18.75	76	5785	1.32
127	MacIsaac06_RAP1	1	8.09E-06	7	32	21.88	139	5785	2.41
127	MacIsaac06_conserved_RAP1	1	2.48E-06	6	32	18.75	74	5785	1.28
127	MacIsaac06_FHL1	1	2.02E-09	11	32	34.38	186	5785	3.22
127	Sgd_FHL1	1	3.96E-07	7	32	21.88	89	5785	1.54
127	MacIsaac06_conserved_FHL1	1	1.35E-08	8	32	25	86	5785	1.49
129	MacIsaac06_RCS1	1	6.17E-11	9	21	42.86	111	5785	1.92
129	MacIsaac06_AFT2	1	3.58E-06	6	21	28.58	124	5785	2.15
129	MacIsaac06_conserved_AFT2	1	9.70E-07	5	21	23.81	53	5785	0.92
129	Sgd_AFT2	1	9.70E-07	5	21	23.81	53	5785	0.92
129	Sgd_RCS1	1	1.02E-10	6	21	28.58	23	5785	0.40
129	MacIsaac06_conserved_RCS1	1	5.87E-09	6	21	28.58	43	5785	0.75
131	MacIsaac06_RAP1	1	2.76E-10	10	27	37.04	139	5785	2.41
131	MacIsaac06_FHL1	1	1.08E-14	14	27	51.86	186	5785	3.22
131	Sgd_FHL1	1	2.55E-06	6	27	22.23	89	5785	1.54
131	MacIsaac06_conserved_FHL1	1	2.09E-06	6	27	22.23	86	5785	1.49
131	Sgd_PHO4	1	2.13E-06	4	27	14.82	21	5785	0.37
131	MacIsaac06_PHO4	1	1.24E-05	4	27	14.82	32	5785	0.56
131	MacIsaac06_conserved_PHO4	1	2.13E-06	4	27	14.82	21	5785	0.37
132	MacIsaac06_MET4	1	4.69E-05	3	36	8.34	12	5785	0.21
132	MacIsaac06_MET32	1	3.60E-04	3	36	8.34	23	5785	0.40
132	MacIsaac06_conserved_MET32	1	1.69E-04	3	36	8.34	18	5785	0.32
132	MacIsaac06_ARG81	1	3.14E-04	3	36	8.34	22	5785	0.39
132	Sgd_GCN4	1	8.74E-06	7	36	19.45	124	5785	2.15
132	MacIsaac06_GCN4	1	1.12E-05	8	36	22.23	181	5785	3.13
132	MacIsaac06_conserved_GCN4	1	9.44E-05	6	36	16.67	123	5785	2.13
132	MacIsaac06_conserved_ARG81	1	1.21E-05	3	36	8.34	8	5785	0.14
133	Sgd_RAP1	1	1.53E-09	8	28	28.58	76	5785	1.32
133	MacIsaac06_RAP1	1	1.57E-11	11	28	39.29	139	5785	2.41
133	MacIsaac06_conserved_RAP1	1	4.01E-08	7	28	25	74	5785	1.28
133	MacIsaac06_FHL1	1	1.24E-24	20	28	71.43	186	5785	3.22
133	Sgd_FHL1	1	2.04E-15	12	28	42.86	89	5785	1.54
133	Sgd_SFP1	1	1.62E-06	4	28	14.29	19	5785	0.33
133	MacIsaac06_SFP1	1	2.43E-06	5	28	17.86	47	5785	0.82
133	MacIsaac06_conserved_SFP1	1	7.68E-07	4	28	14.29	16	5785	0.28
133	MacIsaac06_conserved_FHL1	1	1.27E-10	9	28	32.15	86	5785	1.49
134	MacIsaac06_MSN2	1	1.16E-05	6	24	25	131	5785	2.27
134	MacIsaac06_conserved_MSN2	1	3.40E-06	5	24	20.84	59	5785	1.02
134	Sgd_MSN2	1	1.06E-06	4	24	16.67	20	5785	0.35
136	MacIsaac06_MBP1	1	3.12E-04	7	49	14.29	157	5785	2.72
136	Sgd_SWI4	1	2.83E-04	5	49	10.21	70	5785	1.22
137	MacIsaac06_RAP1	1	1.71E-06	5	10	50	139	5785	2.41
137	MacIsaac06_FHL1	1	4.19E-11	8	10	80	186	5785	3.22
137	Sgd_FHL1	1	1.02E-05	4	10	40	89	5785	1.54
137	MacIsaac06_SFP1	1	7.75E-07	4	10	40	47	5785	0.82
137	MacIsaac06_conserved_SFP1	1	2.06E-06	3	10	30	16	5785	0.28
137	MacIsaac06_conserved_FHL1	1	3.53E-04	3	10	30	86	5785	1.49
140	MacIsaac06_conserved_MSN2	1	2.68E-04	3	13	23.08	59	5785	1.02
140	Sgd_MSN2	1	7.28E-08	4	13	30.77	20	5785	0.35
141	MacIsaac06_MSN2	1	5.56E-05	6	31	19.36	131	5785	2.27
141	MacIsaac06_conserved_MSN2	1	1.29E-05	5	31	16.13	59	5785	1.02
141	Sgd_MSN2	1	4.62E-08	5	31	16.13	20	5785	0.35
142	MacIsaac06_GCN4	1	3.01E-05	4	7	57.15	181	5785	3.13
142	MacIsaac06_conserved_GCN4	1	3.08E-04	3	7	42.86	123	5785	2.13
144	MacIsaac06_RAP1	1	2.42E-06	8	38	21.06	139	5785	2.41
144	MacIsaac06_FHL1	1	6.92E-11	13	38	34.22	186	5785	3.22
144	Sgd_FHL1	1	2.59E-04	5	38	13.16	89	5785	1.54
144	MacIsaac06_conserved_SFP1	1	1.38E-04	3	38	7.90	16	5785	0.28
145	MacIsaac06_PHD1	1	7.34E-08	9	34	26.48	141	5785	2.44
145	MacIsaac06_SOK2	1	7.24E-10	9	34	26.48	84	5785	1.46
145	MacIsaac06_YAP6	1	1.46E-08	10	34	29.42	160	5785	2.77
145	MacIsaac06_SUT1	1	9.97E-06	6	34	17.65	88	5785	1.53
145	MacIsaac06_MOT3	1	1.75E-04	4	34	11.77	49	5785	0.85
145	MacIsaac06_XBP1	1	2.94E-04	4	34	11.77	56	5785	0.97
145	MacIsaac06_AZF1	1	1.43E-04	3	34	8.83	18	5785	0.32
145	MacIsaac06_conserved_SOK2	1	1.14E-04	4	34	11.77	44	5785	0.77
145	MacIsaac06_RLM1	1	2.94E-04	4	34	11.77	56	5785	0.97
145	MacIsaac06_MIG1	1	1.49E-08	5	34	14.71	15	5785	0.26
146	MacIsaac06_conserved_MSN2	1	7.48E-05	4	23	17.40	59	5785	1.02
146	MacIsaac06_INO4	1	2.30E-04	3	23	13.05	31	5785	0.54
146	Sgd_INO4	1	8.05E-05	3	23	13.05	22	5785	0.39
146	Sgd_MSN2	1	8.82E-07	4	23	17.40	20	5785	0.35
152	MacIsaac06_conserved_HAP1	1	2.04E-04	5	50	10	64	5785	1.11
155	MacIsaac06_TYE7	1	3.07E-05	4	18	22.23	61	5785	1.06
155	MacIsaac06_CBF1	1	4.48E-05	6	18	33.34	229	5785	3.96
155	MacIsaac06_MET32	1	5.60E-07	4	18	22.23	23	5785	0.40
155	MacIsaac06_conserved_CBF1	1	1.16E-04	5	18	27.78	166	5785	2.87
155	MacIsaac06_conserved_MET32	1	1.95E-07	4	18	22.23	18	5785	0.32
155	MacIsaac06_conserved_TYE7	1	2.16E-04	3	18	16.67	39	5785	0.68
155	Sgd_GCN4	1	4.59E-08	7	18	38.89	124	5785	2.15
155	MacIsaac06_GCN4	1	2.47E-11	10	18	55.56	181	5785	3.13
155	MacIsaac06_conserved_GCN4	1	1.22E-09	8	18	44.45	123	5785	2.13
156	MacIsaac06_SUT1	1	3.86E-04	6	64	9.38	88	5785	1.53
156	Sgd_MBP1	1	1.41E-04	7	64	10.94	105	5785	1.82
156	MacIsaac06_MBP1	1	1.05E-08	13	64	20.32	157	5785	2.72
156	MacIsaac06_conserved_MBP1	1	1.82E-06	9	64	14.07	105	5785	1.82
156	Sgd_SWI6	1	8.83E-06	8	64	12.50	96	5785	1.66
156	MacIsaac06_SWI6	1	5.67E-08	12	64	18.75	149	5785	2.58
156	MacIsaac06_conserved_SWI6	1	1.39E-05	8	64	12.50	102	5785	1.77
159	MacIsaac06_conserved_MSN4	1	4.26E-04	3	18	16.67	49	5785	0.85
160	MacIsaac06_conserved_MSN2	1	1.05E-04	4	25	16	59	5785	1.02
160	Sgd_MSN2	1	7.74E-05	3	25	12	20	5785	0.35
161	Sgd_INO4	1	2.65E-04	3	34	8.83	22	5785	0.39
161	MacIsaac06_conserved_INO4	1	3.03E-04	3	34	8.83	23	5785	0.40
161	MacIsaac06_ZAP1	1	1.02E-05	3	34	8.83	8	5785	0.14
168	Sgd_GCN4	1	6.43E-06	6	23	26.09	124	5785	2.15
168	MacIsaac06_GCN4	1	5.59E-05	6	23	26.09	181	5785	3.13
168	MacIsaac06_conserved_GCN4	1	6.14E-06	6	23	26.09	123	5785	2.13
171	Sgd_MSN2	1	2.79E-05	3	18	16.67	20	5785	0.35
172	MacIsaac06_SKO1	1	1.67E-05	3	17	17.65	18	5785	0.32
172	Sgd_SKO1	1	7.33E-07	3	17	17.65	7	5785	0.13
173	MacIsaac06_INO4	1	2.00E-04	3	22	13.64	31	5785	0.54
173	MacIsaac06_SWI4	1	1.15E-05	6	22	27.28	144	5785	2.49
173	Sgd_SWI6	1	1.13E-09	8	22	36.37	96	5785	1.66
173	MacIsaac06_SWI6	1	3.78E-08	8	22	36.37	149	5785	2.58
173	MacIsaac06_conserved_SWI6	1	1.54E-06	6	22	27.28	102	5785	1.77
173	Sgd_INO4	1	1.10E-06	4	22	18.19	22	5785	0.39
173	MacIsaac06_conserved_INO4	1	8.05E-05	3	22	13.64	23	5785	0.40
173	Sgd_SWI4	1	5.04E-06	5	22	22.73	70	5785	1.22
173	MacIsaac06_conserved_SWI4	1	9.48E-07	6	22	27.28	94	5785	1.63
174	Sgd_PHO4	1	8.99E-08	4	13	30.77	21	5785	0.37
174	MacIsaac06_PHO4	1	5.33E-07	4	13	30.77	32	5785	0.56
174	MacIsaac06_conserved_PHO4	1	8.99E-08	4	13	30.77	21	5785	0.37
175	Sgd_GCN4	1	2.33E-05	4	9	44.45	124	5785	2.15
175	MacIsaac06_GCN4	1	3.23E-06	5	9	55.56	181	5785	3.13
175	MacIsaac06_conserved_GCN4	1	2.26E-05	4	9	44.45	123	5785	2.13
176	Sgd_MSN4	1	3.41E-04	3	37	8.11	22	5785	0.39
176	MacIsaac06_MSN2	1	1.24E-06	8	37	21.63	131	5785	2.27
176	MacIsaac06_MSN4	1	1.64E-04	6	37	16.22	132	5785	2.29
176	Sgd_MSN2	1	2.55E-04	3	37	8.11	20	5785	0.35
179	MacIsaac06_RCS1	1	4.43E-06	6	24	25	111	5785	1.92
185	Sgd_RPN4	1	3.62E-19	17	72	23.62	63	5785	1.09
185	MacIsaac06_RPN4	1	3.79E-22	21	72	29.17	90	5785	1.56
185	MacIsaac06_conserved_RPN4	1	4.88E-19	17	72	23.62	64	5785	1.11
189	Sgd_MET32	1	5.09E-08	4	22	18.19	11	5785	0.20
189	MacIsaac06_MET4	1	1.03E-05	3	22	13.64	12	5785	0.21
189	MacIsaac06_MET32	1	1.39E-10	6	22	27.28	23	5785	0.40
189	MacIsaac06_MET31	1	1.60E-05	4	22	18.19	42	5785	0.73
189	MacIsaac06_conserved_MET32	1	2.59E-11	6	22	27.28	18	5785	0.32
189	MacIsaac06_conserved_MET4	1	2.64E-06	3	22	13.64	8	5785	0.14
192	MacIsaac06_ZAP1	1	9.29E-06	3	33	9.10	8	5785	0.14
194	Sgd_RPN4	1	1.57E-24	20	69	28.99	63	5785	1.09
194	MacIsaac06_RPN4	1	2.03E-27	24	69	34.79	90	5785	1.56
194	MacIsaac06_conserved_RPN4	1	1.14E-22	19	69	27.54	64	5785	1.11
197	MacIsaac06_SKN7	1	2.11E-05	6	20	30	178	5785	3.08
197	MacIsaac06_conserved_SKN7	1	3.06E-05	5	20	25	112	5785	1.94
198	MacIsaac06_STE12	1	6.46E-11	11	19	57.90	259	5785	4.48
198	MacIsaac06_conserved_STE12	1	1.95E-06	6	19	31.58	125	5785	2.17
198	Sgd_STE12	1	2.39E-08	7	19	36.85	106	5785	1.84
198	Sgd_DIG1	1	1.17E-07	6	19	31.58	78	5785	1.35
198	MacIsaac06_TEC1	1	6.05E-08	6	19	31.58	70	5785	1.22
198	MacIsaac06_DIG1	1	5.84E-10	9	19	47.37	161	5785	2.79
198	MacIsaac06_conserved_DIG1	1	5.04E-06	5	19	26.32	82	5785	1.42
199	MacIsaac06_RCS1	1	3.00E-10	8	17	47.06	111	5785	1.92
199	Sgd_RCS1	1	3.60E-05	3	17	17.65	23	5785	0.40
200	MacIsaac06_MSN2	1	1.18E-04	8	67	11.95	131	5785	2.27
200	MacIsaac06_conserved_MSN2	1	5.35E-05	6	67	8.96	59	5785	1.02
200	Sgd_MSN2	1	2.43E-06	5	67	7.47	20	5785	0.35
201	MacIsaac06_RAP1	1	4.37E-06	9	54	16.67	139	5785	2.41
201	MacIsaac06_FHL1	1	9.01E-08	12	54	22.23	186	5785	3.22
203	MacIsaac06_RCS1	1	2.18E-07	8	35	22.86	111	5785	1.92
203	MacIsaac06_AFT2	1	8.38E-05	6	35	17.15	124	5785	2.15
203	MacIsaac06_conserved_RCS1	1	1.17E-04	4	35	11.43	43	5785	0.75
204	MacIsaac06_STE12	1	4.62E-12	12	20	60	259	5785	4.48
204	MacIsaac06_conserved_STE12	1	1.06E-10	9	20	45	125	5785	2.17
204	Sgd_STE12	1	2.35E-11	9	20	45	106	5785	1.84
204	Sgd_DIG1	1	8.38E-11	8	20	40	78	5785	1.35
204	MacIsaac06_DIG1	1	7.47E-13	11	20	55	161	5785	2.79
204	MacIsaac06_conserved_DIG1	1	1.26E-10	8	20	40	82	5785	1.42
205	Sgd_MSN2	1	1.98E-04	3	34	8.83	20	5785	0.35
206	MacIsaac06_RCS1	1	2.71E-06	5	13	38.47	111	5785	1.92
209	MacIsaac06_RCS1	1	2.23E-05	5	19	26.32	111	5785	1.92
209	MacIsaac06_conserved_RTG3	1	2.18E-04	3	19	15.79	37	5785	0.64
209	Sgd_GCN4	1	3.81E-05	5	19	26.32	124	5785	2.15
209	Sgd_RCS1	1	5.10E-05	3	19	15.79	23	5785	0.40
209	MacIsaac06_conserved_RCS1	1	9.46E-06	4	19	21.06	43	5785	0.75
212	Sgd_MSN2	1	2.79E-05	3	18	16.67	20	5785	0.35
215	MacIsaac06_RAP1	1	8.69E-07	5	9	55.56	139	5785	2.41
215	MacIsaac06_FHL1	1	1.08E-09	7	9	77.78	186	5785	3.22
220	Sgd_DIG1	1	1.26E-04	4	20	20	78	5785	1.35
220	MacIsaac06_DIG1	1	1.19E-05	6	20	30	161	5785	2.79
220	MacIsaac06_conserved_DIG1	1	1.53E-04	4	20	20	82	5785	1.42
221	MacIsaac06_RAP1	1	8.41E-13	12	29	41.38	139	5785	2.41
221	MacIsaac06_FHL1	1	3.23E-17	16	29	55.18	186	5785	3.22
221	Sgd_FHL1	1	6.83E-05	5	29	17.25	89	5785	1.54
221	Sgd_SFP1	1	1.04E-04	3	29	10.35	19	5785	0.33
221	MacIsaac06_SFP1	1	7.83E-05	4	29	13.80	47	5785	0.82
224	MacIsaac06_STE12	1	5.11E-09	12	32	37.50	259	5785	4.48
224	MacIsaac06_conserved_STE12	1	2.58E-07	8	32	25	125	5785	2.17
224	Sgd_STE12	1	3.27E-09	9	32	28.13	106	5785	1.84
224	Sgd_DIG1	1	6.14E-09	8	32	25	78	5785	1.35
224	MacIsaac06_TEC1	1	3.51E-05	5	32	15.63	70	5785	1.22
224	MacIsaac06_DIG1	1	8.03E-09	10	32	31.25	161	5785	2.79
224	MacIsaac06_conserved_DIG1	1	2.24E-07	7	32	21.88	82	5785	1.42
227	Sgd_GCN4	1	5.38E-13	10	18	55.56	124	5785	2.15
227	MacIsaac06_GCN4	1	2.47E-11	10	18	55.56	181	5785	3.13
227	MacIsaac06_conserved_GCN4	1	4.95E-13	10	18	55.56	123	5785	2.13
229	MacIsaac06_FHL1	1	1.64E-07	7	15	46.67	186	5785	3.22
229	Sgd_FHL1	1	6.28E-05	4	15	26.67	89	5785	1.54
230	Sgd_NRG1	1	1.34E-04	4	27	14.82	58	5785	1.01
231	MacIsaac06_RCS1	1	9.29E-06	6	27	22.23	111	5785	1.92
232	MacIsaac06_ZAP1	1	2.85E-07	3	11	27.28	8	5785	0.14
234	Sgd_PHO4	1	1.82E-05	3	15	20	21	5785	0.37
234	MacIsaac06_PHO4	1	6.69E-05	3	15	20	32	5785	0.56
234	MacIsaac06_conserved_PHO4	1	1.82E-05	3	15	20	21	5785	0.37
236	MacIsaac06_HAP1	1	1.02E-04	4	13	30.77	118	5785	2.04
236	MacIsaac06_HAP4	1	1.92E-09	6	13	46.16	62	5785	1.08
236	Sgd_HAP4	1	2.76E-09	5	13	38.47	29	5785	0.51
236	MacIsaac06_conserved_HAP4	1	4.32E-11	6	13	46.16	34	5785	0.59
236	MacIsaac06_conserved_HAP1	1	9.04E-06	4	13	30.77	64	5785	1.11
237	Sgd_RPN4	1	1.51E-05	5	30	16.67	63	5785	1.09
237	MacIsaac06_RPN4	1	5.27E-06	6	30	20	90	5785	1.56
237	MacIsaac06_conserved_RPN4	1	1.63E-05	5	30	16.67	64	5785	1.11
238	Sgd_HSF1	1	2.12E-05	4	14	28.58	73	5785	1.27
239	MacIsaac06_PHD1	1	7.59E-09	9	27	33.34	141	5785	2.44
239	MacIsaac06_SOK2	1	2.50E-09	8	27	29.63	84	5785	1.46
239	MacIsaac06_YAP6	1	7.45E-05	6	27	22.23	160	5785	2.77
239	MacIsaac06_MOT3	1	2.48E-06	5	27	18.52	49	5785	0.85
239	MacIsaac06_THI2	1	9.81E-05	3	27	11.12	20	5785	0.35
239	MacIsaac06_RLM1	1	1.17E-04	4	27	14.82	56	5785	0.97
239	MacIsaac06_MIG1	1	3.98E-05	3	27	11.12	15	5785	0.26
240	MacIsaac06_conserved_SWI6	1	1.82E-04	4	17	23.53	102	5785	1.77
246	MacIsaac06_FHL1	1	1.63E-05	7	27	25.93	186	5785	3.22
246	MacIsaac06_conserved_SFP1	1	4.88E-05	3	27	11.12	16	5785	0.28
257	MacIsaac06_INO2	1	4.24E-05	3	13	23.08	32	5785	0.56
257	MacIsaac06_conserved_INO2	1	1.75E-05	3	13	23.08	24	5785	0.42
257	MacIsaac06_ZAP1	1	4.93E-07	3	13	23.08	8	5785	0.14
258	MacIsaac06_GCN4	1	7.19E-08	8	20	40	181	5785	3.13
258	MacIsaac06_conserved_GCN4	1	2.48E-06	6	20	30	123	5785	2.13
259	Sgd_BAS1	1	1.03E-05	3	12	25	22	5785	0.39
259	MacIsaac06_BAS1	1	6.76E-07	4	12	33.34	37	5785	0.64
259	MacIsaac06_conserved_BAS1	1	2.45E-07	4	12	33.34	29	5785	0.51
262	Sgd_GCN4	1	7.16E-06	5	14	35.72	124	5785	2.15
262	MacIsaac06_GCN4	1	4.52E-05	5	14	35.72	181	5785	3.13
262	MacIsaac06_conserved_GCN4	1	6.88E-06	5	14	35.72	123	5785	2.13
263	MacIsaac06_INO4	1	2.00E-04	3	22	13.64	31	5785	0.54
263	MacIsaac06_conserved_INO4	1	8.05E-05	3	22	13.64	23	5785	0.40
263	Sgd_INO2	1	8.05E-05	3	22	13.64	23	5785	0.40
263	MacIsaac06_INO2	1	5.26E-06	4	22	18.19	32	5785	0.56
263	MacIsaac06_conserved_INO2	1	1.59E-06	4	22	18.19	24	5785	0.42
263	MacIsaac06_ZAP1	1	2.64E-06	3	22	13.64	8	5785	0.14
269	MacIsaac06_STE12	1	1.88E-05	5	9	55.56	259	5785	4.48
269	Sgd_STE12	1	1.25E-05	4	9	44.45	106	5785	1.84
269	Sgd_DIG1	1	1.87E-04	3	9	33.34	78	5785	1.35
269	MacIsaac06_TEC1	1	1.35E-04	3	9	33.34	70	5785	1.22
269	MacIsaac06_DIG1	1	1.81E-06	5	9	55.56	161	5785	2.79
269	MacIsaac06_conserved_DIG1	1	2.17E-04	3	9	33.34	82	5785	1.42
270	Sgd_RAP1	1	1.14E-04	4	20	20	76	5785	1.32
270	MacIsaac06_RAP1	1	8.64E-05	5	20	25	139	5785	2.41
270	MacIsaac06_FHL1	1	1.30E-10	10	20	50	186	5785	3.22
270	Sgd_FHL1	1	9.95E-06	5	20	25	89	5785	1.54
270	MacIsaac06_conserved_FHL1	1	1.84E-04	4	20	20	86	5785	1.49
271	MacIsaac06_PHD1	1	7.34E-08	9	34	26.48	141	5785	2.44
271	MacIsaac06_conserved_PHD1	1	6.64E-05	5	34	14.71	75	5785	1.30
271	MacIsaac06_SOK2	1	1.88E-08	8	34	23.53	84	5785	1.46
271	MacIsaac06_YAP6	1	3.11E-05	7	34	20.59	160	5785	2.77
271	MacIsaac06_SUT1	1	9.97E-06	6	34	17.65	88	5785	1.53
271	MacIsaac06_conserved_SOK2	1	1.14E-04	4	34	11.77	44	5785	0.77
271	MacIsaac06_conserved_SUT1	1	1.74E-05	5	34	14.71	57	5785	0.99
271	Sgd_MSN2	1	1.98E-04	3	34	8.83	20	5785	0.35
273	MacIsaac06_conserved_GCR2	1	1.40E-04	3	19	15.79	32	5785	0.56
276	MacIsaac06_STE12	1	2.38E-04	4	8	50	259	5785	4.48
276	Sgd_DIG1	1	1.26E-04	3	8	37.50	78	5785	1.35
276	MacIsaac06_DIG1	1	3.71E-05	4	8	50	161	5785	2.79
276	MacIsaac06_conserved_DIG1	1	1.46E-04	3	8	37.50	82	5785	1.42
278	Sgd_MSN2	1	1.26E-05	3	14	21.43	20	5785	0.35
279	Sgd_MSN2	1	9.89E-06	3	13	23.08	20	5785	0.35
281	MacIsaac06_SOK2	1	1.57E-05	5	23	21.74	84	5785	1.46
281	MacIsaac06_SUT1	1	1.97E-05	5	23	21.74	88	5785	1.53
288	Sgd_CBF1	1	4.82E-05	4	9	44.45	149	5785	2.58
288	MacIsaac06_CBF1	1	1.03E-05	5	9	55.56	229	5785	3.96
288	Sgd_PHO4	1	1.60E-08	4	9	44.45	21	5785	0.37
288	MacIsaac06_PHO4	1	9.53E-08	4	9	44.45	32	5785	0.56
288	MacIsaac06_conserved_PHO4	1	1.60E-08	4	9	44.45	21	5785	0.37
293	Sgd_PHO4	1	5.26E-05	3	21	14.29	21	5785	0.37
293	MacIsaac06_conserved_PHO4	1	5.26E-05	3	21	14.29	21	5785	0.37
294	MacIsaac06_conserved_MSN2	1	6.23E-05	4	22	18.19	59	5785	1.02
294	MacIsaac06_HAP4	1	7.57E-05	4	22	18.19	62	5785	1.08
294	MacIsaac06_conserved_HAP4	1	6.75E-06	4	22	18.19	34	5785	0.59
294	Sgd_MSN2	1	7.31E-07	4	22	18.19	20	5785	0.35
308	Sgd_RDS1	1	2.80E-05	3	37	8.11	10	5785	0.18
308	MacIsaac06_RDS1	1	8.35E-05	3	37	8.11	14	5785	0.25
308	MacIsaac06_conserved_RDS1	1	2.80E-05	3	37	8.11	10	5785	0.18
313	MacIsaac06_INO4	1	2.97E-05	3	12	25	31	5785	0.54
313	Sgd_INO4	1	1.03E-05	3	12	25	22	5785	0.39
313	MacIsaac06_conserved_INO4	1	1.18E-05	3	12	25	23	5785	0.40
313	Sgd_INO2	1	1.18E-05	3	12	25	23	5785	0.40
313	MacIsaac06_INO2	1	3.70E-07	4	12	33.34	32	5785	0.56
313	MacIsaac06_conserved_INO2	1	1.10E-07	4	12	33.34	24	5785	0.42
314	Sgd_RPN4	1	3.67E-09	6	14	42.86	63	5785	1.09
314	MacIsaac06_RPN4	1	5.47E-10	7	14	50	90	5785	1.56
314	MacIsaac06_conserved_RPN4	1	4.05E-09	6	14	42.86	64	5785	1.11
319	Sgd_SUM1	1	1.14E-06	4	12	33.34	42	5785	0.73
319	MacIsaac06_SUM1	1	5.20E-06	4	12	33.34	61	5785	1.06
319	MacIsaac06_conserved_SUM1	1	9.22E-05	3	12	25	45	5785	0.78
