# Supplementary material for: DeBi: Discovering Differentially Expressed Biclusters using a Frequent Itemset Approach
Source: Algorithms Mol Biol. 2011 Jun 23;6:18. doi: 10.1186/1748-7188-6-18 (PMC3152888; doi:10.1186/1748-7188-6-18)
Supplement: Additional file 3 — DeBi, BIMAX, ISA, OPSM, SAMBA and QUBIC biclustering results and GO term, TFBS enrichment analysis of the genes and conditions in biclusters on yeast data. [file 1748-7188-6-18-S3.ZIP › file3_yeast/yeast.enrichment.results.txt]

Genes	BIMAX	DeBi	QuBic	OPSM	ISA	SAMBA
GeneNum	3251	2025	535	5273	535	3375
SampleNum	77	192	72	38	72	299
pval<5%	0.99	0.65625	0.318181818	0.363636364	0.636363636	0.598802395
pval<1%	0.99	0.65625	0.318181818	0.363636364	0.636363636	0.598802395
pval<0.5%	0.99	0.65625	0.318181818	0.363636364	0.636363636	0.598802395
pval<0.1%	0.99	0.65625	0.318181818	0.363636364	0.636363636	0.598802395
pval<0.001%	0.925	0.489583333	0.25	0.363636364	0.386363636	0.491017964
tf.pval<5%	0.98	0.630208333	0.409090909	0.090909091	0.409090909	0.505988024
tf.pval<1%	0.98	0.630208333	0.409090909	0.090909091	0.409090909	0.505988024
tf.pval<0.5%	0.98	0.630208333	0.409090909	0.090909091	0.409090909	0.505988024
tf.pval<0.1%	0.97	0.630208333	0.409090909	0.090909091	0.409090909	0.505988024
tf.pval<0.001%	0.86	0.416666667	0.272727273	0.090909091	0.272727273	0.377245509

Conditions	BIMAX	DeBi	QuBic	OPSM	ISA	SAMBA
SampleNum	55	177	64	0	132	284
pval<5%	0.204545455	0.385416667	0.636363636	0	0.333333333	0.153153153
pval<1%	0.204545455	0.385416667	0.636363636	0	0.333333333	0.153153153
pval<0.5%	0.204545455	0.385416667	0.636363636	0	0.333333333	0.153153153
pval<0.1%	0.204545455	0.385416667	0.636363636	0	0.333333333	0.153153153
pval<0.001%	0.204545455	0.276041667	0.386363636	0	0.266666667	0.114114114
