# Supplementary material for: DeBi: Discovering Differentially Expressed Biclusters using a Frequent Itemset Approach
Source: Algorithms Mol Biol. 2011 Jun 23;6:18. doi: 10.1186/1748-7188-6-18 (PMC3152888; doi:10.1186/1748-7188-6-18)
Supplement: Additional file 4 — DeBi, ISA, OPSM, SAMBA, QUBIC biclustering results and GO term, TFBS enrichment analysis of the genes on DLBCL data. [file 1748-7188-6-18-S4.ZIP]

Archive with 78 entries (51 files):
- file4_dlblc/
- file4_dlblc/.DS_Store
- __MACOSX/
- __MACOSX/file4_dlblc/
- __MACOSX/file4_dlblc/._.DS_Store
- file4_dlblc/biclusters/
- file4_dlblc/biclusters/.DS_Store
- __MACOSX/file4_dlblc/biclusters/
- __MACOSX/file4_dlblc/biclusters/._.DS_Store
- file4_dlblc/biclusters/debi/
- file4_dlblc/biclusters/debi/.DS_Store
- __MACOSX/file4_dlblc/biclusters/debi/
- __MACOSX/file4_dlblc/biclusters/debi/._.DS_Store
- file4_dlblc/biclusters/debi/down.alpha.0.001.txt
- file4_dlblc/biclusters/debi/up.alpha.0.01.txt
- __MACOSX/file4_dlblc/biclusters/debi/._up.alpha.0.01.txt
- file4_dlblc/biclusters/isa/
- file4_dlblc/biclusters/isa/.DS_Store
- __MACOSX/file4_dlblc/biclusters/isa/
- __MACOSX/file4_dlblc/biclusters/isa/._.DS_Store
- file4_dlblc/biclusters/isa/isa.txt
- file4_dlblc/biclusters/opsm/
- file4_dlblc/biclusters/opsm/.DS_Store
- __MACOSX/file4_dlblc/biclusters/opsm/
- __MACOSX/file4_dlblc/biclusters/opsm/._.DS_Store
- file4_dlblc/biclusters/opsm/opsm.txt
- file4_dlblc/biclusters/qubic/
- file4_dlblc/biclusters/qubic/.DS_Store
- __MACOSX/file4_dlblc/biclusters/qubic/
- __MACOSX/file4_dlblc/biclusters/qubic/._.DS_Store
- file4_dlblc/biclusters/qubic/qubic.txt
- __MACOSX/file4_dlblc/biclusters/._qubic
- file4_dlblc/biclusters/samba/
- file4_dlblc/biclusters/samba/.DS_Store
- __MACOSX/file4_dlblc/biclusters/samba/
- __MACOSX/file4_dlblc/biclusters/samba/._.DS_Store
- file4_dlblc/biclusters/samba/samba.txt
- file4_dlblc/dlblc.enrichment.results.txt
- __MACOSX/file4_dlblc/._dlblc.enrichment.results.txt
- file4_dlblc/enrichment/
- file4_dlblc/enrichment/.DS_Store
- __MACOSX/file4_dlblc/enrichment/
- __MACOSX/file4_dlblc/enrichment/._.DS_Store
- file4_dlblc/enrichment/debi/
- file4_dlblc/enrichment/debi/.DS_Store
- __MACOSX/file4_dlblc/enrichment/debi/
- __MACOSX/file4_dlblc/enrichment/debi/._.DS_Store
- file4_dlblc/enrichment/debi/debi.go.down.txt
- file4_dlblc/enrichment/debi/debi.go.up.txt
- file4_dlblc/enrichment/debi/debi.TFBS.down.txt
- __MACOSX/file4_dlblc/enrichment/debi/._debi.TFBS.down.txt
- file4_dlblc/enrichment/debi/debi.TFBS.up.txt
- __MACOSX/file4_dlblc/enrichment/debi/._debi.TFBS.up.txt
- file4_dlblc/enrichment/isa/
- file4_dlblc/enrichment/isa/isa.go.txt
- file4_dlblc/enrichment/isa/isa.TFBS.txt
- __MACOSX/file4_dlblc/enrichment/isa/
- __MACOSX/file4_dlblc/enrichment/isa/._isa.TFBS.txt
- file4_dlblc/enrichment/opsm/
- file4_dlblc/enrichment/opsm/opsm.go.txt
- __MACOSX/file4_dlblc/enrichment/opsm/
- __MACOSX/file4_dlblc/enrichment/opsm/._opsm.go.txt
- file4_dlblc/enrichment/opsm/opsm.TFBS.txt
- __MACOSX/file4_dlblc/enrichment/opsm/._opsm.TFBS.txt
- file4_dlblc/enrichment/qubic/
- file4_dlblc/enrichment/qubic/.DS_Store
- __MACOSX/file4_dlblc/enrichment/qubic/
- __MACOSX/file4_dlblc/enrichment/qubic/._.DS_Store
- file4_dlblc/enrichment/qubic/qubic.go.txt
- __MACOSX/file4_dlblc/enrichment/qubic/._qubic.go.txt
- file4_dlblc/enrichment/qubic/qubic.tfbs.txt
- __MACOSX/file4_dlblc/enrichment/qubic/._qubic.tfbs.txt
- file4_dlblc/enrichment/samba/
- file4_dlblc/enrichment/samba/samba.go.txt
- __MACOSX/file4_dlblc/enrichment/samba/
- __MACOSX/file4_dlblc/enrichment/samba/._samba.go.txt
- file4_dlblc/enrichment/samba/samba.TFBS.txt
- __MACOSX/file4_dlblc/enrichment/samba/._samba.TFBS.txt
