# Supplementary material for: DeBi: Discovering Differentially Expressed Biclusters using a Frequent Itemset Approach
Source: Algorithms Mol Biol. 2011 Jun 23;6:18. doi: 10.1186/1748-7188-6-18 (PMC3152888; doi:10.1186/1748-7188-6-18)
Supplement: Additional file 4 — DeBi, ISA, OPSM, SAMBA, QUBIC biclustering results and GO term, TFBS enrichment analysis of the genes on DLBCL data. [file 1748-7188-6-18-S4.ZIP › file4_dlblc/biclusters/debi/down.alpha.0.001.txt]

89 22 1148.128113 18.880605
AIF1 APOE ARL7 B2M B4GALT1 BCL3 CASP1 CCL3 CCL4 CCL5 CCND2 CD2 CD3D CD3E CD59 CD6 CD63 CD97 CEBPB CLU CSF1R CSF2RB CTSL CXCL10 CXCL9 ENPP2 FAS FCER1G FCGRT FGR FLJ10420 FPR1 FYB FYN G1P2 GBP1 GBP2 GNLY GPX1 GZMA GZMB HLA-A HLA-B HLA-B HLA-C HLA-E HLA-G ICAM1 ID2 IFI30 IFITM1 IFITM2 IGF2R IL32 IRF1 ITGAL ITGB2 LAG3 LAMP1 LITAF MNDA NDRG1 NKG7 OAS1 PASK PSCD4 PTPN6 RAB31 RAC2 RBPSUH RNASET2 S100A4 SAMSN1 SELL SERPINB1 SGK SOD2 STAT1 TCIRG1 TNFRSF14 TRBC1 TRIM22 TRIP12 TXN TXNIP TYROBP UBE2L6 VAMP5 WARS 
MLC94_46_LYM009 MLC91_27_LYM427 MLC91_28_LYM428 MLC94_100_LYM057 MLC91_14_LYM432 MLC95_26_LYM079 MLC94_59_LYM019 MLC95_90_LYM142 MLC95_67_LYM119 MLC92_71_LYM266 MLC94_64_LYM024 MLC94_43_LYM006 MLC96_56_LYM197 MLC95_63_LYM115 MLC95_80_LYM132 MLC92_45_LYM238 MLC96_54_LYM195 MLC94_52_LYM012 MLC96_04_LYM152 MLC96_62_LYM203 MLC91_72_LYM316 MLC94_62_LYM022 
71 27 1036.982433 20.133694
ACTB ACTN1 AIM2 ALDH2 ARL7 B2M CD3D CD40 CD74 CD81 CKLFSF6 CSF2RB CSTB CXCL9 DSIPI ETS1 FCER1G FLJ10420 FLJ22457 FOS FPR1 FYB FYN HADHB HLA-A HLA-B HLA-B HLA-C HLA-DMA HLA-DPA1 HLA-DPB1 HLA-DQA1 HLA-DQA1 HLA-DQB1 HLA-DRA HLA-DRB1 HLA-E HLA-G IFNGR1 IFNGR2 IL2RG IRF8 ITGB2 LAG3 LIPA LITAF LMO2 LY75 MHC2TA MMP2 MMP9 NICAL OAT PLEK PRNP PTPRC RAP1B RGS1 SERPINB1 SLC2A3 SPARC STAT1 STK17A TGFB1I4 TNF TNFRSF14 TRA TRBC1 UBE2L6 UGCG VIM 
MLC94_59_LYM019 MLC95_90_LYM142 MLC95_67_LYM119 MLC95_80_LYM132 MLC94_51_LYM011 MLC94_83_LYM041 MLC94_55_LYM015 MLC92_25_LYM285 MLC94_78_LYM038 MLC91_86_LYM301 MLC91_22_LYM422 MLC92_42_LYM277 MLC95_49_LYM101 MLC94_52_LYM012 MLC94_45_LYM008 MLC95_10_LYM064 MLC92_94_LYM272 MLC96_40_LYM182 MLC95_04_LYM058 MLC91_66_LYM313 MLC95_27_LYM080 MLC96_71_LYM212 MLC96_04_LYM152 MLC96_62_LYM203 MLC94_85_LYM043 MLC96_24_LYM166 MLC95_82_LYM134 
72 25 906.798845 16.752064
ARL7 BCL3 CBLB CCL21 CCL4 CCL5 CD2 CD3D CD3E CD6 CD97 CLU CST3 CXCL10 CXCL13 CXCL9 CYP1B1 FCER1G FCGRT FGR FLJ22457 FOS FYB FYN GBP1 GZMA GZMB HLA-A HLA-B HLA-B HLA-C HLA-DMA HLA-DPA1 HLA-DPB1 HLA-DQA1 HLA-DQA1 HLA-DQB1 HLA-DRA HLA-DRB1 HLA-E IFI30 IFITM1 IL10RA IL2RG IL32 IRF1 ITGAL KLRK1 LAG3 LAIR1 LCK LITAF LSP1 MHC2TA MNDA NKG7 PDE4B PSCD4 RNASET2 S100A4 SAMSN1 SDC4 SELL SERPINB1 SH2D1A SQRDL TNFRSF7 TRA TRBC1 VAMP5 WARS ZAP70 
MLC94_100_LYM057 MLC96_35_LYM177 MLC95_90_LYM142 MLC95_67_LYM119 MLC92_71_LYM266 MLC92_67_LYM262 MLC95_63_LYM115 MLC91_39_LYM407 MLC91_21_LYM421 MLC91_56_LYM394 MLC94_51_LYM011 MLC91_83_LYM308 MLC96_54_LYM195 MLC95_49_LYM101 MLC94_52_LYM012 MLC94_45_LYM008 MLC96_23_LYM165 MLC96_71_LYM212 MLC92_97_LYM281 MLC94_86_LYM044 MLC96_04_LYM152 MLC96_44_LYM185 MLC96_62_LYM203 MLC94_85_LYM043 MLC96_24_LYM166 
101 14 1278.810164 19.833223
ACTR2 AIM2 AK2 ATP5B BLNK BUB1 BZW2 C10orf3 CCNB1 CCT3 CD40 CDC2 CDK4 CENPA CKS1B CKS2 CYCS CYFIP2 DDX11 DEK DNMT1 EIF1AX EIF2S2 EIF5 FEZ1 GAPD GARS GNB1 GSPT1 HADHB HDAC1 HIF1A HNRPC HPRT1 HRMT1L2 HSPA9B HSPCA ILF2 ITSN2 KIAA0286 KLF10 LDHA LMNB1 LRMP LYN MCM2 MCM5 MCM7 MDH1 MEF2C MIF MS4A1 MSH6 MTHFD2 NCOA3 NME1 NOLA2 NOLC1 NPM1 PAICS PARP1 PCNA PDHB PGAM1 PLCG2 POU2AF1 PSMB4 PSME3 PTDSS1 RAB3-GAP150 RAD21 RAN RAP1B REA RHOH RPA3 RPL10 RPL8 RPLP0 RPS3A RPS6 RRM1 RRM2 SHMT2 SLC25A5 SLC38A1 SOCS1 SOD1 SORL1 SRPK1 SWAP70 TK1 TNFRSF1A TOP2A TPI1 TUBA1 UBE1 UBE2A VBP1 WEE1 YWHAZ 
MLC92_26_LYM286 MLC96_54_LYM195 MLC96_06_LYM154 MLC92_100_LYM284 MLC95_42_LYM094 MLC94_78_LYM038 MLC91_62_LYM309 MLC91_86_LYM301 MLC96_87_LYM228 MLC92_42_LYM277 MLC96_100_LYM245 MLC96_96_LYM237 MLC96_93_LYM234 MLC92_94_LYM272 
83 14 855.138088 15.960172
ACTB AIM2 BANK1 BLNK BTG1 BTK C6orf32 CD19 CD22 CD37 CD40 CD74 CD79A CD79B CD83 CDK4 CR2 CYFIP2 DEK EBI3 EIF5 ETS1 FEZ1 FNBP1 GAPD GARS HIF1A HLA-DMA HLA-DQA1 HLA-DQA1 HNRPC HRMT1L2 HSD17B12 HSPA9B ICAM3 IER5 IFNGR1 IFNGR2 IL2RG LY75 LYN MBD4 MCL1 MCM5 MEF2C MGC5306 MS4A1 NCOA3 NOLA2 NPM1 OSBPL8 PARP1 PASK PCNA PDHB PLCG2 RAC2 RAN REL RHOH RPL10 RPL13 RPL8 RPLP0 RPS6 RRM1 SDBCAG84 SHMT2 SLC38A1 SNX2 SPIB SRPK1 ST6GAL1 STAT6 SWAP70 TNFAIP3 TOP2A TOX TUBA1 UGCG VPS35 WEE1 YWHAZ 
MLC94_59_LYM019 MLC95_90_LYM142 MLC95_67_LYM119 MLC95_42_LYM094 MLC94_78_LYM038 MLC91_86_LYM301 MLC96_87_LYM228 MLC95_49_LYM101 MLC94_90_LYM048 MLC96_100_LYM245 MLC92_52_LYM247 MLC96_96_LYM237 MLC96_93_LYM234 MLC95_82_LYM134 
65 16 760.159197 16.807294
ACTN1 ARL7 B4GALT1 BCL3 CASP1 CCL4 CCL5 CCND2 CD2 CD3D CD44 CD97 CD99 CLU CST3 CXCL10 CXCL13 CYP1B1 FBP1 FCER1G FGR FNBP1 FYB FYN GBP1 GNLY GPX1 GZMA GZMB HCK HIC HLA-A ICAM1 IFITM1 IL10RA IL2RG IL32 IRF1 ITGB7 LITAF MNDA NDRG1 NKG7 PDE4B PTPN6 RAB31 RAC2 RGS1 S100A4 SDC4 SERPINB1 SH2D1A SLA SLC2A3 SOD2 T3JAM TCIRG1 TENS1 TIMP1 TNFAIP3 TNFRSF1B TRA TRBC1 VAMP5 WARS 
MLC91_28_LYM428 MLC96_82_LYM223 MLC94_59_LYM019 MLC95_90_LYM142 MLC95_67_LYM119 MLC92_71_LYM266 MLC94_43_LYM006 MLC96_56_LYM197 MLC95_75_LYM127 MLC92_67_LYM262 MLC91_39_LYM407 MLC91_21_LYM421 MLC91_56_LYM394 MLC94_51_LYM011 MLC96_71_LYM212 MLC96_24_LYM166 
94 11 1075.478674 19.125614
ACP1 AIM2 AK2 ASPM ATF5 ATP5B BLNK BUB1 BZW2 C10orf3 C1QBP CCNB1 CCT3 CDC2 CDC20 CDK2 CDK4 CENPA CKS1B CKS2 CYCS DEK DLD DLEU2 DNMT1 DUSP5 EIF1AX EIF5 GAPD GARS GART GLA GLRX GNAS GNB1 GRB2 GSPT1 HADHB HIF1A HIST2H2AA HMMR HNRPC HPRT1 HSPA9B HSPCA ILF2 KIF11 KLF10 LDHA LMNB1 MBD4 MCM2 MCM5 MCM7 MDH1 MIF MKI67 MSH6 MTHFD2 MYC NME1 NOLC1 NPM1 PAICS PARP1 PCNA PDHB PGAM1 PLCG2 PLEK PMAIP1 PSMB4 RAD21 RAN RAP1B RHOH RPA3 RPLP0 RPS6 RRM1 RRM2 SLC25A5 SOCS1 SORL1 SRPK1 TOP2A TUBA1 TXN UBE1 UBE2A UBE2S VBP1 WEE1 YWHAZ 
MLC92_72_LYM267 MLC92_45_LYM238 MLC91_88_LYM299 MLC96_54_LYM195 MLC92_100_LYM284 MLC95_42_LYM094 MLC94_78_LYM038 MLC91_62_LYM309 MLC91_87_LYM300 MLC96_93_LYM234 MLC96_89_LYM230 
91 11 1045.280687 18.640369
ACP1 ACTB ACTR2 ADD3 AIM2 B2M C6orf32 CD40 CD53 CD74 CSTB CXCL10 DDX17 DEK DLD DNMT1 DR1 DSIPI EIF2S2 EIF5 ETS1 EVI2A FAS FLJ10420 GAPD GLRX GNAS GNB1 GOLGIN-67 GRB2 HADHB HHEX HIF1A HLA-DQA1 HLA-DQA1 HLA-DRA HLA-DRB1 HLA-G HPRT1 HSD17B12 HSPA9B IER2 IFI16 IFI30 IFNGR1 IFNGR2 IL2RG ILF2 ITSN2 KLF10 LCP1 LDHA LIPA LITAF LMO2 LY75 MAPKAPK2 MCL1 MDH1 MS4A1 NCOA3 NOLC1 NPM1 OAT OSBPL8 PDHB PLEK PTPRC RAB3-GAP150 RAD21 RAP1B RHOH RPL10 RRM2 SGK STAG2 STK17A STK38L SWAP70 TNF TNFRSF1A TOP2A TOX TRA TXN UBE2A UGCG VBP1 VIM WEE1 YWHAZ 
MLC94_59_LYM019 MLC95_90_LYM142 MLC96_54_LYM195 MLC94_78_LYM038 MLC91_62_LYM309 MLC91_86_LYM301 MLC91_87_LYM300 MLC95_49_LYM101 MLC92_94_LYM272 MLC96_89_LYM230 MLC95_82_LYM134 
73 12 835.857981 17.348225
AIF1 B2M BCL2A1 BCL3 BTG1 CCL5 CCND2 CD2 CD3D CD44 CD58 CD63 CD74 CD97 CSF2RB CSTB CXCL9 CYP1B1 FCER1G FGR GBP1 GBP2 GNLY GPX1 GZMA GZMB HLA-A HLA-B HLA-B HLA-C HLA-DMA HLA-DPA1 HLA-DPB1 HLA-DQA1 HLA-DQA1 HLA-DQB1 HLA-DRA HLA-DRB1 HLA-E HLA-G ICAM1 IFITM1 IFITM2 IGF2R IL10RA IL16 IL2RG IL32 IL7R IRF1 ITGAL ITGB2 LAG3 LAIR1 LITAF NKG7 PASK PDE4B RNASET2 S100A4 SERPINB1 SH3BP5 SLC2A3 SQRDL SSR4 STAT1 TNFAIP3 TNFRSF14 TRA TXN TYROBP VAMP5 WARS 
MLC94_59_LYM019 MLC95_90_LYM142 MLC95_67_LYM119 MLC94_64_LYM024 MLC91_54_LYM325 MLC92_67_LYM262 MLC95_80_LYM132 MLC94_51_LYM011 MLC92_25_LYM285 MLC94_52_LYM012 MLC96_04_LYM152 MLC96_62_LYM203 
70 12 796.512806 17.797826
ADA AK2 ATP5B BIK BUB1 BZW2 C10orf3 CCNB1 CCT3 CDC2 CDC20 CDK2 CDK4 CDKN3 CENPA CHAF1A CKS1B CKS2 CSE1L CYCS DEK GAPD HPRT1 HSPCA ILF2 KIF11 LDHA LMNB1 LRMP LYN MCM2 MCM5 MCM7 MEF2B MIF MKI67 MSH6 MTHFD2 NME1 NOLA2 NPM1 PACAP PAICS PARP1 PCNA PGAM1 PLCG2 POU2AF1 PSMB4 PSME3 PTBP1 RAN RPA3 RPLP0 RRM1 SHMT2 SLC25A5 SLC38A1 SOD1 SSBP1 TACC3 TCEA1 TK1 TOP2A TPI1 TUBA1 UBE1 UBE2A UBE2S WEE1 
MLC95_48_LYM100 MLC91_53_LYM323 MLC96_54_LYM195 MLC96_06_LYM154 MLC92_100_LYM284 MLC95_42_LYM094 MLC94_78_LYM038 MLC95_69_LYM121 MLC96_87_LYM228 MLC96_17_LYM159 MLC95_50_LYM102 MLC96_93_LYM234 
76 11 1027.250709 21.565789
ADA AK2 ATP5B BTK BUB1 BZW2 C10orf3 CCL18 CCNB1 CCT3 CDC2 CDC20 CDK2 CDK4 CDKN3 CENPA CKS1B CKS2 CSE1L CYCS DEK DKFZp762E1312 DLD EIF1AX GAPD GARS GART GLA HMMR HPRT1 HRMT1L2 HSPCA IFI30 ILF2 IMP-3 KIF11 LCP1 LDHA LMNB1 MCM2 MCM5 MCM7 MDH1 MIF MSH6 MTHFD2 NME1 NOLA2 NPM1 PAICS PARP1 PCNA PGAM1 PLCG2 PRDX4 PSMB4 RAN REA RPA3 RPL8 RPLP0 RRM1 RRM2 SHMT2 SLC25A5 SOCS1 SOD1 SRPK1 TK1 TOP2A TPI1 TUBA1 UBE1 UBE2A UBE2S WEE1 
MLC95_26_LYM079 MLC92_26_LYM286 MLC92_45_LYM238 MLC94_66_LYM026 MLC96_54_LYM195 MLC92_100_LYM284 MLC95_42_LYM094 MLC94_78_LYM038 MLC95_69_LYM121 MLC96_87_LYM228 MLC96_93_LYM234 
11 70 646.175941 65.256307
BCL11A C13orf18 CD79A CD79B IGH IGHA2 IGHG1 IGHM LOC388078 SIT TCL1A 
MLC95_18_LYM072 MLC95_51_LYM103 MLC94_64_LYM024 MLC94_43_LYM006 MLC96_21_LYM163 MLC94_44_LYM007 MLC95_48_LYM100 MLC95_53_LYM105 MLC96_70_LYM211 MLC94_27_LYM002 MLC94_54_LYM014 MLC95_78_LYM130 MLC91_34_LYM399 MLC91_54_LYM325 MLC95_35_LYM088 MLC96_56_LYM197 MLC95_75_LYM127 MLC94_75_LYM035 MLC96_63_LYM204 MLC92_67_LYM262 MLC92_34_LYM294 MLC99_51_LYM241 MLC95_63_LYM115 MLC91_21_LYM421 MLC94_51_LYM011 MLC91_53_LYM323 MLC91_74_LYM320 MLC95_58_LYM110 MLC95_52_LYM104 MLC95_39_LYM092 MLC96_88_LYM229 MLC96_58_LYM199 MLC91_75_LYM321 MLC92_57_LYM252 MLC95_05_LYM059 MLC95_47_LYM099 MLC91_83_LYM308 MLC92_45_LYM238 MLC91_22_LYM422 MLC92_42_LYM277 MLC94_26_LYM001 MLC95_12_LYM066 MLC91_99_LYM297 MLC91_84_LYM303 MLC95_49_LYM101 MLC96_17_LYM159 MLC94_90_LYM048 MLC91_20_LYM419 MLC96_100_LYM245 MLC95_50_LYM102 MLC91_73_LYM317 MLC91_10_LYM439 MLC94_93_LYM051 MLC96_81_LYM222 MLC92_52_LYM247 MLC96_96_LYM237 MLC96_93_LYM234 MLC91_43_LYM411 MLC94_92_LYM050 MLC95_30_LYM083 MLC94_74_LYM034 MLC95_07_LYM061 MLC94_53_LYM013 MLC94_52_LYM012 MLC94_82_LYM040 MLC92_94_LYM272 MLC96_71_LYM212 MLC94_70_LYM030 MLC96_18_LYM160 MLC96_75_LYM216 
59 13 667.297961 16.615536
AICDA B4GALT1 BCL3 CASP1 CCL3 CCL5 CCND2 CD2 CD3D CD44 CD6 CD63 CD97 CLU CXCL10 CXCL13 CXCL9 EBI3 ENTPD1 FNBP1 GBP1 GBP2 GNLY GPX1 GZMA GZMB HLA-A HLA-B HLA-B HLA-C HLA-E ICAM1 IFITM1 IFITM2 IL10RA IL16 IL32 IRF1 LAG3 LGALS1 LITAF MNDA NKG7 OAS1 S100A4 SERPINB1 SQRDL STAT1 TCIRG1 TNFAIP3 TNFRSF14 TRBC1 TRIM22 TXN TXNIP VAMP5 VIM WARS ZAP70 
MLC94_67_LYM027 MLC94_100_LYM057 MLC91_14_LYM432 MLC94_59_LYM019 MLC95_90_LYM142 MLC95_67_LYM119 MLC92_71_LYM266 MLC91_54_LYM325 MLC95_63_LYM115 MLC91_39_LYM407 MLC95_80_LYM132 MLC94_45_LYM008 MLC96_71_LYM212 
57 13 693.501760 18.094702
ARID5B B4GALT1 BCL3 CCL18 CCND2 CD2 CD44 CD63 CD97 CEBPB CLU ENTPD1 FCER1G FCGRT FGR GBP1 GBP2 GNLY GPX1 GSTO1 GZMA GZMB HCK HLA-A HLA-B HLA-B HLA-C ICAM1 IFITM1 IFITM2 IL10RA IL16 IL32 IRF1 IRF4 ITGAL LAG3 LITAF MNDA MX2 NDRG1 NKG7 PDE4B PECAM1 PTPN6 S100A4 SAMSN1 SH3BP5 SOD2 SQRDL STAT1 TCIRG1 TNFRSF14 UBE2L6 VIM WARS ZAP70 
MLC95_26_LYM079 MLC94_59_LYM019 MLC95_67_LYM119 MLC92_71_LYM266 MLC94_64_LYM024 MLC94_43_LYM006 MLC91_54_LYM325 MLC95_35_LYM088 MLC92_67_LYM262 MLC92_34_LYM294 MLC95_63_LYM115 MLC95_80_LYM132 MLC94_45_LYM008 
53 13 576.223029 15.852847
A2M ADAM19 AIF1 APOE ARL7 BCL3 BIRC3 C3AR1 CCL5 CD2 CD3D CD6 CD63 CLU CSF1R CSF2RB CTSL CXCL10 CXCL9 CXCR6 ENPP2 FCER1G FGR FPR1 GBP1 GNLY GZMA GZMB HLA-B HLA-E ICAM1 IFI30 IFITM1 IFITM2 IL32 IRF1 ITGB2 LAG3 LAMP1 LGALS1 LITAF LTB MMP9 NKG7 RAB31 SLC2A3 SQRDL STAT1 TCIRG1 TXNIP TYROBP VIM ZFP36L2 
MLC94_67_LYM027 MLC94_100_LYM057 MLC94_59_LYM019 MLC95_67_LYM119 MLC94_43_LYM006 MLC95_35_LYM088 MLC95_63_LYM115 MLC94_51_LYM011 MLC92_45_LYM238 MLC95_08_LYM062 MLC96_71_LYM212 MLC96_62_LYM203 MLC94_62_LYM022 
51 12 562.262383 16.320569
B4GALT1 BCL3 CCL18 CCL5 CCND2 CD2 CD3D CD44 CD6 CD97 CD99 CXCL10 CXCL13 ENTPD1 FCER1G FGR GBP1 GNLY GZMA GZMB HCK HLA-A HLA-B HLA-C ICAM1 IER5 IFITM1 IFITM2 IL16 IL32 IRF1 ITGAL ITGB7 LITAF NKG7 PDE4B PTPN6 RAB31 RBPSUH RNASET2 S100A4 SERPINB1 SLA SLC2A3 TENS1 TNFRSF1B TRA1 TRIM22 VAMP5 WDR1 XBP1 
MLC94_100_LYM057 MLC96_35_LYM177 MLC94_59_LYM019 MLC95_67_LYM119 MLC92_71_LYM266 MLC94_43_LYM006 MLC91_34_LYM399 MLC92_67_LYM262 MLC91_21_LYM421 MLC95_80_LYM132 MLC91_56_LYM394 MLC94_62_LYM022 
68 9 763.907982 19.200343
ACP1 ACTR2 ADD3 AIM2 ATF5 BUB1 C10orf3 C1QBP CDK6 CKS1B COG5 CYCS DDX17 DEK DLD DNMT1 DR1 EEF1A1 EIF1AX EIF2S2 EIF5 GAPD GNAS GNB1 GRB2 GSPT1 HADHB HIF1A HNRPC HPRT1 HSD17B12 HSPA9B IFI16 ILF2 KLF10 LDHA LYN MAPKAPK2 MDH1 MGC5306 MTHFD2 MYC NCOA3 NOLC1 NPM1 OSBPL8 PCNA PDHB PGAM1 PLEK PMAIP1 PTPRC RAD21 RAN RAP1B RHOH RPS6 SNX2 SRPK1 STAG2 STK17A SWAP70 TNFRSF1A TOP2A TRA1 VBP1 WEE1 YWHAZ 
MLC95_18_LYM072 MLC91_88_LYM299 MLC96_54_LYM195 MLC94_78_LYM038 MLC91_62_LYM309 MLC91_86_LYM301 MLC91_87_LYM300 MLC96_93_LYM234 MLC95_82_LYM134 
44 13 507.425782 16.375140
A2M AIF1 ALDH2 APOE ARL7 B2M C3AR1 CD6 CD8B1 COL3A1 COL4A2 CSF2RB CTSL CXCL9 CYP1B1 DUSP1 FBP1 FCER1G FCGRT FN1 FPR1 GNLY GZMA HLA-A HLA-DPB1 HLA-DQA1 HLA-DQA1 HLA-DQB1 HLA-DRB1 HLA-E ITGAL ITGB2 LAG3 MMP2 MMP9 NKG7 SPARC TCIRG1 TIMP3 TNFRSF14 TRGV9 TYROBP VAMP5 WARS 
MLC94_59_LYM019 MLC94_64_LYM024 MLC94_43_LYM006 MLC94_44_LYM007 MLC95_78_LYM130 MLC94_51_LYM011 MLC94_55_LYM015 MLC94_52_LYM012 MLC94_45_LYM008 MLC91_66_LYM313 MLC96_71_LYM212 MLC96_04_LYM152 MLC94_62_LYM022 
41 13 410.626926 14.272783
A2M ACTN1 AIF1 APOE ARL7 C3AR1 CD2 CD97 CEBPD COL6A1 CSF2RB CTSL CYP1B1 DUSP1 FBP1 FCER1G FCGRT GZMB HLA-A HLA-DQA1 HLA-DQA1 HLA-DQB1 HLA-DRA HLA-DRB1 HLA-E HLA-G IL32 ITGB2 LAG3 LAIR1 MMP9 NKG7 PRNP RGS1 SOD2 SPARC TENS1 TIMP1 TIMP3 TYROBP WARS 
MLC94_59_LYM019 MLC94_64_LYM024 MLC94_43_LYM006 MLC95_78_LYM130 MLC91_39_LYM407 MLC91_56_LYM394 MLC94_51_LYM011 MLC94_55_LYM015 MLC94_52_LYM012 MLC95_10_LYM064 MLC94_82_LYM040 MLC96_71_LYM212 MLC96_04_LYM152 
56 9 644.137507 18.711296
ADA AK2 ASPM ATP5B BCL2A1 BUB1 BZW2 CCNB1 CCT3 CDC2 CDC20 CDK4 CENPA CHAF1A CKS1B CKS2 CYCS DNMT1 EIF1AX FN1 GAPD GARS GART GLA GRB2 HPRT1 HSPCA IFI30 ILF2 KIF11 LDHA LMNB1 MCM2 MCM7 MDH1 MIF MTHFD2 NME1 NOLA2 PCNA PGAM1 PRDX4 PSMB4 RAN RPA3 RPLP0 RRM1 RRM2 SLC25A5 SOCS1 TOP2A TPI1 TUBA1 TXN UBE2A UBE2S 
MLC95_18_LYM072 MLC92_72_LYM267 MLC92_26_LYM286 MLC96_42_LYM183 MLC92_45_LYM238 MLC96_54_LYM195 MLC96_06_LYM154 MLC92_100_LYM284 MLC94_78_LYM038 
43 11 446.680223 16.438162
ACTN1 ARL7 B4GALT1 CASP1 CCL5 CD2 CD44 CD53 CD59 CD63 CD97 CEBPB CSF1R CTSL CXCL13 DUSP1 FGR GBP1 GZMB HCK IER2 IFITM1 IFITM2 IL10RA IL32 LAG3 LITAF MNDA NDRG1 NKG7 OAS1 PDE4B RAB31 RAC2 S100A4 SLA SOD2 STAT1 TCIRG1 TNFRSF14 TNFRSF1B VAMP5 WARS 
MLC94_59_LYM019 MLC95_90_LYM142 MLC94_64_LYM024 MLC94_43_LYM006 MLC91_34_LYM399 MLC95_35_LYM088 MLC96_56_LYM197 MLC95_63_LYM115 MLC91_39_LYM407 MLC91_21_LYM421 MLC95_12_LYM066 
59 8 617.758738 17.264294
B4GALT1 BCL2A1 BCL3 BIRC3 CASP1 CCL5 CCND2 CD44 CD58 CD59 CD63 CD97 CFLAR CLU CXCL10 EBI3 FAS FLJ10420 GBP1 GPX1 GSTO1 GZMB HLA-A HLA-B HLA-B HLA-C HLA-G ICAM1 IER2 IFITM1 IFITM2 IFNGR1 IL10RA IL16 IL32 IRF1 ITGB2 LAG3 LITAF LY75 MNDA NDRG1 PDE4B PTPN6 S100A4 SAMSN1 SDC4 SGK SH3BP5 SLA SOD2 SQRDL STAT1 TFRC TNFAIP3 TNFRSF14 UBE2L6 VIM WARS 
MLC95_26_LYM079 MLC94_59_LYM019 MLC95_90_LYM142 MLC95_67_LYM119 MLC94_43_LYM006 MLC91_54_LYM325 MLC91_39_LYM407 MLC95_80_LYM132 
36 13 389.610711 16.954207
B4GALT1 BCL2A1 BCL3 BIRC3 CCND2 CD44 CD63 CFLAR CXCL10 DGKA EBI3 FAS FNBP1 HCK HLA-C ICAM1 IER5 IFITM2 IFNGR1 IFNGR2 IL10RA IL16 LITAF LY75 MCL1 PDE4B S100A4 SAMSN1 SDC4 SERPINB1 SH3BP5 SQRDL TNFAIP3 TNFRSF14 TXN VIM 
MLC95_18_LYM072 MLC94_59_LYM019 MLC95_90_LYM142 MLC95_51_LYM103 MLC95_67_LYM119 MLC92_71_LYM266 MLC91_54_LYM325 MLC92_67_LYM262 MLC91_76_LYM324 MLC91_75_LYM321 MLC92_45_LYM238 MLC94_78_LYM038 MLC95_49_LYM101 
42 10 399.150094 15.055479
ADA AK2 ATP5B BCL6 BIK BTK CD40 CDC20 CKS1B CKS2 DSU GART HPRT1 ILF2 KIF11 KLF10 LCP1 LMNB1 LRMP LYN MEF2B MSH6 MTHFD2 PAICS PARP1 PGAM1 PLEK RAN RPA1 RPA3 RPLP0 RRM1 RRM2 SLC25A5 SOCS1 SORL1 STAG3 TK1 TUBA1 UBE2A WEE1 ZNFN1A1 
MLC92_45_LYM238 MLC96_54_LYM195 MLC92_100_LYM284 MLC96_83_LYM224 MLC95_42_LYM094 MLC94_78_LYM038 MLC92_42_LYM277 MLC95_49_LYM101 MLC95_07_LYM061 MLC96_86_LYM227 
32 13 349.961777 16.687400
BCL2A1 BCL3 CCND2 CD44 CD63 CFLAR CLU EBI3 FNBP1 GPX1 HCK HLA-A HLA-B HLA-B HLA-C ICAM1 IFITM1 IFITM2 IL10RA IL16 IL7 IRF1 IRF4 LITAF PASK PDE4B PTPN6 RAC2 S100A4 SH3BP5 TNFAIP3 TNFRSF14 
MLC96_35_LYM177 MLC94_59_LYM019 MLC95_90_LYM142 MLC95_51_LYM103 MLC95_67_LYM119 MLC92_71_LYM266 MLC96_21_LYM163 MLC91_54_LYM325 MLC92_67_LYM262 MLC95_80_LYM132 MLC96_88_LYM229 MLC91_75_LYM321 MLC95_07_LYM061 
56 7 536.810530 16.791223
ACTB ACTN1 AIM2 BCL3 CASP1 CD40 CD44 CD53 CD63 CD74 CSF2RB CSTB CXCL10 DDX17 FAS FLJ10420 FNBP1 HADHB HLA-DQA1 HLA-DQA1 HLA-DRA HLA-DRB1 HLA-E HLA-G ICAM1 IER2 IER5 IFI30 IFITM1 IFNGR1 IL2RG IRF1 ITGB2 LIPA LITAF LY75 MCL1 MEF2C NDRG1 PDE4B PLEK RAC2 RAP1B RBMS1 RGS1 SAMSN1 SERPINB1 SGK SLC2A3 SQRDL STAT1 TENS1 UBE2L6 UGCG VIM YWHAZ 
MLC94_59_LYM019 MLC95_90_LYM142 MLC95_67_LYM119 MLC94_43_LYM006 MLC94_78_LYM038 MLC95_10_LYM064 MLC95_82_LYM134 
17 23 262.028923 21.020735
A2M ACTN1 CASP1 COL3A1 COL6A1 CTSL DUSP1 FAM38A FBP1 FN1 FOS MMP2 MMP9 RAB31 RGS1 SPARC TIMP1 
MLC96_22_LYM164 MLC96_82_LYM223 MLC95_51_LYM103 MLC94_64_LYM024 MLC94_43_LYM006 MLC94_44_LYM007 MLC95_78_LYM130 MLC95_35_LYM088 MLC91_39_LYM407 MLC92_72_LYM267 MLC96_06_LYM154 MLC92_100_LYM284 MLC95_12_LYM066 MLC95_30_LYM083 MLC95_10_LYM064 MLC91_66_LYM313 MLC91_35_LYM400 MLC95_40_LYM093 MLC96_71_LYM212 MLC95_92_LYM144 MLC96_24_LYM166 MLC95_82_LYM134 MLC94_62_LYM022 
19 19 235.162587 16.321619
BCL6 CD40 HIF1A HLA-DRA LMO2 LRMP NCOA3 PLEK POSTN POU2AF1 RAP1B RGS13 RHOH SLC25A5 SLC2A5 SORL1 SWAP70 WEE1 YWHAZ 
MLC96_06_LYM154 MLC92_100_LYM284 MLC96_83_LYM224 MLC94_78_LYM038 MLC92_42_LYM277 MLC95_12_LYM066 MLC95_49_LYM101 MLC94_90_LYM048 MLC95_89_LYM141 MLC95_07_LYM061 MLC95_10_LYM064 MLC94_72_LYM032 MLC94_82_LYM040 MLC92_94_LYM272 MLC91_17_LYM413 MLC96_50_LYM191 MLC92_38_LYM275 MLC96_89_LYM230 MLC95_82_LYM134 
21 17 252.453316 16.907411
BCL11A BTG2 CD19 CD22 CD37 CD79A CD79B CR2 CYFIP2 ETS1 GSTP1 MEF2C MMD MS4A1 PARP1 PLCG2 POU2AF1 RPL13 SPIB SYK VIL2 
MLC91_81_LYM306 MLC95_42_LYM094 MLC91_22_LYM422 MLC95_49_LYM101 MLC94_90_LYM048 MLC95_89_LYM141 MLC96_100_LYM245 MLC95_50_LYM102 MLC94_93_LYM051 MLC96_81_LYM222 MLC92_52_LYM247 MLC96_96_LYM237 MLC96_93_LYM234 MLC95_93_LYM125 MLC96_90_LYM231 MLC95_27_LYM080 MLC96_71_LYM212 
33 10 342.861520 17.095350
ACTB AIM2 ARL7 CASP1 CCL4 CD2 CD3D CD58 CKLFSF6 FAS FLJ10420 FYN GBP1 GZMA GZMB HIC HLA-DRA HLA-E HLA-G IFNGR2 IL2RG LY75 MCL1 PASK PLEK SAMSN1 SERPINB1 SGK STAT1 TRA UBE2A UBE2L6 WARS 
MLC91_14_LYM432 MLC94_59_LYM019 MLC95_90_LYM142 MLC95_67_LYM119 MLC96_54_LYM195 MLC94_78_LYM038 MLC94_52_LYM012 MLC96_23_LYM165 MLC91_72_LYM316 MLC96_24_LYM166 
27 12 299.291987 16.266075
BCL11A BTG2 BTK CAD CD19 CD22 CD37 CD52 CD79A CD79B LY64 MEF2B MEF2C MS4A1 PARP1 PLCG2 POU2AF1 RHOH RPL13 RPL21 RPLP0 RPS6 SPAP1 SYK TCL1A VPREB3 WEE1 
MLC94_90_LYM048 MLC95_89_LYM141 MLC96_100_LYM245 MLC91_73_LYM317 MLC91_10_LYM439 MLC96_81_LYM222 MLC92_52_LYM247 MLC96_96_LYM237 MLC96_93_LYM234 MLC91_43_LYM411 MLC95_07_LYM061 MLC91_29_LYM429 
40 8 393.588439 16.445606
ACTN1 ARL7 BCL3 CASP1 CCL5 CD2 CD3D CD58 CD63 CD97 COL3A1 COL6A1 CSF1R CYP1B1 FAM38A FCER1G FN1 FYB GBP1 GPX1 HLA-A HLA-E IER2 IFI30 IFITM1 IL32 ITGB2 LAG3 MMP9 NKG7 RAB31 RBMS1 RGS1 S100A4 SAMSN1 SLA STAT1 TENS1 VIM WARS 
MLC94_59_LYM019 MLC95_90_LYM142 MLC94_43_LYM006 MLC95_35_LYM088 MLC91_39_LYM407 MLC94_52_LYM012 MLC96_71_LYM212 MLC96_24_LYM166 
52 6 480.866878 17.378435
AIM2 ARID5B ARL7 BCL2 BCL2A1 BIRC3 BTG1 C6orf32 CCL5 CD2 CD3D CD40 CD63 CSTB EBI3 FAS FLJ10420 FLJ22457 FNBP1 GPX1 HCK HLA-B HLA-B HLA-C HLA-E IER2 IER5 IFITM2 IFNGR1 IFNGR2 IL10RA IL16 IL2RG ITGB2 LITAF LY75 NICAL PASK PDE4B PTPN6 RAC2 RNASET2 S100A4 SERPINB1 SH3BP5 SLA STAT6 TNFAIP3 TNFRSF14 TRA TRIM22 TRIP12 
MLC96_35_LYM177 MLC94_59_LYM019 MLC95_90_LYM142 MLC95_67_LYM119 MLC94_64_LYM024 MLC95_49_LYM101 
46 6 464.828715 18.882400
BTK C6orf32 CD37 CD79B CYFIP2 EEF1A1 EIF1AX EIF2S2 FEZ1 GAPD GSPT1 HADHSC HNRPC LYN MBD4 MCM5 MS4A1 MSH6 MTHFD2 NCOA3 NOLA2 NPM1 PARP1 PCNA PLCG2 PSMB4 RAN RHOH RPL10 RPL13 RPL27 RPL8 RPLP0 RPS20 RPS21 RPS3A RPS6 SHMT2 SLC25A5 SLC38A1 SNX2 SOD1 SRPK1 TUBA1 WEE1 XRCC5 
MLC94_78_LYM038 MLC91_62_LYM309 MLC92_52_LYM247 MLC96_96_LYM237 MLC96_93_LYM234 MLC95_07_LYM061 
33 8 324.052779 16.574759
AIM2 BCL2A1 C5orf18 CCL5 CD40 CD53 CD74 CSTB CXCL10 CXCL9 E2IG5 EBI3 ETS1 FAS FCER1G FLJ10420 GSPT1 HLA-DRA IER2 IFI30 IFNGR1 LDHA PGAM1 PLEK PTPRC SAMSN1 SGK SLA TFRC TNFAIP3 TP73L TXN UBE2A 
MLC94_59_LYM019 MLC95_90_LYM142 MLC95_80_LYM132 MLC92_26_LYM286 MLC92_45_LYM238 MLC94_78_LYM038 MLC91_62_LYM309 MLC95_49_LYM101 
42 6 397.775425 18.194197
ACTR2 AIM2 COG5 DEK EIF2S2 ETS1 EVI2A HADHB HIF1A HMGN1 HNRPC HSD17B12 HSPA9B IFI16 IRF8 KIAA0286 LRMP LYN MAPK10 MAPKAPK2 MGC5306 MRS2L MS4A1 NARG1 NCOA3 NFATC1 NPM1 OSBPL8 PDHB PTPLB RAB3-GAP150 RHOH RPS6 SDBCAG84 SLC38A1 SNX2 SRPK1 ST6GAL1 SWAP70 UGCG VBP1 WEE1 
MLC95_42_LYM094 MLC94_78_LYM038 MLC91_62_LYM309 MLC91_86_LYM301 MLC91_22_LYM422 MLC94_90_LYM048 
25 9 237.766108 15.730055
ADAM19 BANK1 BCL3 BIRC3 CD40 CLU EBI3 FPR1 HLA-B HLA-B IFNGR1 IGF2R IL2RG ITGB2 LITAF LTB RHOH S100A4 SDC4 SELL SLC2A3 SQRDL TCIRG1 TNF TNFAIP3 
MLC94_100_LYM057 MLC94_59_LYM019 MLC95_67_LYM119 MLC91_54_LYM325 MLC94_51_LYM011 MLC95_49_LYM101 MLC95_08_LYM062 MLC92_94_LYM272 MLC96_90_LYM231 
20 11 210.612809 16.308847
CCL21 CCND2 CD2 CD3D CD3E CD6 CLU CXCL10 CXCL9 FYN GZMA GZMB HLA-B HLA-B IL7R IRF1 S100A4 SATB1 TNFRSF1B TRBC1 
MLC91_28_LYM428 MLC94_100_LYM057 MLC91_14_LYM432 MLC92_53_LYM248 MLC95_67_LYM119 MLC96_63_LYM204 MLC92_67_LYM262 MLC91_21_LYM421 MLC94_51_LYM011 MLC96_53_LYM194 MLC96_62_LYM203 
27 8 289.724423 16.443552
ATP2A3 BCL11A BIK BLNK BTK CD19 CD22 CD37 CD79A CD79B CYFIP2 HNRPC HRMT1L2 LYN MEF2B MS4A1 NCOA3 PARP1 PLCG2 POU2AF1 RAN RHOH RPL21 RPLP0 SPIB SYK WEE1 
MLC95_42_LYM094 MLC95_49_LYM101 MLC94_90_LYM048 MLC95_89_LYM141 MLC96_100_LYM245 MLC94_93_LYM051 MLC96_93_LYM234 MLC95_07_LYM061 
15 13 184.229694 17.764453
ADA BCL2A1 BCL3 CD44 CD83 EBI3 HSPA5 ICAM1 IL16 IRF4 LITAF PDE4B SQRDL TNFAIP3 VIM 
MLC94_59_LYM019 MLC95_51_LYM103 MLC95_67_LYM119 MLC92_71_LYM266 MLC96_21_LYM163 MLC91_54_LYM325 MLC92_67_LYM262 MLC91_39_LYM407 MLC96_88_LYM229 MLC94_66_LYM026 MLC94_78_LYM038 MLC96_93_LYM234 MLC95_07_LYM061 
12 14 146.575097 17.257078
ALDH2 CSTB DSIPI DUSP1 FOS GLRX JUP KIAA0870 MMP9 SGK TGFB1I4 TXNIP 
MLC94_59_LYM019 MLC95_67_LYM119 MLC92_45_LYM238 MLC94_66_LYM026 MLC95_10_LYM064 MLC94_82_LYM040 MLC92_94_LYM272 MLC91_38_LYM404 MLC95_04_LYM058 MLC95_40_LYM093 MLC96_04_LYM152 MLC91_25_LYM425 MLC91_72_LYM316 MLC94_62_LYM022 
21 8 218.799571 18.239949
B4GALT1 CD6 FAS FPR1 HCK IER5 IL10RA IL32 IL7R IRF1 ITGAL ITGB7 LITAF NICAL PDE4B PRKCB1 PTPN6 RGS1 SLA TNFRSF14 TNFRSF1B 
MLC96_35_LYM177 MLC94_59_LYM019 MLC95_67_LYM119 MLC91_34_LYM399 MLC95_35_LYM088 MLC91_21_LYM421 MLC94_55_LYM015 MLC95_49_LYM101 
27 6 249.073949 17.897440
ACP1 ACTR2 ATP5B C1QBP CDC20 CKS1B CYCS DLD DNMT1 EIF1AX GAPD GART GSPT1 HADHSC HPRT1 MTHFD2 NOLA2 PCNA PGAM1 PMAIP1 PSMB4 RRM2 SLC25A5 SOD1 TXN UBE2S VBP1 
MLC92_26_LYM286 MLC96_54_LYM195 MLC94_78_LYM038 MLC91_62_LYM309 MLC92_52_LYM247 MLC91_18_LYM415 
21 7 207.909849 17.844566
AICDA B4GALT1 BCL2A1 CCR7 CD44 CD63 CFLAR E2IG5 EBI3 ENTPD1 FAS ICAM1 ID2 IFITM1 IL15RA LGALS1 LITAF MX2 SP110 SQRDL TRIM22 
MLC95_67_LYM119 MLC91_54_LYM325 MLC95_63_LYM115 MLC91_76_LYM324 MLC91_39_LYM407 MLC95_80_LYM132 MLC94_78_LYM038 
13 11 157.467271 17.504657
A2M ACTN1 ALDH2 COL3A1 COL4A2 COL6A1 FAM38A FBP1 FN1 MMP2 MMP9 SPARC TIMP3 
MLC94_50_LYM004 MLC94_43_LYM006 MLC94_44_LYM007 MLC96_58_LYM199 MLC95_12_LYM066 MLC94_52_LYM012 MLC96_57_LYM198 MLC94_45_LYM008 MLC95_10_LYM064 MLC91_66_LYM313 MLC95_40_LYM093 
20 6 220.315248 20.254537
ATP2A3 BTG2 CD37 CD79A EIF1AX FEZ1 NCF1 PARP1 PLCG2 RHOH RPL10 RPL13 RPL21 RPL27 RPLP0 RPS12 RPS20 RPS21 RPS3A RPS6 
MLC94_64_LYM024 MLC92_42_LYM277 MLC92_52_LYM247 MLC96_96_LYM237 MLC96_93_LYM234 MLC95_07_LYM061 
20 6 188.684198 18.785476
ACP1 AIM2 ATF5 C2orf28 FAS GLRX GLS GNB1 GRB2 GSPT1 HIF1A HLA-G LITAF MAPKAPK2 MCL1 PGAM1 RAP1B STAT1 TXN UBE2L6 
MLC94_59_LYM019 MLC95_80_LYM132 MLC96_54_LYM195 MLC94_78_LYM038 MLC91_87_LYM300 MLC91_17_LYM413 
16 7 164.218619 16.821301
BACH2 BCL11A BTG1 BTK CAD CD19 CD22 CD37 CD52 CD79B CD83 CYFIP2 MS4A1 SIT SPIB STAT6 
MLC95_49_LYM101 MLC94_90_LYM048 MLC96_100_LYM245 MLC96_96_LYM237 MLC95_07_LYM061 MLC96_99_LYM244 MLC95_55_LYM107 
12 9 131.377264 18.757197
CCR7 CD44 CFLAR ENTPD1 HSPA1A HSPA1A IFI16 LITAF MGC5306 SDBCAG84 SQRDL TRA1 
MLC96_39_LYM181 MLC95_35_LYM088 MLC92_67_LYM262 MLC91_76_LYM324 MLC91_39_LYM407 MLC95_80_LYM132 MLC94_78_LYM038 MLC91_86_LYM301 MLC91_87_LYM300 
15 7 151.312985 17.456335
A2M ALDH2 ARID5B C3AR1 C7 CXCL9 FCER1G FCGRT GZMA HLA-E PSCD4 TRGV9 TXNIP VAMP5 ZBED2 
MLC94_46_LYM009 MLC94_67_LYM027 MLC94_43_LYM006 MLC94_44_LYM007 MLC94_45_LYM008 MLC96_04_LYM152 MLC94_85_LYM043 
18 5 171.396892 19.613885
AIM2 CFLAR COG5 CX3CR1 EVI2A HHEX HIF1A HSPA9B IFI16 MGC5306 OSBPL8 PDHB PTPRC RAB3-GAP150 RAD21 SDBCAG84 STK17A TRA1 
MLC96_39_LYM181 MLC94_78_LYM038 MLC91_86_LYM301 MLC91_87_LYM300 MLC94_90_LYM048 
15 5 142.039507 19.129869
ACTR2 CD53 CSTB EVI2A FAS GLA GLRX HIC ITSN2 KIAA0247 MAPKAPK2 PDE4B RPL10 STK24 TXN 
MLC94_59_LYM019 MLC94_64_LYM024 MLC91_21_LYM421 MLC94_78_LYM038 MLC91_62_LYM309 
12 6 116.928581 16.449863
B4GALT1 CD63 CSF1R G1P2 GNLY GZMB IL32 LAG3 LGALS1 MNDA OAS1 RAB31 
MLC94_100_LYM057 MLC95_78_LYM130 MLC95_35_LYM088 MLC95_63_LYM115 MLC91_39_LYM407 MLC92_45_LYM238 
14 5 127.652211 18.847070
ATRX B2M CD59 CD9 CSTB GSTO1 HIF1A HLA-G ITSN2 LIPA PTPRC RAP1B RBBP4 TGFB1I4 
MLC94_59_LYM019 MLC95_80_LYM132 MLC92_42_LYM277 MLC95_12_LYM066 MLC92_94_LYM272 
11 6 108.909536 16.851391
BCL7A CDK6 HMGN1 MAPKAPK2 MGC5306 NCOA3 RHOH SDBCAG84 SWAP70 WEE1 YME1L1 
MLC95_42_LYM094 MLC94_78_LYM038 MLC91_86_LYM301 MLC91_43_LYM411 MLC96_90_LYM231 MLC91_17_LYM413 
11 6 110.192275 17.563640
ATF5 BZW2 CDC2 CENPA CHAF1A CKS1B HMMR MCM2 MCM4 RBBP4 SCD 
MLC92_57_LYM252 MLC92_72_LYM267 MLC95_47_LYM099 MLC96_54_LYM195 MLC92_100_LYM284 MLC95_50_LYM102 
13 5 128.029118 20.055333
ACTR2 ATP5B B2M CD59 GSTO1 HIF1A PRDX4 PTPRC RAD21 RAP1B RBBP4 RPLP0 TNFRSF1A 
MLC94_64_LYM024 MLC96_54_LYM195 MLC92_42_LYM277 MLC95_12_LYM066 MLC92_94_LYM272 
10 5 95.327936 16.343962
C1QBP CXCL10 CXCL9 FAS GART IFI30 LDHA PCNA SLC2A5 SOCS1 
MLC95_26_LYM079 MLC92_71_LYM266 MLC92_26_LYM286 MLC96_54_LYM195 MLC91_87_LYM300 
10 5 99.539965 20.927657
B2M FLJ30092 HIF1A LIPA MDH1 POSTN PTPRC RAD21 RAP1B TNFRSF1A 
MLC94_83_LYM041 MLC92_42_LYM277 MLC95_12_LYM066 MLC92_94_LYM272 MLC95_82_LYM134 
