# Supplementary material for: DeBi: Discovering Differentially Expressed Biclusters using a Frequent Itemset Approach
Source: Algorithms Mol Biol. 2011 Jun 23;6:18. doi: 10.1186/1748-7188-6-18 (PMC3152888; doi:10.1186/1748-7188-6-18)
Supplement: Additional file 4 — DeBi, ISA, OPSM, SAMBA, QUBIC biclustering results and GO term, TFBS enrichment analysis of the genes on DLBCL data. [file 1748-7188-6-18-S4.ZIP › file4_dlblc/biclusters/debi/up.alpha.0.01.txt]

107 40 1384.710486 15.957864
A2M AIF1 APOE APS ARL7 B2M C7 CASP1 CCL18 CCL21 CCL3 CCL4 CCL5 CD2 CD38 CD3D CD3E CD3G CD59 CD6 CD63 CD8B1 CD97 CEBPB CEBPD CLEC2B CLU CREG1 CSF1R CSF2RB CST3 CTSL CXCL10 CXCL12 CXCL13 CXCL9 CXCR6 DAPK1 DGKA ENPP2 FCER1G FCGRT FGR FYB FYN G1P2 GBP1 GBP2 GNLY GPX1 GSTM2 GZMA GZMB HLA-A HLA-B HLA-B HLA-E ICAM1 IER2 IFI44 IFITM1 IGF2R IGH IGHD IGHG1 IL32 IL7R IRF1 ITGAL ITGB2 KLRK1 LAG3 LAIR1 LAT LITAF MAF MGLL MT1H MX1 NCOR2 NKG7 PECAM1 PLA2G4C PRKCZ PRNP PSCD4 SDC4 SH2D1A SOD2 STAT1 T3JAM TCF7 THADA TNFRSF14 TNFSF10 TRA TRBC1 TRGV9 TRIM22 TXN TXNIP TYROBP UBE2L6 VAMP5 VWF WARS ZAP70 
MLC95_85_LYM137 MLC96_31_LYM173 MLC92_57_LYM252 MLC95_94_LYM145 MLC92_72_LYM267 MLC96_42_LYM183 MLC95_56_LYM108 MLC96_78_LYM219 MLC91_88_LYM299 MLC96_06_LYM154 MLC92_100_LYM284 MLC94_78_LYM038 MLC91_62_LYM309 MLC91_86_LYM301 MLC91_87_LYM300 MLC95_69_LYM121 MLC96_87_LYM228 MLC91_84_LYM303 MLC95_89_LYM141 MLC96_100_LYM245 MLC95_50_LYM102 MLC91_73_LYM317 MLC91_10_LYM439 MLC94_93_LYM051 MLC96_81_LYM222 MLC96_93_LYM234 MLC91_43_LYM411 MLC95_30_LYM083 MLC91_55_LYM391 MLC94_53_LYM013 MLC91_18_LYM415 MLC94_82_LYM040 MLC91_17_LYM413 MLC91_80_LYM305 MLC91_79_LYM304 MLC95_40_LYM093 MLC96_86_LYM227 MLC95_14_LYM068 MLC96_89_LYM230 MLC91_40_LYM408 
116 31 1560.260121 17.329865
A2M AIF1 ALDH2 APS ARL7 B2M B4GALT1 BCL3 C3AR1 CASP1 CCL18 CCL3 CCL4 CCL5 CCND2 CD2 CD38 CD3D CD3E CD3G CD59 CD6 CD63 CD8B1 CD97 CEBPB CREG1 CSF2RB CTSL CXCL10 CXCL12 CXCL9 CXCR6 CYP1B1 DAPK1 DSU ENPP2 ENTPD1 FBP1 FCER1G FCGRT FGR FPR1 FTH1 FYB FYN G1P2 GBP1 GBP2 GLA GNLY GPX1 GZMA GZMB HLA-A HLA-B HLA-B HLA-C HLA-DPA1 HLA-E HLA-G ICAM1 ID2 IER2 IFI30 IFITM1 IFITM2 IGF2R IL15RA IL32 IRF1 ITGAL ITGB2 LAG3 LAIR1 LAT LIPA LITAF LYN MGLL MNDA MT1H MX1 NDRG1 NKG7 PDE4B PECAM1 PLA2G4C PRNP RAB31 RBMS1 RRAGD SAMSN1 SDC4 SERPINB1 SH2D1A SOD2 STAT1 TENS1 TNFAIP3 TNFRSF14 TNFRSF1B TNFSF10 TNFSF13 TRA TRBC1 TRD TRGV9 TRIM22 TXN TYROBP UBE2L6 VAMP5 WARS ZAP70 ZBED2 
MLC95_58_LYM110 MLC96_58_LYM199 MLC95_47_LYM099 MLC95_56_LYM108 MLC96_78_LYM219 MLC91_84_LYM303 MLC95_89_LYM141 MLC96_100_LYM245 MLC95_50_LYM102 MLC91_73_LYM317 MLC91_10_LYM439 MLC94_93_LYM051 MLC96_81_LYM222 MLC95_93_LYM125 MLC91_43_LYM411 MLC91_55_LYM391 MLC94_53_LYM013 MLC91_51_LYM318 MLC91_18_LYM415 MLC94_72_LYM032 MLC91_17_LYM413 MLC91_80_LYM305 MLC91_79_LYM304 MLC91_66_LYM313 MLC91_35_LYM400 MLC95_27_LYM080 MLC96_48_LYM189 MLC96_86_LYM227 MLC95_55_LYM107 MLC96_18_LYM160 MLC91_40_LYM408 
97 28 987.343799 13.027261
A2M ACTN1 AIF1 ALDH2 APOE APS ARL7 B2M C3AR1 CASP1 CCL18 CCL4 CCL5 CD3D CD3E CD6 CD63 CD8B1 CEBPB COL4A2 COL6A1 CREG1 CSF2RB CST3 CTSL CX3CR1 CXCL10 CXCL12 CXCL9 CXCR6 CYP1B1 DAPK1 DUSP1 EBI3 ENPP2 FBP1 FCER1G FCGRT FN1 FOS FPR1 FYB FYN GBP1 GBP2 GNLY GPX1 GZMA GZMB HLA-A HLA-B HLA-B HLA-E ICAM1 IFI30 IFITM1 IFITM2 IGF2R IGH IGHD IGHG1 IL32 IL7R IRF1 ITGB2 ITK LAG3 LAIR1 LAT LITAF MMP9 MNDA MT1H NDRG1 NKG7 PDE4B PLA2G4C RAB31 SDC4 SERPINB1 SLC2A3 SOD2 SPARC STAT1 TENS1 TGFB1I4 TIMP1 TNFRSF1B TNFSF13 TRBC1 TRGV9 TRIM22 TYROBP UBE2L6 VAMP5 WARS ZBED2 
MLC95_48_LYM100 MLC91_53_LYM323 MLC91_75_LYM321 MLC95_47_LYM099 MLC91_82_LYM307 MLC95_56_LYM108 MLC91_87_LYM300 MLC91_22_LYM422 MLC91_99_LYM297 MLC91_84_LYM303 MLC94_90_LYM048 MLC95_50_LYM102 MLC91_73_LYM317 MLC91_10_LYM439 MLC94_93_LYM051 MLC91_43_LYM411 MLC91_18_LYM415 MLC94_82_LYM040 MLC91_17_LYM413 MLC91_80_LYM305 MLC91_79_LYM304 MLC91_66_LYM313 MLC91_35_LYM400 MLC91_29_LYM429 MLC96_18_LYM160 MLC91_36_LYM401 MLC91_24_LYM424 MLC91_40_LYM408 
42 47 571.613913 16.097020
A2M APOE ARL7 BIN1 CCL18 CCL21 CD2 CD6 CD8B1 CLU COL3A1 CSF1R CST3 CXCL12 DUSP1 EGR1 FOS GNLY HSPA5 IGH IGHD IGHG1 IGKC IGL IGLC2 IL32 IL7R LOC440871 NDRG1 NKG7 PLA2G4C RAB31 RGS2 SDC4 SLC2A3 SPARC TCF7 TIMP3 TRGV9 TXNIP TYROBP VWF 
MLC95_85_LYM137 MLC96_31_LYM173 MLC95_26_LYM079 MLC95_48_LYM100 MLC95_53_LYM105 MLC91_34_LYM399 MLC95_63_LYM115 MLC91_21_LYM421 MLC91_53_LYM323 MLC95_39_LYM092 MLC92_26_LYM286 MLC96_42_LYM183 MLC95_05_LYM059 MLC95_47_LYM099 MLC94_96_LYM054 MLC91_81_LYM306 MLC92_25_LYM285 MLC91_88_LYM299 MLC96_06_LYM154 MLC95_42_LYM094 MLC94_78_LYM038 MLC91_86_LYM301 MLC91_87_LYM300 MLC96_87_LYM228 MLC91_22_LYM422 MLC92_42_LYM277 MLC91_99_LYM297 MLC91_84_LYM303 MLC95_49_LYM101 MLC96_17_LYM159 MLC94_90_LYM048 MLC91_73_LYM317 MLC91_10_LYM439 MLC91_43_LYM411 MLC94_92_LYM050 MLC95_30_LYM083 MLC94_74_LYM034 MLC95_07_LYM061 MLC91_55_LYM391 MLC94_52_LYM012 MLC91_35_LYM400 MLC95_14_LYM068 MLC95_64_LYM116 MLC94_70_LYM030 MLC96_89_LYM230 MLC96_18_LYM160 MLC91_24_LYM424 
26 58 687.043401 33.504478
BCL2 BLNK BTG2 C13orf18 CD79B EBI2 EIF3S9 ENTPD1 IGH IGHA2 IGHG1 IGHM IGKC IL10RA IL16 IMP-3 IRF4 LOC388078 LOC440871 MMD PACAP PDE4B SH3BP5 SPIB TCL1A TRA1 
MLC94_46_LYM009 MLC91_27_LYM427 MLC94_50_LYM004 MLC95_62_LYM114 MLC95_85_LYM137 MLC94_67_LYM027 MLC94_100_LYM057 MLC91_14_LYM432 MLC96_22_LYM164 MLC95_84_LYM136 MLC95_26_LYM079 MLC94_59_LYM019 MLC91_39_LYM407 MLC95_80_LYM132 MLC91_56_LYM394 MLC94_83_LYM041 MLC91_82_LYM307 MLC94_55_LYM015 MLC96_53_LYM194 MLC92_25_LYM285 MLC96_43_LYM184 MLC96_83_LYM224 MLC91_62_LYM309 MLC91_87_LYM300 MLC91_55_LYM391 MLC91_51_LYM318 MLC91_18_LYM415 MLC94_45_LYM008 MLC95_10_LYM064 MLC94_72_LYM032 MLC91_38_LYM404 MLC91_17_LYM413 MLC91_80_LYM305 MLC91_79_LYM304 MLC96_50_LYM191 MLC91_15_LYM431 MLC91_35_LYM400 MLC95_23_LYM076 MLC95_40_LYM093 MLC96_48_LYM189 MLC91_29_LYM429 MLC92_97_LYM281 MLC94_86_LYM044 MLC96_04_LYM152 MLC95_14_LYM068 MLC92_38_LYM275 MLC95_55_LYM107 MLC96_44_LYM185 MLC95_64_LYM116 MLC96_89_LYM230 MLC96_62_LYM203 MLC96_49_LYM190 MLC91_36_LYM401 MLC94_85_LYM043 MLC91_24_LYM424 MLC91_25_LYM425 MLC91_72_LYM316 MLC95_82_LYM134 
44 28 506.052396 14.357257
A2M ACTN1 ALDH2 ATRX BIN1 C3AR1 CCL18 CD99 CEBPB COL3A1 COL4A2 COL6A1 CYP1B1 DUSP1 FAM38A FBP1 FN1 FPR1 HSPA1A HSPA1A IFI30 IL7R LGALS1 LRP10 MMP2 MMP9 NDRG1 NKG7 PDGFRA POSTN RAB31 RGS1 RGS16 SDC4 SOD2 SPARC SPP1 TGFB1I4 TIMP1 TIMP3 TNF TNFRSF1B TNFSF13 ZBED2 
MLC96_45_LYM186 MLC91_14_LYM432 MLC95_57_LYM109 MLC96_35_LYM177 MLC96_39_LYM181 MLC96_21_LYM163 MLC95_48_LYM100 MLC95_53_LYM105 MLC99_51_LYM241 MLC91_53_LYM323 MLC95_52_LYM104 MLC95_39_LYM092 MLC91_75_LYM321 MLC94_96_LYM054 MLC91_82_LYM307 MLC96_78_LYM219 MLC91_22_LYM422 MLC91_99_LYM297 MLC96_81_LYM222 MLC96_96_LYM237 MLC91_18_LYM415 MLC91_29_LYM429 MLC92_97_LYM281 MLC95_64_LYM116 MLC96_18_LYM160 MLC96_49_LYM190 MLC91_36_LYM401 MLC91_24_LYM424 
86 11 744.255548 12.731702
A2M ACTN1 AIF1 AKAP13 ALDH2 APS C3AR1 CCL18 CCL3 CCL4 CCL5 CD59 CD63 CEBPB CLEC2B COL3A1 COL6A1 CREG1 CSF1R CSF2RB CSTB CTSL CXCL12 CXCL9 CXCR6 CYP1B1 DAPK1 DDX17 DSU EBI3 FBP1 FCER1G FGR FPR1 FTH1 FYB GBP1 GLA GNLY GPX1 GZMA HCK HLA-E ICAM1 IFI30 IFNGR1 IFNGR2 IGF2R IGH IGHD IGHG1 IL2RG IL32 IL7R IRF1 ITGAL ITGB2 LAG3 LIPA LITAF MMP2 MT1H NDRG1 NKG7 PDGFRA PECAM1 PLA2G4C PRNP RAB31 RBMS1 SDC4 SERPINB1 SLC2A3 SOD2 SPARC TCIRG1 TENS1 TGFB1I4 TIMP1 TNFAIP3 TNFRSF14 TNFSF13 TXNIP TYROBP VIM WARS 
MLC91_53_LYM323 MLC91_82_LYM307 MLC95_42_LYM094 MLC96_87_LYM228 MLC91_84_LYM303 MLC91_73_LYM317 MLC91_10_LYM439 MLC96_81_LYM222 MLC94_53_LYM013 MLC91_29_LYM429 MLC96_18_LYM160 
31 25 304.093948 12.506092
AIF1 ARL7 BTG1 C7 CCL21 CCR7 CD3D CD3E CD6 CST3 CXCL12 CXCL13 DGKA EBI2 FCGRT FOS HLA-E HSPA5 IGH IGHD IGHG1 IGKC IGL IGLC2 IL7R LAT LOC440871 NCOR2 TXNIP XBP1 ZAP70 
MLC96_70_LYM211 MLC92_26_LYM286 MLC92_25_LYM285 MLC92_45_LYM238 MLC91_88_LYM299 MLC95_42_LYM094 MLC94_78_LYM038 MLC91_62_LYM309 MLC91_87_LYM300 MLC96_87_LYM228 MLC91_73_LYM317 MLC91_43_LYM411 MLC94_92_LYM050 MLC91_55_LYM391 MLC94_52_LYM012 MLC95_10_LYM064 MLC91_17_LYM413 MLC91_79_LYM304 MLC91_35_LYM400 MLC95_14_LYM068 MLC96_44_LYM185 MLC94_70_LYM030 MLC96_89_LYM230 MLC91_24_LYM424 MLC91_72_LYM316 
41 18 376.103582 11.707093
A2M APOE C3AR1 CCL18 COL3A1 COL4A2 COL6A1 CSF1R CXCR6 CYP1B1 CYR61 DUSP1 EGR1 ENPP2 FAM38A FBP1 FCER1G FCGRT FN1 FOS FPR1 GNLY GSTP1 IL7R LAG3 LAMP1 MHC2TA MMP2 MMP9 NDRG1 NKG7 RAB31 RGS1 RGS2 SDC4 SGK SLC2A3 SPARC TIMP1 TIMP3 TYROBP 
MLC95_85_LYM137 MLC96_39_LYM181 MLC95_48_LYM100 MLC91_53_LYM323 MLC91_75_LYM321 MLC95_47_LYM099 MLC91_83_LYM308 MLC91_81_LYM306 MLC96_54_LYM195 MLC95_42_LYM094 MLC91_62_LYM309 MLC91_22_LYM422 MLC91_84_LYM303 MLC91_20_LYM419 MLC91_17_LYM413 MLC91_29_LYM429 MLC91_36_LYM401 MLC91_24_LYM424 
39 17 291.346399 10.528307
BANK1 BCL2A1 CD1D CD44 CD59 CD63 CD8B1 CEBPB CSF1R CSF2RB CXCL13 EBI3 ENTPD1 GLRX GPX1 GSTO1 HCK ICAM1 IER5 IFI30 IFNGR2 IGF2R IL6 LITAF MNDA NDRG1 PPIB RAB31 RASGRP1 RRAGD SGK SH3BP5 SLC2A3 SPINT2 SSR4 STK38L TRIM22 TXN ZNFN1A1 
MLC91_53_LYM323 MLC95_58_LYM110 MLC91_84_LYM303 MLC91_73_LYM317 MLC95_93_LYM125 MLC95_30_LYM083 MLC94_74_LYM034 MLC94_53_LYM013 MLC94_52_LYM012 MLC92_97_LYM281 MLC96_04_LYM152 MLC96_44_LYM185 MLC94_70_LYM030 MLC91_36_LYM401 MLC94_85_LYM043 MLC96_75_LYM216 MLC91_40_LYM408 
29 18 282.057092 14.289675
ACTB CD22 CR2 DC12 FAM3C FNBP1 FOXO1A HDAC1 HMGN1 ITPKB ITSN2 KIAA0870 LMO2 LOC220594 LRMP MAPK10 MEF2C MYBL1 NEIL1 NICAL PARP1 PTK2 PTPRC RGS13 SLAMF1 STAG3 SWAP70 TOX VPREB3 
MLC96_22_LYM164 MLC96_92_LYM233 MLC95_53_LYM105 MLC96_70_LYM211 MLC94_54_LYM014 MLC95_78_LYM130 MLC91_34_LYM399 MLC96_56_LYM197 MLC94_75_LYM035 MLC96_63_LYM204 MLC92_67_LYM262 MLC95_63_LYM115 MLC91_76_LYM324 MLC91_56_LYM394 MLC95_95_LYM146 MLC95_52_LYM104 MLC95_39_LYM092 MLC95_56_LYM108 
40 12 322.575755 12.295517
ADAM19 AICDA B4GALT1 BLNK BZW2 C10orf3 CAD CCND2 CD24 CD44 CD69 CD72 CENPA E2IG5 FEZ1 HCK HRMT1L2 IGKC IL16 IL6 IMPDH2 IRF4 KIAA0226 LOC440871 MCM2 MCM4 MYC NFATC1 NOLC1 PAICS POLR1D PTPRE RRM2 SH3BP5 SMC6L1 SPIB TFRC TRA1 UBE2S UGCG 
MLC94_45_LYM008 MLC94_72_LYM032 MLC91_38_LYM404 MLC96_23_LYM165 MLC91_66_LYM313 MLC91_15_LYM431 MLC91_35_LYM400 MLC95_40_LYM093 MLC96_71_LYM212 MLC96_04_LYM152 MLC94_70_LYM030 MLC95_92_LYM144 
33 13 256.929367 12.033048
ATF5 BLNK C13orf18 CCND2 CD24 CD72 CD79B CENPA CKS1B FLJ10420 FLJ12895 FUSIP1 GSPT1 HRMT1L2 IMP-3 ITGAE MAPKAPK2 MBD4 MCM2 MCM5 MMD PASK PCNA PFN2 PTPLB SH3BP5 SHMT2 SIT SORL1 SPIB SSBP1 TCL1A UBE2L6 
MLC91_28_LYM428 MLC95_85_LYM137 MLC95_84_LYM136 MLC94_82_LYM040 MLC96_90_LYM231 MLC91_80_LYM305 MLC91_66_LYM313 MLC96_50_LYM191 MLC95_23_LYM076 MLC96_71_LYM212 MLC96_49_LYM190 MLC91_36_LYM401 MLC91_72_LYM316 
41 10 308.941385 11.684239
APS B2M CCL5 CCND2 CD38 CD3E CD3G CD59 CD6 CD97 CLEC2B CREG1 CTSL CXCL10 FTH1 FYN G1P2 HLA-G IFI44 IFITM1 IFITM2 IFNGR2 IL15RA IRF1 ITGAL KLRK1 LAIR1 MGLL MNDA MX1 OAS1 PECAM1 PRNP RBMS1 SERPINB1 SLC2A3 STAT1 TNFSF10 TRA TRIM22 VAMP5 
MLC94_51_LYM011 MLC94_90_LYM048 MLC91_73_LYM317 MLC96_81_LYM222 MLC96_93_LYM234 MLC94_53_LYM013 MLC91_18_LYM415 MLC92_97_LYM281 MLC95_14_LYM068 MLC95_55_LYM107 
34 12 282.802533 13.611627
ADAM19 BZW2 CAD CCND2 CD24 CD44 CKLFSF6 EBI2 ENTPD1 FEZ1 GSPT1 HCK HRMT1L2 IL6 IMPDH2 IRF4 LCP1 MCM2 MCM4 MCM5 MLH1 MYC NOLC1 PAICS PCNA PTPRE RAN SH3BP5 SMC6L1 SPIB SPINT2 TRA1 UBE2S ZNF274 
MLC94_45_LYM008 MLC94_72_LYM032 MLC96_90_LYM231 MLC96_23_LYM165 MLC91_66_LYM313 MLC96_50_LYM191 MLC95_40_LYM093 MLC92_97_LYM281 MLC94_86_LYM044 MLC96_04_LYM152 MLC94_70_LYM030 MLC95_92_LYM144 
58 7 456.556363 16.983172
ACP1 AICDA BACH2 BCL11A BZW2 C10orf3 C1QBP CAD CCND2 CD24 CD44 CENPA CHAF1A CKS2 CSE1L CYCS DLEU1 E2IG5 EIF2S2 FEZ1 GLO1 GSPT1 HADHSC HRMT1L2 HSPA9B IMPDH2 LDHA LOC388650 LYN MCM2 MCM4 MIF MLH1 MYC NARG1 NME1 NOLA2 NOLC1 NPM1 PCNA REA RPL5 RPL5 RPL8 RPLP0 RPS12 RPS2 RPS21 RPS3A RPS6 RRM1 RRM2 SOD1 SRPK1 TFDP1 UBE2S ZNF274 ZNFN1A1 
MLC95_51_LYM103 MLC95_67_LYM119 MLC94_52_LYM012 MLC96_23_LYM165 MLC91_66_LYM313 MLC96_50_LYM191 MLC96_04_LYM152 
23 17 213.968450 12.889252
ADAM19 AICDA BCL2A1 BIK BLNK CD72 DHRS9 HCK IL16 IL4R IRF4 LY64 MBD4 MS4A1 RAC2 RRM2 SH3BP5 SLA SPIB SSR4 ST6GAL1 STK38L UGCG 
MLC91_27_LYM427 MLC96_22_LYM164 MLC91_81_LYM306 MLC96_43_LYM184 MLC95_30_LYM083 MLC96_57_LYM198 MLC95_15_LYM069 MLC95_08_LYM062 MLC91_79_LYM304 MLC91_66_LYM313 MLC91_35_LYM400 MLC95_23_LYM076 MLC96_71_LYM212 MLC96_44_LYM185 MLC96_49_LYM190 MLC95_92_LYM144 MLC95_96_LYM147 
21 18 216.662143 13.852693
COL3A1 DUSP1 FAM38A FN1 FOS HSPA1A HSPA1A IGH IGHD IGHG1 IL7R MMP2 NDRG1 NKG7 RAD21 RGS1 RGS2 SLC2A3 SPARC TGFB1I4 TIMP1 
MLC99_51_LYM241 MLC95_52_LYM104 MLC95_39_LYM092 MLC96_88_LYM229 MLC91_75_LYM321 MLC92_72_LYM267 MLC95_05_LYM059 MLC95_47_LYM099 MLC94_83_LYM041 MLC91_83_LYM308 MLC96_87_LYM228 MLC91_22_LYM422 MLC91_99_LYM297 MLC91_84_LYM303 MLC92_52_LYM247 MLC95_07_LYM061 MLC96_18_LYM160 MLC91_24_LYM424 
46 8 306.764900 12.051514
AICDA ATP2A3 BANK1 BCL2A1 BZW2 C13orf18 C5orf18 CD1D CD44 CD72 CDK4 CSNK2B DHRS9 DUSP5 E2IG5 EBI2 EIF2S2 GARS GSPT1 HCK HHEX ICAM3 IER5 IL16 MAP4K1 MCM5 MLH1 MYC NME1 NOLA2 PCNA PLCG2 RAC2 RAN RHOH RPL10 RPL27 RPS3A S100A4 SH3BP5 SHMT2 SSR4 STK38L TCL1A TNF UBE1 
MLC94_44_LYM007 MLC91_82_LYM307 MLC91_66_LYM313 MLC96_50_LYM191 MLC96_71_LYM212 MLC94_86_LYM044 MLC95_64_LYM116 MLC94_85_LYM043 
36 10 318.321937 14.027027
ALOX5 BRDG1 CD22 CR2 CUTL1 DC12 EEF1D FAM3C FOXO1A GPR18 HDAC1 HHEX HMGN1 JUP KIAA0870 LCK LOC220594 LY86 LY9 MAPK10 MEF2B MS4A1 MYBL1 NEIL1 PARP1 PCDHGC3 PTK2 RANBP2 RNGTT RPL21 RPL8 RPS20 STAG3 STK17A TRAF5 VPREB3 
MLC92_71_LYM266 MLC91_34_LYM399 MLC91_54_LYM325 MLC95_35_LYM088 MLC96_56_LYM197 MLC92_67_LYM262 MLC91_76_LYM324 MLC91_39_LYM407 MLC95_95_LYM146 MLC91_75_LYM321 
36 9 346.650222 20.736872
C1QBP CBFB CCNB1 CHAF1A CKS1B CKS2 CSE1L DLEU1 FEZ1 GART HADHSC HSPCA IMP-3 IMPDH2 LOC388650 MIF MYC NME1 NOLA2 NPM1 REA RPL13 RPL27 RPL5 RPL5 RPLP0 RPS12 RPS2 RPS20 RPS21 RPS3A RPS6 RRM1 RRM2 SOD1 SSBP1 
MLC95_85_LYM137 MLC95_51_LYM103 MLC95_67_LYM119 MLC95_35_LYM088 MLC94_55_LYM015 MLC94_92_LYM050 MLC95_10_LYM064 MLC91_66_LYM313 MLC96_89_LYM230 
23 14 231.838576 14.705256
CD1C CD79A CD79B CD83 HIC HLA-C HLA-DMA HLA-DPA1 HLA-DQA1 HLA-DQA1 HLA-DQB1 HLA-DRA HLA-DRB1 LRMP MEF2B PASK RAB3-GAP150 REL SIDT2 SORL1 STAG3 SWAP70 WEE1 
MLC96_45_LYM186 MLC95_62_LYM114 MLC94_100_LYM057 MLC96_82_LYM223 MLC94_54_LYM014 MLC96_56_LYM197 MLC95_63_LYM115 MLC91_56_LYM394 MLC91_74_LYM320 MLC94_96_LYM054 MLC91_73_LYM317 MLC94_72_LYM032 MLC96_23_LYM165 MLC96_49_LYM190 
32 10 243.363621 12.676686
ACTB ACTR2 BCL2A1 CD83 CUTL1 FAM3C FNBP1 HIC HMGN1 HPRT1 KLF10 LMO2 LOC220594 LRMP LSP1 MAPK10 MDH1 MS4A1 MYBL1 PARP1 PTPLB PTPRC RAB3-GAP150 RAFTLIN RAP1B RNGTT SLAMF1 STAG3 SWAP70 SYK TOX YWHAZ 
MLC94_100_LYM057 MLC94_44_LYM007 MLC96_70_LYM211 MLC96_56_LYM197 MLC96_63_LYM204 MLC92_34_LYM294 MLC91_56_LYM394 MLC95_95_LYM146 MLC91_81_LYM306 MLC96_49_LYM190 
28 11 241.863609 12.301700
ACTN1 APOE CEBPB COL3A1 COL4A2 COL6A1 CXCL13 CXCR6 CYP1B1 DUSP1 EGR1 FAM38A FBP1 FN1 FPR1 GNLY IL7R LITAF MMP2 MMP9 NDRG1 NKG7 PDGFRA SDC4 SPARC TCIRG1 TIMP1 TIMP3 
MLC96_39_LYM181 MLC91_53_LYM323 MLC95_05_LYM059 MLC91_82_LYM307 MLC91_62_LYM309 MLC91_86_LYM301 MLC91_22_LYM422 MLC96_17_LYM159 MLC96_81_LYM222 MLC91_29_LYM429 MLC91_24_LYM424 
33 9 244.688055 10.942118
ACTN1 APOE C3AR1 CEBPB COL3A1 COL4A2 COL6A1 CSF2RB CTSL CYR61 DUSP1 EBI3 FAM38A FBP1 FN1 FPR1 GNLY ICAM1 IL6 IL7R LITAF MMP2 MMP9 NDRG1 NKG7 PDGFRA PPIB SDC4 SGK SOD2 SPARC TNF TNFRSF1B 
MLC91_53_LYM323 MLC95_52_LYM104 MLC91_83_LYM308 MLC91_22_LYM422 MLC91_10_LYM439 MLC91_29_LYM429 MLC94_70_LYM030 MLC96_18_LYM160 MLC91_36_LYM401 
29 10 241.332464 13.199095
BRDG1 C1QBP CD22 CUTL1 DC12 EEF1D FOXO1A GPR18 HDAC1 HMGN1 IGJ LCK LOC220594 LY86 LY9 MAPK10 MEF2B MS4A1 MYBL1 NEIL1 OSBPL8 PARP1 PCDHGC3 RNGTT RPL13 RPL21 RPL8 TNFRSF7 VPREB3 
MLC96_22_LYM164 MLC95_51_LYM103 MLC91_34_LYM399 MLC91_54_LYM325 MLC95_35_LYM088 MLC96_56_LYM197 MLC95_63_LYM115 MLC91_76_LYM324 MLC91_75_LYM321 MLC95_94_LYM145 
13 22 155.430657 16.230556
CD1C CD22 CR2 CUTL1 GARS IGL IGLC2 LY86 MCM7 MEF2B NEIL1 PCDHGC3 VPREB3 
MLC91_28_LYM428 MLC94_50_LYM004 MLC95_62_LYM114 MLC95_26_LYM079 MLC94_59_LYM019 MLC95_67_LYM119 MLC92_71_LYM266 MLC95_53_LYM105 MLC91_34_LYM399 MLC95_35_LYM088 MLC96_56_LYM197 MLC99_51_LYM241 MLC91_21_LYM421 MLC91_56_LYM394 MLC91_74_LYM320 MLC91_88_LYM299 MLC96_06_LYM154 MLC94_78_LYM038 MLC91_87_LYM300 MLC91_36_LYM401 MLC94_85_LYM043 MLC91_72_LYM316 
51 5 422.194554 20.499193
C1QBP CHAF1A CKS2 CS CSE1L DLEU1 DLEU2 DNMT1 E2IG5 EEF1A1 EIF2S2 FEZ1 GARS HADHSC HRMT1L2 HSD17B12 IGJ IMPDH2 LOC388650 MBD4 MCM4 MEF2B MGC5306 MIF MYC NME1 NOLA2 NOLC1 NPM1 PAICS PASK PCNA POLR1D REA RPL13 RPL21 RPL27 RPL5 RPL5 RPL8 RPLP0 RPS12 RPS2 RPS21 RPS3A RPS6 RRM2 SOD1 SSBP1 TCF3 UBE2S 
MLC95_51_LYM103 MLC95_67_LYM119 MLC95_35_LYM088 MLC91_66_LYM313 MLC96_71_LYM212 
42 6 272.192431 11.843117
ABR AIF1 BCL3 CCL18 CD97 CREG1 CSF2RB CTSL CXCL10 CYP1B1 FAM38A FAM3C FTH1 GLA GSTO1 GZMA HIF1A HLA-C HLA-DQA1 HLA-DQA1 HLA-E ICAM1 IFI30 IFNGR1 IGF2R IL2RG LAIR1 LCP1 LRMP MMP9 OAT PSCD4 PTPLB RGS16 SERPINB1 SPP1 SQRDL TENS1 TRIM22 TRIO TRIP12 UBE2A 
MLC94_54_LYM014 MLC91_83_LYM308 MLC95_56_LYM108 MLC91_81_LYM306 MLC96_81_LYM222 MLC94_53_LYM013 
48 5 365.773450 19.653538
ACP1 AK2 ATIC BCL2A1 BLM C1QBP CBFB CCNB1 CCT3 CDKN3 CENPA CKS1B CKS2 CSE1L EIF1AX EIF2S2 FUSIP1 GART GSPT1 GSTM2 HADHSC HSPCA IL16 ILF2 KIF11 LOC388650 MCM5 MCM7 MIF MMD NME1 NOLA2 NPM1 PCNA PLCG2 PSMB4 PTPLB RAN REA RPA3 RPL27 RPL5 RPL5 RPS2 RRM1 RRM2 SOD1 SSBP1 
MLC95_67_LYM119 MLC94_55_LYM015 MLC91_66_LYM313 MLC95_23_LYM076 MLC94_86_LYM044 
36 6 260.167701 15.951559
BLM BTG2 BUB1 C10orf3 C1QBP CBFB CCNB1 CCND3 CCT3 CDC2 CDK2 CENPA CKS2 FAS FLJ10420 FLJ30092 GART HADHSC HPRT1 HSPA9B HSPCA ILF2 LDHA MIF NOLC1 PCNA PDE4B PGAM1 PSMB4 PTPLB RPA1 RPL27 RRM2 SOCS1 TFRC TOX 
MLC96_92_LYM233 MLC92_53_LYM248 MLC94_55_LYM015 MLC91_81_LYM306 MLC91_66_LYM313 MLC94_57_LYM017 
35 6 244.990450 14.205972
ADAM19 ATF5 ATIC BIK C13orf18 CBFB CDKN3 CENPA ENTPD1 FUSIP1 GART GRB2 GSPT1 HCK HIC HRMT1L2 ITGAE LCP1 MCM4 MCM5 MLH1 MMD NME1 NOMO1 PCNA PTEN PTPLB RAN RRM2 SH3BP5 SORL1 SPIB SSBP1 TCL1A TK1 
MLC95_62_LYM114 MLC91_66_LYM313 MLC96_50_LYM191 MLC91_35_LYM400 MLC95_23_LYM076 MLC91_36_LYM401 
34 6 273.223285 18.047194
C10orf3 C1QBP CBFB CCT3 CDC2 CDK2 CENPA CKS2 E2IG5 FLJ10420 FLJ30092 GART GLO1 HADHSC HCK HSPA9B HSPCA IER5 ILF2 LDHA MCM2 MCM4 MIF MSH6 MTHFD2 NOLA2 NOLC1 PCNA RPA1 RPL27 RRM1 RRM2 TFRC TK1 
MLC96_92_LYM233 MLC94_55_LYM015 MLC91_66_LYM313 MLC96_71_LYM212 MLC96_04_LYM152 MLC94_57_LYM017 
29 6 199.252226 11.762708
ATP2A3 C13orf18 C6orf32 CD44 DUSP5 GSPT1 HCK IER5 IFNGR1 IGH IGHA2 IGHG1 IGHM IL10RA IL16 IL6 LOC388078 LTB MAP4K1 PCNA PLCG2 PTEN RAN S100A4 SH3BP5 SIT SPINT2 TNF TRIB2 
MLC96_50_LYM191 MLC95_23_LYM076 MLC91_29_LYM429 MLC94_86_LYM044 MLC95_64_LYM116 MLC94_85_LYM043 
20 8 171.113450 13.345007
BTG1 CD79B CUTL1 FLJ10420 HLA-A HLA-DPA1 IGH IGHA2 IGHG1 IGHM IMP-3 LOC388078 LY86 NCOA1 PASK PCDHGC3 SORL1 SPIB TCL1A VIL2 
MLC95_62_LYM114 MLC95_85_LYM137 MLC95_84_LYM136 MLC91_39_LYM407 MLC91_56_LYM394 MLC91_79_LYM304 MLC96_49_LYM190 MLC91_72_LYM316 
19 8 132.645402 11.838225
ACTB AIF1 BCL2A1 CXCL10 GSTO1 HLA-C IFI30 IFNGR2 LAIR1 LYN MDH1 MNDA PLEK SQRDL STAT1 TNFAIP3 TNFRSF14 TRIP12 YWHAZ 
MLC96_70_LYM211 MLC94_54_LYM014 MLC95_95_LYM146 MLC91_73_LYM317 MLC91_10_LYM439 MLC94_53_LYM013 MLC96_50_LYM191 MLC95_27_LYM080 
30 5 197.734525 14.449750
ATIC B4GALT1 C13orf18 CBFB CCND2 CD72 CDK4 CDKN3 CENPA CKS1B CKS2 DHX15 EIF2S2 FUSIP1 GART HIST2H2AA HOXC4 IL16 IRF4 ITGAE MGC5306 MMD MS4A1 POLR1D PRDX4 PSMB4 RPL27 SH3BP5 SIT SSBP1 
MLC91_38_LYM404 MLC91_66_LYM313 MLC91_15_LYM431 MLC95_23_LYM076 MLC94_85_LYM043 
18 8 143.506490 14.500928
CLEC2B DUSP5 GBP2 GLRX HSPA1A HSPA1A HSPCA IFI16 LCP1 LDHA LYN MLH1 MT1H MX2 OAS1 PTP4A1 SAMSN1 STK38L 
MLC94_44_LYM007 MLC91_22_LYM422 MLC96_100_LYM245 MLC94_53_LYM013 MLC94_45_LYM008 MLC91_66_LYM313 MLC95_27_LYM080 MLC95_55_LYM107 
28 5 208.147026 14.181432
ADAM19 ATF5 BCL11A BCL2A1 BLNK C1QBP C6orf32 CCND2 CD44 CD72 DHRS9 GSPT1 IL7 IRF8 MAPKAPK2 MCM2 MCM4 MMD MYC PCNA PTEN PTPRE SH3BP5 SMC6L1 SPIB TNF UGCG ZNF274 
MLC96_23_LYM165 MLC96_50_LYM191 MLC95_23_LYM076 MLC96_71_LYM212 MLC95_92_LYM144 
17 8 122.769742 14.689691
C13orf18 CD24 CSE1L DLEU1 E2IG5 HSPA1A HSPA1A IMPDH2 LDHA MIF MLH1 NARG1 NOLA2 NPM1 PAICS SH3BP5 SLC2A5 
MLC96_35_LYM177 MLC95_51_LYM103 MLC94_45_LYM008 MLC96_90_LYM231 MLC91_66_LYM313 MLC92_97_LYM281 MLC96_49_LYM190 MLC91_24_LYM424 
27 5 183.731388 14.470464
AICDA BCL2A1 BCL3 BIRC3 BLM C10orf3 CCT3 EIF2S2 GLRX GOLGIN-67 HIF1A HOXC4 IL16 IRF4 LDHA MGC5306 MNDA MS4A1 NOLC1 POLR1D PSMB4 RPL10 RPL27 RPS3A SLC2A5 STK38L TFRC 
MLC91_81_LYM306 MLC94_52_LYM012 MLC91_66_LYM313 MLC96_44_LYM185 MLC94_85_LYM043 
19 7 151.360609 12.443601
BIN1 BTG1 CD2 CD3D CD3E CSF1R CST3 DGKA DUSP1 EGR1 FOS GSTM2 LTB MAF NCOR2 PRKCZ TCIRG1 TRBC1 ZAP70 
MLC95_85_LYM137 MLC95_18_LYM072 MLC91_88_LYM299 MLC96_54_LYM195 MLC94_78_LYM038 MLC91_62_LYM309 MLC96_87_LYM228 
21 6 148.345028 12.448661
ACTR2 BCL11A CUTL1 FAM3C HIC HPRT1 IL4R JUP LCK LMO2 LOC220594 LY86 MDH1 MS4A1 MYBL1 PARP1 RAB3-GAP150 SLAMF1 SOD1 STAG3 TOX 
MLC95_85_LYM137 MLC96_56_LYM197 MLC92_34_LYM294 MLC91_76_LYM324 MLC95_95_LYM146 MLC96_58_LYM199 
25 5 169.763995 11.783180
ADAM28 ARL7 BANK1 C7 CD36 CD3E CD6 CD8B1 CEBPD CXCL12 DGKA EGR1 HLA-E IGH IGHD IGHG1 IL7R LAT LY9 RASGRP2 T3JAM TCF7 TRA TXNIP ZFP36L2 
MLC92_26_LYM286 MLC91_88_LYM299 MLC96_87_LYM228 MLC96_17_LYM159 MLC91_43_LYM411 
11 11 91.539541 11.534244
CD1C CLU CR2 CXCL13 GPR18 IGH IGHD IGHG1 PTPN6 TCF7 TNF 
MLC95_53_LYM105 MLC94_27_LYM002 MLC91_34_LYM399 MLC95_58_LYM110 MLC92_26_LYM286 MLC95_05_LYM059 MLC94_83_LYM041 MLC94_66_LYM026 MLC91_88_LYM299 MLC96_06_LYM154 MLC94_74_LYM034 
10 12 123.658228 19.776362
BTG2 DNAJB9 FKBP11 IGJ PACAP SSR4 ST6GAL1 TNFRSF17 TRA1 XBP1 
MLC94_50_LYM004 MLC96_22_LYM164 MLC95_90_LYM142 MLC95_63_LYM115 MLC96_53_LYM194 MLC95_49_LYM101 MLC91_43_LYM411 MLC96_99_LYM244 MLC91_29_LYM429 MLC95_55_LYM107 MLC96_44_LYM185 MLC91_24_LYM424 
20 6 137.650995 13.723095
ATP2A3 C6orf32 CAD CD37 CD44 EBI2 FEZ1 GSPT1 HCK ICAM3 IL6 MAP4K1 MYC PLCG2 RAN S100A4 SH3BP5 SPINT2 TNF ZNF274 
MLC96_23_LYM165 MLC96_50_LYM191 MLC91_29_LYM429 MLC94_86_LYM044 MLC95_64_LYM116 MLC94_70_LYM030 
11 10 105.793177 14.293931
ACTR2 HIC HMGN1 KIAA1212 LRMP MAPK10 MYBL1 RGS13 SNAP23 SYK TOX 
MLC96_92_LYM233 MLC92_53_LYM248 MLC94_44_LYM007 MLC96_70_LYM211 MLC95_78_LYM130 MLC96_63_LYM204 MLC92_34_LYM294 MLC99_51_LYM241 MLC95_56_LYM108 MLC96_49_LYM190 
18 6 125.513800 11.900043
ARMCX6 B4GALT1 C6orf32 CD99 CSNK2B HCK IER5 IL10RA IL16 IL6 LTB MNDA PLCG2 S100A4 SH3BP5 SPINT2 TNF TRIB2 
MLC91_53_LYM323 MLC95_23_LYM076 MLC94_86_LYM044 MLC95_64_LYM116 MLC94_70_LYM030 MLC94_85_LYM043 
18 6 129.973170 13.027612
ACTR2 BCL11A CUL3 CUTL1 HDAC1 HPRT1 JUP LCK LRMP MDH1 MYBL1 PLEK RGS16 RNGTT SLAMF1 SMAD1 SORL1 STAG3 
MLC95_85_LYM137 MLC96_35_LYM177 MLC96_70_LYM211 MLC94_54_LYM014 MLC92_34_LYM294 MLC96_58_LYM199 
17 6 127.780733 13.937250
AK2 BANK1 BIRC3 CASP1 CD1D CD79A CHC1L FLJ30092 GNB1 HMMR LRMP MCM4 POU2AF1 PTPRC RGS13 SYK ZHX2 
MLC96_45_LYM186 MLC92_53_LYM248 MLC94_44_LYM007 MLC95_63_LYM115 MLC96_88_LYM229 MLC96_75_LYM216 
20 5 123.388709 14.098923
B4GALT1 E2IG5 EIF2S2 GARS GLRX HOXC4 IER5 IL16 IRF4 KIF11 MDH1 MGC5306 MMD NOLA2 POLR1D RPL27 RPS21 RPS3A TCL1B TFRC 
MLC96_35_LYM177 MLC91_66_LYM313 MLC96_71_LYM212 MLC96_62_LYM203 MLC94_85_LYM043 
20 5 141.366666 14.615779
APOE BCL2A1 BIRC3 CCND3 CCT3 FAS GSTP1 HIF1A HPRT1 HSPCA IER5 KTN1 LSP1 MHC2TA MMP9 PSMB4 RPL27 SGK SOX4 UBE2A 
MLC91_83_LYM308 MLC94_55_LYM015 MLC91_81_LYM306 MLC91_20_LYM419 MLC94_85_LYM043 
12 8 114.557542 14.950248
BCL2A1 CD74 CD79B HLA-DMA HLA-DPA1 HLA-DQA1 HLA-DQA1 HLA-DQB1 HLA-DRA HLA-DRB1 SATB1 VIL2 
MLC95_62_LYM114 MLC95_75_LYM127 MLC91_56_LYM394 MLC91_74_LYM320 MLC91_75_LYM321 MLC94_53_LYM013 MLC96_48_LYM189 MLC96_49_LYM190 
16 6 121.231641 13.718997
ACTR2 BCL11A CD40 CUTL1 GTF2I HLA-DPB1 JUP KIAA0286 LRMP LY86 MDH1 MYBL1 PARP1 RAB3-GAP150 SLAMF1 STAG3 
MLC95_85_LYM137 MLC96_35_LYM177 MLC92_34_LYM294 MLC91_56_LYM394 MLC95_95_LYM146 MLC96_58_LYM199 
13 7 92.516574 11.956301
ADA ADAM28 BLNK BTG2 C6orf32 CD9 DMD HIC PASK PTEN RGS13 SIT TP73L 
MLC95_57_LYM109 MLC95_26_LYM079 MLC96_70_LYM211 MLC96_50_LYM191 MLC95_23_LYM076 MLC96_44_LYM185 MLC96_49_LYM190 
13 7 133.132091 17.348069
COL4A2 DNAJB9 FKBP11 HSPA5 IGKC LOC440871 PACAP PPIB PRDX4 SSR4 TNFRSF17 TRA1 XBP1 
MLC95_63_LYM115 MLC95_49_LYM101 MLC91_43_LYM411 MLC91_29_LYM429 MLC92_38_LYM275 MLC96_44_LYM185 MLC96_75_LYM216 
15 6 111.644864 13.747912
ATF5 BCL11A BIK CD1D E2IG5 GRB2 HRMT1L2 KIAA0226 MCM4 MTHFD2 PCNA RRM2 SH3BP5 TCL1B TK1 
MLC96_58_LYM199 MLC96_40_LYM182 MLC91_35_LYM400 MLC96_71_LYM212 MLC96_04_LYM152 MLC91_36_LYM401 
17 5 120.572841 13.019506
AIM2 CCT3 CUTL1 IMP-3 ITPKB KIAA0870 LY9 NEIL1 PARP1 PCDHGC3 PSMB4 RPA3 SOD1 STAG3 STK17A TOX WEE1 
MLC91_76_LYM324 MLC91_39_LYM407 MLC91_21_LYM421 MLC91_56_LYM394 MLC94_55_LYM015 
14 6 93.532880 11.964028
BANK1 BIRC3 CD1D DUSP5 GOLGIN-67 IER5 IL10RA IL16 ISG20 KTN1 LTB RHOH TNF TRIB2 
MLC96_45_LYM186 MLC94_44_LYM007 MLC94_27_LYM002 MLC94_86_LYM044 MLC95_64_LYM116 MLC94_85_LYM043 
10 8 87.949590 13.156189
CD36 DUSP1 GLO1 GLRX HSPA1A HSPA1A LGALS1 NDRG1 SPARC TP73L 
MLC95_48_LYM100 MLC91_83_LYM308 MLC91_84_LYM303 MLC91_66_LYM313 MLC95_27_LYM080 MLC92_97_LYM281 MLC96_18_LYM160 MLC96_49_LYM190 
14 5 105.585986 15.438244
ARMCX6 BTK DNMT1 FAM3C HHEX HPRT1 JUP KLF10 LSP1 OAT RPL10 SLC25A5 STAG3 UBE2A 
MLC95_57_LYM109 MLC94_54_LYM014 MLC95_80_LYM132 MLC95_95_LYM146 MLC91_81_LYM306 
13 5 94.055240 13.549387
ARMCX6 CD99 FN1 GSTO1 HPRT1 ISG20 JUP POSTN RGS1 RPL10 SPP1 TUBA1 UBE2A 
MLC95_57_LYM109 MLC95_48_LYM100 MLC94_54_LYM014 MLC95_64_LYM116 MLC94_85_LYM043 
12 5 83.834456 12.738332
B2M CASP1 CD79B ENTPD1 FLJ10420 FPR1 HLA-DRB1 IRF4 MCM5 NFATC1 SLA TK1 
MLC96_92_LYM233 MLC94_72_LYM032 MLC91_79_LYM304 MLC91_35_LYM400 MLC91_72_LYM316 
12 5 92.423822 13.728593
BIK C7orf19 CD83 DMD HIC KIAA1212 LRMP PASK SORL1 SYK VIL2 WEE1 
MLC96_45_LYM186 MLC95_84_LYM136 MLC96_70_LYM211 MLC96_63_LYM204 MLC96_49_LYM190 
12 5 86.617710 14.695094
ALOX5 BRDG1 CUTL1 CX3CR1 DSIPI FAM3C JUP LY86 LY9 PCDHGC3 PRKACB RANBP2 
MLC95_57_LYM109 MLC91_34_LYM399 MLC92_34_LYM294 MLC91_39_LYM407 MLC95_80_LYM132 
11 5 82.865961 15.349383
ATRX CASP1 CD79A CD79B HLA-DMA IL4R IRF4 LBH PDE4B SLC38A1 T3JAM 
MLC92_53_LYM248 MLC94_72_LYM032 MLC91_38_LYM404 MLC91_79_LYM304 MLC95_64_LYM116 
11 5 77.653181 14.853006
AIM2 ARMCX6 FN1 HPRT1 ITPKB LY75 POSTN RGS1 TRIP12 UBE2A WAS 
MLC95_57_LYM109 MLC95_48_LYM100 MLC94_54_LYM014 MLC94_55_LYM015 MLC91_20_LYM419 
