# Supplementary material for: DeBi: Discovering Differentially Expressed Biclusters using a Frequent Itemset Approach
Source: Algorithms Mol Biol. 2011 Jun 23;6:18. doi: 10.1186/1748-7188-6-18 (PMC3152888; doi:10.1186/1748-7188-6-18)
Supplement: Additional file 4 — DeBi, ISA, OPSM, SAMBA, QUBIC biclustering results and GO term, TFBS enrichment analysis of the genes on DLBCL data. [file 1748-7188-6-18-S4.ZIP › file4_dlblc/biclusters/isa/isa.txt]

BC0 33 9
CD74 FNBP1 REL CYFIP2 BCL11A CUTL1 MDH1 SWAP70 CD79B LY86 NEK6 NCOA3 HLA-DRA CD83 HLA-DQB1 WEE1 GTF2I SORL1 HLA-DPB1 IL4R STAG3 HLA-DRB1 CD40 ATF5 MHC2TA LRMP STK17A ARID5B RHOH NEIL1 HLA-DPA1 HLA-DQA1 HLA-DMA
MLC91_56_LYM394 MLC92_42_LYM277 MLC96_35_LYM177 MLC96_56_LYM197 MLC96_24_LYM166 MLC95_49_LYM101 MLC96_82_LYM223 MLC95_75_LYM127 MLC94_100_LYM057
BC1 37 8
CSF2RB IL7R PDGFRA TIMP3 TIMP1 HSPA1A FBP1 COL3A1 CYR61 A2M NKG7 CEBPB APOE CYP1B1 SPARC SGK ICAM1 DUSP1 IFITM2 TGFB1I4 CTSL RGS2 FOS FPR1 MMP9 COL4A2 FAM38A LGALS1 ACTN1 FN1 CCL18 APS SDC4 ALDH2 C3AR1 COL6A1 MMP2
MLC95_10_LYM064 MLC95_40_LYM093 MLC96_39_LYM181 MLC96_18_LYM160 MLC91_24_LYM424 MLC91_29_LYM429 MLC91_22_LYM422 MLC94_43_LYM006
BC2 47 6
HLA-E LAG3 CD6 LAIR1 CD2 TRGV9 RNASET2 A2M NKG7 PECAM1 FCER1G APOE RAB31 RUNX3 TYROBP FYN ARHGAP1 CXCR6 FCGRT GNLY DAPK1 TTN IFITM2 IFITM1 CTSL FPR1 GBP1 KIAA0247 ENPP2 TRIM22 PRKCB1 GZMA STAT1 VAMP5 ARID5B GZMB CASP1 CCL18 APS B2M CXCL9 CD8B1 LAT PDE4B CD3D AIF1 CD3G
MLC91_17_LYM413 MLC91_18_LYM415 MLC91_80_LYM305 MLC94_46_LYM009 MLC94_62_LYM022 MLC91_40_LYM408
BC3 22 11
PTK2 HMGN1 FAM3C GPR18 CUTL1 LOC220594 MAPK10 MYBL1 VPREB3 LY86 DC12 RPL21 HHEX TRAF5 CD22 ALOX5 LY9 PCDHGC3 STK17A CX3CR1 NEIL1 BRDG1
MLC95_80_LYM132 MLC95_95_LYM146 MLC91_34_LYM399 MLC92_34_LYM294 MLC92_67_LYM262 MLC92_71_LYM266 MLC95_35_LYM088 MLC91_76_LYM324 MLC91_39_LYM407 MLC91_54_LYM325 MLC91_35_LYM400
BC4 27 8
CD38 CCL3 TNFSF10 CCL4 CCL5 LAIR1 IGF2R FYB CEBPB STAT1 MT1H CXCR6 FTH1 CD63 TXN GBP2 GBP1 DSU WARS CXCL10 IRF1 APS CLEC2B ITGAL CD97 IL15RA AIF1
MLC96_81_LYM222 MLC91_73_LYM317 MLC95_93_LYM125 MLC95_89_LYM141 MLC94_93_LYM051 MLC96_86_LYM227 MLC94_53_LYM013 MLC96_100_LYM245
BC5 26 8
UGCG E2IG5 C13orf18 MAPKAPK2 CAD DHRS9 C1QBP PAICS DUSP5 RAC2 SPIB MCM5 MCM2 PLEK SELL TCL1B TCL1A SH3BP5 FEZ1 IRF8 RPA1 IL16 PTPRE ATF5 MMD UBE2S
MLC91_66_LYM313 MLC96_50_LYM191 MLC96_90_LYM231 MLC96_23_LYM165 MLC95_27_LYM080 MLC96_40_LYM182 MLC96_57_LYM198 MLC96_71_LYM212
BC6 34 6
CD38 CCL3 G1P2 TNFSF10 CCL4 SH2D1A MX1 CD2 IGF2R FYB PECAM1 STAT1 FYN CXCR6 ICAM1 ZAP70 IFITM1 TXN TRA GBP2 GBP1 WARS SATB1 CXCL10 IRF1 CX3CR1 CASP1 CD3D TNFAIP3 ITGAL LAT IL15RA CD3E CD3G
MLC95_93_LYM125 MLC95_89_LYM141 MLC96_86_LYM227 MLC91_72_LYM316 MLC91_14_LYM432 MLC94_53_LYM013
BC7 22 9
UGCG E2IG5 C13orf18 IMPDH2 MAPKAPK2 MLH1 PAICS TFRC DUSP5 MYC RAC2 SPIB MCM5 MCM2 LCP1 LYN SMC6L1 VPS35 SH3BP5 CCND2 MMD HRMT1L2
MLC94_45_LYM008 MLC96_04_LYM152 MLC95_92_LYM144 MLC91_66_LYM313 MLC96_50_LYM191 MLC95_04_LYM058 MLC96_40_LYM182 MLC95_40_LYM093 MLC96_71_LYM212
BC8 18 11
IL6 CD1D RASGRP1 IRF4 CD44 STK38L BLM SRPK1 TFRC MAST4 GLRX MNDA GLO1 DLEU1 HRMT1L2 EBI2 MYC EIF2S2
MLC96_04_LYM152 MLC94_52_LYM012 MLC94_85_LYM043 MLC96_75_LYM216 MLC94_86_LYM044 MLC95_57_LYM109 MLC95_14_LYM068 MLC96_62_LYM203 MLC96_43_LYM184 MLC96_44_LYM185 MLC94_70_LYM030
BC9 28 7
CD38 CSF2RB CREG1 GLA CD59 LAG3 CTSL NKG7 CEBPB FCER1G TYROBP CSF1R MT1H ICAM1 DAPK1 CD63 FPR1 GBP1 ENPP2 IL32 CXCL10 CCL18 APS SDC4 SOD2 CXCL9 C3AR1 AIF1
MLC92_45_LYM238 MLC91_84_LYM303 MLC91_18_LYM415 MLC96_18_LYM160 MLC96_99_LYM244 MLC96_48_LYM189 MLC96_100_LYM245
BC10 23 8
UGCG CCND2 CD36 MAPKAPK2 DHRS9 C1QBP PAICS DUSP5 LYN RAC2 NOLA2 SPIB MCM5 MCM2 HCK FEZ1 IRF8 RPA1 PTPRE ATF5 MMD UBE2S ITGAE
MLC95_92_LYM144 MLC91_66_LYM313 MLC94_82_LYM040 MLC96_50_LYM191 MLC95_04_LYM058 MLC96_23_LYM165 MLC95_27_LYM080 MLC96_71_LYM212
BC11 18 10
IL7R ACTN1 TIMP3 TIMP1 FN1 POSTN SPP1 PDGFRA ALDH2 FAM38A SPARC NEIL1 COL4A2 MMP9 COL6A1 COL3A1 MMP2 ADAM28
MLC95_10_LYM064 MLC95_40_LYM093 MLC91_66_LYM313 MLC91_24_LYM424 MLC96_39_LYM181 MLC91_14_LYM432 MLC91_35_LYM400 MLC96_57_LYM198 MLC91_22_LYM422 MLC91_53_LYM323
BC12 21 8
IL7R LRP10 TRIO TIMP3 TIMP1 CD99 KLRK1 DUSP1 SLC2A3 MMP2 NCOR2 TNF MAPK10 COL4A2 RGS2 NICAL CXCL13 KIAA0870 BIN1 CHC1L DKFZp761I2123
MLC95_52_LYM104 MLC95_39_LYM092 MLC95_23_LYM076 MLC96_17_LYM159 MLC95_53_LYM105 MLC95_05_LYM059 MLC94_83_LYM041 MLC91_22_LYM422
BC13 24 7
TOX MDH1 FAM3C BCL11A CUTL1 REL MYBL1 SWAP70 LY86 RAFTLIN KLF10 PTPLB PMS2L2 WEE1 GTF2I LOC220594 DSIPI STAG3 PARP1 LRMP LMO2 RAB3-GAP150 KIAA0870 SLAMF1
MLC91_56_LYM394 MLC96_56_LYM197 MLC95_80_LYM132 MLC95_95_LYM146 MLC96_63_LYM204 MLC96_58_LYM199 MLC92_34_LYM294
BC14 33 5
IL7R TIMP1 SLC2A3 IGHG1 HSPA1A COL3A1 CYR61 LGALS1 NKG7 CEBPB CYP1B1 SPARC MT1H ICAM1 DUSP1 ZBED2 CTSL RGS2 FOS IGHD COL4A2 FAM38A CXCL13 IGH ACTN1 FN1 CCL18 C3AR1 SDC4 TNFAIP3 SOD2 COL6A1 MMP2
MLC95_39_LYM092 MLC91_22_LYM422 MLC91_39_LYM407 MLC96_18_LYM160 MLC91_24_LYM424
BC15 19 8
CSF2RB IL7R ACTN1 ITGB2 TNFRSF1B FN1 C3AR1 MMP9 SDC4 LTB SPARC TNF COL4A2 ICAM1 FPR1 COL6A1 COL3A1 CXCL13 MMP2
MLC95_10_LYM064 MLC91_20_LYM419 MLC91_53_LYM323 MLC94_55_LYM015 MLC91_29_LYM429 MLC91_10_LYM439 MLC91_22_LYM422 MLC94_43_LYM006
BC16 22 6
HSPA5 C2orf28 PRDX4 TNFRSF17 TRA1 CANX XBP1 DNAJB9 BTG2 CEBPD CDKN3 FKBP11 RRAGD PACAP NOMO1 IGJ TRAM1 TYROBP SSR4 OS-9 VWF PPIB
MLC96_44_LYM185 MLC92_38_LYM275 MLC95_49_LYM101 MLC96_99_LYM244 MLC91_43_LYM411 MLC91_29_LYM429
BC17 12 11
RPS12 RPL5 RPS20 RPS21 RPL27 LOC388650 RPL21 C1QBP RPS2 RPL13 MYC MGC5306
MLC96_45_LYM186 MLC95_10_LYM064 MLC96_78_LYM219 MLC95_94_LYM145 MLC95_35_LYM088 MLC95_84_LYM136 MLC94_59_LYM019 MLC96_24_LYM166 MLC95_51_LYM103 MLC94_43_LYM006 MLC95_67_LYM119
BC18 10 13
TCL1B TCL1A CCT3 MCM2 C10orf3 SPIB C13orf18 FUSIP1 KIF11 CAD
MLC96_71_LYM212 MLC91_66_LYM313 MLC96_40_LYM182 MLC95_53_LYM105 MLC94_93_LYM051 MLC96_23_LYM165 MLC94_67_LYM027 MLC95_15_LYM069 MLC96_90_LYM231 MLC96_57_LYM198 MLC91_28_LYM428 MLC95_90_LYM142 MLC94_50_LYM004
BC19 13 10
SPIB PMAIP1 IMP-3 SPAP1 CD37 GGA1 C13orf18 PFN2 MMD ALDH5A1 DGKA PRKCB1 BCL2
MLC92_94_LYM272 MLC94_82_LYM040 MLC95_26_LYM079 MLC95_82_LYM134 MLC95_84_LYM136 MLC95_95_LYM146 MLC96_40_LYM182 MLC91_80_LYM305 MLC94_62_LYM022 MLC95_08_LYM062
BC20 20 6
CSF2RB FYB TNFSF10 FCGRT CTSL CREG1 CASP1 CCL18 FPR1 GBP1 ENPP2 SOD2 MT1H LAIR1 CXCR6 CXCL10 VAMP5 CXCL12 AIF1 DAPK1
MLC91_73_LYM317 MLC91_18_LYM415 MLC91_79_LYM304 MLC96_99_LYM244 MLC91_10_LYM439 MLC96_100_LYM245
BC21 19 6
LAG3 FCER1G APOE NCOR2 TIMP1 TYROBP SDC4 GNLY MMP9 CSF1R A2M LAMP1 AIF1 OS-9 VAMP5 FCGRT ARHGAP1 DAPK1 NKG7
MLC91_86_LYM301 MLC96_04_LYM152 MLC91_62_LYM309 MLC91_40_LYM408 MLC95_78_LYM130 MLC94_43_LYM006
BC22 18 6
LAG3 FCER1G APOE VAMP5 GZMA CD81 CD8B1 GNLY CSF1R AIF1 TRGV9 TYROBP CST3 VWF FCGRT A2M DAPK1 NKG7
MLC91_55_LYM391 MLC91_86_LYM301 MLC96_04_LYM152 MLC94_62_LYM022 MLC91_40_LYM408 MLC96_71_LYM212
BC23 12 9
SEL1L YME1L1 NOLC1 SDBCAG84 EIF5 COG5 OAT TRA1 CDK6 PDHB SRPK1 MGC5306
MLC91_86_LYM301 MLC96_87_LYM228 MLC91_80_LYM305 MLC94_59_LYM019 MLC91_87_LYM300 MLC94_46_LYM009 MLC94_100_LYM057 MLC94_62_LYM022 MLC94_64_LYM024
BC24 15 7
SORL1 SPINT2 SLC38A1 SOD1 TMF1 BCL11A NOMO1 C13orf18 FUSIP1 MDH1 ZNF274 ATF5 MMD WEE1 HIST2H2AA
MLC96_35_LYM177 MLC96_50_LYM191 MLC95_23_LYM076 MLC95_53_LYM105 MLC96_40_LYM182 MLC91_21_LYM421 MLC94_100_LYM057
BC25 11 9
NFATC1 PMAIP1 SPAP1 CD24 GGA1 SH3BP5 PTPRE ALDH5A1 DGKA RBPSUH BCL2
MLC95_82_LYM134 MLC91_81_LYM306 MLC96_90_LYM231 MLC95_26_LYM079 MLC94_72_LYM032 MLC95_84_LYM136 MLC96_83_LYM224 MLC96_43_LYM184 MLC95_08_LYM062
BC26 11 9
BACH2 ALOX5 NKTR COL1A2 MYCBP2 REL MYBL1 BRDG1 RNGTT ADAM28 KIAA1212
MLC95_64_LYM116 MLC92_34_LYM294 MLC92_45_LYM238 MLC92_67_LYM262 MLC91_39_LYM407 MLC91_35_LYM400 MLC94_70_LYM030 MLC91_40_LYM408 MLC95_78_LYM130
BC27 11 9
TCF7 SATB1 SH2D1A CD6 ZAP70 CD2 TXNIP IFI44 CD3D CD3E CD3G
MLC96_06_LYM154 MLC95_64_LYM116 MLC92_100_LYM284 MLC91_72_LYM316 MLC91_14_LYM432 MLC92_26_LYM286 MLC96_42_LYM183 MLC96_93_LYM234 MLC91_83_LYM308
BC28 13 7
TOX DMD RGS13 HMGN1 MAP3K7 COL1A2 TFDP1 LRMP MYBL1 BRDG1 RNGTT GTF2I KIAA1212
MLC91_55_LYM391 MLC92_34_LYM294 MLC92_67_LYM262 MLC94_70_LYM030 MLC94_64_LYM024 MLC96_70_LYM211 MLC95_78_LYM130
BC29 13 7
SPINT2 TRD IL4R FOS STAG3 CD83 SMAD1 PASK CD24 VIL2 MAF DGKA GSTM2
MLC92_72_LYM267 MLC95_72_LYM124 MLC95_26_LYM079 MLC95_75_LYM127 MLC95_85_LYM137 MLC91_15_LYM431 MLC95_18_LYM072
BC30 13 7
ATP6V0B DNAJB9 PACAP HSPA5 FKBP11 RBPMS NOMO1 SSR4 IGLC2 OS-9 IGL PPIB XBP1
MLC94_78_LYM038 MLC92_34_LYM294 MLC95_49_LYM101 MLC95_82_LYM134 MLC94_70_LYM030 MLC96_53_LYM194 MLC95_78_LYM130
BC31 10 9
RASGRP2 TCF7 IGHG1 TXNIP CD6 IGHD CCL21 CXCL12 C7 IGH
MLC96_06_LYM154 MLC92_100_LYM284 MLC94_78_LYM038 MLC91_88_LYM299 MLC91_43_LYM411 MLC91_87_LYM300 MLC92_26_LYM286 MLC96_42_LYM183 MLC96_31_LYM173
BC32 10 8
CR2 TCF7 RASGRP1 CD48 FAS SH2D1A TRIB2 CLU CXCL13 SLAMF1
MLC94_26_LYM001 MLC96_50_LYM191 MLC95_04_LYM058 MLC94_74_LYM034 MLC96_49_LYM190 MLC91_21_LYM421 MLC94_66_LYM026 MLC94_27_LYM002
BC33 10 8
NFATC1 E2IG5 CD47 CCND2 MLH1 SMC6L1 CFLAR TFRC MCM2 GLO1
MLC94_45_LYM008 MLC96_04_LYM152 MLC95_92_LYM144 MLC94_52_LYM012 MLC95_04_LYM058 MLC91_76_LYM324 MLC95_40_LYM093 MLC96_71_LYM212
BC34 16 5
TOX DMD RGS13 HMGN1 SNAP23 C7orf19 BACH2 FAM3C COL1A2 MYCBP2 REL LRMP BRD4 ADD3 RNGTT KIAA1212
MLC94_70_LYM030 MLC92_34_LYM294 MLC96_70_LYM211 MLC95_78_LYM130 MLC91_40_LYM408
BC35 9 8
TCF7 ZFP36L2 TXNIP CD6 ZAP70 CCL21 C7 CD3E CD3G
MLC96_06_LYM154 MLC92_100_LYM284 MLC91_88_LYM299 MLC91_14_LYM432 MLC96_87_LYM228 MLC92_26_LYM286 MLC96_42_LYM183 MLC96_31_LYM173
BC36 10 7
CEBPD EGR1 IGHG1 CD6 IGHD CCL21 CST3 VWF CXCL12 IGH
MLC96_42_LYM183 MLC94_78_LYM038 MLC91_88_LYM299 MLC91_39_LYM407 MLC91_43_LYM411 MLC91_87_LYM300 MLC95_57_LYM109
BC37 6 10
SHC1 EGR1 IGHG1 ZFP36L2 IGHD IGH
MLC96_42_LYM183 MLC94_78_LYM038 MLC91_88_LYM299 MLC95_12_LYM066 MLC95_07_LYM061 MLC91_39_LYM407 MLC91_87_LYM300 MLC94_100_LYM057 MLC95_57_LYM109 MLC95_47_LYM099
BC38 29 2
CD1D VBP1 HMGN1 SIT TUBA1 TK1 CDC2 NCOA3 DDX11 ASPM HPRT1 DNMT1 C10orf3 IFI16 DLEU2 TOP2A HMMR BUB1 STAG2 WNK1 DKFZp762E1312 ALDH5A1 ATRX WAS UBE1 SNAP23 KIAA0286 CDK2 BRDG1
MLC92_53_LYM248 MLC94_67_LYM027
BC39 5 11
DGKA EGR1 ARHGAP1 PRKCZ NCOR2
MLC95_82_LYM134 MLC94_78_LYM038 MLC95_72_LYM124 MLC95_04_LYM058 MLC91_62_LYM309 MLC95_85_LYM137 MLC96_89_LYM230 MLC96_43_LYM184 MLC96_54_LYM195 MLC95_18_LYM072 MLC95_51_LYM103
BC40 6 9
CD1D PTK2 HMGN1 TOX PRKACB BRDG1
MLC91_55_LYM391 MLC92_53_LYM248 MLC92_71_LYM266 MLC96_18_LYM160 MLC94_67_LYM027 MLC91_54_LYM325 MLC96_90_LYM231 MLC94_70_LYM030 MLC94_64_LYM024
BC41 6 9
CD1D CCND2 HOXC4 CD24 BLM EBI2
MLC96_04_LYM152 MLC94_52_LYM012 MLC96_78_LYM219 MLC94_86_LYM044 MLC95_57_LYM109 MLC95_12_LYM066 MLC94_66_LYM026 MLC96_92_LYM233 MLC92_97_LYM281
BC42 7 7
RASGRP2 SELL TCF7 NKTR TXNIP C7 ADAM28
MLC96_42_LYM183 MLC95_64_LYM116 MLC92_100_LYM284 MLC96_17_LYM159 MLC92_45_LYM238 MLC91_88_LYM299 MLC92_26_LYM286
BC43 6 8
COL9A2 CD24 IL7 COL1A2 BRDG1 ADAM28
MLC91_82_LYM307 MLC91_81_LYM306 MLC92_45_LYM238 MLC92_67_LYM262 MLC92_71_LYM266 MLC95_12_LYM066 MLC94_64_LYM024 MLC92_97_LYM281
BC44 6 7
FYB TCF7 SH2D1A TXNIP C7 CD3G
MLC96_42_LYM183 MLC95_64_LYM116 MLC92_100_LYM284 MLC96_31_LYM173 MLC92_26_LYM286 MLC96_87_LYM228 MLC92_52_LYM247
BC45 4 10
KIAA1185 DLEU1 PRKAR2B FUSIP1
MLC95_53_LYM105 MLC96_39_LYM181 MLC95_57_LYM109 MLC95_48_LYM100 MLC91_76_LYM324 MLC94_59_LYM019 MLC96_40_LYM182 MLC95_51_LYM103 MLC95_90_LYM142 MLC95_67_LYM119
BC46 4 9
CD6 APOE ARHGAP1 NCOR2
MLC91_86_LYM301 MLC94_78_LYM038 MLC91_62_LYM309 MLC91_88_LYM299 MLC96_89_LYM230 MLC94_67_LYM027 MLC91_80_LYM305 MLC91_87_LYM300 MLC96_71_LYM212
BC47 5 7
BACH2 MYC PRKAR2B TCF3 RPS12
MLC95_64_LYM116 MLC96_39_LYM181 MLC95_35_LYM088 MLC94_59_LYM019 MLC95_51_LYM103 MLC95_90_LYM142 MLC95_67_LYM119
BC48 5 6
LAT CD6 DGKA TCF7 ZAP70
MLC96_42_LYM183 MLC92_100_LYM284 MLC92_42_LYM277 MLC96_89_LYM230 MLC92_26_LYM286 MLC96_87_LYM228
