# Supplementary material for: DeBi: Discovering Differentially Expressed Biclusters using a Frequent Itemset Approach
Source: Algorithms Mol Biol. 2011 Jun 23;6:18. doi: 10.1186/1748-7188-6-18 (PMC3152888; doi:10.1186/1748-7188-6-18)
Supplement: Additional file 4 — DeBi, ISA, OPSM, SAMBA, QUBIC biclustering results and GO term, TFBS enrichment analysis of the genes on DLBCL data. [file 1748-7188-6-18-S4.ZIP › file4_dlblc/biclusters/opsm/opsm.txt]

BC0 386 3
HSPA5 SIT B2M IGKC SQRDL TYROBP PRNP SP110 WEE1 CBLB SLC38A1 T3JAM CXCL10 CXCL13 CXCL12 POU2AF1 CLEC2B CLEC2D OS-9 STK38L HSD17B12 CD1D TNFSF10 CD1C HMGN1 ATP2A3 MX1 SAMSN1 SWAP70 NKG7 CCL21 HMMR LOC220594 DSIPI TNFSF13 HCK GART IGL GARS GSTO1 GZMB BCL2A1 C5orf18 PPIB GPX1 ITGAL CDC42 IL15RA ITGAE ACP1 GLA RAP1B KIAA1115 AKAP13 CDC2 IGF2R NCOA3 NCOA1 ASPM CKS1B SPIB LTB SRPK1 IL2RG AK2 LMO2 CD99 EBI3 PRKD3 MYC EEF1A1 RASGRP2 NARG1 PLCG2 C6orf32 CHAF1A GAPD SHC1 DDX17 HLA-DRA DDX11 HSPA9B IMPDH2 LOC440871 CXCR6 CXCR4 MNDA FCGRT TENS1 ITGB2 CYR61 CD48 CD44 NOLC1 KPNB1 CD40 ABR IL32 TRIM22 LCP1 IER5 IER2 AIF1 NICAL PPP3CA ZNFN1A1 AICDA HRMT1L2 CD74 FNBP1 MIF RAN FGR CBFB CAD LIPA IFITM2 IFITM1 HLA-DRB1 CENPA NOMO1 TPR STK17A HNRPC VIM ACTB NFATC1 LITAF CCL4 CCL5 ATP5B FLJ10420 STK24 MT1H REA BUB1 TCF3 DLD TK1 PRKCB1 IRF1 MTHFD2 IRF4 CD97 TP73L BTK HDAC1 IL7R CD72 RPLP0 UGCG LAG3 IGLC2 PGAM1 TXNIP DNAJB9 C1QBP CFLAR IFI16 ATP6V0B CSTB GNB1 AIM2 SATB1 CLU CHC1L CDK2 RPS3A CDK6 HLA-DPA1 SLAMF1 KTN1 ST6GAL1 PRDX4 MGLL USP7 SMAD1 MCL1 FYB BIK RAC2 PSME3 GLRX SLA CCNB1 VAMP5 FEZ1 GSTP1 HSPCA MMP9 HLA-DMA MMP2 CD38 ADD3 LAMP1 FKBP11 PECAM1 DNMT1 GLO1 HLA-DPB1 CTSL GPI FPR1 WNK1 SLC25A5 POSTN RPL10 RPL13 SHMT2 INPP5D NME1 CXCL9 RUNX3 CSF2RB DMD HIF1A TNFRSF14 LAIR1 IFNGR1 NDRG1 XRCC5 LY86 EGR1 TFRC CDK4 GSPT1 FOS GBP1 PARP1 PTPN6 LMNB1 TNFRSF1B TNFRSF1A STK39 UBE2S PTDSS1 CD53 TRA1 CCR7 CD79B CD79A STAT6 STAT1 CD81 HPRT1 C10orf3 LY64 ICAM3 PSMA7 ICAM1 FTH1 C7 CD63 RPS21 CD69 NOLA2 MAST4 LGALS1 PTBP1 DKFZp761I2123 RHEB CSNK2B EIF2S2 MAP4K1 CREG1 CYFIP2 BIRC3 EIF5 CYCS RBMS1 MDH1 TCIRG1 FAS RPL27 RPL21 RGS1 RGS2 PCNA YWHAZ MCM7 MCM5 MCM4 COG5 CASP1 SRRM2 RPA1 RPA3 HADHB COL6A1 HLA-DQA1 BCL3 ILF2 BACH OAT CANX ITSN2 EIF1AX OAS1 PMS2L2 PTP4A2 DLEU2 LYN BLNK ENTPD1 SOD1 ENPP2 IFI30 CD24 SERPINB1 CSNK2A1 SOCS1 EEF1D HADHSC GRB2 RPL8 HLA-C HLA-B HLA-A HLA-G HOXC4 HLA-E UBE2L6 DEK FLJ22457 GLS SCD PDHB TOP2A WARS RHOH LRMP PLEK SDC4 RBPMS RAB3-GAP150 CDC20 ACTR2 NCF1 VBP1 CCL3 TUBA1 EVI2A FLJ10404 SORL1 FCER1G BTG3 BTG1 6-Sep MRPS31 CKLFSF6 DUSP5 DUSP1 PFDN5 MRS2L VPS35 CCL18 ID2 ISG20 CSE1L PSMB4 CD52 MKI67 CD59 ARL7 RRM2 ADAM19 XBP1 TXN RAB31 CDKN3 MLH1 SGK SSR4 LDHA LRP10 RRAGD PACAP RAD21 SSBP1 NPM1 SELL KIAA0226 ACTN1 PTPRE PTPRC ATF5
MLC92_94_LYM272 MLC94_82_LYM040 MLC91_35_LYM400
BC1 570 2
HSPA5 SIT SSR4 IGHG1 B2M PMAIP1 IGKC SQRDL TYROBP PRNP PTPLB STK24 SP110 BANK1 CBLB SLC38A1 WDR1 OSBPL8 PCDHGC3 T3JAM CXCL10 CXCL13 CXCL12 POU2AF1 CCND3 CCND2 CLEC2D PTEN MAF LAT LMO2 MGC5306 IL7R CD1D RASGRP1 HMGN1 ATP2A3 GPR18 POLR1D COL3A1 SWAP70 NKG7 APOE TCF3 BACH2 PSMB4 TRA TTN CCL21 GTF2I PTBP1 TNFSF13 DSU HIC BLM COL4A2 HCK GART IGL GARS IGH GSTO1 GZMA GZMB BCL2A1 C5orf18 PPIB GPX1 RHOH ITGAL VWF PRKD3 IL15RA ITGAE CD19 POLS ACP1 GLA RAP1B KIAA1115 AKAP12 AKAP13 CDC2 IGF2R RNASET2 NCOA3 NCOA1 ASPM CKS1B SPARC KIAA1185 TCEA1 KIAA0226 LTB SRPK1 WEE1 ARID5B IL2RG AK2 LSP1 CD99 SPP1 MMD EBI3 CDC42 TOX MYC EEF1A1 SPARCL1 CHAF1A TNFAIP3 GAPD BIN1 CAD DDX17 HLA-DRA LY75 HSPA9B PFN2 IMPDH2 LOC440871 CXCR6 CXCR4 MNDA FCGRT TENS1 ITGB2 CYR61 CD48 ITGB7 CD44 CD47 KPNB1 CD40 ABR IL32 TRIM22 PLA2G4C LCP1 IGHM IER5 DDX11 IER2 AIF1 MBD4 NICAL CREBBP PPP3CA IFI44 ZNFN1A1 AICDA HLA-DMA CD74 EIF3S9 C2orf28 NCF1 MIF RAN FGR CBFB LBH LIPA IFITM2 IFITM1 GNLY HLA-DRB1 CENPA NOMO1 TPR STK17A FN1 APS SLC2A5 SLC2A3 VIM ACTB CCL3 G1P2 CLEC2B IL10RA CCL4 CCL5 TRIB2 ATP5B FLJ10420 ITPKB MT1H REA MGEA5 NOLC1 BUB1 TPT1 BUB3 DLD SDBCAG84 OS-9 TK1 COG5 PRKCB1 PSCD4 IRF1 MTHFD2 IRF4 CD97 KIAA0286 STK38L MEF2C MEF2B MEF2A NEIL1 TP73L BTK HDAC1 RASGRP2 PDGFRA CD72 RPLP0 UGCG LAG3 TNFSF10 KIF11 IGLC2 PGAM1 TXNIP TRIP12 DNAJB9 CYP1B1 CSF1R GOLGIN-67 CFLAR CST3 RANBP2 ATP6V0B TRIO CSTB CKS2 GNB1 AIM2 FLJ12895 LAMP1 CLU CHC1L MX1 ITK ALDH2 TRAM1 CDK2 CDK4 ARMCX6 HLA-DPA1 TNFSF4 SLAMF1 KTN1 ST6GAL1 PRDX4 MGLL MSH6 USP7 CUTL1 SMAD1 MCL1 SAMSN1 MYBL1 FYB CEBPB BIK CEBPD FYN ETS1 ZAP70 HCLS1 RAC2 PSME3 PRKCZ GLRX SLA UBE1 VAMP5 IMP-3 FEZ1 GSTP1 HSPCA CCT3 HRMT1L2 MMP2 CD38 ADD3 SATB1 FKBP11 CD36 CD37 TPI1 PECAM1 DC12 DNMT1 MAP3K7 TRGV9 GLO1 CUL3 HLA-DPB1 CTSL GPI FPR1 SLC25A5 PASK POSTN RPL10 RPL13 BRD4 SHMT2 ATIC INPP5D NME1 CXCL9 RBBP4 RUNX3 TRBC1 ZNF274 CD3D CD3E SHC1 CD3G CSF2RB IGHA2 FOXO1A HIF1A TNFRSF17 TNFRSF14 LAIR1 IFNGR1 IFNGR2 BCL2 NDRG1 XRCC5 ARHGAP1 LY86 EGR1 VIL2 JUP TFRC HLA-DQB1 B4GALT1 RPS3A THADA GSPT1 FOS GBP2 GBP1 PARP1 TRRAP PTPN6 LMNB1 TNFRSF1B GNAS UBE2A STK39 UBE2S LCK PTDSS1 RPS12 SH2D1A CD6 TRA1 RPS2 CD2 CD79B CD9 CD79A STAT6 STAT1 CD81 CD83 C10orf3 ICAM3 PSMA7 ICAM1 FTH1 C7 S100A4 BCL7A ZBED2 CD63 RPS20 RPS21 PTP4A2 CD69 NOLA2 MAST4 ATRX LGALS1 ADAM28 GSTM2 TNFRSF1A IL16 PMS2L11 PDE4B RHEB CSNK2B KIAA1212 EIF2S2 MAP4K1 CREG1 CYFIP2 BIRC3 EIF5 CYCS RBMS1 MDH1 TCIRG1 KLF10 FAS RPL27 RPL21 RGS2 PCNA YWHAZ FLJ30092 KIAA0247 SPAP1 MCM7 MCM5 MCM4 MCM2 CASP1 CD8B1 SRRM2 RPA1 RPA3 HADHB COL6A1 BCL6 HLA-DQA1 BCL3 ILF2 TIMP3 TIMP1 OAT FBP1 CANX MS4A1 SPINT2 ITSN2 EIF1AX OAS1 PMS2L5 PMS2L1 PMS2L2 PMS2L3 LYN BLNK SOD2 ENTPD1 SOD1 CD22 TMF1 ENPP2 LY9 IFI30 CD24 LITAF SERPINB1 CSNK2A1 SOCS1 HNRPC CX3CR1 EEF1D HADHSC RPL8 HLA-C HLA-B HLA-A HLA-G HOXC4 HLA-E UBE2L6 DEK FLJ22457 MAPKAPK2 RAFTLIN GLS SCD A2M PDHB TGFB1I4 TOP2A IL4R STAG2 STAG3 TRD WARS MHC2TA LRMP PLEK RBPSUH SDC4 RBPMS RAB3-GAP150 CDC20 ZHX2 ACTR2 FNBP1 VBP1 NFATC1 TUBA1 NFATC2 SSBP1 FLJ10404 NCOR2 SORL1 FCER1G BTG3 BTG2 BTG1 LOC388078 6-Sep MRPS31 CKLFSF6 TNFRSF7 DUSP5 DUSP1 PFDN5 COL9A2 ZFP36L2 GGA1 ADA VPS35 RGS13 CCL18 TACC3 ID2 ISG20 CSE1L KIAA0870 CD52 CD53 E2IG5 CD58 CD59 BCL11A ARL7 HSPA1A RRM2 RRM1 ADAM19 XBP1 TXN RAB31 CDKN3 MLH1 SGK PTPRC DGKA LDHA DAPK1 LRP10 RRAGD TRAF5 RAD21 MMP9 TNF EVI2A C3AR1 HPRT1 NPM1 SELL SPIB ACTN1 PTPRE FUSIP1 ATF5
MLC92_94_LYM272 MLC91_80_LYM305
BC2 221 4
CD38 ADD3 SATB1 HSPA5 C2orf28 IGHG1 BACH CD37 B2M PECAM1 ST6GAL1 TYROBP FKBP11 OAS1 PMS2L5 PTP4A1 PMS2L1 IFITM2 PMS2L3 SP110 DLEU2 BANK1 MEF2C BLNK LIPA CBLB IFITM1 CTSL GPI ENTPD1 FPR1 HLA-DRB1 CENPA NOMO1 LITAF T3JAM BRD4 CXCL10 CXCL12 SOCS1 HNRPC DR1 APS CCND2 IRF4 CXCL9 GRB2 MAF LAT ACTB CD3D STK38L SHC1 CSF2RB CCL3 G1P2 CLEC2B SMAD1 CCL4 CCL5 HLA-C HLA-B HLA-A HLA-G HLA-E UBE2L6 TNFRSF14 LAIR1 IFNGR2 FLJ22457 NDRG1 XRCC5 ARHGAP1 NKG7 APOE XBP1 FLJ10420 RAD21 MT1H HLA-DQB1 TNFSF13 MGEA5 TNFRSF7 TOP2A GSPT1 LOC220594 GBP1 TRD WARS RHOH HCK PLEK IGH IRF1 GSTO1 MTHFD2 GZMB CD99 CD97 C5orf18 GPX1 MEF2A ITGAL IL32 TCIRG1 IL15RA AIF1 BTK CD74 PTDSS1 CD72 SNX2 TRIP12 RAP1B LAG3 RASGRP1 AKAP13 CD2 PGAM1 FLJ10404 CDC2 IGF2R RNASET2 CD9 SORL1 STAT6 CYP1B1 TRBC1 STAT1 CD81 TUBA1 CYFIP2 CSF1R SPIB MX2 CKLFSF6 ICAM1 DUSP5 S100A4 PSCD4 CD63 UGCG MGLL GNB1 TCEA1 KIAA0226 LMNB1 NARG1 LAMP1 GLO1 SRPK1 LYN IL2RG AK2 GNAS PMS2L11 TRAM1 CDK2 CDK4 PRKACB HLA-DPA1 MAP4K1 CD53 CREG1 KTN1 E2IG5 CD59 BIRC3 SPARCL1 ARL7 HSPA1A CHAF1A MCL1 MDH1 SAMSN1 TXN HLA-DQA1 EIF2S2 YWHAZ CEBPB WDR1 RAB31 CDKN3 FYN MLH1 CXCR6 FCGRT LDHA TENS1 ITGB2 RAC2 CD48 ITGB7 DDX17 CD44 KPNB1 CD40 MCM4 IGHD IFI30 GLRX LCP1 SLA SELL SMC6L1 CCNB1 UBE1 CASP1 IER5 RPA1 IER2 ACTR2 HADHB PTPRE NKTR PTPRC ATF5 HLA-DMA AICDA BCL3 BCL2
MLC94_46_LYM009 MLC91_35_LYM400 MLC94_59_LYM019 MLC95_72_LYM124
BC3 135 5
SATB1 C2orf28 B2M CANX SQRDL PRNP OAS1 CBFB MT1H IFITM2 IFITM1 CTSL SHC1 FPR1 HLA-DRB1 NOMO1 LITAF CXCL10 TXN SNAP23 DR1 CLEC2B SLC2A3 RUNX3 GRB2 MAF LAT ACTB CD3D CSF2RB CCL3 CCND2 CCL4 HLA-C HLA-B HIF1A UBE2L6 TNFRSF14 LAIR1 IFNGR1 IFNGR2 NDRG1 ARHGAP1 FLJ10420 SCD RAD21 HLA-DQB1 B4GALT1 TGFB1I4 GSPT1 DLD GBP2 GBP1 DSU PLEK RBPSUH PSCD4 IRF1 GSTO1 STAT1 GNAS C5orf18 SDC4 GPX1 LY75 ITGAL IL15RA AIF1 HDAC1 PTDSS1 RAP1B RASGRP1 CD2 PGAM1 IGF2R RNASET2 CD9 STAT6 DNAJB9 CYP1B1 BTG1 TCIRG1 TRIB2 CKLFSF6 ICAM1 DUSP5 CD63 CSTB HLA-E LAMP1 ARID5B IL2RG GSTM2 CD99 TRAM1 HLA-DPA1 CDC42 CD53 IRF8 CREG1 KTN1 E2IG5 CD59 MGLL HSPA1A RBMS1 MDH1 SAMSN1 TNFRSF1A EIF2S2 CEBPB HLA-DRA KLF10 FYN SGK CXCR6 XBP1 DAPK1 TENS1 FLJ30092 RAC2 CD48 ITGB7 DDX17 WARS IL32 GLRX EVI2A LCP1 GOLGIN-67 HIST2H2AA CASP1 PTPRE HLA-DQA1 HLA-DMA
MLC94_46_LYM009 MLC94_53_LYM013 MLC96_78_LYM219 MLC94_59_LYM019 MLC96_31_LYM173
BC4 65 6
ACP1 KTN1 TUBA1 PGAM1 EIF5 CYCS CKS1B TRRAP PLCG2 DEK RRM2 WEE1 HLA-DQA1 GAPD GLS XRCC5 CANX EIF2S2 NEK6 STAT6 HLA-DRA RPL8 CCT3 PSMB4 C10orf3 STK38L PAICS PARP1 PMS2L2 GLO1 PDHB LDHA GSTP1 GSPT1 KPNB1 BUB1 TNFRSF1A RBBP4 DSU DKFZp762E1312 CENPA AIM2 RAP1B MCM2 CS VPS35 MIF NPM1 PTBP1 CSNK2A1 SGK LMNB1 SOCS1 SNAP23 PSME3 IRF8 CDC20 MEF2B CDK2 HSPCA HSPA9B HLA-DMA CSNK2B MGC5306 CDC42
MLC94_54_LYM014 MLC96_42_LYM183 MLC94_78_LYM038 MLC96_78_LYM219 MLC96_31_LYM173 MLC91_18_LYM415
BC5 44 7
RPL8 MSH6 PLCG2 CHAF1A RRM1 ATP5B REA XRCC5 GART STAT6 BTG3 RAN HSPA9B C10orf3 C1QBP PAICS HCLS1 GLO1 LYN PCNA DLD NOLC1 SLC25A5 NOLA2 MCM5 MCM4 MCM2 LCP1 MYC CSNK2A1 VPS35 HNRPC GNAS UBE2A AK2 RPA1 CDK2 PDHB HSPCA CSE1L PSMB4 CSNK2B MGC5306 HRMT1L2
MLC95_92_LYM144 MLC95_39_LYM092 MLC96_42_LYM183 MLC95_52_LYM104 MLC94_78_LYM038 MLC91_66_LYM313 MLC95_78_LYM130
BC6 28 8
NCF1 ACP1 RPL8 RPLP0 CKS1B PLCG2 PGAM1 ATP5B REA XRCC5 STAT6 RAN HSPA9B C10orf3 C1QBP PSME3 NOLA2 MCM5 MIF NPM1 GARS SYK AK2 CDC20 HADHB HRMT1L2 BTK ILF2
MLC96_42_LYM183 MLC94_78_LYM038 MLC91_18_LYM415 MLC96_86_LYM227 MLC91_35_LYM400 MLC91_66_LYM313 MLC91_10_LYM439 MLC95_78_LYM130
BC7 14 9
PCNA CCNB1 HADHB HSPA9B PSME3 RAN MCM4 CDK4 MCM2 PGAM1 PDHB REA BTK PSMA7
MLC96_42_LYM183 MLC94_78_LYM038 MLC95_93_LYM125 MLC91_18_LYM415 MLC96_86_LYM227 MLC91_35_LYM400 MLC91_66_LYM313 MLC91_10_LYM439 MLC95_58_LYM110
BC8 8 10
PCNA BUB1 C10orf3 CKS1B MCM4 HSPCA MCM2 PTBP1
MLC96_42_LYM183 MLC94_78_LYM038 MLC91_27_LYM427 MLC91_35_LYM400 MLC96_31_LYM173 MLC91_18_LYM415 MLC91_66_LYM313 MLC91_14_LYM432 MLC91_24_LYM424 MLC96_53_LYM194
BC9 5 11
PSME3 GSPT1 CSNK2A1 C1QBP NOLA2
MLC91_55_LYM391 MLC96_42_LYM183 MLC94_78_LYM038 MLC91_35_LYM400 MLC96_22_LYM164 MLC91_18_LYM415 MLC91_66_LYM313 MLC96_18_LYM160 MLC91_14_LYM432 MLC91_24_LYM424 MLC94_46_LYM009
BC10 3 12
PTBP1 BUB1 CDC20
MLC96_45_LYM186 MLC96_42_LYM183 MLC94_78_LYM038 MLC91_35_LYM400 MLC96_22_LYM164 MLC91_18_LYM415 MLC91_66_LYM313 MLC95_05_LYM059 MLC91_14_LYM432 MLC91_24_LYM424 MLC96_57_LYM198 MLC91_99_LYM297
BC11 2 15
HSPA9B PSMA7
MLC96_44_LYM185 MLC94_78_LYM038 MLC96_83_LYM224 MLC96_78_LYM219 MLC95_93_LYM125 MLC91_88_LYM299 MLC96_86_LYM227 MLC91_66_LYM313 MLC92_38_LYM275 MLC96_43_LYM184 MLC96_62_LYM203 MLC94_53_LYM013 MLC91_35_LYM400 MLC95_58_LYM110 MLC99_51_LYM241
