# Supplementary material for: DeBi: Discovering Differentially Expressed Biclusters using a Frequent Itemset Approach
Source: Algorithms Mol Biol. 2011 Jun 23;6:18. doi: 10.1186/1748-7188-6-18 (PMC3152888; doi:10.1186/1748-7188-6-18)
Supplement: Additional file 4 — DeBi, ISA, OPSM, SAMBA, QUBIC biclustering results and GO term, TFBS enrichment analysis of the genes on DLBCL data. [file 1748-7188-6-18-S4.ZIP › file4_dlblc/biclusters/qubic/qubic.txt]

# QUBIC version 0.1 output
# Datafile ../../DeBi02_12.10/samples/dlblc/exp_dlbcl.txt: continuous type
# Parameters: -k 9 -f 0.50 -c 0.95 -o 100 -q 0.06 -r 1

BC000 S=147
 Genes [21]: PCNA RAN ILF2 ATP5B PGAM1 CKS1B CYCS LDHA CCNB1 EIF2S2 AK2 BUB1 CDC2 CSE1L GARS GART HSPCA MTHFD2 NOLA2 PSMB4 RRM1 
 Conds [7]: MLC92_26_LYM286_3 MLC92_45_LYM238_3 MLC96_54_LYM195_3 MLC92_100_LYM284_3 MLC94_78_LYM038_3 MLC96_87_LYM228_3 MLC96_93_LYM234_3 
      PCNA	-1	-1	-1	-1	-1	-1	-1
       RAN	-1	-1	-1	-1	-1	-1	-1
      ILF2	-1	-1	-1	-1	-1	-1	-1
     ATP5B	-1	-1	-1	-1	-1	-1	-1
     PGAM1	-1	-1	-1	-1	-1	-1	-1
     CKS1B	-1	-1	-1	-1	-1	-1	-1
      CYCS	-1	-1	-1	-1	-1	-1	-1
      LDHA	-1	-1	-1	-1	-1	-1	-1
     CCNB1	-1	-1	-1	-1	-1	-1	-1
    EIF2S2	-1	-1	-1	-1	-1	-1	-1
       AK2	-1	-1	-1	-1	-1	-1	-1
      BUB1	-1	-1	-1	-1	-1	-1	-1
      CDC2	-1	-1	-1	-1	-1	-1	-1
     CSE1L	-1	-1	-1	-1	-1	-1	0
      GARS	-1	-1	-1	-1	-1	-1	-1
      GART	-1	-1	-1	-1	-1	-1	-1
     HSPCA	-1	-1	-1	-1	-1	-1	-1
    MTHFD2	-1	-1	-1	-1	-1	-1	-1
     NOLA2	-1	-1	0	-1	-1	-1	-1
     PSMB4	-1	-1	-1	-1	-1	-1	-1
      RRM1	-1	-1	-1	-1	-1	-1	-1


BC001 S=112
 Genes [7]: IGKC LOC440871 IGH IGHA2 IGHG1 IGHM LOC388078 
 Conds [16]: MLC96_21_LYM163_3 MLC91_54_LYM325_1 MLC96_63_LYM204_1 MLC91_53_LYM323_3 MLC91_74_LYM320_3 MLC95_39_LYM092_3 MLC91_99_LYM297_3 MLC91_84_LYM303_3 MLC95_49_LYM101_2 MLC96_100_LYM245_3 MLC95_50_LYM102_3 MLC96_93_LYM234_3 MLC95_30_LYM083_3 MLC91_79_LYM304_3 MLC91_29_LYM429_3 MLC91_24_LYM424_2 
      IGKC	-1	-1	-1	-1	-1	-1	-1	-1	-1	-1	-1	-1	-1	1	1	1
 LOC440871	-1	-1	-1	-1	-1	-1	-1	-1	-1	-1	-1	-1	-1	1	1	1
       IGH	-1	-1	-1	-1	-1	-1	-1	-1	-1	-1	-1	-1	-1	1	1	1
     IGHA2	-1	-1	-1	-1	-1	-1	-1	-1	-1	-1	-1	-1	-1	1	1	1
     IGHG1	-1	-1	-1	-1	-1	-1	-1	-1	-1	-1	-1	-1	-1	1	1	1
      IGHM	-1	-1	-1	-1	-1	-1	-1	-1	-1	-1	-1	-1	-1	1	1	1
 LOC388078	-1	-1	-1	-1	-1	-1	-1	-1	-1	-1	-1	-1	-1	1	1	1


BC002 S=108
 Genes [18]: GAPD RAN PCNA ILF2 RPLP0 PARP1 ATP5B GARS MCM7 PSMB4 SHMT2 CDK4 PGAM1 PMS2L2 PSME3 RRM1 SSBP1 TUBA1 
 Conds [6]: MLC96_54_LYM195_3 MLC92_100_LYM284_3 MLC95_42_LYM094_3 MLC94_78_LYM038_3 MLC96_87_LYM228_3 MLC96_93_LYM234_3 
      GAPD	-1	-1	-1	-1	-1	-1
       RAN	-1	-1	-1	-1	-1	-1
      PCNA	-1	-1	-1	-1	-1	-1
      ILF2	-1	-1	-1	-1	-1	-1
     RPLP0	-1	-1	-1	-1	-1	-1
     PARP1	-1	-1	-1	-1	-1	-1
     ATP5B	-1	-1	-1	-1	-1	-1
      GARS	-1	-1	-1	-1	-1	-1
      MCM7	-1	-1	-1	-1	-1	-1
     PSMB4	-1	-1	-1	-1	-1	-1
     SHMT2	-1	-1	-1	-1	-1	-1
      CDK4	-1	-1	-1	-1	-1	-1
     PGAM1	-1	-1	-1	-1	-1	-1
    PMS2L2	-1	-1	-1	-1	-1	-1
     PSME3	-1	-1	-1	-1	-1	-1
      RRM1	-1	-1	-1	-1	-1	-1
     SSBP1	-1	-1	-1	-1	-1	-1
     TUBA1	-1	-1	-1	-1	-1	-1


BC003 S=100
 Genes [10]: HLA-DQA1 HLA-DQA1 HLA-DQB1 HLA-DRB1 CD74 HLA-DPA1 HLA-DPB1 HLA-DRA CD81 HLA-DMA 
 Conds [10]: MLC94_59_LYM019_2 MLC95_80_LYM132_1 MLC94_51_LYM011_1 MLC92_25_LYM285_3 MLC92_42_LYM277_3 MLC95_49_LYM101_2 MLC94_52_LYM012_2 MLC94_45_LYM008_2 MLC96_04_LYM152_2 MLC96_24_LYM166_2 
  HLA-DQA1	-1	-1	-1	-1	-1	-1	-1	-1	-1	-1
  HLA-DQA1	-1	-1	-1	-1	-1	-1	-1	-1	-1	-1
  HLA-DQB1	-1	-1	-1	-1	-1	-1	-1	-1	-1	-1
  HLA-DRB1	-1	-1	-1	-1	-1	-1	-1	-1	-1	-1
      CD74	-1	-1	-1	-1	-1	-1	-1	-1	-1	-1
  HLA-DPA1	-1	-1	-1	-1	-1	-1	-1	-1	-1	-1
  HLA-DPB1	-1	-1	-1	-1	-1	-1	-1	-1	-1	-1
   HLA-DRA	-1	-1	-1	-1	-1	-1	-1	-1	-1	-1
      CD81	-1	-1	-1	-1	-1	-1	-1	-1	-1	-1
   HLA-DMA	-1	-1	-1	-1	-1	-1	-1	-1	-1	-1


BC004 S=96
 Genes [12]: PCNA RPA3 RAN CCNB1 SSBP1 CENPA CDC2 CDC20 CKS2 GARS MCM2 SHMT2 
 Conds [8]: MLC92_26_LYM286_3 MLC96_54_LYM195_3 MLC92_100_LYM284_3 MLC95_42_LYM094_3 MLC94_78_LYM038_3 MLC95_69_LYM121_3 MLC96_87_LYM228_3 MLC95_50_LYM102_3 
      PCNA	-1	-1	-1	-1	-1	-1	-1	-1
      RPA3	-1	-1	-1	-1	-1	-1	-1	-1
       RAN	-1	-1	-1	-1	-1	-1	-1	-1
     CCNB1	-1	-1	-1	-1	-1	-1	-1	-1
     SSBP1	-1	-1	-1	-1	-1	-1	-1	-1
     CENPA	-1	-1	-1	-1	-1	-1	-1	-1
      CDC2	-1	-1	-1	-1	-1	-1	-1	-1
     CDC20	-1	-1	-1	-1	-1	-1	-1	-1
      CKS2	-1	-1	-1	-1	-1	-1	-1	-1
      GARS	-1	-1	-1	-1	-1	-1	-1	-1
      MCM2	-1	-1	-1	-1	-1	-1	-1	-1
     SHMT2	-1	-1	-1	-1	-1	-1	-1	-1


BC005 S=96
 Genes [16]: CD2 GBP1 STAT1 CD97 ICAM1 IRF1 B2M CD63 GPX1 HLA-A HLA-B IL15RA IL32 LITAF UBE2L6 VIM 
 Conds [6]: MLC94_59_LYM019_2 MLC95_90_LYM142_2 MLC95_67_LYM119_2 MLC94_43_LYM006_2 MLC95_80_LYM132_1 MLC91_73_LYM317_3 
       CD2	-1	-1	-1	-1	-1	1
      GBP1	-1	-1	-1	-1	-1	1
     STAT1	-1	-1	-1	-1	-1	1
      CD97	-1	-1	-1	-1	-1	1
     ICAM1	-1	-1	-1	-1	-1	1
      IRF1	-1	-1	-1	-1	-1	1
       B2M	-1	-1	-1	-1	-1	1
      CD63	-1	-1	-1	-1	-1	1
      GPX1	-1	-1	-1	-1	-1	1
     HLA-A	-1	-1	-1	-1	-1	1
     HLA-B	-1	-1	-1	-1	-1	1
    IL15RA	-1	-1	-1	-1	-1	1
      IL32	-1	-1	-1	-1	-1	1
     LITAF	-1	-1	-1	-1	-1	1
    UBE2L6	-1	-1	-1	-1	-1	1
       VIM	-1	-1	-1	-1	-1	1


BC006 S=91
 Genes [13]: CLU TNFRSF14 CD2 CD74 HLA-DPA1 HLA-DPB1 HLA-DQA1 HLA-DQA1 HLA-DQB1 HLA-DRA HLA-DRB1 HLA-A HLA-DMA 
 Conds [7]: MLC94_59_LYM019_2 MLC95_90_LYM142_2 MLC95_67_LYM119_2 MLC95_80_LYM132_1 MLC94_51_LYM011_1 MLC94_45_LYM008_2 MLC96_04_LYM152_2 
       CLU	-1	-1	-1	-1	-1	-1	-1
  TNFRSF14	-1	-1	-1	-1	-1	-1	-1
       CD2	-1	-1	-1	-1	-1	-1	-1
      CD74	-1	-1	-1	-1	-1	-1	-1
  HLA-DPA1	-1	-1	-1	-1	-1	-1	-1
  HLA-DPB1	-1	-1	-1	-1	-1	-1	-1
  HLA-DQA1	-1	-1	-1	-1	-1	-1	-1
  HLA-DQA1	-1	-1	-1	-1	-1	-1	-1
  HLA-DQB1	-1	-1	-1	-1	-1	-1	-1
   HLA-DRA	-1	-1	-1	-1	-1	-1	-1
  HLA-DRB1	-1	-1	-1	-1	-1	-1	-1
     HLA-A	-1	-1	-1	-1	-1	-1	-1
   HLA-DMA	-1	-1	-1	-1	-1	-1	-1


BC007 S=84
 Genes [14]: PCNA TK1 RAN C10orf3 GARS EIF2S2 CDK4 ILF2 LDHA MCM2 MTHFD2 PAICS RRM1 SHMT2 
 Conds [6]: MLC96_54_LYM195_3 MLC92_100_LYM284_3 MLC95_42_LYM094_3 MLC94_78_LYM038_3 MLC96_87_LYM228_3 MLC96_93_LYM234_3 
      PCNA	-1	-1	-1	-1	-1	-1
       TK1	-1	-1	-1	-1	-1	-1
       RAN	-1	-1	-1	-1	-1	-1
   C10orf3	-1	-1	-1	-1	-1	-1
      GARS	-1	-1	-1	-1	-1	-1
    EIF2S2	-1	-1	-1	-1	-1	-1
      CDK4	-1	-1	-1	-1	-1	-1
      ILF2	-1	-1	-1	-1	-1	-1
      LDHA	-1	-1	-1	-1	-1	-1
      MCM2	-1	-1	-1	-1	-1	-1
    MTHFD2	-1	-1	-1	-1	-1	-1
     PAICS	-1	-1	-1	-1	-1	-1
      RRM1	-1	-1	-1	-1	-1	-1
     SHMT2	-1	-1	-1	-1	-1	-1


BC008 S=77
 Genes [7]: IGHA2 IGHG1 IGH IGHM LOC388078 CD79A CD79B 
 Conds [11]: MLC94_26_LYM001_3 MLC95_49_LYM101_2 MLC96_100_LYM245_3 MLC95_50_LYM102_3 MLC91_73_LYM317_3 MLC94_93_LYM051_3 MLC92_52_LYM247_3 MLC96_96_LYM237_3 MLC96_93_LYM234_3 MLC91_79_LYM304_3 MLC91_36_LYM401_2 
     IGHA2	-1	-1	-1	-1	-1	-1	-1	-1	-1	1	1
     IGHG1	-1	-1	-1	-1	-1	-1	-1	-1	-1	1	1
       IGH	-1	-1	-1	-1	-1	-1	-1	-1	-1	1	1
      IGHM	-1	-1	-1	-1	-1	-1	-1	-1	-1	1	1
 LOC388078	-1	-1	-1	-1	-1	-1	-1	-1	-1	1	1
     CD79A	-1	-1	-1	-1	-1	-1	-1	-1	-1	1	1
     CD79B	-1	-1	-1	-1	-1	-1	-1	-1	-1	1	1


BC009 S=77
 Genes [11]: CENPA DKFZp762E1312 CKS2 CSE1L NME1 GART LDHA MIF CDC2 NOLA2 UBE2S 
 Conds [7]: MLC95_18_LYM072_3 MLC95_51_LYM103_2 MLC92_26_LYM286_3 MLC92_45_LYM238_3 MLC92_100_LYM284_3 MLC96_87_LYM228_3 MLC91_66_LYM313_2 
     CENPA	-1	1	-1	-1	-1	-1	1
DKFZp762E1312	-1	1	-1	-1	-1	-1	1
      CKS2	-1	1	-1	-1	-1	-1	1
     CSE1L	-1	1	-1	-1	-1	-1	1
      NME1	-1	1	-1	-1	-1	-1	1
      GART	-1	1	-1	-1	-1	-1	1
      LDHA	-1	1	-1	-1	-1	-1	1
       MIF	-1	1	-1	-1	-1	-1	1
      CDC2	-1	1	-1	-1	-1	-1	1
     NOLA2	-1	1	-1	-1	-1	-1	1
     UBE2S	-1	1	-1	-1	-1	-1	1


BC010 S=77
 Genes [11]: CD63 ITGB2 B2M HLA-G CD97 CD2 HLA-A HLA-E IRF1 NCOA1 STAT1 
 Conds [7]: MLC94_59_LYM019_2 MLC95_90_LYM142_2 MLC95_67_LYM119_2 MLC94_43_LYM006_2 MLC95_56_LYM108_3 MLC91_73_LYM317_3 MLC96_81_LYM222_3 
      CD63	-1	-1	-1	-1	1	1	1
     ITGB2	-1	-1	-1	-1	1	1	1
       B2M	-1	-1	-1	-1	1	1	1
     HLA-G	-1	-1	-1	-1	1	1	1
      CD97	-1	-1	-1	-1	1	1	1
       CD2	-1	-1	-1	-1	1	1	1
     HLA-A	-1	-1	-1	-1	1	1	1
     HLA-E	-1	-1	-1	-1	1	1	1
      IRF1	-1	-1	-1	-1	1	1	1
     NCOA1	-1	-1	-1	-1	1	1	1
     STAT1	-1	-1	-1	-1	1	1	1


BC011 S=77
 Genes [11]: IFITM1 IFITM2 CD63 GPX1 CD97 HLA-A HLA-B HLA-C CASP1 HLA-B LITAF 
 Conds [7]: MLC94_59_LYM019_2 MLC95_90_LYM142_2 MLC95_67_LYM119_2 MLC91_54_LYM325_1 MLC95_80_LYM132_1 MLC91_73_LYM317_3 MLC91_79_LYM304_3 
    IFITM1	-1	-1	-1	-1	-1	1	1
    IFITM2	-1	-1	-1	-1	-1	1	1
      CD63	-1	-1	-1	-1	-1	1	1
      GPX1	-1	-1	-1	-1	-1	1	1
      CD97	-1	-1	-1	-1	-1	1	1
     HLA-A	-1	-1	-1	-1	-1	1	1
     HLA-B	-1	-1	-1	-1	-1	1	1
     HLA-C	-1	-1	-1	-1	-1	1	1
     CASP1	-1	-1	-1	-1	-1	1	1
     HLA-B	-1	-1	-1	-1	-1	1	1
     LITAF	-1	-1	-1	-1	-1	1	1


BC012 S=72
 Genes [8]: HLA-DQB1 LCK HLA-DQA1 HLA-DQA1 HLA-DRB1 CD74 HLA-DPA1 HLA-DPB1 
 Conds [9]: MLC95_49_LYM101_2 MLC94_52_LYM012_2 MLC94_45_LYM008_2 MLC95_04_LYM058_2 MLC95_27_LYM080_2 MLC96_04_LYM152_2 MLC96_62_LYM203_2 MLC94_85_LYM043_2 MLC96_24_LYM166_2 
  HLA-DQB1	-1	-1	-1	-1	-1	-1	-1	-1	-1
       LCK	-1	-1	-1	-1	-1	-1	-1	-1	-1
  HLA-DQA1	-1	-1	-1	-1	-1	-1	-1	-1	-1
  HLA-DQA1	-1	-1	-1	-1	-1	-1	-1	-1	-1
  HLA-DRB1	-1	-1	-1	-1	-1	-1	-1	-1	-1
      CD74	-1	-1	-1	-1	-1	-1	-1	-1	-1
  HLA-DPA1	-1	-1	-1	-1	-1	-1	-1	-1	-1
  HLA-DPB1	-1	-1	-1	-1	-1	-1	-1	-1	-1


BC013 S=72
 Genes [9]: CD63 LAMP1 B2M CD97 CTSL AIF1 GZMA HLA-A IGF2R 
 Conds [8]: MLC94_59_LYM019_2 MLC94_64_LYM024_1 MLC94_43_LYM006_2 MLC94_51_LYM011_1 MLC95_56_LYM108_3 MLC91_73_LYM317_3 MLC94_93_LYM051_3 MLC96_81_LYM222_3 
      CD63	-1	-1	-1	-1	1	1	1	1
     LAMP1	-1	-1	-1	-1	1	1	1	1
       B2M	-1	-1	-1	-1	1	1	1	1
      CD97	-1	-1	-1	-1	1	1	1	1
      CTSL	-1	-1	-1	-1	1	1	1	1
      AIF1	-1	-1	-1	-1	1	1	1	1
      GZMA	-1	-1	-1	-1	1	1	1	1
     HLA-A	-1	-1	-1	-1	1	1	1	1
     IGF2R	-1	-1	-1	-1	1	1	1	1


BC014 S=72
 Genes [9]: LOC388650 RPL5 RPL5 RPS3A RPL27 FEZ1 RPL13 RPS20 RPS21 
 Conds [8]: MLC95_51_LYM103_2 MLC95_67_LYM119_2 MLC94_64_LYM024_1 MLC95_35_LYM088_1 MLC92_52_LYM247_3 MLC96_96_LYM237_3 MLC96_93_LYM234_3 MLC91_66_LYM313_2 
 LOC388650	1	1	-1	1	-1	-1	-1	1
      RPL5	1	1	-1	1	-1	-1	-1	1
      RPL5	1	1	-1	1	-1	-1	-1	1
     RPS3A	1	1	-1	1	-1	-1	-1	1
     RPL27	1	1	-1	1	-1	-1	-1	1
      FEZ1	1	1	-1	1	-1	-1	-1	1
     RPL13	1	1	-1	1	-1	-1	-1	1
     RPS20	1	1	-1	1	-1	-1	-1	1
     RPS21	1	1	-1	1	-1	-1	-1	1


BC015 S=72
 Genes [12]: STAT1 WARS CCL4 NCOA1 IGF2R CCL3 CD63 CD97 IER2 IRF1 LAIR1 MT1H 
 Conds [6]: MLC94_59_LYM019_2 MLC95_56_LYM108_3 MLC91_73_LYM317_3 MLC94_93_LYM051_3 MLC96_81_LYM222_3 MLC94_53_LYM013_3 
     STAT1	-1	1	1	1	1	1
      WARS	-1	1	1	1	1	1
      CCL4	-1	1	1	1	1	1
     NCOA1	-1	1	1	1	1	1
     IGF2R	-1	1	1	1	1	1
      CCL3	-1	1	1	1	1	1
      CD63	-1	1	1	1	1	1
      CD97	-1	1	1	1	1	1
      IER2	-1	1	1	1	1	1
      IRF1	-1	1	1	1	1	1
     LAIR1	-1	1	1	1	1	1
      MT1H	-1	1	1	1	1	1


BC016 S=72
 Genes [12]: HRMT1L2 NME1 ATP5B PCNA CDK4 RAN MCM7 SSBP1 CCNB1 ILF2 PMS2L2 PTBP1 
 Conds [6]: MLC96_42_LYM183_3 MLC92_100_LYM284_3 MLC95_42_LYM094_3 MLC94_78_LYM038_3 MLC96_93_LYM234_3 MLC91_66_LYM313_2 
   HRMT1L2	-1	-1	-1	-1	-1	1
      NME1	-1	-1	-1	-1	-1	1
     ATP5B	-1	-1	-1	-1	-1	1
      PCNA	-1	-1	-1	-1	-1	1
      CDK4	-1	-1	-1	-1	-1	1
       RAN	-1	-1	-1	-1	-1	1
      MCM7	-1	-1	-1	-1	-1	1
     SSBP1	-1	-1	-1	-1	-1	1
     CCNB1	-1	-1	-1	-1	-1	1
      ILF2	-1	-1	-1	-1	-1	1
    PMS2L2	-1	-1	-1	-1	-1	1
     PTBP1	-1	-1	-1	-1	-1	1


BC017 S=70
 Genes [10]: HIF1A RAP1B HADHB PTPRC ACTB YWHAZ DDX17 FLJ10420 LMO2 VIM 
 Conds [7]: MLC94_59_LYM019_2 MLC95_90_LYM142_2 MLC94_78_LYM038_3 MLC91_62_LYM309_3 MLC95_10_LYM064_2 MLC92_94_LYM272_3 MLC95_82_LYM134_3 
     HIF1A	-1	-1	-1	-1	-1	-1	-1
     RAP1B	-1	-1	-1	-1	-1	-1	-1
     HADHB	-1	-1	-1	-1	-1	-1	-1
     PTPRC	-1	-1	-1	-1	-1	-1	-1
      ACTB	-1	-1	-1	-1	-1	-1	-1
     YWHAZ	-1	-1	-1	-1	-1	-1	-1
     DDX17	-1	-1	-1	-1	-1	-1	-1
  FLJ10420	-1	-1	-1	-1	-1	-1	-1
      LMO2	-1	-1	-1	-1	-1	-1	-1
       VIM	-1	-1	-1	-1	-1	-1	-1


BC018 S=70
 Genes [7]: DNAJB9 SSR4 IGH IGHA2 IGHG1 IGHM LOC388078 
 Conds [10]: MLC94_64_LYM024_1 MLC94_51_LYM011_1 MLC95_52_LYM104_1 MLC92_94_LYM272_3 MLC91_79_LYM304_3 MLC91_29_LYM429_3 MLC92_38_LYM275_2 MLC95_55_LYM107_2 MLC96_44_LYM185_1 MLC91_36_LYM401_2 
    DNAJB9	-1	-1	-1	-1	1	1	1	1	1	1
      SSR4	-1	-1	-1	-1	1	1	1	1	1	1
       IGH	-1	-1	-1	-1	1	1	1	1	1	1
     IGHA2	-1	-1	-1	-1	1	1	1	1	1	1
     IGHG1	-1	-1	-1	-1	1	1	1	1	1	1
      IGHM	-1	-1	-1	-1	1	1	1	1	1	1
 LOC388078	-1	-1	-1	-1	1	1	1	1	1	1


BC019 S=66
 Genes [11]: C10orf3 PCNA CCNB1 CKS2 CENPA CSE1L BUB1 CDC20 GART MCM7 SSBP1 
 Conds [6]: MLC95_26_LYM079_3 MLC96_54_LYM195_3 MLC92_100_LYM284_3 MLC94_78_LYM038_3 MLC96_87_LYM228_3 MLC91_66_LYM313_2 
   C10orf3	-1	-1	-1	-1	-1	1
      PCNA	-1	-1	-1	-1	-1	1
     CCNB1	-1	-1	-1	-1	-1	1
      CKS2	-1	-1	-1	-1	-1	1
     CENPA	-1	-1	-1	-1	-1	1
     CSE1L	-1	-1	-1	-1	-1	1
      BUB1	-1	-1	-1	-1	-1	1
     CDC20	-1	-1	-1	-1	-1	1
      GART	-1	-1	-1	-1	-1	1
      MCM7	-1	-1	-1	-1	-1	1
     SSBP1	-1	-1	-1	-1	-1	1


BC020 S=65
 Genes [13]: DKFZp762E1312 RAN EIF2S2 ATP5B LDHA NME1 CKS2 CENPA GARS ILF2 MIF MTHFD2 PGAM1 
 Conds [5]: MLC92_26_LYM286_3 MLC92_45_LYM238_3 MLC92_100_LYM284_3 MLC95_42_LYM094_3 MLC96_87_LYM228_3 
DKFZp762E1312	-1	-1	-1	-1	-1
       RAN	-1	-1	-1	-1	-1
    EIF2S2	-1	-1	-1	-1	-1
     ATP5B	-1	-1	-1	-1	-1
      LDHA	-1	-1	-1	-1	-1
      NME1	-1	-1	-1	-1	-1
      CKS2	-1	-1	-1	-1	-1
     CENPA	-1	-1	-1	-1	-1
      GARS	-1	-1	-1	-1	-1
      ILF2	-1	-1	-1	-1	-1
       MIF	-1	-1	-1	-1	-1
    MTHFD2	-1	-1	-1	-1	-1
     PGAM1	-1	-1	-1	-1	-1


BC021 S=63
 Genes [7]: IGL IGLC2 IGH IGHA2 IGHG1 IGHM LOC388078 
 Conds [9]: MLC96_63_LYM204_1 MLC92_34_LYM294_1 MLC96_53_LYM194_1 MLC94_26_LYM001_3 MLC91_20_LYM419_3 MLC96_100_LYM245_3 MLC95_55_LYM107_2 MLC91_36_LYM401_2 MLC95_82_LYM134_3 
       IGL	-1	-1	1	-1	-1	-1	1	1	1
     IGLC2	-1	-1	1	-1	-1	-1	1	1	1
       IGH	-1	-1	1	-1	-1	-1	1	1	1
     IGHA2	-1	-1	1	-1	-1	-1	1	1	1
     IGHG1	-1	-1	1	-1	-1	-1	1	1	1
      IGHM	-1	-1	1	-1	-1	-1	1	1	1
 LOC388078	-1	-1	1	-1	-1	-1	1	1	1


BC022 S=63
 Genes [9]: PLCG2 RAN PCNA GAPD ILF2 RPLP0 NOLA2 PARP1 PTDSS1 
 Conds [7]: MLC92_100_LYM284_3 MLC94_78_LYM038_3 MLC96_87_LYM228_3 MLC96_100_LYM245_3 MLC92_52_LYM247_3 MLC96_96_LYM237_3 MLC96_93_LYM234_3 
     PLCG2	-1	-1	-1	-1	-1	-1	-1
       RAN	-1	-1	-1	-1	-1	-1	-1
      PCNA	-1	-1	-1	-1	-1	-1	-1
      GAPD	-1	-1	-1	-1	-1	-1	-1
      ILF2	-1	-1	-1	-1	-1	-1	-1
     RPLP0	-1	-1	-1	-1	-1	-1	-1
     NOLA2	-1	-1	-1	-1	-1	-1	-1
     PARP1	-1	-1	-1	-1	-1	-1	-1
    PTDSS1	-1	-1	-1	-1	-1	-1	-1


BC023 S=63
 Genes [9]: ITGAL TNFRSF14 CD2 CD3D HLA-A HLA-DQA1 HLA-DQA1 HLA-DRB1 IL32 
 Conds [7]: MLC94_59_LYM019_2 MLC95_67_LYM119_2 MLC95_80_LYM132_1 MLC94_51_LYM011_1 MLC96_81_LYM222_3 MLC94_52_LYM012_2 MLC94_45_LYM008_2 
     ITGAL	-1	-1	-1	-1	1	-1	-1
  TNFRSF14	-1	-1	-1	-1	1	-1	-1
       CD2	-1	-1	-1	-1	1	-1	-1
      CD3D	-1	-1	-1	-1	1	-1	-1
     HLA-A	-1	-1	-1	-1	1	-1	-1
  HLA-DQA1	-1	-1	-1	-1	1	-1	-1
  HLA-DQA1	-1	-1	-1	-1	1	-1	-1
  HLA-DRB1	-1	-1	-1	-1	1	-1	-1
      IL32	-1	-1	-1	-1	1	-1	-1


BC024 S=63
 Genes [9]: DKFZp762E1312 PCNA CCNB1 CENPA CKS2 CSE1L NME1 CDC20 GART 
 Conds [7]: MLC95_26_LYM079_3 MLC92_72_LYM267_3 MLC92_26_LYM286_3 MLC92_45_LYM238_3 MLC92_100_LYM284_3 MLC96_87_LYM228_3 MLC91_66_LYM313_2 
DKFZp762E1312	-1	-1	-1	-1	-1	-1	1
      PCNA	-1	-1	-1	-1	-1	-1	1
     CCNB1	-1	-1	-1	-1	-1	-1	1
     CENPA	-1	-1	-1	-1	-1	-1	1
      CKS2	-1	-1	-1	-1	-1	-1	1
     CSE1L	-1	-1	-1	-1	-1	-1	1
      NME1	-1	-1	-1	-1	-1	-1	1
     CDC20	-1	-1	-1	-1	-1	-1	1
      GART	-1	-1	-1	-1	-1	-1	1


BC025 S=63
 Genes [7]: B2M CD2 CD97 IL32 CD63 LITAF ITGAL 
 Conds [9]: MLC94_59_LYM019_2 MLC95_67_LYM119_2 MLC94_43_LYM006_2 MLC95_80_LYM132_1 MLC91_56_LYM394_1 MLC94_51_LYM011_1 MLC91_73_LYM317_3 MLC96_81_LYM222_3 MLC94_53_LYM013_3 
       B2M	-1	-1	-1	-1	-1	-1	1	1	1
       CD2	-1	-1	-1	-1	-1	-1	1	1	1
      CD97	-1	-1	-1	-1	-1	-1	1	1	1
      IL32	-1	-1	-1	-1	-1	-1	1	1	1
      CD63	-1	-1	-1	-1	-1	-1	1	1	1
     LITAF	-1	-1	-1	-1	-1	-1	1	1	1
     ITGAL	-1	-1	-1	-1	-1	-1	1	1	1


BC026 S=60
 Genes [10]: LDHA LMNB1 CDC2 PGAM1 MIF NME1 EIF2S2 GART RAN RRM1 
 Conds [6]: MLC95_51_LYM103_2 MLC92_45_LYM238_3 MLC94_66_LYM026_3 MLC92_100_LYM284_3 MLC94_78_LYM038_3 MLC96_93_LYM234_3 
      LDHA	1	-1	-1	-1	-1	-1
     LMNB1	1	-1	-1	-1	-1	-1
      CDC2	1	-1	-1	-1	-1	-1
     PGAM1	1	-1	-1	-1	-1	-1
       MIF	1	-1	-1	-1	-1	-1
      NME1	1	-1	-1	-1	-1	-1
    EIF2S2	1	-1	-1	-1	-1	-1
      GART	1	-1	-1	-1	-1	-1
       RAN	1	-1	-1	-1	-1	-1
      RRM1	1	-1	-1	-1	-1	-1


BC027 S=60
 Genes [10]: CD97 S100A4 IL32 CD2 LITAF HLA-A ICAM1 BCL3 CLU IFITM2 
 Conds [6]: MLC94_59_LYM019_2 MLC95_90_LYM142_2 MLC95_67_LYM119_2 MLC92_71_LYM266_1 MLC94_43_LYM006_2 MLC91_39_LYM407_1 
      CD97	-1	-1	-1	-1	-1	-1
    S100A4	-1	-1	-1	-1	-1	-1
      IL32	-1	-1	-1	-1	-1	-1
       CD2	-1	-1	-1	-1	-1	-1
     LITAF	-1	-1	-1	-1	-1	-1
     HLA-A	-1	-1	-1	-1	-1	-1
     ICAM1	-1	-1	-1	-1	-1	-1
      BCL3	-1	-1	-1	-1	-1	-1
       CLU	-1	-1	-1	-1	-1	-1
    IFITM2	-1	-1	-1	-1	-1	-1


BC028 S=60
 Genes [12]: HSPA9B LDHA HNRPC C10orf3 NPM1 PAICS EIF2S2 ILF2 MYC PCNA RAN STAG2 
 Conds [5]: MLC95_42_LYM094_3 MLC94_78_LYM038_3 MLC91_62_LYM309_3 MLC91_66_LYM313_2 MLC96_04_LYM152_2 
    HSPA9B	-1	-1	-1	1	1
      LDHA	-1	-1	-1	1	1
     HNRPC	-1	-1	-1	1	1
   C10orf3	-1	-1	-1	1	1
      NPM1	-1	-1	-1	1	1
     PAICS	-1	-1	-1	1	1
    EIF2S2	-1	-1	-1	1	1
      ILF2	-1	-1	-1	1	1
       MYC	-1	-1	-1	1	1
      PCNA	-1	-1	-1	1	1
       RAN	-1	-1	-1	1	1
     STAG2	-1	-1	-1	1	1


BC029 S=60
 Genes [12]: EIF2S2 MGC5306 SRPK1 NOLC1 TOP2A NARG1 LDHA NPM1 PAICS PCNA PDHB RAN 
 Conds [5]: MLC95_42_LYM094_3 MLC94_78_LYM038_3 MLC91_62_LYM309_3 MLC91_87_LYM300_3 MLC96_04_LYM152_2 
    EIF2S2	-1	-1	-1	-1	1
   MGC5306	-1	-1	-1	-1	1
     SRPK1	-1	-1	-1	-1	1
     NOLC1	-1	-1	-1	-1	1
     TOP2A	-1	-1	-1	-1	1
     NARG1	-1	-1	-1	-1	1
      LDHA	-1	-1	-1	-1	1
      NPM1	-1	-1	-1	-1	1
     PAICS	-1	-1	-1	-1	1
      PCNA	-1	-1	-1	-1	1
      PDHB	-1	-1	-1	-1	1
       RAN	-1	-1	-1	-1	1


BC030 S=60
 Genes [10]: CXCL12 MT1H LAIR1 CXCR6 IGF2R NCOA1 CCL4 IRF1 LAT WARS 
 Conds [6]: MLC94_59_LYM019_2 MLC96_78_LYM219_3 MLC91_73_LYM317_3 MLC96_81_LYM222_3 MLC94_53_LYM013_3 MLC91_80_LYM305_3 
    CXCL12	-1	1	1	1	1	1
      MT1H	-1	1	1	1	1	1
     LAIR1	-1	1	1	1	1	1
     CXCR6	-1	1	1	1	1	1
     IGF2R	-1	1	1	1	1	1
     NCOA1	-1	1	1	1	1	1
      CCL4	-1	1	1	1	1	1
      IRF1	-1	1	1	1	1	1
       LAT	-1	1	1	1	1	1
      WARS	-1	1	1	1	1	1


BC031 S=60
 Genes [6]: HLA-DRB1 PRNP HLA-DQA1 HLA-DQA1 HLA-DQB1 HLA-DPB1 
 Conds [10]: MLC94_59_LYM019_2 MLC95_90_LYM142_2 MLC94_51_LYM011_1 MLC92_42_LYM277_3 MLC95_49_LYM101_2 MLC94_52_LYM012_2 MLC95_10_LYM064_2 MLC95_04_LYM058_2 MLC91_66_LYM313_2 MLC96_71_LYM212_2 
  HLA-DRB1	-1	-1	-1	-1	-1	-1	-1	-1	-1	-1
      PRNP	-1	-1	-1	-1	-1	-1	-1	-1	-1	-1
  HLA-DQA1	-1	-1	-1	-1	-1	-1	-1	-1	-1	-1
  HLA-DQA1	-1	-1	-1	-1	-1	-1	-1	-1	-1	-1
  HLA-DQB1	-1	-1	-1	-1	-1	-1	-1	-1	-1	-1
  HLA-DPB1	-1	-1	-1	-1	-1	-1	-1	-1	-1	-1


BC032 S=60
 Genes [10]: C10orf3 CDK2 CCNB1 CDC2 PGAM1 ILF2 LDHA LMNB1 PCNA RRM1 
 Conds [6]: MLC94_66_LYM026_3 MLC96_54_LYM195_3 MLC92_100_LYM284_3 MLC95_42_LYM094_3 MLC94_78_LYM038_3 MLC96_93_LYM234_3 
   C10orf3	-1	-1	-1	-1	-1	-1
      CDK2	-1	-1	-1	-1	-1	-1
     CCNB1	-1	-1	-1	-1	-1	-1
      CDC2	-1	-1	-1	-1	-1	-1
     PGAM1	-1	-1	-1	-1	-1	-1
      ILF2	-1	-1	-1	-1	-1	-1
      LDHA	-1	-1	-1	-1	-1	-1
     LMNB1	-1	-1	-1	-1	-1	-1
      PCNA	-1	-1	-1	-1	-1	-1
      RRM1	-1	-1	-1	-1	-1	-1


BC033 S=60
 Genes [5]: PMS2L11 PMS2L3 PMS2L1 PMS2L5 DKFZp762E1312 
 Conds [12]: MLC95_18_LYM072_3 MLC96_70_LYM211_1 MLC95_47_LYM099_3 MLC96_06_LYM154_3 MLC92_100_LYM284_3 MLC94_26_LYM001_3 MLC95_50_LYM102_3 MLC91_10_LYM439_3 MLC96_81_LYM222_3 MLC95_07_LYM061_3 MLC91_66_LYM313_2 MLC95_14_LYM068_3 
   PMS2L11	-1	1	-1	-1	-1	-1	-1	-1	-1	-1	1	-1
    PMS2L3	-1	1	-1	-1	-1	-1	-1	-1	-1	-1	1	-1
    PMS2L1	-1	1	-1	-1	-1	-1	-1	-1	-1	-1	1	-1
    PMS2L5	-1	1	-1	-1	-1	-1	-1	-1	-1	-1	1	-1
DKFZp762E1312	-1	1	-1	-1	-1	-1	-1	-1	-1	-1	1	-1


BC034 S=56
 Genes [8]: HLA-B HLA-B HLA-C HLA-A HLA-G CD2 IL32 STAT1 
 Conds [7]: MLC94_59_LYM019_2 MLC95_90_LYM142_2 MLC95_67_LYM119_2 MLC95_80_LYM132_1 MLC91_73_LYM317_3 MLC94_52_LYM012_2 MLC96_62_LYM203_2 
     HLA-B	-1	-1	-1	-1	1	-1	-1
     HLA-B	-1	-1	-1	-1	1	-1	-1
     HLA-C	-1	-1	-1	-1	1	-1	-1
     HLA-A	-1	-1	-1	-1	1	-1	-1
     HLA-G	-1	-1	-1	-1	1	-1	-1
       CD2	-1	-1	-1	-1	1	-1	-1
      IL32	-1	-1	-1	-1	1	-1	-1
     STAT1	-1	-1	-1	-1	1	-1	-1


BC035 S=56
 Genes [8]: IL10RA S100A4 CD97 CD63 IFITM2 LITAF CASP1 IL32 
 Conds [7]: MLC94_59_LYM019_2 MLC95_90_LYM142_2 MLC95_67_LYM119_2 MLC94_43_LYM006_2 MLC95_35_LYM088_1 MLC91_39_LYM407_1 MLC95_80_LYM132_1 
    IL10RA	-1	-1	-1	-1	-1	-1	-1
    S100A4	-1	-1	-1	-1	-1	-1	-1
      CD97	-1	-1	-1	-1	-1	-1	-1
      CD63	-1	-1	-1	-1	-1	-1	-1
    IFITM2	-1	-1	-1	-1	-1	-1	-1
     LITAF	-1	-1	-1	-1	-1	-1	-1
     CASP1	-1	-1	-1	-1	-1	-1	-1
      IL32	-1	-1	-1	-1	-1	-1	-1


BC036 S=56
 Genes [7]: BZW2 RAN EIF2S2 LDHA PGAM1 CKS2 GAPD 
 Conds [8]: MLC95_18_LYM072_3 MLC95_51_LYM103_2 MLC92_26_LYM286_3 MLC96_54_LYM195_3 MLC96_06_LYM154_3 MLC92_100_LYM284_3 MLC95_42_LYM094_3 MLC91_87_LYM300_3 
      BZW2	-1	1	-1	-1	-1	-1	-1	-1
       RAN	-1	1	-1	-1	-1	-1	-1	-1
    EIF2S2	-1	1	-1	-1	-1	-1	-1	-1
      LDHA	-1	1	-1	-1	-1	-1	-1	-1
     PGAM1	-1	1	-1	-1	-1	-1	-1	-1
      CKS2	-1	1	-1	-1	-1	-1	-1	-1
      GAPD	-1	1	-1	-1	-1	-1	-1	-1


BC037 S=56
 Genes [7]: CD63 MT1H CD97 IGF2R LAIR1 CD59 CREG1 
 Conds [8]: MLC94_59_LYM019_2 MLC94_64_LYM024_1 MLC91_39_LYM407_1 MLC91_73_LYM317_3 MLC94_93_LYM051_3 MLC96_81_LYM222_3 MLC94_53_LYM013_3 MLC91_79_LYM304_3 
      CD63	-1	-1	-1	1	1	1	1	1
      MT1H	-1	-1	-1	1	1	1	1	1
      CD97	-1	-1	-1	1	1	1	1	1
     IGF2R	-1	-1	-1	1	1	1	1	1
     LAIR1	-1	-1	-1	1	1	1	1	1
      CD59	-1	-1	-1	1	1	1	1	1
     CREG1	-1	-1	-1	1	1	1	1	1


BC038 S=56
 Genes [8]: GZMA LAIR1 ITGB2 CXCL9 HLA-A HLA-B HLA-C HLA-E 
 Conds [7]: MLC94_59_LYM019_2 MLC94_64_LYM024_1 MLC95_56_LYM108_3 MLC91_73_LYM317_3 MLC94_52_LYM012_2 MLC96_04_LYM152_2 MLC96_62_LYM203_2 
      GZMA	-1	-1	1	1	-1	-1	-1
     LAIR1	-1	-1	1	1	-1	-1	-1
     ITGB2	-1	-1	1	1	-1	-1	-1
     CXCL9	-1	-1	1	1	-1	-1	-1
     HLA-A	-1	-1	1	1	-1	-1	-1
     HLA-B	-1	-1	1	1	-1	-1	-1
     HLA-C	-1	-1	1	1	-1	-1	-1
     HLA-E	-1	-1	1	1	-1	-1	-1


BC039 S=55
 Genes [5]: IGHD IGHG1 IGH IGKC LOC440871 
 Conds [11]: MLC92_71_LYM266_1 MLC96_21_LYM163_3 MLC91_39_LYM407_1 MLC95_80_LYM132_1 MLC95_47_LYM099_3 MLC95_56_LYM108_3 MLC91_88_LYM299_3 MLC94_78_LYM038_3 MLC95_50_LYM102_3 MLC91_43_LYM411_3 MLC91_36_LYM401_2 
      IGHD	-1	-1	-1	-1	1	-1	1	1	-1	1	-1
     IGHG1	-1	-1	-1	-1	1	-1	1	1	-1	1	-1
       IGH	-1	-1	-1	-1	1	-1	1	1	-1	1	-1
      IGKC	-1	-1	-1	-1	1	-1	1	1	-1	1	-1
 LOC440871	-1	-1	-1	-1	1	-1	1	1	-1	1	-1


BC040 S=54
 Genes [9]: STK24 TNFRSF1A HNRPC LDHA PDHB RRM2 CDC2 HSPA9B STAG2 
 Conds [6]: MLC95_51_LYM103_2 MLC96_54_LYM195_3 MLC95_42_LYM094_3 MLC94_78_LYM038_3 MLC91_87_LYM300_3 MLC91_66_LYM313_2 
     STK24	1	-1	-1	-1	-1	1
  TNFRSF1A	1	-1	-1	-1	-1	1
     HNRPC	1	-1	-1	-1	-1	1
      LDHA	1	-1	-1	-1	-1	1
      PDHB	1	-1	-1	-1	-1	1
      RRM2	1	-1	-1	-1	-1	1
      CDC2	1	-1	-1	-1	-1	1
    HSPA9B	1	-1	-1	-1	-1	1
     STAG2	1	-1	-1	-1	-1	1


BC041 S=54
 Genes [9]: CD19 CD79A CD79B PARP1 RAN PCNA PLCG2 RPLP0 SSBP1 
 Conds [6]: MLC95_42_LYM094_3 MLC96_87_LYM228_3 MLC96_100_LYM245_3 MLC96_81_LYM222_3 MLC96_96_LYM237_3 MLC96_93_LYM234_3 
      CD19	-1	-1	-1	-1	-1	-1
     CD79A	-1	-1	-1	-1	-1	-1
     CD79B	-1	-1	-1	-1	-1	-1
     PARP1	-1	-1	-1	-1	-1	-1
       RAN	-1	-1	-1	-1	-1	-1
      PCNA	-1	-1	-1	-1	-1	-1
     PLCG2	-1	-1	-1	-1	-1	-1
     RPLP0	-1	-1	-1	-1	-1	-1
     SSBP1	-1	-1	-1	-1	-1	-1


BC042 S=50
 Genes [10]: LMNB1 MKI67 LDHA CDC2 PGAM1 RRM1 CSE1L MIF PCNA RRM2 
 Conds [5]: MLC96_92_LYM233_2 MLC92_72_LYM267_3 MLC92_45_LYM238_3 MLC92_100_LYM284_3 MLC94_78_LYM038_3 
     LMNB1	1	-1	-1	-1	-1
     MKI67	1	-1	-1	-1	-1
      LDHA	1	-1	-1	-1	-1
      CDC2	1	-1	-1	-1	-1
     PGAM1	1	-1	-1	-1	-1
      RRM1	1	-1	-1	-1	-1
     CSE1L	1	-1	-1	-1	-1
       MIF	1	-1	-1	-1	-1
      PCNA	1	-1	-1	-1	-1
      RRM2	1	-1	-1	-1	-1


BC043 S=50
 Genes [5]: CCL3 CCL4 WARS GBP2 GBP1 
 Conds [10]: MLC94_59_LYM019_2 MLC95_56_LYM108_3 MLC96_100_LYM245_3 MLC95_50_LYM102_3 MLC91_73_LYM317_3 MLC94_93_LYM051_3 MLC95_93_LYM125_3 MLC94_53_LYM013_3 MLC95_55_LYM107_2 MLC91_72_LYM316_2 
      CCL3	-1	1	1	1	1	1	1	1	1	-1
      CCL4	-1	1	1	1	1	1	1	1	1	-1
      WARS	-1	1	1	1	1	1	1	1	1	-1
      GBP2	-1	1	1	1	1	1	1	1	1	-1
      GBP1	-1	1	1	1	1	1	1	1	1	-1


BC044 S=49
 Genes [7]: ATP5B GSPT1 PCNA RAN CDK4 EIF2S2 NME1 
 Conds [7]: MLC94_66_LYM026_3 MLC91_88_LYM299_3 MLC92_100_LYM284_3 MLC94_78_LYM038_3 MLC96_93_LYM234_3 MLC91_66_LYM313_2 MLC96_50_LYM191_2 
     ATP5B	-1	-1	-1	-1	-1	1	1
     GSPT1	-1	-1	-1	-1	-1	1	1
      PCNA	-1	-1	-1	-1	-1	1	1
       RAN	-1	-1	-1	-1	-1	1	1
      CDK4	-1	-1	-1	-1	-1	1	1
    EIF2S2	-1	-1	-1	-1	-1	1	1
      NME1	-1	-1	-1	-1	-1	1	1


BC045 S=49
 Genes [7]: RAD21 YWHAZ ACTB PTPRC DNMT1 GLS MDH1 
 Conds [7]: MLC96_70_LYM211_1 MLC96_88_LYM229_1 MLC96_54_LYM195_3 MLC94_78_LYM038_3 MLC91_62_LYM309_3 MLC92_94_LYM272_3 MLC95_82_LYM134_3 
     RAD21	1	1	-1	-1	-1	-1	-1
     YWHAZ	1	1	-1	-1	-1	-1	-1
      ACTB	1	1	-1	-1	-1	-1	-1
     PTPRC	1	1	-1	-1	-1	-1	-1
     DNMT1	1	1	-1	-1	-1	-1	-1
       GLS	1	1	-1	-1	-1	-1	-1
      MDH1	1	1	-1	-1	-1	-1	-1


BC046 S=49
 Genes [7]: FEZ1 RPLP0 RPS6 GAPD REA MIF NME1 
 Conds [7]: MLC95_18_LYM072_3 MLC95_51_LYM103_2 MLC95_67_LYM119_2 MLC92_72_LYM267_3 MLC95_42_LYM094_3 MLC94_78_LYM038_3 MLC96_93_LYM234_3 
      FEZ1	-1	1	1	-1	-1	-1	-1
     RPLP0	-1	1	1	-1	-1	-1	-1
      RPS6	-1	1	1	-1	-1	-1	-1
      GAPD	-1	1	1	-1	-1	-1	-1
       REA	-1	1	1	-1	-1	-1	-1
       MIF	-1	1	1	-1	-1	-1	-1
      NME1	-1	1	1	-1	-1	-1	-1


BC047 S=49
 Genes [7]: FEZ1 MYC EIF2S2 NOLC1 ACP1 HADHSC MGC5306 
 Conds [7]: MLC95_51_LYM103_2 MLC95_67_LYM119_2 MLC94_78_LYM038_3 MLC91_62_LYM309_3 MLC94_52_LYM012_2 MLC91_66_LYM313_2 MLC96_04_LYM152_2 
      FEZ1	1	1	-1	-1	1	1	1
       MYC	1	1	-1	-1	1	1	1
    EIF2S2	1	1	-1	-1	1	1	1
     NOLC1	1	1	-1	-1	1	1	1
      ACP1	1	1	-1	-1	1	1	1
    HADHSC	1	1	-1	-1	1	1	1
   MGC5306	1	1	-1	-1	1	1	1


BC048 S=48
 Genes [6]: AIF1 WARS LAIR1 CCL4 DAPK1 MT1H 
 Conds [8]: MLC94_59_LYM019_2 MLC91_84_LYM303_3 MLC96_100_LYM245_3 MLC91_73_LYM317_3 MLC94_93_LYM051_3 MLC96_81_LYM222_3 MLC91_80_LYM305_3 MLC91_40_LYM408_3 
      AIF1	-1	1	1	1	1	1	1	1
      WARS	-1	1	1	1	1	1	1	1
     LAIR1	-1	1	1	1	1	1	1	1
      CCL4	-1	1	1	1	1	1	1	1
     DAPK1	-1	1	1	1	1	1	1	1
      MT1H	-1	1	1	1	1	1	1	1


BC049 S=48
 Genes [6]: PTPRC TNFRSF1A YWHAZ ACTR2 RAP1B HIF1A 
 Conds [8]: MLC94_59_LYM019_2 MLC96_54_LYM195_3 MLC94_78_LYM038_3 MLC91_62_LYM309_3 MLC91_86_LYM301_3 MLC92_42_LYM277_3 MLC95_12_LYM066_3 MLC95_82_LYM134_3 
     PTPRC	-1	-1	-1	-1	-1	-1	-1	-1
  TNFRSF1A	-1	-1	-1	-1	-1	-1	-1	-1
     YWHAZ	-1	-1	-1	-1	-1	-1	-1	-1
     ACTR2	-1	-1	-1	-1	-1	-1	-1	-1
     RAP1B	-1	-1	-1	-1	-1	-1	-1	-1
     HIF1A	-1	-1	-1	-1	-1	-1	-1	-1


BC050 S=48
 Genes [6]: RHOH YWHAZ ACTB PTPRC CD74 HLA-DRB1 
 Conds [8]: MLC94_59_LYM019_2 MLC95_90_LYM142_2 MLC94_78_LYM038_3 MLC91_86_LYM301_3 MLC95_49_LYM101_2 MLC92_94_LYM272_3 MLC96_24_LYM166_2 MLC95_82_LYM134_3 
      RHOH	-1	-1	-1	-1	-1	-1	-1	-1
     YWHAZ	-1	-1	-1	-1	-1	-1	-1	-1
      ACTB	-1	-1	-1	-1	-1	-1	-1	-1
     PTPRC	-1	-1	-1	-1	-1	-1	-1	-1
      CD74	-1	-1	-1	-1	-1	-1	-1	-1
  HLA-DRB1	-1	-1	-1	-1	-1	-1	-1	-1


BC051 S=48
 Genes [6]: IL32 VAMP5 CD2 CD97 LITAF WARS 
 Conds [8]: MLC92_71_LYM266_1 MLC94_43_LYM006_2 MLC91_39_LYM407_1 MLC95_80_LYM132_1 MLC95_50_LYM102_3 MLC91_73_LYM317_3 MLC96_81_LYM222_3 MLC94_53_LYM013_3 
      IL32	-1	-1	-1	-1	1	1	1	1
     VAMP5	-1	-1	-1	-1	1	1	1	1
       CD2	-1	-1	-1	-1	1	1	1	1
      CD97	-1	-1	-1	-1	1	1	1	1
     LITAF	-1	-1	-1	-1	1	1	1	1
      WARS	-1	-1	-1	-1	1	1	1	1


BC052 S=48
 Genes [6]: BZW2 DKFZp762E1312 CENPA CKS2 NME1 CSE1L 
 Conds [8]: MLC95_18_LYM072_3 MLC95_51_LYM103_2 MLC99_51_LYM241_3 MLC92_72_LYM267_3 MLC92_26_LYM286_3 MLC96_06_LYM154_3 MLC92_100_LYM284_3 MLC95_50_LYM102_3 
      BZW2	-1	1	-1	-1	-1	-1	-1	-1
DKFZp762E1312	-1	1	-1	-1	-1	-1	-1	-1
     CENPA	-1	1	-1	-1	-1	-1	-1	-1
      CKS2	-1	1	-1	-1	-1	-1	-1	-1
      NME1	-1	1	-1	-1	-1	-1	-1	-1
     CSE1L	-1	1	-1	-1	-1	-1	-1	-1


BC053 S=48
 Genes [8]: DDX11 SHMT2 PCNA RAN GARS MCM2 RPA3 RRM1 
 Conds [6]: MLC91_88_LYM299_3 MLC96_54_LYM195_3 MLC95_42_LYM094_3 MLC95_69_LYM121_3 MLC96_100_LYM245_3 MLC96_93_LYM234_3 
     DDX11	-1	-1	-1	-1	-1	-1
     SHMT2	-1	-1	-1	-1	-1	-1
      PCNA	-1	-1	-1	-1	-1	-1
       RAN	-1	-1	-1	-1	-1	-1
      GARS	-1	-1	-1	-1	-1	-1
      MCM2	-1	-1	-1	-1	-1	-1
      RPA3	-1	-1	-1	-1	-1	-1
      RRM1	-1	-1	-1	-1	-1	-1


BC054 S=48
 Genes [6]: CD2 CXCL9 IL32 GZMA MMP9 CD81 
 Conds [8]: MLC94_59_LYM019_2 MLC94_43_LYM006_2 MLC94_51_LYM011_1 MLC92_45_LYM238_3 MLC94_52_LYM012_2 MLC96_71_LYM212_2 MLC96_62_LYM203_2 MLC96_24_LYM166_2 
       CD2	-1	-1	-1	-1	-1	-1	-1	-1
     CXCL9	-1	-1	-1	-1	-1	-1	-1	-1
      IL32	-1	-1	-1	-1	-1	-1	-1	-1
      GZMA	-1	-1	-1	-1	-1	-1	-1	-1
      MMP9	-1	-1	-1	-1	-1	-1	-1	-1
      CD81	-1	-1	-1	-1	-1	-1	-1	-1


BC055 S=48
 Genes [6]: HLA-B RNASET2 HLA-B CD2 CD3D CCL4 
 Conds [8]: MLC94_100_LYM057_1 MLC91_14_LYM432_1 MLC94_59_LYM019_2 MLC95_67_LYM119_2 MLC91_17_LYM413_3 MLC96_04_LYM152_2 MLC96_62_LYM203_2 MLC91_40_LYM408_3 
     HLA-B	-1	-1	-1	-1	1	-1	-1	1
   RNASET2	-1	-1	-1	-1	1	-1	-1	1
     HLA-B	-1	-1	-1	-1	1	-1	-1	1
       CD2	-1	-1	-1	-1	1	-1	-1	1
      CD3D	-1	-1	-1	-1	1	-1	-1	1
      CCL4	-1	-1	-1	-1	1	-1	-1	1


BC056 S=48
 Genes [6]: PDHB TNFRSF1A EIF2S2 GAPD PCNA RAN 
 Conds [8]: MLC96_54_LYM195_3 MLC95_42_LYM094_3 MLC94_78_LYM038_3 MLC91_62_LYM309_3 MLC91_86_LYM301_3 MLC91_87_LYM300_3 MLC92_52_LYM247_3 MLC92_94_LYM272_3 
      PDHB	-1	-1	-1	-1	-1	-1	-1	-1
  TNFRSF1A	-1	-1	-1	-1	-1	-1	-1	-1
    EIF2S2	-1	-1	-1	-1	-1	-1	-1	-1
      GAPD	-1	-1	-1	-1	-1	-1	-1	-1
      PCNA	-1	-1	-1	-1	-1	-1	-1	-1
       RAN	-1	-1	-1	-1	-1	-1	-1	-1


BC057 S=45
 Genes [5]: CD2 CD3D TRBC1 ITGAL HLA-E 
 Conds [9]: MLC95_67_LYM119_2 MLC94_51_LYM011_1 MLC96_87_LYM228_3 MLC96_81_LYM222_3 MLC94_52_LYM012_2 MLC94_45_LYM008_2 MLC96_23_LYM165_2 MLC96_04_LYM152_2 MLC91_40_LYM408_3 
       CD2	-1	-1	1	1	-1	-1	-1	-1	1
      CD3D	-1	-1	1	1	-1	-1	-1	-1	1
     TRBC1	-1	-1	1	1	-1	-1	-1	-1	1
     ITGAL	-1	-1	1	1	-1	-1	-1	-1	1
     HLA-E	-1	-1	1	1	-1	-1	-1	-1	1


BC058 S=45
 Genes [5]: TNFRSF14 TRBC1 CD2 CD3D IL32 
 Conds [9]: MLC95_67_LYM119_2 MLC92_71_LYM266_1 MLC94_51_LYM011_1 MLC96_81_LYM222_3 MLC94_53_LYM013_3 MLC94_52_LYM012_2 MLC94_45_LYM008_2 MLC94_86_LYM044_2 MLC96_62_LYM203_2 
  TNFRSF14	-1	-1	-1	1	1	-1	-1	-1	-1
     TRBC1	-1	-1	-1	1	1	-1	-1	-1	-1
       CD2	-1	-1	-1	1	1	-1	-1	-1	-1
      CD3D	-1	-1	-1	1	1	-1	-1	-1	-1
      IL32	-1	-1	-1	1	1	-1	-1	-1	-1


BC059 S=45
 Genes [5]: EIF2S2 NOLC1 RAN HADHB ATP5B 
 Conds [9]: MLC95_18_LYM072_3 MLC91_88_LYM299_3 MLC96_06_LYM154_3 MLC94_78_LYM038_3 MLC91_62_LYM309_3 MLC96_87_LYM228_3 MLC92_94_LYM272_3 MLC91_66_LYM313_2 MLC96_50_LYM191_2 
    EIF2S2	-1	-1	-1	-1	-1	-1	-1	1	1
     NOLC1	-1	-1	-1	-1	-1	-1	-1	1	1
       RAN	-1	-1	-1	-1	-1	-1	-1	1	1
     HADHB	-1	-1	-1	-1	-1	-1	-1	1	1
     ATP5B	-1	-1	-1	-1	-1	-1	-1	1	1


BC060 S=45
 Genes [5]: HIF1A HSPA9B HADHB GAPD RAP1B 
 Conds [9]: MLC96_92_LYM233_2 MLC96_54_LYM195_3 MLC96_06_LYM154_3 MLC94_78_LYM038_3 MLC91_62_LYM309_3 MLC91_86_LYM301_3 MLC91_87_LYM300_3 MLC92_94_LYM272_3 MLC96_89_LYM230_3 
     HIF1A	1	-1	-1	-1	-1	-1	-1	-1	-1
    HSPA9B	1	-1	-1	-1	-1	-1	-1	-1	-1
     HADHB	1	-1	-1	-1	-1	-1	-1	-1	-1
      GAPD	1	-1	-1	-1	-1	-1	-1	-1	-1
     RAP1B	1	-1	-1	-1	-1	-1	-1	-1	-1


BC061 S=45
 Genes [9]: EIF1AX PCNA RAN ILF2 CCT3 GART MIF NME1 NOLA2 
 Conds [5]: MLC92_26_LYM286_3 MLC94_66_LYM026_3 MLC94_78_LYM038_3 MLC95_69_LYM121_3 MLC96_93_LYM234_3 
    EIF1AX	-1	-1	-1	-1	-1
      PCNA	-1	-1	-1	-1	-1
       RAN	-1	-1	-1	-1	-1
      ILF2	-1	-1	-1	-1	-1
      CCT3	-1	-1	-1	-1	-1
      GART	-1	-1	-1	-1	-1
       MIF	-1	-1	-1	-1	-1
      NME1	-1	-1	-1	-1	-1
     NOLA2	-1	-1	-1	-1	-1


BC062 S=44
 Genes [4]: CD2 FYN CD3D TRBC1 
 Conds [11]: MLC95_67_LYM119_2 MLC92_71_LYM266_1 MLC92_67_LYM262_1 MLC96_54_LYM195_3 MLC96_87_LYM228_3 MLC94_53_LYM013_3 MLC94_52_LYM012_2 MLC94_45_LYM008_2 MLC91_17_LYM413_3 MLC96_23_LYM165_2 MLC96_62_LYM203_2 
       CD2	-1	-1	-1	-1	1	1	-1	-1	1	-1	-1
       FYN	-1	-1	-1	-1	1	1	-1	-1	1	-1	-1
      CD3D	-1	-1	-1	-1	1	1	-1	-1	1	-1	-1
     TRBC1	-1	-1	-1	-1	1	1	-1	-1	1	-1	-1


BC063 S=44
 Genes [4]: CD2 WARS CD3D CCL4 
 Conds [11]: MLC91_14_LYM432_1 MLC94_59_LYM019_2 MLC95_56_LYM108_3 MLC96_54_LYM195_3 MLC95_50_LYM102_3 MLC96_81_LYM222_3 MLC94_53_LYM013_3 MLC91_17_LYM413_3 MLC96_04_LYM152_2 MLC91_72_LYM316_2 MLC91_40_LYM408_3 
       CD2	-1	-1	1	-1	1	1	1	1	-1	-1	1
      WARS	-1	-1	1	-1	1	1	1	1	-1	-1	1
      CD3D	-1	-1	1	-1	1	1	1	1	-1	-1	1
      CCL4	-1	-1	1	-1	1	1	1	1	-1	-1	1


BC064 S=42
 Genes [7]: CD63 SOD2 IGF2R CD97 HLA-A LAIR1 WARS 
 Conds [6]: MLC94_59_LYM019_2 MLC94_43_LYM006_2 MLC91_39_LYM407_1 MLC91_73_LYM317_3 MLC94_93_LYM051_3 MLC96_81_LYM222_3 
      CD63	-1	-1	-1	1	1	1
      SOD2	-1	-1	-1	1	1	1
     IGF2R	-1	-1	-1	1	1	1
      CD97	-1	-1	-1	1	1	1
     HLA-A	-1	-1	-1	1	1	1
     LAIR1	-1	-1	-1	1	1	1
      WARS	-1	-1	-1	1	1	1


BC065 S=42
 Genes [6]: BUB1 DKFZp762E1312 CDC2 CDC20 CKS1B CKS2 
 Conds [7]: MLC91_53_LYM323_3 MLC92_72_LYM267_3 MLC92_26_LYM286_3 MLC92_45_LYM238_3 MLC92_100_LYM284_3 MLC96_87_LYM228_3 MLC91_66_LYM313_2 
      BUB1	-1	-1	-1	-1	-1	-1	1
DKFZp762E1312	-1	-1	-1	-1	-1	-1	1
      CDC2	-1	-1	-1	-1	-1	-1	1
     CDC20	-1	-1	-1	-1	-1	-1	1
     CKS1B	-1	-1	-1	-1	-1	-1	1
      CKS2	-1	-1	-1	-1	-1	-1	1


BC066 S=40
 Genes [4]: CXCL9 NKG7 GNLY FCER1G 
 Conds [10]: MLC94_59_LYM019_2 MLC94_64_LYM024_1 MLC94_43_LYM006_2 MLC92_45_LYM238_3 MLC91_84_LYM303_3 MLC91_43_LYM411_3 MLC96_04_LYM152_2 MLC96_62_LYM203_2 MLC96_18_LYM160_3 MLC94_62_LYM022_1 
     CXCL9	-1	-1	-1	-1	1	1	-1	-1	1	-1
      NKG7	-1	-1	-1	-1	1	1	-1	-1	1	-1
      GNLY	-1	-1	-1	-1	1	1	-1	-1	1	-1
    FCER1G	-1	-1	-1	-1	1	1	-1	-1	1	-1


BC067 S=40
 Genes [4]: RPS20 TPT1 RPS21 RPL13 
 Conds [10]: MLC94_50_LYM004_1 MLC95_62_LYM114_2 MLC95_51_LYM103_2 MLC94_64_LYM024_1 MLC95_35_LYM088_1 MLC91_76_LYM324_1 MLC95_94_LYM145_1 MLC92_52_LYM247_3 MLC96_93_LYM234_3 MLC91_66_LYM313_2 
     RPS20	-1	1	1	-1	1	1	1	-1	-1	1
      TPT1	-1	1	1	-1	1	1	1	-1	-1	1
     RPS21	-1	1	1	-1	1	1	1	-1	-1	1
     RPL13	-1	1	1	-1	1	1	1	-1	-1	1


BC068 S=40
 Genes [4]: RPS2 RPS3A RPL27 FEZ1 
 Conds [10]: MLC95_51_LYM103_2 MLC95_67_LYM119_2 MLC94_64_LYM024_1 MLC95_35_LYM088_1 MLC92_42_LYM277_3 MLC92_52_LYM247_3 MLC94_92_LYM050_2 MLC95_07_LYM061_3 MLC94_52_LYM012_2 MLC91_66_LYM313_2 
      RPS2	1	1	-1	1	-1	-1	1	-1	1	1
     RPS3A	1	1	-1	1	-1	-1	1	-1	1	1
     RPL27	1	1	-1	1	-1	-1	1	-1	1	1
      FEZ1	1	1	-1	1	-1	-1	1	-1	1	1


BC069 S=40
 Genes [4]: CAD PCNA CDK4 RAN 
 Conds [10]: MLC96_42_LYM183_3 MLC91_88_LYM299_3 MLC92_100_LYM284_3 MLC96_87_LYM228_3 MLC96_100_LYM245_3 MLC96_96_LYM237_3 MLC91_66_LYM313_2 MLC96_50_LYM191_2 MLC94_86_LYM044_2 MLC96_04_LYM152_2 
       CAD	-1	-1	-1	-1	-1	-1	1	1	1	1
      PCNA	-1	-1	-1	-1	-1	-1	1	1	1	1
      CDK4	-1	-1	-1	-1	-1	-1	1	1	1	1
       RAN	-1	-1	-1	-1	-1	-1	1	1	1	1


BC070 S=40
 Genes [4]: CD63 CD81 IFI30 GSTO1 
 Conds [10]: MLC95_26_LYM079_3 MLC94_59_LYM019_2 MLC92_72_LYM267_3 MLC92_26_LYM286_3 MLC92_45_LYM238_3 MLC95_12_LYM066_3 MLC91_84_LYM303_3 MLC96_81_LYM222_3 MLC94_53_LYM013_3 MLC92_94_LYM272_3 
      CD63	-1	-1	-1	-1	-1	-1	1	1	1	-1
      CD81	-1	-1	-1	-1	-1	-1	1	1	1	-1
     IFI30	-1	-1	-1	-1	-1	-1	1	1	1	-1
     GSTO1	-1	-1	-1	-1	-1	-1	1	1	1	-1


BC071 S=40
 Genes [4]: TCIRG1 TNFRSF14 IL32 CD63 
 Conds [10]: MLC95_26_LYM079_3 MLC94_59_LYM019_2 MLC95_90_LYM142_2 MLC95_67_LYM119_2 MLC95_35_LYM088_1 MLC95_63_LYM115_1 MLC91_21_LYM421_1 MLC94_51_LYM011_1 MLC91_73_LYM317_3 MLC96_81_LYM222_3 
    TCIRG1	-1	-1	-1	-1	-1	-1	-1	-1	1	1
  TNFRSF14	-1	-1	-1	-1	-1	-1	-1	-1	1	1
      IL32	-1	-1	-1	-1	-1	-1	-1	-1	1	1
      CD63	-1	-1	-1	-1	-1	-1	-1	-1	1	1


BC072 S=40
 Genes [5]: LMO2 SWAP70 HIF1A ACTB PTPRC 
 Conds [8]: MLC95_90_LYM142_2 MLC94_78_LYM038_3 MLC91_62_LYM309_3 MLC91_87_LYM300_3 MLC95_10_LYM064_2 MLC96_89_LYM230_3 MLC96_24_LYM166_2 MLC95_82_LYM134_3 
      LMO2	-1	-1	-1	-1	-1	-1	-1	-1
    SWAP70	-1	-1	-1	-1	-1	-1	-1	-1
     HIF1A	-1	-1	-1	-1	-1	-1	-1	-1
      ACTB	-1	-1	-1	-1	-1	-1	-1	-1
     PTPRC	-1	-1	-1	-1	-1	-1	-1	-1


BC073 S=40
 Genes [4]: CD2 LAT CD3D ITGAL 
 Conds [10]: MLC95_85_LYM137_3 MLC94_59_LYM019_2 MLC96_87_LYM228_3 MLC96_81_LYM222_3 MLC94_53_LYM013_3 MLC94_45_LYM008_2 MLC96_23_LYM165_2 MLC96_04_LYM152_2 MLC91_72_LYM316_2 MLC91_40_LYM408_3 
       CD2	1	-1	1	1	1	-1	-1	-1	-1	1
       LAT	1	-1	1	1	1	-1	-1	-1	-1	1
      CD3D	1	-1	1	1	1	-1	-1	-1	-1	1
     ITGAL	1	-1	1	1	1	-1	-1	-1	-1	1


BC074 S=40
 Genes [5]: CD2 LSP1 IL32 HLA-E TRA 
 Conds [8]: MLC95_90_LYM142_2 MLC95_67_LYM119_2 MLC96_81_LYM222_3 MLC94_52_LYM012_2 MLC94_45_LYM008_2 MLC96_23_LYM165_2 MLC96_62_LYM203_2 MLC96_24_LYM166_2 
       CD2	-1	-1	1	-1	-1	-1	-1	-1
      LSP1	-1	-1	1	-1	-1	-1	-1	-1
      IL32	-1	-1	1	-1	-1	-1	-1	-1
     HLA-E	-1	-1	1	-1	-1	-1	-1	-1
       TRA	-1	-1	1	-1	-1	-1	-1	-1


BC075 S=40
 Genes [5]: CD81 ITGB2 CD63 APS CEBPB 
 Conds [8]: MLC95_26_LYM079_3 MLC94_59_LYM019_2 MLC95_56_LYM108_3 MLC92_45_LYM238_3 MLC95_12_LYM066_3 MLC91_84_LYM303_3 MLC96_81_LYM222_3 MLC91_29_LYM429_3 
      CD81	-1	-1	1	-1	-1	1	1	1
     ITGB2	-1	-1	1	-1	-1	1	1	1
      CD63	-1	-1	1	-1	-1	1	1	1
       APS	-1	-1	1	-1	-1	1	1	1
     CEBPB	-1	-1	1	-1	-1	1	1	1


BC076 S=40
 Genes [5]: STAG2 YWHAZ DNMT1 RAD21 TNFRSF1A 
 Conds [8]: MLC95_51_LYM103_2 MLC96_70_LYM211_1 MLC95_95_LYM146_1 MLC96_54_LYM195_3 MLC94_78_LYM038_3 MLC91_62_LYM309_3 MLC95_12_LYM066_3 MLC95_82_LYM134_3 
     STAG2	1	1	1	-1	-1	-1	-1	-1
     YWHAZ	1	1	1	-1	-1	-1	-1	-1
     DNMT1	1	1	1	-1	-1	-1	-1	-1
     RAD21	1	1	1	-1	-1	-1	-1	-1
  TNFRSF1A	1	1	1	-1	-1	-1	-1	-1


BC077 S=40
 Genes [4]: PCNA SRPK1 GAPD HNRPC 
 Conds [10]: MLC96_92_LYM233_2 MLC95_26_LYM079_3 MLC95_42_LYM094_3 MLC94_78_LYM038_3 MLC91_62_LYM309_3 MLC91_86_LYM301_3 MLC91_87_LYM300_3 MLC96_87_LYM228_3 MLC96_96_LYM237_3 MLC96_93_LYM234_3 
      PCNA	1	-1	-1	-1	-1	-1	-1	-1	-1	-1
     SRPK1	1	-1	-1	-1	-1	-1	-1	-1	-1	-1
      GAPD	1	-1	-1	-1	-1	-1	-1	-1	-1	-1
     HNRPC	1	-1	-1	-1	-1	-1	-1	-1	-1	-1


BC078 S=40
 Genes [5]: GAPD YWHAZ RAD21 ACTB PTDSS1 
 Conds [8]: MLC96_88_LYM229_1 MLC96_54_LYM195_3 MLC94_78_LYM038_3 MLC91_62_LYM309_3 MLC91_86_LYM301_3 MLC96_96_LYM237_3 MLC96_93_LYM234_3 MLC92_94_LYM272_3 
      GAPD	1	-1	-1	-1	-1	-1	-1	-1
     YWHAZ	1	-1	-1	-1	-1	-1	-1	-1
     RAD21	1	-1	-1	-1	-1	-1	-1	-1
      ACTB	1	-1	-1	-1	-1	-1	-1	-1
    PTDSS1	1	-1	-1	-1	-1	-1	-1	-1


BC079 S=40
 Genes [4]: DKFZp762E1312 RPA3 PCNA RAN 
 Conds [10]: MLC91_53_LYM323_3 MLC92_26_LYM286_3 MLC92_45_LYM238_3 MLC91_88_LYM299_3 MLC92_100_LYM284_3 MLC95_42_LYM094_3 MLC96_87_LYM228_3 MLC95_50_LYM102_3 MLC96_81_LYM222_3 MLC92_52_LYM247_3 
DKFZp762E1312	-1	-1	-1	-1	-1	-1	-1	-1	-1	-1
      RPA3	-1	-1	-1	-1	-1	-1	-1	-1	-1	-1
      PCNA	-1	-1	-1	-1	-1	-1	-1	-1	-1	-1
       RAN	-1	-1	-1	-1	-1	-1	-1	-1	-1	-1


BC080 S=40
 Genes [4]: CD81 HLA-G HLA-B HLA-B 
 Conds [10]: MLC94_59_LYM019_2 MLC95_80_LYM132_1 MLC94_51_LYM011_1 MLC95_56_LYM108_3 MLC96_78_LYM219_3 MLC92_25_LYM285_3 MLC92_42_LYM277_3 MLC95_12_LYM066_3 MLC94_52_LYM012_2 MLC96_62_LYM203_2 
      CD81	-1	-1	-1	1	1	-1	-1	-1	-1	-1
     HLA-G	-1	-1	-1	1	1	-1	-1	-1	-1	-1
     HLA-B	-1	-1	-1	1	1	-1	-1	-1	-1	-1
     HLA-B	-1	-1	-1	1	1	-1	-1	-1	-1	-1


BC081 S=40
 Genes [4]: CD81 LAIR1 ITGB2 HLA-G 
 Conds [10]: MLC94_59_LYM019_2 MLC94_43_LYM006_2 MLC95_56_LYM108_3 MLC96_78_LYM219_3 MLC95_12_LYM066_3 MLC96_81_LYM222_3 MLC94_52_LYM012_2 MLC92_94_LYM272_3 MLC96_62_LYM203_2 MLC96_24_LYM166_2 
      CD81	-1	-1	1	1	-1	1	-1	-1	-1	-1
     LAIR1	-1	-1	1	1	-1	1	-1	-1	-1	-1
     ITGB2	-1	-1	1	1	-1	1	-1	-1	-1	-1
     HLA-G	-1	-1	1	1	-1	1	-1	-1	-1	-1


BC082 S=40
 Genes [5]: NKG7 TCIRG1 CLU IL32 CD2 
 Conds [8]: MLC94_100_LYM057_1 MLC94_59_LYM019_2 MLC95_90_LYM142_2 MLC95_67_LYM119_2 MLC94_43_LYM006_2 MLC96_56_LYM197_1 MLC94_51_LYM011_1 MLC96_62_LYM203_2 
      NKG7	-1	-1	-1	-1	-1	-1	-1	-1
    TCIRG1	-1	-1	-1	-1	-1	-1	-1	-1
       CLU	-1	-1	-1	-1	-1	-1	-1	-1
      IL32	-1	-1	-1	-1	-1	-1	-1	-1
       CD2	-1	-1	-1	-1	-1	-1	-1	-1


BC083 S=39
 Genes [3]: MAPK10 STAG3 PCDHGC3 
 Conds [13]: MLC94_50_LYM004_1 MLC95_85_LYM137_3 MLC91_14_LYM432_1 MLC96_70_LYM211_1 MLC95_35_LYM088_1 MLC96_56_LYM197_1 MLC95_75_LYM127_1 MLC94_75_LYM035_2 MLC99_51_LYM241_3 MLC91_39_LYM407_1 MLC95_80_LYM132_1 MLC91_56_LYM394_1 MLC95_95_LYM146_1 
    MAPK10	1	1	1	1	1	1	1	1	1	1	1	1	1
     STAG3	1	1	1	1	1	1	1	1	1	1	1	1	1
   PCDHGC3	1	1	1	1	1	1	1	1	1	1	1	1	1


BC084 S=36
 Genes [3]: ITGAL TCIRG1 TNFRSF14 
 Conds [12]: MLC95_26_LYM079_3 MLC96_35_LYM177_1 MLC94_59_LYM019_2 MLC95_67_LYM119_2 MLC95_35_LYM088_1 MLC94_51_LYM011_1 MLC96_87_LYM228_3 MLC91_73_LYM317_3 MLC96_81_LYM222_3 MLC94_45_LYM008_2 MLC96_86_LYM227_3 MLC94_62_LYM022_1 
     ITGAL	-1	-1	-1	-1	-1	-1	1	1	1	-1	1	-1
    TCIRG1	-1	-1	-1	-1	-1	-1	1	1	1	-1	1	-1
  TNFRSF14	-1	-1	-1	-1	-1	-1	1	1	1	-1	1	-1


BC085 S=36
 Genes [4]: RHOH TUBA1 RPL10 RAC2 
 Conds [9]: MLC91_82_LYM307_2 MLC95_42_LYM094_3 MLC94_78_LYM038_3 MLC92_52_LYM247_3 MLC96_96_LYM237_3 MLC96_93_LYM234_3 MLC95_07_LYM061_3 MLC92_94_LYM272_3 MLC95_64_LYM116_2 
      RHOH	1	-1	-1	-1	-1	-1	-1	-1	1
     TUBA1	1	-1	-1	-1	-1	-1	-1	-1	1
     RPL10	1	-1	-1	-1	-1	-1	-1	-1	1
      RAC2	1	-1	-1	-1	-1	-1	-1	-1	1


BC086 S=36
 Genes [4]: LCK TRA CD2 CD3D 
 Conds [9]: MLC91_83_LYM308_2 MLC96_54_LYM195_3 MLC94_52_LYM012_2 MLC94_45_LYM008_2 MLC96_23_LYM165_2 MLC94_86_LYM044_2 MLC96_62_LYM203_2 MLC94_85_LYM043_2 MLC91_72_LYM316_2 
       LCK	-1	-1	-1	-1	-1	-1	-1	-1	-1
       TRA	-1	-1	-1	-1	-1	-1	-1	-1	-1
       CD2	-1	-1	-1	-1	-1	-1	-1	-1	-1
      CD3D	-1	-1	-1	-1	-1	-1	-1	-1	-1


BC087 S=36
 Genes [4]: CSF2RB LAIR1 VAMP5 FPR1 
 Conds [9]: MLC94_43_LYM006_2 MLC95_56_LYM108_3 MLC91_84_LYM303_3 MLC91_73_LYM317_3 MLC91_10_LYM439_3 MLC94_52_LYM012_2 MLC91_18_LYM415_3 MLC91_79_LYM304_3 MLC96_62_LYM203_2 
    CSF2RB	-1	1	1	1	1	-1	1	1	-1
     LAIR1	-1	1	1	1	1	-1	1	1	-1
     VAMP5	-1	1	1	1	1	-1	1	1	-1
      FPR1	-1	1	1	1	1	-1	1	1	-1


BC088 S=36
 Genes [4]: CXCR6 TNFSF13 CXCL12 VAMP5 
 Conds [9]: MLC96_78_LYM219_3 MLC91_73_LYM317_3 MLC91_10_LYM439_3 MLC96_81_LYM222_3 MLC91_43_LYM411_3 MLC94_72_LYM032_3 MLC91_80_LYM305_3 MLC91_35_LYM400_2 MLC91_40_LYM408_3 
     CXCR6	1	1	1	1	1	1	1	1	1
   TNFSF13	1	1	1	1	1	1	1	1	1
    CXCL12	1	1	1	1	1	1	1	1	1
     VAMP5	1	1	1	1	1	1	1	1	1


BC089 S=36
 Genes [4]: RNASET2 SLA S100A4 IL10RA 
 Conds [9]: MLC92_53_LYM248_1 MLC96_82_LYM223_1 MLC94_59_LYM019_2 MLC95_90_LYM142_2 MLC95_67_LYM119_2 MLC95_35_LYM088_1 MLC95_80_LYM132_1 MLC91_56_LYM394_1 MLC95_49_LYM101_2 
   RNASET2	-1	-1	-1	-1	-1	-1	-1	-1	-1
       SLA	-1	-1	-1	-1	-1	-1	-1	-1	-1
    S100A4	-1	-1	-1	-1	-1	-1	-1	-1	-1
    IL10RA	-1	-1	-1	-1	-1	-1	-1	-1	-1


BC090 S=36
 Genes [4]: PTDSS1 YWHAZ ACTB RAC2 
 Conds [9]: MLC95_90_LYM142_2 MLC94_43_LYM006_2 MLC94_44_LYM007_1 MLC96_88_LYM229_1 MLC96_54_LYM195_3 MLC94_78_LYM038_3 MLC96_96_LYM237_3 MLC96_93_LYM234_3 MLC92_94_LYM272_3 
    PTDSS1	-1	-1	1	1	-1	-1	-1	-1	-1
     YWHAZ	-1	-1	1	1	-1	-1	-1	-1	-1
      ACTB	-1	-1	1	1	-1	-1	-1	-1	-1
      RAC2	-1	-1	1	1	-1	-1	-1	-1	-1


BC091 S=36
 Genes [12]: MCM7 TACC3 CCNB1 PCNA RRM1 CDC2 CDC20 CKS1B LDHA RAN SHMT2 TUBA1 
 Conds [3]: MLC96_54_LYM195_3 MLC92_100_LYM284_3 MLC95_69_LYM121_3 
      MCM7	-1	-1	-1
     TACC3	-1	-1	-1
     CCNB1	-1	-1	-1
      PCNA	-1	-1	-1
      RRM1	-1	-1	-1
      CDC2	-1	-1	-1
     CDC20	-1	-1	-1
     CKS1B	-1	-1	-1
      LDHA	-1	-1	-1
       RAN	-1	-1	-1
     SHMT2	-1	-1	-1
     TUBA1	-1	-1	-1


BC092 S=36
 Genes [4]: FEZ1 RAN EIF2S2 CBFB 
 Conds [9]: MLC95_51_LYM103_2 MLC95_42_LYM094_3 MLC94_78_LYM038_3 MLC91_62_LYM309_3 MLC92_52_LYM247_3 MLC96_93_LYM234_3 MLC95_07_LYM061_3 MLC91_66_LYM313_2 MLC96_50_LYM191_2 
      FEZ1	1	-1	-1	-1	-1	-1	-1	1	1
       RAN	1	-1	-1	-1	-1	-1	-1	1	1
    EIF2S2	1	-1	-1	-1	-1	-1	-1	1	1
      CBFB	1	-1	-1	-1	-1	-1	-1	1	1


BC093 S=36
 Genes [4]: IFITM1 TRIM22 IFITM2 B2M 
 Conds [9]: MLC94_100_LYM057_1 MLC95_90_LYM142_2 MLC95_67_LYM119_2 MLC94_64_LYM024_1 MLC95_80_LYM132_1 MLC91_73_LYM317_3 MLC96_81_LYM222_3 MLC95_55_LYM107_2 MLC94_62_LYM022_1 
    IFITM1	-1	-1	-1	-1	-1	1	1	1	-1
    TRIM22	-1	-1	-1	-1	-1	1	1	1	-1
    IFITM2	-1	-1	-1	-1	-1	1	1	1	-1
       B2M	-1	-1	-1	-1	-1	1	1	1	-1


BC094 S=36
 Genes [3]: RAN TCL1A PCNA 
 Conds [12]: MLC91_53_LYM323_3 MLC94_66_LYM026_3 MLC96_54_LYM195_3 MLC91_62_LYM309_3 MLC96_100_LYM245_3 MLC95_50_LYM102_3 MLC96_81_LYM222_3 MLC96_96_LYM237_3 MLC91_66_LYM313_2 MLC96_50_LYM191_2 MLC95_23_LYM076_2 MLC96_71_LYM212_2 
       RAN	-1	-1	-1	-1	-1	-1	-1	-1	1	1	1	1
     TCL1A	-1	-1	-1	-1	-1	-1	-1	-1	1	1	1	1
      PCNA	-1	-1	-1	-1	-1	-1	-1	-1	1	1	1	1


BC095 S=36
 Genes [3]: SLC25A5 UBE2A TUBA1 
 Conds [12]: MLC92_53_LYM248_1 MLC94_54_LYM014_1 MLC91_82_LYM307_2 MLC92_45_LYM238_3 MLC96_54_LYM195_3 MLC92_100_LYM284_3 MLC95_42_LYM094_3 MLC94_78_LYM038_3 MLC95_07_LYM061_3 MLC92_94_LYM272_3 MLC96_04_LYM152_2 MLC95_64_LYM116_2 
   SLC25A5	1	1	1	-1	-1	-1	-1	-1	-1	-1	1	1
     UBE2A	1	1	1	-1	-1	-1	-1	-1	-1	-1	1	1
     TUBA1	1	1	1	-1	-1	-1	-1	-1	-1	-1	1	1


BC096 S=36
 Genes [4]: CSE1L E2IG5 CCNB1 PCNA 
 Conds [9]: MLC95_26_LYM079_3 MLC92_71_LYM266_1 MLC99_51_LYM241_3 MLC92_26_LYM286_3 MLC92_45_LYM238_3 MLC94_78_LYM038_3 MLC91_62_LYM309_3 MLC95_50_LYM102_3 MLC91_66_LYM313_2 
     CSE1L	-1	-1	-1	-1	-1	-1	-1	-1	1
     E2IG5	-1	-1	-1	-1	-1	-1	-1	-1	1
     CCNB1	-1	-1	-1	-1	-1	-1	-1	-1	1
      PCNA	-1	-1	-1	-1	-1	-1	-1	-1	1


BC097 S=36
 Genes [3]: FAM3C STAG3 MAPK10 
 Conds [12]: MLC94_44_LYM007_1 MLC96_70_LYM211_1 MLC94_54_LYM014_1 MLC95_35_LYM088_1 MLC96_56_LYM197_1 MLC96_63_LYM204_1 MLC99_51_LYM241_3 MLC91_76_LYM324_1 MLC91_39_LYM407_1 MLC95_80_LYM132_1 MLC95_95_LYM146_1 MLC94_55_LYM015_2 
     FAM3C	1	1	1	1	1	1	1	1	1	1	1	1
     STAG3	1	1	1	1	1	1	1	1	1	1	1	1
    MAPK10	1	1	1	1	1	1	1	1	1	1	1	1


BC098 S=36
 Genes [4]: TNFRSF7 TRA CD2 TRBC1 
 Conds [9]: MLC96_35_LYM177_1 MLC91_56_LYM394_1 MLC95_49_LYM101_2 MLC96_81_LYM222_3 MLC94_52_LYM012_2 MLC94_45_LYM008_2 MLC96_23_LYM165_2 MLC94_86_LYM044_2 MLC96_62_LYM203_2 
   TNFRSF7	-1	-1	-1	1	-1	-1	-1	-1	-1
       TRA	-1	-1	-1	1	-1	-1	-1	-1	-1
       CD2	-1	-1	-1	1	-1	-1	-1	-1	-1
     TRBC1	-1	-1	-1	1	-1	-1	-1	-1	-1


BC099 S=36
 Genes [3]: RNASET2 TCIRG1 TNFRSF14 
 Conds [12]: MLC95_26_LYM079_3 MLC96_35_LYM177_1 MLC94_59_LYM019_2 MLC95_90_LYM142_2 MLC95_67_LYM119_2 MLC94_64_LYM024_1 MLC95_35_LYM088_1 MLC95_63_LYM115_1 MLC91_87_LYM300_3 MLC95_49_LYM101_2 MLC91_80_LYM305_3 MLC96_62_LYM203_2 
   RNASET2	-1	-1	-1	-1	-1	-1	-1	-1	1	-1	1	-1
    TCIRG1	-1	-1	-1	-1	-1	-1	-1	-1	1	-1	1	-1
  TNFRSF14	-1	-1	-1	-1	-1	-1	-1	-1	1	-1	1	-1
