# Supplementary material for: DeBi: Discovering Differentially Expressed Biclusters using a Frequent Itemset Approach
Source: Algorithms Mol Biol. 2011 Jun 23;6:18. doi: 10.1186/1748-7188-6-18 (PMC3152888; doi:10.1186/1748-7188-6-18)
Supplement: Additional file 4 — DeBi, ISA, OPSM, SAMBA, QUBIC biclustering results and GO term, TFBS enrichment analysis of the genes on DLBCL data. [file 1748-7188-6-18-S4.ZIP › file4_dlblc/biclusters/samba/samba.txt]

BC0 33 28
CSF2RB CCL3 CCL4 CCL5 LAG3 CD6 LAIR1 FBP1 SOD2 NKG7 CEBPB FCER1G CYP1B1 STAT1 TYROBP MT1H FCGRT GNLY ITGB2 CTSL FPR1 GBP1 WARS CXCL10 IRF1 VAMP5 GZMA GZMB CCL18 C3AR1 ALDH2 CXCL9 AIF1
MLC95_52_LYM104 MLC91_15_LYM431 MLC95_12_LYM066 MLC96_99_LYM244 MLC95_15_LYM069 MLC94_64_LYM024 MLC91_40_LYM408 MLC91_10_LYM439 MLC91_55_LYM391 MLC91_73_LYM317 MLC91_17_LYM413 MLC91_20_LYM419 MLC94_90_LYM048 MLC91_80_LYM305 MLC95_56_LYM108 MLC91_99_LYM297 MLC91_51_LYM318 MLC95_50_LYM102 MLC96_89_LYM230 MLC94_55_LYM015 MLC92_52_LYM247 MLC94_93_LYM051 MLC92_94_LYM272 MLC94_86_LYM044 MLC95_82_LYM134 MLC96_62_LYM203 MLC96_100_LYM245 MLC96_71_LYM212
BC1 31 24
CCL4 CCL5 HLA-B HLA-A SH2D1A HLA-E LAG3 CD6 CD2 FYB TRBC1 STAT1 FYN CXCR6 ZAP70 SOD2 GBP1 WARS IL32 CXCL10 IRF1 VAMP5 GZMA GZMB CXCL9 CD3E KLRK1 LAT CD3D AIF1 CD3G
MLC96_81_LYM222 MLC95_93_LYM125 MLC94_93_LYM051 MLC91_10_LYM439 MLC95_55_LYM107 MLC91_55_LYM391 MLC91_20_LYM419 MLC91_38_LYM404 MLC96_89_LYM230 MLC94_90_LYM048 MLC91_80_LYM305 MLC95_56_LYM108 MLC95_50_LYM102 MLC94_52_LYM012 MLC91_81_LYM306 MLC94_67_LYM027 MLC94_55_LYM015 MLC91_75_LYM321 MLC94_86_LYM044 MLC95_69_LYM121 MLC95_82_LYM134 MLC91_79_LYM304 MLC96_48_LYM189 MLC96_100_LYM245
BC2 5 138
IGHA2 IGHM LOC388078 IGHG1 IGH
MLC95_10_LYM064 MLC96_21_LYM163 MLC94_82_LYM040 MLC91_84_LYM303 MLC94_93_LYM051 MLC95_75_LYM127 MLC91_10_LYM439 MLC91_22_LYM422 MLC96_88_LYM229 MLC91_86_LYM301 MLC94_75_LYM035 MLC92_38_LYM275 MLC94_85_LYM043 MLC95_27_LYM080 MLC94_44_LYM007 MLC91_15_LYM431 MLC91_25_LYM425 MLC91_38_LYM404 MLC96_44_LYM185 MLC91_81_LYM306 MLC91_36_LYM401 MLC96_86_LYM227 MLC91_39_LYM407 MLC95_35_LYM088 MLC94_50_LYM004 MLC96_42_LYM183 MLC91_27_LYM427 MLC91_28_LYM428 MLC91_79_LYM304 MLC91_83_LYM308 MLC95_96_LYM147 MLC96_87_LYM228 MLC96_58_LYM199 MLC92_97_LYM281 MLC96_45_LYM186 MLC95_52_LYM104 MLC92_25_LYM285 MLC95_15_LYM069 MLC92_34_LYM294 MLC95_80_LYM132 MLC96_31_LYM173 MLC95_12_LYM066 MLC96_99_LYM244 MLC91_14_LYM432 MLC96_40_LYM182 MLC94_64_LYM024 MLC95_90_LYM142 MLC91_55_LYM391 MLC92_53_LYM248 MLC91_17_LYM413 MLC95_49_LYM101 MLC94_57_LYM017 MLC95_50_LYM102 MLC95_14_LYM068 MLC96_53_LYM194 MLC92_45_LYM238 MLC91_74_LYM320 MLC95_62_LYM114 MLC94_67_LYM027 MLC91_53_LYM323 MLC96_75_LYM216 MLC96_43_LYM184 MLC94_100_LYM057 MLC91_75_LYM321 MLC94_51_LYM011 MLC96_78_LYM219 MLC96_39_LYM181 MLC96_82_LYM223 MLC95_84_LYM136 MLC94_53_LYM013 MLC94_92_LYM050 MLC99_51_LYM241 MLC96_81_LYM222 MLC94_78_LYM038 MLC95_93_LYM125 MLC95_53_LYM105 MLC91_54_LYM325 MLC94_27_LYM002 MLC95_55_LYM107 MLC94_45_LYM008 MLC94_96_LYM054 MLC91_73_LYM317 MLC96_56_LYM197 MLC92_67_LYM262 MLC91_20_LYM419 MLC91_18_LYM415 MLC95_95_LYM146 MLC91_21_LYM421 MLC95_08_LYM062 MLC91_51_LYM318 MLC96_100_LYM245 MLC92_100_LYM284 MLC91_35_LYM400 MLC92_71_LYM266 MLC91_24_LYM424 MLC95_64_LYM116 MLC92_42_LYM277 MLC96_17_LYM159 MLC95_07_LYM061 MLC95_30_LYM083 MLC96_62_LYM203 MLC94_70_LYM030 MLC96_06_LYM154 MLC96_50_LYM191 MLC96_24_LYM166 MLC96_96_LYM237 MLC95_48_LYM100 MLC94_59_LYM019 MLC91_29_LYM429 MLC96_57_LYM198 MLC95_82_LYM134 MLC95_89_LYM141 MLC94_43_LYM006 MLC91_76_LYM324 MLC91_80_LYM305 MLC94_72_LYM032 MLC91_99_LYM297 MLC96_04_LYM152 MLC91_34_LYM399 MLC96_89_LYM230 MLC95_39_LYM092 MLC95_05_LYM059 MLC96_63_LYM204 MLC92_52_LYM247 MLC96_70_LYM211 MLC95_78_LYM130 MLC91_82_LYM307 MLC94_26_LYM001 MLC94_86_LYM044 MLC95_85_LYM137 MLC94_54_LYM014 MLC96_90_LYM231 MLC91_43_LYM411 MLC94_83_LYM041 MLC95_40_LYM093 MLC95_58_LYM110 MLC95_18_LYM072 MLC96_71_LYM212
BC3 40 15
CD38 CCL3 TNFSF10 CCL4 CCL5 SH2D1A HLA-G LAG3 CD6 FBP1 CD2 FYB CEBPB TRBC1 STAT1 FYN CXCR6 DAPK1 ZAP70 CD8B1 SOD2 PECAM1 TRA GBP2 GBP1 WARS IL32 CXCL10 IRF1 GZMA GZMB KLRK1 C3AR1 CLEC2B PTPRE CD97 LAT CD3D CD3E CD3G
MLC94_93_LYM051 MLC96_93_LYM234 MLC96_44_LYM185 MLC96_81_LYM222 MLC96_96_LYM237 MLC95_69_LYM121 MLC94_90_LYM048 MLC96_99_LYM244 MLC91_14_LYM432 MLC94_55_LYM015 MLC96_48_LYM189 MLC91_10_LYM439 MLC91_75_LYM321 MLC92_52_LYM247 MLC96_100_LYM245
BC4 18 33
CYP1B1 TIMP1 FN1 FOS MMP2 EGR1 IGHG1 TIMP3 FAM38A SPARC IGHD COL4A2 RGS2 RGS1 COL6A1 COL3A1 DUSP1 IGH
MLC95_52_LYM104 MLC96_83_LYM224 MLC92_34_LYM294 MLC95_12_LYM066 MLC91_14_LYM432 MLC95_90_LYM142 MLC95_67_LYM119 MLC94_45_LYM008 MLC94_51_LYM011 MLC96_35_LYM177 MLC94_85_LYM043 MLC95_49_LYM101 MLC91_76_LYM324 MLC95_27_LYM080 MLC94_44_LYM007 MLC91_35_LYM400 MLC95_14_LYM068 MLC91_81_LYM306 MLC96_86_LYM227 MLC95_05_LYM059 MLC96_48_LYM189 MLC96_62_LYM203 MLC92_26_LYM286 MLC94_100_LYM057 MLC95_08_LYM062 MLC94_74_LYM034 MLC94_26_LYM001 MLC96_42_LYM183 MLC96_82_LYM223 MLC96_49_LYM190 MLC95_96_LYM147 MLC96_87_LYM228 MLC96_58_LYM199
BC5 31 16
CYCS MIF IMPDH2 RRM1 CDC2 CCT3 C10orf3 C1QBP SHMT2 CDK4 MYC LDHA TOP2A PCNA SOD1 CKS2 SLC25A5 CENPA NOLA2 MCM7 MCM2 NPM1 GARS CCNB1 NME1 AK2 HSPCA CSE1L UBE2S BZW2 HRMT1L2
MLC94_45_LYM008 MLC92_72_LYM267 MLC94_66_LYM026 MLC95_04_LYM058 MLC92_34_LYM294 MLC92_45_LYM238 MLC94_86_LYM044 MLC95_94_LYM145 MLC96_96_LYM237 MLC95_69_LYM121 MLC96_99_LYM244 MLC92_26_LYM286 MLC91_87_LYM300 MLC94_64_LYM024 MLC95_90_LYM142 MLC95_51_LYM103
BC6 24 19
CCL4 CCL5 SH2D1A ARL7 CD6 CD2 TXNIP FYB PECAM1 TRBC1 FYN TRGV9 ZAP70 TNFRSF7 TGFB1I4 TCF7 TRA IL32 GZMA KLRK1 CD8B1 CD3D CD3E CD3G
MLC96_45_LYM186 MLC94_93_LYM051 MLC96_06_LYM154 MLC91_36_LYM401 MLC96_54_LYM195 MLC91_79_LYM304 MLC96_81_LYM222 MLC92_97_LYM281 MLC96_31_LYM173 MLC95_69_LYM121 MLC94_90_LYM048 MLC96_96_LYM237 MLC96_49_LYM190 MLC92_26_LYM286 MLC95_56_LYM108 MLC94_100_LYM057 MLC96_100_LYM245 MLC96_58_LYM199 MLC91_75_LYM321
BC7 57 8
CD38 CCL3 TNFSF10 CCL4 CCL5 HLA-A SH2D1A HLA-G LAG3 CD6 ITGB2 LAIR1 FBP1 CD2 CTSL IGF2R FYB CEBPB FCER1G CYP1B1 TRBC1 STAT1 SQRDL CSF2RB FGR MT1H CXCR6 GBP2 MNDA FCGRT GNLY TNFSF13 ZBED2 CD8B1 CD63 TXN FPR1 GBP1 WARS IFI30 IL32 CXCL10 IRF1 VAMP5 GZMA GZMB CCL18 C3AR1 B2M IER2 SOD2 CXCL9 SPP1 CD97 CD3D AIF1 SLAMF1
MLC91_55_LYM391 MLC94_90_LYM048 MLC95_50_LYM102 MLC94_55_LYM015 MLC91_10_LYM439 MLC96_93_LYM234 MLC91_51_LYM318 MLC96_100_LYM245
BC8 27 16
CD38 CCL3 TNFSF10 CREG1 CCL4 CD59 B2M SOD2 FYB CEBPB CYP1B1 STAT1 FGR MT1H ICAM1 DUSP1 DAPK1 ITGB2 CD63 GBP2 GBP1 WARS IL32 CXCL10 IRF1 GZMB SPP1
MLC91_55_LYM391 MLC96_81_LYM222 MLC96_93_LYM234 MLC92_38_LYM275 MLC96_83_LYM224 MLC91_20_LYM419 MLC94_93_LYM051 MLC95_50_LYM102 MLC91_76_LYM324 MLC91_14_LYM432 MLC96_71_LYM212 MLC91_87_LYM300 MLC91_10_LYM439 MLC91_99_LYM297 MLC91_51_LYM318 MLC95_84_LYM136
BC9 34 12
TIMP3 TIMP1 IGHG1 LAG3 FBP1 COL3A1 NKG7 CEBPB FCER1G APOE CYP1B1 RAB31 TYROBP CSF1R SPARC DUSP1 IFITM2 CTSL FOS FPR1 GNLY IGHD COL4A2 FAM38A IGH FN1 GZMB C3AR1 SDC4 ALDH2 SOD2 MMP9 COL6A1 MMP2
MLC95_52_LYM104 MLC94_51_LYM011 MLC96_83_LYM224 MLC94_85_LYM043 MLC95_49_LYM101 MLC91_62_LYM309 MLC95_12_LYM066 MLC96_62_LYM203 MLC96_87_LYM228 MLC94_64_LYM024 MLC91_40_LYM408 MLC95_67_LYM119
BC10 21 19
FYB TCF7 SH2D1A TRBC1 CEBPD TRA C7 EGR1 FYN ARL7 TRGV9 LAT CD6 ZAP70 CD2 CCL21 TXNIP CXCL12 CD3D CD3E CD3G
MLC92_72_LYM267 MLC91_86_LYM301 MLC96_54_LYM195 MLC91_25_LYM425 MLC94_66_LYM026 MLC91_27_LYM427 MLC96_31_LYM173 MLC95_69_LYM121 MLC96_82_LYM223 MLC96_44_LYM185 MLC96_96_LYM237 MLC95_93_LYM125 MLC92_26_LYM286 MLC96_06_LYM154 MLC94_100_LYM057 MLC96_70_LYM211 MLC94_83_LYM041 MLC95_42_LYM094 MLC94_70_LYM030
BC11 30 13
RPLP0 CYCS MIF TPI1 RRM2 RRM1 PGAM1 GAPD CDC2 REA RAN HSPA9B C10orf3 SHMT2 WEE1 LDHA PCNA BUB1 GPI NOLC1 SLC25A5 NOLA2 MCM2 CS NPM1 GARS MTHFD2 NME1 CDK4 UBE2S
MLC92_72_LYM267 MLC96_54_LYM195 MLC96_22_LYM164 MLC96_96_LYM237 MLC95_69_LYM121 MLC96_82_LYM223 MLC91_87_LYM300 MLC92_26_LYM286 MLC96_06_LYM154 MLC94_66_LYM026 MLC95_90_LYM142 MLC95_42_LYM094 MLC95_51_LYM103
BC12 21 18
STK17A PCDHGC3 TRAF5 HMGN1 DSIPI CD22 ALOX5 FAM3C LY9 TOX GPR18 ITPKB MAPK10 STAG3 MYBL1 BRDG1 RNGTT MS4A1 LMO2 VPREB3 LY86
MLC91_56_LYM394 MLC91_34_LYM399 MLC91_66_LYM313 MLC91_15_LYM431 MLC96_56_LYM197 MLC91_24_LYM424 MLC96_39_LYM181 MLC92_67_LYM262 MLC95_35_LYM088 MLC92_57_LYM252 MLC91_76_LYM324 MLC96_48_LYM189 MLC91_54_LYM325 MLC91_21_LYM421 MLC96_63_LYM204 MLC96_92_LYM233 MLC95_78_LYM130 MLC95_63_LYM115
BC13 14 27
ACTN1 TIMP3 GZMB FN1 FPR1 TIMP1 MMP2 FAM38A SPARC SPP1 COL4A2 COL6A1 COL3A1 DUSP1
MLC96_92_LYM233 MLC95_12_LYM066 MLC95_48_LYM100 MLC94_64_LYM024 MLC91_40_LYM408 MLC95_90_LYM142 MLC95_67_LYM119 MLC96_88_LYM229 MLC94_51_LYM011 MLC94_85_LYM043 MLC95_49_LYM101 MLC94_57_LYM017 MLC91_76_LYM324 MLC95_27_LYM080 MLC94_44_LYM007 MLC94_45_LYM008 MLC94_52_LYM012 MLC96_86_LYM227 MLC96_48_LYM189 MLC96_62_LYM203 MLC94_46_LYM009 MLC96_54_LYM195 MLC96_42_LYM183 MLC94_54_LYM014 MLC95_96_LYM147 MLC96_87_LYM228 MLC95_58_LYM110
BC14 35 10
CSF2RB TIMP3 CD1C PLA2G4C FBP1 NDRG1 COL3A1 BIN1 NKG7 CYP1B1 SPARC FGR SGK ITGB2 SOD2 FPR1 GBP1 MMP9 TNF COL4A2 FAM38A CLU CXCL13 ACTN1 TNFRSF1B GZMA FN1 CCL18 C3AR1 SDC4 ALDH2 VIM SPP1 CD8B1 MMP2
MLC95_52_LYM104 MLC96_42_LYM183 MLC91_73_LYM317 MLC94_51_LYM011 MLC91_74_LYM320 MLC96_86_LYM227 MLC95_48_LYM100 MLC91_87_LYM300 MLC94_64_LYM024 MLC95_47_LYM099
BC15 8 42
CD74 HLA-DPB1 HLA-DRA HLA-DRB1 HLA-DQB1 HLA-DPA1 HLA-DQA1 HLA-DMA
MLC95_52_LYM104 MLC95_15_LYM069 MLC91_84_LYM303 MLC96_22_LYM164 MLC95_80_LYM132 MLC95_26_LYM079 MLC94_59_LYM019 MLC91_29_LYM429 MLC91_22_LYM422 MLC95_47_LYM099 MLC95_90_LYM142 MLC94_45_LYM008 MLC96_89_LYM230 MLC96_35_LYM177 MLC96_56_LYM197 MLC91_18_LYM415 MLC96_23_LYM165 MLC94_57_LYM017 MLC95_95_LYM146 MLC95_14_LYM068 MLC91_21_LYM421 MLC96_53_LYM194 MLC95_08_LYM062 MLC94_52_LYM012 MLC91_36_LYM401 MLC94_67_LYM027 MLC91_53_LYM323 MLC96_75_LYM216 MLC95_35_LYM088 MLC95_78_LYM130 MLC94_53_LYM013 MLC94_50_LYM004 MLC91_82_LYM307 MLC95_64_LYM116 MLC95_23_LYM076 MLC94_86_LYM044 MLC91_28_LYM428 MLC91_72_LYM316 MLC96_90_LYM231 MLC91_43_LYM411 MLC96_58_LYM199 MLC95_18_LYM072
BC16 17 19
ACTN1 TIMP3 RGS13 FN1 C3AR1 TIMP1 PDGFRA ALDH2 SPARC SPP1 COL4A2 STAG3 FAM38A COL3A1 MMP2 ADAM28 FBP1
MLC96_21_LYM163 MLC96_88_LYM229 MLC94_51_LYM011 MLC95_52_LYM104 MLC94_52_LYM012 MLC91_15_LYM431 MLC92_34_LYM294 MLC95_04_LYM058 MLC94_57_LYM017 MLC96_31_LYM173 MLC95_12_LYM066 MLC96_18_LYM160 MLC94_85_LYM043 MLC95_27_LYM080 MLC94_44_LYM007 MLC96_48_LYM189 MLC96_87_LYM228 MLC94_43_LYM006 MLC91_83_LYM308
BC17 16 20
HSD17B12 DC12 PCDHGC3 CD22 CUTL1 MEF2B ITPKB MAPK10 NEIL1 IGLC2 MYBL1 BRDG1 STK17A IGL VPREB3 LY86
MLC96_93_LYM234 MLC91_34_LYM399 MLC95_04_LYM058 MLC96_56_LYM197 MLC96_39_LYM181 MLC95_80_LYM132 MLC91_28_LYM428 MLC95_63_LYM115 MLC91_15_LYM431 MLC91_76_LYM324 MLC91_39_LYM407 MLC91_14_LYM432 MLC91_54_LYM325 MLC91_21_LYM421 MLC96_48_LYM189 MLC96_63_LYM204 MLC95_35_LYM088 MLC95_78_LYM130 MLC95_27_LYM080 MLC95_51_LYM103
BC18 16 19
CEBPB IRF1 STAT1 SOD2 GZMA CCL4 CCL5 CCL18 CD97 GBP1 FGR LAG3 GZMB FBP1 CXCL13 IGF2R
MLC91_56_LYM394 MLC96_81_LYM222 MLC96_93_LYM234 MLC91_73_LYM317 MLC91_55_LYM391 MLC96_39_LYM181 MLC95_35_LYM088 MLC94_93_LYM051 MLC95_50_LYM102 MLC94_90_LYM048 MLC96_48_LYM189 MLC91_14_LYM432 MLC95_56_LYM108 MLC94_64_LYM024 MLC91_20_LYM419 MLC95_78_LYM130 MLC91_10_LYM439 MLC91_40_LYM408 MLC96_100_LYM245
BC19 12 25
TRBC1 TRA SH2D1A FYN TNFRSF14 ARL7 CD6 IL32 ZAP70 CD2 CD3D CD3E
MLC96_45_LYM186 MLC96_06_LYM154 MLC94_78_LYM038 MLC95_94_LYM145 MLC95_35_LYM088 MLC91_10_LYM439 MLC95_55_LYM107 MLC91_86_LYM301 MLC95_72_LYM124 MLC91_18_LYM415 MLC94_90_LYM048 MLC91_25_LYM425 MLC96_89_LYM230 MLC96_48_LYM189 MLC94_55_LYM015 MLC96_63_LYM204 MLC96_54_LYM195 MLC95_51_LYM103 MLC95_23_LYM076 MLC96_17_LYM159 MLC96_39_LYM181 MLC95_69_LYM121 MLC96_49_LYM190 MLC94_100_LYM057 MLC92_97_LYM281
BC20 27 11
SH2D1A IGHG1 GPR18 CD6 CD2 TXNIP TRBC1 IGHD ZAP70 CCL21 C7 TCF7 IL4R FOS TRA T3JAM CLU IGH GSTM2 LY75 MAF LAT IL32 CD3D CD3E SLAMF1 CD3G
MLC96_82_LYM223 MLC95_93_LYM125 MLC95_94_LYM145 MLC95_62_LYM114 MLC92_57_LYM252 MLC95_30_LYM083 MLC92_26_LYM286 MLC91_87_LYM300 MLC94_66_LYM026 MLC96_70_LYM211 MLC96_54_LYM195
BC21 33 9
CCL4 CCL5 CD59 CD6 FBP1 CD2 TXNIP SOD2 CD9 FYB CEBPB TRBC1 STAT1 FGR MNDA DAPK1 LIPA ITGB2 CD63 TXN CSTB GBP1 WARS IFI30 IL32 CXCL10 GZMA CXCL9 C3AR1 SDC4 ALDH2 SPP1 AIF1
MLC96_83_LYM224 MLC91_74_LYM320 MLC91_20_LYM419 MLC94_90_LYM048 MLC91_14_LYM432 MLC95_56_LYM108 MLC91_99_LYM297 MLC94_43_LYM006 MLC91_75_LYM321
BC22 14 21
TIMP3 TIMP1 FN1 DUSP1 MMP2 ALDH2 POSTN SPARC SPP1 COL4A2 MMP9 FAM38A COL3A1 BIN1
MLC96_21_LYM163 MLC96_42_LYM183 MLC94_51_LYM011 MLC95_52_LYM104 MLC91_81_LYM306 MLC91_15_LYM431 MLC96_48_LYM189 MLC96_92_LYM233 MLC91_18_LYM415 MLC95_48_LYM100 MLC96_49_LYM190 MLC95_27_LYM080 MLC91_14_LYM432 MLC96_83_LYM224 MLC91_43_LYM411 MLC96_87_LYM228 MLC94_64_LYM024 MLC96_31_LYM173 MLC95_58_LYM110 MLC94_44_LYM007 MLC95_67_LYM119
BC23 26 11
CCL3 CCL4 CCL5 SH2D1A LAG3 FBP1 CD2 STAT1 SQRDL FGR GBP2 MNDA FCGRT SOD2 FPR1 GBP1 WARS IL32 CXCL10 RBPSUH IRF1 VAMP5 GZMA GZMB CXCL9 AIF1
MLC91_40_LYM408 MLC92_94_LYM272 MLC96_39_LYM181 MLC91_20_LYM419 MLC94_93_LYM051 MLC94_90_LYM048 MLC94_55_LYM015 MLC91_10_LYM439 MLC96_93_LYM234 MLC96_57_LYM198 MLC99_51_LYM241
BC24 22 13
TPI1 RRM1 PGAM1 GAPD CDC2 RAN C10orf3 C1QBP LDHA TOP2A PCNA BUB1 CKS2 MCM4 MCM2 TK1 SHMT2 NME1 MTHFD2 SLC2A5 CDK4 UBE2S
MLC92_72_LYM267 MLC96_06_LYM154 MLC94_51_LYM011 MLC96_22_LYM164 MLC95_94_LYM145 MLC91_88_LYM299 MLC96_18_LYM160 MLC95_75_LYM127 MLC92_26_LYM286 MLC91_87_LYM300 MLC94_66_LYM026 MLC96_54_LYM195 MLC95_51_LYM103
BC25 19 15
CR2 TENS1 CD1D HHEX RASGRP1 CD1C HMGN1 CD22 TRIB2 GPR18 LY64 MAPK10 PTK2 MYBL1 NEIL1 BANK1 CD79B PTPRC TRAF5
MLC95_39_LYM092 MLC91_99_LYM297 MLC91_34_LYM399 MLC92_94_LYM272 MLC92_45_LYM238 MLC96_39_LYM181 MLC95_63_LYM115 MLC95_12_LYM066 MLC95_07_LYM061 MLC91_76_LYM324 MLC91_83_LYM308 MLC91_21_LYM421 MLC96_63_LYM204 MLC96_70_LYM211 MLC99_51_LYM241
BC26 56 5
IL7R RASGRP2 CD1C IGHG1 ARL7 CD6 CD2 TXNIP IGKC TRGV9 A2M HLA-E PECAM1 DC12 APOE NCOR2 TRBC1 CEBPD EGR1 CSF1R FGR IGJ LOC440871 VPREB3 CST3 BANK1 DGKA C7 LOC57228 ZAP70 TCF7 CD22 LY9 SPAP1 LTB IGHD CD36 PLA2G4C CXCL13 CXCL12 GSTM2 IGH FCGRT EBI2 EEF1D SRRM2 TCIRG1 IGLC2 IGL LAT T3JAM VWF CD3D CD3E PSCD4 CD19
MLC92_72_LYM267 MLC91_86_LYM301 MLC94_66_LYM026 MLC95_42_LYM094 MLC91_88_LYM299
BC27 23 12
NFATC1 CCND2 CD1C CD72 IGHA2 RPLP0 BCL11A IGHG1 RPS6 LOC388078 IGHM B4GALT1 BLNK SPIB HCK SH3BP5 SLA IGH TCL1A IRF4 DHRS9 IL7 PDE4B
MLC96_45_LYM186 MLC95_40_LYM093 MLC96_56_LYM197 MLC91_24_LYM424 MLC91_79_LYM304 MLC96_49_LYM190 MLC96_50_LYM191 MLC91_35_LYM400 MLC91_25_LYM425 MLC96_58_LYM199 MLC94_27_LYM002 MLC95_90_LYM142
BC28 13 21
PCNA TCL1A GAPD MTHFD2 TUBA1 C10orf3 MCM4 MCM2 TK1 RRM2 CDC2 TOP2A NME1
MLC96_100_LYM245 MLC92_72_LYM267 MLC95_40_LYM093 MLC96_06_LYM154 MLC92_42_LYM277 MLC94_51_LYM011 MLC94_86_LYM044 MLC96_22_LYM164 MLC95_49_LYM101 MLC95_94_LYM145 MLC95_85_LYM137 MLC95_69_LYM121 MLC94_93_LYM051 MLC96_96_LYM237 MLC92_26_LYM286 MLC91_87_LYM300 MLC96_54_LYM195 MLC91_88_LYM299 MLC91_10_LYM439 MLC95_42_LYM094 MLC91_75_LYM321
BC29 21 13
ZBED2 IGHM IL10RA DHRS9 IGHA2 FAS SLA ATP2A3 IGHG1 GOLGIN-67 BLM LOC388078 IGLC2 HCK MNDA ADAM19 BANK1 IGL SH3BP5 AICDA IGH
MLC96_45_LYM186 MLC96_44_LYM185 MLC91_36_LYM401 MLC92_67_LYM262 MLC95_85_LYM137 MLC91_39_LYM407 MLC91_14_LYM432 MLC96_75_LYM216 MLC91_29_LYM429 MLC94_53_LYM013 MLC94_27_LYM002 MLC95_55_LYM107 MLC92_97_LYM281
BC30 13 21
FCER1G VAMP5 GZMA GZMB LAG3 TCIRG1 CD6 LOC440871 CD2 CXCL13 CD3D IGKC NKG7
MLC91_38_LYM404 MLC91_18_LYM415 MLC95_07_LYM061 MLC94_78_LYM038 MLC91_81_LYM306 MLC91_17_LYM413 MLC92_67_LYM262 MLC95_35_LYM088 MLC95_69_LYM121 MLC91_20_LYM419 MLC95_05_LYM059 MLC94_67_LYM027 MLC95_42_LYM094 MLC95_93_LYM125 MLC94_72_LYM032 MLC96_99_LYM244 MLC94_64_LYM024 MLC91_22_LYM422 MLC91_10_LYM439 MLC99_51_LYM241 MLC95_51_LYM103
BC31 13 21
TCL1A MSH6 LOC388078 IGHA2 IGHG1 CENPA CKS1B MCM2 RRM1 ILF2 CD24 IGHM IGH
MLC91_55_LYM391 MLC91_82_LYM307 MLC91_73_LYM317 MLC94_51_LYM011 MLC94_45_LYM008 MLC94_86_LYM044 MLC92_34_LYM294 MLC95_49_LYM101 MLC91_74_LYM320 MLC91_20_LYM419 MLC94_93_LYM051 MLC95_48_LYM100 MLC95_27_LYM080 MLC91_53_LYM323 MLC94_59_LYM019 MLC91_35_LYM400 MLC91_87_LYM300 MLC91_10_LYM439 MLC96_96_LYM237 MLC95_18_LYM072 MLC96_100_LYM245
BC32 17 15
FYB PDGFRA TNFSF10 VAMP5 GZMA C3AR1 ZNF274 CD36 TRGV9 CD6 ARL7 FPR1 CD8B1 PLA2G4C LBH C7 COL4A2
MLC96_21_LYM163 MLC96_06_LYM154 MLC91_73_LYM317 MLC94_75_LYM035 MLC95_92_LYM144 MLC91_36_LYM401 MLC95_04_LYM058 MLC95_53_LYM105 MLC95_07_LYM061 MLC96_18_LYM160 MLC96_96_LYM237 MLC96_99_LYM244 MLC94_66_LYM026 MLC95_85_LYM137 MLC96_100_LYM245
BC33 18 14
PCNA BUB1 VBP1 GLA HPRT1 PGAM1 EIF1AX DKFZp762E1312 CENPA C10orf3 MCM2 SLC25A5 ADA RRM2 LRMP TOP2A LDHA BNIP3
MLC92_72_LYM267 MLC96_06_LYM154 MLC95_85_LYM137 MLC95_49_LYM101 MLC95_94_LYM145 MLC95_57_LYM109 MLC96_57_LYM198 MLC96_23_LYM165 MLC91_87_LYM300 MLC94_66_LYM026 MLC94_27_LYM002 MLC96_54_LYM195 MLC95_42_LYM094 MLC91_88_LYM299
BC34 12 21
GZMB LAG3 TCIRG1 CD6 IL32 ZAP70 CD2 CCL21 CLU CXCL13 CD3D NKG7
MLC91_18_LYM415 MLC96_89_LYM230 MLC91_73_LYM317 MLC95_07_LYM061 MLC94_78_LYM038 MLC95_93_LYM125 MLC96_56_LYM197 MLC96_17_LYM159 MLC94_86_LYM044 MLC92_67_LYM262 MLC95_35_LYM088 MLC95_69_LYM121 MLC91_20_LYM419 MLC94_57_LYM017 MLC94_67_LYM027 MLC95_42_LYM094 MLC95_95_LYM146 MLC91_10_LYM439 MLC91_22_LYM422 MLC99_51_LYM241 MLC95_51_LYM103
BC35 14 18
ITGB2 GZMA GZMB IL2RG CXCL9 GBP2 GBP1 STAT1 IL32 CD2 MMP9 CD3D GNLY NKG7
MLC96_45_LYM186 MLC96_89_LYM230 MLC94_53_LYM013 MLC95_89_LYM141 MLC95_80_LYM132 MLC96_31_LYM173 MLC91_38_LYM404 MLC91_72_LYM316 MLC94_90_LYM048 MLC94_67_LYM027 MLC91_14_LYM432 MLC95_95_LYM146 MLC91_21_LYM421 MLC91_10_LYM439 MLC96_100_LYM245 MLC95_18_LYM072 MLC95_55_LYM107 MLC94_44_LYM007
BC36 31 8
IGHA2 IGHG1 MSH6 CHAF1A KIF11 RRM1 MYBL1 VPREB3 BIK LOC388078 ASPM C1QBP IGHM KIAA1185 DLEU1 CKS2 TCL1A CENPA CD24 MCM7 MCM2 MEF2B IGJ IGH CCNB1 ATIC NME1 TACC3 CDC20 HADHSC CCT3
MLC94_45_LYM008 MLC94_96_LYM054 MLC94_51_LYM011 MLC95_49_LYM101 MLC91_74_LYM320 MLC95_50_LYM102 MLC94_59_LYM019 MLC95_18_LYM072
BC37 19 13
CD38 CCL3 IRF1 IGF2R CD63 GZMB CCL4 CXCL9 C3AR1 PRNP STAT1 B2M TNFSF10 FPR1 CCR7 LIPA CXCL10 FTH1 CYP1B1
MLC96_45_LYM186 MLC96_81_LYM222 MLC96_93_LYM234 MLC96_83_LYM224 MLC94_93_LYM051 MLC95_62_LYM114 MLC96_48_LYM189 MLC95_50_LYM102 MLC96_71_LYM212 MLC91_10_LYM439 MLC91_99_LYM297 MLC91_51_LYM318 MLC96_100_LYM245
BC38 16 15
TOX REL HMGN1 STAG3 LMO2 PARP1 RAB3-GAP150 SWAP70 MAPK10 MDH1 PTPRC MYBL1 LRMP ACTB ACTR2 SLAMF1
MLC95_80_LYM132 MLC96_21_LYM163 MLC91_56_LYM394 MLC95_63_LYM115 MLC94_75_LYM035 MLC96_88_LYM229 MLC92_67_LYM262 MLC95_35_LYM088 MLC94_54_LYM014 MLC91_62_LYM309 MLC95_95_LYM146 MLC96_40_LYM182 MLC94_70_LYM030 MLC91_21_LYM421 MLC95_53_LYM105
BC39 16 15
FYB TRBC1 STAT1 CCL5 GBP2 SH2D1A FYN TNFRSF14 GPX1 CD6 IL32 CXCR6 CD2 CST3 CD3D ZAP70
MLC96_45_LYM186 MLC96_89_LYM230 MLC96_39_LYM181 MLC95_94_LYM145 MLC95_35_LYM088 MLC95_69_LYM121 MLC94_90_LYM048 MLC96_48_LYM189 MLC91_14_LYM432 MLC95_56_LYM108 MLC91_21_LYM421 MLC91_10_LYM439 MLC91_20_LYM419 MLC99_51_LYM241 MLC95_55_LYM107
BC40 16 15
FCER1G APOE VAMP5 GZMA C7 GNLY CSF1R LAG3 CD6 IL32 TRBC1 MMP9 CCL21 CLU CD3D ITK
MLC91_86_LYM301 MLC96_89_LYM230 MLC95_82_LYM134 MLC94_78_LYM038 MLC95_93_LYM125 MLC96_17_LYM159 MLC94_86_LYM044 MLC91_62_LYM309 MLC95_85_LYM137 MLC95_07_LYM061 MLC91_17_LYM413 MLC96_75_LYM216 MLC96_24_LYM166 MLC94_66_LYM026 MLC99_51_LYM241
BC41 14 17
TCL1A PACAP DDX11 IGHA2 LOC388078 IGHG1 SPAP1 MEF2B CDK2 KIF11 CD19 IGHM VPREB3 IGH
MLC91_55_LYM391 MLC91_82_LYM307 MLC94_96_LYM054 MLC96_96_LYM237 MLC91_73_LYM317 MLC94_51_LYM011 MLC91_27_LYM427 MLC91_24_LYM424 MLC91_74_LYM320 MLC91_28_LYM428 MLC94_67_LYM027 MLC91_14_LYM432 MLC91_81_LYM306 MLC91_10_LYM439 MLC91_20_LYM419 MLC95_18_LYM072 MLC94_44_LYM007
BC42 26 9
CCL4 IGHA2 SH2D1A IGHG1 LAG3 UBE2L6 CD6 CD2 IGKC STAT1 LOC388078 OAS1 LOC440871 DUSP1 IFITM1 SOD2 FPR1 GBP1 ENPP2 TRIM22 CXCL10 IGHM IGH VAMP5 GZMB CCND2
MLC96_04_LYM152 MLC91_15_LYM431 MLC91_17_LYM413 MLC95_35_LYM088 MLC91_38_LYM404 MLC96_99_LYM244 MLC91_80_LYM305 MLC92_38_LYM275 MLC99_51_LYM241
BC43 21 11
NFATC2 IFI44 GZMA KLRK1 C7 CCND2 TCF7 CD36 TRGV9 ZAP70 CD6 TRBC1 CD2 ZNF274 SH2D1A LBH CD3G CD3D CD3E PSCD4 BCL2
MLC95_92_LYM144 MLC96_06_LYM154 MLC94_75_LYM035 MLC91_27_LYM427 MLC94_85_LYM043 MLC94_82_LYM040 MLC96_31_LYM173 MLC94_72_LYM032 MLC96_54_LYM195 MLC95_85_LYM137 MLC91_75_LYM321
BC44 10 23
CR2 DC12 CD22 MEF2B NEIL1 VPREB3 LRMP MYBL1 BRDG1 BCL7A
MLC95_93_LYM125 MLC95_35_LYM088 MLC94_93_LYM051 MLC91_54_LYM325 MLC94_64_LYM024 MLC96_57_LYM198 MLC95_67_LYM119 MLC91_73_LYM317 MLC96_56_LYM197 MLC94_90_LYM048 MLC95_50_LYM102 MLC94_72_LYM032 MLC91_34_LYM399 MLC91_66_LYM313 MLC96_86_LYM227 MLC92_57_LYM252 MLC95_78_LYM130 MLC95_08_LYM062 MLC94_75_LYM035 MLC92_94_LYM272 MLC95_04_LYM058 MLC95_63_LYM115 MLC94_54_LYM014
BC45 16 14
CEBPB CYP1B1 RAB31 FN1 FOS MMP2 TIMP1 CLEC2B TIMP3 POSTN SPP1 COL4A2 FAM38A COL3A1 DUSP1 FBP1
MLC94_85_LYM043 MLC95_12_LYM066 MLC94_93_LYM051 MLC96_86_LYM227 MLC92_34_LYM294 MLC94_54_LYM014 MLC96_82_LYM223 MLC96_49_LYM190 MLC96_48_LYM189 MLC91_14_LYM432 MLC96_87_LYM228 MLC94_64_LYM024 MLC92_52_LYM247 MLC94_44_LYM007
BC46 17 13
RASGRP2 TCF7 PLA2G4C CD1C TXNIP EBI2 LY9 CD36 LTB SPAP1 HLA-E CCL21 BANK1 DGKA C7 PSCD4 CD19
MLC92_72_LYM267 MLC91_86_LYM301 MLC96_06_LYM154 MLC95_49_LYM101 MLC92_45_LYM238 MLC91_88_LYM299 MLC95_12_LYM066 MLC95_30_LYM083 MLC96_43_LYM184 MLC96_62_LYM203 MLC94_66_LYM026 MLC96_57_LYM198 MLC95_42_LYM094
BC47 10 22
DNAJB9 BTG2 PACAP IRF4 LOC440871 SSR4 TRA1 IGKC IGJ XBP1
MLC91_56_LYM394 MLC95_52_LYM104 MLC95_93_LYM125 MLC95_75_LYM127 MLC95_80_LYM132 MLC91_84_LYM303 MLC96_24_LYM166 MLC91_40_LYM408 MLC95_42_LYM094 MLC95_55_LYM107 MLC95_14_LYM068 MLC95_56_LYM108 MLC91_51_LYM318 MLC91_81_LYM306 MLC96_86_LYM227 MLC95_05_LYM059 MLC95_64_LYM116 MLC92_42_LYM277 MLC92_94_LYM272 MLC91_28_LYM428 MLC95_58_LYM110 MLC99_51_LYM241
BC48 11 20
CD52 LOC388078 IGHA2 BIN1 IGHG1 CD24 GGA1 IGH C7 IGHM BCL2
MLC95_10_LYM064 MLC96_21_LYM163 MLC92_25_LYM285 MLC96_44_LYM185 MLC92_100_LYM284 MLC94_75_LYM035 MLC95_89_LYM141 MLC96_78_LYM219 MLC92_45_LYM238 MLC91_75_LYM321 MLC95_18_LYM072 MLC95_08_LYM062 MLC95_27_LYM080 MLC95_84_LYM136 MLC96_90_LYM231 MLC95_14_LYM068 MLC94_27_LYM002 MLC94_43_LYM006 MLC96_75_LYM216 MLC91_53_LYM323
BC49 11 20
TCF7 TRBC1 SH2D1A THADA LAT CD6 ZAP70 CCL21 CLU C7 CD3E
MLC96_81_LYM222 MLC92_72_LYM267 MLC96_54_LYM195 MLC92_42_LYM277 MLC94_78_LYM038 MLC95_93_LYM125 MLC96_17_LYM159 MLC94_72_LYM032 MLC95_94_LYM145 MLC95_69_LYM121 MLC96_82_LYM223 MLC92_57_LYM252 MLC95_30_LYM083 MLC92_26_LYM286 MLC96_06_LYM154 MLC94_100_LYM057 MLC96_70_LYM211 MLC95_58_LYM110 MLC94_83_LYM041 MLC94_70_LYM030
BC50 20 11
CR2 RPS12 DC12 RPL5 NME1 RPS21 CCT3 RPL27 LOC388650 RPL21 PARP1 C1QBP HADHSC NEIL1 RRM1 CD22 MYBL1 CSE1L MYC VPREB3
MLC92_53_LYM248 MLC94_59_LYM019 MLC94_93_LYM051 MLC95_15_LYM069 MLC92_57_LYM252 MLC96_99_LYM244 MLC91_54_LYM325 MLC94_64_LYM024 MLC96_100_LYM245 MLC95_18_LYM072 MLC95_51_LYM103
BC51 20 11
TGFB1I4 TIMP3 FN1 CD99 FPR1 GNLY IL2RG MMP2 ALDH2 SERPINB1 SPARC COL4A2 MMP9 FAM38A COL3A1 RGS1 NKG7 DUSP1 LMO2 FBP1
MLC94_45_LYM008 MLC91_40_LYM408 MLC96_42_LYM183 MLC95_89_LYM141 MLC96_49_LYM190 MLC91_72_LYM316 MLC91_83_LYM308 MLC96_87_LYM228 MLC95_67_LYM119 MLC95_58_LYM110 MLC94_44_LYM007
BC52 12 18
CR2 TCL1A HMGN1 ALDH5A1 AK2 LRMP MEF2B NEIL1 CD22 MYBL1 BRDG1 VPREB3
MLC96_93_LYM234 MLC95_63_LYM115 MLC94_75_LYM035 MLC95_93_LYM125 MLC96_56_LYM197 MLC96_17_LYM159 MLC95_57_LYM109 MLC91_38_LYM404 MLC96_86_LYM227 MLC91_10_LYM439 MLC92_57_LYM252 MLC94_67_LYM027 MLC95_50_LYM102 MLC95_30_LYM083 MLC94_64_LYM024 MLC95_85_LYM137 MLC95_90_LYM142 MLC95_67_LYM119
BC53 12 18
CD38 CCL3 GZMB CYP1B1 GZMA CCL4 CCL5 KLRK1 CD6 FBP1 CD2 FTH1
MLC96_45_LYM186 MLC95_52_LYM104 MLC96_81_LYM222 MLC96_83_LYM224 MLC91_55_LYM391 MLC92_45_LYM238 MLC94_86_LYM044 MLC95_35_LYM088 MLC94_93_LYM051 MLC96_49_LYM190 MLC91_79_LYM304 MLC95_50_LYM102 MLC94_55_LYM015 MLC95_30_LYM083 MLC96_48_LYM189 MLC91_10_LYM439 MLC94_43_LYM006 MLC96_100_LYM245
BC54 42 5
UGCG IGHA2 BCL11A IGHG1 GPR18 C13orf18 C6orf32 MAPKAPK2 SORL1 LOC388078 RAN HIC DUSP5 MYC HIST2H2AA PCNA SPINT2 GSPT1 ENTPD1 SOD1 CD44 CD24 PLCG2 MCM5 ADA HCK SH3BP5 IGHM IGH SELL SPIB NME1 BCL2A1 AK2 CCND2 ID2 IL16 IL6 TP73L ATF5 MMD HRMT1L2
MLC91_18_LYM415 MLC91_66_LYM313 MLC92_97_LYM281 MLC91_35_LYM400 MLC96_90_LYM231
BC55 15 14
SPINT2 IRF4 IGHA2 CD47 LOC388078 IGHG1 IL16 C13orf18 LOC440871 ADA IGKC IGH EBI2 IGHM BCL2
MLC95_52_LYM104 MLC91_34_LYM399 MLC96_88_LYM229 MLC96_50_LYM191 MLC96_40_LYM182 MLC91_24_LYM424 MLC91_18_LYM415 MLC95_48_LYM100 MLC95_75_LYM127 MLC94_70_LYM030 MLC96_58_LYM199 MLC95_55_LYM107 MLC94_43_LYM006 MLC91_38_LYM404
BC56 15 14
SORL1 DC12 DMD RGS13 DHRS9 CD22 LMO2 ZBED2 PTPLB MEF2C NKTR MAPK10 MYBL1 LRMP VPREB3
MLC95_92_LYM144 MLC96_04_LYM152 MLC94_75_LYM035 MLC95_72_LYM124 MLC92_67_LYM262 MLC95_35_LYM088 MLC94_54_LYM014 MLC95_48_LYM100 MLC96_48_LYM189 MLC91_14_LYM432 MLC91_21_LYM421 MLC96_63_LYM204 MLC96_93_LYM234 MLC99_51_LYM241
BC57 14 15
CR2 ACTN1 DSIPI LMO2 NICAL MYBL1 MAPK10 NEIL1 FAM38A COL3A1 CHC1L KIAA0870 MMP2 TRIO
MLC94_45_LYM008 MLC94_96_LYM054 MLC96_42_LYM183 MLC94_75_LYM035 MLC91_15_LYM431 MLC91_24_LYM424 MLC95_04_LYM058 MLC96_92_LYM233 MLC95_48_LYM100 MLC95_27_LYM080 MLC91_83_LYM308 MLC91_35_LYM400 MLC96_31_LYM173 MLC95_58_LYM110 MLC95_08_LYM062
BC58 13 16
RPS12 RPL8 FEZ1 RPLP0 RPL21 C1QBP RPS6 RPS3A IGLC2 HRMT1L2 MYC IGL MS4A1
MLC91_29_LYM429 MLC96_81_LYM222 MLC96_96_LYM237 MLC95_15_LYM069 MLC94_53_LYM013 MLC94_90_LYM048 MLC95_57_LYM109 MLC96_62_LYM203 MLC92_57_LYM252 MLC91_54_LYM325 MLC95_56_LYM108 MLC94_46_LYM009 MLC92_52_LYM247 MLC91_20_LYM419 MLC95_90_LYM142 MLC95_51_LYM103
BC59 16 13
IGL TIMP3 TNFRSF1B FN1 SCD C3AR1 IGHG1 CD36 IGHD COL4A2 IGLC2 CD8B1 FAM38A COL3A1 IGH FBP1
MLC95_52_LYM104 MLC91_82_LYM307 MLC92_34_LYM294 MLC95_23_LYM076 MLC96_18_LYM160 MLC91_84_LYM303 MLC95_48_LYM100 MLC94_44_LYM007 MLC95_96_LYM147 MLC91_35_LYM400 MLC94_66_LYM026 MLC92_52_LYM247 MLC91_80_LYM305
BC60 23 9
CD53 FAM3C LY86 GPR18 MAPK10 MYBL1 RNGTT VPREB3 MS4A1 DC12 RPL21 STAG3 TNFRSF7 LOC220594 CD22 HLA-DRA CR2 LMO2 MEF2B NEIL1 HLA-DPA1 BRDG1 LCK
MLC92_25_LYM285 MLC92_67_LYM262 MLC95_63_LYM115 MLC94_54_LYM014 MLC92_57_LYM252 MLC91_54_LYM325 MLC96_58_LYM199 MLC95_35_LYM088 MLC95_78_LYM130
BC61 23 9
NFATC1 ADD3 HMGN1 SNX2 OAT MAPK10 DHX15 DMD RNGTT YWHAZ C7orf19 BACH2 YME1L1 TRAF5 WNK1 MAST4 DKFZp761I2123 SNAP23 IRF8 COL1A2 SLAMF1 PRKACB TFDP1
MLC95_10_LYM064 MLC95_64_LYM116 MLC95_82_LYM134 MLC94_92_LYM050 MLC91_17_LYM413 MLC95_53_LYM105 MLC94_54_LYM014 MLC95_07_LYM061 MLC94_50_LYM004
BC62 17 12
CR2 TOX DMD CD1C CD58 BIRC3 MEF2C ITPKB MAPK10 CDK6 STK39 MYBL1 NEIL1 WEE1 BCL6 LMO2 VPREB3
MLC91_82_LYM307 MLC96_93_LYM234 MLC94_75_LYM035 MLC92_94_LYM272 MLC92_71_LYM266 MLC95_35_LYM088 MLC94_54_LYM014 MLC91_66_LYM313 MLC96_71_LYM212 MLC96_31_LYM173 MLC95_78_LYM130 MLC95_08_LYM062
BC63 29 7
RASGRP2 EIF3S9 CD6 CD2 ARHGAP1 IL10RA APOE NCOR2 TYROBP CSF1R FGR A2M CCL21 CST3 FCGRT C7 GNLY SPAP1 FLJ12895 S100A4 VAMP5 ITK EEF1D NKG7 MMP9 LAT CD3D GSTM2 CD19
MLC91_86_LYM301 MLC94_78_LYM038 MLC91_17_LYM413 MLC91_62_LYM309 MLC91_88_LYM299 MLC96_75_LYM216 MLC95_42_LYM094
BC64 25 8
TIMP1 CD6 CD2 APOE TRBC1 EGR1 CSF1R ITPKB ZAP70 S100A4 DGKA DUSP1 TCF7 FOS COL6A1 PRKCZ CST3 CLU FCGRT GSTM2 SLC2A3 TCIRG1 LAT CD3D CD3E
MLC96_82_LYM223 MLC94_78_LYM038 MLC96_35_LYM177 MLC95_69_LYM121 MLC95_62_LYM114 MLC96_49_LYM190 MLC94_70_LYM030 MLC95_42_LYM094
BC65 33 6
EIF3S9 IGHA2 IGHG1 SH3BP5 DEK IGLC2 SQRDL IL10RA BTG2 LOC388078 CDKN3 CD83 EGR1 SHMT2 PACAP BIK SLC2A5 BUB3 GNLY SPIB FLJ12895 IGL IGHM IGH TCL1A BCL2A1 LMO2 IMP-3 ITGAE MEF2B GSTP1 CSNK2B BCL3
MLC91_27_LYM427 MLC91_36_LYM401 MLC91_24_LYM424 MLC95_72_LYM124 MLC96_75_LYM216 MLC94_50_LYM004
BC66 22 9
E2IG5 SH3BP5 C10orf3 IMPDH2 PAICS TFRC MYC LDHA PCNA MCM5 MCM4 MCM2 TK1 HCK SHMT2 NME1 TCL1A MTHFD2 IRF4 RPA1 AICDA BZW2
MLC94_86_LYM044 MLC96_22_LYM164 MLC95_04_LYM058 MLC95_94_LYM145 MLC96_96_LYM237 MLC96_49_LYM190 MLC96_90_LYM231 MLC91_87_LYM300 MLC95_40_LYM093
BC67 11 18
TRBC1 TCIRG1 CD6 IL32 ZAP70 CD2 S100A4 LAT CST3 CD3D CD3E
MLC96_45_LYM186 MLC91_18_LYM415 MLC91_86_LYM301 MLC94_70_LYM030 MLC96_82_LYM223 MLC94_78_LYM038 MLC96_17_LYM159 MLC95_80_LYM132 MLC95_57_LYM109 MLC95_69_LYM121 MLC95_62_LYM114 MLC94_67_LYM027 MLC95_42_LYM094 MLC94_72_LYM032 MLC94_83_LYM041 MLC91_22_LYM422 MLC99_51_LYM241 MLC96_49_LYM190
BC68 15 13
RPS12 RPL5 RPS20 RPS21 FEZ1 CD22 RPL27 LOC388650 RPL21 RPS6 RPS3A RPS2 RPL13 RPLP0 MS4A1
MLC96_81_LYM222 MLC92_53_LYM248 MLC91_28_LYM428 MLC94_74_LYM034 MLC96_62_LYM203 MLC92_57_LYM252 MLC91_72_LYM316 MLC91_54_LYM325 MLC95_56_LYM108 MLC91_43_LYM411 MLC94_46_LYM009 MLC92_52_LYM247 MLC95_51_LYM103
BC69 21 9
STAT1 G1P2 SH2D1A IGLC2 GZMB SQRDL GBP2 GBP1 CCND2 MX2 IFITM1 TRIM22 MX1 OAS1 CD6 CD2 MNDA CXCL10 CXCL13 IGL CD3D
MLC96_04_LYM152 MLC95_23_LYM076 MLC92_38_LYM275 MLC96_31_LYM173 MLC94_90_LYM048 MLC94_67_LYM027 MLC91_22_LYM422 MLC99_51_LYM241 MLC95_55_LYM107
BC70 14 13
DNAJB9 PACAP FKBP11 IGHA2 GNLY LOC388078 IGHG1 PPIB TYROBP LOC440871 SSR4 IGKC IGHM IGH
MLC94_45_LYM008 MLC95_93_LYM125 MLC91_36_LYM401 MLC92_67_LYM262 MLC94_54_LYM014 MLC95_07_LYM061 MLC95_96_LYM147 MLC96_75_LYM216 MLC95_14_LYM068 MLC96_70_LYM211 MLC91_51_LYM318 MLC94_70_LYM030 MLC95_55_LYM107
BC71 26 7
RPS12 HMGN1 RPL5 GPR18 MAPK10 RNGTT MS4A1 DC12 RPL8 CD83 RPL21 C1QBP MYC LY86 TPT1 RPS20 RPS21 CD22 RPL10 RPL13 CR2 EEF1D LOC388650 RPS3A RPL27 MGC5306
MLC95_96_LYM147 MLC96_39_LYM181 MLC92_57_LYM252 MLC91_54_LYM325 MLC96_62_LYM203 MLC94_46_LYM009 MLC94_64_LYM024
BC72 15 12
HLA-DPB1 HLA-DRA CD83 HLA-DRB1 SMAD1 IGJ CUTL1 HLA-DQB1 HLA-DPA1 NEIL1 LY86 CD79B HLA-DQA1 VPREB3 HLA-DMA
MLC96_35_LYM177 MLC96_56_LYM197 MLC96_22_LYM164 MLC95_80_LYM132 MLC95_35_LYM088 MLC91_18_LYM415 MLC96_23_LYM165 MLC94_67_LYM027 MLC95_84_LYM136 MLC95_23_LYM076 MLC91_72_LYM316 MLC95_26_LYM079
BC73 10 18
RPS12 RPL5 RPS21 RPL27 LOC388650 RPL21 C1QBP RPS3A RPS2 MYC
MLC95_10_LYM064 MLC96_81_LYM222 MLC92_53_LYM248 MLC91_54_LYM325 MLC94_45_LYM008 MLC95_90_LYM142 MLC96_62_LYM203 MLC92_57_LYM252 MLC91_72_LYM316 MLC96_49_LYM190 MLC94_59_LYM019 MLC95_56_LYM108 MLC91_43_LYM411 MLC94_46_LYM009 MLC94_64_LYM024 MLC96_100_LYM245 MLC95_18_LYM072 MLC95_51_LYM103
BC74 15 12
TCL1A SH3BP5 RAC2 BIK DHRS9 CCND2 IL16 SPIB C13orf18 PTPRE HCK SQRDL BCL2A1 MAPKAPK2 BLNK
MLC95_10_LYM064 MLC91_34_LYM399 MLC95_23_LYM076 MLC92_94_LYM272 MLC95_72_LYM124 MLC94_92_LYM050 MLC95_04_LYM058 MLC91_18_LYM415 MLC91_66_LYM313 MLC91_35_LYM400 MLC94_72_LYM032 MLC95_40_LYM093
BC75 16 11
G1P2 MYC BTG3 ENTPD1 BCL2A1 IER5 IRF4 MX1 CFLAR HSPA1A CCR7 DUSP5 HCK LGALS1 EBI3 PMAIP1
MLC96_23_LYM165 MLC96_89_LYM230 MLC92_38_LYM275 MLC95_23_LYM076 MLC95_63_LYM115 MLC91_18_LYM415 MLC95_62_LYM114 MLC91_72_LYM316 MLC91_29_LYM429 MLC94_100_LYM057 MLC94_43_LYM006
BC76 10 17
PACAP LOC388078 IGHA2 IGHG1 IGHM CHAF1A IGLC2 IGL IGJ IGH
MLC91_55_LYM391 MLC94_96_LYM054 MLC91_86_LYM301 MLC92_42_LYM277 MLC94_51_LYM011 MLC95_82_LYM134 MLC91_81_LYM306 MLC91_24_LYM424 MLC91_74_LYM320 MLC91_28_LYM428 MLC96_82_LYM223 MLC94_44_LYM007 MLC94_59_LYM019 MLC92_38_LYM275 MLC91_75_LYM321 MLC95_55_LYM107 MLC95_51_LYM103
BC77 13 13
SEL1L PHACTR1 CX3CR1 SPP1 COL9A2 CD36 SIDT2 PFN2 COL1A2 MYCBP2 BRDG1 IFI44 ADAM28
MLC96_96_LYM237 MLC95_04_LYM058 MLC94_92_LYM050 MLC96_78_LYM219 MLC96_39_LYM181 MLC92_67_LYM262 MLC92_71_LYM266 MLC95_53_LYM105 MLC91_83_LYM308 MLC91_15_LYM431 MLC92_52_LYM247 MLC91_22_LYM422 MLC91_80_LYM305
BC78 24 7
HMGN1 EIF5 OAT TRA1 RRM2 MDH1 MAPKAPK2 HADHB HSPA9B HPRT1 CKLFSF6 PDHB TOP2A SEL1L GAPD NOLC1 SDBCAG84 COG5 RAP1B SRPK1 BNIP3 TCL1A KIAA0286 SPP1
MLC91_86_LYM301 MLC94_78_LYM038 MLC94_92_LYM050 MLC91_62_LYM309 MLC92_71_LYM266 MLC91_40_LYM408 MLC95_42_LYM094
BC79 28 6
RASGRP1 HMGN1 ST6GAL1 CD37 MAPK10 IGKC CD79B SWAP70 XBP1 YME1L1 MAP3K7 LOC440871 PDHB PACAP MRS2L SDBCAG84 COG5 RHOH LRMP SRPK1 IGJ STK17A TCL1A IRF4 KIAA0286 CDK6 BRDG1 HLA-DQA1
MLC95_52_LYM104 MLC92_94_LYM272 MLC91_62_LYM309 MLC94_67_LYM027 MLC96_87_LYM228 MLC91_40_LYM408
BC80 8 20
SEL1L YME1L1 SDBCAG84 COL9A2 COL1A2 SPP1 RNGTT PRKD3
MLC91_38_LYM404 MLC91_22_LYM422 MLC91_40_LYM408 MLC95_07_LYM061 MLC91_27_LYM427 MLC94_92_LYM050 MLC95_82_LYM134 MLC95_04_LYM058 MLC91_62_LYM309 MLC92_71_LYM266 MLC91_28_LYM428 MLC94_54_LYM014 MLC96_82_LYM223 MLC94_26_LYM001 MLC95_50_LYM102 MLC91_80_LYM305 MLC96_53_LYM194 MLC95_53_LYM105 MLC95_18_LYM072 MLC94_50_LYM004
BC81 31 5
PMAIP1 IGHA2 IGHG1 C13orf18 PRKAR2B IGLC2 LY86 SORL1 NCOA1 BTG2 LOC388078 CD83 VIL2 HIC BIK SPAP1 PASK SPIB IGL IGHM IGH SELL TCL1A IMP-3 KLRK1 PFN2 ATF5 MMD BCL6 ITGAE BCL2
MLC91_24_LYM424 MLC92_53_LYM248 MLC96_90_LYM231 MLC95_84_LYM136 MLC94_50_LYM004
BC82 14 11
RPS12 MYC RPL5 RPS21 CCT3 RPL27 LOC388650 C1QBP CD24 TCL1B LCK FUSIP1 DLEU1 IGJ
MLC94_45_LYM008 MLC92_53_LYM248 MLC91_54_LYM325 MLC95_62_LYM114 MLC95_48_LYM100 MLC94_59_LYM019 MLC95_56_LYM108 MLC94_46_LYM009 MLC94_64_LYM024 MLC95_18_LYM072 MLC96_62_LYM203
BC83 22 7
HDAC1 DMD DEK MYBL1 VPREB3 LY86 HLA-DRA CD83 EGR1 JUP ITPKB HLA-DQB1 STAG3 HLA-DRB1 SLC25A5 LRMP BNIP3 HLA-DQA1 MEF2B NEIL1 LCK HLA-DMA
MLC95_85_LYM137 MLC91_27_LYM427 MLC95_35_LYM088 MLC94_67_LYM027 MLC94_64_LYM024 MLC94_27_LYM002 MLC96_58_LYM199
BC84 14 11
CCNB1 CCT3 CKS1B MSH6 PARP1 MCM7 HADHSC MCM2 CKS2 GLO1 CDC2 WEE1 VPREB3 ILF2
MLC91_82_LYM307 MLC92_72_LYM267 MLC94_93_LYM051 MLC95_49_LYM101 MLC95_69_LYM121 MLC96_99_LYM244 MLC91_39_LYM407 MLC95_50_LYM102 MLC94_59_LYM019 MLC92_26_LYM286 MLC91_87_LYM300
BC85 15 10
CD74 CD53 HLA-DRA LMO2 RGS13 TRA CSF2RB ALDH2 LCK MEF2C SGK PTPRC CLU PLEK HLA-DQA1
MLC94_45_LYM008 MLC96_75_LYM216 MLC91_84_LYM303 MLC94_54_LYM014 MLC96_23_LYM165 MLC94_59_LYM019 MLC96_40_LYM182 MLC94_53_LYM013 MLC95_63_LYM115 MLC95_18_LYM072
BC86 16 9
RAFTLIN ZBED2 FN1 C3AR1 FBP1 SPARC CD36 MEF2C JUP MHC2TA ALDH2 FPR1 FAM38A SWAP70 DUSP1 COL4A2
MLC96_21_LYM163 MLC94_45_LYM008 MLC95_89_LYM141 MLC92_67_LYM262 MLC96_18_LYM160 MLC95_27_LYM080 MLC94_46_LYM009 MLC94_83_LYM041 MLC94_27_LYM002
BC87 13 11
DNAJB9 PACAP HSPA5 PRDX4 PPIB LOC440871 SSR4 COL4A2 TRA1 CXCL13 EBI2 IGKC XBP1
MLC92_53_LYM248 MLC96_04_LYM152 MLC95_64_LYM116 MLC95_07_LYM061 MLC95_93_LYM125 MLC91_84_LYM303 MLC96_86_LYM227 MLC96_24_LYM166 MLC95_14_LYM068 MLC91_51_LYM318 MLC95_55_LYM107
BC88 11 13
TCF7 CD2 BTG1 TRA CD6 TRBC1 SATB1 ZAP70 CD3E SLAMF1 CD3G
MLC96_45_LYM186 MLC92_72_LYM267 MLC96_70_LYM211 MLC96_06_LYM154 MLC94_85_LYM043 MLC96_31_LYM173 MLC95_69_LYM121 MLC96_96_LYM237 MLC92_26_LYM286 MLC91_29_LYM429 MLC94_83_LYM041 MLC91_75_LYM321 MLC95_67_LYM119
BC89 20 7
SDBCAG84 PACAP YME1L1 AK2 COL9A2 EIF5 KIAA0286 NOLA2 GGA1 PFN2 PRKD3 TRA1 RPA3 CDK6 CCT3 DLEU1 ILF2 PDHB MGC5306 CAD
MLC92_71_LYM266 MLC95_18_LYM072 MLC95_69_LYM121 MLC91_53_LYM323 MLC94_100_LYM057 MLC91_40_LYM408 MLC94_64_LYM024
BC90 17 8
CR2 LOC220594 LMO2 EGR1 ALDH2 IGJ MEF2C MYBL1 JUP ITPKB NEIL1 LRMP EVI2A BRDG1 HLA-DQA1 SLAMF1 LCK
MLC96_50_LYM191 MLC95_63_LYM115 MLC96_23_LYM165 MLC96_40_LYM182 MLC95_35_LYM088 MLC91_25_LYM425 MLC96_58_LYM199 MLC94_27_LYM002
BC91 27 5
PTDSS1 ST6GAL1 EEF1A1 MX1 UBE2L6 C13orf18 MDH1 CD79B XBP1 SRPK1 YME1L1 ETS1 PDHB STK17A RRAGD PACAP MRS2L COG5 PLEK IGJ BNIP3 IRF4 IRF8 CLEC2D KIAA0286 HLA-DQA1 BCL2
MLC95_52_LYM104 MLC94_96_LYM054 MLC91_40_LYM408 MLC91_62_LYM309 MLC96_87_LYM228
BC92 12 11
TCL1A ATIC TP53 PACAP LOC388078 IGHA2 IGHG1 HADHSC DLEU1 IGHM VPREB3 IGH
MLC96_81_LYM222 MLC96_42_LYM183 MLC94_45_LYM008 MLC91_74_LYM320 MLC95_50_LYM102 MLC94_59_LYM019 MLC91_43_LYM411 MLC91_25_LYM425 MLC96_70_LYM211 MLC95_18_LYM072 MLC96_100_LYM245
BC93 11 12
FCER1G APOE TIMP1 CCL18 GNLY TRRAP LAG3 TYROBP FBP1 FCGRT NKG7
MLC94_85_LYM043 MLC91_17_LYM413 MLC92_71_LYM266 MLC95_85_LYM137 MLC94_54_LYM014 MLC95_82_LYM134 MLC96_18_LYM160 MLC95_15_LYM069 MLC95_14_LYM068 MLC94_64_LYM024 MLC91_40_LYM408 MLC96_58_LYM199
BC94 13 10
TCF7 BTG1 DSIPI FYN TXNIP IGLC2 CXCR4 CCL21 CXCL13 IGL C7 CD3E CD3G
MLC92_72_LYM267 MLC96_06_LYM154 MLC94_52_LYM012 MLC96_31_LYM173 MLC95_69_LYM121 MLC92_26_LYM286 MLC91_25_LYM425 MLC94_100_LYM057 MLC96_70_LYM211 MLC96_54_LYM195
BC95 13 10
SORL1 PCDHGC3 DR1 LMO2 LY86 IGHG1 TCL1A LY64 IGHD RRM2 MYBL1 BCL6 IGH
MLC94_26_LYM001 MLC92_42_LYM277 MLC91_17_LYM413 MLC92_71_LYM266 MLC91_39_LYM407 MLC94_55_LYM015 MLC95_75_LYM127 MLC95_14_LYM068 MLC96_48_LYM189 MLC95_78_LYM130
BC96 13 10
SORL1 TCL1A DR1 LMO2 TOX PFN2 PCDHGC3 MAPK10 MYBL1 NEIL1 WEE1 BCL6 LY86
MLC94_26_LYM001 MLC96_04_LYM152 MLC96_56_LYM197 MLC92_71_LYM266 MLC95_07_LYM061 MLC91_39_LYM407 MLC95_75_LYM127 MLC94_70_LYM030 MLC96_93_LYM234 MLC95_78_LYM130
BC97 16 8
TCL1B ATIC IMP-3 CCT3 TACC3 COL9A2 DKFZp762E1312 C1QBP CD24 MCM7 C13orf18 KIAA1185 CSE1L MYC TOP2A CAD
MLC94_45_LYM008 MLC94_26_LYM001 MLC94_51_LYM011 MLC95_04_LYM058 MLC92_34_LYM294 MLC95_49_LYM101 MLC94_59_LYM019 MLC95_18_LYM072
BC98 16 8
SEL1L ADD3 RNGTT HMGN1 YME1L1 SDBCAG84 COL9A2 EIF5 TCL1A OAT SPP1 TRA1 MYC PDHB MGC5306 BNIP3
MLC94_92_LYM050 MLC91_62_LYM309 MLC92_71_LYM266 MLC95_18_LYM072 MLC94_64_LYM024 MLC91_40_LYM408 MLC96_53_LYM194 MLC94_50_LYM004
BC99 21 6
SIDT2 PHACTR1 IGLC2 BUB3 ATP2A3 CD47 CCND2 PFN2 ITGAE IL6 CD6 AKAP12 ZAP70 CD2 LAT KIAA1185 RNGTT IGL RNASET2 GSTM2 BCL2
MLC94_82_LYM040 MLC96_92_LYM233 MLC94_57_LYM017 MLC96_75_LYM216 MLC94_46_LYM009 MLC91_22_LYM422
BC100 21 6
TCL1A MYC BUB1 IGLC2 GZMB BCL2A1 RAN SCD CCND2 C1QBP IRF4 STK38L PTPRE UBE2S GLRX GLO1 CXCL10 LYN IGL LDHA POU2AF1
MLC95_23_LYM076 MLC92_38_LYM275 MLC95_04_LYM058 MLC91_88_LYM299 MLC96_82_LYM223 MLC94_53_LYM013
BC101 14 9
TCL1A ADD3 HMGN1 YME1L1 PRKACB SDBCAG84 EIF5 COG5 TRA1 CCR7 PDHB SRPK1 MGC5306 BNIP3
MLC91_86_LYM301 MLC94_92_LYM050 MLC91_40_LYM408 MLC91_62_LYM309 MLC92_71_LYM266 MLC95_95_LYM146 MLC94_64_LYM024 MLC91_99_LYM297 MLC95_18_LYM072
BC102 25 5
NFATC1 UGCG PMAIP1 CD1C CD72 VBP1 C10orf3 TFRC BLNK CBLB STAG2 SPAP1 CD24 SPIB MCM2 HCK SLA SMC6L1 IRF4 ARMCX6 CCND2 RPA1 IL7 AICDA BCL2
MLC96_23_LYM165 MLC95_40_LYM093 MLC95_27_LYM080 MLC96_49_LYM190 MLC95_57_LYM109
BC103 15 8
KIAA0226 TOX BCL2A1 RAFTLIN LMO2 CD40 RAB3-GAP150 SWAP70 CUTL1 MAPK10 MDH1 STAG3 LRMP ACTB LSP1
MLC91_56_LYM394 MLC94_75_LYM035 MLC95_80_LYM132 MLC92_67_LYM262 MLC94_67_LYM027 MLC95_95_LYM146 MLC94_83_LYM041 MLC95_53_LYM105
BC104 15 8
SELL SH3BP5 RAC2 DHRS9 PLEK BCL2A1 IL16 SPIB C13orf18 SPAP1 CXCL10 HCK LYN C7 UBE2S
MLC95_10_LYM064 MLC95_23_LYM076 MLC91_66_LYM313 MLC94_92_LYM050 MLC95_04_LYM058 MLC95_27_LYM080 MLC96_90_LYM231 MLC96_58_LYM199
BC105 13 9
CD52 CR2 CD1C BACH2 SPAP1 CD24 KIAA0220 RGS13 ADAM19 LY86 IGJ VPREB3 BTG2
MLC92_45_LYM238 MLC96_22_LYM164 MLC95_89_LYM141 MLC91_20_LYM419 MLC95_84_LYM136 MLC96_71_LYM212 MLC96_57_LYM198 MLC96_93_LYM234 MLC91_83_LYM308
BC106 23 5
SNX2 TOX HMGN1 EIF5 MAPK10 MYBL1 MAPKAPK2 SORL1 FAS DNMT1 SGK TNFRSF7 TCF3 STAG3 SMAD1 MCM4 DKFZp761I2123 POU2AF1 KLRK1 SLC2A5 GRB2 RHOH BCL6
MLC95_92_LYM144 MLC96_21_LYM163 MLC96_56_LYM197 MLC96_40_LYM182 MLC95_75_LYM127
BC107 19 6
UGCG BIK DHRS9 ZNFN1A1 FPR1 SLA CCND2 RPS6 IMPDH2 IRF4 IL7 MCM4 HCK MYC POU2AF1 BCL2A1 MAPKAPK2 BTK BLNK
MLC95_92_LYM144 MLC95_26_LYM079 MLC91_79_LYM304 MLC96_49_LYM190 MLC94_53_LYM013 MLC95_40_LYM093
BC108 19 6
HMMR GAPD GPI PACAP POU2AF1 C7orf19 AK2 NOLC1 CENPA RBBP4 PAICS GRB2 CHAF1A RRM2 DHX15 CS LRMP MCM4 TFDP1
MLC91_38_LYM404 MLC95_05_LYM059 MLC94_55_LYM015 MLC96_24_LYM166 MLC91_87_LYM300 MLC96_54_LYM195
BC109 16 7
CCNB1 TACC3 BUB1 LOC388078 IGHA2 RPS21 IGHG1 CENPA LOC440871 CSE1L CCL21 CLU IGKC XBP1 IGHM IGH
MLC94_45_LYM008 MLC92_53_LYM248 MLC94_51_LYM011 MLC94_78_LYM038 MLC92_34_LYM294 MLC94_70_LYM030 MLC96_53_LYM194
BC110 16 7
TNFSF13 PECAM1 MGLL IGF2R CD63 CREG1 CCL5 CXCL9 CD97 HLA-A HLA-G PTPRE B2M SPP1 HLA-B FTH1
MLC96_81_LYM222 MLC94_93_LYM051 MLC96_48_LYM189 MLC95_50_LYM102 MLC95_56_LYM108 MLC96_53_LYM194 MLC91_10_LYM439
BC111 11 10
CCND2 CD1C DHRS9 IRF4 NOLA2 SMC6L1 MCM2 MMD AICDA KIAA1212 BCL2
MLC91_55_LYM391 MLC94_45_LYM008 MLC91_40_LYM408 MLC96_23_LYM165 MLC95_27_LYM080 MLC96_49_LYM190 MLC96_62_LYM203 MLC91_79_LYM304 MLC95_40_LYM093 MLC95_47_LYM099
BC112 12 9
CR2 CD1C DHRS9 FAS HOXC4 SPAP1 TTN ISG20 CLU CXCL13 EBI3 CD48
MLC96_45_LYM186 MLC91_82_LYM307 MLC92_42_LYM277 MLC94_92_LYM050 MLC92_45_LYM238 MLC95_26_LYM079 MLC91_39_LYM407 MLC95_30_LYM083 MLC91_29_LYM429
BC113 12 9
NFATC1 TCL1A IRF4 IGHA2 LOC388078 PTDSS1 IGHG1 C13orf18 CCR7 BLNK IGHM IGH
MLC92_25_LYM285 MLC91_20_LYM419 MLC91_18_LYM415 MLC94_57_LYM017 MLC96_71_LYM212 MLC96_87_LYM228 MLC91_28_LYM428 MLC95_78_LYM130 MLC91_75_LYM321
BC114 18 6
YWHAZ CD53 HLA-DRA RGS13 RAD21 CSTB FAS LMO2 EIF5 HIF1A RAP1B B2M DEK PTPRC CXCL10 STK17A PLEK SGK
MLC94_78_LYM038 MLC94_59_LYM019 MLC96_75_LYM216 MLC94_70_LYM030 MLC95_18_LYM072 MLC95_42_LYM094
BC115 12 9
IGL KLRK1 IGHG1 CD36 NKTR IGHD COL4A2 IGLC2 MAPK10 DKFZp761I2123 NICAL IGH
MLC91_82_LYM307 MLC92_72_LYM267 MLC94_26_LYM001 MLC92_34_LYM294 MLC94_74_LYM034 MLC95_48_LYM100 MLC91_35_LYM400 MLC91_22_LYM422 MLC91_75_LYM321
BC116 15 7
TCL1B G1P2 ATIC IRF4 CCL18 CCT3 TCL1A IL16 CD24 SPAP1 SP110 DLEU1 MX1 EBI2 ITGAE
MLC94_45_LYM008 MLC94_26_LYM001 MLC95_04_LYM058 MLC95_89_LYM141 MLC95_48_LYM100 MLC91_72_LYM316 MLC91_54_LYM325
BC117 15 7
GSPT1 BIK FN1 POU2AF1 DR1 GNB1 MCM4 POSTN GRB2 KIF11 RGS13 FAM38A LRMP BCL6 NME1
MLC96_21_LYM163 MLC95_39_LYM092 MLC96_06_LYM154 MLC95_85_LYM137 MLC96_48_LYM189 MLC96_24_LYM166 MLC96_54_LYM195
BC118 9 11
TCL1B TCL1A ATIC RPL5 BUB3 RPS21 CD47 LOC388650 DLEU1
MLC94_45_LYM008 MLC95_72_LYM124 MLC94_82_LYM040 MLC91_84_LYM303 MLC94_70_LYM030 MLC95_48_LYM100 MLC91_72_LYM316 MLC94_59_LYM019 MLC91_43_LYM411 MLC94_46_LYM009 MLC95_18_LYM072
BC119 7 14
MX2 IGHG1 HOXC4 IGHD IGLC2 IGL IGH
MLC91_82_LYM307 MLC95_39_LYM092 MLC91_86_LYM301 MLC96_04_LYM152 MLC95_23_LYM076 MLC92_25_LYM285 MLC94_57_LYM017 MLC91_39_LYM407 MLC96_48_LYM189 MLC95_56_LYM108 MLC94_83_LYM041 MLC91_22_LYM422 MLC94_66_LYM026 MLC95_42_LYM094
BC120 12 8
CD52 RAFTLIN RASGRP2 ITK ATP2A3 BACH2 ALOX5 GPR18 JUP LY64 CD22 CD83
MLC91_51_LYM318 MLC91_88_LYM299 MLC95_82_LYM134 MLC92_57_LYM252 MLC95_15_LYM069 MLC96_57_LYM198 MLC91_99_LYM297 MLC91_76_LYM324
BC121 8 12
CR2 TCL1A ADD3 COG5 BRDG1 ALDH5A1 PDHB VPREB3
MLC95_10_LYM064 MLC95_92_LYM144 MLC94_78_LYM038 MLC96_17_LYM159 MLC91_62_LYM309 MLC92_71_LYM266 MLC91_20_LYM419 MLC94_90_LYM048 MLC91_29_LYM429 MLC96_87_LYM228 MLC94_64_LYM024 MLC91_40_LYM408
BC122 19 5
HMMR MAP4K1 IRF1 TNFRSF7 BIK CD72 POU2AF1 CD22 MAPK10 RGS1 FPR1 FLJ22457 LRMP CXCL13 BCL6 ZNFN1A1 PTPRC BTK RGS13
MLC94_54_LYM014 MLC96_83_LYM224 MLC95_39_LYM092 MLC95_92_LYM144 MLC95_26_LYM079
BC123 11 7
ATIC NME1 GZMB E2IG5 CKS2 GNLY CCND2 CYCS SOD1 HSPCA NKG7
MLC94_45_LYM008 MLC92_72_LYM267 MLC95_04_LYM058 MLC91_84_LYM303 MLC94_72_LYM032 MLC94_66_LYM026 MLC99_51_LYM241
BC124 11 7
BTG3 SCD FAS CCND2 ID2 CFLAR HSPA1A PTP4A1 CCR7 DUSP5 GBP2
MLC96_45_LYM186 MLC96_21_LYM163 MLC95_23_LYM076 MLC92_38_LYM275 MLC95_63_LYM115 MLC91_18_LYM415 MLC91_25_LYM425
BC125 12 6
CD53 HLA-DRA RGS13 RAB31 CSTB SGK STK38L B2M PTPRC CXCL13 PLEK BANK1
MLC94_78_LYM038 MLC96_24_LYM166 MLC94_59_LYM019 MLC96_75_LYM216 MLC95_18_LYM072 MLC95_55_LYM107
BC126 5 14
MEF2B PMS2L3 PMS2L5 PMS2L1 PMS2L11
MLC96_04_LYM152 MLC92_42_LYM277 MLC96_40_LYM182 MLC94_82_LYM040 MLC95_80_LYM132 MLC91_62_LYM309 MLC94_93_LYM051 MLC96_18_LYM160 MLC95_30_LYM083 MLC94_70_LYM030 MLC91_24_LYM424 MLC94_64_LYM024 MLC95_78_LYM130 MLC95_55_LYM107
BC127 6 8
TCL1A GZMB GNLY USP7 LOC440871 IGKC
MLC94_45_LYM008 MLC91_81_LYM306 MLC91_17_LYM413 MLC92_45_LYM238 MLC92_67_LYM262 MLC91_24_LYM424 MLC95_30_LYM083 MLC91_21_LYM421
