# Supplementary material for: DeBi: Discovering Differentially Expressed Biclusters using a Frequent Itemset Approach
Source: Algorithms Mol Biol. 2011 Jun 23;6:18. doi: 10.1186/1748-7188-6-18 (PMC3152888; doi:10.1186/1748-7188-6-18)
Supplement: Additional file 4 — DeBi, ISA, OPSM, SAMBA, QUBIC biclustering results and GO term, TFBS enrichment analysis of the genes on DLBCL data. [file 1748-7188-6-18-S4.ZIP › file4_dlblc/dlblc.enrichment.results.txt]

	DeBi	OPSM	ISA	SAMBA	QUBIC
GeneNum	583	610	382	529	214
SampleNum	179	41	147	179	128
pval<5%	0.881889764	0.75	0.612244898	0.8046875	0.56
pval<1%	0.881889764	0.75	0.612244898	0.8046875	0.56
pval<0.5%	0.881889764	0.75	0.612244898	0.8046875	0.56
pval<0.1%	0.881889764	0.75	0.612244898	0.8046875	0.56
pval<0.001%	0.716535433	0.666666667	0.387755102	0.6875	0.49
tf.pval<5%	0.251968504	0.416666667	0.102040816	0.1015625	0.1
tf.pval<1%	0.251968504	0.416666667	0.102040816	0.1015625	0.1
tf.pval<0.5%	0.251968504	0.416666667	0.102040816	0.1015625	0.1
tf.pval<0.1%	0.244094488	0.416666667	0.102040816	0.1015625	0.1
tf.pval<0.001%	0.118110236	0.333333333	0.081632653	0.0390625	0.02
