# Supplementary material for: DeBi: Discovering Differentially Expressed Biclusters using a Frequent Itemset Approach
Source: Algorithms Mol Biol. 2011 Jun 23;6:18. doi: 10.1186/1748-7188-6-18 (PMC3152888; doi:10.1186/1748-7188-6-18)
Supplement: Additional file 4 — DeBi, ISA, OPSM, SAMBA, QUBIC biclustering results and GO term, TFBS enrichment analysis of the genes on DLBCL data. [file 1748-7188-6-18-S4.ZIP › file4_dlblc/enrichment/debi/debi.go.down.txt]

Set	Enriched Set	Enriched Value	Pvalue	Set Hits	Set Size	Set Hits (%)	Total Hits	Total Size	Total Hits (%)
1	response to stress	1	9.04E-09	17	81	20.99	761	19846	3.84
1	defense response	1	1.12E-15	20	81	24.70	450	19846	2.27
1	inflammatory response	1	5.04E-10	12	81	14.82	255	19846	1.29
1	cell motility	1	1.02E-08	12	81	14.82	333	19846	1.68
1	response to chemical stimulus	1	3.48E-10	14	81	17.29	376	19846	1.90
1	behavior	1	3.47E-08	11	81	13.59	298	19846	1.51
1	death	1	2.07E-09	16	81	19.76	598	19846	3.02
1	regulation of apoptosis	1	3.85E-05	9	81	11.12	403	19846	2.04
1	positive regulation of biological process	1	7.88E-07	16	81	19.76	920	19846	4.64
1	positive regulation of cellular process	1	4.35E-05	12	81	14.82	739	19846	3.73
1	induction of apoptosis	1	4.92E-05	6	81	7.41	160	19846	0.81
1	cell adhesion	1	1.43E-04	10	81	12.35	591	19846	2.98
1	protein-tyrosine kinase activity	1	2.45E-04	5	81	6.18	137	19846	0.70
1	peptidyl-amino acid modification	1	3.00E-05	5	81	6.18	88	19846	0.45
1	peptidyl-tyrosine modification	1	1.49E-06	5	81	6.18	48	19846	0.25
1	cell proliferation	1	1.87E-04	10	81	12.35	611	19846	3.08
1	receptor binding	1	2.27E-04	10	81	12.35	626	19846	3.16
1	transmembrane receptor activity	1	6.95E-08	18	81	22.23	987	19846	4.98
1	receptor complex	1	1.13E-05	5	81	6.18	72	19846	0.37
1	immune system process	1	1.66E-37	41	81	50.62	721	19846	3.64
1	response to other organism	1	1.89E-08	10	81	12.35	217	19846	1.10
1	response to biotic stimulus	1	1.19E-09	12	81	14.82	275	19846	1.39
1	immune response	1	2.11E-37	38	81	46.92	559	19846	2.82
1	locomotory behavior	1	5.06E-08	9	81	11.12	180	19846	0.91
1	extracellular space	1	9.46E-05	9	81	11.12	453	19846	2.29
1	cellular defense response	1	9.29E-09	7	81	8.65	66	19846	0.34
1	protein kinase cascade	1	2.11E-04	7	81	8.65	297	19846	1.50
1	endosome	1	3.54E-04	4	81	4.94	82	19846	0.42
1	G-protein-coupled receptor binding	1	6.81E-06	5	81	6.18	65	19846	0.33
1	cell activation	1	7.84E-05	6	81	7.41	174	19846	0.88
1	oxygen and reactive oxygen species metabolic process	1	2.15E-04	4	81	4.94	72	19846	0.37
1	response to oxidative stress	1	6.48E-05	4	81	4.94	53	19846	0.27
1	cytokine activity	1	2.36E-04	6	81	7.41	213	19846	1.08
1	immunological synapse	1	5.89E-07	4	81	4.94	17	19846	0.09
1	T cell activation	1	1.21E-06	6	81	7.41	84	19846	0.43
1	taxis	1	4.11E-09	9	81	11.12	135	19846	0.69
1	antigen processing and presentation	1	1.79E-11	8	81	9.88	48	19846	0.25
1	antigen processing and presentation of peptide antigen via MHC class I	1	3.47E-12	6	81	7.41	12	19846	0.07
1	antigen processing and presentation of peptide antigen	1	7.01E-13	7	81	8.65	19	19846	0.10
1	MHC protein complex	1	3.52E-11	7	81	8.65	31	19846	0.16
1	MHC class I protein complex	1	9.07E-14	7	81	8.65	15	19846	0.08
1	response to virus	1	5.24E-07	6	81	7.41	73	19846	0.37
1	chemokine activity	1	1.34E-06	5	81	6.18	47	19846	0.24
1	T cell proliferation	1	3.58E-04	3	81	3.71	34	19846	0.18
1	MHC class I receptor activity	1	1.25E-09	5	81	6.18	13	19846	0.07
2	cytokine binding	1	1.49E-07	6	60	10	80	19846	0.41
2	defense response	1	9.08E-08	11	60	18.34	450	19846	2.27
2	inflammatory response	1	1.19E-04	6	60	10	255	19846	1.29
2	cell motility	1	6.33E-05	7	60	11.67	333	19846	1.68
2	death	1	1.52E-06	11	60	18.34	598	19846	3.02
2	regulation of apoptosis	1	2.07E-04	7	60	11.67	403	19846	2.04
2	positive regulation of biological process	1	1.64E-05	12	60	20	920	19846	4.64
2	phosphorylation	1	2.53E-04	8	60	13.34	555	19846	2.80
2	peptidyl-amino acid modification	1	6.89E-06	5	60	8.34	88	19846	0.45
2	peptidyl-tyrosine modification	1	3.30E-07	5	60	8.34	48	19846	0.25
2	regulation of multicellular organismal process	1	9.33E-05	6	60	10	244	19846	1.23
2	transmembrane receptor activity	1	4.27E-11	19	60	31.67	987	19846	4.98
2	myeloid cell differentiation	1	7.81E-05	4	60	6.67	75	19846	0.38
2	hemopoiesis	1	4.81E-07	7	60	11.67	158	19846	0.80
2	immune system process	1	5.24E-32	33	60	55	721	19846	3.64
2	cell surface	1	3.31E-04	4	60	6.67	109	19846	0.55
2	response to other organism	1	4.88E-05	6	60	10	217	19846	1.10
2	response to biotic stimulus	1	1.79E-04	6	60	10	275	19846	1.39
2	immune response	1	7.75E-31	30	60	50	559	19846	2.82
2	protein kinase cascade	1	2.53E-07	9	60	15	297	19846	1.50
2	cell activation	1	9.21E-07	7	60	11.67	174	19846	0.88
2	I-kappaB kinase/NF-kappaB cascade	1	2.57E-04	4	60	6.67	102	19846	0.52
2	leukocyte differentiation	1	9.03E-06	5	60	8.34	93	19846	0.47
2	T cell activation	1	5.48E-06	5	60	8.34	84	19846	0.43
2	T cell differentiation	1	2.06E-04	3	60	5	38	19846	0.20
2	antigen processing and presentation	1	4.63E-25	14	60	23.34	48	19846	0.25
2	antigen processing and presentation of peptide antigen via MHC class I	1	5.38E-13	6	60	10	12	19846	0.07
2	antigen processing and presentation of peptide antigen	1	3.16E-16	8	60	13.34	19	19846	0.10
2	MHC protein complex	1	8.64E-26	13	60	21.67	31	19846	0.16
2	MHC class I protein complex	1	2.89E-12	6	60	10	15	19846	0.08
2	regulation of cell activation	1	9.41E-07	5	60	8.34	59	19846	0.30
2	regulation of T cell activation	1	3.41E-04	3	60	5	45	19846	0.23
2	regulation of phosphorylation	1	3.41E-04	3	60	5	45	19846	0.23
2	immune effector process	1	3.80E-06	5	60	8.34	78	19846	0.40
2	regulation of amino acid metabolic process	1	1.90E-04	3	60	5	37	19846	0.19
2	response to virus	1	7.03E-05	4	60	6.67	73	19846	0.37
2	leukocyte mediated immunity	1	3.24E-05	4	60	6.67	60	19846	0.31
2	B cell mediated immunity	1	3.41E-04	3	60	5	45	19846	0.23
2	external side of plasma membrane	1	8.53E-06	4	60	6.67	43	19846	0.22
2	lymphocyte proliferation	1	3.64E-04	3	60	5	46	19846	0.24
2	T cell selection	1	7.35E-06	3	60	5	13	19846	0.07
2	positive T cell selection	1	5.22E-07	3	60	5	6	19846	0.04
2	thymic T cell selection	1	3.11E-06	3	60	5	10	19846	0.06
2	hematopoietin/interferon-class (D200-domain) cytokine receptor activity	1	1.44E-05	4	60	6.67	49	19846	0.25
2	MHC class I receptor activity	1	2.69E-10	5	60	8.34	13	19846	0.07
2	MHC class II protein complex	1	1.80E-14	7	60	11.67	16	19846	0.09
2	MHC class II receptor activity	1	2.45E-08	4	60	6.67	11	19846	0.06
3	response to stress	1	2.85E-05	11	64	17.19	761	19846	3.84
3	defense response	1	9.86E-12	15	64	23.44	450	19846	2.27
3	inflammatory response	1	8.47E-09	10	64	15.63	255	19846	1.29
3	cell motility	1	1.13E-05	8	64	12.50	333	19846	1.68
3	response to chemical stimulus	1	2.70E-05	8	64	12.50	376	19846	1.90
3	behavior	1	5.02E-06	8	64	12.50	298	19846	1.51
3	death	1	1.21E-04	9	64	14.07	598	19846	3.02
3	positive regulation of biological process	1	3.24E-05	12	64	18.75	920	19846	4.64
3	protein-tyrosine kinase activity	1	8.01E-05	5	64	7.82	137	19846	0.70
3	regulation of multicellular organismal process	1	8.47E-08	9	64	14.07	244	19846	1.23
3	receptor binding	1	2.96E-05	10	64	15.63	626	19846	3.16
3	transmembrane receptor activity	1	6.37E-08	16	64	25	987	19846	4.98
3	receptor complex	1	8.58E-05	4	64	6.25	72	19846	0.37
3	hemopoiesis	1	1.19E-05	6	64	9.38	158	19846	0.80
3	immune system process	1	3.98E-45	42	64	65.63	721	19846	3.64
3	cell surface	1	1.38E-06	6	64	9.38	109	19846	0.55
3	immune response	1	1.94E-44	39	64	60.94	559	19846	2.82
3	locomotory behavior	1	1.80E-06	7	64	10.94	180	19846	0.91
3	extracellular space	1	1.00E-04	8	64	12.50	453	19846	2.29
3	cellular defense response	1	2.28E-06	5	64	7.82	66	19846	0.34
3	positive regulation of multicellular organismal process	1	2.75E-07	6	64	9.38	83	19846	0.42
3	G-protein-coupled receptor binding	1	6.30E-08	6	64	9.38	65	19846	0.33
3	cell activation	1	4.53E-09	9	64	14.07	174	19846	0.88
3	regulation of immune response	1	1.62E-07	6	64	9.38	76	19846	0.39
3	cytokine activity	1	5.50E-06	7	64	10.94	213	19846	1.08
3	immunological synapse	1	1.79E-09	5	64	7.82	17	19846	0.09
3	leukocyte differentiation	1	5.42E-07	6	64	9.38	93	19846	0.47
3	lymphocyte differentiation	1	6.30E-08	6	64	9.38	65	19846	0.33
3	T cell activation	1	6.40E-12	9	64	14.07	84	19846	0.43
3	T cell differentiation	1	2.25E-09	6	64	9.38	38	19846	0.20
3	taxis	1	2.59E-07	7	64	10.94	135	19846	0.69
3	antigen processing and presentation	1	1.97E-22	13	64	20.32	48	19846	0.25
3	antigen processing and presentation of peptide antigen via MHC class I	1	4.77E-08	4	64	6.25	12	19846	0.07
3	antigen processing and presentation of peptide antigen	1	2.32E-11	6	64	9.38	19	19846	0.10
3	MHC protein complex	1	5.70E-23	12	64	18.75	31	19846	0.16
3	MHC class I protein complex	1	8.71E-10	5	64	7.82	15	19846	0.08
3	regulation of cell activation	1	3.49E-08	6	64	9.38	59	19846	0.30
3	regulation of T cell activation	1	6.53E-09	6	64	9.38	45	19846	0.23
3	positive regulation of T cell activation	1	4.78E-06	4	64	6.25	35	19846	0.18
3	regulation of lymphocyte differentiation	1	1.74E-05	3	64	4.69	16	19846	0.09
3	regulation of T cell differentiation	1	6.89E-06	3	64	4.69	12	19846	0.07
3	activation of immune response	1	7.58E-07	5	64	7.82	53	19846	0.27
3	chemokine activity	1	8.57E-09	6	64	9.38	47	19846	0.24
3	external side of plasma membrane	1	1.10E-05	4	64	6.25	43	19846	0.22
3	antigen receptor-mediated signaling pathway	1	3.68E-07	4	64	6.25	19	19846	0.10
3	T cell receptor signaling pathway	1	9.61E-08	4	64	6.25	14	19846	0.08
3	T cell selection	1	6.88E-08	4	64	6.25	13	19846	0.07
3	T cell receptor complex	1	3.78E-06	3	64	4.69	10	19846	0.06
3	positive T cell selection	1	6.35E-07	3	64	4.69	6	19846	0.04
3	thymic T cell selection	1	2.04E-08	4	64	6.25	10	19846	0.06
3	MHC class I receptor activity	1	6.88E-08	4	64	6.25	13	19846	0.07
3	MHC class II protein complex	1	2.89E-14	7	64	10.94	16	19846	0.09
3	MHC class II receptor activity	1	3.19E-08	4	64	6.25	11	19846	0.06
4	cellular component assembly	1	8.98E-05	9	88	10.23	413	19846	2.09
4	enzyme binding	1	1.84E-04	6	88	6.82	187	19846	0.95
4	response to stress	1	2.95E-05	13	88	14.78	761	19846	3.84
4	macromolecule biosynthetic process	1	4.00E-06	12	88	13.64	533	19846	2.69
4	biosynthetic process	1	3.25E-08	19	88	21.60	961	19846	4.85
4	ATP binding	1	1.22E-07	18	88	20.46	937	19846	4.73
4	organic acid metabolic process	1	9.24E-06	10	88	11.37	392	19846	1.98
4	translation	1	2.85E-06	10	88	11.37	343	19846	1.73
4	catabolic process	1	8.76E-05	10	88	11.37	511	19846	2.58
4	identical protein binding	1	1.57E-05	8	88	9.10	251	19846	1.27
4	pyrophosphatase activity	1	2.27E-05	10	88	11.37	435	19846	2.20
4	alcohol metabolic process	1	1.06E-04	7	88	7.96	244	19846	1.23
4	response to endogenous stimulus	1	1.04E-05	8	88	9.10	237	19846	1.20
4	ATPase activity, coupled	1	2.65E-04	6	88	6.82	200	19846	1.01
4	envelope	1	1.03E-05	9	88	10.23	313	19846	1.58
4	DNA metabolic process	1	9.34E-13	19	88	21.60	516	19846	2.61
4	death	1	3.61E-07	14	88	15.91	598	19846	3.02
4	regulation of apoptosis	1	1.17E-05	10	88	11.37	403	19846	2.04
4	DNA repair	1	1.06E-05	7	88	7.96	170	19846	0.86
4	cell cycle	1	1.63E-08	16	88	18.19	633	19846	3.19
4	cell cycle phase	1	9.27E-07	9	88	10.23	233	19846	1.18
4	regulation of cell cycle	1	2.05E-05	10	88	11.37	430	19846	2.17
4	mitotic cell cycle	1	4.13E-06	8	88	9.10	209	19846	1.06
4	DNA replication	1	7.68E-10	10	88	11.37	143	19846	0.73
4	DNA-dependent DNA replication	1	1.37E-05	5	88	5.69	69	19846	0.35
4	oxidoreductase activity	1	3.78E-04	9	88	10.23	501	19846	2.53
4	cytosol	1	1.13E-09	14	88	15.91	377	19846	1.90
4	cytosolic part	1	7.35E-08	8	88	9.10	123	19846	0.62
4	kinase regulator activity	1	2.11E-04	4	88	4.55	66	19846	0.34
4	cell proliferation	1	7.09E-08	15	88	17.05	611	19846	3.08
4	nucleotide metabolic process	1	1.28E-04	6	88	6.82	175	19846	0.89
4	purine nucleotide metabolic process	1	2.80E-04	4	88	4.55	71	19846	0.36
4	coenzyme metabolic process	1	2.27E-04	5	88	5.69	124	19846	0.63
4	nuclear part	1	7.58E-06	13	88	14.78	669	19846	3.38
4	transcription factor binding	1	7.04E-05	8	88	9.10	310	19846	1.57
4	base-excision repair	1	2.28E-04	3	88	3.41	27	19846	0.14
4	macromolecule catabolic process	1	1.33E-05	9	88	10.23	323	19846	1.63
4	carbohydrate catabolic process	1	4.24E-05	5	88	5.69	87	19846	0.44
4	GTP binding	1	1.03E-04	7	88	7.96	243	19846	1.23
4	phosphoinositide-mediated signaling	1	3.82E-04	4	88	4.55	77	19846	0.39
4	ribosome	1	5.09E-05	6	88	6.82	148	19846	0.75
4	glucose metabolic process	1	5.84E-05	5	88	5.69	93	19846	0.47
4	hexose metabolic process	1	2.83E-04	5	88	5.69	130	19846	0.66
4	glycolysis	1	1.14E-06	5	88	5.69	42	19846	0.22
4	hexose catabolic process	1	7.48E-06	5	88	5.69	61	19846	0.31
4	chromosome	1	9.61E-07	9	88	10.23	234	19846	1.18
4	M phase	1	1.77E-05	7	88	7.96	184	19846	0.93
4	mitosis	1	3.17E-05	6	88	6.82	136	19846	0.69
4	cell division	1	4.46E-06	7	88	7.96	149	19846	0.76
4	DNA-dependent ATPase activity	1	1.70E-05	4	88	4.55	35	19846	0.18
4	ribonucleoprotein complex biogenesis and assembly	1	2.31E-06	7	88	7.96	135	19846	0.69
4	protein-RNA complex assembly	1	4.48E-05	5	88	5.69	88	19846	0.45
4	translational initiation	1	8.95E-05	4	88	4.55	53	19846	0.27
4	DNA replication initiation	1	1.22E-04	3	88	3.41	22	19846	0.12
4	cytosolic ribosome (sensu Eukaryota)	1	1.81E-05	5	88	5.69	73	19846	0.37
5	cellular localization	1	1.20E-04	10	73	13.70	645	19846	3.26
5	protein transport	1	6.89E-05	9	73	12.33	484	19846	2.44
5	cytokine binding	1	1.14E-05	5	73	6.85	80	19846	0.41
5	macromolecule biosynthetic process	1	5.16E-07	12	73	16.44	533	19846	2.69
5	biosynthetic process	1	9.06E-06	14	73	19.18	961	19846	4.85
5	translation	1	4.54E-06	9	73	12.33	343	19846	1.73
5	death	1	1.11E-05	11	73	15.07	598	19846	3.02
5	regulation of apoptosis	1	2.12E-06	10	73	13.70	403	19846	2.04
5	positive regulation of biological process	1	1.75E-07	16	73	21.92	920	19846	4.64
5	positive regulation of cellular process	1	1.48E-05	12	73	16.44	739	19846	3.73
5	cytosol	1	7.21E-05	8	73	10.96	377	19846	1.90
5	cytosolic part	1	9.04E-05	5	73	6.85	123	19846	0.62
5	cell proliferation	1	7.70E-05	10	73	13.70	611	19846	3.08
5	regulation of multicellular organismal process	1	3.18E-05	7	73	9.59	244	19846	1.23
5	transcription factor binding	1	1.43E-04	7	73	9.59	310	19846	1.57
5	hemopoiesis	1	2.54E-05	6	73	8.22	158	19846	0.80
5	immune system process	1	8.81E-12	19	73	26.03	721	19846	3.64
5	cell surface	1	1.50E-07	7	73	9.59	109	19846	0.55
5	regulation of cell proliferation	1	8.20E-05	8	73	10.96	384	19846	1.94
5	immune response	1	1.52E-10	16	73	21.92	559	19846	2.82
5	humoral immune response	1	1.39E-05	6	73	8.22	142	19846	0.72
5	base-excision repair	1	1.31E-04	3	73	4.11	27	19846	0.14
5	positive regulation of multicellular organismal process	1	2.49E-04	4	73	5.48	83	19846	0.42
5	endosome	1	2.37E-04	4	73	5.48	82	19846	0.42
5	cell activation	1	4.36E-05	6	73	8.22	174	19846	0.88
5	ribosome	1	2.15E-04	5	73	6.85	148	19846	0.75
5	regulation of immune response	1	8.84E-06	5	73	6.85	76	19846	0.39
5	I-kappaB kinase/NF-kappaB cascade	1	3.70E-05	5	73	6.85	102	19846	0.52
5	regulation of I-kappaB kinase/NF-kappaB cascade	1	1.60E-04	4	73	5.48	74	19846	0.38
5	protein heterodimerization activity	1	2.05E-04	4	73	5.48	79	19846	0.40
5	leukocyte differentiation	1	3.84E-04	4	73	5.48	93	19846	0.47
5	T cell activation	1	2.60E-04	4	73	5.48	84	19846	0.43
5	T cell differentiation	1	3.67E-04	3	73	4.11	38	19846	0.20
5	late endosome	1	3.74E-05	3	73	4.11	18	19846	0.10
5	regulation of cell activation	1	6.58E-05	4	73	5.48	59	19846	0.30
5	positive regulation of T cell activation	1	2.87E-04	3	73	4.11	35	19846	0.18
5	adaptive immune response	1	3.22E-06	5	73	6.85	62	19846	0.32
5	immune effector process	1	1.96E-04	4	73	5.48	78	19846	0.40
5	leukocyte mediated immunity	1	7.03E-05	4	73	5.48	60	19846	0.31
5	B cell mediated immunity	1	2.24E-05	4	73	5.48	45	19846	0.23
5	external side of plasma membrane	1	1.97E-10	7	73	9.59	43	19846	0.22
5	multivesicular body	1	4.75E-07	3	73	4.11	5	19846	0.03
5	hematopoietin/interferon-class (D200-domain) cytokine receptor activity	1	3.15E-05	4	73	5.48	49	19846	0.25
5	cytosolic ribosome (sensu Eukaryota)	1	7.24E-06	5	73	6.85	73	19846	0.37
5	cytosolic large ribosomal subunit (sensu Eukaryota)	1	3.97E-04	3	73	4.11	39	19846	0.20
6	response to stress	1	8.59E-05	10	60	16.67	761	19846	3.84
6	defense response	1	8.34E-09	12	60	20	450	19846	2.27
6	inflammatory response	1	1.15E-05	7	60	11.67	255	19846	1.29
6	response to chemical stimulus	1	1.80E-06	9	60	15	376	19846	1.90
6	behavior	1	2.76E-04	6	60	10	298	19846	1.51
6	death	1	1.52E-06	11	60	18.34	598	19846	3.02
6	positive regulation of biological process	1	3.99E-04	10	60	16.67	920	19846	4.64
6	cell adhesion	1	1.00E-05	10	60	16.67	591	19846	2.98
6	immune system process	1	3.59E-18	23	60	38.34	721	19846	3.64
6	immune response	1	1.04E-16	20	60	33.34	559	19846	2.82
6	locomotory behavior	1	2.12E-04	5	60	8.34	180	19846	0.91
6	cellular defense response	1	1.65E-06	5	60	8.34	66	19846	0.34
6	protein kinase cascade	1	2.71E-04	6	60	10	297	19846	1.50
6	G-protein-coupled receptor binding	1	4.45E-05	4	60	6.67	65	19846	0.33
6	I-kappaB kinase/NF-kappaB cascade	1	2.57E-04	4	60	6.67	102	19846	0.52
6	immunological synapse	1	1.73E-05	3	60	5	17	19846	0.09
6	taxis	1	5.47E-05	5	60	8.34	135	19846	0.69
6	chemokine activity	1	1.22E-05	4	60	6.67	47	19846	0.24
7	response to stress	1	3.94E-04	11	85	12.95	761	19846	3.84
7	biosynthetic process	1	5.42E-05	14	85	16.48	961	19846	4.85
7	ATP binding	1	1.88E-09	20	85	23.53	937	19846	4.73
7	catabolic process	1	1.78E-06	12	85	14.12	511	19846	2.58
7	protein dimerization activity	1	5.71E-05	7	85	8.24	229	19846	1.16
7	mitochondrion	1	2.86E-04	10	85	11.77	613	19846	3.09
7	protein homodimerization activity	1	1.36E-04	5	85	5.89	115	19846	0.58
7	identical protein binding	1	1.02E-04	7	85	8.24	251	19846	1.27
7	pyrophosphatase activity	1	2.46E-06	11	85	12.95	435	19846	2.20
7	response to endogenous stimulus	1	8.01E-06	8	85	9.42	237	19846	1.20
7	microtubule cytoskeleton	1	3.40E-04	6	85	7.06	217	19846	1.10
7	ATPase activity, coupled	1	2.19E-04	6	85	7.06	200	19846	1.01
7	envelope	1	7.75E-06	9	85	10.59	313	19846	1.58
7	DNA metabolic process	1	4.79E-13	19	85	22.36	516	19846	2.61
7	death	1	1.50E-06	13	85	15.30	598	19846	3.02
7	regulation of apoptosis	1	1.17E-06	11	85	12.95	403	19846	2.04
7	DNA repair	1	6.75E-07	8	85	9.42	170	19846	0.86
7	cell cycle	1	1.15E-16	24	85	28.24	633	19846	3.19
7	cell cycle phase	1	2.02E-11	13	85	15.30	233	19846	1.18
7	regulation of cell cycle	1	3.58E-11	16	85	18.83	430	19846	2.17
7	mitotic cell cycle	1	9.09E-11	12	85	14.12	209	19846	1.06
7	DNA replication	1	5.42E-10	10	85	11.77	143	19846	0.73
7	DNA-dependent DNA replication	1	4.99E-07	6	85	7.06	69	19846	0.35
7	interphase	1	2.32E-04	4	85	4.71	70	19846	0.36
7	induction of apoptosis by intracellular signals	1	2.56E-04	3	85	3.53	29	19846	0.15
7	oxidoreductase activity	1	9.40E-06	11	85	12.95	501	19846	2.53
7	cytosol	1	7.01E-08	12	85	14.12	377	19846	1.90
7	kinase regulator activity	1	1.84E-04	4	85	4.71	66	19846	0.34
7	organelle lumen	1	5.90E-05	10	85	11.77	505	19846	2.55
7	cell proliferation	1	7.34E-10	17	85	20	611	19846	3.08
7	nucleotide metabolic process	1	1.06E-04	6	85	7.06	175	19846	0.89
7	purine nucleotide metabolic process	1	1.33E-05	5	85	5.89	71	19846	0.36
7	ribonucleotide metabolic process	1	2.87E-04	4	85	4.71	74	19846	0.38
7	nuclear part	1	1.42E-07	15	85	17.65	669	19846	3.38
7	nuclear lumen	1	3.05E-04	8	85	9.42	398	19846	2.01
7	negative regulation of cellular process	1	2.31E-04	12	85	14.12	839	19846	4.23
7	nucleotide biosynthetic process	1	1.53E-04	5	85	5.89	118	19846	0.60
7	nucleolus	1	7.00E-05	5	85	5.89	100	19846	0.51
7	base-excision repair	1	5.10E-06	4	85	4.71	27	19846	0.14
7	macromolecule catabolic process	1	1.21E-06	10	85	11.77	323	19846	1.63
7	GTP binding	1	9.61E-06	8	85	9.42	243	19846	1.23
7	phosphoinositide-mediated signaling	1	3.34E-04	4	85	4.71	77	19846	0.39
7	spindle	1	6.21E-05	4	85	4.71	50	19846	0.26
7	heterocycle metabolic process	1	1.11E-04	4	85	4.71	58	19846	0.30
7	glycolysis	1	3.10E-05	4	85	4.71	42	19846	0.22
7	hexose catabolic process	1	1.36E-04	4	85	4.71	61	19846	0.31
7	cell redox homeostasis	1	3.13E-04	3	85	3.53	31	19846	0.16
7	chromosome	1	6.19E-08	10	85	11.77	234	19846	1.18
7	M phase	1	3.79E-10	11	85	12.95	184	19846	0.93
7	mitosis	1	3.31E-10	10	85	11.77	136	19846	0.69
7	cell division	1	3.90E-11	11	85	12.95	149	19846	0.76
7	nucleobase metabolic process	1	4.08E-05	3	85	3.53	16	19846	0.09
7	purine base metabolic process	1	2.62E-06	3	85	3.53	7	19846	0.04
7	chromatin	1	1.79E-04	5	85	5.89	122	19846	0.62
7	apoptotic nuclear changes	1	5.91E-05	3	85	3.53	18	19846	0.10
7	nuclear organization and biogenesis	1	2.06E-04	3	85	3.53	27	19846	0.14
7	cyclin-dependent protein kinase holoenzyme complex	1	1.50E-06	3	85	3.53	6	19846	0.04
7	DNA-dependent ATPase activity	1	1.48E-05	4	85	4.71	35	19846	0.18
7	spindle organization and biogenesis	1	1.10E-04	3	85	3.53	22	19846	0.12
7	ribonucleoprotein complex biogenesis and assembly	1	2.87E-04	5	85	5.89	135	19846	0.69
7	DNA replication initiation	1	1.10E-04	3	85	3.53	22	19846	0.12
7	disulfide oxidoreductase activity	1	3.13E-04	3	85	3.53	31	19846	0.16
8	cellular component assembly	1	2.81E-04	8	81	9.88	413	19846	2.09
8	cytokine binding	1	1.89E-05	5	81	6.18	80	19846	0.41
8	regulation of transcription from RNA polymerase II promoter	1	1.63E-04	8	81	9.88	381	19846	1.92
8	death	1	1.67E-08	15	81	18.52	598	19846	3.02
8	regulation of apoptosis	1	5.55E-06	10	81	12.35	403	19846	2.04
8	positive regulation of biological process	1	4.05E-06	15	81	18.52	920	19846	4.64
8	positive regulation of cellular process	1	1.57E-06	14	81	17.29	739	19846	3.73
8	oxidoreductase activity	1	2.02E-04	9	81	11.12	501	19846	2.53
8	cytosol	1	3.08E-06	10	81	12.35	377	19846	1.90
8	cell proliferation	1	1.08E-06	13	81	16.05	611	19846	3.08
8	negative regulation of apoptosis	1	8.10E-05	6	81	7.41	175	19846	0.89
8	myeloid cell differentiation	1	2.51E-04	4	81	4.94	75	19846	0.38
8	hemopoiesis	1	4.59E-05	6	81	7.41	158	19846	0.80
8	immune system process	1	7.62E-14	22	81	27.17	721	19846	3.64
8	regulation of myeloid cell differentiation	1	2.98E-04	3	81	3.71	32	19846	0.17
8	response to other organism	1	2.97E-05	7	81	8.65	217	19846	1.10
8	response to biotic stimulus	1	1.32E-04	7	81	8.65	275	19846	1.39
8	immune response	1	7.75E-13	19	81	23.46	559	19846	2.82
8	protein kinase cascade	1	2.86E-05	8	81	9.88	297	19846	1.50
8	anti-apoptosis	1	2.45E-04	5	81	6.18	137	19846	0.70
8	cell redox homeostasis	1	2.71E-04	3	81	3.71	31	19846	0.16
8	I-kappaB kinase/NF-kappaB cascade	1	6.11E-05	5	81	6.18	102	19846	0.52
8	regulation of I-kappaB kinase/NF-kappaB cascade	1	1.29E-05	5	81	6.18	74	19846	0.38
8	protein heterodimerization activity	1	3.07E-04	4	81	4.94	79	19846	0.40
8	leukocyte differentiation	1	3.92E-05	5	81	6.18	93	19846	0.47
8	antigen processing and presentation	1	9.32E-10	7	81	8.65	48	19846	0.25
8	antigen processing and presentation of peptide antigen	1	9.53E-07	4	81	4.94	19	19846	0.10
8	MHC protein complex	1	1.56E-07	5	81	6.18	31	19846	0.16
8	myeloid leukocyte differentiation	1	3.58E-04	3	81	3.71	34	19846	0.18
8	response to virus	1	2.26E-04	4	81	4.94	73	19846	0.37
8	ribonucleoprotein complex biogenesis and assembly	1	2.29E-04	5	81	6.18	135	19846	0.69
8	disulfide oxidoreductase activity	1	2.71E-04	3	81	3.71	31	19846	0.16
8	MHC class II protein complex	1	3.53E-05	3	81	3.71	16	19846	0.09
9	cytokine binding	1	3.79E-07	6	70	8.58	80	19846	0.41
9	growth factor binding	1	2.04E-06	5	70	7.15	59	19846	0.30
9	interleukin binding	1	6.84E-06	4	70	5.72	35	19846	0.18
9	defense response	1	5.16E-08	12	70	17.15	450	19846	2.27
9	inflammatory response	1	2.80E-04	6	70	8.58	255	19846	1.29
9	cell motility	1	1.70E-04	7	70	10	333	19846	1.68
9	vacuole	1	1.32E-04	5	70	7.15	139	19846	0.71
9	death	1	1.46E-07	13	70	18.58	598	19846	3.02
9	regulation of apoptosis	1	8.48E-05	8	70	11.43	403	19846	2.04
9	cell adhesion	1	2.23E-04	9	70	12.86	591	19846	2.98
9	transmembrane receptor activity	1	1.07E-10	20	70	28.58	987	19846	4.98
9	receptor complex	1	1.22E-04	4	70	5.72	72	19846	0.37
9	immune system process	1	6.13E-32	35	70	50	721	19846	3.64
9	cell surface	1	4.15E-05	5	70	7.15	109	19846	0.55
9	response to other organism	1	1.13E-05	7	70	10	217	19846	1.10
9	response to biotic stimulus	1	5.13E-07	9	70	12.86	275	19846	1.39
9	immune response	1	3.30E-31	32	70	45.72	559	19846	2.82
9	cellular defense response	1	3.57E-06	5	70	7.15	66	19846	0.34
9	endosome	1	2.02E-04	4	70	5.72	82	19846	0.42
9	cell activation	1	2.66E-06	7	70	10	174	19846	0.88
9	immunological synapse	1	2.76E-05	3	70	4.29	17	19846	0.09
9	leukocyte differentiation	1	3.27E-04	4	70	5.72	93	19846	0.47
9	lymphocyte differentiation	1	8.17E-05	4	70	5.72	65	19846	0.33
9	T cell activation	1	1.82E-08	7	70	10	84	19846	0.43
9	T cell differentiation	1	9.57E-06	4	70	5.72	38	19846	0.20
9	late endosome	1	3.30E-05	3	70	4.29	18	19846	0.10
9	antigen processing and presentation	1	5.08E-24	14	70	20	48	19846	0.25
9	antigen processing and presentation of peptide antigen via MHC class I	1	1.41E-12	6	70	8.58	12	19846	0.07
9	antigen processing and presentation of peptide antigen	1	1.16E-15	8	70	11.43	19	19846	0.10
9	MHC protein complex	1	7.87E-25	13	70	18.58	31	19846	0.16
9	MHC class I protein complex	1	7.55E-12	6	70	8.58	15	19846	0.08
9	regulation of cell activation	1	5.58E-05	4	70	5.72	59	19846	0.30
9	regulation of T cell activation	1	1.90E-05	4	70	5.72	45	19846	0.23
9	regulation of lymphocyte differentiation	1	2.28E-05	3	70	4.29	16	19846	0.09
9	regulation of T cell differentiation	1	9.04E-06	3	70	4.29	12	19846	0.07
9	external side of plasma membrane	1	4.10E-07	5	70	7.15	43	19846	0.22
9	T cell selection	1	1.17E-05	3	70	4.29	13	19846	0.07
9	positive T cell selection	1	8.34E-07	3	70	4.29	6	19846	0.04
9	thymic T cell selection	1	4.95E-06	3	70	4.29	10	19846	0.06
9	hematopoietin/interferon-class (D200-domain) cytokine receptor activity	1	2.67E-05	4	70	5.72	49	19846	0.25
9	MHC class I receptor activity	1	5.94E-10	5	70	7.15	13	19846	0.07
9	MHC class II protein complex	1	5.56E-14	7	70	10	16	19846	0.09
9	MHC class II receptor activity	1	4.60E-08	4	70	5.72	11	19846	0.06
10	response to stress	1	9.93E-05	10	61	16.40	761	19846	3.84
10	ATP binding	1	2.42E-11	19	61	31.15	937	19846	4.73
10	catabolic process	1	1.62E-04	8	61	13.12	511	19846	2.58
10	identical protein binding	1	1.16E-05	7	61	11.48	251	19846	1.27
10	pyrophosphatase activity	1	3.64E-04	7	61	11.48	435	19846	2.20
10	response to endogenous stimulus	1	6.27E-07	8	61	13.12	237	19846	1.20
10	ATPase activity, coupled	1	3.40E-05	6	61	9.84	200	19846	1.01
10	envelope	1	3.65E-08	10	61	16.40	313	19846	1.58
10	organelle inner membrane	1	2.01E-04	5	61	8.20	175	19846	0.89
10	DNA metabolic process	1	1.63E-13	17	61	27.87	516	19846	2.61
10	death	1	8.26E-05	9	61	14.76	598	19846	3.02
10	regulation of apoptosis	1	2.29E-04	7	61	11.48	403	19846	2.04
10	DNA repair	1	8.84E-07	7	61	11.48	170	19846	0.86
10	cell cycle	1	2.42E-14	19	61	31.15	633	19846	3.19
10	cell cycle phase	1	2.19E-09	10	61	16.40	233	19846	1.18
10	regulation of cell cycle	1	3.63E-11	14	61	22.96	430	19846	2.17
10	mitotic cell cycle	1	1.45E-08	9	61	14.76	209	19846	1.06
10	DNA replication	1	1.58E-14	12	61	19.68	143	19846	0.73
10	kinase activity	1	3.36E-04	8	61	13.12	569	19846	2.87
10	DNA-dependent DNA replication	1	6.76E-08	6	61	9.84	69	19846	0.35
10	interphase	1	6.36E-05	4	61	6.56	70	19846	0.36
10	cytosol	1	1.52E-04	7	61	11.48	377	19846	1.90
10	organelle lumen	1	2.93E-06	10	61	16.40	505	19846	2.55
10	cell proliferation	1	3.39E-10	15	61	24.60	611	19846	3.08
10	nucleotide metabolic process	1	1.60E-05	6	61	9.84	175	19846	0.89
10	purine nucleotide metabolic process	1	2.59E-06	5	61	8.20	71	19846	0.36
10	ribonucleotide metabolic process	1	7.91E-05	4	61	6.56	74	19846	0.38
10	nuclear part	1	1.15E-10	16	61	26.23	669	19846	3.38
10	nuclear lumen	1	3.31E-06	9	61	14.76	398	19846	2.01
10	nucleoplasm	1	3.25E-04	6	61	9.84	302	19846	1.53
10	chromatin binding	1	1.69E-04	4	61	6.56	90	19846	0.46
10	nucleotide biosynthetic process	1	3.11E-05	5	61	8.20	118	19846	0.60
10	nucleobase, nucleoside, nucleotide kinase activity	1	2.33E-04	3	61	4.92	39	19846	0.20
10	nucleolus	1	1.40E-05	5	61	8.20	100	19846	0.51
10	base-excision repair	1	7.67E-05	3	61	4.92	27	19846	0.14
10	nuclear envelope	1	1.69E-05	5	61	8.20	104	19846	0.53
10	macromolecule catabolic process	1	5.82E-05	7	61	11.48	323	19846	1.63
10	structure-specific DNA binding	1	3.70E-05	4	61	6.56	61	19846	0.31
10	glycolysis	1	2.91E-04	3	61	4.92	42	19846	0.22
10	chromosome	1	5.70E-07	8	61	13.12	234	19846	1.18
10	M phase	1	9.07E-08	8	61	13.12	184	19846	0.93
10	mitosis	1	1.95E-07	7	61	11.48	136	19846	0.69
10	cell division	1	7.39E-10	9	61	14.76	149	19846	0.76
10	cyclin-dependent protein kinase holoenzyme complex	1	5.49E-07	3	61	4.92	6	19846	0.04
10	DNA-dependent ATPase activity	1	3.94E-06	4	61	6.56	35	19846	0.18
10	isomerase activity	1	3.17E-04	4	61	6.56	106	19846	0.54
10	regulation of DNA metabolic process	1	1.69E-04	3	61	4.92	35	19846	0.18
10	single-stranded DNA binding	1	1.99E-04	3	61	4.92	37	19846	0.19
10	spindle organization and biogenesis	1	4.08E-05	3	61	4.92	22	19846	0.12
10	regulation of cyclin-dependent protein kinase activity	1	2.52E-04	3	61	4.92	40	19846	0.21
10	DNA replication initiation	1	4.08E-05	3	61	4.92	22	19846	0.12
11	response to stress	1	1.72E-04	10	65	15.39	761	19846	3.84
11	biosynthetic process	1	2.14E-06	14	65	21.54	961	19846	4.85
11	ATP binding	1	9.32E-12	20	65	30.77	937	19846	4.73
11	organic acid metabolic process	1	2.89E-04	7	65	10.77	392	19846	1.98
11	catabolic process	1	5.89E-06	10	65	15.39	511	19846	2.58
11	protein homodimerization activity	1	3.75E-05	5	65	7.70	115	19846	0.58
11	identical protein binding	1	1.59E-06	8	65	12.31	251	19846	1.27
11	aromatic compound metabolic process	1	1.82E-04	4	65	6.16	86	19846	0.44
11	response to endogenous stimulus	1	1.25E-04	6	65	9.24	237	19846	1.20
11	ATPase activity, coupled	1	4.89E-05	6	65	9.24	200	19846	1.01
11	envelope	1	7.92E-07	9	65	13.85	313	19846	1.58
11	organelle inner membrane	1	2.71E-04	5	65	7.70	175	19846	0.89
11	DNA metabolic process	1	6.94E-12	16	65	24.62	516	19846	2.61
11	death	1	1.37E-04	9	65	13.85	598	19846	3.02
11	regulation of apoptosis	1	3.41E-04	7	65	10.77	403	19846	2.04
11	DNA repair	1	1.97E-05	6	65	9.24	170	19846	0.86
11	cell cycle	1	1.33E-11	17	65	26.16	633	19846	3.19
11	cell cycle phase	1	4.17E-09	10	65	15.39	233	19846	1.18
11	regulation of cell cycle	1	1.14E-09	13	65	20	430	19846	2.17
11	mitotic cell cycle	1	2.57E-08	9	65	13.85	209	19846	1.06
11	DNA replication	1	1.18E-12	11	65	16.93	143	19846	0.73
11	DNA-dependent DNA replication	1	9.94E-08	6	65	9.24	69	19846	0.35
11	interphase	1	8.17E-05	4	65	6.16	70	19846	0.36
11	oxidoreductase activity	1	4.95E-06	10	65	15.39	501	19846	2.53
11	cytosol	1	3.66E-06	9	65	13.85	377	19846	1.90
11	cell proliferation	1	7.42E-08	13	65	20	611	19846	3.08
11	nucleotide metabolic process	1	1.02E-07	8	65	12.31	175	19846	0.89
11	purine nucleotide metabolic process	1	1.18E-07	6	65	9.24	71	19846	0.36
11	ribonucleotide metabolic process	1	4.36E-06	5	65	7.70	74	19846	0.38
11	nuclear part	1	1.53E-06	12	65	18.47	669	19846	3.38
11	nucleotide biosynthetic process	1	2.41E-06	6	65	9.24	118	19846	0.60
11	nucleoside monophosphate metabolic process	1	3.13E-05	3	65	4.62	19	19846	0.10
11	purine nucleoside monophosphate metabolic process	1	7.22E-06	3	65	4.62	12	19846	0.07
11	nucleobase, nucleoside, nucleotide kinase activity	1	2.82E-04	3	65	4.62	39	19846	0.20
11	base-excision repair	1	9.27E-05	3	65	4.62	27	19846	0.14
11	nuclear envelope	1	2.31E-05	5	65	7.70	104	19846	0.53
11	macromolecule catabolic process	1	1.02E-05	8	65	12.31	323	19846	1.63
11	carbohydrate catabolic process	1	1.90E-04	4	65	6.16	87	19846	0.44
11	glucose metabolic process	1	2.46E-04	4	65	6.16	93	19846	0.47
11	heterocycle metabolic process	1	3.89E-05	4	65	6.16	58	19846	0.30
11	glycolysis	1	1.07E-05	4	65	6.16	42	19846	0.22
11	hexose catabolic process	1	4.75E-05	4	65	6.16	61	19846	0.31
11	chromosome	1	9.38E-07	8	65	12.31	234	19846	1.18
11	M phase	1	1.51E-07	8	65	12.31	184	19846	0.93
11	mitosis	1	3.04E-07	7	65	10.77	136	19846	0.69
11	cell division	1	1.33E-09	9	65	13.85	149	19846	0.76
11	nucleobase metabolic process	1	1.82E-05	3	65	4.62	16	19846	0.09
11	purine base metabolic process	1	1.16E-06	3	65	4.62	7	19846	0.04
11	cyclin-dependent protein kinase holoenzyme complex	1	6.66E-07	3	65	4.62	6	19846	0.04
11	DNA-dependent ATPase activity	1	5.08E-06	4	65	6.16	35	19846	0.18
11	isomerase activity	1	4.05E-04	4	65	6.16	106	19846	0.54
11	regulation of DNA metabolic process	1	2.04E-04	3	65	4.62	35	19846	0.18
11	spindle organization and biogenesis	1	4.94E-05	3	65	4.62	22	19846	0.12
11	regulation of cyclin-dependent protein kinase activity	1	3.04E-04	3	65	4.62	40	19846	0.21
11	DNA replication initiation	1	4.94E-05	3	65	4.62	22	19846	0.12
12	membrane fraction	1	5.46E-05	4	8	50	606	19846	3.06
12	immune system process	1	5.93E-08	6	8	75	721	19846	3.64
12	immune response	1	9.09E-07	5	8	62.50	559	19846	2.82
12	antigen binding	1	6.47E-07	3	8	37.50	46	19846	0.24
13	extracellular region	1	1.26E-04	11	58	18.97	997	19846	5.03
13	response to stress	1	6.37E-05	10	58	17.25	761	19846	3.84
13	defense response	1	5.53E-09	12	58	20.69	450	19846	2.27
13	inflammatory response	1	9.15E-06	7	58	12.07	255	19846	1.29
13	cell motility	1	5.07E-05	7	58	12.07	333	19846	1.68
13	cell-cell signaling	1	3.04E-04	8	58	13.80	591	19846	2.98
13	response to chemical stimulus	1	1.29E-05	8	58	13.80	376	19846	1.90
13	behavior	1	2.29E-04	6	58	10.35	298	19846	1.51
13	death	1	1.26E-07	12	58	20.69	598	19846	3.02
13	regulation of apoptosis	1	1.66E-04	7	58	12.07	403	19846	2.04
13	positive regulation of biological process	1	1.14E-05	12	58	20.69	920	19846	4.64
13	positive regulation of cellular process	1	4.98E-05	10	58	17.25	739	19846	3.73
13	cell adhesion	1	3.04E-04	8	58	13.80	591	19846	2.98
13	extracellular region part	1	2.82E-06	11	58	18.97	661	19846	3.34
13	receptor binding	1	7.81E-05	9	58	15.52	626	19846	3.16
13	transmembrane receptor activity	1	2.29E-05	12	58	20.69	987	19846	4.98
13	immune system process	1	3.93E-31	32	58	55.18	721	19846	3.64
13	response to other organism	1	3.18E-06	7	58	12.07	217	19846	1.10
13	response to biotic stimulus	1	9.72E-08	9	58	15.52	275	19846	1.39
13	immune response	1	7.56E-30	29	58	50	559	19846	2.82
13	locomotory behavior	1	1.40E-05	6	58	10.35	180	19846	0.91
13	extracellular space	1	6.72E-08	11	58	18.97	453	19846	2.29
13	cellular defense response	1	1.39E-06	5	58	8.63	66	19846	0.34
13	protein kinase cascade	1	2.45E-05	7	58	12.07	297	19846	1.50
13	G-protein-coupled receptor binding	1	1.29E-06	5	58	8.63	65	19846	0.33
13	cell activation	1	7.28E-07	7	58	12.07	174	19846	0.88
13	I-kappaB kinase/NF-kappaB cascade	1	5.18E-07	6	58	10.35	102	19846	0.52
13	regulation of I-kappaB kinase/NF-kappaB cascade	1	6.49E-05	4	58	6.90	74	19846	0.38
13	cytokine activity	1	1.87E-07	8	58	13.80	213	19846	1.08
13	immunological synapse	1	1.52E-07	4	58	6.90	17	19846	0.09
13	leukocyte differentiation	1	1.58E-04	4	58	6.90	93	19846	0.47
13	lymphocyte differentiation	1	3.89E-05	4	58	6.90	65	19846	0.33
13	T cell activation	1	1.63E-07	6	58	10.35	84	19846	0.43
13	T cell differentiation	1	1.86E-04	3	58	5.18	38	19846	0.20
13	taxis	1	2.68E-06	6	58	10.35	135	19846	0.69
13	antigen processing and presentation	1	1.16E-05	4	58	6.90	48	19846	0.25
13	antigen processing and presentation of peptide antigen via MHC class I	1	3.19E-08	4	58	6.90	12	19846	0.07
13	antigen processing and presentation of peptide antigen	1	2.46E-07	4	58	6.90	19	19846	0.10
13	MHC protein complex	1	1.95E-06	4	58	6.90	31	19846	0.16
13	MHC class I protein complex	1	8.75E-08	4	58	6.90	15	19846	0.08
13	regulation of cell activation	1	2.65E-05	4	58	6.90	59	19846	0.30
13	regulation of T cell activation	1	8.95E-06	4	58	6.90	45	19846	0.23
13	response to virus	1	6.15E-05	4	58	6.90	73	19846	0.37
13	chemokine activity	1	2.50E-07	5	58	8.63	47	19846	0.24
13	MHC class I receptor activity	1	4.60E-08	4	58	6.90	13	19846	0.07
14	response to stress	1	4.66E-05	10	56	17.86	761	19846	3.84
14	defense response	1	4.28E-08	11	56	19.65	450	19846	2.27
14	death	1	7.37E-07	11	56	19.65	598	19846	3.02
14	positive regulation of biological process	1	2.23E-04	10	56	17.86	920	19846	4.64
14	cell adhesion	1	2.38E-04	8	56	14.29	591	19846	2.98
14	immune system process	1	5.63E-23	26	56	46.43	721	19846	3.64
14	response to other organism	1	3.28E-05	6	56	10.72	217	19846	1.10
14	response to biotic stimulus	1	9.80E-07	8	56	14.29	275	19846	1.39
14	immune response	1	7.18E-23	24	56	42.86	559	19846	2.82
14	cell activation	1	9.41E-06	6	56	10.72	174	19846	0.88
14	cytokine production	1	1.16E-04	4	56	7.15	89	19846	0.45
14	cytokine metabolic process	1	3.39E-05	4	56	7.15	65	19846	0.33
14	immunological synapse	1	1.41E-05	3	56	5.36	17	19846	0.09
14	T cell activation	1	1.31E-07	6	56	10.72	84	19846	0.43
14	T cell differentiation	1	1.67E-04	3	56	5.36	38	19846	0.20
14	antigen processing and presentation	1	1.01E-05	4	56	7.15	48	19846	0.25
14	antigen processing and presentation of peptide antigen via MHC class I	1	4.60E-06	3	56	5.36	12	19846	0.07
14	antigen processing and presentation of peptide antigen	1	2.00E-05	3	56	5.36	19	19846	0.10
14	MHC protein complex	1	1.69E-06	4	56	7.15	31	19846	0.16
14	MHC class I protein complex	1	7.58E-08	4	56	7.15	15	19846	0.08
14	regulation of T cell activation	1	2.78E-04	3	56	5.36	45	19846	0.23
14	MHC class I receptor activity	1	5.97E-06	3	56	5.36	13	19846	0.07
15	extracellular region	1	6.23E-06	12	51	23.53	997	19846	5.03
15	response to stress	1	1.99E-05	10	51	19.61	761	19846	3.84
15	defense response	1	7.67E-11	13	51	25.50	450	19846	2.27
15	inflammatory response	1	2.63E-07	8	51	15.69	255	19846	1.29
15	cell motility	1	2.16E-05	7	51	13.73	333	19846	1.68
15	response to chemical stimulus	1	4.31E-07	9	51	17.65	376	19846	1.90
15	behavior	1	8.55E-07	8	51	15.69	298	19846	1.51
15	death	1	2.47E-09	13	51	25.50	598	19846	3.02
15	regulation of apoptosis	1	8.00E-06	8	51	15.69	403	19846	2.04
15	positive regulation of biological process	1	3.88E-07	13	51	25.50	920	19846	4.64
15	positive regulation of cellular process	1	1.54E-05	10	51	19.61	739	19846	3.73
15	extracellular region part	1	5.84E-06	10	51	19.61	661	19846	3.34
15	transmembrane receptor activity	1	5.62E-06	12	51	23.53	987	19846	4.98
15	immune system process	1	8.95E-19	22	51	43.14	721	19846	3.64
15	response to other organism	1	1.90E-05	6	51	11.77	217	19846	1.10
15	response to biotic stimulus	1	4.67E-07	8	51	15.69	275	19846	1.39
15	immune response	1	5.44E-17	19	51	37.26	559	19846	2.82
15	locomotory behavior	1	3.71E-07	7	51	13.73	180	19846	0.91
15	extracellular space	1	1.92E-07	10	51	19.61	453	19846	2.29
15	cellular defense response	1	1.72E-08	6	51	11.77	66	19846	0.34
15	I-kappaB kinase/NF-kappaB cascade	1	1.37E-04	4	51	7.85	102	19846	0.52
15	cytokine activity	1	2.14E-04	5	51	9.81	213	19846	1.08
15	immunological synapse	1	1.06E-05	3	51	5.89	17	19846	0.09
15	taxis	1	5.20E-08	7	51	13.73	135	19846	0.69
15	antigen processing and presentation	1	2.55E-04	3	51	5.89	48	19846	0.25
15	antigen processing and presentation of peptide antigen	1	1.50E-05	3	51	5.89	19	19846	0.10
15	chemokine activity	1	2.39E-04	3	51	5.89	47	19846	0.24
16	response to stress	1	7.48E-05	9	48	18.75	761	19846	3.84
16	defense response	1	1.12E-06	9	48	18.75	450	19846	2.27
16	inflammatory response	1	2.50E-06	7	48	14.59	255	19846	1.29
16	response to chemical stimulus	1	2.78E-04	6	48	12.50	376	19846	1.90
16	cell adhesion	1	1.24E-07	11	48	22.92	591	19846	2.98
16	immune system process	1	7.17E-21	23	48	47.92	721	19846	3.64
16	response to other organism	1	1.33E-05	6	48	12.50	217	19846	1.10
16	response to biotic stimulus	1	2.87E-07	8	48	16.67	275	19846	1.39
16	immune response	1	5.68E-19	20	48	41.67	559	19846	2.82
16	locomotory behavior	1	7.25E-05	5	48	10.42	180	19846	0.91
16	extracellular space	1	1.01E-04	7	48	14.59	453	19846	2.29
16	G-protein-coupled receptor binding	1	1.83E-05	4	48	8.34	65	19846	0.33
16	cytokine activity	1	1.20E-05	6	48	12.50	213	19846	1.08
16	immunological synapse	1	8.82E-06	3	48	6.25	17	19846	0.09
16	taxis	1	1.83E-05	5	48	10.42	135	19846	0.69
16	antigen processing and presentation	1	2.13E-04	3	48	6.25	48	19846	0.25
16	antigen processing and presentation of peptide antigen via MHC class I	1	2.88E-06	3	48	6.25	12	19846	0.07
16	antigen processing and presentation of peptide antigen	1	1.25E-05	3	48	6.25	19	19846	0.10
16	MHC protein complex	1	5.69E-05	3	48	6.25	31	19846	0.16
16	MHC class I protein complex	1	5.92E-06	3	48	6.25	15	19846	0.08
16	chemokine activity	1	4.98E-06	4	48	8.34	47	19846	0.24
16	MHC class I receptor activity	1	3.73E-06	3	48	6.25	13	19846	0.07
17	intracellular transport	1	1.61E-04	8	62	12.91	502	19846	2.53
17	pyrophosphatase activity	1	5.99E-05	8	62	12.91	435	19846	2.20
17	regulation of transcription from RNA polymerase II promoter	1	2.34E-05	8	62	12.91	381	19846	1.92
17	transcription from RNA polymerase II promoter	1	3.03E-04	8	62	12.91	551	19846	2.78
17	translation regulator activity	1	8.57E-06	5	62	8.07	89	19846	0.45
17	death	1	2.74E-07	12	62	19.36	598	19846	3.02
17	regulation of apoptosis	1	4.20E-06	9	62	14.52	403	19846	2.04
17	positive regulation of biological process	1	4.21E-06	13	62	20.97	920	19846	4.64
17	positive regulation of cellular process	1	1.59E-05	11	62	17.75	739	19846	3.73
17	cell cycle	1	6.18E-08	13	62	20.97	633	19846	3.19
17	cell cycle phase	1	6.27E-07	8	62	12.91	233	19846	1.18
17	regulation of cell cycle	1	5.53E-05	8	62	12.91	430	19846	2.17
17	mitotic cell cycle	1	2.75E-07	8	62	12.91	209	19846	1.06
17	cytosol	1	2.17E-05	8	62	12.91	377	19846	1.90
17	cell proliferation	1	3.45E-07	12	62	19.36	611	19846	3.08
17	transcription factor binding	1	4.99E-05	7	62	11.30	310	19846	1.57
17	protein kinase cascade	1	3.25E-04	6	62	9.68	297	19846	1.50
17	nucleolus	1	2.71E-04	4	62	6.46	100	19846	0.51
17	macromolecule catabolic process	1	6.47E-05	7	62	11.30	323	19846	1.63
17	carbohydrate catabolic process	1	1.58E-04	4	62	6.46	87	19846	0.44
17	GTP binding	1	6.15E-08	9	62	14.52	243	19846	1.23
17	glucose metabolic process	1	2.05E-04	4	62	6.46	93	19846	0.47
17	glycolysis	1	8.84E-06	4	62	6.46	42	19846	0.22
17	hexose catabolic process	1	3.94E-05	4	62	6.46	61	19846	0.31
17	M phase	1	2.34E-05	6	62	9.68	184	19846	0.93
17	mitosis	1	4.16E-06	6	62	9.68	136	19846	0.69
17	cell division	1	7.04E-06	6	62	9.68	149	19846	0.76
17	GTPase activity	1	9.50E-06	6	62	9.68	157	19846	0.80
17	apoptotic nuclear changes	1	2.29E-05	3	62	4.84	18	19846	0.10
17	nuclear organization and biogenesis	1	8.05E-05	3	62	4.84	27	19846	0.14
17	chromosome segregation	1	2.84E-04	3	62	4.84	41	19846	0.21
17	ribonucleoprotein complex biogenesis and assembly	1	6.41E-05	5	62	8.07	135	19846	0.69
17	protein-RNA complex assembly	1	1.65E-04	4	62	6.46	88	19846	0.45
17	translation initiation factor activity	1	4.00E-04	3	62	4.84	46	19846	0.24
18	extracellular region	1	2.93E-06	11	40	27.50	997	19846	5.03
18	response to stress	1	1.60E-05	9	40	22.50	761	19846	3.84
18	defense response	1	9.22E-10	11	40	27.50	450	19846	2.27
18	inflammatory response	1	6.91E-07	7	40	17.50	255	19846	1.29
18	response to chemical stimulus	1	9.01E-06	7	40	17.50	376	19846	1.90
18	behavior	1	3.16E-04	5	40	12.50	298	19846	1.51
18	extracellular region part	1	5.39E-07	10	40	25	661	19846	3.34
18	proteinaceous extracellular matrix	1	5.89E-07	7	40	17.50	249	19846	1.26
18	extracellular matrix part	1	4.28E-05	4	40	10	97	19846	0.49
18	collagen binding	1	5.06E-06	3	40	7.50	17	19846	0.09
18	transmembrane receptor activity	1	2.66E-06	11	40	27.50	987	19846	4.98
18	receptor complex	1	4.11E-04	3	40	7.50	72	19846	0.37
18	immune system process	1	1.13E-14	17	40	42.50	721	19846	3.64
18	immune response	1	9.72E-14	15	40	37.50	559	19846	2.82
18	cellular defense response	1	2.10E-07	5	40	12.50	66	19846	0.34
18	taxis	1	1.55E-04	4	40	10	135	19846	0.69
18	antigen processing and presentation	1	4.60E-14	8	40	20	48	19846	0.25
18	antigen processing and presentation of peptide antigen via MHC class I	1	1.65E-06	3	40	7.50	12	19846	0.07
18	antigen processing and presentation of peptide antigen	1	7.19E-06	3	40	7.50	19	19846	0.10
18	MHC protein complex	1	9.85E-16	8	40	20	31	19846	0.16
18	MHC class I protein complex	1	1.90E-08	4	40	10	15	19846	0.08
18	MHC class II protein complex	1	2.53E-08	4	40	10	16	19846	0.09
19	response to stress	1	6.47E-05	8	37	21.63	761	19846	3.84
19	defense response	1	1.42E-06	8	37	21.63	450	19846	2.27
19	response to chemical stimulus	1	6.28E-05	6	37	16.22	376	19846	1.90
19	death	1	1.02E-04	7	37	18.92	598	19846	3.02
19	extracellular region part	1	1.90E-04	7	37	18.92	661	19846	3.34
19	proteinaceous extracellular matrix	1	9.38E-05	5	37	13.52	249	19846	1.26
19	extracellular matrix part	1	3.13E-05	4	37	10.82	97	19846	0.49
19	protein complex binding	1	3.39E-04	3	37	8.11	73	19846	0.37
19	transmembrane receptor activity	1	1.13E-06	11	37	29.73	987	19846	4.98
19	immune system process	1	2.24E-15	17	37	45.95	721	19846	3.64
19	immune response	1	5.67E-13	14	37	37.84	559	19846	2.82
19	cellular defense response	1	2.52E-04	3	37	8.11	66	19846	0.34
19	oxygen and reactive oxygen species metabolic process	1	9.61E-06	4	37	10.82	72	19846	0.37
19	response to oxidative stress	1	2.80E-06	4	37	10.82	53	19846	0.27
19	antigen processing and presentation	1	2.32E-14	8	37	21.63	48	19846	0.25
19	antigen processing and presentation of peptide antigen via MHC class I	1	1.30E-06	3	37	8.11	12	19846	0.07
19	antigen processing and presentation of peptide antigen	1	5.66E-06	3	37	8.11	19	19846	0.10
19	MHC protein complex	1	4.96E-16	8	37	21.63	31	19846	0.16
19	MHC class I protein complex	1	1.37E-08	4	37	10.82	15	19846	0.08
19	MHC class I receptor activity	1	1.68E-06	3	37	8.11	13	19846	0.07
19	MHC class II protein complex	1	1.83E-08	4	37	10.82	16	19846	0.09
19	MHC class II receptor activity	1	9.74E-07	3	37	8.11	11	19846	0.06
20	organelle membrane	1	3.47E-04	7	51	13.73	520	19846	2.63
20	biosynthetic process	1	4.28E-06	12	51	23.53	961	19846	4.85
20	ATP binding	1	4.77E-07	13	51	25.50	937	19846	4.73
20	catabolic process	1	5.38E-06	9	51	17.65	511	19846	2.58
20	alcohol metabolic process	1	3.99E-04	5	51	9.81	244	19846	1.23
20	response to endogenous stimulus	1	3.49E-04	5	51	9.81	237	19846	1.20
20	envelope	1	1.45E-05	7	51	13.73	313	19846	1.58
20	organelle inner membrane	1	8.52E-05	5	51	9.81	175	19846	0.89
20	DNA metabolic process	1	4.12E-10	13	51	25.50	516	19846	2.61
20	DNA repair	1	7.43E-05	5	51	9.81	170	19846	0.86
20	cell cycle	1	4.25E-10	14	51	27.46	633	19846	3.19
20	cell cycle phase	1	1.32E-07	8	51	15.69	233	19846	1.18
20	regulation of cell cycle	1	1.31E-06	9	51	17.65	430	19846	2.17
20	mitotic cell cycle	1	1.02E-06	7	51	13.73	209	19846	1.06
20	DNA replication	1	2.92E-09	8	51	15.69	143	19846	0.73
20	oxidoreductase activity	1	4.59E-06	9	51	17.65	501	19846	2.53
20	cytosol	1	4.91E-06	8	51	15.69	377	19846	1.90
20	cell proliferation	1	2.91E-06	10	51	19.61	611	19846	3.08
20	nucleotide metabolic process	1	3.07E-07	7	51	13.73	175	19846	0.89
20	purine nucleotide metabolic process	1	1.05E-06	5	51	9.81	71	19846	0.36
20	ribonucleotide metabolic process	1	3.90E-05	4	51	7.85	74	19846	0.38
20	coenzyme metabolic process	1	2.89E-04	4	51	7.85	124	19846	0.63
20	nuclear part	1	2.83E-04	8	51	15.69	669	19846	3.38
20	chromatin binding	1	8.40E-05	4	51	7.85	90	19846	0.46
20	nucleotide biosynthetic process	1	1.29E-05	5	51	9.81	118	19846	0.60
20	macromolecule catabolic process	1	1.56E-06	8	51	15.69	323	19846	1.63
20	carbohydrate catabolic process	1	7.36E-05	4	51	7.85	87	19846	0.44
20	spindle	1	2.88E-04	3	51	5.89	50	19846	0.26
20	glucose metabolic process	1	9.54E-05	4	51	7.85	93	19846	0.47
20	hexose metabolic process	1	3.46E-04	4	51	7.85	130	19846	0.66
20	glycolysis	1	4.03E-06	4	51	7.85	42	19846	0.22
20	hexose catabolic process	1	1.81E-05	4	51	7.85	61	19846	0.31
20	chromosome	1	1.36E-07	8	51	15.69	234	19846	1.18
20	M phase	1	4.31E-07	7	51	13.73	184	19846	0.93
20	mitosis	1	1.30E-06	6	51	11.77	136	19846	0.69
20	cell division	1	4.05E-09	8	51	15.69	149	19846	0.76
20	chromatin	1	2.72E-04	4	51	7.85	122	19846	0.62
20	DNA-dependent ATPase activity	1	9.87E-05	3	51	5.89	35	19846	0.18
20	isomerase activity	1	1.58E-04	4	51	7.85	106	19846	0.54
20	spindle organization and biogenesis	1	2.38E-05	3	51	5.89	22	19846	0.12
21	response to stress	1	1.40E-04	8	41	19.52	761	19846	3.84
21	defense response	1	1.94E-08	10	41	24.40	450	19846	2.27
21	inflammatory response	1	1.73E-04	5	41	12.20	255	19846	1.29
21	response to chemical stimulus	1	1.14E-04	6	41	14.64	376	19846	1.90
21	death	1	2.76E-07	10	41	24.40	598	19846	3.02
21	regulation of apoptosis	1	1.66E-04	6	41	14.64	403	19846	2.04
21	immune system process	1	3.45E-13	16	41	39.03	721	19846	3.64
21	response to other organism	1	5.21E-06	6	41	14.64	217	19846	1.10
21	response to biotic stimulus	1	7.89E-08	8	41	19.52	275	19846	1.39
21	immune response	1	1.49E-13	15	41	36.59	559	19846	2.82
21	cellular defense response	1	3.42E-04	3	41	7.32	66	19846	0.34
21	response to oxidative stress	1	1.78E-04	3	41	7.32	53	19846	0.27
21	response to virus	1	1.54E-05	4	41	9.76	73	19846	0.37
22	cytokine binding	1	7.67E-05	4	56	7.15	80	19846	0.41
22	response to stress	1	4.66E-05	10	56	17.86	761	19846	3.84
22	defense response	1	4.28E-08	11	56	19.65	450	19846	2.27
22	inflammatory response	1	8.04E-05	6	56	10.72	255	19846	1.29
22	cell motility	1	3.42E-04	6	56	10.72	333	19846	1.68
22	response to chemical stimulus	1	8.64E-05	7	56	12.50	376	19846	1.90
22	death	1	6.68E-11	15	56	26.79	598	19846	3.02
22	regulation of apoptosis	1	1.75E-06	9	56	16.08	403	19846	2.04
22	positive regulation of biological process	1	4.38E-05	11	56	19.65	920	19846	4.64
22	positive regulation of cellular process	1	2.07E-04	9	56	16.08	739	19846	3.73
22	peptidyl-tyrosine modification	1	3.36E-04	3	56	5.36	48	19846	0.25
22	negative regulation of cellular process	1	1.05E-04	10	56	17.86	839	19846	4.23
22	negative regulation of apoptosis	1	1.34E-04	5	56	8.93	175	19846	0.89
22	transmembrane receptor activity	1	2.71E-06	13	56	23.22	987	19846	4.98
22	immune system process	1	5.58E-19	23	56	41.08	721	19846	3.64
22	response to other organism	1	3.62E-04	5	56	8.93	217	19846	1.10
22	response to biotic stimulus	1	1.18E-05	7	56	12.50	275	19846	1.39
22	immune response	1	1.88E-21	23	56	41.08	559	19846	2.82
22	protein kinase cascade	1	1.85E-04	6	56	10.72	297	19846	1.50
22	anti-apoptosis	1	4.19E-05	5	56	8.93	137	19846	0.70
22	I-kappaB kinase/NF-kappaB cascade	1	4.19E-07	6	56	10.72	102	19846	0.52
22	regulation of I-kappaB kinase/NF-kappaB cascade	1	5.65E-05	4	56	7.15	74	19846	0.38
22	cytokine activity	1	3.32E-04	5	56	8.93	213	19846	1.08
22	antigen processing and presentation	1	1.01E-05	4	56	7.15	48	19846	0.25
22	antigen processing and presentation of peptide antigen via MHC class I	1	2.77E-08	4	56	7.15	12	19846	0.07
22	antigen processing and presentation of peptide antigen	1	2.13E-07	4	56	7.15	19	19846	0.10
22	MHC protein complex	1	1.69E-06	4	56	7.15	31	19846	0.16
22	MHC class I protein complex	1	7.58E-08	4	56	7.15	15	19846	0.08
22	hematopoietin/interferon-class (D200-domain) cytokine receptor activity	1	3.58E-04	3	56	5.36	49	19846	0.25
22	MHC class I receptor activity	1	3.99E-08	4	56	7.15	13	19846	0.07
23	cytokine binding	1	3.21E-07	5	36	13.89	80	19846	0.41
23	death	1	8.77E-07	9	36	25	598	19846	3.02
23	regulation of apoptosis	1	6.78E-06	7	36	19.45	403	19846	2.04
23	negative regulation of apoptosis	1	6.75E-07	6	36	16.67	175	19846	0.89
23	transmembrane receptor activity	1	3.17E-04	8	36	22.23	987	19846	4.98
23	immune system process	1	3.58E-05	8	36	22.23	721	19846	3.64
23	immune response	1	5.68E-06	8	36	22.23	559	19846	2.82
23	anti-apoptosis	1	1.59E-07	6	36	16.67	137	19846	0.70
23	I-kappaB kinase/NF-kappaB cascade	1	3.41E-05	4	36	11.12	102	19846	0.52
23	regulation of I-kappaB kinase/NF-kappaB cascade	1	3.25E-04	3	36	8.34	74	19846	0.38
23	hematopoietin/interferon-class (D200-domain) cytokine receptor activity	1	1.82E-06	4	36	11.12	49	19846	0.25
24	biosynthetic process	1	3.92E-04	8	38	21.06	961	19846	4.85
24	ATP binding	1	9.11E-07	11	38	28.95	937	19846	4.73
24	identical protein binding	1	1.11E-04	5	38	13.16	251	19846	1.27
24	aromatic compound metabolic process	1	2.17E-05	4	38	10.53	86	19846	0.44
24	response to endogenous stimulus	1	5.46E-06	6	38	15.79	237	19846	1.20
24	envelope	1	1.88E-06	7	38	18.43	313	19846	1.58
24	organelle inner membrane	1	3.41E-04	4	38	10.53	175	19846	0.89
24	DNA metabolic process	1	3.18E-08	10	38	26.32	516	19846	2.61
24	positive regulation of biological process	1	4.60E-05	9	38	23.69	920	19846	4.64
24	positive regulation of cellular process	1	8.09E-06	9	38	23.69	739	19846	3.73
24	DNA repair	1	1.74E-05	5	38	13.16	170	19846	0.86
24	cell cycle	1	2.15E-05	8	38	21.06	633	19846	3.19
24	cell cycle phase	1	2.60E-07	7	38	18.43	233	19846	1.18
24	DNA replication	1	2.88E-07	6	38	15.79	143	19846	0.73
24	peptidyl-tyrosine modification	1	1.06E-04	3	38	7.90	48	19846	0.25
24	kinase regulator activity	1	2.73E-04	3	38	7.90	66	19846	0.34
24	cell proliferation	1	1.39E-04	7	38	18.43	611	19846	3.08
24	nucleotide metabolic process	1	9.42E-07	6	38	15.79	175	19846	0.89
24	purine nucleotide metabolic process	1	2.33E-07	5	38	13.16	71	19846	0.36
24	ribonucleotide metabolic process	1	1.19E-05	4	38	10.53	74	19846	0.38
24	nuclear part	1	3.19E-05	8	38	21.06	669	19846	3.38
24	immune system process	1	3.83E-04	7	38	18.43	721	19846	3.64
24	nucleotide biosynthetic process	1	2.93E-06	5	38	13.16	118	19846	0.60
24	nucleoside monophosphate metabolic process	1	6.14E-06	3	38	7.90	19	19846	0.10
24	purine nucleoside monophosphate metabolic process	1	1.41E-06	3	38	7.90	12	19846	0.07
24	structure-specific DNA binding	1	2.16E-04	3	38	7.90	61	19846	0.31
24	heterocycle metabolic process	1	4.50E-06	4	38	10.53	58	19846	0.30
24	M phase	1	5.20E-08	7	38	18.43	184	19846	0.93
24	mitosis	1	1.30E-04	4	38	10.53	136	19846	0.69
24	cell division	1	9.17E-06	5	38	13.16	149	19846	0.76
24	nucleobase metabolic process	1	3.56E-06	3	38	7.90	16	19846	0.09
24	purine base metabolic process	1	2.25E-07	3	38	7.90	7	19846	0.04
24	meiosis	1	1.42E-04	3	38	7.90	53	19846	0.27
24	nuclear chromosome	1	3.11E-04	3	38	7.90	69	19846	0.35
24	nuclear chromosome part	1	9.91E-05	3	38	7.90	47	19846	0.24
24	microtubule cytoskeleton organization and biogenesis	1	1.76E-04	3	38	7.90	57	19846	0.29
24	spindle organization and biogenesis	1	9.73E-06	3	38	7.90	22	19846	0.12
25	cytokine binding	1	2.61E-04	3	31	9.68	80	19846	0.41
25	death	1	2.15E-07	9	31	29.04	598	19846	3.02
25	regulation of apoptosis	1	3.70E-04	5	31	16.13	403	19846	2.04
25	positive regulation of biological process	1	6.29E-05	8	31	25.81	920	19846	4.64
25	positive regulation of cellular process	1	1.16E-04	7	31	22.59	739	19846	3.73
25	negative regulation of cellular process	1	2.54E-04	7	31	22.59	839	19846	4.23
25	negative regulation of apoptosis	1	1.53E-04	4	31	12.91	175	19846	0.89
25	immune system process	1	3.61E-10	12	31	38.71	721	19846	3.64
25	immune response	1	1.92E-11	12	31	38.71	559	19846	2.82
25	cell activation	1	1.49E-04	4	31	12.91	174	19846	0.88
25	positive regulation of biosynthetic process	1	1.11E-04	3	31	9.68	60	19846	0.31
25	I-kappaB kinase/NF-kappaB cascade	1	1.86E-05	4	31	12.91	102	19846	0.52
25	regulation of I-kappaB kinase/NF-kappaB cascade	1	2.08E-04	3	31	9.68	74	19846	0.38
25	cytokine production	1	3.58E-04	3	31	9.68	89	19846	0.45
25	cytokine metabolic process	1	1.41E-04	3	31	9.68	65	19846	0.33
25	positive regulation of protein biosynthetic process	1	5.69E-05	3	31	9.68	48	19846	0.25
25	positive regulation of protein metabolic process	1	1.99E-04	3	31	9.68	73	19846	0.37
25	T cell activation	1	8.61E-06	4	31	12.91	84	19846	0.43
25	antigen processing and presentation	1	5.69E-05	3	31	9.68	48	19846	0.25
25	antigen processing and presentation of peptide antigen via MHC class I	1	7.52E-07	3	31	9.68	12	19846	0.07
25	antigen processing and presentation of peptide antigen	1	3.29E-06	3	31	9.68	19	19846	0.10
25	MHC protein complex	1	1.51E-05	3	31	9.68	31	19846	0.16
25	MHC class I protein complex	1	1.55E-06	3	31	9.68	15	19846	0.08
25	lymphocyte proliferation	1	5.01E-05	3	31	9.68	46	19846	0.24
25	MHC class I receptor activity	1	9.77E-07	3	31	9.68	13	19846	0.07
26	cytokine binding	1	5.72E-05	4	52	7.70	80	19846	0.41
26	vacuole	1	3.13E-05	5	52	9.62	139	19846	0.71
26	death	1	3.33E-07	11	52	21.16	598	19846	3.02
26	regulation of apoptosis	1	9.28E-06	8	52	15.39	403	19846	2.04
26	negative regulation of cellular process	1	2.96E-04	9	52	17.31	839	19846	4.23
26	transmembrane receptor activity	1	2.08E-04	10	52	19.24	987	19846	4.98
26	immune system process	1	1.32E-13	18	52	34.62	721	19846	3.64
26	cell surface	1	1.90E-04	4	52	7.70	109	19846	0.55
26	response to other organism	1	2.55E-04	5	52	9.62	217	19846	1.10
26	response to biotic stimulus	1	7.99E-05	6	52	11.54	275	19846	1.39
26	immune response	1	1.67E-15	18	52	34.62	559	19846	2.82
26	I-kappaB kinase/NF-kappaB cascade	1	6.97E-06	5	52	9.62	102	19846	0.52
26	antigen processing and presentation	1	3.78E-11	7	52	13.47	48	19846	0.25
26	antigen processing and presentation of peptide antigen	1	1.58E-07	4	52	7.70	19	19846	0.10
26	MHC protein complex	1	1.64E-08	5	52	9.62	31	19846	0.16
26	external side of plasma membrane	1	4.79E-06	4	52	7.70	43	19846	0.22
26	hematopoietin/interferon-class (D200-domain) cytokine receptor activity	1	2.87E-04	3	52	5.77	49	19846	0.25
26	MHC class II protein complex	1	9.27E-06	3	52	5.77	16	19846	0.09
27	extracellular region	1	3.54E-07	8	16	50	997	19846	5.03
27	extracellular region part	1	3.88E-07	7	16	43.75	661	19846	3.34
27	proteinaceous extracellular matrix	1	4.67E-10	7	16	43.75	249	19846	1.26
27	extracellular matrix part	1	9.33E-07	4	16	25	97	19846	0.49
27	collagen binding	1	2.90E-07	3	16	18.75	17	19846	0.09
27	extracellular matrix structural constituent	1	3.03E-05	3	16	18.75	77	19846	0.39
29	regulation of multicellular organismal process	1	9.25E-05	4	20	20	244	19846	1.23
29	transcription factor binding	1	2.32E-04	4	20	20	310	19846	1.57
29	receptor complex	1	4.99E-05	3	20	15	72	19846	0.37
29	hemopoiesis	1	1.70E-05	4	20	20	158	19846	0.80
29	immune system process	1	5.00E-10	10	20	50	721	19846	3.64
29	cell surface	1	3.90E-06	4	20	20	109	19846	0.55
29	immune response	1	3.52E-08	8	20	40	559	19846	2.82
29	humoral immune response	1	3.74E-04	3	20	15	142	19846	0.72
29	positive regulation of multicellular organismal process	1	1.31E-06	4	20	20	83	19846	0.42
29	regulation of immune response	1	9.18E-07	4	20	20	76	19846	0.39
29	immunological synapse	1	5.90E-07	3	20	15	17	19846	0.09
29	leukocyte differentiation	1	1.07E-04	3	20	15	93	19846	0.47
29	B cell activation	1	1.87E-05	3	20	15	52	19846	0.27
29	activation of immune response	1	2.13E-07	4	20	20	53	19846	0.27
29	external side of plasma membrane	1	9.02E-08	4	20	20	43	19846	0.22
29	antigen receptor-mediated signaling pathway	1	8.39E-07	3	20	15	19	19846	0.10
30	death	1	1.14E-05	7	27	25.93	598	19846	3.02
30	regulation of apoptosis	1	1.88E-04	5	27	18.52	403	19846	2.04
30	transmembrane receptor activity	1	2.72E-04	7	27	25.93	987	19846	4.98
30	immune system process	1	7.98E-14	14	27	51.86	721	19846	3.64
30	response to other organism	1	2.00E-04	4	27	14.82	217	19846	1.10
30	immune response	1	2.62E-12	12	27	44.45	559	19846	2.82
30	apoptotic program	1	1.44E-06	4	27	14.82	62	19846	0.32
30	immunological synapse	1	1.51E-06	3	27	11.12	17	19846	0.09
30	antigen processing and presentation	1	3.73E-05	3	27	11.12	48	19846	0.25
30	MHC protein complex	1	9.84E-06	3	27	11.12	31	19846	0.16
30	response to virus	1	1.31E-04	3	27	11.12	73	19846	0.37
31	macromolecule biosynthetic process	1	3.25E-05	6	24	25	533	19846	2.69
31	biosynthetic process	1	1.02E-04	7	24	29.17	961	19846	4.85
31	translation	1	4.86E-05	5	24	20.84	343	19846	1.73
31	cytosolic part	1	1.36E-05	4	24	16.67	123	19846	0.62
31	receptor complex	1	8.77E-05	3	24	12.50	72	19846	0.37
31	immune system process	1	1.28E-06	8	24	33.34	721	19846	3.64
31	cell surface	1	8.41E-06	4	24	16.67	109	19846	0.55
31	immune response	1	4.24E-05	6	24	25	559	19846	2.82
31	positive regulation of multicellular organismal process	1	1.34E-04	3	24	12.50	83	19846	0.42
31	cell activation	1	5.29E-05	4	24	16.67	174	19846	0.88
31	ribosome	1	2.81E-05	4	24	16.67	148	19846	0.75
31	regulation of immune response	1	1.03E-04	3	24	12.50	76	19846	0.39
31	immunological synapse	1	1.04E-06	3	24	12.50	17	19846	0.09
31	leukocyte differentiation	1	1.88E-04	3	24	12.50	93	19846	0.47
31	lymphocyte differentiation	1	6.46E-05	3	24	12.50	65	19846	0.33
31	T cell activation	1	1.39E-04	3	24	12.50	84	19846	0.43
31	T cell differentiation	1	1.27E-05	3	24	12.50	38	19846	0.20
31	B cell activation	1	3.30E-05	3	24	12.50	52	19846	0.27
31	activation of immune response	1	3.50E-05	3	24	12.50	53	19846	0.27
31	external side of plasma membrane	1	1.97E-07	4	24	16.67	43	19846	0.22
31	antigen receptor-mediated signaling pathway	1	1.49E-06	3	24	12.50	19	19846	0.10
31	cytosolic ribosome (sensu Eukaryota)	1	1.69E-06	4	24	16.67	73	19846	0.37
32	defense response	1	1.96E-04	6	38	15.79	450	19846	2.27
32	cell motility	1	3.74E-05	6	38	15.79	333	19846	1.68
32	death	1	1.43E-05	8	38	21.06	598	19846	3.02
32	regulation of apoptosis	1	9.90E-06	7	38	18.43	403	19846	2.04
32	cell adhesion	1	1.30E-06	9	38	23.69	591	19846	2.98
32	immune system process	1	1.68E-16	18	38	47.37	721	19846	3.64
32	response to other organism	1	5.58E-05	5	38	13.16	217	19846	1.10
32	response to biotic stimulus	1	1.27E-05	6	38	15.79	275	19846	1.39
32	immune response	1	3.94E-14	15	38	39.48	559	19846	2.82
32	antigen processing and presentation	1	1.06E-04	3	38	7.90	48	19846	0.25
32	antigen processing and presentation of peptide antigen	1	6.14E-06	3	38	7.90	19	19846	0.10
33	cytokine binding	1	2.55E-08	6	45	13.34	80	19846	0.41
33	interleukin binding	1	6.78E-05	3	45	6.67	35	19846	0.18
33	death	1	5.82E-09	12	45	26.67	598	19846	3.02
33	regulation of apoptosis	1	3.15E-05	7	45	15.56	403	19846	2.04
33	negative regulation of apoptosis	1	4.62E-05	5	45	11.12	175	19846	0.89
33	transmembrane receptor activity	1	1.34E-06	12	45	26.67	987	19846	4.98
33	immune system process	1	6.75E-15	18	45	40	721	19846	3.64
33	response to other organism	1	9.10E-06	6	45	13.34	217	19846	1.10
33	response to biotic stimulus	1	2.63E-06	7	45	15.56	275	19846	1.39
33	immune response	1	3.86E-14	16	45	35.56	559	19846	2.82
33	humoral immune response	1	2.98E-04	4	45	8.89	142	19846	0.72
33	locomotory behavior	1	5.29E-05	5	45	11.12	180	19846	0.91
33	cell activation	1	4.50E-05	5	45	11.12	174	19846	0.88
33	anti-apoptosis	1	1.43E-05	5	45	11.12	137	19846	0.70
33	T cell activation	1	3.90E-05	4	45	8.89	84	19846	0.43
33	taxis	1	2.46E-04	4	45	8.89	135	19846	0.69
33	antigen processing and presentation	1	1.75E-04	3	45	6.67	48	19846	0.25
33	antigen processing and presentation of peptide antigen via MHC class I	1	2.36E-06	3	45	6.67	12	19846	0.07
33	antigen processing and presentation of peptide antigen	1	1.03E-05	3	45	6.67	19	19846	0.10
33	MHC protein complex	1	4.68E-05	3	45	6.67	31	19846	0.16
33	MHC class I protein complex	1	4.86E-06	3	45	6.67	15	19846	0.08
33	regulation of cell activation	1	3.24E-04	3	45	6.67	59	19846	0.30
33	response to virus	1	2.24E-05	4	45	8.89	73	19846	0.37
33	lymphocyte proliferation	1	1.54E-04	3	45	6.67	46	19846	0.24
33	hematopoietin/interferon-class (D200-domain) cytokine receptor activity	1	8.44E-08	5	45	11.12	49	19846	0.25
33	MHC class I receptor activity	1	3.07E-06	3	45	6.67	13	19846	0.07
34	macromolecule biosynthetic process	1	4.87E-14	15	40	37.50	533	19846	2.69
34	biosynthetic process	1	1.70E-11	16	40	40	961	19846	4.85
34	RNA binding	1	1.44E-08	10	40	25	448	19846	2.26
34	translation	1	7.74E-14	13	40	32.50	343	19846	1.73
34	pyrophosphatase activity	1	2.19E-04	6	40	15	435	19846	2.20
34	response to endogenous stimulus	1	7.44E-06	6	40	15	237	19846	1.20
34	translation regulator activity	1	3.05E-05	4	40	10	89	19846	0.45
34	DNA metabolic process	1	6.82E-05	7	40	17.50	516	19846	2.61
34	induction of apoptosis	1	2.97E-04	4	40	10	160	19846	0.81
34	DNA repair	1	2.24E-05	5	40	12.50	170	19846	0.86
34	DNA-dependent DNA replication	1	3.62E-04	3	40	7.50	69	19846	0.35
34	cytosol	1	4.76E-08	9	40	22.50	377	19846	1.90
34	cytosolic part	1	1.13E-10	8	40	20	123	19846	0.62
34	base-excision repair	1	2.40E-07	4	40	10	27	19846	0.14
34	ribonucleoprotein complex	1	4.60E-10	10	40	25	313	19846	1.58
34	ribosome	1	2.74E-13	10	40	25	148	19846	0.75
34	ribonucleoprotein complex biogenesis and assembly	1	7.35E-06	5	40	12.50	135	19846	0.69
34	protein-RNA complex assembly	1	2.92E-05	4	40	10	88	19846	0.45
34	translational initiation	1	1.66E-04	3	40	7.50	53	19846	0.27
34	eukaryotic 43S preinitiation complex	1	3.70E-08	5	40	12.50	47	19846	0.24
34	cytosolic ribosome (sensu Eukaryota)	1	1.58E-12	8	40	20	73	19846	0.37
34	small ribosomal subunit	1	3.86E-06	4	40	10	53	19846	0.27
34	eukaryotic 48S initiation complex	1	6.28E-07	4	40	10	34	19846	0.18
34	cytosolic large ribosomal subunit (sensu Eukaryota)	1	6.59E-05	3	40	7.50	39	19846	0.20
34	large ribosomal subunit	1	1.39E-04	3	40	7.50	50	19846	0.26
35	cytokine binding	1	1.92E-04	3	28	10.72	80	19846	0.41
35	defense response	1	3.74E-04	5	28	17.86	450	19846	2.27
35	cell proliferation	1	1.75E-04	6	28	21.43	611	19846	3.08
35	negative regulation of apoptosis	1	1.01E-04	4	28	14.29	175	19846	0.89
35	transmembrane receptor activity	1	3.48E-04	7	28	25	987	19846	4.98
35	immune system process	1	3.91E-12	13	28	46.43	721	19846	3.64
35	response to other organism	1	2.32E-04	4	28	14.29	217	19846	1.10
35	immune response	1	1.56E-13	13	28	46.43	559	19846	2.82
35	locomotory behavior	1	1.13E-04	4	28	14.29	180	19846	0.91
35	G-protein-coupled receptor binding	1	1.04E-04	3	28	10.72	65	19846	0.33
35	cytokine activity	1	2.16E-04	4	28	14.29	213	19846	1.08
35	antigen processing and presentation	1	4.17E-05	3	28	10.72	48	19846	0.25
35	regulation of cell activation	1	7.75E-05	3	28	10.72	59	19846	0.30
35	adaptive immune response	1	9.00E-05	3	28	10.72	62	19846	0.32
35	chemokine activity	1	3.91E-05	3	28	10.72	47	19846	0.24
36	myeloid cell differentiation	1	8.01E-06	4	34	11.77	75	19846	0.38
36	hemopoiesis	1	6.93E-06	5	34	14.71	158	19846	0.80
36	immune system process	1	2.29E-05	8	34	23.53	721	19846	3.64
36	immune response	1	3.34E-04	6	34	17.65	559	19846	2.82
37	cytokine binding	1	1.20E-04	3	24	12.50	80	19846	0.41
37	defense response	1	1.25E-05	6	24	25	450	19846	2.27
37	inflammatory response	1	2.31E-04	4	24	16.67	255	19846	1.29
37	death	1	3.11E-07	8	24	33.34	598	19846	3.02
37	positive regulation of biological process	1	7.83E-06	8	24	33.34	920	19846	4.64
37	positive regulation of cellular process	1	1.98E-04	6	24	25	739	19846	3.73
37	regulation of signal transduction	1	2.65E-05	5	24	20.84	302	19846	1.53
37	transmembrane receptor activity	1	1.21E-04	7	24	29.17	987	19846	4.98
37	immune system process	1	8.40E-08	9	24	37.50	721	19846	3.64
37	cell surface	1	8.41E-06	4	24	16.67	109	19846	0.55
37	response to other organism	1	1.24E-04	4	24	16.67	217	19846	1.10
37	response to biotic stimulus	1	3.08E-04	4	24	16.67	275	19846	1.39
37	immune response	1	1.86E-07	8	24	33.34	559	19846	2.82
37	humoral immune response	1	6.66E-07	5	24	20.84	142	19846	0.72
37	protein kinase cascade	1	4.36E-08	7	24	29.17	297	19846	1.50
37	positive regulation of signal transduction	1	2.40E-04	3	24	12.50	101	19846	0.51
37	I-kappaB kinase/NF-kappaB cascade	1	1.98E-09	6	24	25	102	19846	0.52
37	regulation of I-kappaB kinase/NF-kappaB cascade	1	2.53E-08	5	24	20.84	74	19846	0.38
37	adaptive immune response	1	5.61E-05	3	24	12.50	62	19846	0.32
37	immune effector process	1	1.11E-04	3	24	12.50	78	19846	0.40
37	external side of plasma membrane	1	1.86E-05	3	24	12.50	43	19846	0.22
37	hematopoietin/interferon-class (D200-domain) cytokine receptor activity	1	2.76E-05	3	24	12.50	49	19846	0.25
38	defense response	1	5.24E-05	5	19	26.32	450	19846	2.27
38	inflammatory response	1	3.38E-06	5	19	26.32	255	19846	1.29
38	behavior	1	1.62E-04	4	19	21.06	298	19846	1.51
38	death	1	1.42E-05	6	19	31.58	598	19846	3.02
38	positive regulation of biological process	1	1.57E-04	6	19	31.58	920	19846	4.64
38	regulation of multicellular organismal process	1	7.47E-05	4	19	21.06	244	19846	1.23
38	transmembrane receptor activity	1	2.31E-04	6	19	31.58	987	19846	4.98
38	immune system process	1	6.06E-17	14	19	73.69	721	19846	3.64
38	cell surface	1	1.46E-04	3	19	15.79	109	19846	0.55
38	immune response	1	9.35E-15	12	19	63.16	559	19846	2.82
38	positive regulation of multicellular organismal process	1	6.51E-05	3	19	15.79	83	19846	0.42
38	G-protein-coupled receptor binding	1	3.13E-05	3	19	15.79	65	19846	0.33
38	regulation of immune response	1	5.00E-05	3	19	15.79	76	19846	0.39
38	immunological synapse	1	1.42E-09	4	19	21.06	17	19846	0.09
38	leukocyte differentiation	1	9.14E-05	3	19	15.79	93	19846	0.47
38	lymphocyte differentiation	1	3.13E-05	3	19	15.79	65	19846	0.33
38	T cell activation	1	6.75E-05	3	19	15.79	84	19846	0.43
38	T cell differentiation	1	6.14E-06	3	19	15.79	38	19846	0.20
38	taxis	1	2.75E-04	3	19	15.79	135	19846	0.69
38	activation of immune response	1	1.69E-05	3	19	15.79	53	19846	0.27
38	chemokine activity	1	1.17E-05	3	19	15.79	47	19846	0.24
39	macromolecule biosynthetic process	1	3.82E-04	5	24	20.84	533	19846	2.69
39	positive regulation of biological process	1	7.83E-06	8	24	33.34	920	19846	4.64
39	positive regulation of cellular process	1	1.98E-04	6	24	25	739	19846	3.73
39	protein-tyrosine kinase activity	1	2.07E-05	4	24	16.67	137	19846	0.70
39	peptidyl-amino acid modification	1	1.59E-04	3	24	12.50	88	19846	0.45
39	peptidyl-tyrosine modification	1	2.59E-05	3	24	12.50	48	19846	0.25
39	transcription cofactor activity	1	1.83E-04	4	24	16.67	240	19846	1.21
39	receptor complex	1	8.77E-05	3	24	12.50	72	19846	0.37
39	hemopoiesis	1	1.13E-06	5	24	20.84	158	19846	0.80
39	immune system process	1	4.65E-09	10	24	41.67	721	19846	3.64
39	cell surface	1	8.41E-06	4	24	16.67	109	19846	0.55
39	immune response	1	4.24E-05	6	24	25	559	19846	2.82
39	positive regulation of multicellular organismal process	1	1.34E-04	3	24	12.50	83	19846	0.42
39	cell activation	1	5.29E-05	4	24	16.67	174	19846	0.88
39	regulation of immune response	1	1.03E-04	3	24	12.50	76	19846	0.39
39	immunological synapse	1	1.04E-06	3	24	12.50	17	19846	0.09
39	leukocyte differentiation	1	4.47E-06	4	24	16.67	93	19846	0.47
39	lymphocyte differentiation	1	6.46E-05	3	24	12.50	65	19846	0.33
39	T cell activation	1	1.39E-04	3	24	12.50	84	19846	0.43
39	T cell differentiation	1	1.27E-05	3	24	12.50	38	19846	0.20
39	B cell activation	1	3.30E-05	3	24	12.50	52	19846	0.27
39	activation of immune response	1	3.50E-05	3	24	12.50	53	19846	0.27
39	external side of plasma membrane	1	1.97E-07	4	24	16.67	43	19846	0.22
39	antigen receptor-mediated signaling pathway	1	1.49E-06	3	24	12.50	19	19846	0.10
40	death	1	5.71E-05	5	15	33.34	598	19846	3.02
40	regulation of apoptosis	1	1.91E-04	4	15	26.67	403	19846	2.04
40	negative regulation of apoptosis	1	2.84E-04	3	15	20	175	19846	0.89
40	immune system process	1	1.38E-04	5	15	33.34	721	19846	3.64
40	immune response	1	4.14E-05	5	15	33.34	559	19846	2.82
40	humoral immune response	1	1.53E-04	3	15	20	142	19846	0.72
40	anti-apoptosis	1	1.38E-04	3	15	20	137	19846	0.70
40	I-kappaB kinase/NF-kappaB cascade	1	5.73E-05	3	15	20	102	19846	0.52
42	cytokine binding	1	9.06E-07	4	19	21.06	80	19846	0.41
42	death	1	2.00E-04	5	19	26.32	598	19846	3.02
42	transmembrane receptor activity	1	2.19E-05	7	19	36.85	987	19846	4.98
42	immune system process	1	1.55E-07	8	19	42.11	721	19846	3.64
42	immune response	1	5.09E-07	7	19	36.85	559	19846	2.82
43	catabolic process	1	3.14E-04	5	24	20.84	511	19846	2.58
43	mitochondrion	1	7.09E-05	6	24	25	613	19846	3.09
43	aromatic compound metabolic process	1	1.49E-04	3	24	12.50	86	19846	0.44
43	mitochondrial part	1	2.79E-04	4	24	16.67	268	19846	1.36
43	oxidoreductase activity	1	2.30E-05	6	24	25	501	19846	2.53
43	nucleotide metabolic process	1	5.41E-05	4	24	16.67	175	19846	0.89
43	purine nucleotide metabolic process	1	8.41E-05	3	24	12.50	71	19846	0.36
43	nucleotide biosynthetic process	1	3.79E-04	3	24	12.50	118	19846	0.60
43	biopolymer catabolic process	1	2.11E-04	4	24	16.67	249	19846	1.26
43	macromolecule catabolic process	1	3.65E-05	5	24	20.84	323	19846	1.63
43	heterocycle metabolic process	1	4.59E-05	3	24	12.50	58	19846	0.30
44	cytokine binding	1	6.84E-05	3	20	15	80	19846	0.41
44	death	1	2.60E-04	5	20	25	598	19846	3.02
44	immune system process	1	2.50E-07	8	20	40	721	19846	3.64
44	response to other organism	1	5.87E-05	4	20	20	217	19846	1.10
44	response to biotic stimulus	1	6.44E-06	5	20	25	275	19846	1.39
44	immune response	1	7.63E-07	7	20	35	559	19846	2.82
44	humoral immune response	1	3.74E-04	3	20	15	142	19846	0.72
44	positive regulation of signal transduction	1	1.37E-04	3	20	15	101	19846	0.51
44	anti-apoptosis	1	3.37E-04	3	20	15	137	19846	0.70
44	I-kappaB kinase/NF-kappaB cascade	1	1.41E-04	3	20	15	102	19846	0.52
44	regulation of I-kappaB kinase/NF-kappaB cascade	1	5.42E-05	3	20	15	74	19846	0.38
45	extracellular region	1	1.17E-09	9	13	69.24	997	19846	5.03
45	carbohydrate metabolic process	1	6.20E-05	4	13	30.77	353	19846	1.78
45	extracellular region part	1	1.61E-09	8	13	61.54	661	19846	3.34
45	proteinaceous extracellular matrix	1	6.69E-13	8	13	61.54	249	19846	1.26
45	extracellular matrix part	1	3.14E-09	5	13	38.47	97	19846	0.49
45	collagen binding	1	1.49E-07	3	13	23.08	17	19846	0.09
45	enzyme linked receptor protein signaling pathway	1	3.83E-04	3	13	23.08	226	19846	1.14
45	transmembrane receptor protein tyrosine kinase signaling pathway	1	1.17E-04	3	13	23.08	151	19846	0.77
45	extracellular matrix structural constituent	1	1.46E-07	4	13	30.77	77	19846	0.39
45	anion transport	1	7.49E-05	3	13	23.08	130	19846	0.66
45	phosphate transport	1	6.64E-06	3	13	23.08	58	19846	0.30
45	collagen	1	9.77E-07	3	13	23.08	31	19846	0.16
46	macromolecule biosynthetic process	1	5.29E-15	12	19	63.16	533	19846	2.69
46	biosynthetic process	1	5.72E-12	12	19	63.16	961	19846	4.85
46	RNA binding	1	1.06E-10	9	19	47.37	448	19846	2.26
46	translation	1	2.34E-15	11	19	57.90	343	19846	1.73
46	cytosol	1	2.29E-11	9	19	47.37	377	19846	1.90
46	cytosolic part	1	8.79E-16	9	19	47.37	123	19846	0.62
46	ribonucleoprotein complex	1	6.72E-14	10	19	52.64	313	19846	1.58
46	ribosome	1	3.41E-17	10	19	52.64	148	19846	0.75
46	ribonucleoprotein complex biogenesis and assembly	1	2.75E-04	3	19	15.79	135	19846	0.69
46	eukaryotic 43S preinitiation complex	1	6.79E-10	5	19	26.32	47	19846	0.24
46	cytosolic ribosome (sensu Eukaryota)	1	6.63E-18	9	19	47.37	73	19846	0.37
46	small ribosomal subunit	1	1.27E-09	5	19	26.32	53	19846	0.27
46	eukaryotic 48S initiation complex	1	1.24E-10	5	19	26.32	34	19846	0.18
46	cytosolic large ribosomal subunit (sensu Eukaryota)	1	6.65E-06	3	19	15.79	39	19846	0.20
46	large ribosomal subunit	1	1.42E-05	3	19	15.79	50	19846	0.26
47	homeostatic process	1	1.57E-04	4	20	20	280	19846	1.42
47	death	1	1.97E-05	6	20	30	598	19846	3.02
47	regulation of apoptosis	1	4.06E-05	5	20	25	403	19846	2.04
47	protein kinase cascade	1	1.97E-04	4	20	20	297	19846	1.50
47	anti-apoptosis	1	3.37E-04	3	20	15	137	19846	0.70
48	immune system process	1	8.51E-06	6	15	40	721	19846	3.64
48	cell surface	1	6.99E-05	3	15	20	109	19846	0.55
48	external side of plasma membrane	1	4.23E-06	3	15	20	43	19846	0.22
49	response to other organism	1	6.93E-05	3	8	37.50	217	19846	1.10
49	response to biotic stimulus	1	1.40E-04	3	8	37.50	275	19846	1.39
50	immune system process	1	5.27E-06	6	14	42.86	721	19846	3.64
50	immune response	1	1.20E-06	6	14	42.86	559	19846	2.82
51	death	1	2.57E-05	5	13	38.47	598	19846	3.02
51	regulation of apoptosis	1	1.04E-04	4	13	30.77	403	19846	2.04
51	induction of apoptosis	1	1.39E-04	3	13	23.08	160	19846	0.81
53	defense response	1	7.58E-05	4	11	36.37	450	19846	2.27
53	immune system process	1	2.40E-05	5	11	45.46	721	19846	3.64
53	response to other organism	1	1.99E-04	3	11	27.28	217	19846	1.10
53	response to biotic stimulus	1	4.00E-04	3	11	27.28	275	19846	1.39
53	immune response	1	6.99E-06	5	11	45.46	559	19846	2.82
55	protein serine/threonine kinase activity	1	2.96E-04	3	9	33.34	310	19846	1.57
56	ATPase activity, coupled	1	1.15E-04	3	10	30	200	19846	1.01
56	DNA metabolic process	1	2.64E-06	5	10	50	516	19846	2.61
56	cell cycle	1	7.17E-06	5	10	50	633	19846	3.19
56	DNA replication	1	5.25E-07	4	10	40	143	19846	0.73
56	nuclear part	1	2.28E-04	4	10	40	669	19846	3.38
56	nucleoplasm	1	3.87E-04	3	10	30	302	19846	1.53
56	DNA packaging	1	2.39E-06	4	10	40	209	19846	1.06
56	chromosome organization and biogenesis	1	6.89E-06	4	10	40	273	19846	1.38
56	DNA-dependent ATPase activity	1	5.98E-07	3	10	30	35	19846	0.18
56	protein-DNA complex assembly	1	1.17E-05	3	10	30	93	19846	0.47
56	chromatin assembly or disassembly	1	1.21E-05	3	10	30	94	19846	0.48
56	chromatin assembly	1	2.80E-06	3	10	30	58	19846	0.30
58	immune system process	1	1.35E-05	5	10	50	721	19846	3.64
58	immune response	1	3.90E-06	5	10	50	559	19846	2.82
