# Supplementary material for: DeBi: Discovering Differentially Expressed Biclusters using a Frequent Itemset Approach
Source: Algorithms Mol Biol. 2011 Jun 23;6:18. doi: 10.1186/1748-7188-6-18 (PMC3152888; doi:10.1186/1748-7188-6-18)
Supplement: Additional file 4 — DeBi, ISA, OPSM, SAMBA, QUBIC biclustering results and GO term, TFBS enrichment analysis of the genes on DLBCL data. [file 1748-7188-6-18-S4.ZIP › file4_dlblc/enrichment/debi/debi.go.up.txt]

Set	Enriched Set	Enriched Value	Pvalue	Set Hits	Set Size	Set Hits (%)	Total Hits	Total Size	Total Hits (%)
1	extracellular region	1	6.10E-06	17	97	17.53	997	19846	5.03
1	cytokine binding	1	4.52E-05	5	97	5.16	80	19846	0.41
1	response to stress	1	1.97E-14	25	97	25.78	761	19846	3.84
1	defense response	1	8.99E-20	25	97	25.78	450	19846	2.27
1	inflammatory response	1	3.39E-16	18	97	18.56	255	19846	1.29
1	cell motility	1	6.93E-07	11	97	11.35	333	19846	1.68
1	protein dimerization activity	1	1.66E-05	8	97	8.25	229	19846	1.16
1	cell-cell signaling	1	1.75E-07	15	97	15.47	591	19846	2.98
1	response to chemical stimulus	1	3.94E-11	16	97	16.50	376	19846	1.90
1	behavior	1	2.29E-09	13	97	13.41	298	19846	1.51
1	death	1	8.70E-12	20	97	20.62	598	19846	3.02
1	regulation of apoptosis	1	8.20E-08	13	97	13.41	403	19846	2.04
1	positive regulation of biological process	1	8.55E-08	19	97	19.59	920	19846	4.64
1	positive regulation of cellular process	1	1.39E-05	14	97	14.44	739	19846	3.73
1	induction of apoptosis	1	1.18E-06	8	97	8.25	160	19846	0.81
1	cell adhesion	1	3.09E-05	12	97	12.38	591	19846	2.98
1	phosphorylation	1	8.38E-05	11	97	11.35	555	19846	2.80
1	protein-tyrosine kinase activity	1	5.72E-05	6	97	6.19	137	19846	0.70
1	peptidyl-amino acid modification	1	7.15E-05	5	97	5.16	88	19846	0.45
1	peptidyl-tyrosine modification	1	3.64E-06	5	97	5.16	48	19846	0.25
1	regulation of multicellular organismal process	1	3.09E-06	9	97	9.28	244	19846	1.23
1	extracellular region part	1	1.24E-07	16	97	16.50	661	19846	3.34
1	receptor binding	1	5.88E-08	16	97	16.50	626	19846	3.16
1	transmembrane receptor activity	1	5.33E-06	17	97	17.53	987	19846	4.98
1	receptor complex	1	6.08E-08	7	97	7.22	72	19846	0.37
1	immune system process	1	4.80E-46	50	97	51.55	721	19846	3.64
1	response to other organism	1	2.88E-12	14	97	14.44	217	19846	1.10
1	response to biotic stimulus	1	5.10E-12	15	97	15.47	275	19846	1.39
1	immune response	1	2.32E-45	46	97	47.43	559	19846	2.82
1	humoral immune response	1	3.19E-08	9	97	9.28	142	19846	0.72
1	antimicrobial humoral response	1	2.25E-06	6	97	6.19	78	19846	0.40
1	locomotory behavior	1	1.27E-09	11	97	11.35	180	19846	0.91
1	extracellular space	1	4.24E-08	14	97	14.44	453	19846	2.29
1	cellular defense response	1	1.77E-05	5	97	5.16	66	19846	0.34
1	protein kinase cascade	1	1.04E-04	8	97	8.25	297	19846	1.50
1	G-protein-coupled receptor binding	1	2.78E-11	9	97	9.28	65	19846	0.33
1	cell activation	1	1.35E-08	10	97	10.31	174	19846	0.88
1	ion homeostasis	1	1.26E-04	6	97	6.19	158	19846	0.80
1	calcium ion homeostasis	1	1.08E-04	5	97	5.16	96	19846	0.49
1	di-, tri-valent inorganic cation homeostasis	1	3.13E-05	6	97	6.19	123	19846	0.62
1	antigen binding	1	7.48E-05	4	97	4.13	46	19846	0.24
1	oxygen and reactive oxygen species metabolic process	1	2.71E-05	5	97	5.16	72	19846	0.37
1	response to oxidative stress	1	5.99E-06	5	97	5.16	53	19846	0.27
1	cytokine activity	1	7.46E-09	11	97	11.35	213	19846	1.08
1	immunological synapse	1	9.99E-13	7	97	7.22	17	19846	0.09
1	T cell activation	1	2.97E-10	9	97	9.28	84	19846	0.43
1	T cell differentiation	1	3.48E-05	4	97	4.13	38	19846	0.20
1	taxis	1	5.78E-11	11	97	11.35	135	19846	0.69
1	antigen processing and presentation	1	3.64E-06	5	97	5.16	48	19846	0.25
1	antigen processing and presentation of peptide antigen via MHC class I	1	2.58E-07	4	97	4.13	12	19846	0.07
1	antigen processing and presentation of peptide antigen	1	1.96E-06	4	97	4.13	19	19846	0.10
1	MHC protein complex	1	3.86E-07	5	97	5.16	31	19846	0.16
1	MHC class I protein complex	1	7.26E-09	5	97	5.16	15	19846	0.08
1	regulation of cell activation	1	1.02E-05	5	97	5.16	59	19846	0.30
1	regulation of T cell activation	1	2.63E-06	5	97	5.16	45	19846	0.23
1	activation of immune response	1	1.31E-04	4	97	4.13	53	19846	0.27
1	response to virus	1	6.70E-08	7	97	7.22	73	19846	0.37
1	lipid raft	1	1.87E-04	3	97	3.10	23	19846	0.12
1	cytolysis	1	6.05E-05	3	97	3.10	16	19846	0.09
1	chemokine activity	1	1.27E-12	9	97	9.28	47	19846	0.24
1	T cell selection	1	3.12E-05	3	97	3.10	13	19846	0.07
1	T cell receptor complex	1	1.10E-07	4	97	4.13	10	19846	0.06
1	thymic T cell selection	1	1.32E-05	3	97	3.10	10	19846	0.06
1	MHC class I receptor activity	1	3.12E-05	3	97	3.10	13	19846	0.07
2	cytokine binding	1	4.39E-06	6	106	5.67	80	19846	0.41
2	tumor necrosis factor binding	1	1.22E-05	3	106	2.84	9	19846	0.05
2	response to stress	1	1.42E-12	24	106	22.65	761	19846	3.84
2	defense response	1	6.40E-20	26	106	24.53	450	19846	2.27
2	inflammatory response	1	2.93E-14	17	106	16.04	255	19846	1.29
2	cell motility	1	2.59E-08	13	106	12.27	333	19846	1.68
2	cell-cell signaling	1	1.60E-05	13	106	12.27	591	19846	2.98
2	response to chemical stimulus	1	1.53E-11	17	106	16.04	376	19846	1.90
2	behavior	1	6.59E-08	12	106	11.33	298	19846	1.51
2	death	1	3.70E-10	19	106	17.93	598	19846	3.02
2	regulation of apoptosis	1	2.37E-07	13	106	12.27	403	19846	2.04
2	positive regulation of biological process	1	1.69E-06	18	106	16.99	920	19846	4.64
2	positive regulation of cellular process	1	8.84E-06	15	106	14.16	739	19846	3.73
2	induction of apoptosis	1	2.31E-06	8	106	7.55	160	19846	0.81
2	cell adhesion	1	7.48E-05	12	106	11.33	591	19846	2.98
2	protein-tyrosine kinase activity	1	9.39E-05	6	106	5.67	137	19846	0.70
2	peptidyl-amino acid modification	1	7.65E-06	6	106	5.67	88	19846	0.45
2	peptidyl-tyrosine modification	1	2.06E-07	6	106	5.67	48	19846	0.25
2	cell proliferation	1	2.27E-05	13	106	12.27	611	19846	3.08
2	receptor binding	1	1.17E-06	15	106	14.16	626	19846	3.16
2	transmembrane receptor activity	1	9.58E-09	22	106	20.76	987	19846	4.98
2	receptor complex	1	1.12E-07	7	106	6.61	72	19846	0.37
2	immune system process	1	1.54E-43	50	106	47.17	721	19846	3.64
2	response to other organism	1	1.92E-09	12	106	11.33	217	19846	1.10
2	response to biotic stimulus	1	2.34E-10	14	106	13.21	275	19846	1.39
2	immune response	1	1.16E-41	45	106	42.46	559	19846	2.82
2	locomotory behavior	1	3.31E-09	11	106	10.38	180	19846	0.91
2	extracellular space	1	3.07E-05	11	106	10.38	453	19846	2.29
2	cellular defense response	1	2.25E-09	8	106	7.55	66	19846	0.34
2	protein kinase cascade	1	6.35E-08	12	106	11.33	297	19846	1.50
2	G-protein-coupled receptor binding	1	5.48E-08	7	106	6.61	65	19846	0.33
2	cell activation	1	3.19E-08	10	106	9.44	174	19846	0.88
2	di-, tri-valent inorganic cation homeostasis	1	5.16E-05	6	106	5.67	123	19846	0.62
2	I-kappaB kinase/NF-kappaB cascade	1	1.79E-05	6	106	5.67	102	19846	0.52
2	response to oxidative stress	1	1.84E-04	4	106	3.78	53	19846	0.27
2	cytokine activity	1	1.92E-08	11	106	10.38	213	19846	1.08
2	immunological synapse	1	1.89E-12	7	106	6.61	17	19846	0.09
2	T cell activation	1	6.61E-10	9	106	8.50	84	19846	0.43
2	T cell differentiation	1	4.93E-05	4	106	3.78	38	19846	0.20
2	taxis	1	1.53E-10	11	106	10.38	135	19846	0.69
2	antigen processing and presentation	1	3.53E-12	9	106	8.50	48	19846	0.25
2	antigen processing and presentation of peptide antigen via MHC class I	1	1.81E-11	6	106	5.67	12	19846	0.07
2	antigen processing and presentation of peptide antigen	1	4.85E-12	7	106	6.61	19	19846	0.10
2	MHC protein complex	1	3.61E-12	8	106	7.55	31	19846	0.16
2	MHC class I protein complex	1	6.30E-13	7	106	6.61	15	19846	0.08
2	regulation of cell activation	1	7.21E-07	6	106	5.67	59	19846	0.30
2	regulation of T cell activation	1	4.07E-06	5	106	4.72	45	19846	0.23
2	response to virus	1	1.24E-07	7	106	6.61	73	19846	0.37
2	chemokine activity	1	5.35E-09	7	106	6.61	47	19846	0.24
2	T cell selection	1	4.07E-05	3	106	2.84	13	19846	0.07
2	T cell receptor complex	1	1.57E-07	4	106	3.78	10	19846	0.06
2	thymic T cell selection	1	1.73E-05	3	106	2.84	10	19846	0.06
2	MHC class I receptor activity	1	4.92E-09	5	106	4.72	13	19846	0.07
3	extracellular region	1	7.04E-08	19	89	21.35	997	19846	5.03
3	cytokine binding	1	6.99E-08	7	89	7.87	80	19846	0.41
3	growth factor binding	1	1.42E-04	4	89	4.50	59	19846	0.30
3	interleukin binding	1	1.78E-05	4	89	4.50	35	19846	0.18
3	C-X-C chemokine binding	1	1.40E-05	3	89	3.38	11	19846	0.06
3	response to stress	1	1.21E-10	20	89	22.48	761	19846	3.84
3	defense response	1	3.96E-17	22	89	24.72	450	19846	2.27
3	inflammatory response	1	4.65E-13	15	89	16.86	255	19846	1.29
3	cell motility	1	2.43E-06	10	89	11.24	333	19846	1.68
3	response to chemical stimulus	1	7.97E-13	17	89	19.11	376	19846	1.90
3	behavior	1	7.70E-10	13	89	14.61	298	19846	1.51
3	death	1	4.17E-07	14	89	15.74	598	19846	3.02
3	regulation of apoptosis	1	8.14E-05	9	89	10.12	403	19846	2.04
3	positive regulation of biological process	1	2.92E-06	16	89	17.98	920	19846	4.64
3	positive regulation of cellular process	1	2.46E-05	13	89	14.61	739	19846	3.73
3	cell adhesion	1	6.63E-05	11	89	12.36	591	19846	2.98
3	peptidyl-tyrosine modification	1	6.32E-05	4	89	4.50	48	19846	0.25
3	regulation of multicellular organismal process	1	1.14E-04	7	89	7.87	244	19846	1.23
3	extracellular region part	1	5.05E-09	17	89	19.11	661	19846	3.34
3	collagen binding	1	5.66E-05	3	89	3.38	17	19846	0.09
3	receptor binding	1	4.21E-06	13	89	14.61	626	19846	3.16
3	transmembrane receptor activity	1	3.16E-07	18	89	20.23	987	19846	4.98
3	immune system process	1	1.24E-32	39	89	43.83	721	19846	3.64
3	cell surface	1	1.31E-04	5	89	5.62	109	19846	0.55
3	response to other organism	1	5.64E-07	9	89	10.12	217	19846	1.10
3	response to biotic stimulus	1	4.16E-08	11	89	12.36	275	19846	1.39
3	immune response	1	1.32E-32	36	89	40.45	559	19846	2.82
3	locomotory behavior	1	4.97E-10	11	89	12.36	180	19846	0.91
3	extracellular space	1	8.37E-07	12	89	13.49	453	19846	2.29
3	cellular defense response	1	5.51E-10	8	89	8.99	66	19846	0.34
3	G-protein-coupled receptor binding	1	4.58E-07	6	89	6.75	65	19846	0.33
3	cell activation	1	1.33E-04	6	89	6.75	174	19846	0.88
3	regulation of protein metabolic process	1	8.51E-06	8	89	8.99	228	19846	1.15
3	antigen binding	1	5.34E-05	4	89	4.50	46	19846	0.24
3	oxygen and reactive oxygen species metabolic process	1	1.79E-05	5	89	5.62	72	19846	0.37
3	response to oxidative stress	1	3.92E-06	5	89	5.62	53	19846	0.27
3	cytokine activity	1	4.82E-07	9	89	10.12	213	19846	1.08
3	immunological synapse	1	9.60E-09	5	89	5.62	17	19846	0.09
3	T cell activation	1	3.78E-05	5	89	5.62	84	19846	0.43
3	taxis	1	2.22E-11	11	89	12.36	135	19846	0.69
3	antigen processing and presentation	1	7.23E-08	6	89	6.75	48	19846	0.25
3	antigen processing and presentation of peptide antigen via MHC class I	1	1.82E-07	4	89	4.50	12	19846	0.07
3	antigen processing and presentation of peptide antigen	1	1.79E-08	5	89	5.62	19	19846	0.10
3	MHC protein complex	1	2.51E-07	5	89	5.62	31	19846	0.16
3	MHC class I protein complex	1	4.69E-09	5	89	5.62	15	19846	0.08
3	regulation of cell activation	1	6.70E-06	5	89	5.62	59	19846	0.30
3	regulation of T cell activation	1	4.89E-05	4	89	4.50	45	19846	0.23
3	response to virus	1	1.91E-05	5	89	5.62	73	19846	0.37
3	chemokine activity	1	6.35E-08	6	89	6.75	47	19846	0.24
3	MHC class I receptor activity	1	2.41E-05	3	89	3.38	13	19846	0.07
4	extracellular region	1	1.39E-08	13	37	35.14	997	19846	5.03
4	response to stress	1	8.09E-06	9	37	24.33	761	19846	3.84
4	defense response	1	1.04E-07	9	37	24.33	450	19846	2.27
4	inflammatory response	1	7.06E-06	6	37	16.22	255	19846	1.29
4	response to chemical stimulus	1	5.23E-06	7	37	18.92	376	19846	1.90
4	extracellular region part	1	2.00E-08	11	37	29.73	661	19846	3.34
4	immune system process	1	9.77E-13	15	37	40.55	721	19846	3.64
4	cell surface	1	4.94E-05	4	37	10.82	109	19846	0.55
4	response to other organism	1	4.89E-05	5	37	13.52	217	19846	1.10
4	response to biotic stimulus	1	1.09E-05	6	37	16.22	275	19846	1.39
4	immune response	1	1.17E-11	13	37	35.14	559	19846	2.82
4	humoral immune response	1	1.38E-04	4	37	10.82	142	19846	0.72
4	extracellular space	1	1.75E-05	7	37	18.92	453	19846	2.29
4	transmembrane receptor protein tyrosine kinase signaling pathway	1	1.75E-04	4	37	10.82	151	19846	0.77
4	antigen binding	1	2.21E-08	5	37	13.52	46	19846	0.24
4	chemokine activity	1	9.14E-05	3	37	8.11	47	19846	0.24
5	membrane fraction	1	1.61E-04	5	18	27.78	606	19846	3.06
5	immune system process	1	1.27E-10	10	18	55.56	721	19846	3.64
5	immune response	1	4.06E-10	9	18	50	559	19846	2.82
5	antigen binding	1	7.55E-08	4	18	22.23	46	19846	0.24
6	extracellular region	1	5.60E-12	17	42	40.48	997	19846	5.03
6	response to stress	1	2.44E-05	9	42	21.43	761	19846	3.84
6	defense response	1	3.99E-05	7	42	16.67	450	19846	2.27
6	inflammatory response	1	1.51E-05	6	42	14.29	255	19846	1.29
6	response to chemical stimulus	1	1.31E-04	6	42	14.29	376	19846	1.90
6	regulation of apoptosis	1	1.91E-04	6	42	14.29	403	19846	2.04
6	extracellular region part	1	2.52E-12	15	42	35.72	661	19846	3.34
6	proteinaceous extracellular matrix	1	2.95E-12	11	42	26.20	249	19846	1.26
6	extracellular matrix part	1	5.31E-08	6	42	14.29	97	19846	0.49
6	extracellular structure organization and biogenesis	1	1.36E-05	4	42	9.53	69	19846	0.35
6	collagen binding	1	5.87E-06	3	42	7.15	17	19846	0.09
6	immune system process	1	1.59E-05	9	42	21.43	721	19846	3.64
6	immune response	1	1.55E-04	7	42	16.67	559	19846	2.82
6	extracellular space	1	4.16E-05	7	42	16.67	453	19846	2.29
6	extracellular matrix organization and biogenesis	1	1.35E-06	4	42	9.53	39	19846	0.20
6	extracellular matrix structural constituent	1	2.10E-05	4	42	9.53	77	19846	0.39
6	collagen	1	3.80E-05	3	42	7.15	31	19846	0.16
7	extracellular region	1	6.59E-08	18	80	22.50	997	19846	5.03
7	cytokine binding	1	3.26E-11	9	80	11.25	80	19846	0.41
7	growth factor binding	1	1.35E-07	6	80	7.50	59	19846	0.30
7	interleukin binding	1	2.77E-07	5	80	6.25	35	19846	0.18
7	response to stress	1	1.00E-09	18	80	22.50	761	19846	3.84
7	defense response	1	1.27E-14	19	80	23.75	450	19846	2.27
7	inflammatory response	1	2.81E-11	13	80	16.25	255	19846	1.29
7	cell motility	1	8.99E-07	10	80	12.50	333	19846	1.68
7	response to chemical stimulus	1	2.93E-10	14	80	17.50	376	19846	1.90
7	behavior	1	3.26E-07	10	80	12.50	298	19846	1.51
7	cell adhesion	1	1.28E-04	10	80	12.50	591	19846	2.98
7	protein-tyrosine kinase activity	1	1.92E-05	6	80	7.50	137	19846	0.70
7	cell proliferation	1	5.80E-06	12	80	15	611	19846	3.08
7	extracellular region part	1	5.24E-08	15	80	18.75	661	19846	3.34
7	receptor binding	1	7.41E-06	12	80	15	626	19846	3.16
7	transmembrane receptor activity	1	3.18E-07	17	80	21.25	987	19846	4.98
7	immune system process	1	5.68E-23	30	80	37.50	721	19846	3.64
7	response to other organism	1	3.68E-12	13	80	16.25	217	19846	1.10
7	response to biotic stimulus	1	7.21E-11	13	80	16.25	275	19846	1.39
7	immune response	1	1.49E-23	28	80	35	559	19846	2.82
7	humoral immune response	1	1.70E-06	7	80	8.75	142	19846	0.72
7	antimicrobial humoral response	1	7.23E-07	6	80	7.50	78	19846	0.40
7	locomotory behavior	1	2.79E-09	10	80	12.50	180	19846	0.91
7	extracellular space	1	1.97E-06	11	80	13.75	453	19846	2.29
7	cellular defense response	1	2.66E-07	6	80	7.50	66	19846	0.34
7	G-protein-coupled receptor binding	1	2.42E-07	6	80	7.50	65	19846	0.33
7	ion homeostasis	1	4.28E-05	6	80	7.50	158	19846	0.80
7	di-, tri-valent inorganic cation homeostasis	1	1.04E-05	6	80	7.50	123	19846	0.62
7	regulation of protein metabolic process	1	3.75E-05	7	80	8.75	228	19846	1.15
7	antigen binding	1	3.51E-05	4	80	5	46	19846	0.24
7	cytokine metabolic process	1	1.37E-04	4	80	5	65	19846	0.33
7	response to oxidative stress	1	6.17E-05	4	80	5	53	19846	0.27
7	cytokine activity	1	1.91E-07	9	80	11.25	213	19846	1.08
7	taxis	1	3.67E-09	9	80	11.25	135	19846	0.69
7	response to virus	1	4.87E-07	6	80	7.50	73	19846	0.37
7	chemokine activity	1	3.34E-08	6	80	7.50	47	19846	0.24
7	hematopoietin/interferon-class (D200-domain) cytokine receptor activity	1	4.32E-08	6	80	7.50	49	19846	0.25
8	response to stress	1	4.12E-05	7	26	26.93	761	19846	3.84
8	defense response	1	1.33E-06	7	26	26.93	450	19846	2.27
8	inflammatory response	1	2.84E-08	7	26	26.93	255	19846	1.29
8	protein dimerization activity	1	1.06E-05	5	26	19.24	229	19846	1.16
8	receptor complex	1	1.12E-04	3	26	11.54	72	19846	0.37
8	immune system process	1	1.18E-20	18	26	69.24	721	19846	3.64
8	cell surface	1	1.17E-05	4	26	15.39	109	19846	0.55
8	immune response	1	8.60E-21	17	26	65.39	559	19846	2.82
8	locomotory behavior	1	8.37E-05	4	26	15.39	180	19846	0.91
8	G-protein-coupled receptor binding	1	8.26E-05	3	26	11.54	65	19846	0.33
8	cell activation	1	7.34E-05	4	26	15.39	174	19846	0.88
8	antigen binding	1	3.39E-09	5	26	19.24	46	19846	0.24
8	immunological synapse	1	5.44E-09	4	26	15.39	17	19846	0.09
8	lymphocyte differentiation	1	8.26E-05	3	26	11.54	65	19846	0.33
8	T cell activation	1	4.16E-06	4	26	15.39	84	19846	0.43
8	T cell differentiation	1	1.63E-05	3	26	11.54	38	19846	0.20
8	taxis	1	2.73E-05	4	26	15.39	135	19846	0.69
8	regulation of cell activation	1	6.18E-05	3	26	11.54	59	19846	0.30
8	regulation of T cell activation	1	2.73E-05	3	26	11.54	45	19846	0.23
8	chemokine activity	1	3.12E-05	3	26	11.54	47	19846	0.24
8	T cell selection	1	5.66E-07	3	26	11.54	13	19846	0.07
8	T cell receptor complex	1	2.38E-07	3	26	11.54	10	19846	0.06
8	thymic T cell selection	1	2.38E-07	3	26	11.54	10	19846	0.06
9	extracellular region	1	2.76E-09	14	39	35.90	997	19846	5.03
9	defense response	1	2.18E-06	8	39	20.52	450	19846	2.27
9	inflammatory response	1	1.36E-04	5	39	12.83	255	19846	1.29
9	response to chemical stimulus	1	3.67E-08	9	39	23.08	376	19846	1.90
9	behavior	1	2.34E-05	6	39	15.39	298	19846	1.51
9	extracellular region part	1	2.89E-09	12	39	30.77	661	19846	3.34
9	proteinaceous extracellular matrix	1	1.02E-09	9	39	23.08	249	19846	1.26
9	extracellular matrix part	1	3.34E-08	6	39	15.39	97	19846	0.49
9	collagen binding	1	4.68E-06	3	39	7.70	17	19846	0.09
9	enzyme linked receptor protein signaling pathway	1	7.69E-05	5	39	12.83	226	19846	1.14
9	immune system process	1	9.20E-07	10	39	25.65	721	19846	3.64
9	immune response	1	9.52E-05	7	39	17.95	559	19846	2.82
9	locomotory behavior	1	2.60E-05	5	39	12.83	180	19846	0.91
9	transmembrane receptor protein tyrosine kinase signaling pathway	1	1.12E-05	5	39	12.83	151	19846	0.77
9	extracellular matrix structural constituent	1	1.55E-05	4	39	10.26	77	19846	0.39
9	taxis	1	6.46E-06	5	39	12.83	135	19846	0.69
9	collagen	1	3.04E-05	3	39	7.70	31	19846	0.16
10	defense response	1	1.44E-04	6	36	16.67	450	19846	2.27
10	immune system process	1	3.53E-08	11	36	30.56	721	19846	3.64
10	response to other organism	1	4.27E-05	5	36	13.89	217	19846	1.10
10	response to biotic stimulus	1	1.31E-04	5	36	13.89	275	19846	1.39
10	immune response	1	2.55E-09	11	36	30.56	559	19846	2.82
10	humoral immune response	1	1.24E-04	4	36	11.12	142	19846	0.72
10	hematopoietin/interferon-class (D200-domain) cytokine receptor activity	1	9.54E-05	3	36	8.34	49	19846	0.25
12	immune system process	1	1.52E-04	7	33	21.22	721	19846	3.64
13	DNA metabolic process	1	4.43E-05	6	26	23.08	516	19846	2.61
13	cell cycle	1	9.63E-07	8	26	30.77	633	19846	3.19
13	DNA replication	1	3.42E-05	4	26	15.39	143	19846	0.73
13	DNA-dependent DNA replication	1	9.88E-05	3	26	11.54	69	19846	0.35
14	response to stress	1	6.47E-05	8	37	21.63	761	19846	3.84
14	defense response	1	1.04E-07	9	37	24.33	450	19846	2.27
14	inflammatory response	1	1.05E-04	5	37	13.52	255	19846	1.29
14	cell motility	1	3.20E-05	6	37	16.22	333	19846	1.68
14	regulation of apoptosis	1	9.21E-05	6	37	16.22	403	19846	2.04
14	peptidyl-tyrosine modification	1	9.74E-05	3	37	8.11	48	19846	0.25
14	cell proliferation	1	1.17E-04	7	37	18.92	611	19846	3.08
14	immune system process	1	3.27E-21	21	37	56.76	721	19846	3.64
14	response to other organism	1	1.32E-07	7	37	18.92	217	19846	1.10
14	response to biotic stimulus	1	1.46E-09	9	37	24.33	275	19846	1.39
14	immune response	1	2.86E-20	19	37	51.36	559	19846	2.82
14	response to virus	1	4.27E-09	6	37	16.22	73	19846	0.37
15	ATP binding	1	3.20E-05	8	28	28.58	937	19846	4.73
15	DNA metabolic process	1	5.68E-06	7	28	25	516	19846	2.61
15	cell cycle	1	1.30E-07	9	28	32.15	633	19846	3.19
15	regulation of cell cycle	1	2.51E-05	6	28	21.43	430	19846	2.17
15	DNA replication	1	1.56E-06	5	28	17.86	143	19846	0.73
15	DNA-dependent DNA replication	1	4.05E-08	5	28	17.86	69	19846	0.35
15	DNA-dependent ATPase activity	1	1.60E-05	3	28	10.72	35	19846	0.18
15	DNA replication initiation	1	3.80E-06	3	28	10.72	22	19846	0.12
16	cellular component assembly	1	4.27E-05	7	46	15.22	413	19846	2.09
16	macromolecule biosynthetic process	1	2.69E-08	11	46	23.92	533	19846	2.69
16	biosynthetic process	1	2.11E-09	15	46	32.61	961	19846	4.85
16	RNA binding	1	6.12E-08	10	46	21.74	448	19846	2.26
16	translation	1	4.90E-09	10	46	21.74	343	19846	1.73
16	DNA metabolic process	1	2.27E-07	10	46	21.74	516	19846	2.61
16	death	1	7.84E-06	9	46	19.57	598	19846	3.02
16	regulation of apoptosis	1	3.58E-06	8	46	17.40	403	19846	2.04
16	cell cycle	1	1.21E-09	13	46	28.27	633	19846	3.19
16	regulation of cell cycle	1	5.77E-06	8	46	17.40	430	19846	2.17
16	DNA replication	1	3.68E-08	7	46	15.22	143	19846	0.73
16	DNA-dependent DNA replication	1	1.96E-05	4	46	8.70	69	19846	0.35
16	cytosol	1	1.20E-08	10	46	21.74	377	19846	1.90
16	cytosolic part	1	3.71E-10	8	46	17.40	123	19846	0.62
16	organelle lumen	1	1.50E-04	7	46	15.22	505	19846	2.55
16	cell proliferation	1	1.06E-06	10	46	21.74	611	19846	3.08
16	nuclear part	1	1.92E-05	9	46	19.57	669	19846	3.38
16	ribonucleoprotein complex	1	3.55E-08	9	46	19.57	313	19846	1.58
16	ribosome	1	4.86E-11	9	46	19.57	148	19846	0.75
16	ribonucleoprotein complex biogenesis and assembly	1	1.48E-05	5	46	10.87	135	19846	0.69
16	eukaryotic 43S preinitiation complex	1	1.10E-09	6	46	13.05	47	19846	0.24
16	cytosolic ribosome (sensu Eukaryota)	1	5.27E-12	8	46	17.40	73	19846	0.37
16	small ribosomal subunit	1	1.41E-07	5	46	10.87	53	19846	0.27
16	eukaryotic 48S initiation complex	1	1.41E-08	5	46	10.87	34	19846	0.18
16	cytosolic large ribosomal subunit (sensu Eukaryota)	1	1.00E-04	3	46	6.53	39	19846	0.20
17	immune system process	1	5.94E-07	8	22	36.37	721	19846	3.64
17	immune response	1	2.47E-05	6	22	27.28	559	19846	2.82
17	leukocyte differentiation	1	1.44E-04	3	22	13.64	93	19846	0.47
18	proteinaceous extracellular matrix	1	2.24E-06	5	18	27.78	249	19846	1.26
18	extracellular matrix part	1	8.76E-05	3	18	16.67	97	19846	0.49
18	antigen binding	1	9.28E-06	3	18	16.67	46	19846	0.24
19	macromolecule biosynthetic process	1	9.86E-05	7	41	17.08	533	19846	2.69
19	translation	1	5.88E-06	7	41	17.08	343	19846	1.73
19	regulation of apoptosis	1	1.66E-04	6	41	14.64	403	19846	2.04
19	cell cycle	1	3.86E-05	8	41	19.52	633	19846	3.19
19	regulation of cell cycle	1	2.54E-05	7	41	17.08	430	19846	2.17
19	hemopoiesis	1	1.78E-05	5	41	12.20	158	19846	0.80
19	immune system process	1	9.63E-05	8	41	19.52	721	19846	3.64
19	leukocyte differentiation	1	4.01E-05	4	41	9.76	93	19846	0.47
19	translational initiation	1	1.78E-04	3	41	7.32	53	19846	0.27
20	immune system process	1	7.95E-05	7	30	23.34	721	19846	3.64
20	immune response	1	1.57E-05	7	30	23.34	559	19846	2.82
20	humoral immune response	1	5.96E-05	4	30	13.34	142	19846	0.72
20	cytosolic ribosome (sensu Eukaryota)	1	1.80E-04	3	30	10	73	19846	0.37
21	macromolecule biosynthetic process	1	1.06E-10	11	29	37.94	533	19846	2.69
21	biosynthetic process	1	1.39E-11	14	29	48.28	961	19846	4.85
21	RNA binding	1	4.24E-10	10	29	34.49	448	19846	2.26
21	translation	1	9.18E-13	11	29	37.94	343	19846	1.73
21	death	1	1.92E-04	6	29	20.69	598	19846	3.02
21	cell cycle	1	2.43E-06	8	29	27.59	633	19846	3.19
21	regulation of cell cycle	1	3.11E-05	6	29	20.69	430	19846	2.17
21	DNA replication	1	5.34E-05	4	29	13.80	143	19846	0.73
21	cytosol	1	2.10E-09	9	29	31.04	377	19846	1.90
21	cytosolic part	1	9.04E-14	9	29	31.04	123	19846	0.62
21	cell proliferation	1	1.87E-06	8	29	27.59	611	19846	3.08
21	nucleotide metabolic process	1	1.17E-04	4	29	13.80	175	19846	0.89
21	purine nucleotide metabolic process	1	1.50E-04	3	29	10.35	71	19846	0.36
21	ribonucleotide metabolic process	1	1.70E-04	3	29	10.35	74	19846	0.38
21	ribonucleoprotein complex	1	1.27E-11	10	29	34.49	313	19846	1.58
21	ribosome	1	6.94E-15	10	29	34.49	148	19846	0.75
21	eukaryotic 43S preinitiation complex	1	5.77E-11	6	29	20.69	47	19846	0.24
21	cytosolic ribosome (sensu Eukaryota)	1	6.98E-16	9	29	31.04	73	19846	0.37
21	small ribosomal subunit	1	1.23E-10	6	29	20.69	53	19846	0.27
21	eukaryotic 48S initiation complex	1	7.33E-12	6	29	20.69	34	19846	0.18
22	transmembrane receptor activity	1	1.68E-06	8	19	42.11	987	19846	4.98
22	immune system process	1	7.82E-12	11	19	57.90	721	19846	3.64
22	immune response	1	4.95E-13	11	19	57.90	559	19846	2.82
22	positive regulation of multicellular organismal process	1	6.51E-05	3	19	15.79	83	19846	0.42
22	regulation of immune response	1	5.00E-05	3	19	15.79	76	19846	0.39
22	antigen processing and presentation	1	1.51E-14	7	19	36.85	48	19846	0.25
22	MHC protein complex	1	5.44E-16	7	19	36.85	31	19846	0.16
22	MHC class II protein complex	1	2.55E-15	6	19	31.58	16	19846	0.09
22	MHC class II receptor activity	1	1.97E-10	4	19	21.06	11	19846	0.06
23	cell activation	1	9.91E-05	4	28	14.29	174	19846	0.88
24	extracellular region	1	3.49E-09	12	28	42.86	997	19846	5.03
24	defense response	1	3.24E-05	6	28	21.43	450	19846	2.27
24	response to chemical stimulus	1	1.18E-05	6	28	21.43	376	19846	1.90
24	positive regulation of biological process	1	2.80E-05	8	28	28.58	920	19846	4.64
24	positive regulation of cellular process	1	5.76E-05	7	28	25	739	19846	3.73
24	extracellular region part	1	3.15E-11	12	28	42.86	661	19846	3.34
24	proteinaceous extracellular matrix	1	3.74E-11	9	28	32.15	249	19846	1.26
24	extracellular matrix part	1	4.03E-09	6	28	21.43	97	19846	0.49
24	extracellular structure organization and biogenesis	1	1.24E-04	3	28	10.72	69	19846	0.35
24	collagen binding	1	1.69E-06	3	28	10.72	17	19846	0.09
24	transmembrane receptor protein tyrosine kinase signaling pathway	1	5.72E-05	4	28	14.29	151	19846	0.77
24	extracellular matrix organization and biogenesis	1	2.22E-05	3	28	10.72	39	19846	0.20
24	extracellular matrix structural constituent	1	4.00E-06	4	28	14.29	77	19846	0.39
24	phosphate transport	1	7.37E-05	3	28	10.72	58	19846	0.30
24	collagen	1	1.10E-05	3	28	10.72	31	19846	0.16
25	extracellular region	1	1.06E-09	13	31	41.94	997	19846	5.03
25	cytokine binding	1	7.09E-06	4	31	12.91	80	19846	0.41
25	growth factor binding	1	2.09E-06	4	31	12.91	59	19846	0.30
25	interleukin binding	1	2.18E-05	3	31	9.68	35	19846	0.18
25	response to stress	1	1.61E-06	9	31	29.04	761	19846	3.84
25	defense response	1	3.28E-07	8	31	25.81	450	19846	2.27
25	inflammatory response	1	2.39E-06	6	31	19.36	255	19846	1.29
25	acute-phase response	1	7.75E-06	3	31	9.68	25	19846	0.13
25	acute inflammatory response	1	1.17E-04	3	31	9.68	61	19846	0.31
25	cell motility	1	1.53E-04	5	31	16.13	333	19846	1.68
25	heparin binding	1	1.54E-04	3	31	9.68	67	19846	0.34
25	response to chemical stimulus	1	8.31E-08	8	31	25.81	376	19846	1.90
25	death	1	2.77E-06	8	31	25.81	598	19846	3.02
25	regulation of apoptosis	1	3.23E-05	6	31	19.36	403	19846	2.04
25	positive regulation of biological process	1	6.29E-05	8	31	25.81	920	19846	4.64
25	positive regulation of cellular process	1	1.16E-04	7	31	22.59	739	19846	3.73
25	extracellular region part	1	1.33E-10	12	31	38.71	661	19846	3.34
25	proteinaceous extracellular matrix	1	9.15E-08	7	31	22.59	249	19846	1.26
25	extracellular matrix part	1	1.52E-05	4	31	12.91	97	19846	0.49
25	extracellular structure organization and biogenesis	1	1.69E-04	3	31	9.68	69	19846	0.35
25	collagen binding	1	2.31E-06	3	31	9.68	17	19846	0.09
25	transmembrane receptor activity	1	1.03E-04	8	31	25.81	987	19846	4.98
25	organ morphogenesis	1	1.58E-04	5	31	16.13	335	19846	1.69
25	humoral immune response	1	6.80E-05	4	31	12.91	142	19846	0.72
25	extracellular space	1	5.04E-06	7	31	22.59	453	19846	2.29
25	extracellular matrix organization and biogenesis	1	3.04E-05	3	31	9.68	39	19846	0.20
25	extracellular matrix structural constituent	1	6.09E-06	4	31	12.91	77	19846	0.39
25	regulation of translation	1	4.97E-05	4	31	12.91	131	19846	0.67
25	oxygen and reactive oxygen species metabolic process	1	1.91E-04	3	31	9.68	72	19846	0.37
25	cytokine metabolic process	1	1.41E-04	3	31	9.68	65	19846	0.33
25	response to oxidative stress	1	7.67E-05	3	31	9.68	53	19846	0.27
25	phosphate transport	1	1.00E-04	3	31	9.68	58	19846	0.30
25	hematopoietin/interferon-class (D200-domain) cytokine receptor activity	1	6.06E-05	3	31	9.68	49	19846	0.25
25	collagen	1	1.51E-05	3	31	9.68	31	19846	0.16
26	immune system process	1	1.20E-05	7	23	30.44	721	19846	3.64
26	immune response	1	2.24E-06	7	23	30.44	559	19846	2.82
26	cytosolic ribosome (sensu Eukaryota)	1	8.02E-05	3	23	13.05	73	19846	0.37
27	immune system process	1	1.35E-05	5	10	50	721	19846	3.64
27	immune response	1	3.90E-06	5	10	50	559	19846	2.82
27	humoral immune response	1	5.10E-07	4	10	40	142	19846	0.72
28	macromolecule biosynthetic process	1	2.27E-12	14	42	33.34	533	19846	2.69
28	biosynthetic process	1	2.15E-13	18	42	42.86	961	19846	4.85
28	RNA binding	1	9.06E-11	12	42	28.58	448	19846	2.26
28	translation	1	5.56E-15	14	42	33.34	343	19846	1.73
28	DNA metabolic process	1	1.07E-05	8	42	19.05	516	19846	2.61
28	regulation of apoptosis	1	1.91E-04	6	42	14.29	403	19846	2.04
28	cell cycle	1	5.61E-06	9	42	21.43	633	19846	3.19
28	DNA replication	1	1.24E-05	5	42	11.91	143	19846	0.73
28	cytosol	1	4.65E-09	10	42	23.81	377	19846	1.90
28	cytosolic part	1	7.17E-14	10	42	23.81	123	19846	0.62
28	cell proliferation	1	3.61E-05	8	42	19.05	611	19846	3.08
28	ribonucleoprotein complex	1	1.39E-12	12	42	28.58	313	19846	1.58
28	ribosome	1	1.72E-16	12	42	28.58	148	19846	0.75
28	ribonucleoprotein complex biogenesis and assembly	1	9.40E-06	5	42	11.91	135	19846	0.69
28	ribosome biogenesis and assembly	1	1.81E-04	3	42	7.15	52	19846	0.27
28	eukaryotic 43S preinitiation complex	1	6.23E-10	6	42	14.29	47	19846	0.24
28	cytosolic ribosome (sensu Eukaryota)	1	3.20E-16	10	42	23.81	73	19846	0.37
28	small ribosomal subunit	1	8.84E-08	5	42	11.91	53	19846	0.27
28	eukaryotic 48S initiation complex	1	8.82E-09	5	42	11.91	34	19846	0.18
28	cytosolic large ribosomal subunit (sensu Eukaryota)	1	1.35E-06	4	42	9.53	39	19846	0.20
28	large ribosomal subunit	1	3.72E-06	4	42	9.53	50	19846	0.26
29	transmembrane receptor activity	1	7.92E-05	9	38	23.69	987	19846	4.98
29	immune system process	1	5.48E-09	12	38	31.58	721	19846	3.64
29	immune response	1	4.85E-09	11	38	28.95	559	19846	2.82
29	antigen processing and presentation	1	2.09E-06	4	38	10.53	48	19846	0.25
29	antigen processing and presentation of peptide antigen	1	6.14E-06	3	38	7.90	19	19846	0.10
29	MHC protein complex	1	2.81E-05	3	38	7.90	31	19846	0.16
29	hematopoietin/interferon-class (D200-domain) cytokine receptor activity	1	1.12E-04	3	38	7.90	49	19846	0.25
30	macromolecule biosynthetic process	1	9.86E-05	7	41	17.08	533	19846	2.69
30	biosynthetic process	1	1.92E-05	10	41	24.40	961	19846	4.85
30	ATP binding	1	1.00E-04	9	41	21.96	937	19846	4.73
30	translation	1	5.88E-06	7	41	17.08	343	19846	1.73
30	DNA metabolic process	1	7.03E-08	10	41	24.40	516	19846	2.61
30	cell cycle	1	3.38E-09	12	41	29.27	633	19846	3.19
30	cell cycle phase	1	7.83E-06	6	41	14.64	233	19846	1.18
30	regulation of cell cycle	1	2.32E-06	8	41	19.52	430	19846	2.17
30	mitotic cell cycle	1	6.80E-05	5	41	12.20	209	19846	1.06
30	DNA replication	1	4.66E-10	8	41	19.52	143	19846	0.73
30	cell proliferation	1	3.40E-06	9	41	21.96	611	19846	3.08
30	chromosome	1	1.16E-04	5	41	12.20	234	19846	1.18
30	DNA-dependent ATPase activity	1	5.12E-05	3	41	7.32	35	19846	0.18
30	single-stranded DNA binding	1	6.06E-05	3	41	7.32	37	19846	0.19
30	spindle organization and biogenesis	1	1.23E-05	3	41	7.32	22	19846	0.12
30	regulation of cyclin-dependent protein kinase activity	1	7.67E-05	3	41	7.32	40	19846	0.21
31	DNA metabolic process	1	7.32E-06	7	29	24.14	516	19846	2.61
31	DNA repair	1	1.04E-04	4	29	13.80	170	19846	0.86
31	cell cycle	1	2.43E-06	8	29	27.59	633	19846	3.19
31	cell cycle phase	1	9.30E-07	6	29	20.69	233	19846	1.18
31	regulation of cell cycle	1	3.11E-05	6	29	20.69	430	19846	2.17
31	DNA replication	1	1.87E-06	5	29	17.25	143	19846	0.73
31	DNA-dependent DNA replication	1	1.38E-04	3	29	10.35	69	19846	0.35
31	cell proliferation	1	1.87E-06	8	29	27.59	611	19846	3.08
31	immune system process	1	6.29E-05	7	29	24.14	721	19846	3.64
31	cell activation	1	1.14E-04	4	29	13.80	174	19846	0.88
31	M phase	1	2.33E-07	6	29	20.69	184	19846	0.93
31	mitosis	1	4.39E-05	4	29	13.80	136	19846	0.69
31	cell division	1	2.29E-06	5	29	17.25	149	19846	0.76
32	DNA metabolic process	1	8.34E-08	9	32	28.13	516	19846	2.61
32	cell cycle	1	3.47E-08	10	32	31.25	633	19846	3.19
32	regulation of cell cycle	1	3.03E-07	8	32	25	430	19846	2.17
32	DNA replication	1	2.52E-09	7	32	21.88	143	19846	0.73
32	DNA-dependent DNA replication	1	4.47E-06	4	32	12.50	69	19846	0.35
32	nucleotide metabolic process	1	1.73E-04	4	32	12.50	175	19846	0.89
32	negative regulation of progression through cell cycle	1	9.81E-05	4	32	12.50	151	19846	0.77
32	structure-specific DNA binding	1	1.29E-04	3	32	9.38	61	19846	0.31
32	single-stranded DNA binding	1	2.85E-05	3	32	9.38	37	19846	0.19
33	ATP binding	1	8.97E-08	10	25	40	937	19846	4.73
33	DNA metabolic process	1	2.98E-10	10	25	40	516	19846	2.61
33	cell cycle	1	1.08E-04	6	25	24	633	19846	3.19
33	DNA replication	1	7.52E-14	9	25	36	143	19846	0.73
33	DNA-dependent DNA replication	1	2.38E-10	6	25	24	69	19846	0.35
33	nuclear part	1	1.47E-04	6	25	24	669	19846	3.38
33	structure-specific DNA binding	1	6.06E-05	3	25	12	61	19846	0.31
33	M phase	1	7.77E-05	4	25	16	184	19846	0.93
33	regulation of DNA metabolic process	1	1.13E-05	3	25	12	35	19846	0.18
34	immune system process	1	1.82E-06	8	25	32	721	19846	3.64
34	immune response	1	4.19E-06	7	25	28	559	19846	2.82
34	antigen binding	1	2.59E-05	3	25	12	46	19846	0.24
34	cytokine activity	1	1.37E-04	4	25	16	213	19846	1.08
35	immune system process	1	7.22E-09	8	14	57.15	721	19846	3.64
35	immune response	1	3.92E-08	7	14	50	559	19846	2.82
35	antigen binding	1	4.17E-06	3	14	21.43	46	19846	0.24
36	peptidyl-amino acid modification	1	7.75E-05	3	19	15.79	88	19846	0.45
36	peptidyl-tyrosine modification	1	1.25E-05	3	19	15.79	48	19846	0.25
36	immune system process	1	4.07E-05	6	19	31.58	721	19846	3.64
36	immune response	1	1.46E-04	5	19	26.32	559	19846	2.82
37	cell cycle	1	1.37E-04	6	26	23.08	633	19846	3.19
37	kinase regulator activity	1	8.65E-05	3	26	11.54	66	19846	0.34
37	cell division	1	4.01E-05	4	26	15.39	149	19846	0.76
37	regulation of cyclin-dependent protein kinase activity	1	1.91E-05	3	26	11.54	40	19846	0.21
38	immune system process	1	1.32E-05	6	16	37.50	721	19846	3.64
38	response to other organism	1	2.28E-05	4	16	25	217	19846	1.10
38	response to biotic stimulus	1	5.76E-05	4	16	25	275	19846	1.39
38	immune response	1	5.88E-05	5	16	31.25	559	19846	2.82
38	response to virus	1	2.58E-05	3	16	18.75	73	19846	0.37
39	regulation of transcription from RNA polymerase II promoter	1	1.20E-04	5	26	19.24	381	19846	1.92
39	death	1	8.69E-06	7	26	26.93	598	19846	3.02
39	regulation of apoptosis	1	1.10E-05	6	26	23.08	403	19846	2.04
39	cell cycle	1	1.26E-05	7	26	26.93	633	19846	3.19
39	DNA-dependent DNA replication	1	9.88E-05	3	26	11.54	69	19846	0.35
39	negative regulation of cellular process	1	7.64E-05	7	26	26.93	839	19846	4.23
39	negative regulation of apoptosis	1	8.58E-08	6	26	23.08	175	19846	0.89
39	myeloid cell differentiation	1	1.27E-04	3	26	11.54	75	19846	0.38
39	hemopoiesis	1	1.72E-06	5	26	19.24	158	19846	0.80
39	immune system process	1	2.92E-05	7	26	26.93	721	19846	3.64
39	anti-apoptosis	1	2.89E-05	4	26	15.39	137	19846	0.70
39	leukocyte differentiation	1	6.24E-06	4	26	15.39	93	19846	0.47
41	translation	1	4.86E-05	5	24	20.84	343	19846	1.73
41	regulation of apoptosis	1	1.04E-04	5	24	20.84	403	19846	2.04
41	cytosol	1	4.55E-06	6	24	25	377	19846	1.90
41	immune system process	1	1.73E-04	6	24	25	721	19846	3.64
41	ribosome	1	2.81E-05	4	24	16.67	148	19846	0.75
42	protein dimerization activity	1	2.00E-06	5	19	26.32	229	19846	1.16
42	positive regulation of biological process	1	1.39E-05	7	19	36.85	920	19846	4.64
42	positive regulation of cellular process	1	4.67E-05	6	19	31.58	739	19846	3.73
42	receptor complex	1	4.26E-05	3	19	15.79	72	19846	0.37
42	hemopoiesis	1	3.19E-07	5	19	26.32	158	19846	0.80
42	immune system process	1	1.55E-07	8	19	42.11	721	19846	3.64
42	immune response	1	1.46E-04	5	19	26.32	559	19846	2.82
42	cell activation	1	5.15E-07	5	19	26.32	174	19846	0.88
42	immunological synapse	1	5.02E-07	3	19	15.79	17	19846	0.09
42	leukocyte differentiation	1	2.24E-08	5	19	26.32	93	19846	0.47
42	lymphocyte differentiation	1	3.62E-09	5	19	26.32	65	19846	0.33
42	T cell activation	1	1.34E-08	5	19	26.32	84	19846	0.43
42	T cell differentiation	1	2.23E-10	5	19	26.32	38	19846	0.20
42	regulation of cell activation	1	2.34E-05	3	19	15.79	59	19846	0.30
42	regulation of T cell activation	1	1.03E-05	3	19	15.79	45	19846	0.23
42	T cell selection	1	2.11E-07	3	19	15.79	13	19846	0.07
42	T cell receptor complex	1	8.89E-08	3	19	15.79	10	19846	0.06
42	thymic T cell selection	1	8.89E-08	3	19	15.79	10	19846	0.06
43	immune system process	1	1.82E-06	7	18	38.89	721	19846	3.64
43	immune response	1	1.10E-04	5	18	27.78	559	19846	2.82
43	cell activation	1	3.82E-07	5	18	27.78	174	19846	0.88
44	immune system process	1	4.66E-13	12	20	60	721	19846	3.64
44	cell surface	1	1.72E-04	3	20	15	109	19846	0.55
44	immune response	1	1.07E-12	11	20	55	559	19846	2.82
44	antigen binding	1	1.29E-05	3	20	15	46	19846	0.24
44	T cell activation	1	7.92E-05	3	20	15	84	19846	0.43
44	immune effector process	1	6.34E-05	3	20	15	78	19846	0.40
44	leukocyte mediated immunity	1	2.89E-05	3	20	15	60	19846	0.31
45	defense response	1	4.91E-05	4	10	40	450	19846	2.27
45	immune system process	1	1.23E-10	8	10	80	721	19846	3.64
45	immune response	1	1.61E-11	8	10	80	559	19846	2.82
45	humoral immune response	1	5.10E-07	4	10	40	142	19846	0.72
45	immune effector process	1	6.87E-06	3	10	30	78	19846	0.40
46	immune system process	1	1.08E-04	4	8	50	721	19846	3.64
46	immune response	1	3.98E-05	4	8	50	559	19846	2.82
49	immune response	1	8.14E-05	5	17	29.42	559	19846	2.82
49	cytokine activity	1	2.75E-05	4	17	23.53	213	19846	1.08
50	cell activation	1	1.24E-05	4	17	23.53	174	19846	0.88
51	positive regulation of multicellular organismal process	1	3.10E-05	3	15	20	83	19846	0.42
51	regulation of immune response	1	2.38E-05	3	15	20	76	19846	0.39
52	macromolecule biosynthetic process	1	1.49E-07	7	17	41.18	533	19846	2.69
52	biosynthetic process	1	7.74E-06	7	17	41.18	961	19846	4.85
52	translation	1	2.69E-07	6	17	35.30	343	19846	1.73
52	ribonucleoprotein complex	1	1.23E-04	4	17	23.53	313	19846	1.58
52	ribosome	1	6.55E-06	4	17	23.53	148	19846	0.75
52	eukaryotic 43S preinitiation complex	1	8.27E-06	3	17	17.65	47	19846	0.24
53	death	1	1.24E-08	8	17	47.06	598	19846	3.02
53	regulation of apoptosis	1	2.21E-08	7	17	41.18	403	19846	2.04
53	negative regulation of apoptosis	1	1.27E-05	4	17	23.53	175	19846	0.89
53	anti-apoptosis	1	4.82E-06	4	17	23.53	137	19846	0.70
54	vacuole	1	3.89E-05	3	10	30	139	19846	0.71
54	transmembrane receptor activity	1	6.15E-05	5	10	50	987	19846	4.98
54	immune system process	1	1.23E-10	8	10	80	721	19846	3.64
54	immune response	1	1.61E-11	8	10	80	559	19846	2.82
54	antigen processing and presentation	1	3.66E-17	7	10	70	48	19846	0.25
54	MHC protein complex	1	1.82E-15	6	10	60	31	19846	0.16
54	MHC class II protein complex	1	1.98E-17	6	10	60	16	19846	0.09
54	MHC class II receptor activity	1	1.07E-11	4	10	40	11	19846	0.06
55	immune system process	1	6.30E-05	5	13	38.47	721	19846	3.64
55	humoral immune response	1	9.73E-05	3	13	23.08	142	19846	0.72
55	cell activation	1	1.78E-04	3	13	23.08	174	19846	0.88
57	endoplasmic reticulum	1	7.94E-05	4	10	40	509	19846	2.57
57	endoplasmic reticulum part	1	1.99E-05	3	10	30	111	19846	0.56
57	unfolded protein binding	1	1.09E-05	3	10	30	91	19846	0.46
57	protein folding	1	8.26E-05	3	10	30	179	19846	0.91
58	DNA replication	1	1.76E-06	4	13	30.77	143	19846	0.73
60	hemopoiesis	1	1.34E-04	3	13	23.08	158	19846	0.80
60	immune system process	1	6.30E-05	5	13	38.47	721	19846	3.64
60	leukocyte differentiation	1	2.75E-05	3	13	23.08	93	19846	0.47
63	cell adhesion	1	1.53E-05	5	12	41.67	591	19846	2.98
64	immune system process	1	2.40E-05	5	11	45.46	721	19846	3.64
64	immune response	1	6.99E-06	5	11	45.46	559	19846	2.82
66	cell adhesion	1	8.71E-05	4	9	44.45	591	19846	2.98
67	positive regulation of biological process	1	4.39E-05	5	10	50	920	19846	4.64
67	immune system process	1	1.35E-05	5	10	50	721	19846	3.64
67	immune response	1	3.90E-06	5	10	50	559	19846	2.82
67	positive regulation of multicellular organismal process	1	8.29E-06	3	10	30	83	19846	0.42
67	regulation of immune response	1	6.35E-06	3	10	30	76	19846	0.39
68	carbohydrate binding	1	1.59E-04	3	11	27.28	201	19846	1.02
68	immune system process	1	8.90E-07	6	11	54.55	721	19846	3.64
68	immune response	1	1.76E-04	4	11	36.37	559	19846	2.82
68	cell activation	1	1.04E-04	3	11	27.28	174	19846	0.88
