# Supplementary material for: DeBi: Discovering Differentially Expressed Biclusters using a Frequent Itemset Approach
Source: Algorithms Mol Biol. 2011 Jun 23;6:18. doi: 10.1186/1748-7188-6-18 (PMC3152888; doi:10.1186/1748-7188-6-18)
Supplement: Additional file 4 — DeBi, ISA, OPSM, SAMBA, QUBIC biclustering results and GO term, TFBS enrichment analysis of the genes on DLBCL data. [file 1748-7188-6-18-S4.ZIP › file4_dlblc/enrichment/debi/debi.TFBS.down.txt]

Set	Enriched Set	Enriched Value	Pvalue	Set Hits	Set Size	Set Hits (%)	Total Hits	Total Size	Total Hits (%)
4	Li03_E2F1	1	6.98E-04	12	88	13.64	915	19846	4.62
4	Cam04_median_T98G G0 E2F4	1	1.03E-05	10	88	11.37	397	19846	2.01
4	Cam04_median_T98G G0 p130	1	1.22E-04	9	88	10.23	430	19846	2.17
4	Cam04_median_T98G Contact Inhibtion E2F4	1	6.90E-05	9	88	10.23	399	19846	2.02
4	Cam04_median_T98G Contact Inhibtion p130	1	1.33E-04	9	88	10.23	435	19846	2.20
4	Cam04_median_U2OS-p16 E2F4	1	1.20E-05	10	88	11.37	404	19846	2.04
4	Cam04_median_U2OS-p16 p130	1	1.51E-05	10	88	11.37	415	19846	2.10
4	Ren02_E2F4	1	5.81E-07	7	88	7.96	110	19846	0.56
4	Ren02_E2F1	1	5.56E-05	4	88	4.55	47	19846	0.24
5	Li03_E2F1	1	9.56E-07	15	73	20.55	915	19846	4.62
5	Chen05_p53	1	7.13E-05	5	73	6.85	117	19846	0.59
5	Ren02_E2F1	1	6.89E-04	3	73	4.11	47	19846	0.24
7	Li03_E2F1	1	1.32E-04	13	85	15.30	915	19846	4.62
7	Odom04_HNF6 ISLET	1	8.38E-04	7	85	8.24	356	19846	1.80
7	Cam04_median_T98G G0 E2F4	1	1.01E-06	11	85	12.95	397	19846	2.01
7	Cam04_median_T98G G0 p130	1	9.30E-05	9	85	10.59	430	19846	2.17
7	Cam04_median_T98G Contact Inhibtion E2F4	1	7.88E-06	10	85	11.77	399	19846	2.02
7	Cam04_median_T98G Contact Inhibtion p130	1	1.67E-05	10	85	11.77	435	19846	2.20
7	Cam04_median_U2OS-p16 E2F4	1	1.20E-06	11	85	12.95	404	19846	2.04
7	Cam04_median_U2OS-p16 p130	1	1.11E-05	10	85	11.77	415	19846	2.10
7	Ren02_E2F4	1	1.03E-09	9	85	10.59	110	19846	0.56
7	Ren02_E2F1	1	4.86E-05	4	85	4.71	47	19846	0.24
8	Odom04_HNF6 ISLET	1	6.28E-04	7	81	8.65	356	19846	1.80
10	Li03_E2F1	1	9.49E-05	11	61	18.04	915	19846	4.62
10	Cam04_median_T98G G0 E2F4	1	2.79E-05	8	61	13.12	397	19846	2.01
10	Cam04_median_T98G G0 p130	1	3.40E-04	7	61	11.48	430	19846	2.17
10	Cam04_median_T98G Contact Inhibtion E2F4	1	2.16E-04	7	61	11.48	399	19846	2.02
10	Cam04_median_T98G Contact Inhibtion p130	1	3.64E-04	7	61	11.48	435	19846	2.20
10	Cam04_median_U2OS-p16 E2F4	1	3.16E-05	8	61	13.12	404	19846	2.04
10	Cam04_median_U2OS-p16 p130	1	3.82E-05	8	61	13.12	415	19846	2.10
10	Ren02_E2F4	1	4.83E-11	9	61	14.76	110	19846	0.56
10	Ren02_E2F1	1	1.30E-05	4	61	6.56	47	19846	0.24
11	Cam04_median_T98G G0 E2F4	1	5.57E-06	9	65	13.85	397	19846	2.01
11	Cam04_median_T98G G0 p130	1	7.79E-05	8	65	12.31	430	19846	2.17
11	Cam04_median_T98G Contact Inhibtion E2F4	1	4.62E-05	8	65	12.31	399	19846	2.02
11	Cam04_median_T98G Contact Inhibtion p130	1	8.45E-05	8	65	12.31	435	19846	2.20
11	Cam04_median_U2OS-p16 E2F4	1	6.41E-06	9	65	13.85	404	19846	2.04
11	Cam04_median_U2OS-p16 p130	1	7.96E-06	9	65	13.85	415	19846	2.10
11	Ren02_E2F4	1	8.74E-11	9	65	13.85	110	19846	0.56
11	Ren02_E2F1	1	1.68E-05	4	65	6.16	47	19846	0.24
17	Li03_E2F1	1	5.01E-04	10	62	16.13	915	19846	4.62
18	Wang01_p53_promoters	1	9.65E-04	6	40	15	576	19846	2.91
20	Cam04_median_T98G G0 E2F4	1	7.17E-06	8	51	15.69	397	19846	2.01
20	Cam04_median_T98G G0 p130	1	1.28E-05	8	51	15.69	430	19846	2.17
20	Cam04_median_T98G Contact Inhibtion E2F4	1	7.44E-06	8	51	15.69	399	19846	2.02
20	Cam04_median_T98G Contact Inhibtion p130	1	1.39E-05	8	51	15.69	435	19846	2.20
20	Cam04_median_U2OS-p16 E2F4	1	8.14E-06	8	51	15.69	404	19846	2.04
20	Cam04_median_U2OS-p16 p130	1	9.90E-06	8	51	15.69	415	19846	2.10
20	Ren02_E2F4	1	9.15E-06	5	51	9.81	110	19846	0.56
20	Ren02_E2F1	1	2.39E-04	3	51	5.89	47	19846	0.24
34	Li03_E2F1	1	1.27E-06	11	40	27.50	915	19846	4.62
34	Kim05a_IMR90 RNAP	1	8.15E-04	3	40	7.50	91	19846	0.46
36	Chen05_p53	1	1.05E-03	3	34	8.83	117	19846	0.59
56	Li03_E2F1	1	7.54E-04	4	10	40	915	19846	4.62
