# Supplementary material for: DeBi: Discovering Differentially Expressed Biclusters using a Frequent Itemset Approach
Source: Algorithms Mol Biol. 2011 Jun 23;6:18. doi: 10.1186/1748-7188-6-18 (PMC3152888; doi:10.1186/1748-7188-6-18)
Supplement: Additional file 4 — DeBi, ISA, OPSM, SAMBA, QUBIC biclustering results and GO term, TFBS enrichment analysis of the genes on DLBCL data. [file 1748-7188-6-18-S4.ZIP › file4_dlblc/enrichment/debi/debi.TFBS.up.txt]

Set	Enriched Set	Enriched Value	Pvalue	Set Hits	Set Size	Set Hits (%)	Total Hits	Total Size	Total Hits (%)
1	Wang01_p53_introns	1	1.03E-06	10	97	10.31	277	19846	1.40
3	Wang01_p53_introns	1	4.60E-07	10	89	11.24	277	19846	1.40
4	Wang01_p53_introns	1	6.88E-07	7	37	18.92	277	19846	1.40
7	Wang01_p53_introns	1	1.27E-04	7	80	8.75	277	19846	1.40
7	Wang01_p53_promoters	1	1.04E-04	10	80	12.50	576	19846	2.91
9	Wang01_p53_introns	1	1.55E-05	6	39	15.39	277	19846	1.40
13	Li03_E2F1	1	1.47E-05	8	26	30.77	915	19846	4.62
13	Ren02_E2F4	1	3.93E-04	3	26	11.54	110	19846	0.56
15	Cam04_median_U2OS-p16 E2F4	1	2.28E-04	5	28	17.86	404	19846	2.04
15	Ren02_E2F1	1	3.91E-05	3	28	10.72	47	19846	0.24
16	Li03_E2F1	1	1.07E-08	14	46	30.44	915	19846	4.62
16	Cam04_median_T98G G0 E2F4	1	2.94E-04	6	46	13.05	397	19846	2.01
16	Cam04_median_T98G G0 p130	1	4.49E-04	6	46	13.05	430	19846	2.17
16	Cam04_median_T98G Contact Inhibtion E2F4	1	3.43E-05	7	46	15.22	399	19846	2.02
16	Cam04_median_T98G Contact Inhibtion p130	1	5.92E-05	7	46	15.22	435	19846	2.20
16	Cam04_median_U2OS-p16 E2F4	1	3.71E-05	7	46	15.22	404	19846	2.04
16	Cam04_median_U2OS-p16 p130	1	3.72E-04	6	46	13.05	415	19846	2.10
19	Ren02_E2F1	1	1.25E-04	3	41	7.32	47	19846	0.24
21	Odom04_HNF4alpha ISLET	1	7.16E-04	5	29	17.25	500	19846	2.52
21	Li03_E2F1	1	3.72E-07	10	29	34.49	915	19846	4.62
21	Cam04_median_T98G G0 E2F4	1	2.50E-04	5	29	17.25	397	19846	2.01
21	Cam04_median_T98G Contact Inhibtion E2F4	1	2.55E-04	5	29	17.25	399	19846	2.02
21	Cam04_median_T98G Contact Inhibtion p130	1	3.80E-04	5	29	17.25	435	19846	2.20
21	Cam04_median_U2OS-p16 E2F4	1	2.71E-04	5	29	17.25	404	19846	2.04
28	Li03_E2F1	1	2.81E-09	14	42	33.34	915	19846	4.62
29	Wang01_p53_promoters	1	9.65E-05	7	38	18.43	576	19846	2.91
30	Odom04_HNF4alpha ISLET	1	5.28E-04	6	41	14.64	500	19846	2.52
30	Li03_E2F1	1	1.67E-06	11	41	26.83	915	19846	4.62
30	Cam04_median_T98G G0 E2F4	1	1.28E-06	8	41	19.52	397	19846	2.01
30	Cam04_median_T98G G0 p130	1	2.54E-05	7	41	17.08	430	19846	2.17
30	Cam04_median_T98G Contact Inhibtion E2F4	1	1.57E-05	7	41	17.08	399	19846	2.02
30	Cam04_median_T98G Contact Inhibtion p130	1	2.73E-05	7	41	17.08	435	19846	2.20
30	Cam04_median_U2OS-p16 E2F4	1	1.46E-06	8	41	19.52	404	19846	2.04
30	Cam04_median_U2OS-p16 p130	1	1.78E-06	8	41	19.52	415	19846	2.10
30	Cam04_median_nrf1_T98G G0 NRF1	1	1.02E-03	3	41	7.32	96	19846	0.49
30	Ren02_E2F4	1	3.05E-06	5	41	12.20	110	19846	0.56
30	Ren02_E2F1	1	1.25E-04	3	41	7.32	47	19846	0.24
31	Li03_E2F1	1	3.57E-05	8	29	27.59	915	19846	4.62
31	Cam04_median_T98G G0 E2F4	1	1.98E-05	6	29	20.69	397	19846	2.01
31	Cam04_median_T98G G0 p130	1	3.11E-05	6	29	20.69	430	19846	2.17
31	Cam04_median_T98G Contact Inhibtion E2F4	1	2.04E-05	6	29	20.69	399	19846	2.02
31	Cam04_median_T98G Contact Inhibtion p130	1	3.32E-05	6	29	20.69	435	19846	2.20
31	Cam04_median_U2OS-p16 E2F4	1	2.19E-05	6	29	20.69	404	19846	2.04
31	Cam04_median_U2OS-p16 p130	1	2.55E-05	6	29	20.69	415	19846	2.10
31	Cam04_median_nrf1_T98G G0 NRF1	1	3.66E-04	3	29	10.35	96	19846	0.49
31	Ren02_E2F4	1	1.91E-05	4	29	13.80	110	19846	0.56
32	Li03_E2F1	1	5.29E-04	7	32	21.88	915	19846	4.62
32	Ren02_E2F4	1	2.85E-05	4	32	12.50	110	19846	0.56
32	Ren02_E2F1	1	5.88E-05	3	32	9.38	47	19846	0.24
33	Li03_E2F1	1	9.48E-07	9	25	36	915	19846	4.62
33	Cam04_median_T98G G0 E2F4	1	7.92E-06	6	25	24	397	19846	2.01
33	Cam04_median_T98G G0 p130	1	1.25E-05	6	25	24	430	19846	2.17
33	Cam04_median_T98G Contact Inhibtion E2F4	1	8.15E-06	6	25	24	399	19846	2.02
33	Cam04_median_T98G Contact Inhibtion p130	1	1.33E-05	6	25	24	435	19846	2.20
33	Cam04_median_U2OS-p16 E2F4	1	8.75E-06	6	25	24	404	19846	2.04
33	Cam04_median_U2OS-p16 p130	1	1.02E-05	6	25	24	415	19846	2.10
33	Ren02_E2F4	1	2.32E-07	5	25	20	110	19846	0.56
39	Li03_E2F1	1	1.32E-04	7	26	26.93	915	19846	4.62
40	Odom04_HNF6 HEP	1	9.28E-04	3	12	25	334	19846	1.69
42	Wang01_p53_introns	1	1.22E-04	4	19	21.06	277	19846	1.40
52	Li03_E2F1	1	7.54E-05	6	17	35.30	915	19846	4.62
