# Supplementary material for: DeBi: Discovering Differentially Expressed Biclusters using a Frequent Itemset Approach
Source: Algorithms Mol Biol. 2011 Jun 23;6:18. doi: 10.1186/1748-7188-6-18 (PMC3152888; doi:10.1186/1748-7188-6-18)
Supplement: Additional file 4 — DeBi, ISA, OPSM, SAMBA, QUBIC biclustering results and GO term, TFBS enrichment analysis of the genes on DLBCL data. [file 1748-7188-6-18-S4.ZIP › file4_dlblc/enrichment/isa/isa.go.txt]

Set	Enriched Set	Enriched Value	Pvalue	Set Hits	Set Size	Set Hits (%)	Total Hits	Total Size	Total Hits (%)
1	transmembrane receptor activity	1	1.03E-04	8	31	25.81	987	19846	4.98
1	hemopoiesis	1	1.03E-04	4	31	12.91	158	19846	0.80
1	immune system process	1	3.84E-14	15	31	48.39	721	19846	3.64
1	immune response	1	7.93E-13	13	31	41.94	559	19846	2.82
1	protein kinase cascade	1	8.96E-05	5	31	16.13	297	19846	1.50
1	cell activation	1	6.91E-06	5	31	16.13	174	19846	0.88
1	I-kappaB kinase/NF-kappaB cascade	1	1.86E-05	4	31	12.91	102	19846	0.52
1	regulation of I-kappaB kinase/NF-kappaB cascade	1	5.19E-06	4	31	12.91	74	19846	0.38
1	leukocyte differentiation	1	1.29E-05	4	31	12.91	93	19846	0.47
1	lymphocyte differentiation	1	3.08E-06	4	31	12.91	65	19846	0.33
1	T cell activation	1	8.61E-06	4	31	12.91	84	19846	0.43
1	T cell differentiation	1	3.46E-07	4	31	12.91	38	19846	0.20
1	antigen processing and presentation	1	4.79E-15	8	31	25.81	48	19846	0.25
1	MHC protein complex	1	2.80E-14	7	31	22.59	31	19846	0.16
1	regulation of cell activation	1	1.06E-04	3	31	9.68	59	19846	0.30
1	B cell mediated immunity	1	4.68E-05	3	31	9.68	45	19846	0.23
1	external side of plasma membrane	1	4.08E-05	3	31	9.68	43	19846	0.22
1	MHC class II protein complex	1	1.24E-16	7	31	22.59	16	19846	0.09
1	MHC class II receptor activity	1	1.59E-09	4	31	12.91	11	19846	0.06
2	extracellular region	1	1.99E-10	14	33	42.43	997	19846	5.03
2	growth factor binding	1	4.35E-08	5	33	15.16	59	19846	0.30
2	interleukin binding	1	2.64E-05	3	33	9.10	35	19846	0.18
2	response to stress	1	2.66E-05	8	33	24.25	761	19846	3.84
2	defense response	1	8.65E-05	6	33	18.19	450	19846	2.27
2	inflammatory response	1	3.51E-06	6	33	18.19	255	19846	1.29
2	response to chemical stimulus	1	3.19E-05	6	33	18.19	376	19846	1.90
2	extracellular region part	1	3.15E-10	12	33	36.37	661	19846	3.34
2	proteinaceous extracellular matrix	1	1.98E-10	9	33	27.28	249	19846	1.26
2	extracellular matrix part	1	1.16E-08	6	33	18.19	97	19846	0.49
2	collagen binding	1	2.80E-06	3	33	9.10	17	19846	0.09
2	enzyme linked receptor protein signaling pathway	1	3.35E-05	5	33	15.16	226	19846	1.14
2	transmembrane receptor protein tyrosine kinase signaling pathway	1	4.77E-06	5	33	15.16	151	19846	0.77
2	extracellular matrix organization and biogenesis	1	3.67E-05	3	33	9.10	39	19846	0.20
2	extracellular matrix structural constituent	1	7.87E-06	4	33	12.13	77	19846	0.39
2	taxis	1	7.19E-05	4	33	12.13	135	19846	0.69
2	collagen	1	1.82E-05	3	33	9.10	31	19846	0.16
3	defense response	1	4.68E-05	7	43	16.28	450	19846	2.27
3	behavior	1	4.16E-05	6	43	13.96	298	19846	1.51
3	death	1	4.47E-07	10	43	23.26	598	19846	3.02
3	regulation of apoptosis	1	2.10E-06	8	43	18.61	403	19846	2.04
3	induction of apoptosis	1	2.40E-05	5	43	11.63	160	19846	0.81
3	immune system process	1	2.56E-15	18	43	41.87	721	19846	3.64
3	response to biotic stimulus	1	2.66E-05	6	43	13.96	275	19846	1.39
3	immune response	1	3.39E-13	15	43	34.89	559	19846	2.82
3	cell activation	1	3.59E-05	5	43	11.63	174	19846	0.88
3	immunological synapse	1	2.28E-10	5	43	11.63	17	19846	0.09
3	T cell activation	1	1.02E-06	5	43	11.63	84	19846	0.43
3	MHC protein complex	1	4.08E-05	3	43	6.98	31	19846	0.16
3	MHC class I protein complex	1	4.23E-06	3	43	6.98	15	19846	0.08
5	response to stress	1	2.73E-06	8	25	32	761	19846	3.84
5	defense response	1	5.06E-08	8	25	32	450	19846	2.27
5	inflammatory response	1	5.96E-10	8	25	32	255	19846	1.29
5	cell motility	1	1.30E-07	7	25	28	333	19846	1.68
5	cell-cell signaling	1	6.04E-06	7	25	28	591	19846	2.98
5	cell proliferation	1	7.51E-06	7	25	28	611	19846	3.08
5	immune system process	1	1.90E-14	14	25	56	721	19846	3.64
5	response to other organism	1	6.63E-06	5	25	20	217	19846	1.10
5	response to biotic stimulus	1	2.09E-05	5	25	20	275	19846	1.39
5	immune response	1	2.34E-14	13	25	52	559	19846	2.82
5	locomotory behavior	1	7.13E-05	4	25	16	180	19846	0.91
5	G-protein-coupled receptor binding	1	1.26E-06	4	25	16	65	19846	0.33
5	cytokine activity	1	6.06E-06	5	25	20	213	19846	1.08
5	taxis	1	2.32E-05	4	25	16	135	19846	0.69
5	response to virus	1	1.04E-04	3	25	12	73	19846	0.37
5	chemokine activity	1	3.37E-07	4	25	16	47	19846	0.24
5	viral reproduction	1	1.45E-05	3	25	12	38	19846	0.20
6	DNA-dependent DNA replication	1	8.76E-05	3	25	12	69	19846	0.35
7	defense response	1	6.06E-06	7	32	21.88	450	19846	2.27
7	cell motility	1	8.25E-07	7	32	21.88	333	19846	1.68
7	death	1	2.91E-07	9	32	28.13	598	19846	3.02
7	regulation of apoptosis	1	9.96E-09	9	32	28.13	403	19846	2.04
7	positive regulation of biological process	1	1.11E-06	10	32	31.25	920	19846	4.64
7	positive regulation of cellular process	1	1.69E-05	8	32	25	739	19846	3.73
7	protein-tyrosine kinase activity	1	6.73E-05	4	32	12.50	137	19846	0.70
7	peptidyl-tyrosine modification	1	6.27E-05	3	32	9.38	48	19846	0.25
7	cell proliferation	1	4.36E-05	7	32	21.88	611	19846	3.08
7	regulation of multicellular organismal process	1	4.14E-05	5	32	15.63	244	19846	1.23
7	receptor complex	1	1.02E-07	5	32	15.63	72	19846	0.37
7	immune system process	1	7.81E-20	19	32	59.38	721	19846	3.64
7	response to biotic stimulus	1	7.30E-05	5	32	15.63	275	19846	1.39
7	immune response	1	1.68E-15	15	32	46.88	559	19846	2.82
7	protein kinase cascade	1	3.83E-07	7	32	21.88	297	19846	1.50
7	cell activation	1	9.87E-09	7	32	21.88	174	19846	0.88
7	I-kappaB kinase/NF-kappaB cascade	1	2.12E-05	4	32	12.50	102	19846	0.52
7	immunological synapse	1	4.79E-11	5	32	15.63	17	19846	0.09
7	leukocyte differentiation	1	1.47E-05	4	32	12.50	93	19846	0.47
7	lymphocyte differentiation	1	3.52E-06	4	32	12.50	65	19846	0.33
7	T cell activation	1	5.83E-11	7	32	21.88	84	19846	0.43
7	T cell differentiation	1	3.95E-07	4	32	12.50	38	19846	0.20
7	taxis	1	6.35E-05	4	32	12.50	135	19846	0.69
7	regulation of cell activation	1	2.38E-06	4	32	12.50	59	19846	0.30
7	regulation of T cell activation	1	7.92E-07	4	32	12.50	45	19846	0.23
7	chemokine activity	1	5.88E-05	3	32	9.38	47	19846	0.24
7	T cell selection	1	1.08E-06	3	32	9.38	13	19846	0.07
7	T cell receptor complex	1	1.16E-09	4	32	12.50	10	19846	0.06
7	thymic T cell selection	1	4.53E-07	3	32	9.38	10	19846	0.06
7	viral reproduction	1	3.09E-05	3	32	9.38	38	19846	0.20
8	DNA-dependent DNA replication	1	3.75E-05	3	19	15.79	69	19846	0.35
9	homeostatic process	1	6.17E-05	4	16	25	280	19846	1.42
9	immune response	1	5.88E-05	5	16	31.25	559	19846	2.82
10	response to stress	1	2.97E-07	9	26	34.62	761	19846	3.84
10	defense response	1	4.10E-12	11	26	42.31	450	19846	2.27
10	inflammatory response	1	2.84E-08	7	26	26.93	255	19846	1.29
10	response to chemical stimulus	1	4.00E-07	7	26	26.93	376	19846	1.90
10	behavior	1	1.95E-06	6	26	23.08	298	19846	1.51
10	induction of apoptosis	1	5.30E-05	4	26	15.39	160	19846	0.81
10	immune system process	1	1.18E-08	10	26	38.47	721	19846	3.64
10	immune response	1	1.03E-09	10	26	38.47	559	19846	2.82
10	locomotory behavior	1	1.01E-07	6	26	23.08	180	19846	0.91
10	cellular defense response	1	8.65E-05	3	26	11.54	66	19846	0.34
10	G-protein-coupled receptor binding	1	8.26E-05	3	26	11.54	65	19846	0.33
10	taxis	1	1.82E-08	6	26	23.08	135	19846	0.69
10	chemokine activity	1	3.12E-05	3	26	11.54	47	19846	0.24
11	cell cycle	1	4.96E-05	6	22	27.28	633	19846	3.19
11	DNA-dependent DNA replication	1	5.91E-05	3	22	13.64	69	19846	0.35
11	myeloid cell differentiation	1	7.58E-05	3	22	13.64	75	19846	0.38
12	extracellular region	1	1.12E-10	11	18	61.12	997	19846	5.03
12	skeletal development	1	2.11E-05	4	18	22.23	187	19846	0.95
12	extracellular region part	1	1.33E-12	11	18	61.12	661	19846	3.34
12	proteinaceous extracellular matrix	1	2.86E-17	11	18	61.12	249	19846	1.26
12	extracellular matrix part	1	2.06E-10	6	18	33.34	97	19846	0.49
12	extracellular structure organization and biogenesis	1	3.95E-07	4	18	22.23	69	19846	0.35
12	collagen binding	1	4.23E-07	3	18	16.67	17	19846	0.09
12	enzyme linked receptor protein signaling pathway	1	4.42E-05	4	18	22.23	226	19846	1.14
12	metalloendopeptidase activity	1	6.12E-05	3	18	16.67	86	19846	0.44
12	transmembrane receptor protein tyrosine kinase signaling pathway	1	9.07E-06	4	18	22.23	151	19846	0.77
12	extracellular matrix organization and biogenesis	1	3.82E-08	4	18	22.23	39	19846	0.20
12	extracellular matrix structural constituent	1	6.15E-07	4	18	22.23	77	19846	0.39
12	phosphate transport	1	1.87E-05	3	18	16.67	58	19846	0.30
12	collagen	1	2.77E-06	3	18	16.67	31	19846	0.16
13	extracellular region part	1	1.21E-05	6	17	35.30	661	19846	3.34
13	proteinaceous extracellular matrix	1	5.06E-05	4	17	23.53	249	19846	1.26
13	extracellular matrix part	1	7.32E-05	3	17	17.65	97	19846	0.49
15	extracellular region	1	1.63E-07	11	31	35.49	997	19846	5.03
15	response to stress	1	1.62E-05	8	31	25.81	761	19846	3.84
15	defense response	1	5.98E-05	6	31	19.36	450	19846	2.27
15	inflammatory response	1	2.39E-06	6	31	19.36	255	19846	1.29
15	response to chemical stimulus	1	2.19E-05	6	31	19.36	376	19846	1.90
15	extracellular region part	1	3.70E-08	10	31	32.26	661	19846	3.34
15	proteinaceous extracellular matrix	1	9.15E-08	7	31	22.59	249	19846	1.26
15	extracellular matrix part	1	3.86E-07	5	31	16.13	97	19846	0.49
15	immune system process	1	9.94E-05	7	31	22.59	721	19846	3.64
15	extracellular matrix structural constituent	1	6.09E-06	4	31	12.91	77	19846	0.39
15	antigen binding	1	5.01E-05	3	31	9.68	46	19846	0.24
15	taxis	1	5.59E-05	4	31	12.91	135	19846	0.69
15	phosphate transport	1	1.00E-04	3	31	9.68	58	19846	0.30
15	collagen	1	1.51E-05	3	31	9.68	31	19846	0.16
16	extracellular region	1	5.98E-09	10	19	52.64	997	19846	5.03
16	cytokine binding	1	5.83E-05	3	19	15.79	80	19846	0.41
16	response to stress	1	5.51E-05	6	19	31.58	761	19846	3.84
16	defense response	1	1.17E-07	7	19	36.85	450	19846	2.27
16	inflammatory response	1	1.00E-07	6	19	31.58	255	19846	1.29
16	cell motility	1	4.81E-07	6	19	31.58	333	19846	1.68
16	cell adhesion	1	1.32E-05	6	19	31.58	591	19846	2.98
16	extracellular region part	1	1.11E-10	10	19	52.64	661	19846	3.34
16	proteinaceous extracellular matrix	1	1.99E-09	7	19	36.85	249	19846	1.26
16	extracellular matrix part	1	1.96E-06	4	19	21.06	97	19846	0.49
16	collagen binding	1	5.02E-07	3	19	15.79	17	19846	0.09
16	immune system process	1	4.07E-05	6	19	31.58	721	19846	3.64
16	locomotory behavior	1	2.28E-05	4	19	21.06	180	19846	0.91
16	extracellular space	1	5.41E-05	5	19	26.32	453	19846	2.29
16	extracellular matrix structural constituent	1	7.77E-07	4	19	21.06	77	19846	0.39
16	taxis	1	7.33E-06	4	19	21.06	135	19846	0.69
16	lymph node development	1	4.15E-08	3	19	15.79	8	19846	0.05
16	phosphate transport	1	2.22E-05	3	19	15.79	58	19846	0.30
16	collagen	1	3.29E-06	3	19	15.79	31	19846	0.16
17	endoplasmic reticulum	1	5.64E-06	6	19	31.58	509	19846	2.57
17	unfolded protein binding	1	1.52E-06	4	19	21.06	91	19846	0.46
17	protein folding	1	2.23E-05	4	19	21.06	179	19846	0.91
18	macromolecule biosynthetic process	1	1.10E-11	8	10	80	533	19846	2.69
18	biosynthetic process	1	1.21E-09	8	10	80	961	19846	4.85
18	RNA binding	1	3.23E-10	7	10	70	448	19846	2.26
18	translation	1	3.21E-13	8	10	80	343	19846	1.73
18	cytosol	1	9.65E-11	7	10	70	377	19846	1.90
18	cytosolic part	1	3.49E-14	7	10	70	123	19846	0.62
18	ribonucleoprotein complex	1	1.53E-13	8	10	80	313	19846	1.58
18	ribosome	1	3.51E-16	8	10	80	148	19846	0.75
18	eukaryotic 43S preinitiation complex	1	5.74E-09	4	10	40	47	19846	0.24
18	cytosolic ribosome (sensu Eukaryota)	1	8.06E-16	7	10	70	73	19846	0.37
18	small ribosomal subunit	1	9.40E-09	4	10	40	53	19846	0.27
18	eukaryotic 48S initiation complex	1	1.50E-09	4	10	40	34	19846	0.18
21	response to stress	1	5.51E-05	6	19	31.58	761	19846	3.84
21	defense response	1	5.24E-05	5	19	26.32	450	19846	2.27
21	inflammatory response	1	3.38E-06	5	19	26.32	255	19846	1.29
21	response to chemical stimulus	1	9.79E-07	6	19	31.58	376	19846	1.90
21	behavior	1	7.22E-06	5	19	26.32	298	19846	1.51
21	immune system process	1	2.79E-06	7	19	36.85	721	19846	3.64
21	immune response	1	5.09E-07	7	19	36.85	559	19846	2.82
21	locomotory behavior	1	6.09E-07	5	19	26.32	180	19846	0.91
21	protein kinase cascade	1	7.10E-06	5	19	26.32	297	19846	1.50
21	G-protein-coupled receptor binding	1	3.13E-05	3	19	15.79	65	19846	0.33
21	cytokine activity	1	4.41E-05	4	19	21.06	213	19846	1.08
21	taxis	1	1.46E-07	5	19	26.32	135	19846	0.69
21	chemokine activity	1	1.17E-05	3	19	15.79	47	19846	0.24
22	immune system process	1	2.87E-05	6	18	33.34	721	19846	3.64
23	defense response	1	2.90E-05	5	17	29.42	450	19846	2.27
23	immune system process	1	1.98E-05	6	17	35.30	721	19846	3.64
23	immune response	1	8.14E-05	5	17	29.42	559	19846	2.82
25	transcription cofactor activity	1	1.37E-05	4	13	30.77	240	19846	1.21
25	transcription factor binding	1	3.74E-05	4	13	30.77	310	19846	1.57
25	transcription corepressor activity	1	2.67E-05	3	13	23.08	92	19846	0.47
28	receptor complex	1	5.15E-08	4	11	36.37	72	19846	0.37
28	hemopoiesis	1	1.22E-06	4	11	36.37	158	19846	0.80
28	immune system process	1	4.38E-10	8	11	72.73	721	19846	3.64
28	immune response	1	6.99E-06	5	11	45.46	559	19846	2.82
28	cell activation	1	2.17E-08	5	11	45.46	174	19846	0.88
28	protein heterodimerization activity	1	9.79E-06	3	11	27.28	79	19846	0.40
28	immunological synapse	1	1.21E-10	4	11	36.37	17	19846	0.09
28	leukocyte differentiation	1	1.45E-07	4	11	36.37	93	19846	0.47
28	lymphocyte differentiation	1	3.40E-08	4	11	36.37	65	19846	0.33
28	T cell activation	1	5.45E-10	5	11	45.46	84	19846	0.43
28	T cell differentiation	1	3.73E-09	4	11	36.37	38	19846	0.20
28	regulation of cell activation	1	4.05E-06	3	11	27.28	59	19846	0.30
28	regulation of T cell activation	1	1.77E-06	3	11	27.28	45	19846	0.23
28	T cell selection	1	3.61E-08	3	11	27.28	13	19846	0.07
28	T cell receptor complex	1	1.07E-11	4	11	36.37	10	19846	0.06
28	thymic T cell selection	1	1.52E-08	3	11	27.28	10	19846	0.06
31	endoplasmic reticulum	1	7.94E-05	4	10	40	509	19846	2.57
31	endoplasmic reticulum part	1	1.99E-05	3	10	30	111	19846	0.56
31	unfolded protein binding	1	1.09E-05	3	10	30	91	19846	0.46
31	protein folding	1	8.26E-05	3	10	30	179	19846	0.91
32	immune system process	1	2.74E-09	7	9	77.78	721	19846	3.64
32	immune response	1	4.65E-10	7	9	77.78	559	19846	2.82
33	defense response	1	1.34E-06	5	10	50	450	19846	2.27
33	immune system process	1	8.85E-09	7	10	70	721	19846	3.64
33	immune response	1	1.51E-09	7	10	70	559	19846	2.82
33	humoral immune response	1	5.10E-07	4	10	40	142	19846	0.72
34	cell cycle	1	6.48E-05	4	8	50	633	19846	3.19
36	receptor complex	1	3.79E-06	3	9	33.34	72	19846	0.37
36	immune system process	1	2.74E-09	7	9	77.78	721	19846	3.64
36	immune response	1	3.80E-08	6	9	66.67	559	19846	2.82
36	cell activation	1	5.35E-05	3	9	33.34	174	19846	0.88
36	immunological synapse	1	4.37E-08	3	9	33.34	17	19846	0.09
36	T cell activation	1	6.03E-06	3	9	33.34	84	19846	0.43
36	T cell receptor complex	1	7.73E-09	3	9	33.34	10	19846	0.06
37	immune system process	1	1.72E-07	6	9	66.67	721	19846	3.64
37	immune response	1	2.00E-06	5	9	55.56	559	19846	2.82
39	cell cycle phase	1	9.47E-05	4	21	19.05	233	19846	1.18
39	mitotic cell cycle	1	6.21E-05	4	21	19.05	209	19846	1.06
39	chromosome	1	9.63E-05	4	21	19.05	234	19846	1.18
39	M phase	1	3.78E-05	4	21	19.05	184	19846	0.93
39	mitosis	1	1.15E-05	4	21	19.05	136	19846	0.69
39	cell division	1	1.65E-05	4	21	19.05	149	19846	0.76
45	immune system process	1	3.63E-07	5	6	83.34	721	19846	3.64
45	immune response	1	8.93E-06	4	6	66.67	559	19846	2.82
49	immune system process	1	8.39E-06	4	5	80	721	19846	3.64
49	immune response	1	3.04E-06	4	5	80	559	19846	2.82
