# Supplementary material for: DeBi: Discovering Differentially Expressed Biclusters using a Frequent Itemset Approach
Source: Algorithms Mol Biol. 2011 Jun 23;6:18. doi: 10.1186/1748-7188-6-18 (PMC3152888; doi:10.1186/1748-7188-6-18)
Supplement: Additional file 4 — DeBi, ISA, OPSM, SAMBA, QUBIC biclustering results and GO term, TFBS enrichment analysis of the genes on DLBCL data. [file 1748-7188-6-18-S4.ZIP › file4_dlblc/enrichment/isa/isa.TFBS.txt]

Set	Enriched Set	Enriched Value	Pvalue	Set Hits	Set Size	Set Hits (%)	Total Hits	Total Size	Total Hits (%)
2	Wang01_p53_introns	1	5.65E-06	6	33	18.19	277	19846	1.40
9	Li03_E2F1	1	5.08E-05	6	16	37.50	915	19846	4.62
15	Wang01_p53_introns	1	1.89E-07	7	31	22.59	277	19846	1.40
18	Li03_E2F1	1	1.69E-06	6	10	60	915	19846	4.62
39	Ren02_E2F4	1	4.97E-06	4	21	19.05	110	19846	0.56
