# Supplementary material for: DeBi: Discovering Differentially Expressed Biclusters using a Frequent Itemset Approach
Source: Algorithms Mol Biol. 2011 Jun 23;6:18. doi: 10.1186/1748-7188-6-18 (PMC3152888; doi:10.1186/1748-7188-6-18)
Supplement: Additional file 4 — DeBi, ISA, OPSM, SAMBA, QUBIC biclustering results and GO term, TFBS enrichment analysis of the genes on DLBCL data. [file 1748-7188-6-18-S4.ZIP › file4_dlblc/enrichment/opsm/opsm.go.txt]

Set	Enriched Set	Enriched Value	Pvalue	Set Hits	Set Size	Set Hits (%)	Total Hits	Total Size	Total Hits (%)
1	cellular localization	1	3.65E-04	24	342	7.02	645	19846	3.26
1	protein transport	1	7.89E-04	19	342	5.56	484	19846	2.44
1	cytokine binding	1	1.05E-09	13	342	3.81	80	19846	0.41
1	interleukin binding	1	3.13E-04	5	342	1.47	35	19846	0.18
1	tumor necrosis factor binding	1	3.95E-04	3	342	0.88	9	19846	0.05
1	response to stress	1	6.49E-15	48	342	14.04	761	19846	3.84
1	defense response	1	9.56E-17	39	342	11.41	450	19846	2.27
1	inflammatory response	1	2.61E-12	25	342	7.31	255	19846	1.29
1	cell motility	1	3.67E-07	21	342	6.15	333	19846	1.68
1	macromolecule biosynthetic process	1	6.56E-06	25	342	7.31	533	19846	2.69
1	biosynthetic process	1	2.38E-07	40	342	11.70	961	19846	4.85
1	ATP binding	1	9.25E-07	38	342	11.12	937	19846	4.73
1	organic acid metabolic process	1	1.69E-04	18	342	5.27	392	19846	1.98
1	translation	1	5.95E-07	21	342	6.15	343	19846	1.73
1	catabolic process	1	6.00E-04	20	342	5.85	511	19846	2.58
1	protein dimerization activity	1	6.52E-04	12	342	3.51	229	19846	1.16
1	response to chemical stimulus	1	1.74E-07	23	342	6.73	376	19846	1.90
1	behavior	1	4.62E-06	18	342	5.27	298	19846	1.51
1	identical protein binding	1	4.39E-04	13	342	3.81	251	19846	1.27
1	pyrophosphatase activity	1	2.38E-05	21	342	6.15	435	19846	2.20
1	vacuole	1	1.51E-04	10	342	2.93	139	19846	0.71
1	homeostatic process	1	3.09E-05	16	342	4.68	280	19846	1.42
1	regulation of biological quality	1	1.13E-05	22	342	6.44	447	19846	2.26
1	response to endogenous stimulus	1	8.80E-04	12	342	3.51	237	19846	1.20
1	envelope	1	3.34E-05	17	342	4.98	313	19846	1.58
1	DNA metabolic process	1	2.68E-08	29	342	8.48	516	19846	2.61
1	death	1	3.62E-22	52	342	15.21	598	19846	3.02
1	regulation of apoptosis	1	9.58E-17	37	342	10.82	403	19846	2.04
1	positive regulation of biological process	1	1.27E-16	56	342	16.38	920	19846	4.64
1	positive regulation of cellular process	1	2.87E-12	43	342	12.58	739	19846	3.73
1	induction of apoptosis	1	1.21E-07	15	342	4.39	160	19846	0.81
1	cell cycle	1	1.36E-12	40	342	11.70	633	19846	3.19
1	cell cycle phase	1	2.45E-08	19	342	5.56	233	19846	1.18
1	regulation of cell cycle	1	8.28E-09	27	342	7.90	430	19846	2.17
1	mitotic cell cycle	1	1.40E-07	17	342	4.98	209	19846	1.06
1	DNA replication	1	1.87E-07	14	342	4.10	143	19846	0.73
1	kinase activity	1	1.49E-04	23	342	6.73	569	19846	2.87
1	phosphorylation	1	1.31E-05	25	342	7.31	555	19846	2.80
1	DNA-dependent DNA replication	1	1.83E-04	7	342	2.05	69	19846	0.35
1	interphase	1	3.11E-06	9	342	2.64	70	19846	0.36
1	protein kinase activity	1	6.44E-05	20	342	5.85	431	19846	2.18
1	peptidyl-amino acid modification	1	1.39E-04	8	342	2.34	88	19846	0.45
1	peptidyl-tyrosine modification	1	1.70E-05	7	342	2.05	48	19846	0.25
1	cytosol	1	4.43E-08	24	342	7.02	377	19846	1.90
1	cytosolic part	1	9.36E-06	11	342	3.22	123	19846	0.62
1	kinase regulator activity	1	9.54E-04	6	342	1.76	66	19846	0.34
1	small GTPase mediated signal transduction	1	6.80E-04	13	342	3.81	263	19846	1.33
1	regulation of signal transduction	1	2.12E-05	17	342	4.98	302	19846	1.53
1	organelle lumen	1	2.56E-06	25	342	7.31	505	19846	2.55
1	cell proliferation	1	6.19E-18	47	342	13.75	611	19846	3.08
1	regulation of multicellular organismal process	1	9.20E-05	14	342	4.10	244	19846	1.23
1	extracellular region part	1	2.16E-04	25	342	7.31	661	19846	3.34
1	regulation of catalytic activity	1	6.19E-04	14	342	4.10	294	19846	1.49
1	positive regulation of enzyme activity	1	6.87E-04	10	342	2.93	168	19846	0.85
1	phosphoprotein phosphatase activity	1	8.09E-04	8	342	2.34	114	19846	0.58
1	nuclear part	1	2.08E-07	32	342	9.36	669	19846	3.38
1	nuclear lumen	1	6.74E-05	19	342	5.56	398	19846	2.01
1	nucleoplasm	1	8.03E-04	14	342	4.10	302	19846	1.53
1	transcription factor complex	1	5.62E-04	9	342	2.64	135	19846	0.69
1	negative regulation of cellular process	1	1.71E-07	37	342	10.82	839	19846	4.23
1	receptor binding	1	1.51E-06	29	342	8.48	626	19846	3.16
1	protein complex binding	1	2.61E-04	7	342	2.05	73	19846	0.37
1	transcription factor binding	1	1.03E-04	16	342	4.68	310	19846	1.57
1	positive regulation of metabolic process	1	5.71E-04	15	342	4.39	326	19846	1.65
1	negative regulation of apoptosis	1	3.91E-07	15	342	4.39	175	19846	0.89
1	G1/S transition of mitotic cell cycle	1	1.25E-04	5	342	1.47	29	19846	0.15
1	transmembrane receptor activity	1	3.19E-06	38	342	11.12	987	19846	4.98
1	protein serine/threonine kinase activity	1	1.03E-03	14	342	4.10	310	19846	1.57
1	myeloid cell differentiation	1	3.08E-04	7	342	2.05	75	19846	0.38
1	hemopoiesis	1	6.40E-07	14	342	4.10	158	19846	0.80
1	immune system process	1	6.27E-50	88	342	25.74	721	19846	3.64
1	cell surface	1	4.98E-08	13	342	3.81	109	19846	0.55
1	regulation of cell proliferation	1	6.25E-08	24	342	7.02	384	19846	1.94
1	negative regulation of cell proliferation	1	3.00E-04	11	342	3.22	180	19846	0.91
1	response to other organism	1	6.70E-14	25	342	7.31	217	19846	1.10
1	response to biotic stimulus	1	4.70E-14	28	342	8.19	275	19846	1.39
1	immune response	1	3.35E-45	75	342	21.93	559	19846	2.82
1	humoral immune response	1	5.02E-12	19	342	5.56	142	19846	0.72
1	antimicrobial humoral response	1	8.86E-09	12	342	3.51	78	19846	0.40
1	locomotory behavior	1	1.55E-08	17	342	4.98	180	19846	0.91
1	positive regulation of cell proliferation	1	4.96E-04	11	342	3.22	191	19846	0.97
1	extracellular space	1	4.30E-05	21	342	6.15	453	19846	2.29
1	cellular defense response	1	9.54E-04	6	342	1.76	66	19846	0.34
1	protein kinase cascade	1	7.33E-11	25	342	7.31	297	19846	1.50
1	activation of MAPK activity	1	7.43E-04	5	342	1.47	42	19846	0.22
1	nucleolus	1	3.37E-04	8	342	2.34	100	19846	0.51
1	nuclear envelope	1	7.87E-05	9	342	2.64	104	19846	0.53
1	macromolecule catabolic process	1	1.65E-04	16	342	4.68	323	19846	1.63
1	positive regulation of multicellular organismal process	1	5.74E-04	7	342	2.05	83	19846	0.42
1	endosome	1	1.44E-06	10	342	2.93	82	19846	0.42
1	positive regulation of signal transduction	1	6.26E-05	9	342	2.64	101	19846	0.51
1	G-protein-coupled receptor binding	1	1.65E-06	9	342	2.64	65	19846	0.33
1	GTP binding	1	8.81E-05	14	342	4.10	243	19846	1.23
1	cell activation	1	2.36E-11	20	342	5.85	174	19846	0.88
1	ion homeostasis	1	4.25E-04	10	342	2.93	158	19846	0.80
1	di-, tri-valent inorganic cation homeostasis	1	5.42E-05	10	342	2.93	123	19846	0.62
1	RNA polymerase II transcription factor activity	1	9.67E-04	11	342	3.22	207	19846	1.05
1	structure-specific DNA binding	1	8.37E-08	10	342	2.93	61	19846	0.31
1	ribosome	1	1.08E-03	9	342	2.64	148	19846	0.75
1	apoptotic program	1	9.25E-05	7	342	2.05	62	19846	0.32
1	anti-apoptosis	1	7.38E-07	13	342	3.81	137	19846	0.70
1	protein import	1	1.29E-05	9	342	2.64	83	19846	0.42
1	nuclear transport	1	6.26E-05	9	342	2.64	101	19846	0.51
1	antigen binding	1	1.31E-04	6	342	1.76	46	19846	0.24
1	glycolysis	1	7.43E-04	5	342	1.47	42	19846	0.22
1	regulation of immune response	1	4.88E-05	8	342	2.34	76	19846	0.39
1	unfolded protein binding	1	9.95E-04	7	342	2.05	91	19846	0.46
1	I-kappaB kinase/NF-kappaB cascade	1	2.22E-08	13	342	3.81	102	19846	0.52
1	regulation of I-kappaB kinase/NF-kappaB cascade	1	4.98E-06	9	342	2.64	74	19846	0.38
1	M phase	1	8.72E-05	12	342	3.51	184	19846	0.93
1	mitosis	1	1.26E-04	10	342	2.93	136	19846	0.69
1	cell division	1	2.66E-04	10	342	2.93	149	19846	0.76
1	cytokine activity	1	1.84E-07	17	342	4.98	213	19846	1.08
1	GTPase activity	1	9.04E-05	11	342	3.22	157	19846	0.80
1	leukocyte differentiation	1	6.74E-08	12	342	3.51	93	19846	0.47
1	lymphocyte differentiation	1	1.54E-05	8	342	2.34	65	19846	0.33
1	T cell activation	1	2.10E-08	12	342	3.51	84	19846	0.43
1	T cell differentiation	1	4.34E-05	6	342	1.76	38	19846	0.20
1	DNA recombination	1	3.93E-04	7	342	2.05	78	19846	0.40
1	late endosome	1	1.05E-05	5	342	1.47	18	19846	0.10
1	taxis	1	1.54E-09	16	342	4.68	135	19846	0.69
1	antigen processing and presentation	1	5.83E-17	16	342	4.68	48	19846	0.25
1	antigen processing and presentation of peptide antigen via MHC class I	1	2.12E-08	6	342	1.76	12	19846	0.07
1	antigen processing and presentation of peptide antigen	1	9.58E-12	9	342	2.64	19	19846	0.10
1	MHC protein complex	1	1.47E-15	13	342	3.81	31	19846	0.16
1	MHC class I protein complex	1	2.43E-09	7	342	2.05	15	19846	0.08
1	regulation of cell activation	1	7.39E-06	8	342	2.34	59	19846	0.30
1	cyclin-dependent protein kinase holoenzyme complex	1	9.76E-05	3	342	0.88	6	19846	0.04
1	adaptive immune response	1	9.25E-05	7	342	2.05	62	19846	0.32
1	immune effector process	1	3.93E-04	7	342	2.05	78	19846	0.40
1	myeloid leukocyte differentiation	1	2.72E-04	5	342	1.47	34	19846	0.18
1	DNA-dependent ATPase activity	1	3.13E-04	5	342	1.47	35	19846	0.18
1	lymph node development	1	2.66E-04	3	342	0.88	8	19846	0.05
1	response to virus	1	4.05E-09	12	342	3.51	73	19846	0.37
1	single-stranded DNA binding	1	2.80E-06	7	342	2.05	37	19846	0.19
1	leukocyte mediated immunity	1	7.48E-05	7	342	2.05	60	19846	0.31
1	B cell mediated immunity	1	1.16E-04	6	342	1.76	45	19846	0.23
1	chemokine activity	1	9.24E-08	9	342	2.64	47	19846	0.24
1	external side of plasma membrane	1	2.34E-09	10	342	2.93	43	19846	0.22
1	lymphocyte proliferation	1	1.27E-05	7	342	2.05	46	19846	0.24
1	macrophage differentiation	1	5.56E-04	3	342	0.88	10	19846	0.06
1	NLS-bearing substrate import into nucleus	1	9.94E-04	3	342	0.88	12	19846	0.07
1	viral reproduction	1	4.34E-05	6	342	1.76	38	19846	0.20
1	antigen processing and presentation of exogenous peptide antigen	1	4.94E-05	3	342	0.88	5	19846	0.03
1	antigen processing and presentation of exogenous antigen	1	1.69E-04	3	342	0.88	7	19846	0.04
1	multivesicular body	1	4.27E-07	4	342	1.17	5	19846	0.03
1	hematopoietin/interferon-class (D200-domain) cytokine receptor activity	1	1.88E-04	6	342	1.76	49	19846	0.25
1	cytosolic ribosome (sensu Eukaryota)	1	2.61E-04	7	342	2.05	73	19846	0.37
1	MHC class I receptor activity	1	1.70E-06	5	342	1.47	13	19846	0.07
1	MHC class II protein complex	1	1.74E-07	6	342	1.76	16	19846	0.09
1	MHC class II receptor activity	1	7.55E-04	3	342	0.88	11	19846	0.06
1	death receptor activity	1	5.56E-04	3	342	0.88	10	19846	0.06
2	extracellular region	1	5.37E-06	49	497	9.86	997	19846	5.03
2	cellular component assembly	1	6.15E-06	27	497	5.44	413	19846	2.09
2	protein complex assembly	1	2.19E-05	17	497	3.43	209	19846	1.06
2	cellular localization	1	6.86E-06	36	497	7.25	645	19846	3.26
2	intracellular transport	1	7.33E-05	28	497	5.64	502	19846	2.53
2	enzyme binding	1	7.72E-05	15	497	3.02	187	19846	0.95
2	protein transport	1	2.38E-04	26	497	5.24	484	19846	2.44
2	cytokine binding	1	1.08E-11	17	497	3.43	80	19846	0.41
2	growth factor binding	1	1.49E-05	9	497	1.82	59	19846	0.30
2	interleukin binding	1	1.90E-06	8	497	1.61	35	19846	0.18
2	tumor necrosis factor binding	1	4.43E-05	4	497	0.81	9	19846	0.05
2	C-X-C chemokine binding	1	1.11E-04	4	497	0.81	11	19846	0.06
2	response to stress	1	1.98E-19	67	497	13.49	761	19846	3.84
2	defense response	1	4.42E-21	53	497	10.67	450	19846	2.27
2	inflammatory response	1	3.70E-13	31	497	6.24	255	19846	1.29
2	hydrolase activity, acting on ester bonds	1	3.62E-04	24	497	4.83	443	19846	2.24
2	cell motility	1	6.46E-09	29	497	5.84	333	19846	1.68
2	macromolecule biosynthetic process	1	6.74E-07	34	497	6.85	533	19846	2.69
2	biosynthetic process	1	8.50E-07	50	497	10.07	961	19846	4.85
2	ATP binding	1	3.99E-09	55	497	11.07	937	19846	4.73
2	organic acid metabolic process	1	2.06E-05	25	497	5.04	392	19846	1.98
2	translation	1	6.05E-07	26	497	5.24	343	19846	1.73
2	protein dimerization activity	1	1.75E-08	23	497	4.63	229	19846	1.16
2	response to chemical stimulus	1	1.86E-09	32	497	6.44	376	19846	1.90
2	behavior	1	1.99E-06	23	497	4.63	298	19846	1.51
2	protein homodimerization activity	1	6.30E-04	10	497	2.02	115	19846	0.58
2	identical protein binding	1	1.54E-06	21	497	4.23	251	19846	1.27
2	pyrophosphatase activity	1	1.57E-05	27	497	5.44	435	19846	2.20
2	transcription from RNA polymerase II promoter	1	2.58E-05	31	497	6.24	551	19846	2.78
2	homeostatic process	1	8.59E-06	21	497	4.23	280	19846	1.42
2	regulation of biological quality	1	9.23E-06	28	497	5.64	447	19846	2.26
2	response to endogenous stimulus	1	8.95E-06	19	497	3.83	237	19846	1.20
2	envelope	1	1.33E-04	20	497	4.03	313	19846	1.58
2	DNA metabolic process	1	7.66E-11	41	497	8.25	516	19846	2.61
2	death	1	7.38E-30	73	497	14.69	598	19846	3.02
2	regulation of apoptosis	1	8.02E-26	56	497	11.27	403	19846	2.04
2	positive regulation of biological process	1	9.92E-25	83	497	16.71	920	19846	4.64
2	positive regulation of cellular process	1	1.79E-19	66	497	13.28	739	19846	3.73
2	induction of apoptosis	1	1.89E-12	24	497	4.83	160	19846	0.81
2	DNA repair	1	6.11E-06	16	497	3.22	170	19846	0.86
2	cell cycle	1	1.88E-13	51	497	10.27	633	19846	3.19
2	cell cycle phase	1	5.19E-09	24	497	4.83	233	19846	1.18
2	regulation of cell cycle	1	1.35E-08	33	497	6.64	430	19846	2.17
2	mitotic cell cycle	1	3.29E-07	20	497	4.03	209	19846	1.06
2	DNA replication	1	3.19E-09	19	497	3.83	143	19846	0.73
2	cell adhesion	1	1.19E-07	38	497	7.65	591	19846	2.98
2	kinase activity	1	3.82E-07	36	497	7.25	569	19846	2.87
2	phosphorylation	1	7.44E-09	39	497	7.85	555	19846	2.80
2	DNA-dependent DNA replication	1	5.38E-05	9	497	1.82	69	19846	0.35
2	interphase	1	3.54E-04	8	497	1.61	70	19846	0.36
2	induction of apoptosis by intracellular signals	1	6.96E-05	6	497	1.21	29	19846	0.15
2	protein kinase activity	1	1.61E-07	31	497	6.24	431	19846	2.18
2	protein-tyrosine kinase activity	1	9.02E-06	14	497	2.82	137	19846	0.70
2	peptidyl-amino acid modification	1	1.22E-05	11	497	2.22	88	19846	0.45
2	peptidyl-tyrosine modification	1	2.47E-07	10	497	2.02	48	19846	0.25
2	cytosol	1	5.01E-10	33	497	6.64	377	19846	1.90
2	cytosolic part	1	4.54E-07	15	497	3.02	123	19846	0.62
2	Ras protein signal transduction	1	4.12E-04	10	497	2.02	109	19846	0.55
2	small GTPase mediated signal transduction	1	3.63E-04	17	497	3.43	263	19846	1.33
2	regulation of signal transduction	1	4.99E-08	26	497	5.24	302	19846	1.53
2	organelle lumen	1	1.25E-05	30	497	6.04	505	19846	2.55
2	cell proliferation	1	1.57E-22	64	497	12.88	611	19846	3.08
2	regulation of multicellular organismal process	1	1.29E-08	24	497	4.83	244	19846	1.23
2	extracellular region part	1	2.73E-07	40	497	8.05	661	19846	3.34
2	collagen binding	1	7.13E-04	4	497	0.81	17	19846	0.09
2	purine nucleotide metabolic process	1	3.90E-04	8	497	1.61	71	19846	0.36
2	regulation of catalytic activity	1	1.80E-05	21	497	4.23	294	19846	1.49
2	positive regulation of enzyme activity	1	8.83E-05	14	497	2.82	168	19846	0.85
2	phosphoric ester hydrolase activity	1	3.94E-04	15	497	3.02	217	19846	1.10
2	phosphoric monoester hydrolase activity	1	8.04E-04	12	497	2.42	162	19846	0.82
2	phosphoprotein phosphatase activity	1	5.89E-04	10	497	2.02	114	19846	0.58
2	nuclear part	1	1.72E-08	43	497	8.66	669	19846	3.38
2	nuclear lumen	1	2.65E-05	25	497	5.04	398	19846	2.01
2	nucleoplasm	1	2.36E-04	19	497	3.83	302	19846	1.53
2	transcription factor complex	1	5.97E-04	11	497	2.22	135	19846	0.69
2	negative regulation of cellular process	1	7.61E-12	57	497	11.47	839	19846	4.23
2	receptor binding	1	5.07E-07	38	497	7.65	626	19846	3.16
2	protein complex binding	1	1.91E-06	11	497	2.22	73	19846	0.37
2	transcriptional activator activity	1	8.99E-04	15	497	3.02	235	19846	1.19
2	transcription cofactor activity	1	1.07E-05	19	497	3.83	240	19846	1.21
2	transcription factor binding	1	8.43E-08	26	497	5.24	310	19846	1.57
2	positive regulation of transcription	1	3.35E-05	18	497	3.63	238	19846	1.20
2	positive regulation of metabolic process	1	2.73E-06	24	497	4.83	326	19846	1.65
2	negative regulation of apoptosis	1	2.00E-12	25	497	5.04	175	19846	0.89
2	G1/S transition of mitotic cell cycle	1	6.96E-05	6	497	1.21	29	19846	0.15
2	transmembrane receptor activity	1	1.83E-06	50	497	10.07	987	19846	4.98
2	protein serine/threonine kinase activity	1	3.28E-04	19	497	3.83	310	19846	1.57
2	receptor complex	1	1.66E-06	11	497	2.22	72	19846	0.37
2	erythrocyte differentiation	1	5.89E-04	5	497	1.01	28	19846	0.15
2	myeloid cell differentiation	1	3.33E-07	12	497	2.42	75	19846	0.38
2	hemopoiesis	1	2.34E-14	26	497	5.24	158	19846	0.80
2	immune system process	1	3.66E-72	127	497	25.56	721	19846	3.64
2	cell surface	1	1.78E-09	17	497	3.43	109	19846	0.55
2	regulation of cell proliferation	1	1.13E-11	36	497	7.25	384	19846	1.94
2	negative regulation of cell proliferation	1	1.26E-05	16	497	3.22	180	19846	0.91
2	response to other organism	1	4.23E-15	31	497	6.24	217	19846	1.10
2	response to biotic stimulus	1	1.57E-14	34	497	6.85	275	19846	1.39
2	immune response	1	6.77E-61	104	497	20.93	559	19846	2.82
2	humoral immune response	1	1.70E-16	27	497	5.44	142	19846	0.72
2	antimicrobial humoral response	1	7.76E-11	16	497	3.22	78	19846	0.40
2	kinase binding	1	2.61E-04	8	497	1.61	67	19846	0.34
2	integrin-mediated signaling pathway	1	8.51E-04	6	497	1.21	45	19846	0.23
2	locomotory behavior	1	2.78E-08	20	497	4.03	180	19846	0.91
2	positive regulation of cell proliferation	1	6.69E-06	17	497	3.43	191	19846	0.97
2	extracellular space	1	1.18E-05	28	497	5.64	453	19846	2.29
2	cellular defense response	1	7.94E-09	13	497	2.62	66	19846	0.34
2	protein kinase cascade	1	1.53E-13	34	497	6.85	297	19846	1.50
2	MAPKKK cascade	1	8.23E-04	10	497	2.02	119	19846	0.60
2	base-excision repair	1	4.94E-04	5	497	1.01	27	19846	0.14
2	nuclear envelope	1	2.82E-04	10	497	2.02	104	19846	0.53
2	macromolecule catabolic process	1	2.01E-04	20	497	4.03	323	19846	1.63
2	positive regulation of multicellular organismal process	1	6.90E-06	11	497	2.22	83	19846	0.42
2	endosome	1	6.12E-06	11	497	2.22	82	19846	0.42
2	positive regulation of signal transduction	1	2.22E-07	14	497	2.82	101	19846	0.51
2	G-protein-coupled receptor binding	1	3.31E-05	9	497	1.82	65	19846	0.33
2	GTP binding	1	4.38E-04	16	497	3.22	243	19846	1.23
2	cell activation	1	7.50E-21	34	497	6.85	174	19846	0.88
2	ion homeostasis	1	4.52E-05	14	497	2.82	158	19846	0.80
2	calcium ion homeostasis	1	6.78E-04	9	497	1.82	96	19846	0.49
2	di-, tri-valent inorganic cation homeostasis	1	1.30E-05	13	497	2.62	123	19846	0.62
2	transcription factor activity	1	4.91E-05	38	497	7.65	764	19846	3.85
2	RNA polymerase II transcription factor activity	1	7.00E-05	16	497	3.22	207	19846	1.05
2	structure-specific DNA binding	1	2.54E-06	10	497	2.02	61	19846	0.31
2	ribosome	1	3.57E-04	12	497	2.42	148	19846	0.75
2	apoptotic program	1	2.96E-06	10	497	2.02	62	19846	0.32
2	regulation of protein metabolic process	1	6.57E-05	17	497	3.43	228	19846	1.15
2	anti-apoptosis	1	2.23E-10	20	497	4.03	137	19846	0.70
2	protein import	1	6.90E-06	11	497	2.22	83	19846	0.42
2	nuclear transport	1	4.53E-05	11	497	2.22	101	19846	0.51
2	protein import into nucleus, translocation	1	1.12E-03	4	497	0.81	19	19846	0.10
2	transition metal ion homeostasis	1	8.19E-04	5	497	1.01	30	19846	0.16
2	antigen binding	1	1.74E-06	9	497	1.82	46	19846	0.24
2	glycolysis	1	5.84E-04	6	497	1.21	42	19846	0.22
2	regulation of immune response	1	3.86E-07	12	497	2.42	76	19846	0.39
2	I-kappaB kinase/NF-kappaB cascade	1	6.16E-10	17	497	3.43	102	19846	0.52
2	regulation of I-kappaB kinase/NF-kappaB cascade	1	3.38E-08	13	497	2.62	74	19846	0.38
2	chromosome	1	9.05E-05	17	497	3.43	234	19846	1.18
2	M phase	1	4.05E-06	17	497	3.43	184	19846	0.93
2	mitosis	1	3.82E-05	13	497	2.62	136	19846	0.69
2	cell division	1	9.83E-05	13	497	2.62	149	19846	0.76
2	protein heterodimerization activity	1	2.72E-05	10	497	2.02	79	19846	0.40
2	cytokine production	1	3.88E-04	9	497	1.82	89	19846	0.45
2	positive regulation of protein metabolic process	1	4.72E-04	8	497	1.61	73	19846	0.37
2	myeloid leukocyte activation	1	1.79E-04	5	497	1.01	22	19846	0.12
2	response to oxidative stress	1	3.37E-04	7	497	1.41	53	19846	0.27
2	cytokine activity	1	1.01E-07	21	497	4.23	213	19846	1.08
2	tumor necrosis factor receptor binding	1	8.39E-05	5	497	1.01	19	19846	0.10
2	GTPase activity	1	1.67E-04	13	497	2.62	157	19846	0.80
2	immunological synapse	1	7.33E-11	9	497	1.82	17	19846	0.09
2	leukocyte differentiation	1	1.26E-13	20	497	4.03	93	19846	0.47
2	lymphocyte differentiation	1	5.09E-11	15	497	3.02	65	19846	0.33
2	T cell activation	1	5.48E-18	23	497	4.63	84	19846	0.43
2	T cell differentiation	1	3.99E-12	13	497	2.62	38	19846	0.20
2	glycine hydroxymethyltransferase activity	1	5.07E-04	3	497	0.61	7	19846	0.04
2	DNA recombination	1	2.43E-05	10	497	2.02	78	19846	0.40
2	late endosome	1	3.44E-06	6	497	1.21	18	19846	0.10
2	nuclear chromosome part	1	1.08E-03	6	497	1.21	47	19846	0.24
2	DNA helicase activity	1	4.94E-04	5	497	1.01	27	19846	0.14
2	taxis	1	1.19E-09	19	497	3.83	135	19846	0.69
2	antigen processing and presentation	1	9.48E-16	17	497	3.43	48	19846	0.25
2	antigen processing and presentation of peptide antigen via MHC class I	1	1.95E-07	6	497	1.21	12	19846	0.07
2	antigen processing and presentation of peptide antigen	1	2.67E-10	9	497	1.82	19	19846	0.10
2	MHC protein complex	1	5.72E-15	14	497	2.82	31	19846	0.16
2	MHC class I protein complex	1	3.20E-08	7	497	1.41	15	19846	0.08
2	regulation of cell activation	1	1.12E-11	15	497	3.02	59	19846	0.30
2	regulation of T cell activation	1	1.02E-08	11	497	2.22	45	19846	0.23
2	positive regulation of T cell activation	1	1.90E-06	8	497	1.61	35	19846	0.18
2	regulation of lymphocyte differentiation	1	3.35E-05	5	497	1.01	16	19846	0.09
2	positive regulation of lymphocyte differentiation	1	7.24E-05	4	497	0.81	10	19846	0.06
2	positive regulation of T cell differentiation	1	2.51E-05	4	497	0.81	8	19846	0.05
2	regulation of T cell differentiation	1	6.61E-06	5	497	1.01	12	19846	0.07
2	regulation of phosphorylation	1	1.18E-04	7	497	1.41	45	19846	0.23
2	cyclin-dependent protein kinase holoenzyme complex	1	2.95E-04	3	497	0.61	6	19846	0.04
2	adaptive immune response	1	2.96E-06	10	497	2.02	62	19846	0.32
2	immune effector process	1	5.16E-07	12	497	2.42	78	19846	0.40
2	activation of immune response	1	5.99E-06	9	497	1.82	53	19846	0.27
2	myeloid leukocyte differentiation	1	1.77E-04	6	497	1.21	34	19846	0.18
2	regulation of amino acid metabolic process	1	3.18E-05	7	497	1.41	37	19846	0.19
2	DNA-dependent ATPase activity	1	1.90E-06	8	497	1.61	35	19846	0.18
2	lymph node development	1	7.96E-04	3	497	0.61	8	19846	0.05
2	response to virus	1	2.85E-08	13	497	2.62	73	19846	0.37
2	chromosome segregation	1	5.11E-04	6	497	1.21	41	19846	0.21
2	single-stranded DNA binding	1	3.18E-05	7	497	1.41	37	19846	0.19
2	lipid raft	1	2.24E-04	5	497	1.01	23	19846	0.12
2	leukocyte mediated immunity	1	2.17E-06	10	497	2.02	60	19846	0.31
2	B cell mediated immunity	1	1.18E-04	7	497	1.41	45	19846	0.23
2	cytolysis	1	3.35E-05	5	497	1.01	16	19846	0.09
2	chemokine activity	1	2.11E-06	9	497	1.82	47	19846	0.24
2	external side of plasma membrane	1	2.40E-11	13	497	2.62	43	19846	0.22
2	lymphocyte proliferation	1	1.74E-06	9	497	1.82	46	19846	0.24
2	T cell proliferation	1	1.77E-04	6	497	1.21	34	19846	0.18
2	antigen receptor-mediated signaling pathway	1	2.30E-07	7	497	1.41	19	19846	0.10
2	T cell receptor signaling pathway	1	1.60E-05	5	497	1.01	14	19846	0.08
2	T cell selection	1	8.92E-09	7	497	1.41	13	19846	0.07
2	T cell receptor complex	1	7.24E-05	4	497	0.81	10	19846	0.06
2	positive T cell selection	1	5.67E-08	5	497	1.01	6	19846	0.04
2	thymic T cell selection	1	4.62E-08	6	497	1.21	10	19846	0.06
2	production of molecular mediator of immune response	1	4.11E-04	5	497	1.01	26	19846	0.14
2	immunoglobulin production	1	1.12E-03	4	497	0.81	19	19846	0.10
2	viral reproduction	1	3.34E-04	6	497	1.21	38	19846	0.20
2	antigen processing and presentation of exogenous peptide antigen	1	1.50E-04	3	497	0.61	5	19846	0.03
2	antigen processing and presentation of exogenous antigen	1	5.07E-04	3	497	0.61	7	19846	0.04
2	multivesicular body	1	9.66E-09	5	497	1.01	5	19846	0.03
2	hematopoietin/interferon-class (D200-domain) cytokine receptor activity	1	3.04E-06	9	497	1.82	49	19846	0.25
2	eukaryotic 43S preinitiation complex	1	1.08E-03	6	497	1.21	47	19846	0.24
2	cytosolic ribosome (sensu Eukaryota)	1	1.34E-05	10	497	2.02	73	19846	0.37
2	tyrosine phosphorylation of STAT protein	1	5.57E-04	4	497	0.81	16	19846	0.09
2	mismatch repair complex binding	1	5.07E-04	3	497	0.61	7	19846	0.04
2	MHC class I receptor activity	1	1.05E-05	5	497	1.01	13	19846	0.07
2	MHC class II protein complex	1	5.57E-08	7	497	1.41	16	19846	0.09
2	MHC class II receptor activity	1	1.11E-04	4	497	0.81	11	19846	0.06
3	cellular localization	1	7.33E-04	16	197	8.13	645	19846	3.26
3	cytokine binding	1	1.47E-05	7	197	3.56	80	19846	0.41
3	response to stress	1	2.24E-09	28	197	14.22	761	19846	3.84
3	defense response	1	2.19E-11	24	197	12.19	450	19846	2.27
3	inflammatory response	1	2.75E-07	14	197	7.11	255	19846	1.29
3	cell motility	1	1.27E-06	15	197	7.62	333	19846	1.68
3	response to chemical stimulus	1	1.03E-04	13	197	6.60	376	19846	1.90
3	behavior	1	2.01E-04	11	197	5.59	298	19846	1.51
3	vacuole	1	4.83E-04	7	197	3.56	139	19846	0.71
3	regulation of biological quality	1	5.48E-04	13	197	6.60	447	19846	2.26
3	death	1	1.37E-09	25	197	12.70	598	19846	3.02
3	regulation of apoptosis	1	2.22E-08	19	197	9.65	403	19846	2.04
3	positive regulation of biological process	1	1.32E-10	33	197	16.76	920	19846	4.64
3	positive regulation of cellular process	1	8.97E-08	25	197	12.70	739	19846	3.73
3	induction of apoptosis	1	2.01E-04	8	197	4.07	160	19846	0.81
3	cell cycle	1	1.89E-05	19	197	9.65	633	19846	3.19
3	cell cycle phase	1	5.51E-04	9	197	4.57	233	19846	1.18
3	regulation of cell cycle	1	2.72E-05	15	197	7.62	430	19846	2.17
3	cell adhesion	1	8.88E-05	17	197	8.63	591	19846	2.98
3	phosphorylation	1	4.48E-04	15	197	7.62	555	19846	2.80
3	interphase	1	6.57E-04	5	197	2.54	70	19846	0.36
3	protein-tyrosine kinase activity	1	4.43E-04	7	197	3.56	137	19846	0.70
3	peptidyl-amino acid modification	1	2.26E-07	9	197	4.57	88	19846	0.45
3	peptidyl-tyrosine modification	1	2.20E-08	8	197	4.07	48	19846	0.25
3	Ras protein signal transduction	1	7.69E-04	6	197	3.05	109	19846	0.55
3	small GTPase mediated signal transduction	1	3.09E-04	10	197	5.08	263	19846	1.33
3	cell proliferation	1	1.00E-08	24	197	12.19	611	19846	3.08
3	regulation of multicellular organismal process	1	3.40E-05	11	197	5.59	244	19846	1.23
3	nuclear part	1	1.08E-03	16	197	8.13	669	19846	3.38
3	negative regulation of cellular process	1	3.25E-05	22	197	11.17	839	19846	4.23
3	receptor binding	1	5.51E-05	18	197	9.14	626	19846	3.16
3	negative regulation of apoptosis	1	6.50E-05	9	197	4.57	175	19846	0.89
3	transmembrane receptor activity	1	1.63E-05	25	197	12.70	987	19846	4.98
3	receptor complex	1	7.47E-04	5	197	2.54	72	19846	0.37
3	hemopoiesis	1	5.27E-07	11	197	5.59	158	19846	0.80
3	immune system process	1	5.22E-41	62	197	31.48	721	19846	3.64
3	cell surface	1	1.08E-04	7	197	3.56	109	19846	0.55
3	regulation of cell proliferation	1	7.20E-06	15	197	7.62	384	19846	1.94
3	response to other organism	1	4.71E-09	15	197	7.62	217	19846	1.10
3	response to biotic stimulus	1	3.10E-10	18	197	9.14	275	19846	1.39
3	immune response	1	8.56E-36	52	197	26.40	559	19846	2.82
3	humoral immune response	1	1.79E-07	11	197	5.59	142	19846	0.72
3	antimicrobial humoral response	1	1.06E-06	8	197	4.07	78	19846	0.40
3	integrin-mediated signaling pathway	1	1.02E-03	4	197	2.04	45	19846	0.23
3	locomotory behavior	1	8.08E-05	9	197	4.57	180	19846	0.91
3	positive regulation of cell proliferation	1	6.59E-04	8	197	4.07	191	19846	0.97
3	cellular defense response	1	5.01E-04	5	197	2.54	66	19846	0.34
3	protein kinase cascade	1	4.89E-08	16	197	8.13	297	19846	1.50
3	activation of MAPK activity	1	7.85E-04	4	197	2.04	42	19846	0.22
3	endosome	1	1.66E-04	6	197	3.05	82	19846	0.42
3	G-protein-coupled receptor binding	1	4.50E-05	6	197	3.05	65	19846	0.33
3	cell activation	1	2.02E-11	16	197	8.13	174	19846	0.88
3	RNA polymerase II transcription factor activity	1	2.32E-04	9	197	4.57	207	19846	1.05
3	structure-specific DNA binding	1	3.47E-04	5	197	2.54	61	19846	0.31
3	apoptotic program	1	3.74E-04	5	197	2.54	62	19846	0.32
3	regulation of protein metabolic process	1	4.71E-04	9	197	4.57	228	19846	1.15
3	anti-apoptosis	1	6.85E-05	8	197	4.07	137	19846	0.70
3	protein import into nucleus, translocation	1	8.30E-04	3	197	1.53	19	19846	0.10
3	glycolysis	1	7.85E-04	4	197	2.04	42	19846	0.22
3	protein binding, bridging	1	4.67E-04	5	197	2.54	65	19846	0.33
3	I-kappaB kinase/NF-kappaB cascade	1	7.11E-05	7	197	3.56	102	19846	0.52
3	myeloid leukocyte activation	1	5.99E-05	4	197	2.04	22	19846	0.12
3	cytokine activity	1	5.53E-05	10	197	5.08	213	19846	1.08
3	GTPase activity	1	9.93E-04	7	197	3.56	157	19846	0.80
3	SH3/SH2 adaptor activity	1	4.33E-04	4	197	2.04	36	19846	0.19
3	immunological synapse	1	5.91E-04	3	197	1.53	17	19846	0.09
3	leukocyte differentiation	1	4.05E-06	8	197	4.07	93	19846	0.47
3	lymphocyte differentiation	1	3.65E-06	7	197	3.56	65	19846	0.33
3	T cell activation	1	6.88E-10	11	197	5.59	84	19846	0.43
3	T cell differentiation	1	1.88E-06	6	197	3.05	38	19846	0.20
3	DNA recombination	1	1.26E-04	6	197	3.05	78	19846	0.40
3	late endosome	1	2.58E-05	4	197	2.04	18	19846	0.10
3	taxis	1	8.30E-06	9	197	4.57	135	19846	0.69
3	antigen processing and presentation	1	2.03E-17	14	197	7.11	48	19846	0.25
3	antigen processing and presentation of peptide antigen via MHC class I	1	7.79E-10	6	197	3.05	12	19846	0.07
3	antigen processing and presentation of peptide antigen	1	6.60E-14	9	197	4.57	19	19846	0.10
3	MHC protein complex	1	7.81E-17	12	197	6.10	31	19846	0.16
3	MHC class I protein complex	1	5.13E-11	7	197	3.56	15	19846	0.08
3	regulation of cell activation	1	1.18E-07	8	197	4.07	59	19846	0.30
3	regulation of T cell activation	1	8.11E-05	5	197	2.54	45	19846	0.23
3	positive regulation of B cell activation	1	4.90E-04	3	197	1.53	16	19846	0.09
3	regulation of lymphocyte differentiation	1	4.90E-04	3	197	1.53	16	19846	0.09
3	regulation of T cell differentiation	1	1.98E-04	3	197	1.53	12	19846	0.07
3	regulation of phosphorylation	1	1.02E-03	4	197	2.04	45	19846	0.23
3	immune effector process	1	1.26E-04	6	197	3.05	78	19846	0.40
3	regulation of amino acid metabolic process	1	4.81E-04	4	197	2.04	37	19846	0.19
3	response to virus	1	7.99E-06	7	197	3.56	73	19846	0.37
3	leukocyte mediated immunity	1	2.84E-05	6	197	3.05	60	19846	0.31
3	B cell mediated immunity	1	1.02E-03	4	197	2.04	45	19846	0.23
3	chemokine activity	1	6.78E-06	6	197	3.05	47	19846	0.24
3	external side of plasma membrane	1	3.98E-06	6	197	3.05	43	19846	0.22
3	lymphocyte proliferation	1	1.11E-03	4	197	2.04	46	19846	0.24
3	T cell selection	1	2.56E-04	3	197	1.53	13	19846	0.07
3	positive T cell selection	1	1.88E-05	3	197	1.53	6	19846	0.04
3	thymic T cell selection	1	1.10E-04	3	197	1.53	10	19846	0.06
3	viral reproduction	1	3.52E-05	5	197	2.54	38	19846	0.20
3	antigen processing and presentation of exogenous peptide antigen	1	9.49E-06	3	197	1.53	5	19846	0.03
3	antigen processing and presentation of exogenous antigen	1	3.27E-05	3	197	1.53	7	19846	0.04
3	multivesicular body	1	9.49E-06	3	197	1.53	5	19846	0.03
3	tyrosine phosphorylation of STAT protein	1	4.90E-04	3	197	1.53	16	19846	0.09
3	MHC class I receptor activity	1	1.11E-07	5	197	2.54	13	19846	0.07
3	MHC class II protein complex	1	3.66E-07	5	197	2.54	16	19846	0.09
3	MHC class II receptor activity	1	1.50E-04	3	197	1.53	11	19846	0.06
4	cytokine binding	1	3.04E-08	8	121	6.62	80	19846	0.41
4	response to stress	1	1.56E-05	16	121	13.23	761	19846	3.84
4	defense response	1	6.44E-07	14	121	11.58	450	19846	2.27
4	inflammatory response	1	3.73E-06	10	121	8.27	255	19846	1.29
4	cell motility	1	6.22E-06	11	121	9.10	333	19846	1.68
4	regulation of transcription from RNA polymerase II promoter	1	1.15E-04	10	121	8.27	381	19846	1.92
4	transcription from RNA polymerase II promoter	1	6.80E-06	14	121	11.58	551	19846	2.78
4	regulation of biological quality	1	9.24E-05	11	121	9.10	447	19846	2.26
4	death	1	7.39E-05	13	121	10.75	598	19846	3.02
4	regulation of apoptosis	1	8.19E-04	9	121	7.44	403	19846	2.04
4	positive regulation of biological process	1	1.61E-07	21	121	17.36	920	19846	4.64
4	positive regulation of cellular process	1	1.09E-05	16	121	13.23	739	19846	3.73
4	cell proliferation	1	9.59E-07	16	121	13.23	611	19846	3.08
4	transmembrane receptor activity	1	5.11E-07	21	121	17.36	987	19846	4.98
4	receptor complex	1	9.82E-04	4	121	3.31	72	19846	0.37
4	hemopoiesis	1	5.24E-05	7	121	5.79	158	19846	0.80
4	immune system process	1	2.17E-24	37	121	30.58	721	19846	3.64
4	regulation of cell proliferation	1	1.23E-04	10	121	8.27	384	19846	1.94
4	negative regulation of cell proliferation	1	8.31E-04	6	121	4.96	180	19846	0.91
4	response to other organism	1	5.61E-05	8	121	6.62	217	19846	1.10
4	response to biotic stimulus	1	7.26E-06	10	121	8.27	275	19846	1.39
4	immune response	1	2.41E-21	31	121	25.62	559	19846	2.82
4	locomotory behavior	1	8.31E-04	6	121	4.96	180	19846	0.91
4	protein kinase cascade	1	8.71E-05	9	121	7.44	297	19846	1.50
4	endosome	1	1.45E-04	5	121	4.14	82	19846	0.42
4	GTP binding	1	7.31E-04	7	121	5.79	243	19846	1.23
4	cell activation	1	1.15E-05	8	121	6.62	174	19846	0.88
4	transcription factor activity	1	7.87E-04	13	121	10.75	764	19846	3.85
4	cell redox homeostasis	1	8.77E-04	3	121	2.48	31	19846	0.16
4	GTPase activity	1	4.05E-04	6	121	4.96	157	19846	0.80
4	leukocyte differentiation	1	2.24E-05	6	121	4.96	93	19846	0.47
4	lymphocyte differentiation	1	6.68E-04	4	121	3.31	65	19846	0.33
4	T cell activation	1	1.25E-05	6	121	4.96	84	19846	0.43
4	late endosome	1	1.69E-04	3	121	2.48	18	19846	0.10
4	antigen processing and presentation	1	2.62E-13	10	121	8.27	48	19846	0.25
4	antigen processing and presentation of peptide antigen via MHC class I	1	6.27E-07	4	121	3.31	12	19846	0.07
4	antigen processing and presentation of peptide antigen	1	8.42E-08	5	121	4.14	19	19846	0.10
4	MHC protein complex	1	1.93E-15	10	121	8.27	31	19846	0.16
4	MHC class I protein complex	1	1.70E-06	4	121	3.31	15	19846	0.08
4	response to virus	1	8.36E-05	5	121	4.14	73	19846	0.37
4	hematopoietin/interferon-class (D200-domain) cytokine receptor activity	1	1.19E-05	5	121	4.14	49	19846	0.25
4	disulfide oxidoreductase activity	1	8.77E-04	3	121	2.48	31	19846	0.16
4	MHC class I receptor activity	1	6.05E-05	3	121	2.48	13	19846	0.07
4	MHC class II protein complex	1	3.45E-10	6	121	4.96	16	19846	0.09
4	MHC class II receptor activity	1	4.20E-07	4	121	3.31	11	19846	0.06
5	cellular component assembly	1	1.70E-05	8	55	14.55	413	19846	2.09
5	ATP binding	1	1.01E-03	9	55	16.37	937	19846	4.73
5	catabolic process	1	1.21E-06	10	55	18.19	511	19846	2.58
5	identical protein binding	1	6.46E-04	5	55	9.10	251	19846	1.27
5	DNA metabolic process	1	1.11E-05	9	55	16.37	516	19846	2.61
5	cell cycle	1	1.25E-07	12	55	21.82	633	19846	3.19
5	cell cycle phase	1	2.42E-07	8	55	14.55	233	19846	1.18
5	regulation of cell cycle	1	2.27E-05	8	55	14.55	430	19846	2.17
5	mitotic cell cycle	1	1.72E-06	7	55	12.73	209	19846	1.06
5	DNA replication	1	6.63E-04	4	55	7.28	143	19846	0.73
5	interphase	1	9.67E-04	3	55	5.46	70	19846	0.36
5	cytosol	1	8.61E-07	9	55	16.37	377	19846	1.90
5	kinase regulator activity	1	8.14E-04	3	55	5.46	66	19846	0.34
5	organelle lumen	1	4.67E-04	7	55	12.73	505	19846	2.55
5	cell proliferation	1	2.62E-04	8	55	14.55	611	19846	3.08
5	nuclear part	1	8.45E-05	9	55	16.37	669	19846	3.38
5	nuclear lumen	1	7.92E-04	6	55	10.91	398	19846	2.01
5	chromosome organization and biogenesis	1	9.41E-04	5	55	9.10	273	19846	1.38
5	protein serine/threonine kinase activity	1	2.11E-04	6	55	10.91	310	19846	1.57
5	macromolecule catabolic process	1	2.94E-05	7	55	12.73	323	19846	1.63
5	GTP binding	1	5.58E-04	5	55	9.10	243	19846	1.23
5	glycolysis	1	2.14E-04	3	55	5.46	42	19846	0.22
5	hexose catabolic process	1	6.47E-04	3	55	5.46	61	19846	0.31
5	M phase	1	1.16E-05	6	55	10.91	184	19846	0.93
5	mitosis	1	2.04E-06	6	55	10.91	136	19846	0.69
5	regulation of mitosis	1	2.14E-04	3	55	5.46	42	19846	0.22
5	cell division	1	3.47E-06	6	55	10.91	149	19846	0.76
5	antigen processing and presentation	1	3.19E-04	3	55	5.46	48	19846	0.25
5	MHC protein complex	1	8.57E-05	3	55	5.46	31	19846	0.16
5	DNA-dependent ATPase activity	1	1.24E-04	3	55	5.46	35	19846	0.18
5	MHC class II protein complex	1	1.10E-05	3	55	5.46	16	19846	0.09
6	cellular localization	1	9.76E-04	6	36	16.67	645	19846	3.26
6	intracellular transport	1	2.60E-04	6	36	16.67	502	19846	2.53
6	ATP binding	1	3.57E-10	14	36	38.89	937	19846	4.73
6	mitochondrion	1	7.49E-04	6	36	16.67	613	19846	3.09
6	identical protein binding	1	1.07E-03	4	36	11.12	251	19846	1.27
6	pyrophosphatase activity	1	8.82E-07	8	36	22.23	435	19846	2.20
6	response to endogenous stimulus	1	8.34E-09	8	36	22.23	237	19846	1.20
6	ATPase activity, coupled	1	1.47E-06	6	36	16.67	200	19846	1.01
6	envelope	1	1.92E-05	6	36	16.67	313	19846	1.58
6	DNA metabolic process	1	2.86E-12	13	36	36.12	516	19846	2.61
6	DNA repair	1	5.69E-07	6	36	16.67	170	19846	0.86
6	cell cycle	1	1.22E-07	10	36	27.78	633	19846	3.19
6	cell cycle phase	1	8.12E-04	4	36	11.12	233	19846	1.18
6	regulation of cell cycle	1	1.12E-04	6	36	16.67	430	19846	2.17
6	mitotic cell cycle	1	5.40E-04	4	36	11.12	209	19846	1.06
6	DNA replication	1	3.24E-12	9	36	25	143	19846	0.73
6	DNA-dependent DNA replication	1	3.46E-11	7	36	19.45	69	19846	0.35
6	cell proliferation	1	1.09E-05	8	36	22.23	611	19846	3.08
6	purine nucleotide metabolic process	1	2.88E-04	3	36	8.34	71	19846	0.36
6	ribonucleotide metabolic process	1	3.25E-04	3	36	8.34	74	19846	0.38
6	nuclear part	1	2.04E-07	10	36	27.78	669	19846	3.38
6	chromatin binding	1	5.78E-04	3	36	8.34	90	19846	0.46
6	regulation of cell proliferation	1	6.01E-05	6	36	16.67	384	19846	1.94
6	positive regulation of cell proliferation	1	3.85E-04	4	36	11.12	191	19846	0.97
6	nuclear envelope	1	8.80E-04	3	36	8.34	104	19846	0.53
6	structure-specific DNA binding	1	4.42E-06	4	36	11.12	61	19846	0.31
6	chromosome	1	8.25E-04	4	36	11.12	234	19846	1.18
6	M phase	1	3.34E-04	4	36	11.12	184	19846	0.93
6	DNA recombination	1	3.80E-04	3	36	8.34	78	19846	0.40
6	DNA-dependent ATPase activity	1	4.59E-07	4	36	11.12	35	19846	0.18
6	regulation of DNA metabolic process	1	3.45E-05	3	36	8.34	35	19846	0.18
6	DNA replication initiation	1	8.24E-06	3	36	8.34	22	19846	0.12
7	biosynthetic process	1	4.85E-04	6	22	27.28	961	19846	4.85
7	ATP binding	1	4.67E-05	7	22	31.82	937	19846	4.73
7	organic acid metabolic process	1	8.27E-04	4	22	18.19	392	19846	1.98
7	translation	1	5.01E-04	4	22	18.19	343	19846	1.73
7	monocarboxylic acid metabolic process	1	1.03E-03	3	22	13.64	182	19846	0.92
7	envelope	1	3.55E-04	4	22	18.19	313	19846	1.58
7	mitochondrial part	1	1.96E-04	4	22	18.19	268	19846	1.36
7	cell cycle	1	5.45E-04	5	22	22.73	633	19846	3.19
7	cytosol	1	7.15E-04	4	22	18.19	377	19846	1.90
7	cytosolic part	1	3.28E-04	3	22	13.64	123	19846	0.62
7	fatty acid metabolic process	1	3.77E-04	3	22	13.64	129	19846	0.66
7	cell proliferation	1	4.64E-04	5	22	22.73	611	19846	3.08
8	envelope	1	7.69E-04	3	12	25	313	19846	1.58
8	DNA metabolic process	1	1.89E-04	4	12	33.34	516	19846	2.61
8	cell cycle	1	2.14E-05	5	12	41.67	633	19846	3.19
8	cell cycle phase	1	3.25E-04	3	12	25	233	19846	1.18
8	regulation of cell cycle	1	9.37E-05	4	12	33.34	430	19846	2.17
8	mitotic cell cycle	1	2.36E-04	3	12	25	209	19846	1.06
8	DNA replication	1	7.68E-05	3	12	25	143	19846	0.73
8	DNA-dependent DNA replication	1	8.65E-06	3	12	25	69	19846	0.35
8	nuclear part	1	5.10E-04	4	12	33.34	669	19846	3.38
8	macromolecule catabolic process	1	8.43E-04	3	12	25	323	19846	1.63
8	chromosome	1	3.29E-04	3	12	25	234	19846	1.18
9	DNA metabolic process	1	3.30E-04	3	6	50	516	19846	2.61
9	cell cycle	1	1.46E-05	4	6	66.67	633	19846	3.19
9	regulation of cell cycle	1	1.92E-04	3	6	50	430	19846	2.17
9	DNA replication	1	7.21E-06	3	6	50	143	19846	0.73
9	DNA-dependent DNA replication	1	7.98E-07	3	6	50	69	19846	0.35
9	cell proliferation	1	5.42E-04	3	6	50	611	19846	3.08
9	nuclear part	1	7.07E-04	3	6	50	669	19846	3.38
9	chromosome	1	3.15E-05	3	6	50	234	19846	1.18
