# Supplementary material for: DeBi: Discovering Differentially Expressed Biclusters using a Frequent Itemset Approach
Source: Algorithms Mol Biol. 2011 Jun 23;6:18. doi: 10.1186/1748-7188-6-18 (PMC3152888; doi:10.1186/1748-7188-6-18)
Supplement: Additional file 4 — DeBi, ISA, OPSM, SAMBA, QUBIC biclustering results and GO term, TFBS enrichment analysis of the genes on DLBCL data. [file 1748-7188-6-18-S4.ZIP › file4_dlblc/enrichment/opsm/opsm.TFBS.txt]

Set	Enriched Set	Enriched Value	Pvalue	Set Hits	Set Size	Set Hits (%)	Total Hits	Total Size	Total Hits (%)
1	Wang01_p53_introns	1	1.65E-06	18	342	5.27	277	19846	1.40
1	Wang01_p53_promoters	1	6.71E-05	24	342	7.02	576	19846	2.91
1	Li03_E2F1	1	7.43E-09	42	342	12.29	915	19846	4.62
1	Fernandez03_T98G	1	1.28E-03	4	342	1.17	28	19846	0.15
1	Zhang05_Islet_P-CREB	1	1.14E-03	15	342	4.39	349	19846	1.76
1	Ren02_E2F4	1	1.22E-04	9	342	2.64	110	19846	0.56
1	Ren02_E2F1	1	1.25E-03	5	342	1.47	47	19846	0.24
2	Wang01_p53_introns	1	1.45E-07	24	497	4.83	277	19846	1.40
2	Wang01_p53_promoters	1	2.45E-05	32	497	6.44	576	19846	2.91
2	Fernandez03_U937	1	1.36E-03	10	497	2.02	127	19846	0.64
2	Li03_E2F1	1	4.64E-09	54	497	10.87	915	19846	4.62
2	Ren02_E2F4	1	4.43E-04	10	497	2.02	110	19846	0.56
3	Wang01_p53_promoters	1	1.89E-03	14	197	7.11	576	19846	2.91
3	Li03_E2F1	1	1.37E-06	26	197	13.20	915	19846	4.62
4	Li03_E2F1	1	1.39E-04	16	121	13.23	915	19846	4.62
6	Odom04_HNF4alpha ISLET	1	1.97E-03	5	36	13.89	500	19846	2.52
6	Wang01_p53_promoters	1	5.40E-04	6	36	16.67	576	19846	2.91
6	Li03_E2F1	1	1.89E-04	8	36	22.23	915	19846	4.62
6	Cam04_median_T98G G0 E2F4	1	6.15E-06	7	36	19.45	397	19846	2.01
6	Cam04_median_T98G G0 p130	1	1.01E-03	5	36	13.89	430	19846	2.17
6	Cam04_median_T98G Contact Inhibtion E2F4	1	7.43E-05	6	36	16.67	399	19846	2.02
6	Cam04_median_T98G Contact Inhibtion p130	1	1.19E-04	6	36	16.67	435	19846	2.20
6	Cam04_median_U2OS-p16 E2F4	1	6.89E-06	7	36	19.45	404	19846	2.04
6	Cam04_median_U2OS-p16 p130	1	9.23E-05	6	36	16.67	415	19846	2.10
6	Ren02_E2F4	1	1.04E-03	3	36	8.34	110	19846	0.56
