# Supplementary material for: DeBi: Discovering Differentially Expressed Biclusters using a Frequent Itemset Approach
Source: Algorithms Mol Biol. 2011 Jun 23;6:18. doi: 10.1186/1748-7188-6-18 (PMC3152888; doi:10.1186/1748-7188-6-18)
Supplement: Additional file 4 — DeBi, ISA, OPSM, SAMBA, QUBIC biclustering results and GO term, TFBS enrichment analysis of the genes on DLBCL data. [file 1748-7188-6-18-S4.ZIP › file4_dlblc/enrichment/qubic/qubic.go.txt]

Set	Enriched Set	Enriched Value	Pvalue	Set Hits	Set Size	Set Hits (%)	Total Hits	Total Size	Total Hits (%)
1	ATP binding	1	1.56E-05	7	19	36.85	937	19846	4.73
1	envelope	1	3.35E-07	6	19	31.58	313	19846	1.58
1	cell cycle	1	1.96E-05	6	19	31.58	633	19846	3.19
1	regulation of cell cycle	1	2.13E-06	6	19	31.58	430	19846	2.17
1	mitotic cell cycle	1	4.09E-05	4	19	21.06	209	19846	1.06
1	M phase	1	2.49E-05	4	19	21.06	184	19846	0.93
1	mitosis	1	7.55E-06	4	19	21.06	136	19846	0.69
1	cell division	1	1.08E-05	4	19	21.06	149	19846	0.76
2	immune system process	1	1.73E-06	4	4	100	721	19846	3.64
2	immune response	1	6.23E-07	4	4	100	559	19846	2.82
2	antigen binding	1	2.53E-11	4	4	100	46	19846	0.24
3	DNA metabolic process	1	1.93E-06	6	16	37.50	516	19846	2.61
3	DNA replication	1	4.40E-06	4	16	25	143	19846	0.73
4	vacuole	1	2.74E-05	3	9	33.34	139	19846	0.71
4	immune system process	1	1.05E-13	9	9	100	721	19846	3.64
4	immune response	1	3.31E-12	8	9	88.89	559	19846	2.82
4	antigen processing and presentation	1	5.69E-21	8	9	88.89	48	19846	0.25
4	MHC protein complex	1	3.93E-19	7	9	77.78	31	19846	0.16
4	regulation of cell activation	1	2.07E-06	3	9	33.34	59	19846	0.30
4	MHC class II protein complex	1	1.71E-21	7	9	77.78	16	19846	0.09
4	MHC class II receptor activity	1	6.43E-12	4	9	44.45	11	19846	0.06
5	DNA metabolic process	1	2.43E-07	6	12	50	516	19846	2.61
5	cell cycle	1	2.24E-08	7	12	58.34	633	19846	3.19
5	cell cycle phase	1	1.58E-07	5	12	41.67	233	19846	1.18
5	regulation of cell cycle	1	8.27E-08	6	12	50	430	19846	2.17
5	mitotic cell cycle	1	5.54E-06	4	12	33.34	209	19846	1.06
5	DNA replication	1	1.22E-06	4	12	33.34	143	19846	0.73
5	chromosome	1	1.62E-07	5	12	41.67	234	19846	1.18
5	M phase	1	4.87E-08	5	12	41.67	184	19846	0.93
5	mitosis	1	1.00E-06	4	12	33.34	136	19846	0.69
5	cell division	1	1.44E-06	4	12	33.34	149	19846	0.76
5	chromatin	1	4.79E-05	3	12	25	122	19846	0.62
6	immune system process	1	2.90E-08	8	16	50	721	19846	3.64
6	immune response	1	1.24E-07	7	16	43.75	559	19846	2.82
6	antigen processing and presentation	1	7.27E-06	3	16	18.75	48	19846	0.25
6	antigen processing and presentation of peptide antigen via MHC class I	1	9.42E-08	3	16	18.75	12	19846	0.07
6	antigen processing and presentation of peptide antigen	1	4.13E-07	3	16	18.75	19	19846	0.10
6	MHC protein complex	1	1.91E-06	3	16	18.75	31	19846	0.16
6	MHC class I protein complex	1	1.94E-07	3	16	18.75	15	19846	0.08
7	regulation of multicellular organismal process	1	1.02E-05	4	12	33.34	244	19846	1.23
7	transmembrane receptor activity	1	1.06E-05	6	12	50	987	19846	4.98
7	immune system process	1	4.84E-18	12	12	100	721	19846	3.64
7	immune response	1	9.41E-17	11	12	91.67	559	19846	2.82
7	cell activation	1	2.67E-06	4	12	33.34	174	19846	0.88
7	leukocyte differentiation	1	2.13E-05	3	12	25	93	19846	0.47
7	lymphocyte differentiation	1	7.22E-06	3	12	25	65	19846	0.33
7	T cell activation	1	1.44E-07	4	12	33.34	84	19846	0.43
7	T cell differentiation	1	1.41E-06	3	12	25	38	19846	0.20
7	antigen processing and presentation	1	2.79E-22	9	12	75	48	19846	0.25
7	antigen processing and presentation of peptide antigen	1	1.63E-07	3	12	25	19	19846	0.10
7	MHC protein complex	1	6.52E-21	8	12	66.67	31	19846	0.16
7	regulation of cell activation	1	5.39E-06	3	12	25	59	19846	0.30
7	regulation of T cell activation	1	2.36E-06	3	12	25	45	19846	0.23
7	regulation of lymphocyte differentiation	1	9.42E-08	3	12	25	16	19846	0.09
7	regulation of T cell differentiation	1	3.70E-08	3	12	25	12	19846	0.07
7	adaptive immune response	1	6.26E-06	3	12	25	62	19846	0.32
7	immune effector process	1	1.25E-05	3	12	25	78	19846	0.40
7	leukocyte mediated immunity	1	5.67E-06	3	12	25	60	19846	0.31
7	B cell mediated immunity	1	2.36E-06	3	12	25	45	19846	0.23
7	MHC class II protein complex	1	3.76E-20	7	12	58.34	16	19846	0.09
7	MHC class II receptor activity	1	2.52E-11	4	12	33.34	11	19846	0.06
8	ATP binding	1	1.41E-05	6	13	46.16	937	19846	4.73
8	DNA metabolic process	1	1.26E-05	5	13	38.47	516	19846	2.61
8	DNA replication	1	1.76E-06	4	13	30.77	143	19846	0.73
9	immune system process	1	6.24E-08	5	5	100	721	19846	3.64
9	immune response	1	1.74E-08	5	5	100	559	19846	2.82
9	antigen binding	1	1.16E-07	3	5	60	46	19846	0.24
11	immune system process	1	4.38E-10	8	11	72.73	721	19846	3.64
11	immune response	1	4.05E-09	7	11	63.64	559	19846	2.82
11	antigen processing and presentation	1	9.81E-09	4	11	36.37	48	19846	0.25
11	antigen processing and presentation of peptide antigen via MHC class I	1	2.52E-11	4	11	36.37	12	19846	0.07
11	antigen processing and presentation of peptide antigen	1	1.97E-10	4	11	36.37	19	19846	0.10
11	MHC protein complex	1	1.59E-09	4	11	36.37	31	19846	0.16
11	MHC class I protein complex	1	6.95E-11	4	11	36.37	15	19846	0.08
11	MHC class I receptor activity	1	3.61E-08	3	11	27.28	13	19846	0.07
12	immune system process	1	4.17E-07	6	10	60	721	19846	3.64
12	immune response	1	9.27E-08	6	10	60	559	19846	2.82
12	antigen processing and presentation	1	1.57E-06	3	10	30	48	19846	0.25
12	antigen processing and presentation of peptide antigen via MHC class I	1	2.02E-08	3	10	30	12	19846	0.07
12	antigen processing and presentation of peptide antigen	1	8.89E-08	3	10	30	19	19846	0.10
12	MHC protein complex	1	4.11E-07	3	10	30	31	19846	0.16
12	MHC class I protein complex	1	4.18E-08	3	10	30	15	19846	0.08
12	MHC class I receptor activity	1	2.63E-08	3	10	30	13	19846	0.07
13	immune system process	1	8.12E-11	7	7	100	721	19846	3.64
13	immune response	1	1.36E-11	7	7	100	559	19846	2.82
13	antigen processing and presentation	1	1.01E-15	6	7	85.72	48	19846	0.25
13	MHC protein complex	1	1.39E-13	5	7	71.43	31	19846	0.16
13	MHC class II protein complex	1	3.57E-15	5	7	71.43	16	19846	0.09
13	MHC class II receptor activity	1	4.43E-09	3	7	42.86	11	19846	0.06
14	vacuole	1	1.84E-05	3	8	37.50	139	19846	0.71
14	immune response	1	3.98E-05	4	8	50	559	19846	2.82
14	endosome	1	3.75E-06	3	8	37.50	82	19846	0.42
15	macromolecule biosynthetic process	1	2.50E-09	6	7	85.72	533	19846	2.69
15	biosynthetic process	1	8.52E-08	6	7	85.72	961	19846	4.85
15	RNA binding	1	1.16E-07	5	7	71.43	448	19846	2.26
15	translation	1	1.76E-10	6	7	85.72	343	19846	1.73
15	cytosol	1	4.90E-08	5	7	71.43	377	19846	1.90
15	cytosolic part	1	1.75E-10	5	7	71.43	123	19846	0.62
15	ribonucleoprotein complex	1	1.01E-10	6	7	85.72	313	19846	1.58
15	ribosome	1	1.08E-12	6	7	85.72	148	19846	0.75
15	eukaryotic 43S preinitiation complex	1	4.33E-07	3	7	42.86	47	19846	0.24
15	cytosolic ribosome (sensu Eukaryota)	1	1.22E-11	5	7	71.43	73	19846	0.37
15	small ribosomal subunit	1	6.25E-07	3	7	42.86	53	19846	0.27
15	eukaryotic 48S initiation complex	1	1.60E-07	3	7	42.86	34	19846	0.18
17	cell cycle	1	4.14E-07	6	11	54.55	633	19846	3.19
17	regulation of cell cycle	1	1.94E-06	5	11	45.46	430	19846	2.17
19	antigen binding	1	1.16E-07	3	5	60	46	19846	0.24
20	cell cycle	1	1.94E-07	6	10	60	633	19846	3.19
20	cell cycle phase	1	3.68E-06	4	10	40	233	19846	1.18
20	regulation of cell cycle	1	1.07E-06	5	10	50	430	19846	2.17
20	DNA replication	1	4.24E-05	3	10	30	143	19846	0.73
20	cell proliferation	1	6.03E-06	5	10	50	611	19846	3.08
20	chromosome	1	3.74E-06	4	10	40	234	19846	1.18
20	M phase	1	1.44E-06	4	10	40	184	19846	0.93
20	mitosis	1	3.65E-05	3	10	30	136	19846	0.69
20	cell division	1	6.19E-07	4	10	40	149	19846	0.76
21	biosynthetic process	1	9.12E-06	6	12	50	961	19846	4.85
22	immune system process	1	1.73E-06	4	4	100	721	19846	3.64
22	immune response	1	6.23E-07	4	4	100	559	19846	2.82
22	antigen binding	1	2.53E-11	4	4	100	46	19846	0.24
23	nuclear envelope	1	4.82E-06	3	7	42.86	104	19846	0.53
24	immune system process	1	2.92E-12	8	8	100	721	19846	3.64
24	immune response	1	9.09E-07	5	8	62.50	559	19846	2.82
24	cell activation	1	3.89E-07	4	8	50	174	19846	0.88
24	T cell activation	1	2.06E-08	4	8	50	84	19846	0.43
24	antigen processing and presentation	1	7.37E-07	3	8	37.50	48	19846	0.25
24	MHC protein complex	1	1.92E-07	3	8	37.50	31	19846	0.16
25	cell cycle	1	1.68E-06	5	8	62.50	633	19846	3.19
25	regulation of cell cycle	1	2.48E-07	5	8	62.50	430	19846	2.17
25	M phase	1	4.24E-05	3	8	37.50	184	19846	0.93
25	cell division	1	2.26E-05	3	8	37.50	149	19846	0.76
26	cell adhesion	1	2.54E-05	4	7	57.15	591	19846	2.98
26	immune system process	1	1.23E-06	5	7	71.43	721	19846	3.64
28	immune system process	1	4.17E-07	6	10	60	721	19846	3.64
28	immune response	1	3.90E-06	5	10	50	559	19846	2.82
29	cell cycle	1	3.68E-06	5	9	55.56	633	19846	3.19
30	nuclear part	1	5.74E-07	6	11	54.55	669	19846	3.38
30	nuclear lumen	1	4.70E-05	4	11	36.37	398	19846	2.01
30	nucleolus	1	1.99E-05	3	11	27.28	100	19846	0.51
30	ribonucleoprotein complex biogenesis and assembly	1	4.88E-05	3	11	27.28	135	19846	0.69
32	immune system process	1	8.39E-06	4	5	80	721	19846	3.64
32	immune response	1	3.04E-06	4	5	80	559	19846	2.82
32	antigen processing and presentation	1	1.50E-10	4	5	80	48	19846	0.25
32	MHC protein complex	1	2.43E-11	4	5	80	31	19846	0.16
32	MHC class II protein complex	1	1.41E-12	4	5	80	16	19846	0.09
33	regulation of cell cycle	1	2.51E-05	4	9	44.45	430	19846	2.17
33	DNA replication	1	2.98E-05	3	9	33.34	143	19846	0.73
33	interphase	1	3.48E-06	3	9	33.34	70	19846	0.36
33	mitosis	1	2.57E-05	3	9	33.34	136	19846	0.69
33	cell division	1	3.37E-05	3	9	33.34	149	19846	0.76
35	immune system process	1	1.53E-08	6	7	85.72	721	19846	3.64
35	immune response	1	3.49E-07	5	7	71.43	559	19846	2.82
35	antigen processing and presentation	1	1.05E-09	4	7	57.15	48	19846	0.25
35	antigen processing and presentation of peptide antigen via MHC class I	1	2.68E-12	4	7	57.15	12	19846	0.07
35	antigen processing and presentation of peptide antigen	1	2.10E-11	4	7	57.15	19	19846	0.10
35	MHC protein complex	1	1.70E-10	4	7	57.15	31	19846	0.16
35	MHC class I protein complex	1	7.38E-12	4	7	57.15	15	19846	0.08
35	MHC class I receptor activity	1	3.87E-12	4	7	57.15	13	19846	0.07
39	immune system process	1	6.29E-10	7	8	87.50	721	19846	3.64
39	immune response	1	1.06E-10	7	8	87.50	559	19846	2.82
39	antigen processing and presentation	1	2.09E-09	4	8	50	48	19846	0.25
39	antigen processing and presentation of peptide antigen via MHC class I	1	5.36E-12	4	8	50	12	19846	0.07
39	antigen processing and presentation of peptide antigen	1	4.19E-11	4	8	50	19	19846	0.10
39	MHC protein complex	1	3.39E-10	4	8	50	31	19846	0.16
39	MHC class I protein complex	1	1.48E-11	4	8	50	15	19846	0.08
39	MHC class I receptor activity	1	7.73E-12	4	8	50	13	19846	0.07
40	immune system process	1	4.78E-05	3	3	100	721	19846	3.64
40	immune response	1	2.22E-05	3	3	100	559	19846	2.82
40	antigen binding	1	1.17E-08	3	3	100	46	19846	0.24
42	cell surface	1	1.32E-05	3	9	33.34	109	19846	0.55
42	nuclear envelope	1	1.15E-05	3	9	33.34	104	19846	0.53
42	external side of plasma membrane	1	7.89E-07	3	9	33.34	43	19846	0.22
43	DNA replication	1	4.24E-05	3	10	30	143	19846	0.73
43	nuclear envelope	1	1.63E-05	3	10	30	104	19846	0.53
44	immune system process	1	8.39E-06	4	5	80	721	19846	3.64
44	immune response	1	3.04E-06	4	5	80	559	19846	2.82
45	cell cycle	1	6.47E-07	5	7	71.43	633	19846	3.19
45	regulation of cell cycle	1	7.22E-06	4	7	57.15	430	19846	2.17
45	mitotic cell cycle	1	3.91E-05	3	7	42.86	209	19846	1.06
47	biosynthetic process	1	2.63E-05	4	5	80	961	19846	4.85
54	DNA metabolic process	1	6.12E-07	5	8	62.50	516	19846	2.61
54	DNA replication	1	1.77E-07	4	8	50	143	19846	0.73
54	chromosome	1	1.27E-06	4	8	50	234	19846	1.18
55	immune system process	1	2.25E-09	6	6	100	721	19846	3.64
56	immune system process	1	8.39E-06	4	5	80	721	19846	3.64
58	immune system process	1	6.24E-08	5	5	100	721	19846	3.64
58	cell activation	1	6.54E-06	3	5	60	174	19846	0.88
58	T cell activation	1	7.27E-07	3	5	60	84	19846	0.43
59	immune system process	1	6.24E-08	5	5	100	721	19846	3.64
59	cell activation	1	6.54E-06	3	5	60	174	19846	0.88
59	T cell activation	1	7.27E-07	3	5	60	84	19846	0.43
60	envelope	1	3.80E-05	3	5	60	313	19846	1.58
63	immune system process	1	1.73E-06	4	4	100	721	19846	3.64
66	microtubule cytoskeleton	1	1.27E-05	3	5	60	217	19846	1.10
66	cell cycle	1	3.25E-08	5	5	100	633	19846	3.19
66	cell cycle phase	1	9.17E-08	4	5	80	233	19846	1.18
66	regulation of cell cycle	1	4.67E-09	5	5	100	430	19846	2.17
66	mitotic cell cycle	1	1.13E-05	3	5	60	209	19846	1.06
66	spindle	1	1.50E-07	3	5	60	50	19846	0.26
66	M phase	1	3.55E-08	4	5	80	184	19846	0.93
66	mitosis	1	3.12E-06	3	5	60	136	19846	0.69
66	cell division	1	2.23E-11	5	5	100	149	19846	0.76
68	RNA binding	1	4.49E-05	3	4	75	448	19846	2.26
68	translation	1	2.02E-05	3	4	75	343	19846	1.73
68	cytosol	1	2.68E-05	3	4	75	377	19846	1.90
68	cytosolic part	1	9.25E-07	3	4	75	123	19846	0.62
68	ribonucleoprotein complex	1	1.54E-05	3	4	75	313	19846	1.58
68	ribosome	1	1.62E-06	3	4	75	148	19846	0.75
68	cytosolic ribosome (sensu Eukaryota)	1	1.90E-07	3	4	75	73	19846	0.37
69	translation	1	2.02E-05	3	4	75	343	19846	1.73
69	ribonucleoprotein complex	1	1.54E-05	3	4	75	313	19846	1.58
69	ribosome	1	1.62E-06	3	4	75	148	19846	0.75
70	regulation of cell cycle	1	3.98E-05	3	4	75	430	19846	2.17
74	immune system process	1	1.73E-06	4	4	100	721	19846	3.64
74	cell activation	1	5.71E-09	4	4	100	174	19846	0.88
74	T cell activation	1	2.99E-10	4	4	100	84	19846	0.43
76	defense response	1	4.55E-05	3	4	75	450	19846	2.27
76	regulation of protein metabolic process	1	5.94E-06	3	4	75	228	19846	1.15
80	DNA metabolic process	1	1.75E-05	3	3	100	516	19846	2.61
80	nuclear part	1	3.81E-05	3	3	100	669	19846	3.38
80	chromosome	1	1.62E-06	3	3	100	234	19846	1.18
81	immune system process	1	4.78E-05	3	3	100	721	19846	3.64
82	defense response	1	4.55E-05	3	4	75	450	19846	2.27
85	cell proliferation	1	2.90E-05	3	3	100	611	19846	3.08
87	hemopoiesis	1	4.95E-07	3	3	100	158	19846	0.80
87	immune system process	1	4.78E-05	3	3	100	721	19846	3.64
87	cell activation	1	6.62E-07	3	3	100	174	19846	0.88
87	leukocyte differentiation	1	9.96E-08	3	3	100	93	19846	0.47
87	lymphocyte differentiation	1	3.35E-08	3	3	100	65	19846	0.33
87	T cell activation	1	7.32E-08	3	3	100	84	19846	0.43
87	T cell differentiation	1	6.48E-09	3	3	100	38	19846	0.20
92	cell cycle	1	9.59E-09	7	11	63.64	633	19846	3.19
92	cell cycle phase	1	5.73E-06	4	11	36.37	233	19846	1.18
92	regulation of cell cycle	1	4.21E-08	6	11	54.55	430	19846	2.17
92	mitotic cell cycle	1	3.72E-06	4	11	36.37	209	19846	1.06
92	M phase	1	2.24E-06	4	11	36.37	184	19846	0.93
92	mitosis	1	6.71E-07	4	11	36.37	136	19846	0.69
92	cell division	1	9.67E-07	4	11	36.37	149	19846	0.76
94	immune system process	1	1.73E-06	4	4	100	721	19846	3.64
94	response to biotic stimulus	1	1.04E-05	3	4	75	275	19846	1.39
94	immune response	1	6.23E-07	4	4	100	559	19846	2.82
