# Supplementary material for: DeBi: Discovering Differentially Expressed Biclusters using a Frequent Itemset Approach
Source: Algorithms Mol Biol. 2011 Jun 23;6:18. doi: 10.1186/1748-7188-6-18 (PMC3152888; doi:10.1186/1748-7188-6-18)
Supplement: Additional file 4 — DeBi, ISA, OPSM, SAMBA, QUBIC biclustering results and GO term, TFBS enrichment analysis of the genes on DLBCL data. [file 1748-7188-6-18-S4.ZIP › file4_dlblc/enrichment/qubic/qubic.tfbs.txt]

Set	Enriched Set	Enriched Value	Pvalue	Set Hits	Set Size	Set Hits (%)	Total Hits	Total Size	Total Hits (%)
1	Cam04_median_T98G G0 E2F4	1	2.88E-05	5	19	26.32	397	19846	2.01
1	Cam04_median_T98G G0 p130	1	4.22E-05	5	19	26.32	430	19846	2.17
1	Cam04_median_T98G Contact Inhibtion E2F4	1	4.91E-04	4	19	21.06	399	19846	2.02
1	Cam04_median_T98G Contact Inhibtion p130	1	4.46E-05	5	19	26.32	435	19846	2.20
1	Cam04_median_U2OS-p16 E2F4	1	3.13E-05	5	19	26.32	404	19846	2.04
1	Cam04_median_U2OS-p16 p130	1	3.56E-05	5	19	26.32	415	19846	2.10
5	Cam04_median_T98G G0 E2F4	1	2.20E-06	5	12	41.67	397	19846	2.01
5	Cam04_median_T98G G0 p130	1	3.26E-06	5	12	41.67	430	19846	2.17
5	Cam04_median_T98G Contact Inhibtion E2F4	1	7.01E-05	4	12	33.34	399	19846	2.02
5	Cam04_median_T98G Contact Inhibtion p130	1	3.45E-06	5	12	41.67	435	19846	2.20
5	Cam04_median_U2OS-p16 E2F4	1	2.40E-06	5	12	41.67	404	19846	2.04
5	Cam04_median_U2OS-p16 p130	1	2.74E-06	5	12	41.67	415	19846	2.10
5	Cam04_median_nrf1_T98G G0 NRF1	1	2.34E-05	3	12	25	96	19846	0.49
5	Ren02_E2F4	1	3.66E-09	5	12	41.67	110	19846	0.56
5	Ren02_E2F1	1	2.70E-06	3	12	25	47	19846	0.24
10	Li03_E2F1	1	4.69E-04	4	9	44.45	915	19846	4.62
10	Ren02_E2F4	1	1.36E-05	3	9	33.34	110	19846	0.56
15	Li03_E2F1	1	1.40E-04	4	7	57.15	915	19846	4.62
20	Cam04_median_T98G G0 E2F4	1	3.01E-05	4	10	40	397	19846	2.01
20	Cam04_median_T98G G0 p130	1	4.12E-05	4	10	40	430	19846	2.17
20	Cam04_median_T98G Contact Inhibtion E2F4	1	3.07E-05	4	10	40	399	19846	2.02
20	Cam04_median_T98G Contact Inhibtion p130	1	4.31E-05	4	10	40	435	19846	2.20
20	Cam04_median_U2OS-p16 E2F4	1	3.22E-05	4	10	40	404	19846	2.04
20	Cam04_median_U2OS-p16 p130	1	3.58E-05	4	10	40	415	19846	2.10
20	Cam04_median_nrf1_T98G G0 NRF1	1	1.28E-05	3	10	30	96	19846	0.49
20	Ren02_E2F4	1	1.93E-05	3	10	30	110	19846	0.56
25	Li03_E2F1	1	2.71E-04	4	8	50	915	19846	4.62
25	Cam04_median_T98G G0 E2F4	1	1.04E-05	4	8	50	397	19846	2.01
25	Cam04_median_T98G G0 p130	1	1.42E-05	4	8	50	430	19846	2.17
25	Cam04_median_T98G Contact Inhibtion E2F4	1	1.06E-05	4	8	50	399	19846	2.02
25	Cam04_median_T98G Contact Inhibtion p130	1	1.49E-05	4	8	50	435	19846	2.20
25	Cam04_median_U2OS-p16 E2F4	1	1.11E-05	4	8	50	404	19846	2.04
25	Cam04_median_U2OS-p16 p130	1	1.23E-05	4	8	50	415	19846	2.10
25	Cam04_median_nrf1_T98G G0 NRF1	1	6.04E-06	3	8	37.50	96	19846	0.49
25	Ren02_E2F4	1	9.09E-06	3	8	37.50	110	19846	0.56
29	Li03_E2F1	1	4.69E-04	4	9	44.45	915	19846	4.62
33	Cam04_median_T98G G0 E2F4	1	1.84E-05	4	9	44.45	397	19846	2.01
33	Cam04_median_T98G G0 p130	1	2.51E-05	4	9	44.45	430	19846	2.17
33	Cam04_median_T98G Contact Inhibtion p130	1	2.63E-05	4	9	44.45	435	19846	2.20
33	Cam04_median_U2OS-p16 E2F4	1	1.97E-05	4	9	44.45	404	19846	2.04
33	Cam04_median_U2OS-p16 p130	1	2.19E-05	4	9	44.45	415	19846	2.10
33	Ren02_E2F4	1	1.36E-05	3	9	33.34	110	19846	0.56
43	Ren02_E2F4	1	1.93E-05	3	10	30	110	19846	0.56
92	Cam04_median_T98G G0 E2F4	1	4.66E-05	4	11	36.37	397	19846	2.01
92	Cam04_median_T98G G0 p130	1	6.36E-05	4	11	36.37	430	19846	2.17
92	Cam04_median_T98G Contact Inhibtion p130	1	6.65E-05	4	11	36.37	435	19846	2.20
92	Cam04_median_U2OS-p16 E2F4	1	4.99E-05	4	11	36.37	404	19846	2.04
92	Cam04_median_U2OS-p16 p130	1	5.54E-05	4	11	36.37	415	19846	2.10
