# Supplementary material for: DeBi: Discovering Differentially Expressed Biclusters using a Frequent Itemset Approach
Source: Algorithms Mol Biol. 2011 Jun 23;6:18. doi: 10.1186/1748-7188-6-18 (PMC3152888; doi:10.1186/1748-7188-6-18)
Supplement: Additional file 4 — DeBi, ISA, OPSM, SAMBA, QUBIC biclustering results and GO term, TFBS enrichment analysis of the genes on DLBCL data. [file 1748-7188-6-18-S4.ZIP › file4_dlblc/enrichment/samba/samba.go.txt]

Set	Enriched Set	Enriched Value	Pvalue	Set Hits	Set Size	Set Hits (%)	Total Hits	Total Size	Total Hits (%)
1	response to stress	1	1.03E-09	12	32	37.50	761	19846	3.84
1	defense response	1	2.52E-15	14	32	43.75	450	19846	2.27
1	inflammatory response	1	1.29E-13	11	32	34.38	255	19846	1.29
1	cell motility	1	8.25E-07	7	32	21.88	333	19846	1.68
1	cell-cell signaling	1	3.53E-05	7	32	21.88	591	19846	2.98
1	response to chemical stimulus	1	8.82E-12	11	32	34.38	376	19846	1.90
1	behavior	1	7.13E-10	9	32	28.13	298	19846	1.51
1	extracellular region part	1	7.16E-05	7	32	21.88	661	19846	3.34
1	receptor binding	1	5.08E-05	7	32	21.88	626	19846	3.16
1	immune system process	1	6.99E-14	15	32	46.88	721	19846	3.64
1	response to other organism	1	4.53E-08	7	32	21.88	217	19846	1.10
1	response to biotic stimulus	1	2.27E-07	7	32	21.88	275	19846	1.39
1	immune response	1	1.68E-15	15	32	46.88	559	19846	2.82
1	locomotory behavior	1	7.96E-12	9	32	28.13	180	19846	0.91
1	extracellular space	1	6.33E-06	7	32	21.88	453	19846	2.29
1	cellular defense response	1	6.55E-08	5	32	15.63	66	19846	0.34
1	G-protein-coupled receptor binding	1	8.26E-10	6	32	18.75	65	19846	0.33
1	apoptotic program	1	1.35E-04	3	32	9.38	62	19846	0.32
1	cytokine metabolic process	1	1.55E-04	3	32	9.38	65	19846	0.33
1	cytokine activity	1	1.02E-06	6	32	18.75	213	19846	1.08
1	taxis	1	5.85E-13	9	32	28.13	135	19846	0.69
1	chemokine activity	1	1.10E-10	6	32	18.75	47	19846	0.24
2	defense response	1	3.28E-07	8	31	25.81	450	19846	2.27
2	inflammatory response	1	4.35E-05	5	31	16.13	255	19846	1.29
2	behavior	1	9.10E-05	5	31	16.13	298	19846	1.51
2	death	1	3.05E-05	7	31	22.59	598	19846	3.02
2	peptidyl-tyrosine modification	1	5.69E-05	3	31	9.68	48	19846	0.25
2	regulation of multicellular organismal process	1	1.85E-06	6	31	19.36	244	19846	1.23
2	receptor binding	1	3.89E-06	8	31	25.81	626	19846	3.16
2	transmembrane receptor activity	1	1.34E-05	9	31	29.04	987	19846	4.98
2	receptor complex	1	4.65E-06	4	31	12.91	72	19846	0.37
2	hemopoiesis	1	1.03E-04	4	31	12.91	158	19846	0.80
2	immune system process	1	3.28E-27	23	31	74.20	721	19846	3.64
2	immune response	1	4.49E-24	20	31	64.52	559	19846	2.82
2	cellular defense response	1	1.48E-04	3	31	9.68	66	19846	0.34
2	G-protein-coupled receptor binding	1	3.08E-06	4	31	12.91	65	19846	0.33
2	cell activation	1	7.77E-09	7	31	22.59	174	19846	0.88
2	apoptotic program	1	1.23E-04	3	31	9.68	62	19846	0.32
2	cytokine activity	1	1.84E-05	5	31	16.13	213	19846	1.08
2	immunological synapse	1	2.11E-16	7	31	22.59	17	19846	0.09
2	leukocyte differentiation	1	1.29E-05	4	31	12.91	93	19846	0.47
2	lymphocyte differentiation	1	3.08E-06	4	31	12.91	65	19846	0.33
2	T cell activation	1	4.57E-11	7	31	22.59	84	19846	0.43
2	T cell differentiation	1	3.46E-07	4	31	12.91	38	19846	0.20
2	taxis	1	5.59E-05	4	31	12.91	135	19846	0.69
2	antigen processing and presentation	1	5.69E-05	3	31	9.68	48	19846	0.25
2	antigen processing and presentation of peptide antigen via MHC class I	1	7.52E-07	3	31	9.68	12	19846	0.07
2	antigen processing and presentation of peptide antigen	1	3.29E-06	3	31	9.68	19	19846	0.10
2	MHC protein complex	1	1.51E-05	3	31	9.68	31	19846	0.16
2	MHC class I protein complex	1	1.55E-06	3	31	9.68	15	19846	0.08
2	regulation of cell activation	1	3.13E-08	5	31	16.13	59	19846	0.30
2	regulation of T cell activation	1	7.75E-09	5	31	16.13	45	19846	0.23
2	chemokine activity	1	8.29E-07	4	31	12.91	47	19846	0.24
2	T cell selection	1	9.77E-07	3	31	9.68	13	19846	0.07
2	T cell receptor complex	1	1.02E-09	4	31	12.91	10	19846	0.06
2	thymic T cell selection	1	4.11E-07	3	31	9.68	10	19846	0.06
2	MHC class I receptor activity	1	9.77E-07	3	31	9.68	13	19846	0.07
3	membrane fraction	1	2.83E-05	3	3	100	606	19846	3.06
3	immune system process	1	4.78E-05	3	3	100	721	19846	3.64
3	immune response	1	2.22E-05	3	3	100	559	19846	2.82
3	antigen binding	1	1.17E-08	3	3	100	46	19846	0.24
4	response to stress	1	1.02E-05	9	38	23.69	761	19846	3.84
4	defense response	1	5.00E-10	11	38	28.95	450	19846	2.27
4	inflammatory response	1	4.78E-07	7	38	18.43	255	19846	1.29
4	cell motility	1	1.82E-07	8	38	21.06	333	19846	1.68
4	protein dimerization activity	1	4.48E-06	6	38	15.79	229	19846	1.16
4	cell-cell signaling	1	1.13E-04	7	38	18.43	591	19846	2.98
4	response to chemical stimulus	1	7.34E-05	6	38	15.79	376	19846	1.90
4	behavior	1	2.01E-05	6	38	15.79	298	19846	1.51
4	identical protein binding	1	1.11E-04	5	38	13.16	251	19846	1.27
4	death	1	9.75E-09	11	38	28.95	598	19846	3.02
4	regulation of apoptosis	1	5.20E-08	9	38	23.69	403	19846	2.04
4	positive regulation of biological process	1	7.60E-07	11	38	28.95	920	19846	4.64
4	positive regulation of cellular process	1	8.09E-06	9	38	23.69	739	19846	3.73
4	induction of apoptosis	1	5.57E-07	6	38	15.79	160	19846	0.81
4	cell adhesion	1	1.13E-04	7	38	18.43	591	19846	2.98
4	peptidyl-tyrosine modification	1	1.06E-04	3	38	7.90	48	19846	0.25
4	regulation of multicellular organismal process	1	6.45E-06	6	38	15.79	244	19846	1.23
4	receptor binding	1	2.10E-06	9	38	23.69	626	19846	3.16
4	transmembrane receptor activity	1	1.17E-05	10	38	26.32	987	19846	4.98
4	receptor complex	1	1.07E-05	4	38	10.53	72	19846	0.37
4	immune system process	1	4.26E-29	26	38	68.43	721	19846	3.64
4	response to other organism	1	5.58E-05	5	38	13.16	217	19846	1.10
4	immune response	1	1.47E-26	23	38	60.53	559	19846	2.82
4	locomotory behavior	1	2.29E-05	5	38	13.16	180	19846	0.91
4	cellular defense response	1	7.56E-06	4	38	10.53	66	19846	0.34
4	protein kinase cascade	1	1.97E-05	6	38	15.79	297	19846	1.50
4	G-protein-coupled receptor binding	1	7.11E-06	4	38	10.53	65	19846	0.33
4	cell activation	1	3.54E-08	7	38	18.43	174	19846	0.88
4	protein heterodimerization activity	1	1.55E-05	4	38	10.53	79	19846	0.40
4	cytokine activity	1	2.95E-06	6	38	15.79	213	19846	1.08
4	immunological synapse	1	1.01E-15	7	38	18.43	17	19846	0.09
4	leukocyte differentiation	1	2.95E-05	4	38	10.53	93	19846	0.47
4	lymphocyte differentiation	1	7.11E-06	4	38	10.53	65	19846	0.33
4	T cell activation	1	2.14E-10	7	38	18.43	84	19846	0.43
4	T cell differentiation	1	8.05E-07	4	38	10.53	38	19846	0.20
4	taxis	1	5.67E-06	5	38	13.16	135	19846	0.69
4	regulation of cell activation	1	9.09E-08	5	38	13.16	59	19846	0.30
4	regulation of T cell activation	1	2.26E-08	5	38	13.16	45	19846	0.23
4	chemokine activity	1	1.92E-06	4	38	10.53	47	19846	0.24
4	T cell selection	1	1.83E-06	3	38	7.90	13	19846	0.07
4	T cell receptor complex	1	2.38E-09	4	38	10.53	10	19846	0.06
4	thymic T cell selection	1	7.70E-07	3	38	7.90	10	19846	0.06
4	viral reproduction	1	5.22E-05	3	38	7.90	38	19846	0.20
5	extracellular region	1	6.39E-07	8	17	47.06	997	19846	5.03
5	extracellular region part	1	2.71E-08	8	17	47.06	661	19846	3.34
5	proteinaceous extracellular matrix	1	1.21E-11	8	17	47.06	249	19846	1.26
5	extracellular matrix part	1	1.38E-10	6	17	35.30	97	19846	0.49
5	enzyme linked receptor protein signaling pathway	1	3.47E-05	4	17	23.53	226	19846	1.14
5	transmembrane receptor protein tyrosine kinase signaling pathway	1	7.10E-06	4	17	23.53	151	19846	0.77
5	extracellular matrix structural constituent	1	4.80E-07	4	17	23.53	77	19846	0.39
5	phosphate transport	1	1.56E-05	3	17	17.65	58	19846	0.30
5	collagen	1	2.31E-06	3	17	17.65	31	19846	0.16
6	ATP binding	1	1.69E-06	9	26	34.62	937	19846	4.73
6	envelope	1	4.74E-05	5	26	19.24	313	19846	1.58
6	DNA metabolic process	1	2.05E-07	8	26	30.77	516	19846	2.61
6	death	1	8.69E-06	7	26	26.93	598	19846	3.02
6	regulation of apoptosis	1	1.10E-05	6	26	23.08	403	19846	2.04
6	cell cycle	1	6.20E-08	9	26	34.62	633	19846	3.19
6	regulation of cell cycle	1	1.59E-05	6	26	23.08	430	19846	2.17
6	DNA replication	1	1.05E-06	5	26	19.24	143	19846	0.73
6	DNA-dependent DNA replication	1	9.88E-05	3	26	11.54	69	19846	0.35
6	cell proliferation	1	4.58E-08	9	26	34.62	611	19846	3.08
6	phosphoinositide-mediated signaling	1	1.37E-04	3	26	11.54	77	19846	0.39
6	apoptotic program	1	7.17E-05	3	26	11.54	62	19846	0.32
6	chromosome	1	1.17E-05	5	26	19.24	234	19846	1.18
6	apoptotic nuclear changes	1	1.61E-06	3	26	11.54	18	19846	0.10
6	nuclear organization and biogenesis	1	5.72E-06	3	26	11.54	27	19846	0.14
6	DNA-dependent ATPase activity	1	1.27E-05	3	26	11.54	35	19846	0.18
7	protein dimerization activity	1	5.84E-05	4	19	21.06	229	19846	1.16
7	cell adhesion	1	1.32E-05	6	19	31.58	591	19846	2.98
7	regulation of multicellular organismal process	1	7.47E-05	4	19	21.06	244	19846	1.23
7	receptor complex	1	5.92E-07	4	19	21.06	72	19846	0.37
7	hemopoiesis	1	1.37E-05	4	19	21.06	158	19846	0.80
7	immune system process	1	7.45E-19	15	19	78.95	721	19846	3.64
7	immune response	1	9.35E-15	12	19	63.16	559	19846	2.82
7	cell activation	1	5.15E-07	5	19	26.32	174	19846	0.88
7	protein heterodimerization activity	1	5.62E-05	3	19	15.79	79	19846	0.40
7	immunological synapse	1	2.79E-12	5	19	26.32	17	19846	0.09
7	leukocyte differentiation	1	1.66E-06	4	19	21.06	93	19846	0.47
7	lymphocyte differentiation	1	3.91E-07	4	19	21.06	65	19846	0.33
7	T cell activation	1	1.34E-08	5	19	26.32	84	19846	0.43
7	T cell differentiation	1	4.34E-08	4	19	21.06	38	19846	0.20
7	regulation of cell activation	1	2.34E-05	3	19	15.79	59	19846	0.30
7	regulation of T cell activation	1	1.03E-05	3	19	15.79	45	19846	0.23
7	T cell selection	1	2.11E-07	3	19	15.79	13	19846	0.07
7	T cell receptor complex	1	1.26E-10	4	19	21.06	10	19846	0.06
7	thymic T cell selection	1	8.89E-08	3	19	15.79	10	19846	0.06
8	extracellular region	1	1.43E-05	12	55	21.82	997	19846	5.03
8	response to stress	1	1.14E-07	13	55	23.64	761	19846	3.84
8	defense response	1	1.19E-16	18	55	32.73	450	19846	2.27
8	inflammatory response	1	4.20E-12	12	55	21.82	255	19846	1.29
8	cell motility	1	3.05E-07	9	55	16.37	333	19846	1.68
8	cell-cell signaling	1	5.42E-07	11	55	20	591	19846	2.98
8	response to chemical stimulus	1	5.53E-09	11	55	20	376	19846	1.90
8	behavior	1	1.19E-07	9	55	16.37	298	19846	1.51
8	death	1	4.93E-06	10	55	18.19	598	19846	3.02
8	regulation of apoptosis	1	1.18E-04	7	55	12.73	403	19846	2.04
8	positive regulation of biological process	1	3.67E-05	11	55	20	920	19846	4.64
8	induction of apoptosis	1	8.04E-05	5	55	9.10	160	19846	0.81
8	extracellular region part	1	1.62E-06	11	55	20	661	19846	3.34
8	receptor binding	1	9.54E-07	11	55	20	626	19846	3.16
8	transmembrane receptor activity	1	2.18E-06	13	55	23.64	987	19846	4.98
8	immune system process	1	1.36E-30	31	55	56.37	721	19846	3.64
8	response to other organism	1	7.78E-09	9	55	16.37	217	19846	1.10
8	response to biotic stimulus	1	6.02E-08	9	55	16.37	275	19846	1.39
8	immune response	1	9.68E-31	29	55	52.73	559	19846	2.82
8	humoral immune response	1	4.56E-05	5	55	9.10	142	19846	0.72
8	antimicrobial humoral response	1	6.47E-05	4	55	7.28	78	19846	0.40
8	locomotory behavior	1	1.51E-09	9	55	16.37	180	19846	0.91
8	extracellular space	1	3.76E-08	11	55	20	453	19846	2.29
8	cellular defense response	1	5.80E-10	7	55	12.73	66	19846	0.34
8	G-protein-coupled receptor binding	1	2.49E-08	6	55	10.91	65	19846	0.33
8	cell activation	1	1.19E-04	5	55	9.10	174	19846	0.88
8	cytokine activity	1	3.15E-10	10	55	18.19	213	19846	1.08
8	immunological synapse	1	1.33E-05	3	55	5.46	17	19846	0.09
8	taxis	1	1.16E-10	9	55	16.37	135	19846	0.69
8	antigen processing and presentation	1	2.12E-07	5	55	9.10	48	19846	0.25
8	antigen processing and presentation of peptide antigen via MHC class I	1	4.35E-06	3	55	5.46	12	19846	0.07
8	antigen processing and presentation of peptide antigen	1	1.98E-07	4	55	7.28	19	19846	0.10
8	MHC protein complex	1	1.57E-06	4	55	7.28	31	19846	0.16
8	MHC class I protein complex	1	7.04E-08	4	55	7.28	15	19846	0.08
8	response to virus	1	4.99E-05	4	55	7.28	73	19846	0.37
8	chemokine activity	1	3.37E-09	6	55	10.91	47	19846	0.24
8	viral reproduction	1	1.59E-04	3	55	5.46	38	19846	0.20
9	response to stress	1	5.23E-06	8	27	29.63	761	19846	3.84
9	defense response	1	1.76E-06	7	27	25.93	450	19846	2.27
9	inflammatory response	1	2.16E-05	5	27	18.52	255	19846	1.29
9	response to chemical stimulus	1	9.39E-06	6	27	22.23	376	19846	1.90
9	death	1	8.67E-07	8	27	29.63	598	19846	3.02
9	regulation of apoptosis	1	1.39E-05	6	27	22.23	403	19846	2.04
9	induction of apoptosis	1	6.18E-05	4	27	14.82	160	19846	0.81
9	immune system process	1	2.16E-12	13	27	48.15	721	19846	3.64
9	response to other organism	1	9.90E-06	5	27	18.52	217	19846	1.10
9	response to biotic stimulus	1	3.10E-05	5	27	18.52	275	19846	1.39
9	immune response	1	8.55E-14	13	27	48.15	559	19846	2.82
9	locomotory behavior	1	9.76E-05	4	27	14.82	180	19846	0.91
9	extracellular space	1	2.69E-05	6	27	22.23	453	19846	2.29
9	G-protein-coupled receptor binding	1	9.27E-05	3	27	11.12	65	19846	0.33
9	cytokine activity	1	3.49E-07	6	27	22.23	213	19846	1.08
9	taxis	1	3.18E-05	4	27	14.82	135	19846	0.69
9	response to virus	1	1.31E-04	3	27	11.12	73	19846	0.37
9	chemokine activity	1	3.50E-05	3	27	11.12	47	19846	0.24
10	extracellular region	1	2.37E-07	11	32	34.38	997	19846	5.03
10	response to stress	1	2.09E-05	8	32	25	761	19846	3.84
10	defense response	1	4.28E-07	8	32	25	450	19846	2.27
10	inflammatory response	1	5.11E-05	5	32	15.63	255	19846	1.29
10	response to chemical stimulus	1	2.65E-05	6	32	18.75	376	19846	1.90
10	extracellular region part	1	3.51E-09	11	32	34.38	661	19846	3.34
10	proteinaceous extracellular matrix	1	1.45E-10	9	32	28.13	249	19846	1.26
10	extracellular matrix part	1	9.53E-09	6	32	18.75	97	19846	0.49
10	collagen binding	1	2.55E-06	3	32	9.38	17	19846	0.09
10	immune system process	1	1.39E-06	9	32	28.13	721	19846	3.64
10	immune response	1	2.47E-05	7	32	21.88	559	19846	2.82
10	transmembrane receptor protein tyrosine kinase signaling pathway	1	9.81E-05	4	32	12.50	151	19846	0.77
10	extracellular matrix structural constituent	1	6.94E-06	4	32	12.50	77	19846	0.39
10	antigen binding	1	5.51E-05	3	32	9.38	46	19846	0.24
10	response to oxidative stress	1	8.44E-05	3	32	9.38	53	19846	0.27
10	phosphate transport	1	1.11E-04	3	32	9.38	58	19846	0.30
10	collagen	1	1.66E-05	3	32	9.38	31	19846	0.16
11	protein dimerization activity	1	5.84E-05	4	19	21.06	229	19846	1.16
11	regulation of multicellular organismal process	1	7.71E-08	6	19	31.58	244	19846	1.23
11	receptor complex	1	5.92E-07	4	19	21.06	72	19846	0.37
11	hemopoiesis	1	3.19E-07	5	19	26.32	158	19846	0.80
11	immune system process	1	6.85E-21	16	19	84.22	721	19846	3.64
11	immune response	1	9.35E-15	12	19	63.16	559	19846	2.82
11	positive regulation of multicellular organismal process	1	6.51E-05	3	19	15.79	83	19846	0.42
11	cell activation	1	1.63E-10	7	19	36.85	174	19846	0.88
11	regulation of immune response	1	5.00E-05	3	19	15.79	76	19846	0.39
11	protein heterodimerization activity	1	5.62E-05	3	19	15.79	79	19846	0.40
11	immunological synapse	1	2.79E-12	5	19	26.32	17	19846	0.09
11	leukocyte differentiation	1	2.24E-08	5	19	26.32	93	19846	0.47
11	lymphocyte differentiation	1	3.62E-09	5	19	26.32	65	19846	0.33
11	T cell activation	1	9.12E-13	7	19	36.85	84	19846	0.43
11	T cell differentiation	1	2.23E-10	5	19	26.32	38	19846	0.20
11	regulation of cell activation	1	2.64E-07	4	19	21.06	59	19846	0.30
11	regulation of T cell activation	1	8.72E-08	4	19	21.06	45	19846	0.23
11	activation of immune response	1	1.69E-05	3	19	15.79	53	19846	0.27
11	T cell selection	1	2.11E-07	3	19	15.79	13	19846	0.07
11	T cell receptor complex	1	1.26E-10	4	19	21.06	10	19846	0.06
11	thymic T cell selection	1	8.89E-08	3	19	15.79	10	19846	0.06
12	biosynthetic process	1	1.02E-04	7	24	29.17	961	19846	4.85
12	ATP binding	1	8.96E-06	8	24	33.34	937	19846	4.73
12	organic acid metabolic process	1	5.69E-06	6	24	25	392	19846	1.98
12	catabolic process	1	2.57E-05	6	24	25	511	19846	2.58
12	monocarboxylic acid metabolic process	1	6.30E-05	4	24	16.67	182	19846	0.92
12	DNA metabolic process	1	2.71E-05	6	24	25	516	19846	2.61
12	cell cycle	1	2.75E-08	9	24	37.50	633	19846	3.19
12	cell cycle phase	1	7.57E-06	5	24	20.84	233	19846	1.18
12	regulation of cell cycle	1	9.66E-06	6	24	25	430	19846	2.17
12	mitotic cell cycle	1	4.46E-06	5	24	20.84	209	19846	1.06
12	DNA replication	1	2.46E-05	4	24	16.67	143	19846	0.73
12	carbohydrate metabolic process	1	5.57E-05	5	24	20.84	353	19846	1.78
12	generation of precursor metabolites and energy	1	6.41E-05	6	24	25	602	19846	3.04
12	cell proliferation	1	6.96E-05	6	24	25	611	19846	3.08
12	cellular carbohydrate metabolic process	1	1.81E-05	5	24	20.84	279	19846	1.41
12	nuclear part	1	1.15E-04	6	24	25	669	19846	3.38
12	macromolecule catabolic process	1	3.65E-05	5	24	20.84	323	19846	1.63
12	carbohydrate catabolic process	1	3.42E-06	4	24	16.67	87	19846	0.44
12	glucose metabolic process	1	4.47E-06	4	24	16.67	93	19846	0.47
12	hexose metabolic process	1	1.69E-05	4	24	16.67	130	19846	0.66
12	glycolysis	1	1.78E-07	4	24	16.67	42	19846	0.22
12	hexose catabolic process	1	8.20E-07	4	24	16.67	61	19846	0.31
12	M phase	1	6.57E-05	4	24	16.67	184	19846	0.93
12	mitosis	1	2.02E-05	4	24	16.67	136	19846	0.69
12	isomerase activity	1	7.52E-06	4	24	16.67	106	19846	0.54
12	intramolecular oxidoreductase activity	1	8.28E-06	3	24	12.50	33	19846	0.17
12	ribosome biogenesis and assembly	1	3.30E-05	3	24	12.50	52	19846	0.27
14	extracellular region	1	3.13E-09	9	14	64.29	997	19846	5.03
14	extracellular region part	1	8.24E-11	9	14	64.29	661	19846	3.34
14	proteinaceous extracellular matrix	1	1.26E-14	9	14	64.29	249	19846	1.26
14	extracellular matrix part	1	3.39E-11	6	14	42.86	97	19846	0.49
14	transmembrane receptor protein tyrosine kinase signaling pathway	1	1.48E-04	3	14	21.43	151	19846	0.77
14	extracellular matrix structural constituent	1	2.04E-07	4	14	28.58	77	19846	0.39
14	anion transport	1	9.48E-05	3	14	21.43	130	19846	0.66
14	phosphate transport	1	8.43E-06	3	14	21.43	58	19846	0.30
14	collagen	1	1.24E-06	3	14	21.43	31	19846	0.16
15	extracellular region	1	3.22E-08	12	33	36.37	997	19846	5.03
15	response to stress	1	2.69E-07	10	33	30.31	761	19846	3.84
15	defense response	1	1.89E-09	10	33	30.31	450	19846	2.27
15	inflammatory response	1	2.44E-10	9	33	27.28	255	19846	1.29
15	cell motility	1	1.03E-06	7	33	21.22	333	19846	1.68
15	response to chemical stimulus	1	2.31E-06	7	33	21.22	376	19846	1.90
15	behavior	1	1.24E-04	5	33	15.16	298	19846	1.51
15	death	1	4.62E-06	8	33	24.25	598	19846	3.02
15	extracellular region part	1	3.15E-10	12	33	36.37	661	19846	3.34
15	proteinaceous extracellular matrix	1	5.81E-09	8	33	24.25	249	19846	1.26
15	extracellular matrix part	1	1.97E-05	4	33	12.13	97	19846	0.49
15	collagen binding	1	2.80E-06	3	33	9.10	17	19846	0.09
15	immune system process	1	1.85E-06	9	33	27.28	721	19846	3.64
15	response to other organism	1	2.76E-05	5	33	15.16	217	19846	1.10
15	response to biotic stimulus	1	8.51E-05	5	33	15.16	275	19846	1.39
15	immune response	1	2.81E-06	8	33	24.25	559	19846	2.82
15	humoral immune response	1	3.53E-06	5	33	15.16	142	19846	0.72
15	locomotory behavior	1	1.12E-05	5	33	15.16	180	19846	0.91
15	extracellular space	1	7.87E-06	7	33	21.22	453	19846	2.29
15	taxis	1	2.75E-06	5	33	15.16	135	19846	0.69
16	vacuole	1	1.84E-05	3	8	37.50	139	19846	0.71
16	immune system process	1	2.92E-12	8	8	100	721	19846	3.64
16	immune response	1	3.77E-13	8	8	100	559	19846	2.82
16	antigen processing and presentation	1	6.33E-22	8	8	100	48	19846	0.25
16	MHC protein complex	1	8.74E-20	7	8	87.50	31	19846	0.16
16	MHC class II protein complex	1	3.81E-22	7	8	87.50	16	19846	0.09
16	MHC class II receptor activity	1	3.57E-12	4	8	50	11	19846	0.06
17	extracellular region	1	6.39E-07	8	17	47.06	997	19846	5.03
17	extracellular region part	1	2.71E-08	8	17	47.06	661	19846	3.34
17	proteinaceous extracellular matrix	1	1.21E-11	8	17	47.06	249	19846	1.26
17	extracellular matrix part	1	1.48E-08	5	17	29.42	97	19846	0.49
17	enzyme linked receptor protein signaling pathway	1	3.47E-05	4	17	23.53	226	19846	1.14
17	transmembrane receptor protein tyrosine kinase signaling pathway	1	7.10E-06	4	17	23.53	151	19846	0.77
17	extracellular matrix structural constituent	1	3.67E-05	3	17	17.65	77	19846	0.39
19	response to stress	1	1.00E-06	7	16	43.75	761	19846	3.84
19	defense response	1	2.82E-08	7	16	43.75	450	19846	2.27
19	inflammatory response	1	3.05E-08	6	16	37.50	255	19846	1.29
19	cell-cell signaling	1	7.66E-05	5	16	31.25	591	19846	2.98
19	response to chemical stimulus	1	8.74E-06	5	16	31.25	376	19846	1.90
19	behavior	1	7.86E-05	4	16	25	298	19846	1.51
19	death	1	8.10E-05	5	16	31.25	598	19846	3.02
19	receptor binding	1	1.01E-04	5	16	31.25	626	19846	3.16
19	immune system process	1	2.48E-11	10	16	62.50	721	19846	3.64
19	response to other organism	1	5.91E-07	5	16	31.25	217	19846	1.10
19	response to biotic stimulus	1	1.90E-06	5	16	31.25	275	19846	1.39
19	immune response	1	2.00E-12	10	16	62.50	559	19846	2.82
19	locomotory behavior	1	1.09E-05	4	16	25	180	19846	0.91
19	G-protein-coupled receptor binding	1	1.85E-07	4	16	25	65	19846	0.33
19	apoptotic program	1	1.58E-05	3	16	18.75	62	19846	0.32
19	regulation of translation	1	1.48E-04	3	16	18.75	131	19846	0.67
19	cytokine production	1	4.68E-05	3	16	18.75	89	19846	0.45
19	cytokine metabolic process	1	1.82E-05	3	16	18.75	65	19846	0.33
19	cytokine activity	1	2.12E-05	4	16	25	213	19846	1.08
19	taxis	1	3.50E-06	4	16	25	135	19846	0.69
19	response to virus	1	2.96E-07	4	16	25	73	19846	0.37
19	chemokine activity	1	4.92E-08	4	16	25	47	19846	0.24
20	phosphorylation	1	1.11E-04	4	10	40	555	19846	2.80
20	peptidyl-amino acid modification	1	9.88E-06	3	10	30	88	19846	0.45
20	peptidyl-tyrosine modification	1	1.57E-06	3	10	30	48	19846	0.25
20	regulation of multicellular organismal process	1	4.42E-06	4	10	40	244	19846	1.23
20	receptor complex	1	5.39E-06	3	10	30	72	19846	0.37
20	hemopoiesis	1	7.82E-07	4	10	40	158	19846	0.80
20	immune system process	1	3.77E-15	10	10	100	721	19846	3.64
20	immune response	1	1.61E-11	8	10	80	559	19846	2.82
20	cell activation	1	1.19E-08	5	10	50	174	19846	0.88
20	immunological synapse	1	6.24E-08	3	10	30	17	19846	0.09
20	leukocyte differentiation	1	9.29E-08	4	10	40	93	19846	0.47
20	lymphocyte differentiation	1	2.17E-08	4	10	40	65	19846	0.33
20	T cell activation	1	2.98E-10	5	10	50	84	19846	0.43
20	T cell differentiation	1	2.38E-09	4	10	40	38	19846	0.20
20	regulation of cell activation	1	2.95E-06	3	10	30	59	19846	0.30
20	regulation of T cell activation	1	1.29E-06	3	10	30	45	19846	0.23
20	T cell selection	1	2.63E-08	3	10	30	13	19846	0.07
20	T cell receptor complex	1	1.10E-08	3	10	30	10	19846	0.06
20	thymic T cell selection	1	1.10E-08	3	10	30	10	19846	0.06
21	defense response	1	7.29E-07	7	24	29.17	450	19846	2.27
21	inflammatory response	1	1.17E-05	5	24	20.84	255	19846	1.29
21	protein dimerization activity	1	6.96E-06	5	24	20.84	229	19846	1.16
21	regulation of multicellular organismal process	1	3.63E-07	6	24	25	244	19846	1.23
21	transmembrane receptor activity	1	1.21E-04	7	24	29.17	987	19846	4.98
21	receptor complex	1	1.60E-06	4	24	16.67	72	19846	0.37
21	hemopoiesis	1	3.63E-05	4	24	16.67	158	19846	0.80
21	immune system process	1	1.26E-23	19	24	79.17	721	19846	3.64
21	immune response	1	7.59E-20	16	24	66.67	559	19846	2.82
21	humoral immune response	1	2.39E-05	4	24	16.67	142	19846	0.72
21	positive regulation of multicellular organismal process	1	1.34E-04	3	24	12.50	83	19846	0.42
21	cell activation	1	1.08E-09	7	24	29.17	174	19846	0.88
21	antigen binding	1	2.28E-05	3	24	12.50	46	19846	0.24
21	regulation of immune response	1	1.03E-04	3	24	12.50	76	19846	0.39
21	protein heterodimerization activity	1	1.16E-04	3	24	12.50	79	19846	0.40
21	immunological synapse	1	1.02E-11	5	24	20.84	17	19846	0.09
21	leukocyte differentiation	1	4.47E-06	4	24	16.67	93	19846	0.47
21	lymphocyte differentiation	1	1.06E-06	4	24	16.67	65	19846	0.33
21	T cell activation	1	6.07E-10	6	24	25	84	19846	0.43
21	T cell differentiation	1	1.18E-07	4	24	16.67	38	19846	0.20
21	regulation of cell activation	1	7.16E-07	4	24	16.67	59	19846	0.30
21	regulation of T cell activation	1	2.37E-07	4	24	16.67	45	19846	0.23
21	immune effector process	1	1.11E-04	3	24	12.50	78	19846	0.40
21	activation of immune response	1	3.50E-05	3	24	12.50	53	19846	0.27
21	leukocyte mediated immunity	1	5.08E-05	3	24	12.50	60	19846	0.31
21	T cell selection	1	4.41E-07	3	24	12.50	13	19846	0.07
21	T cell receptor complex	1	3.44E-10	4	24	16.67	10	19846	0.06
21	thymic T cell selection	1	1.85E-07	3	24	12.50	10	19846	0.06
22	response to stress	1	2.19E-08	11	33	33.34	761	19846	3.84
22	defense response	1	8.91E-11	11	33	33.34	450	19846	2.27
22	inflammatory response	1	7.00E-09	8	33	24.25	255	19846	1.29
22	cell motility	1	1.03E-06	7	33	21.22	333	19846	1.68
22	cell-cell signaling	1	4.36E-05	7	33	21.22	591	19846	2.98
22	response to chemical stimulus	1	2.31E-06	7	33	21.22	376	19846	1.90
22	behavior	1	4.90E-07	7	33	21.22	298	19846	1.51
22	death	1	4.70E-05	7	33	21.22	598	19846	3.02
22	cell adhesion	1	4.24E-06	8	33	24.25	591	19846	2.98
22	immune system process	1	5.13E-15	16	33	48.49	721	19846	3.64
22	response to other organism	1	2.76E-05	5	33	15.16	217	19846	1.10
22	response to biotic stimulus	1	8.51E-05	5	33	15.16	275	19846	1.39
22	immune response	1	3.01E-15	15	33	45.46	559	19846	2.82
22	locomotory behavior	1	1.57E-08	7	33	21.22	180	19846	0.91
22	extracellular space	1	8.98E-05	6	33	18.19	453	19846	2.29
22	cellular defense response	1	4.24E-06	4	33	12.13	66	19846	0.34
22	G-protein-coupled receptor binding	1	3.99E-06	4	33	12.13	65	19846	0.33
22	cytokine activity	1	1.24E-06	6	33	18.19	213	19846	1.08
22	taxis	1	8.44E-08	6	33	18.19	135	19846	0.69
22	response to virus	1	6.36E-06	4	33	12.13	73	19846	0.37
22	chemokine activity	1	1.07E-06	4	33	12.13	47	19846	0.24
23	extracellular region	1	8.16E-11	10	14	71.43	997	19846	5.03
23	skeletal development	1	7.10E-06	4	14	28.58	187	19846	0.95
23	extracellular region part	1	1.39E-12	10	14	71.43	661	19846	3.34
23	proteinaceous extracellular matrix	1	7.73E-17	10	14	71.43	249	19846	1.26
23	extracellular matrix part	1	4.86E-09	5	14	35.72	97	19846	0.49
23	extracellular structure organization and biogenesis	1	1.42E-05	3	14	21.43	69	19846	0.35
23	collagen binding	1	1.89E-07	3	14	21.43	17	19846	0.09
23	transmembrane receptor protein tyrosine kinase signaling pathway	1	1.48E-04	3	14	21.43	151	19846	0.77
23	extracellular matrix organization and biogenesis	1	2.52E-06	3	14	21.43	39	19846	0.20
23	extracellular matrix structural constituent	1	1.98E-05	3	14	21.43	77	19846	0.39
24	response to stress	1	2.73E-06	8	25	32	761	19846	3.84
24	defense response	1	2.42E-12	11	25	44	450	19846	2.27
24	inflammatory response	1	2.10E-08	7	25	28	255	19846	1.29
24	cell motility	1	5.20E-05	5	25	20	333	19846	1.68
24	cell-cell signaling	1	7.42E-05	6	25	24	591	19846	2.98
24	response to chemical stimulus	1	2.97E-07	7	25	28	376	19846	1.90
24	behavior	1	1.52E-06	6	25	24	298	19846	1.51
24	extracellular region part	1	1.37E-04	6	25	24	661	19846	3.34
24	receptor binding	1	8.80E-06	7	25	28	626	19846	3.16
24	immune system process	1	5.12E-16	15	25	60	721	19846	3.64
24	response to other organism	1	6.63E-06	5	25	20	217	19846	1.10
24	response to biotic stimulus	1	2.09E-05	5	25	20	275	19846	1.39
24	immune response	1	5.65E-16	14	25	56	559	19846	2.82
24	locomotory behavior	1	7.86E-08	6	25	24	180	19846	0.91
24	extracellular space	1	1.68E-05	6	25	24	453	19846	2.29
24	cellular defense response	1	1.34E-06	4	25	16	66	19846	0.34
24	G-protein-coupled receptor binding	1	1.63E-08	5	25	20	65	19846	0.33
24	apoptotic program	1	6.36E-05	3	25	12	62	19846	0.32
24	cytokine activity	1	2.13E-07	6	25	24	213	19846	1.08
24	taxis	1	1.41E-08	6	25	24	135	19846	0.69
24	response to virus	1	2.01E-06	4	25	16	73	19846	0.37
24	chemokine activity	1	3.07E-09	5	25	20	47	19846	0.24
25	ATP binding	1	1.14E-06	8	19	42.11	937	19846	4.73
25	DNA metabolic process	1	2.96E-07	7	19	36.85	516	19846	2.61
25	cell cycle	1	1.17E-06	7	19	36.85	633	19846	3.19
25	cell cycle phase	1	6.25E-05	4	19	21.06	233	19846	1.18
25	regulation of cell cycle	1	2.13E-06	6	19	31.58	430	19846	2.17
25	DNA replication	1	3.16E-09	6	19	31.58	143	19846	0.73
25	DNA-dependent DNA replication	1	3.75E-05	3	19	15.79	69	19846	0.35
25	carbohydrate catabolic process	1	7.49E-05	3	19	15.79	87	19846	0.44
25	phosphoinositide-mediated signaling	1	5.20E-05	3	19	15.79	77	19846	0.39
25	glucose metabolic process	1	9.14E-05	3	19	15.79	93	19846	0.47
25	glycolysis	1	8.34E-06	3	19	15.79	42	19846	0.22
25	hexose catabolic process	1	2.59E-05	3	19	15.79	61	19846	0.31
25	chromosome	1	2.22E-06	5	19	26.32	234	19846	1.18
25	DNA-dependent ATPase activity	1	4.78E-06	3	19	15.79	35	19846	0.18
25	isomerase activity	1	1.35E-04	3	19	15.79	106	19846	0.54
26	immune system process	1	1.98E-05	6	17	35.30	721	19846	3.64
26	response to other organism	1	2.96E-05	4	17	23.53	217	19846	1.10
26	response to biotic stimulus	1	7.45E-05	4	17	23.53	275	19846	1.39
26	immune response	1	4.62E-06	6	17	35.30	559	19846	2.82
26	humoral immune response	1	5.56E-06	4	17	23.53	142	19846	0.72
26	antimicrobial humoral response	1	3.82E-05	3	17	17.65	78	19846	0.40
26	positive regulation of multicellular organismal process	1	4.60E-05	3	17	17.65	83	19846	0.42
26	regulation of immune response	1	3.53E-05	3	17	17.65	76	19846	0.39
27	cell adhesion	1	5.67E-05	8	46	17.40	591	19846	2.98
27	regulation of multicellular organismal process	1	2.02E-05	6	46	13.05	244	19846	1.23
27	hemopoiesis	1	3.16E-05	5	46	10.87	158	19846	0.80
27	immune system process	1	2.28E-24	25	46	54.35	721	19846	3.64
27	cell surface	1	5.22E-06	5	46	10.87	109	19846	0.55
27	response to other organism	1	1.04E-05	6	46	13.05	217	19846	1.10
27	response to biotic stimulus	1	3.94E-05	6	46	13.05	275	19846	1.39
27	immune response	1	2.19E-22	22	46	47.83	559	19846	2.82
27	humoral immune response	1	1.89E-05	5	46	10.87	142	19846	0.72
27	antimicrobial humoral response	1	3.18E-05	4	46	8.70	78	19846	0.40
27	cell activation	1	1.42E-07	7	46	15.22	174	19846	0.88
27	antigen binding	1	9.66E-10	6	46	13.05	46	19846	0.24
27	immunological synapse	1	5.88E-08	4	46	8.70	17	19846	0.09
27	leukocyte differentiation	1	2.39E-06	5	46	10.87	93	19846	0.47
27	lymphocyte differentiation	1	3.98E-07	5	46	10.87	65	19846	0.33
27	T cell activation	1	3.92E-08	6	46	13.05	84	19846	0.43
27	T cell differentiation	1	2.53E-08	5	46	10.87	38	19846	0.20
27	regulation of cell activation	1	1.05E-05	4	46	8.70	59	19846	0.30
27	regulation of T cell activation	1	3.51E-06	4	46	8.70	45	19846	0.23
27	lymph node development	1	6.47E-07	3	46	6.53	8	19846	0.05
27	external side of plasma membrane	1	2.92E-06	4	46	8.70	43	19846	0.22
27	T cell selection	1	3.28E-06	3	46	6.53	13	19846	0.07
27	T cell receptor complex	1	1.38E-06	3	46	6.53	10	19846	0.06
27	thymic T cell selection	1	1.38E-06	3	46	6.53	10	19846	0.06
28	hemopoiesis	1	2.08E-05	4	21	19.05	158	19846	0.80
28	immune system process	1	2.08E-08	9	21	42.86	721	19846	3.64
28	immune response	1	1.12E-06	7	21	33.34	559	19846	2.82
28	antigen binding	1	1.51E-05	3	21	14.29	46	19846	0.24
28	leukocyte differentiation	1	2.54E-06	4	21	19.05	93	19846	0.47
28	lymphocyte differentiation	1	4.28E-05	3	21	14.29	65	19846	0.33
28	T cell activation	1	9.21E-05	3	21	14.29	84	19846	0.43
28	T cell differentiation	1	8.41E-06	3	21	14.29	38	19846	0.20
29	ATP binding	1	2.49E-05	5	9	55.56	937	19846	4.73
29	ATPase activity, coupled	1	8.10E-05	3	9	33.34	200	19846	1.01
29	DNA metabolic process	1	2.36E-08	6	9	66.67	516	19846	2.61
29	DNA replication	1	1.04E-11	6	9	66.67	143	19846	0.73
29	DNA-dependent DNA replication	1	3.33E-06	3	9	33.34	69	19846	0.35
29	chromosome	1	1.29E-04	3	9	33.34	234	19846	1.18
29	DNA-dependent ATPase activity	1	4.19E-07	3	9	33.34	35	19846	0.18
30	immune system process	1	5.31E-08	8	17	47.06	721	19846	3.64
30	immune response	1	2.06E-07	7	17	41.18	559	19846	2.82
30	antigen binding	1	5.88E-08	4	17	23.53	46	19846	0.24
31	immune system process	1	1.27E-09	8	12	66.67	721	19846	3.64
31	immune response	1	3.89E-07	6	12	50	559	19846	2.82
31	cell activation	1	1.37E-04	3	12	25	174	19846	0.88
31	immunological synapse	1	1.14E-07	3	12	25	17	19846	0.09
31	T cell activation	1	1.57E-05	3	12	25	84	19846	0.43
32	membrane fraction	1	1.56E-04	4	10	40	606	19846	3.06
32	DNA metabolic process	1	8.37E-05	4	10	40	516	19846	2.61
32	DNA replication	1	4.24E-05	3	10	30	143	19846	0.73
32	immune response	1	1.14E-04	4	10	40	559	19846	2.82
32	antigen binding	1	1.38E-06	3	10	30	46	19846	0.24
33	inflammatory response	1	3.25E-05	4	15	26.67	255	19846	1.29
33	immune system process	1	1.38E-04	5	15	33.34	721	19846	3.64
33	immune response	1	4.14E-05	5	15	33.34	559	19846	2.82
34	protein dimerization activity	1	2.82E-05	4	16	25	229	19846	1.16
34	protein homodimerization activity	1	1.85E-06	4	16	25	115	19846	0.58
34	identical protein binding	1	4.03E-05	4	16	25	251	19846	1.27
34	DNA metabolic process	1	1.93E-06	6	16	37.50	516	19846	2.61
34	DNA replication	1	4.40E-06	4	16	25	143	19846	0.73
34	chromosome organization and biogenesis	1	5.60E-05	4	16	25	273	19846	1.38
34	chromosome	1	8.58E-07	5	16	31.25	234	19846	1.18
35	defense response	1	1.08E-07	6	12	50	450	19846	2.27
35	regulation of multicellular organismal process	1	1.02E-05	4	12	33.34	244	19846	1.23
35	hemopoiesis	1	1.03E-04	3	12	25	158	19846	0.80
35	immune system process	1	2.09E-11	9	12	75	721	19846	3.64
35	immune response	1	9.49E-09	7	12	58.34	559	19846	2.82
35	extracellular space	1	1.15E-04	4	12	33.34	453	19846	2.29
35	cell activation	1	2.67E-06	4	12	33.34	174	19846	0.88
35	immunological synapse	1	1.14E-07	3	12	25	17	19846	0.09
35	leukocyte differentiation	1	2.13E-05	3	12	25	93	19846	0.47
35	lymphocyte differentiation	1	7.22E-06	3	12	25	65	19846	0.33
35	T cell activation	1	1.44E-07	4	12	33.34	84	19846	0.43
35	T cell differentiation	1	1.41E-06	3	12	25	38	19846	0.20
35	regulation of cell activation	1	5.39E-06	3	12	25	59	19846	0.30
35	regulation of T cell activation	1	2.36E-06	3	12	25	45	19846	0.23
36	death	1	1.78E-06	6	14	42.86	598	19846	3.02
36	immune system process	1	3.31E-12	10	14	71.43	721	19846	3.64
36	immune response	1	3.92E-08	7	14	50	559	19846	2.82
36	apoptotic program	1	1.03E-05	3	14	21.43	62	19846	0.32
36	immunological synapse	1	1.89E-07	3	14	21.43	17	19846	0.09
36	leukocyte differentiation	1	3.49E-05	3	14	21.43	93	19846	0.47
37	ATP binding	1	1.16E-04	7	25	28	937	19846	4.73
37	DNA metabolic process	1	3.49E-05	6	25	24	516	19846	2.61
37	cell cycle	1	2.15E-09	10	25	40	633	19846	3.19
37	cell cycle phase	1	9.37E-06	5	25	20	233	19846	1.18
37	mitotic cell cycle	1	1.27E-04	4	25	16	209	19846	1.06
37	DNA replication	1	8.57E-07	5	25	20	143	19846	0.73
37	DNA-dependent DNA replication	1	8.76E-05	3	25	12	69	19846	0.35
37	immune response	1	5.45E-05	6	25	24	559	19846	2.82
37	antigen binding	1	3.08E-07	4	25	16	46	19846	0.24
37	M phase	1	2.97E-06	5	25	20	184	19846	0.93
37	mitosis	1	2.39E-05	4	25	16	136	19846	0.69
37	cell division	1	1.05E-06	5	25	20	149	19846	0.76
37	chromatin assembly	1	5.20E-05	3	25	12	58	19846	0.30
38	response to stress	1	2.34E-07	8	19	42.11	761	19846	3.84
38	defense response	1	1.17E-07	7	19	36.85	450	19846	2.27
38	inflammatory response	1	2.35E-09	7	19	36.85	255	19846	1.29
38	cell motility	1	1.24E-05	5	19	26.32	333	19846	1.68
38	response to chemical stimulus	1	9.71E-10	8	19	42.11	376	19846	1.90
38	behavior	1	6.93E-09	7	19	36.85	298	19846	1.51
38	homeostatic process	1	5.33E-06	5	19	26.32	280	19846	1.42
38	regulation of biological quality	1	5.08E-05	5	19	26.32	447	19846	2.26
38	positive regulation of biological process	1	1.57E-04	6	19	31.58	920	19846	4.64
38	immune system process	1	6.99E-09	9	19	47.37	721	19846	3.64
38	response to other organism	1	4.74E-05	4	19	21.06	217	19846	1.10
38	response to biotic stimulus	1	1.19E-04	4	19	21.06	275	19846	1.39
38	immune response	1	7.52E-10	9	19	47.37	559	19846	2.82
38	locomotory behavior	1	2.06E-10	7	19	36.85	180	19846	0.91
38	extracellular space	1	5.41E-05	5	19	26.32	453	19846	2.29
38	endosome	1	6.28E-05	3	19	15.79	82	19846	0.42
38	G-protein-coupled receptor binding	1	3.91E-07	4	19	21.06	65	19846	0.33
38	ion homeostasis	1	3.19E-07	5	19	26.32	158	19846	0.80
38	calcium ion homeostasis	1	1.00E-04	3	19	15.79	96	19846	0.49
38	di-, tri-valent inorganic cation homeostasis	1	9.14E-08	5	19	26.32	123	19846	0.62
38	peptide receptor activity	1	1.39E-04	3	19	15.79	107	19846	0.54
38	cytokine activity	1	1.40E-06	5	19	26.32	213	19846	1.08
38	taxis	1	2.71E-11	7	19	36.85	135	19846	0.69
38	chemokine activity	1	1.04E-07	4	19	21.06	47	19846	0.24
40	phosphorylation	1	5.68E-05	5	16	31.25	555	19846	2.80
40	peptidyl-amino acid modification	1	4.52E-05	3	16	18.75	88	19846	0.45
40	peptidyl-tyrosine modification	1	7.27E-06	3	16	18.75	48	19846	0.25
40	immune system process	1	7.70E-15	12	16	75	721	19846	3.64
40	immune response	1	2.00E-12	10	16	62.50	559	19846	2.82
40	protein kinase cascade	1	7.76E-05	4	16	25	297	19846	1.50
40	cell activation	1	9.57E-06	4	16	25	174	19846	0.88
40	leukocyte differentiation	1	5.34E-05	3	16	18.75	93	19846	0.47
40	lymphocyte differentiation	1	1.82E-05	3	16	18.75	65	19846	0.33
40	T cell activation	1	5.23E-07	4	16	25	84	19846	0.43
40	T cell differentiation	1	3.56E-06	3	16	18.75	38	19846	0.20
41	extracellular region	1	6.06E-06	7	16	43.75	997	19846	5.03
41	defense response	1	2.82E-08	7	16	43.75	450	19846	2.27
41	death	1	4.52E-06	6	16	37.50	598	19846	3.02
41	regulation of multicellular organismal process	1	3.61E-05	4	16	25	244	19846	1.23
41	extracellular region part	1	3.88E-07	7	16	43.75	661	19846	3.34
41	immune system process	1	7.70E-15	12	16	75	721	19846	3.64
41	immune response	1	2.00E-12	10	16	62.50	559	19846	2.82
41	extracellular space	1	9.02E-07	6	16	37.50	453	19846	2.29
41	immune effector process	1	3.15E-05	3	16	18.75	78	19846	0.40
41	innate immune response	1	2.00E-05	3	16	18.75	67	19846	0.34
41	leukocyte mediated immunity	1	1.43E-05	3	16	18.75	60	19846	0.31
42	membrane fraction	1	9.60E-05	4	9	44.45	606	19846	3.06
42	antigen binding	1	9.69E-07	3	9	33.34	46	19846	0.24
43	defense response	1	1.41E-04	5	23	21.74	450	19846	2.27
43	response to chemical stimulus	1	3.42E-06	6	23	26.09	376	19846	1.90
43	immune system process	1	3.72E-15	14	23	60.87	721	19846	3.64
43	response to other organism	1	1.05E-04	4	23	17.40	217	19846	1.10
43	response to biotic stimulus	1	1.35E-05	5	23	21.74	275	19846	1.39
43	immune response	1	5.41E-15	13	23	56.53	559	19846	2.82
43	locomotory behavior	1	5.06E-05	4	23	17.40	180	19846	0.91
43	antigen binding	1	1.74E-09	5	23	21.74	46	19846	0.24
43	taxis	1	1.64E-05	4	23	17.40	135	19846	0.69
43	response to virus	1	1.41E-06	4	23	17.40	73	19846	0.37
44	protein dimerization activity	1	7.24E-05	4	20	20	229	19846	1.16
44	death	1	1.97E-05	6	20	30	598	19846	3.02
44	regulation of multicellular organismal process	1	9.25E-05	4	20	20	244	19846	1.23
44	receptor complex	1	7.38E-07	4	20	20	72	19846	0.37
44	hemopoiesis	1	1.70E-05	4	20	20	158	19846	0.80
44	immune system process	1	4.66E-13	12	20	60	721	19846	3.64
44	immune response	1	1.33E-09	9	20	45	559	19846	2.82
44	cell activation	1	6.82E-07	5	20	25	174	19846	0.88
44	protein heterodimerization activity	1	6.59E-05	3	20	15	79	19846	0.40
44	immunological synapse	1	3.71E-12	5	20	25	17	19846	0.09
44	leukocyte differentiation	1	2.07E-06	4	20	20	93	19846	0.47
44	lymphocyte differentiation	1	4.88E-07	4	20	20	65	19846	0.33
44	T cell activation	1	1.78E-08	5	20	25	84	19846	0.43
44	T cell differentiation	1	5.41E-08	4	20	20	38	19846	0.20
44	regulation of cell activation	1	2.74E-05	3	20	15	59	19846	0.30
44	regulation of T cell activation	1	1.21E-05	3	20	15	45	19846	0.23
44	T cell selection	1	2.49E-07	3	20	15	13	19846	0.07
44	T cell receptor complex	1	1.57E-10	4	20	20	10	19846	0.06
44	thymic T cell selection	1	1.05E-07	3	20	15	10	19846	0.06
46	extracellular region	1	3.54E-07	8	16	50	997	19846	5.03
46	extracellular region part	1	1.48E-08	8	16	50	661	19846	3.34
46	proteinaceous extracellular matrix	1	6.48E-12	8	16	50	249	19846	1.26
46	extracellular matrix part	1	9.33E-07	4	16	25	97	19846	0.49
46	extracellular matrix structural constituent	1	3.03E-05	3	16	18.75	77	19846	0.39
47	immune system process	1	2.23E-07	7	14	50	721	19846	3.64
47	immune response	1	3.92E-08	7	14	50	559	19846	2.82
48	immune system process	1	5.54E-05	4	7	57.15	721	19846	3.64
48	immune response	1	2.04E-05	4	7	57.15	559	19846	2.82
49	membrane fraction	1	5.46E-05	4	8	50	606	19846	3.06
49	immune system process	1	3.19E-06	5	8	62.50	721	19846	3.64
49	immune response	1	9.09E-07	5	8	62.50	559	19846	2.82
49	antigen binding	1	6.47E-07	3	8	37.50	46	19846	0.24
50	defense response	1	7.58E-05	4	11	36.37	450	19846	2.27
50	regulation of multicellular organismal process	1	1.17E-07	5	11	45.46	244	19846	1.23
50	immune system process	1	4.01E-14	10	11	90.91	721	19846	3.64
50	immune response	1	3.12E-15	10	11	90.91	559	19846	2.82
50	humoral immune response	1	5.67E-05	3	11	27.28	142	19846	0.72
50	positive regulation of multicellular organismal process	1	1.14E-05	3	11	27.28	83	19846	0.42
50	cell activation	1	1.04E-04	3	11	27.28	174	19846	0.88
50	regulation of immune response	1	8.71E-06	3	11	27.28	76	19846	0.39
50	immunological synapse	1	8.58E-08	3	11	27.28	17	19846	0.09
50	T cell activation	1	1.18E-05	3	11	27.28	84	19846	0.43
50	regulation of cell activation	1	4.05E-06	3	11	27.28	59	19846	0.30
50	regulation of T cell activation	1	1.77E-06	3	11	27.28	45	19846	0.23
50	immune effector process	1	9.42E-06	3	11	27.28	78	19846	0.40
50	activation of immune response	1	2.92E-06	3	11	27.28	53	19846	0.27
50	leukocyte mediated immunity	1	4.26E-06	3	11	27.28	60	19846	0.31
51	macromolecule biosynthetic process	1	6.49E-05	5	17	29.42	533	19846	2.69
51	biosynthetic process	1	9.91E-05	6	17	35.30	961	19846	4.85
51	translation	1	7.81E-06	5	17	29.42	343	19846	1.73
51	cytosol	1	1.23E-05	5	17	29.42	377	19846	1.90
51	cytosolic part	1	4.91E-08	5	17	29.42	123	19846	0.62
51	ribonucleoprotein complex	1	5.01E-06	5	17	29.42	313	19846	1.58
51	ribosome	1	1.24E-07	5	17	29.42	148	19846	0.75
51	cytosolic ribosome (sensu Eukaryota)	1	3.87E-07	4	17	23.53	73	19846	0.37
52	extracellular region	1	1.82E-06	8	19	42.11	997	19846	5.03
52	extracellular region part	1	7.93E-08	8	19	42.11	661	19846	3.34
52	proteinaceous extracellular matrix	1	1.99E-09	7	19	36.85	249	19846	1.26
52	extracellular matrix part	1	1.96E-06	4	19	21.06	97	19846	0.49
52	collagen binding	1	5.02E-07	3	19	15.79	17	19846	0.09
52	extracellular matrix structural constituent	1	5.20E-05	3	19	15.79	77	19846	0.39
54	immune system process	1	5.48E-08	7	12	58.34	721	19846	3.64
54	immune response	1	3.89E-07	6	12	50	559	19846	2.82
54	locomotory behavior	1	1.52E-04	3	12	25	180	19846	0.91
54	G-protein-coupled receptor binding	1	7.22E-06	3	12	25	65	19846	0.33
54	ion homeostasis	1	1.03E-04	3	12	25	158	19846	0.80
54	di-, tri-valent inorganic cation homeostasis	1	4.91E-05	3	12	25	123	19846	0.62
54	taxis	1	6.47E-05	3	12	25	135	19846	0.69
54	chemokine activity	1	2.70E-06	3	12	25	47	19846	0.24
55	cell cycle	1	8.92E-06	8	34	23.53	633	19846	3.19
55	regulation of cell cycle	1	6.92E-06	7	34	20.59	430	19846	2.17
55	immune system process	1	2.43E-06	9	34	26.48	721	19846	3.64
55	immune response	1	3.76E-05	7	34	20.59	559	19846	2.82
55	antigen binding	1	6.63E-05	3	34	8.83	46	19846	0.24
56	immune system process	1	4.38E-10	8	11	72.73	721	19846	3.64
56	immune response	1	5.78E-11	8	11	72.73	559	19846	2.82
56	antigen binding	1	8.24E-09	4	11	36.37	46	19846	0.24
59	macromolecule biosynthetic process	1	1.50E-07	6	11	54.55	533	19846	2.69
59	biosynthetic process	1	4.75E-06	6	11	54.55	961	19846	4.85
59	RNA binding	1	5.37E-08	6	11	54.55	448	19846	2.26
59	translation	1	1.10E-08	6	11	54.55	343	19846	1.73
59	cytosol	1	1.93E-08	6	11	54.55	377	19846	1.90
59	cytosolic part	1	2.26E-11	6	11	54.55	123	19846	0.62
59	ribonucleoprotein complex	1	6.34E-09	6	11	54.55	313	19846	1.58
59	ribosome	1	6.96E-11	6	11	54.55	148	19846	0.75
59	eukaryotic 43S preinitiation complex	1	2.03E-06	3	11	27.28	47	19846	0.24
59	cytosolic ribosome (sensu Eukaryota)	1	9.14E-13	6	11	54.55	73	19846	0.37
59	small ribosomal subunit	1	2.92E-06	3	11	27.28	53	19846	0.27
59	eukaryotic 48S initiation complex	1	7.51E-07	3	11	27.28	34	19846	0.18
59	cytosolic large ribosomal subunit (sensu Eukaryota)	1	1.15E-06	3	11	27.28	39	19846	0.20
59	large ribosomal subunit	1	2.45E-06	3	11	27.28	50	19846	0.26
60	proteinaceous extracellular matrix	1	1.58E-05	4	13	30.77	249	19846	1.26
60	extracellular matrix part	1	3.12E-05	3	13	23.08	97	19846	0.49
60	extracellular matrix structural constituent	1	1.56E-05	3	13	23.08	77	19846	0.39
60	antigen binding	1	3.28E-06	3	13	23.08	46	19846	0.24
61	immune system process	1	1.55E-07	8	19	42.11	721	19846	3.64
61	immune response	1	2.17E-08	8	19	42.11	559	19846	2.82
61	humoral immune response	1	8.96E-06	4	19	21.06	142	19846	0.72
63	kinase activity	1	8.85E-05	5	17	29.42	569	19846	2.87
63	protein serine/threonine kinase activity	1	1.18E-04	4	17	23.53	310	19846	1.57
64	defense response	1	2.06E-05	6	26	23.08	450	19846	2.27
64	immune system process	1	1.88E-07	9	26	34.62	721	19846	3.64
64	immune response	1	6.92E-05	6	26	23.08	559	19846	2.82
64	cellular defense response	1	1.58E-06	4	26	15.39	66	19846	0.34
65	positive regulation of biological process	1	1.11E-05	8	25	32	920	19846	4.64
65	regulation of multicellular organismal process	1	1.55E-08	7	25	28	244	19846	1.23
65	receptor complex	1	9.94E-05	3	25	12	72	19846	0.37
65	hemopoiesis	1	7.56E-10	7	25	28	158	19846	0.80
65	immune system process	1	1.90E-14	14	25	56	721	19846	3.64
65	immune response	1	1.43E-08	9	25	36	559	19846	2.82
65	cell activation	1	1.48E-09	7	25	28	174	19846	0.88
65	immunological synapse	1	4.61E-09	4	25	16	17	19846	0.09
65	leukocyte differentiation	1	1.48E-09	6	25	24	93	19846	0.47
65	lymphocyte differentiation	1	1.64E-10	6	25	24	65	19846	0.33
65	T cell activation	1	8.52E-12	7	25	28	84	19846	0.43
65	T cell differentiation	1	5.62E-12	6	25	24	38	19846	0.20
65	regulation of cell activation	1	9.91E-09	5	25	20	59	19846	0.30
65	regulation of T cell activation	1	2.45E-09	5	25	20	45	19846	0.23
65	positive regulation of T cell activation	1	1.13E-05	3	25	12	35	19846	0.18
65	regulation of lymphocyte differentiation	1	9.78E-07	3	25	12	16	19846	0.09
65	regulation of T cell differentiation	1	3.86E-07	3	25	12	12	19846	0.07
65	T cell selection	1	1.39E-09	4	25	16	13	19846	0.07
65	T cell receptor complex	1	2.11E-07	3	25	12	10	19846	0.06
65	positive T cell selection	1	3.52E-08	3	25	12	6	19846	0.04
65	thymic T cell selection	1	4.09E-10	4	25	16	10	19846	0.06
66	immune system process	1	2.20E-05	7	25	28	721	19846	3.64
66	antigen binding	1	3.08E-07	4	25	16	46	19846	0.24
67	ATP binding	1	2.31E-05	7	20	35	937	19846	4.73
67	DNA metabolic process	1	4.46E-07	7	20	35	516	19846	2.61
67	cell cycle	1	2.72E-05	6	20	30	633	19846	3.19
67	DNA replication	1	4.49E-09	6	20	30	143	19846	0.73
67	DNA-dependent DNA replication	1	6.53E-09	5	20	25	69	19846	0.35
67	purine nucleotide metabolic process	1	4.79E-05	3	20	15	71	19846	0.36
67	ribonucleotide metabolic process	1	5.42E-05	3	20	15	74	19846	0.38
67	DNA-dependent ATPase activity	1	5.61E-06	3	20	15	35	19846	0.18
67	DNA replication initiation	1	1.33E-06	3	20	15	22	19846	0.12
68	regulation of multicellular organismal process	1	6.87E-06	4	11	36.37	244	19846	1.23
68	receptor complex	1	7.40E-06	3	11	27.28	72	19846	0.37
68	hemopoiesis	1	1.22E-06	4	11	36.37	158	19846	0.80
68	immune system process	1	4.38E-10	8	11	72.73	721	19846	3.64
68	immune response	1	1.99E-07	6	11	54.55	559	19846	2.82
68	cell activation	1	2.17E-08	5	11	45.46	174	19846	0.88
68	immunological synapse	1	1.21E-10	4	11	36.37	17	19846	0.09
68	leukocyte differentiation	1	1.45E-07	4	11	36.37	93	19846	0.47
68	lymphocyte differentiation	1	3.40E-08	4	11	36.37	65	19846	0.33
68	T cell activation	1	5.45E-10	5	11	45.46	84	19846	0.43
68	T cell differentiation	1	3.73E-09	4	11	36.37	38	19846	0.20
68	regulation of cell activation	1	2.29E-08	4	11	36.37	59	19846	0.30
68	regulation of T cell activation	1	7.52E-09	4	11	36.37	45	19846	0.23
68	T cell selection	1	3.61E-08	3	11	27.28	13	19846	0.07
68	T cell receptor complex	1	1.52E-08	3	11	27.28	10	19846	0.06
68	thymic T cell selection	1	1.52E-08	3	11	27.28	10	19846	0.06
69	macromolecule biosynthetic process	1	1.60E-15	11	14	78.58	533	19846	2.69
69	biosynthetic process	1	1.03E-12	11	14	78.58	961	19846	4.85
69	RNA binding	1	2.87E-14	10	14	71.43	448	19846	2.26
69	translation	1	1.22E-17	11	14	78.58	343	19846	1.73
69	cytosol	1	5.09E-15	10	14	71.43	377	19846	1.90
69	cytosolic part	1	5.64E-20	10	14	71.43	123	19846	0.62
69	ribonucleoprotein complex	1	4.40E-18	11	14	78.58	313	19846	1.58
69	ribosome	1	9.71E-22	11	14	78.58	148	19846	0.75
69	eukaryotic 43S preinitiation complex	1	3.75E-13	6	14	42.86	47	19846	0.24
69	cytosolic ribosome (sensu Eukaryota)	1	2.36E-22	10	14	71.43	73	19846	0.37
69	small ribosomal subunit	1	8.00E-13	6	14	42.86	53	19846	0.27
69	eukaryotic 48S initiation complex	1	4.72E-14	6	14	42.86	34	19846	0.18
69	cytosolic large ribosomal subunit (sensu Eukaryota)	1	2.52E-06	3	14	21.43	39	19846	0.20
69	large ribosomal subunit	1	5.37E-06	3	14	21.43	50	19846	0.26
70	defense response	1	2.78E-06	6	19	31.58	450	19846	2.27
70	immune system process	1	7.45E-19	15	19	78.95	721	19846	3.64
70	response to other organism	1	1.53E-06	5	19	26.32	217	19846	1.10
70	response to biotic stimulus	1	1.56E-07	6	19	31.58	275	19846	1.39
70	immune response	1	1.42E-16	13	19	68.43	559	19846	2.82
70	GTP binding	1	7.35E-05	4	19	21.06	243	19846	1.23
70	GTPase activity	1	1.33E-05	4	19	21.06	157	19846	0.80
70	response to virus	1	6.54E-09	5	19	26.32	73	19846	0.37
71	immune response	1	1.14E-04	4	10	40	559	19846	2.82
71	antigen binding	1	5.25E-09	4	10	40	46	19846	0.24
71	protein folding	1	8.26E-05	3	10	30	179	19846	0.91
72	macromolecule biosynthetic process	1	4.78E-12	11	23	47.83	533	19846	2.69
72	biosynthetic process	1	2.57E-09	11	23	47.83	961	19846	4.85
72	RNA binding	1	2.31E-08	8	23	34.79	448	19846	2.26
72	translation	1	3.94E-14	11	23	47.83	343	19846	1.73
72	cytosol	1	1.89E-10	9	23	39.14	377	19846	1.90
72	cytosolic part	1	7.61E-15	9	23	39.14	123	19846	0.62
72	immune system process	1	1.34E-04	6	23	26.09	721	19846	3.64
72	immune response	1	3.26E-05	6	23	26.09	559	19846	2.82
72	humoral immune response	1	2.00E-05	4	23	17.40	142	19846	0.72
72	ribonucleoprotein complex	1	7.87E-13	10	23	43.48	313	19846	1.58
72	ribosome	1	4.12E-16	10	23	43.48	148	19846	0.75
72	eukaryotic 43S preinitiation complex	1	2.36E-07	4	23	17.40	47	19846	0.24
72	cytosolic ribosome (sensu Eukaryota)	1	5.80E-17	9	23	39.14	73	19846	0.37
72	small ribosomal subunit	1	3.86E-07	4	23	17.40	53	19846	0.27
72	eukaryotic 48S initiation complex	1	6.21E-08	4	23	17.40	34	19846	0.18
72	cytosolic large ribosomal subunit (sensu Eukaryota)	1	1.10E-07	4	23	17.40	39	19846	0.20
72	large ribosomal subunit	1	3.05E-07	4	23	17.40	50	19846	0.26
73	immune system process	1	4.45E-14	11	14	78.58	721	19846	3.64
73	immune response	1	2.71E-15	11	14	78.58	559	19846	2.82
73	antigen processing and presentation	1	1.04E-15	7	14	50	48	19846	0.25
73	MHC protein complex	1	3.73E-17	7	14	50	31	19846	0.16
73	MHC class II protein complex	1	1.63E-19	7	14	50	16	19846	0.09
73	MHC class II receptor activity	1	5.10E-11	4	14	28.58	11	19846	0.06
74	macromolecule biosynthetic process	1	3.33E-10	7	9	77.78	533	19846	2.69
74	biosynthetic process	1	2.02E-08	7	9	77.78	961	19846	4.85
74	RNA binding	1	1.02E-08	6	9	66.67	448	19846	2.26
74	translation	1	1.51E-11	7	9	77.78	343	19846	1.73
74	cytosol	1	3.62E-09	6	9	66.67	377	19846	1.90
74	cytosolic part	1	4.15E-12	6	9	66.67	123	19846	0.62
74	ribonucleoprotein complex	1	7.96E-12	7	9	77.78	313	19846	1.58
74	ribosome	1	3.95E-14	7	9	77.78	148	19846	0.75
74	eukaryotic 43S preinitiation complex	1	3.45E-09	4	9	44.45	47	19846	0.24
74	cytosolic ribosome (sensu Eukaryota)	1	1.67E-13	6	9	66.67	73	19846	0.37
74	small ribosomal subunit	1	5.65E-09	4	9	44.45	53	19846	0.27
74	eukaryotic 48S initiation complex	1	8.99E-10	4	9	44.45	34	19846	0.18
76	death	1	5.71E-05	5	15	33.34	598	19846	3.02
76	regulation of apoptosis	1	8.55E-06	5	15	33.34	403	19846	2.04
76	positive regulation of biological process	1	3.41E-05	6	15	40	920	19846	4.64
76	positive regulation of cellular process	1	9.80E-06	6	15	40	739	19846	3.73
76	immune system process	1	1.38E-04	5	15	33.34	721	19846	3.64
76	immune response	1	4.14E-05	5	15	33.34	559	19846	2.82
76	humoral immune response	1	1.53E-04	3	15	20	142	19846	0.72
76	anti-apoptosis	1	1.38E-04	3	15	20	137	19846	0.70
77	immune system process	1	3.63E-07	5	6	83.34	721	19846	3.64
77	immune response	1	1.02E-07	5	6	83.34	559	19846	2.82
77	antigen binding	1	3.20E-13	5	6	83.34	46	19846	0.24
79	protein homodimerization activity	1	1.45E-04	3	18	16.67	115	19846	0.58
80	immune system process	1	3.41E-08	9	22	40.91	721	19846	3.64
80	immune response	1	8.51E-08	8	22	36.37	559	19846	2.82
80	T cell activation	1	1.06E-04	3	22	13.64	84	19846	0.43
81	skeletal development	1	2.80E-05	3	7	42.86	187	19846	0.95
81	proteinaceous extracellular matrix	1	6.58E-05	3	7	42.86	249	19846	1.26
82	death	1	6.18E-05	6	24	25	598	19846	3.02
82	immune system process	1	8.40E-08	9	24	37.50	721	19846	3.64
82	immune response	1	1.86E-07	8	24	33.34	559	19846	2.82
82	antigen binding	1	2.59E-07	4	24	16.67	46	19846	0.24
83	macromolecule biosynthetic process	1	1.46E-04	4	11	36.37	533	19846	2.69
83	translation	1	2.63E-05	4	11	36.37	343	19846	1.73
83	cytosol	1	3.81E-05	4	11	36.37	377	19846	1.90
83	cytosolic part	1	4.48E-07	4	11	36.37	123	19846	0.62
83	ribonucleoprotein complex	1	1.84E-05	4	11	36.37	313	19846	1.58
83	ribosome	1	9.41E-07	4	11	36.37	148	19846	0.75
83	cytosolic ribosome (sensu Eukaryota)	1	7.71E-06	3	11	27.28	73	19846	0.37
84	hemopoiesis	1	2.08E-05	4	21	19.05	158	19846	0.80
84	immune system process	1	9.24E-10	10	21	47.62	721	19846	3.64
84	immune response	1	5.55E-08	8	21	38.10	559	19846	2.82
84	cell activation	1	3.04E-05	4	21	19.05	174	19846	0.88
84	leukocyte differentiation	1	2.54E-06	4	21	19.05	93	19846	0.47
84	lymphocyte differentiation	1	6.01E-07	4	21	19.05	65	19846	0.33
84	T cell activation	1	1.69E-06	4	21	19.05	84	19846	0.43
84	T cell differentiation	1	6.68E-08	4	21	19.05	38	19846	0.20
84	antigen processing and presentation	1	1.32E-09	5	21	23.81	48	19846	0.25
84	MHC protein complex	1	1.32E-10	5	21	23.81	31	19846	0.16
84	regulation of cell activation	1	3.20E-05	3	21	14.29	59	19846	0.30
84	regulation of T cell activation	1	1.41E-05	3	21	14.29	45	19846	0.23
84	positive regulation of T cell activation	1	6.54E-06	3	21	14.29	35	19846	0.18
84	MHC class II protein complex	1	3.44E-12	5	21	23.81	16	19846	0.09
84	MHC class II receptor activity	1	1.68E-07	3	21	14.29	11	19846	0.06
85	ATP binding	1	1.39E-04	5	12	41.67	937	19846	4.73
85	cell cycle	1	8.06E-07	6	12	50	633	19846	3.19
85	regulation of cell cycle	1	9.37E-05	4	12	33.34	430	19846	2.17
85	DNA replication	1	7.68E-05	3	12	25	143	19846	0.73
85	DNA-dependent DNA replication	1	8.65E-06	3	12	25	69	19846	0.35
85	cell division	1	1.44E-06	4	12	33.34	149	19846	0.76
86	immune system process	1	3.11E-06	6	13	46.16	721	19846	3.64
86	immune response	1	7.05E-07	6	13	46.16	559	19846	2.82
86	antigen processing and presentation	1	3.73E-06	3	13	23.08	48	19846	0.25
87	response to stress	1	1.23E-04	5	14	35.72	761	19846	3.84
88	endoplasmic reticulum	1	4.86E-05	4	9	44.45	509	19846	2.57
88	endoplasmic reticulum part	1	1.40E-05	3	9	33.34	111	19846	0.56
88	unfolded protein binding	1	7.68E-06	3	9	33.34	91	19846	0.46
89	death	1	1.48E-04	4	10	40	598	19846	3.02
89	regulation of apoptosis	1	3.19E-05	4	10	40	403	19846	2.04
89	receptor complex	1	5.39E-06	3	10	30	72	19846	0.37
89	hemopoiesis	1	5.70E-05	3	10	30	158	19846	0.80
89	immune system process	1	1.23E-10	8	10	80	721	19846	3.64
89	cell surface	1	1.88E-05	3	10	30	109	19846	0.55
89	immune response	1	9.27E-08	6	10	60	559	19846	2.82
89	cell activation	1	1.19E-08	5	10	50	174	19846	0.88
89	immunological synapse	1	6.24E-08	3	10	30	17	19846	0.09
89	leukocyte differentiation	1	1.17E-05	3	10	30	93	19846	0.47
89	lymphocyte differentiation	1	3.96E-06	3	10	30	65	19846	0.33
89	T cell activation	1	6.15E-08	4	10	40	84	19846	0.43
89	T cell differentiation	1	7.70E-07	3	10	30	38	19846	0.20
89	regulation of cell activation	1	2.95E-06	3	10	30	59	19846	0.30
89	regulation of T cell activation	1	1.29E-06	3	10	30	45	19846	0.23
89	T cell receptor complex	1	1.10E-08	3	10	30	10	19846	0.06
90	ATP binding	1	2.36E-05	6	14	42.86	937	19846	4.73
91	immune system process	1	6.97E-07	7	16	43.75	721	19846	3.64
91	immune response	1	5.88E-05	5	16	31.25	559	19846	2.82
91	cell activation	1	9.57E-06	4	16	25	174	19846	0.88
91	leukocyte differentiation	1	5.34E-05	3	16	18.75	93	19846	0.47
91	lymphocyte differentiation	1	1.82E-05	3	16	18.75	65	19846	0.33
91	T cell activation	1	3.94E-05	3	16	18.75	84	19846	0.43
91	T cell differentiation	1	3.56E-06	3	16	18.75	38	19846	0.20
92	myeloid cell differentiation	1	9.91E-05	3	24	12.50	75	19846	0.38
92	immune system process	1	4.65E-09	10	24	41.67	721	19846	3.64
92	immune response	1	3.99E-10	10	24	41.67	559	19846	2.82
92	macromolecule catabolic process	1	3.65E-05	5	24	20.84	323	19846	1.63
93	membrane fraction	1	5.46E-05	4	8	50	606	19846	3.06
93	antigen binding	1	6.47E-07	3	8	37.50	46	19846	0.24
94	defense response	1	7.58E-05	4	11	36.37	450	19846	2.27
94	immune system process	1	2.40E-05	5	11	45.46	721	19846	3.64
95	defense response	1	7.58E-05	4	11	36.37	450	19846	2.27
95	inflammatory response	1	8.18E-06	4	11	36.37	255	19846	1.29
95	behavior	1	1.51E-05	4	11	36.37	298	19846	1.51
95	death	1	9.71E-06	5	11	45.46	598	19846	3.02
95	positive regulation of biological process	1	7.74E-05	5	11	45.46	920	19846	4.64
95	cell morphogenesis	1	2.69E-05	4	11	36.37	345	19846	1.74
95	immune system process	1	5.41E-12	9	11	81.82	721	19846	3.64
95	immune response	1	5.78E-11	8	11	72.73	559	19846	2.82
95	locomotory behavior	1	1.15E-04	3	11	27.28	180	19846	0.91
95	positive regulation of multicellular organismal process	1	1.14E-05	3	11	27.28	83	19846	0.42
95	cell activation	1	1.04E-04	3	11	27.28	174	19846	0.88
95	regulation of immune response	1	8.71E-06	3	11	27.28	76	19846	0.39
95	T cell activation	1	1.18E-05	3	11	27.28	84	19846	0.43
95	taxis	1	4.88E-05	3	11	27.28	135	19846	0.69
95	activation of immune response	1	2.92E-06	3	11	27.28	53	19846	0.27
99	macromolecule catabolic process	1	4.38E-05	4	13	30.77	323	19846	1.63
99	anti-apoptosis	1	8.75E-05	3	13	23.08	137	19846	0.70
100	immune system process	1	2.79E-06	7	19	36.85	721	19846	3.64
100	immune response	1	9.65E-06	6	19	31.58	559	19846	2.82
100	integrin-mediated signaling pathway	1	1.03E-05	3	19	15.79	45	19846	0.23
100	T cell activation	1	6.75E-05	3	19	15.79	84	19846	0.43
100	regulation of cell activation	1	2.34E-05	3	19	15.79	59	19846	0.30
100	regulation of T cell activation	1	1.03E-05	3	19	15.79	45	19846	0.23
101	immune system process	1	5.64E-05	6	20	30	721	19846	3.64
103	cell cycle	1	3.70E-05	6	21	28.58	633	19846	3.19
103	hemopoiesis	1	2.08E-05	4	21	19.05	158	19846	0.80
103	immune system process	1	3.90E-07	8	21	38.10	721	19846	3.64
103	immune response	1	1.84E-05	6	21	28.58	559	19846	2.82
103	humoral immune response	1	1.37E-05	4	21	19.05	142	19846	0.72
103	cell activation	1	3.04E-05	4	21	19.05	174	19846	0.88
103	leukocyte differentiation	1	2.54E-06	4	21	19.05	93	19846	0.47
103	lymphocyte differentiation	1	4.28E-05	3	21	14.29	65	19846	0.33
103	T cell activation	1	9.21E-05	3	21	14.29	84	19846	0.43
105	response to chemical stimulus	1	1.09E-04	4	14	28.58	376	19846	1.90
105	immune system process	1	9.51E-05	5	14	35.72	721	19846	3.64
105	taxis	1	1.06E-04	3	14	21.43	135	19846	0.69
106	immune response	1	1.14E-04	4	10	40	559	19846	2.82
106	humoral immune response	1	4.15E-05	3	10	30	142	19846	0.72
107	protein kinase cascade	1	9.36E-06	5	20	25	297	19846	1.50
107	MAPKKK cascade	1	5.53E-06	4	20	20	119	19846	0.60
108	death	1	1.51E-04	5	18	27.78	598	19846	3.02
108	regulation of apoptosis	1	2.32E-05	5	18	27.78	403	19846	2.04
108	positive regulation of biological process	1	1.12E-04	6	18	33.34	920	19846	4.64
109	DNA metabolic process	1	4.01E-05	5	16	31.25	516	19846	2.61
109	DNA replication	1	4.40E-06	4	16	25	143	19846	0.73
109	nuclear part	1	1.37E-04	5	16	31.25	669	19846	3.38
110	immune system process	1	1.15E-07	7	13	53.85	721	19846	3.64
110	immune response	1	2.01E-08	7	13	53.85	559	19846	2.82
110	antigen binding	1	1.78E-08	4	13	30.77	46	19846	0.24
111	defense response	1	2.08E-05	5	16	31.25	450	19846	2.27
111	inflammatory response	1	4.29E-05	4	16	25	255	19846	1.29
111	transmembrane receptor activity	1	7.76E-05	6	16	37.50	987	19846	4.98
111	immune system process	1	9.55E-10	9	16	56.25	721	19846	3.64
111	immune response	1	1.00E-10	9	16	56.25	559	19846	2.82
111	cellular defense response	1	1.91E-05	3	16	18.75	66	19846	0.34
111	cytokine activity	1	2.12E-05	4	16	25	213	19846	1.08
111	antigen processing and presentation	1	5.36E-08	4	16	25	48	19846	0.25
111	antigen processing and presentation of peptide antigen via MHC class I	1	1.39E-10	4	16	25	12	19846	0.07
111	antigen processing and presentation of peptide antigen	1	1.08E-09	4	16	25	19	19846	0.10
111	MHC protein complex	1	8.75E-09	4	16	25	31	19846	0.16
111	MHC class I protein complex	1	3.82E-10	4	16	25	15	19846	0.08
111	MHC class I receptor activity	1	1.22E-07	3	16	18.75	13	19846	0.07
112	immune system process	1	1.08E-04	4	8	50	721	19846	3.64
113	defense response	1	7.58E-05	4	11	36.37	450	19846	2.27
113	immune system process	1	8.90E-07	6	11	54.55	721	19846	3.64
113	immune response	1	1.99E-07	6	11	54.55	559	19846	2.82
113	humoral immune response	1	7.97E-07	4	11	36.37	142	19846	0.72
113	adaptive immune response	1	4.71E-06	3	11	27.28	62	19846	0.32
114	membrane fraction	1	1.56E-04	4	10	40	606	19846	3.06
114	immune system process	1	1.35E-05	5	10	50	721	19846	3.64
114	immune response	1	3.90E-06	5	10	50	559	19846	2.82
114	antigen binding	1	1.38E-06	3	10	30	46	19846	0.24
115	death	1	1.12E-04	5	17	29.42	598	19846	3.02
115	immune response	1	8.14E-05	5	17	29.42	559	19846	2.82
116	antigen binding	1	6.47E-07	3	8	37.50	46	19846	0.24
120	immune system process	1	8.39E-06	4	5	80	721	19846	3.64
120	immune response	1	3.04E-06	4	5	80	559	19846	2.82
120	antigen binding	1	1.16E-07	3	5	60	46	19846	0.24
123	positive regulation of biological process	1	5.24E-05	6	16	37.50	920	19846	4.64
123	immune system process	1	2.90E-08	8	16	50	721	19846	3.64
123	immune response	1	1.24E-07	7	16	43.75	559	19846	2.82
123	protein kinase cascade	1	7.76E-05	4	16	25	297	19846	1.50
123	MAPKKK cascade	1	1.11E-04	3	16	18.75	119	19846	0.60
