# Supplementary material for: DeBi: Discovering Differentially Expressed Biclusters using a Frequent Itemset Approach
Source: Algorithms Mol Biol. 2011 Jun 23;6:18. doi: 10.1186/1748-7188-6-18 (PMC3152888; doi:10.1186/1748-7188-6-18)
Supplement: Additional file 4 — DeBi, ISA, OPSM, SAMBA, QUBIC biclustering results and GO term, TFBS enrichment analysis of the genes on DLBCL data. [file 1748-7188-6-18-S4.ZIP › file4_dlblc/enrichment/samba/samba.TFBS.txt]

Set	Enriched Set	Enriched Value	Pvalue	Set Hits	Set Size	Set Hits (%)	Total Hits	Total Size	Total Hits (%)
5	Wang01_p53_introns	1	2.76E-06	5	17	29.42	277	19846	1.40
6	Li03_E2F1	1	1.32E-04	7	26	26.93	915	19846	4.62
6	Cam04_median_T98G G0 E2F4	1	2.72E-08	8	26	30.77	397	19846	2.01
6	Cam04_median_T98G G0 p130	1	9.83E-07	7	26	26.93	430	19846	2.17
6	Cam04_median_T98G Contact Inhibtion E2F4	1	2.83E-08	8	26	30.77	399	19846	2.02
6	Cam04_median_T98G Contact Inhibtion p130	1	5.52E-08	8	26	30.77	435	19846	2.20
6	Cam04_median_U2OS-p16 E2F4	1	3.12E-08	8	26	30.77	404	19846	2.04
6	Cam04_median_U2OS-p16 p130	1	7.75E-07	7	26	26.93	415	19846	2.10
6	Ren02_E2F4	1	1.22E-05	4	26	15.39	110	19846	0.56
9	Wang01_p53_introns	1	3.21E-05	5	27	18.52	277	19846	1.40
25	Ren02_E2F4	1	3.25E-06	4	19	21.06	110	19846	0.56
29	Ren02_E2F4	1	1.36E-05	3	9	33.34	110	19846	0.56
34	Ren02_E2F4	1	8.80E-05	3	16	18.75	110	19846	0.56
51	Li03_E2F1	1	5.60E-06	7	17	41.18	915	19846	4.62
67	Ren02_E2F4	1	1.76E-04	3	20	15	110	19846	0.56
72	Li03_E2F1	1	5.54E-05	7	23	30.44	915	19846	4.62
74	Li03_E2F1	1	2.22E-05	5	9	55.56	915	19846	4.62
83	Li03_E2F1	1	3.58E-06	6	11	54.55	915	19846	4.62
98	Li03_E2F1	1	1.24E-04	5	12	41.67	915	19846	4.62
116	Wang01_p53_introns	1	1.43E-04	3	8	37.50	277	19846	1.40
