# Supplementary material for: DeBi: Discovering Differentially Expressed Biclusters using a Frequent Itemset Approach
Source: Algorithms Mol Biol. 2011 Jun 23;6:18. doi: 10.1186/1748-7188-6-18 (PMC3152888; doi:10.1186/1748-7188-6-18)
Supplement: Additional file 5 — DeBi and QUBIC biclustering results and GO term and TFBS enrichment analysis of the biclusters on CMap data. [file 1748-7188-6-18-S5.ZIP]

Archive with 48 entries (33 files):
- file5_cmap/
- file5_cmap/.DS_Store
- __MACOSX/
- __MACOSX/file5_cmap/
- __MACOSX/file5_cmap/._.DS_Store
- file5_cmap/debi/
- file5_cmap/debi/.DS_Store
- __MACOSX/file5_cmap/debi/
- __MACOSX/file5_cmap/debi/._.DS_Store
- file5_cmap/debi/.Rhistory
- file5_cmap/debi/biclusters/
- file5_cmap/debi/biclusters/.DS_Store
- __MACOSX/file5_cmap/debi/biclusters/
- __MACOSX/file5_cmap/debi/biclusters/._.DS_Store
- file5_cmap/debi/biclusters/debi.conditions.down.txt
- file5_cmap/debi/biclusters/debi.conditions.up.txt
- file5_cmap/debi/biclusters/debi.down.txt
- __MACOSX/file5_cmap/debi/biclusters/._debi.down.txt
- file5_cmap/debi/biclusters/debi.up.txt
- __MACOSX/file5_cmap/debi/biclusters/._debi.up.txt
- file5_cmap/debi/enrichment/
- file5_cmap/debi/enrichment/.DS_Store
- __MACOSX/file5_cmap/debi/enrichment/
- __MACOSX/file5_cmap/debi/enrichment/._.DS_Store
- file5_cmap/debi/enrichment/debi.go.down.txt
- file5_cmap/debi/enrichment/debi.go.up.txt
- file5_cmap/debi/enrichment/debi.TFBS.down.txt
- file5_cmap/debi/enrichment/debi.TFBS.up.txt
- file5_cmap/debi.enrichment.txt
- __MACOSX/file5_cmap/._debi.enrichment.txt
- file5_cmap/qubic/
- file5_cmap/qubic/.DS_Store
- __MACOSX/file5_cmap/qubic/
- __MACOSX/file5_cmap/qubic/._.DS_Store
- file5_cmap/qubic/biclusters/
- file5_cmap/qubic/biclusters/.DS_Store
- __MACOSX/file5_cmap/qubic/biclusters/
- __MACOSX/file5_cmap/qubic/biclusters/._.DS_Store
- file5_cmap/qubic/biclusters/qubic.txt
- __MACOSX/file5_cmap/qubic/biclusters/._qubic.txt
- file5_cmap/qubic/enrichment/
- file5_cmap/qubic/enrichment/.DS_Store
- __MACOSX/file5_cmap/qubic/enrichment/
- __MACOSX/file5_cmap/qubic/enrichment/._.DS_Store
- file5_cmap/qubic/enrichment/go.txt
- file5_cmap/qubic/enrichment/TFBS.txt
- file5_cmap/qubic.enrichment.txt
- __MACOSX/file5_cmap/._qubic.enrichment.txt
