# Supplementary material for: DeBi: Discovering Differentially Expressed Biclusters using a Frequent Itemset Approach
Source: Algorithms Mol Biol. 2011 Jun 23;6:18. doi: 10.1186/1748-7188-6-18 (PMC3152888; doi:10.1186/1748-7188-6-18)
Supplement: Additional file 5 — DeBi and QUBIC biclustering results and GO term and TFBS enrichment analysis of the biclusters on CMap data. [file 1748-7188-6-18-S5.ZIP › file5_cmap/debi/biclusters/debi.conditions.down.txt]

1	2	3	4	5	6	7	8	9	10	11	12	13	14	15	16	17	18	19	20	21	22	23	24	25	26	27	28	29	30	31	32	33	34	35	36	37	38	39	40	41	42
trichostatin A/0.0e+00/6/MCF7	trichostatin A/0.0e+00/6/MCF7	trichostatin A/0.0e+00/6/MCF7	sanguinarine/1.2e-05/6/MCF7	midecamycin/5.0e-06/6/HL60	digoxin/5.0e-06/6/HL60	niclosamide/1.2e-05/6/HL60	niclosamide/1.2e-05/6/PC3	staurosporine/1.0e-06/6/MCF7	tanespimycin/1.0e-06/6/HL60	trichostatin A/0.0e+00/6/MCF7	niclosamide/1.2e-05/ 6/HL60	ginkgolide A/1.0e-05/6/MCF7	vorinostat/1.0e-05/6/HL60	azacitidine/1.6e-05/6/MCF7	amiloride/1.3e-05/6/MCF7	ginkgolide A/1.0e-05/6/MCF7	ginkgolide A/1.0e-05/6/MCF7	ginkgolide A/1.0e-05/6/MCF7	niclosamide/1.2e-05/6/HL60	staurosporine/1.0e-06/6/MCF7	ginkgolide A/1.0e-05/6/MCF7	ginkgolide A/1.0e-05/6/MCF7	niclosamide/1.2e-05/6/HL60	trichostatin A/0.0e+00/6/MCF7	tanespimycin/1.0e-06/6/HL60	carbarsone/1.5e-05/6/MCF7	sanguinarine/1.2e-05/6/MCF7	staurosporine/1.0e-06/6/MCF7	pronetalol/1.5e-05/6/MCF7	sanguinarine/1.2e-05/6/MCF7	ginkgolide A/1.0e-05/6/MCF7	ginkgolide A/1.0e-05/6/MCF7	ginkgolide A/1.0e-05/6/MCF7	pronetalol/1.5e-05/6/MCF7	meclofenoxate/1.4e-05/6/PC3	ginkgolide A/1.0e-05/6/MCF7	pronetalol/1.5e-05/6/MCF7	pronetalol/1.5e-05/6/MCF7	tiaprofenic acid/1.5e-05/6/PC3	tobramycin/9.0e-06/6/MCF7	pronetalol/1.5e-05/6/MCF7
azacitidine/1.6e-05/6/MCF7	niclosamide/1.2e-05/6/HL60	tanespimycin/1.0e-06/6/HL60	staurosporine/1.0e-06/6/MCF7	ipratropium bromide/1.0e-05/6/HL60	naringin/7.0e-06/6/HL60	sanguinarine/1.2e-05/6/MCF7	trichostatin A/0.0e+00/6/PC3	primaquine/9.0e-06/6/PC3	tanespimycin/1.0e-06/6/HL60	medrysone/1.2e-05/6/PC3	staurosporine/1.0e-06/ 6/MCF7	ipratropium bromide/1.0e-05/6/HL60	trichostatin A/0.0e+00/6/MCF7	niclosamide/1.2e-05/6/MCF7	ginkgolide A/1.0e-05/6/MCF7	azacitidine/1.6e-05/6/MCF7	naringin/7.0e-06/6/HL60	azacitidine/1.6e-05/6/MCF7	staurosporine/1.0e-06/6/MCF7	methotrexate/9.0e-06/6/MCF7	ipratropium bromide/1.0e-05/6/HL60	azacitidine/1.6e-05/6/MCF7	staurosporine/1.0e-06/6/MCF7	domperidone/7.0e-06/6/MCF7	tanespimycin/1.0e-06/6/HL60	Prestwick-864/3.5e-05/6/MCF7	meclofenoxate/1.4e-05/6/PC3	medrysone/1.2e-05/6/PC3	6-azathymine/3.1e-05/6/MCF7	ipratropium bromide/1.0e-05/6/HL60	carteolol/1.2e-05/6/MCF7	trichostatin A/0.0e+00/6/MCF7	sanguinarine/1.2e-05/6/MCF7	trimipramine/1.0e-05/6/MCF7	rifabutin/5.0e-06/6/MCF7	sulfathiazole/1.6e-05/6/PC3	6-azathymine/3.1e-05/6/MCF7	medrysone/1.2e-05/6/PC3	xylometazoline/1.4e-05/6/MCF7	dimethadione/3.1e-05/6/MCF7	carbarsone/1.5e-05/6/MCF7
trichostatin A/0.0e+00/6/MCF7	trichostatin A/0.0e+00/6/MCF7	tanespimycin/1.0e-06/6/HL60	primaquine/9.0e-06/6/PC3	epivincamine/1.1e-05/6/HL60	meclofenoxate/1.4e-05/6/PC3	staurosporine/1.0e-06/6/MCF7	trichostatin A/0.0e+00/6/PC3	medrysone/1.2e-05/6/PC3	bromocriptine/5.0e-06/6/HL60	demeclocycline/8.0e-06/6/PC3	resveratrol/5.0e-05/ 6/MCF7	epivincamine/1.1e-05/6/HL60	ipratropium bromide/1.0e-05/6/HL60	staurosporine/1.0e-06/6/MCF7	tobramycin/9.0e-06/6/MCF7	naringin/7.0e-06/6/HL60	meclofenoxate/1.4e-05/6/PC3	staurosporine/1.0e-06/6/MCF7	thioguanosine/1.3e-05/6/MCF7	etamsylate/1.5e-05/6/HL60	epivincamine/1.1e-05/6/HL60	sanguinarine/1.2e-05/6/MCF7	digoxin/5.0e-06/6/HL60	trichostatin A/0.0e+00/6/MCF7	niclosamide/1.2e-05/6/HL60	metronidazole/2.3e-05/6/MCF7	domperidone/7.0e-06/6/MCF7	demeclocycline/8.0e-06/6/PC3	cinchonine/1.4e-05/6/MCF7	naringin/7.0e-06/6/HL60	minoxidil/1.9e-05/6/PC3	trichostatin A/0.0e+00/6/PC3	naringin/7.0e-06/6/HL60	sanguinarine/1.2e-05/6/MCF7	Prestwick-1080/1.5e-05/6/MCF7	trichostatin A/0.0e+00/6/PC3	etofenamate/1.1e-05/6/MCF7	demeclocycline/8.0e-06/6/PC3	norcyclobenzaprine/1.5e-05/6/PC3	harmaline/1.4e-05/6/MCF7	ginkgolide A/1.0e-05/6/MCF7
trichostatin A/0.0e+00/6/PC3	staurosporine/1.0e-06/6/MCF7	vorinostat/1.0e-05/6/HL60	ouabain/5.0e-06/6/MCF7	trichostatin A/0.0e+00/6/PC3	ouabain/5.0e-06/6/MCF7	ipratropium bromide/1.0e-05/6/HL60	trichostatin A/0.0e+00/6/PC3	demeclocycline/8.0e-06/6/PC3	trichostatin A/0.0e+00/6/MCF7	meclofenoxate/1.4e-05/6/PC3	resveratrol/1.8e-05/ 6/MCF7	digoxin/5.0e-06/6/HL60	epivincamine/1.1e-05/6/HL60	niclosamide/1.2e-05/6/MCF7	ipratropium bromide/1.0e-05/6/HL60	thioguanosine/1.3e-05/6/MCF7	androsterone/1.4e-05/6/MCF7	naringin/7.0e-06/6/HL60	ionomycin/2.0e-06/6/MCF7	sotalol/1.3e-05/6/HL60	meclofenoxate/1.4e-05/6/PC3	staurosporine/1.0e-06/6/MCF7	mebendazole/1.4e-05/6/HL60	trichostatin A/0.0e+00/6/PC3	bromocriptine/5.0e-06/6/HL60	staurosporine/1.0e-06/6/MCF7	levonorgestrel/1.3e-05/6/PC3	meclofenoxate/1.4e-05/6/PC3	carbarsone/1.5e-05/6/MCF7	demeclocycline/8.0e-06/6/PC3	androsterone/1.4e-05/6/MCF7	meptazinol/1.5e-05/6/PC3	harmaline/1.4e-05/6/MCF7	medrysone/1.2e-05/6/PC3	phenelzine/1.7e-05/6/MCF7	galantamine/1.1e-05/6/PC3	carbarsone/1.5e-05/6/MCF7	meclofenoxate/1.4e-05/6/PC3	ipratropium bromide/1.0e-05/6/HL60	crotamiton/2.0e-05/6/MCF7	ipratropium bromide/1.0e-05/6/HL60
staurosporine/1.0e-06/6/MCF7	digoxin/5.0e-06/6/HL60	trichostatin A/0.0e+00/6/MCF7	etamsylate/1.5e-05/6/HL60	medrysone/1.2e-05/6/PC3	levonorgestrel/1.3e-05/6/PC3	epivincamine/1.1e-05/6/HL60	dimethyloxalylglycine/1.0e-03/6/PC3	meclofenoxate/1.4e-05/6/PC3	staurosporine/1.0e-06/6/MCF7	trichostatin A/0.0e+00/6/MCF7	methotrexate/9.0e-06/ 6/MCF7	naringin/7.0e-06/6/HL60	meclofenoxate/1.4e-05/6/PC3	emetine/7.0e-06/6/PC3	naringin/7.0e-06/6/HL60	domperidone/7.0e-06/6/MCF7	domperidone/7.0e-06/6/MCF7	domperidone/7.0e-06/6/MCF7	tanespimycin/1.0e-06/6/PC3	staurosporine/0.0e+00/6/MCF7	androsterone/1.4e-05/6/MCF7	ipratropium bromide/1.0e-05/6/HL60	puromycin/7.0e-06/6/HL60	ionomycin/2.0e-06/6/MCF7	metolazone/1.1e-05/6/PC3	dipyridamole/8.0e-06/6/MCF7	Prestwick-1080/1.5e-05/6/MCF7	amoxicillin/1.1e-05/6/MCF7	Prestwick-864/3.5e-05/6/MCF7	meclofenoxate/1.4e-05/6/PC3	domperidone/7.0e-06/6/MCF7	trichostatin A/0.0e+00/6/PC3	diphenylpyraline/1.3e-05/6/PC3	demeclocycline/8.0e-06/6/PC3	thioridazine/1.0e-05/6/HL60	spectinomycin/1.0e-05/6/PC3	gramine/2.3e-05/6/MCF7	bromperidol/1.0e-05/6/MCF7	propantheline bromide/9.0e-06/6/PC3	diphenylpyraline/1.3e-05/6/PC3	epivincamine/1.1e-05/6/HL60
digoxin/5.0e-06/6/HL60	ouabain/5.0e-06/6/MCF7	ellipticine/1.6e-05/6/HL60	sotalol/1.3e-05/6/HL60	meclofenoxate/1.4e-05/6/PC3	hydroxyachillin/1.4e-05/6/MCF7	digoxin/5.0e-06/6/HL60	flumetasone/1.0e-05/6/PC3	bromperidol/1.0e-05/6/MCF7	trichostatin A/0.0e+00/6/MCF7	levonorgestrel/1.3e-05/6/PC3	mitoxantrone/8.0e-06/ 6/MCF7	domperidone/7.0e-06/6/MCF7	trichostatin A/0.0e+00/6/MCF7	mebendazole/1.4e-05/6/HL60	androsterone/1.4e-05/6/MCF7	trichostatin A/0.0e+00/6/MCF7	ketanserin/7.0e-06/6/MCF7	chlorpropamide/1.4e-05/6/MCF7	tanespimycin/1.0e-06/6/PC3	sirolimus/0.0e+00/6/PC3	domperidone/7.0e-06/6/MCF7	epivincamine/1.1e-05/6/HL60	15-delta prostaglandin J2/1.0e-05/6/HL60	diphenylpyraline/1.3e-05/6/PC3	trichostatin A/0.0e+00/6/MCF7	amoxicillin/1.1e-05/6/MCF7	harmaline/1.4e-05/6/MCF7	mitoxantrone/8.0e-06/6/MCF7	etifenin/1.2e-05/6/MCF7	harmaline/1.4e-05/6/MCF7	budesonide/9.0e-06/6/MCF7	domperidone/7.0e-06/6/MCF7	trichostatin A/0.0e+00/6/PC3	meclofenoxate/1.4e-05/6/PC3	diphenylpyraline/1.3e-05/6/PC3	naftopidil/9.0e-06/6/PC3	etofylline/1.8e-05/6/MCF7	levonorgestrel/1.3e-05/6/PC3	minoxidil/1.9e-05/6/PC3	trichostatin A/0.0e+00/6/PC3	meclofenoxate/1.4e-05/6/PC3
naringin/7.0e-06/6/HL60	mitoxantrone/8.0e-06/6/MCF7	amoxicillin/1.1e-05/6/MCF7	flumetasone/1.0e-05/6/PC3	levonorgestrel/1.3e-05/6/PC3	naftopidil/9.0e-06/6/HL60	medrysone/1.2e-05/6/PC3	trichostatin A/0.0e+00/6/PC3	levonorgestrel/1.3e-05/6/PC3	trichostatin A/0.0e+00/6/MCF7	trichostatin A/0.0e+00/6/MCF7	etoposide/7.0e-06/ 6/MCF7	harmaline/1.4e-05/6/MCF7	levonorgestrel/1.3e-05/6/PC3	thioguanosine/1.3e-05/6/MCF7	domperidone/7.0e-06/6/MCF7	harmaline/1.4e-05/6/MCF7	chlorpropamide/1.4e-05/6/MCF7	mitoxantrone/8.0e-06/6/MCF7	pyrvinium/3.0e-06/6/MCF7	pyrvinium/3.0e-06/6/MCF7	chlorpropamide/1.4e-05/6/MCF7	digoxin/5.0e-06/6/HL60	LY-294002/1.0e-05/6/HL60	trichostatin A/0.0e+00/6/PC3	demeclocycline/8.0e-06/6/PC3	guanfacine/1.4e-05/6/MCF7	diphenylpyraline/1.3e-05/6/PC3	levonorgestrel/1.3e-05/6/PC3	gramine/2.3e-05/6/MCF7	solanine/5.0e-06/6/MCF7	chlorpropamide/1.4e-05/6/MCF7	budesonide/9.0e-06/6/MCF7	beclometasone/8.0e-06/6/HL60	levonorgestrel/1.3e-05/6/PC3	trichostatin A/0.0e+00/6/PC3	pyrimethamine/1.6e-05/6/PC3	levamisole/1.7e-05/6/MCF7	flutamide/1.4e-05/6/MCF7	minaprine/1.1e-05/6/PC3	sulfamonomethoxine/1.4e-05/6/HL60	amoxicillin/1.1e-05/6/MCF7
trichostatin A/0.0e+00/6/PC3	trichostatin A/0.0e+00/6/MCF7	trichostatin A/0.0e+00/6/MCF7	helveticoside/7.0e-06/6/MCF7	hydroxyachillin/1.4e-05/6/MCF7	flumetasone/1.0e-05/6/PC3	meclofenoxate/1.4e-05/6/PC3	trichostatin A/0.0e+00/6/PC3	hydroxyachillin/1.4e-05/6/MCF7	tanespimycin/1.0e-06/6/HL60	flunisolide/9.0e-06/6/PC3	monobenzone/2.0e-05/ 6/MCF7	naftopidil/9.0e-06/6/HL60	trichostatin A/0.0e+00/6/MCF7	ouabain/5.0e-06/6/MCF7	chlorpropamide/1.4e-05/6/MCF7	luteolin/1.4e-05/6/MCF7	phenelzine/1.7e-05/6/MCF7	naftopidil/9.0e-06/6/HL60	methylbenzethonium chloride/9.0e-06/6/MCF7	azacitidine/1.6e-05/6/MCF7	harmaline/1.4e-05/6/MCF7	naringin/7.0e-06/6/HL60	trichostatin A/0.0e+00/6/MCF7	picrotoxinin/1.4e-05/6/HL60	trichostatin A/1.0e-06/6/HL60	buspirone/9.0e-06/6/MCF7	trichostatin A/0.0e+00/6/PC3	piromidic acid/1.4e-05/6/MCF7	memantine/1.9e-05/6/MCF7	hydroxyachillin/1.4e-05/6/MCF7	Prestwick-1080/1.5e-05/6/MCF7	methapyrilene/1.3e-05/6/MCF7	azacitidine/1.6e-05/6/MCF7	flunisolide/9.0e-06/6/PC3	proglumide/1.2e-05/6/HL60	lumicolchicine/1.0e-05/6/PC3	thalidomide/1.5e-05/6/MCF7	solanine/5.0e-06/6/MCF7	sulfaguanidine/1.9e-05/6/PC3	picrotoxinin/1.4e-05/6/HL60	levonorgestrel/1.3e-05/6/PC3
trichostatin A/0.0e+00/6/MCF7	parthenolide/1.6e-05/6/MCF7	trichostatin A/0.0e+00/6/MCF7	lanatoside C/4.0e-06/6/MCF7	etamsylate/1.5e-05/6/HL60	flunixin/8.0e-06/6/PC3	ouabain/5.0e-06/6/MCF7	vorinostat/1.0e-05/6/PC3	naftopidil/9.0e-06/6/HL60	geldanamycin/1.0e-06/6/HL60	mepenzolate bromide/1.0e-05/6/PC3	resveratrol/5.0e-05/ 6/MCF7	trichostatin A/0.0e+00/6/PC3	trichostatin A/1.0e-06/6/HL60	anisomycin/1.5e-05/6/MCF7	colchicine/1.0e-05/6/MCF7	crotamiton/2.0e-05/6/MCF7	harmaline/1.4e-05/6/MCF7	etamsylate/1.5e-05/6/HL60	lanatoside C/4.0e-06/6/MCF7	LY-294002/1.0e-05/6/PC3	crotamiton/2.0e-05/6/MCF7	digitoxigenin/1.1e-05/6/PC3	naftopidil/9.0e-06/6/HL60	deptropine/8.0e-06/6/HL60	trichostatin A/0.0e+00/6/MCF7	iohexol/5.0e-06/6/HL60	propantheline bromide/9.0e-06/6/MCF7	hydroxyachillin/1.4e-05/6/MCF7	canadine/1.2e-05/6/MCF7	naftopidil/9.0e-06/6/HL60	phenelzine/1.7e-05/6/MCF7	chlorpropamide/1.4e-05/6/MCF7	deptropine/8.0e-06/6/HL60	mepenzolate bromide/1.0e-05/6/PC3	fusaric acid/2.2e-05/6/MCF7	benperidol/1.0e-05/6/PC3	pyrantel/1.1e-05/6/MCF7	hydroxyachillin/1.4e-05/6/MCF7	picrotoxinin/1.4e-05/6/PC3	succinylsulfathiazole/1.1e-05/6/HL60	harmaline/1.4e-05/6/MCF7
mitoxantrone/8.0e-06/6/MCF7	trichostatin A/0.0e+00/6/MCF7	trichostatin A/0.0e+00/6/MCF7	azacitidine/1.6e-05/6/MCF7	trichostatin A/0.0e+00/6/PC3	fenoprofen/7.0e-06/6/PC3	levonorgestrel/1.3e-05/6/PC3	troglitazone/1.0e-05/6/PC3	etamsylate/1.5e-05/6/HL60	trichostatin A/1.0e-06/6/HL60	solasodine/1.0e-05/6/PC3	ionomycin/2.0e-06/ 6/MCF7	ionomycin/2.0e-06/6/MCF7	trichostatin A/0.0e+00/6/MCF7	mitoxantrone/8.0e-06/6/MCF7	harmaline/1.4e-05/6/MCF7	trichostatin A/0.0e+00/6/PC3	etamsylate/1.5e-05/6/HL60	diphenylpyraline/1.3e-05/6/PC3	azacitidine/1.6e-05/6/MCF7	LY-294002/1.0e-05/6/PC3	ionomycin/2.0e-06/6/MCF7	domperidone/7.0e-06/6/MCF7	pergolide/1.0e-05/6/HL60	sanguinarine/1.2e-05/6/HL60	naftopidil/9.0e-06/6/HL60	chloroquine/8.0e-06/6/MCF7	doxycycline/8.0e-06/6/HL60	flunisolide/9.0e-06/6/PC3	metronidazole/2.3e-05/6/MCF7	etamsylate/1.5e-05/6/HL60	seneciphylline/1.2e-05/6/MCF7	trichostatin A/0.0e+00/6/MCF7	sanguinarine/1.2e-05/6/HL60	solasodine/1.0e-05/6/PC3	nifedipine/1.2e-05/6/HL60	canavanine/1.4e-05/6/PC3	cobalt chloride/1.0e-04/6/MCF7	2-aminobenzenesulfonamide/2.3e-05/6/MCF7	zuclopenthixol/9.0e-06/6/PC3	fenoprofen/7.0e-06/6/MCF7	crotamiton/2.0e-05/6/MCF7
trichostatin A/0.0e+00/6/MCF7	methylbenzethonium chloride/9.0e-06/6/PC3	mitoxantrone/8.0e-06/6/MCF7	proscillaridin/8.0e-06/6/MCF7	flumetasone/1.0e-05/6/PC3	helveticoside/7.0e-06/6/MCF7	hydroxyachillin/1.4e-05/6/MCF7	rosiglitazone/1.0e-05/6/PC3	promazine/1.2e-05/6/PC3	LY-294002/1.0e-05/6/HL60	eldeline/8.0e-06/6/PC3	5109870/2.5e-05/ 6/MCF7	diphenylpyraline/1.3e-05/6/PC3	etamsylate/1.5e-05/6/HL60	emetine/7.0e-06/6/MCF7	crotamiton/2.0e-05/6/MCF7	ionomycin/2.0e-06/6/MCF7	crotamiton/2.0e-05/6/MCF7	trichostatin A/0.0e+00/6/PC3	pyrvinium/1.0e-06/6/MCF7	resveratrol/1.0e-05/6/MCF7	cloperastine/1.1e-05/6/PC3	ouabain/5.0e-06/6/MCF7	helveticoside/7.0e-06/6/MCF7	metoprolol/6.0e-06/6/HL60	etamsylate/1.5e-05/6/HL60	gliclazide/1.2e-05/6/MCF7	picrotoxinin/1.4e-05/6/HL60	mepenzolate bromide/1.0e-05/6/PC3	thalidomide/1.5e-05/6/MCF7	crotamiton/2.0e-05/6/MCF7	harmaline/1.4e-05/6/MCF7	phthalylsulfathiazole/1.0e-05/6/MCF7	cefalotin/1.0e-05/6/HL60	eldeline/8.0e-06/6/PC3	deptropine/8.0e-06/6/HL60	trichlormethiazide/1.1e-05/6/PC3	nitrendipine/1.0e-05/6/MCF7	flunisolide/9.0e-06/6/PC3	medrysone/1.2e-05/6/PC3	quinostatin/1.0e-05/6/MCF7	mepenzolate bromide/1.0e-05/6/PC3
trichostatin A/0.0e+00/6/MCF7	trichostatin A/0.0e+00/6/MCF7	rifabutin/5.0e-06/6/MCF7	tyrphostin AG-825/2.5e-05/6/MCF7	flunixin/8.0e-06/6/PC3	lanatoside C/4.0e-06/6/MCF7	etamsylate/1.5e-05/6/HL60	trichostatin A/1.0e-06/6/PC3	ionomycin/2.0e-06/6/MCF7	trichostatin A/0.0e+00/6/MCF7	pempidine/1.3e-05/6/PC3	deferoxamine/1.0e-04/12/MCF7	trichostatin A/0.0e+00/6/PC3	trichostatin A/0.0e+00/6/MCF7	pergolide/1.0e-05/6/HL60	0317956-0000/1.0e-06/6/PC3	trichostatin A/0.0e+00/6/ssMCF7	ionomycin/2.0e-06/6/MCF7	helveticoside/7.0e-06/6/MCF7	0179445-0000/1.0e-05/6/MCF7	quinostatin/1.0e-05/6/MCF7	diphenylpyraline/1.3e-05/6/PC3	etamsylate/1.5e-05/6/HL60	lanatoside C/4.0e-06/6/MCF7	medrysone/1.2e-05/6/HL60	trichostatin A/0.0e+00/6/MCF7	imipenem/1.3e-05/6/MCF7	fusaric acid/2.2e-05/6/MCF7	solasodine/1.0e-05/6/PC3	pargyline/2.0e-05/6/MCF7	flunixin/8.0e-06/6/PC3	naftopidil/9.0e-06/6/HL60	phenelzine/1.7e-05/6/MCF7	napelline/1.1e-05/6/HL60	pempidine/1.3e-05/6/PC3	digitoxigenin/1.1e-05/6/HL60	molindone/1.3e-05/6/PC3	zalcitabine/1.9e-05/6/PC3	mepenzolate bromide/1.0e-05/6/PC3	demeclocycline/8.0e-06/6/PC3	prilocaine/1.6e-05/6/MCF7	eldeline/8.0e-06/6/PC3
trichostatin A/0.0e+00/6/MCF7	sirolimus/0.0e+00/6/PC3	trichostatin A/0.0e+00/6/MCF7	0179445-0000/1.0e-05/6/MCF7	trichostatin A/0.0e+00/6/PC3	azacitidine/1.6e-05/6/MCF7	flumetasone/1.0e-05/6/PC3	trichostatin A/0.0e+00/6/PC3	flumetasone/1.0e-05/6/PC3	naftopidil/9.0e-06/6/HL60	promazine/1.2e-05/6/PC3	azacitidine/1.6e-05/ 6/MCF7	metoclopramide/1.2e-05/6/HL60	solasodine/1.0e-05/6/PC3	lanatoside C/4.0e-06/6/MCF7	vincamine/1.1e-05/6/PC3	fulvestrant/1.0e-06/6/MCF7	cloperastine/1.1e-05/6/PC3	lanatoside C/4.0e-06/6/MCF7	8-azaguanine/2.6e-05/6/PC3	tyrphostin AG-825/2.5e-05/6/MCF7	trichostatin A/0.0e+00/6/PC3	ionomycin/2.0e-06/6/MCF7	LY-294002/1.0e-05/6/PC3	meclofenoxate/1.4e-05/6/HL60	trichostatin A/0.0e+00/6/PC3	diclofenamide/1.3e-05/6/MCF7	estropipate/9.0e-06/6/HL60	eldeline/8.0e-06/6/PC3	ethosuximide/2.8e-05/6/MCF7	fenoprofen/7.0e-06/6/PC3	etamsylate/1.5e-05/6/HL60	trichostatin A/0.0e+00/6/MCF7	luteolin/1.4e-05/6/HL60	promazine/1.2e-05/6/PC3	latamoxef/7.0e-06/6/HL60	idoxuridine/1.1e-05/6/PC3	gabexate/1.0e-05/6/PC3	solasodine/1.0e-05/6/PC3	Trolox C/1.6e-05/6/MCF7	dilazep/6.0e-06/6/MCF7	famprofazone/1.1e-05/6/PC3
trichostatin A/0.0e+00/6/MCF7	trichostatin A/0.0e+00/6/PC3	tanespimycin/1.0e-06/6/HL60	apigenin/1.5e-05/6/MCF7	trichostatin A/0.0e+00/6/PC3	proscillaridin/8.0e-06/6/MCF7	flunixin/8.0e-06/6/PC3	trichostatin A/0.0e+00/6/PC3	flunixin/8.0e-06/6/PC3	trichostatin A/0.0e+00/6/MCF7	famprofazone/1.1e-05/6/PC3	trifluridine/1.4e-05/ 6/MCF7	cantharidin/2.0e-05/6/HL60	eldeline/8.0e-06/6/PC3	azacitidine/1.6e-05/6/MCF7	trichostatin A/0.0e+00/6/PC3	diphenylpyraline/1.3e-05/6/PC3	diphenylpyraline/1.3e-05/6/PC3	azacitidine/1.6e-05/6/MCF7	apigenin/1.5e-05/6/MCF7	8-azaguanine/2.6e-05/6/PC3	tridihexethyl/1.1e-05/6/MCF7	rottlerin/1.0e-05/6/MCF7	securinine/1.8e-05/6/HL60	levonorgestrel/1.3e-05/6/HL60	trichostatin A/0.0e+00/6/PC3	sparteine/1.7e-05/6/MCF7	deptropine/8.0e-06/6/HL60	pempidine/1.3e-05/6/PC3	iproniazid/1.4e-05/6/MCF7	trichostatin A/0.0e+00/6/PC3	crotamiton/2.0e-05/6/MCF7	seneciphylline/1.2e-05/6/MCF7	digoxigenin/1.0e-05/6/HL60	famprofazone/1.1e-05/6/PC3	phthalylsulfathiazole/1.0e-05/6/HL60	atovaquone/1.1e-05/6/PC3	succinylsulfathiazole/1.1e-05/6/PC3	eldeline/8.0e-06/6/PC3	levonorgestrel/1.3e-05/6/PC3	sulfamethoxazole/1.6e-05/6/MCF7	metamizole sodium/1.2e-05/6/PC3
trichostatin A/0.0e+00/6/PC3	vorinostat/1.0e-05/6/PC3	tanespimycin/1.0e-06/6/HL60	digitoxigenin/1.1e-05/6/MCF7	trichostatin A/1.0e-06/6/PC3	0179445-0000/1.0e-05/6/MCF7	fenoprofen/7.0e-06/6/PC3	trichostatin A/0.0e+00/6/PC3	fenoprofen/7.0e-06/6/PC3	trichostatin A/0.0e+00/6/MCF7	metamizole sodium/1.2e-05/6/PC3	resveratrol/1.0e-05/ 6/MCF7	azacitidine/1.6e-05/6/MCF7	metamizole sodium/1.2e-05/6/PC3	proscillaridin/8.0e-06/6/MCF7	diphenylpyraline/1.3e-05/6/PC3	trichostatin A/0.0e+00/6/PC3	trichostatin A/0.0e+00/6/PC3	propantheline bromide/9.0e-06/6/MCF7	8-azaguanine/2.6e-05/6/HL60	LY-294002/1.0e-05/6/MCF7	propantheline bromide/9.0e-06/6/MCF7	diphenylpyraline/1.3e-05/6/PC3	nocodazole/1.3e-05/6/HL60	flunixin/8.0e-06/6/HL60	pergolide/1.0e-05/6/HL60	azathioprine/1.0e-04/6/MCF7	sanguinarine/1.2e-05/6/HL60	promazine/1.2e-05/6/PC3	zimeldine/1.0e-05/6/MCF7	beclometasone/8.0e-06/6/HL60	trichostatin A/0.0e+00/6/PC3	harmaline/1.4e-05/6/MCF7	meclofenoxate/1.4e-05/6/HL60	metamizole sodium/1.2e-05/6/PC3	cefalotin/1.0e-05/6/HL60	trimethylcolchicinic acid/1.2e-05/6/PC3	medrysone/1.2e-05/6/PC3	pempidine/1.3e-05/6/PC3	alpha-ergocryptine/7.0e-06/6/MCF7	kawain/1.7e-05/6/MCF7	benfotiamine/9.0e-06/6/PC3
trichostatin A/0.0e+00/6/PC3	pergolide/1.0e-05/6/HL60	geldanamycin/1.0e-06/6/HL60	digoxin/5.0e-06/6/MCF7	trichostatin A/0.0e+00/6/MCF7	8-azaguanine/2.6e-05/6/PC3	trichostatin A/0.0e+00/6/PC3	vorinostat/1.0e-05/6/PC3	heliotrine/1.3e-05/6/PC3	sirolimus/0.0e+00/6/PC3	citiolone/2.5e-05/6/PC3	tyrphostin AG-825/2.5e-05/ 6/MCF7	propantheline bromide/9.0e-06/6/MCF7	citiolone/2.5e-05/6/PC3	0179445-0000/1.0e-05/6/MCF7	trichostatin A/0.0e+00/6/PC3	metoclopramide/1.2e-05/6/HL60	trichlormethiazide/1.1e-05/6/HL60	picrotoxinin/1.4e-05/6/HL60	doxorubicin/7.0e-06/6/MCF7	LY-294002/1.0e-05/6/PC3	picrotoxinin/1.4e-05/6/HL60	trichostatin A/0.0e+00/6/PC3	dihydroergotamine/3.0e-06/6/HL60	tinidazole/1.6e-05/6/HL60	trichostatin A/1.0e-06/6/PC3	sulconazole/9.0e-06/6/MCF7	halcinonide/9.0e-06/6/PC3	famprofazone/1.1e-05/6/PC3	dipyridamole/8.0e-06/6/MCF7	azacitidine/1.6e-05/6/MCF7	ionomycin/2.0e-06/6/MCF7	crotamiton/2.0e-05/6/MCF7	tinidazole/1.6e-05/6/HL60	citiolone/2.5e-05/6/PC3	napelline/1.1e-05/6/HL60	epitiostanol/1.3e-05/6/PC3	demeclocycline/8.0e-06/6/PC3	promazine/1.2e-05/6/PC3	naftopidil/9.0e-06/6/HL60	deptropine/8.0e-06/6/HL60	cloperastine/1.1e-05/6/PC3
vorinostat/1.0e-05/6/PC3	helveticoside/7.0e-06/6/MCF7	trichostatin A/1.0e-06/6/HL60	doxorubicin/7.0e-06/6/MCF7	0179445-0000/1.0e-05/6/MCF7	8-azaguanine/2.6e-05/6/HL60	helveticoside/7.0e-06/6/MCF7	thioridazine/1.0e-05/6/PC3	tetroquinone/2.1e-05/6/MCF7	trichostatin A/0.0e+00/6/HL60	benfotiamine/9.0e-06/6/PC3	0179445-0000/1.0e-05/ 6/MCF7	picrotoxinin/1.4e-05/6/HL60	benfotiamine/9.0e-06/6/PC3	8-azaguanine/2.6e-05/6/PC3	metoclopramide/1.2e-05/6/HL60	beclometasone/8.0e-06/6/HL60	propantheline bromide/9.0e-06/6/MCF7	tyrphostin AG-825/2.5e-05/6/MCF7	camptothecin/1.1e-05/6/MCF7	doxorubicin/7.0e-06/6/MCF7	prilocaine/1.6e-05/6/MCF7	tanespimycin/1.0e-06/6/PC3	clonidine/1.5e-05/6/HL60	(+)-chelidonine/1.1e-05/6/MCF7	co-dergocrine mesilate/6.0e-06/6/HL60	equilin/1.5e-05/6/MCF7	mephentermine/9.0e-06/6/PC3	metamizole sodium/1.2e-05/6/PC3	meclofenoxate/1.4e-05/6/PC3	propantheline bromide/9.0e-06/6/MCF7	etiocholanolone/1.4e-05/6/PC3	trichostatin A/0.0e+00/6/PC3	harmine/1.6e-05/6/MCF7	benfotiamine/9.0e-06/6/PC3	metoprolol/6.0e-06/6/HL60	isoxsuprine/1.2e-05/6/PC3	meclofenoxate/1.4e-05/6/PC3	famprofazone/1.1e-05/6/PC3	sotalol/1.3e-05/6/HL60	sanguinarine/1.2e-05/6/HL60	flumetasone/1.0e-05/6/PC3
trichostatin A/0.0e+00/6/MCF7	lanatoside C/4.0e-06/6/MCF7	LY-294002/1.0e-05/6/HL60	camptothecin/1.1e-05/6/MCF7	8-azaguanine/2.6e-05/6/PC3	digoxin/5.0e-06/6/MCF7	lanatoside C/4.0e-06/6/MCF7	15-delta prostaglandin J2/1.0e-05/6/PC3	0179445-0000/1.0e-05/6/MCF7	pergolide/1.0e-05/6/HL60	trichostatin A/0.0e+00/6/MCF7	resveratrol/1.8e-05/ 6/HL60	succinylsulfathiazole/1.1e-05/6/HL60	trichostatin A/0.0e+00/6/MCF7	LY-294002/1.0e-05/6/MCF7	promazine/1.2e-05/6/MCF7	famprofazone/1.1e-05/6/MCF7	picrotoxinin/1.4e-05/6/HL60	fusaric acid/2.2e-05/6/MCF7	sanguinarine/1.2e-05/6/HL60	camptothecin/1.1e-05/6/MCF7	diltiazem/9.0e-06/6/PC3	tanespimycin/1.0e-06/6/PC3	colchicine/1.0e-05/6/HL60	ticlopidine/1.3e-05/6/PC3	picrotoxinin/1.4e-05/6/HL60	propofol/2.2e-05/6/MCF7	0173570-0000/1.0e-05/6/PC3	citiolone/2.5e-05/6/PC3	procainamide/1.5e-05/6/MCF7	picrotoxinin/1.4e-05/6/HL60	trichostatin A/0.0e+00/6/PC3	ionomycin/2.0e-06/6/MCF7	camptothecin/1.1e-05/6/MCF7	sulfadimidine/1.3e-05/6/PC3	meclofenoxate/1.4e-05/6/HL60	quinisocaine/1.3e-05/6/PC3	iloprost/1.0e-06/6/MCF7	metamizole sodium/1.2e-05/6/PC3	flunisolide/9.0e-06/6/PC3	PHA-00851261E/1.0e-05/6/PC3	flunixin/8.0e-06/6/PC3
helveticoside/7.0e-06/6/MCF7	azacitidine/1.6e-05/6/MCF7	trichostatin A/0.0e+00/6/MCF7	proscillaridin/8.0e-06/6/HL60	apigenin/1.5e-05/6/MCF7	doxorubicin/7.0e-06/6/MCF7	proscillaridin/8.0e-06/6/MCF7	rosiglitazone/1.0e-05/6/PC3	8-azaguanine/2.6e-05/6/PC3	azacitidine/1.6e-05/6/MCF7	cloperastine/1.1e-05/6/PC3	8-azaguanine/2.6e-05/ 6/PC3	quinostatin/1.0e-05/6/MCF7	cloperastine/1.1e-05/6/PC3	8-azaguanine/2.6e-05/6/HL60	furaltadone/1.1e-05/6/MCF7	azacitidine/1.6e-05/6/MCF7	succinylsulfathiazole/1.1e-05/6/HL60	apigenin/1.5e-05/6/MCF7	0175029-0000/1.0e-05/6/PC3	LY-294002/1.0e-05/6/MCF7	bupropion/1.4e-05/6/HL60	pyrvinium/3.0e-06/6/MCF7	methylergometrine/9.0e-06/6/HL60	trichostatin A/0.0e+00/6/MCF7	dihydroergotamine/3.0e-06/6/HL60	medrysone/1.2e-05/6/MCF7	0175029-0000/1.0e-05/6/PC3	benfotiamine/9.0e-06/6/PC3	buspirone/9.0e-06/6/MCF7	etifenin/1.2e-05/6/PC3	beclometasone/8.0e-06/6/HL60	trichostatin A/0.0e+00/6/MCF7	cinchocaine/1.2e-05/6/PC3	dicoumarol/1.2e-05/6/PC3	flunixin/8.0e-06/6/HL60	carcinine/2.2e-05/6/PC3	levonorgestrel/1.3e-05/6/PC3	citiolone/2.5e-05/6/PC3	eldeline/8.0e-06/6/PC3	indapamide/1.1e-05/6/PC3	fenoprofen/7.0e-06/6/PC3
lanatoside C/4.0e-06/6/MCF7	proscillaridin/8.0e-06/6/MCF7	trichostatin A/0.0e+00/6/MCF7	sanguinarine/1.2e-05/6/HL60	8-azaguanine/2.6e-05/6/HL60	bisacodyl/1.1e-05/6/MCF7	0179445-0000/1.0e-05/6/MCF7	trichostatin A/1.0e-06/6/PC3	8-azaguanine/2.6e-05/6/HL60	LY-294002/1.0e-05/6/PC3	flumetasone/1.0e-05/6/PC3	8-azaguanine/2.6e-05/ 6/HL60	8-azaguanine/2.6e-05/6/HL60	flumetasone/1.0e-05/6/PC3	digitoxigenin/1.1e-05/6/MCF7	propantheline bromide/9.0e-06/6/MCF7	cinoxacin/1.5e-05/6/HL60	meticrane/1.5e-05/6/PC3	8-azaguanine/2.6e-05/6/HL60	alexidine/7.0e-06/6/PC3	0175029-0000/1.0e-05/6/PC3	alprenolol/1.4e-05/6/MCF7	azacitidine/1.6e-05/6/MCF7	8-azaguanine/2.6e-05/6/HL60	irinotecan/1.0e-04/6/MCF7	dihydroergocristine/6.0e-06/6/HL60	demeclocycline/8.0e-06/6/MCF7	cefalotin/1.0e-05/6/HL60	ethoxyquin/1.8e-05/6/PC3	iohexol/5.0e-06/6/HL60	sulfaphenazole/1.3e-05/6/HL60	tridihexethyl/1.1e-05/6/MCF7	diphenylpyraline/1.3e-05/6/PC3	ticlopidine/1.3e-05/6/PC3	fulvestrant/1.0e-06/6/MCF7	sulfadimidine/1.3e-05/6/HL60	salsolidin/1.6e-05/6/PC3	nifedipine/1.0e-05/6/MCF7	benfotiamine/9.0e-06/6/PC3	famprofazone/1.1e-05/6/PC3	kinetin/1.9e-05/6/HL60	trichostatin A/0.0e+00/6/PC3
azacitidine/1.6e-05/6/MCF7	LY-294002/1.0e-05/6/PC3	trichostatin A/0.0e+00/6/MCF7	0175029-0000/1.0e-05/6/PC3	vorinostat/1.0e-05/6/PC3	camptothecin/1.1e-05/6/MCF7	apigenin/1.5e-05/6/MCF7	doxorubicin/7.0e-06/6/MCF7	doxorubicin/7.0e-06/6/MCF7	LY-294002/1.0e-05/6/PC3	flunixin/8.0e-06/6/PC3	doxorubicin/7.0e-06/ 6/MCF7	sulfamethoxazole/1.6e-05/6/MCF7	flunixin/8.0e-06/6/PC3	digoxin/5.0e-06/6/MCF7	cinoxacin/1.5e-05/6/HL60	picrotoxinin/1.4e-05/6/HL60	fusaric acid/2.2e-05/6/MCF7	doxorubicin/7.0e-06/6/MCF7	sulconazole/9.0e-06/6/HL60	LY-294002/1.0e-05/6/MCF7	fusaric acid/2.2e-05/6/MCF7	tanespimycin/1.0e-06/6/PC3	LY-294002/1.0e-05/6/PC3	trichostatin A/1.0e-06/6/MCF7	clonidine/1.5e-05/6/HL60	flunixin/8.0e-06/6/MCF7	napelline/1.1e-05/6/HL60	cloperastine/1.1e-05/6/PC3	paracetamol/2.6e-05/6/MCF7	morantel/1.1e-05/6/HL60	propantheline bromide/9.0e-06/6/MCF7	trichostatin A/0.0e+00/6/PC3	irinotecan/1.0e-04/6/MCF7	cloperastine/1.1e-05/6/PC3	irinotecan/1.0e-04/6/MCF7	corynanthine/1.0e-05/6/PC3	felodipine/1.0e-05/6/MCF7	spiramycin/5.0e-06/6/PC3	metamizole sodium/1.2e-05/6/PC3	altizide/1.0e-05/6/HL60	picrotoxinin/1.4e-05/6/HL60
proscillaridin/8.0e-06/6/MCF7	trichostatin A/1.0e-06/6/PC3	trichostatin A/0.0e+00/6/MCF7	cefalotin/1.0e-05/6/HL60	camptothecin/1.1e-05/6/MCF7	helveticoside/7.0e-06/6/HL60	8-azaguanine/2.6e-05/6/HL60	camptothecin/1.1e-05/6/MCF7	camptothecin/1.1e-05/6/MCF7	co-dergocrine mesilate/6.0e-06/6/HL60	fenoprofen/7.0e-06/6/PC3	ciclopirox/1.5e-05/ 6/MCF7	deptropine/8.0e-06/6/HL60	trichostatin A/0.0e+00/6/PC3	doxorubicin/7.0e-06/6/MCF7	emetine/7.0e-06/6/HL60	ciprofibrate/1.4e-05/6/MCF7	8-azaguanine/2.6e-05/6/HL60	bisacodyl/1.1e-05/6/MCF7	medrysone/1.2e-05/6/HL60	fisetin/5.0e-05/6/PC3	sulfamethoxazole/1.6e-05/6/MCF7	geldanamycin/1.0e-06/6/PC3	piribedil/1.2e-05/6/HL60	trichostatin A/1.0e-06/6/MCF7	methylergometrine/9.0e-06/6/HL60	piperacillin/7.0e-06/6/MCF7	meclofenoxate/1.4e-05/6/HL60	flumetasone/1.0e-05/6/PC3	diclofenamide/1.3e-05/6/MCF7	sulfamethoxazole/1.6e-05/6/MCF7	picrotoxinin/1.4e-05/6/HL60	trichostatin A/0.0e+00/6/PC3	AH-23848/1.0e-06/6/MCF7	flumetasone/1.0e-05/6/PC3	AH-23848/1.0e-06/6/MCF7	theophylline/2.0e-05/6/PC3	azathioprine/1.0e-04/6/MCF7	piperacillin/7.0e-06/6/PC3	citiolone/2.5e-05/6/PC3	medrysone/1.2e-05/6/HL60	succinylsulfathiazole/1.1e-05/6/HL60
trichostatin A/1.0e-06/6/PC3	LY-294002/1.0e-05/6/PC3	trichostatin A/0.0e+00/6/MCF7	digoxigenin/1.0e-05/6/HL60	trichostatin A/0.0e+00/6/PC3	proscillaridin/8.0e-06/6/HL60	vorinostat/1.0e-05/6/PC3	dilazep/6.0e-06/6/PC3	estropipate/9.0e-06/6/HL60	dihydroergotamine/3.0e-06/6/HL60	fenbufen/1.6e-05/6/PC3	camptothecin/1.1e-05/ 6/MCF7	lanatoside C/4.0e-06/6/HL60	trichostatin A/0.0e+00/6/HL60	bisacodyl/1.1e-05/6/MCF7	picrotoxinin/1.4e-05/6/HL60	quinostatin/1.0e-05/6/MCF7	sulfaphenazole/1.3e-05/6/HL60	camptothecin/1.1e-05/6/MCF7	geldanamycin/1.0e-06/6/MCF7	LY-294002/1.0e-05/6/MCF7	deptropine/8.0e-06/6/HL60	cicloheximide/1.4e-05/6/HL60	doxorubicin/7.0e-06/6/MCF7	STOCK1N-28457/2.0e-05/6/MCF7	colforsin/5.0e-05/6/HL60	metamizole sodium/1.2e-05/6/PC3	levonorgestrel/1.3e-05/6/HL60	flunixin/8.0e-06/6/PC3	ganciclovir/1.6e-05/6/MCF7	estropipate/9.0e-06/6/HL60	ciprofibrate/1.4e-05/6/MCF7	beclometasone/8.0e-06/6/HL60	STOCK1N-28457/2.0e-05/6/MCF7	flunixin/8.0e-06/6/PC3	orlistat/1.0e-05/6/MCF7	doxylamine/1.0e-05/6/PC3	flunixin/8.0e-06/6/MCF7	ethoxyquin/1.8e-05/6/PC3	paromomycin/6.0e-06/6/MCF7	digoxigenin/1.0e-05/6/HL60	levonorgestrel/1.3e-05/6/MCF7
trichostatin A/1.0e-06/6/MCF7	nocodazole/1.3e-05/6/HL60	HC toxin/0.0e+00/6/MCF7	meclofenoxate/1.4e-05/6/HL60	0175029-0000/1.0e-05/6/PC3	sanguinarine/1.2e-05/6/HL60	digitoxigenin/1.1e-05/6/MCF7	trichostatin A/0.0e+00/6/PC3	sanguinarine/1.2e-05/6/HL60	quinostatin/1.0e-05/6/MCF7	trichostatin A/0.0e+00/6/PC3	0175029-0000/1.0e-05/ 6/PC3	sanguinarine/1.2e-05/6/HL60	cycloserine/3.9e-05/6/MCF7	camptothecin/1.1e-05/6/MCF7	fenoprofen/7.0e-06/6/MCF7	sulfaphenazole/1.3e-05/6/HL60	griseofulvin/1.1e-05/6/MCF7	skimmianine/1.5e-05/6/HL60	pyrvinium/3.0e-06/6/HL60	harmine/1.6e-05/6/MCF7	0173570-0000/1.0e-05/6/PC3	emetine/7.0e-06/6/HL60	camptothecin/1.1e-05/6/MCF7	trichostatin A/1.0e-06/6/MCF7	tetryzoline/1.7e-05/6/HL60	benfotiamine/9.0e-06/6/PC3	flunixin/8.0e-06/6/HL60	fenoprofen/7.0e-06/6/PC3	rolitetracycline/8.0e-06/6/MCF7	deptropine/8.0e-06/6/HL60	prilocaine/1.6e-05/6/MCF7	tridihexethyl/1.1e-05/6/MCF7	scriptaid/1.0e-05/6/PC3	fenoprofen/7.0e-06/6/PC3	STOCK1N-28457/2.0e-05/6/MCF7	SR-95531/1.1e-05/6/PC3	flunisolide/9.0e-06/6/PC3	sulfadimidine/1.3e-05/6/PC3	flunixin/8.0e-06/6/PC3	chlorambucil/1.3e-05/6/PC3	fenoprofen/7.0e-06/6/MCF7
trichostatin A/0.0e+00/6/MCF7	trichostatin A/0.0e+00/6/MCF7	trichostatin A/0.0e+00/6/ssMCF7	harmine/1.6e-05/6/MCF7	0175029-0000/1.0e-06/6/PC3	0175029-0000/1.0e-05/6/PC3	digoxin/5.0e-06/6/MCF7	0175029-0000/1.0e-05/6/PC3	0175029-0000/1.0e-05/6/PC3	trichostatin A/0.0e+00/6/MCF7	azacitidine/1.6e-05/6/MCF7	etoposide/7.0e-06/ 6/HL60	0175029-0000/1.0e-05/6/PC3	trichostatin A/0.0e+00/6/MCF7	tetryzoline/1.7e-05/6/HL60	quinostatin/1.0e-05/6/MCF7	todralazine/1.5e-05/6/HL60	riluzole/1.5e-05/6/MCF7	estropipate/9.0e-06/6/HL60	harmine/1.6e-05/6/MCF7	ellipticine/1.6e-05/6/MCF7	amantadine/1.0e-05/6/HL60	picrotoxinin/1.4e-05/6/HL60	skimmianine/1.5e-05/6/HL60	fulvestrant/1.0e-06/6/PC3	Prestwick-983/1.7e-05/6/HL60	lithocholic acid/1.1e-05/6/MCF7	dicoumarol/1.2e-05/6/HL60	fenbufen/1.6e-05/6/PC3	phthalylsulfathiazole/1.0e-05/6/MCF7	oxamniquine/1.4e-05/6/HL60	mifepristone/9.0e-06/6/MCF7	propantheline bromide/9.0e-06/6/MCF7	AG-012559/1.0e-05/6/PC3	fenbufen/1.6e-05/6/PC3	trichostatin A/1.0e-06/6/MCF7	trichostatin A/0.0e+00/6/PC3	mepenzolate bromide/1.0e-05/6/PC3	dicoumarol/1.2e-05/6/PC3	fenoprofen/7.0e-06/6/PC3	meclofenoxate/1.4e-05/6/HL60	terfenadine/8.0e-06/6/MCF7
vorinostat/1.0e-05/6/MCF7	0179445-0000/1.0e-05/6/MCF7	fulvestrant/1.0e-06/6/MCF7	ellipticine/1.6e-05/6/MCF7	cloperastine/1.1e-05/6/PC3	digitoxigenin/1.1e-05/6/HL60	doxorubicin/7.0e-06/6/MCF7	troglitazone/1.0e-05/6/PC3	0175029-0000/1.0e-06/6/PC3	trichostatin A/0.0e+00/6/MCF7	trichostatin A/1.0e-06/6/MCF7	fisetin/5.0e-05/ 6/PC3	tretinoin/1.0e-06/6/MCF7	nocodazole/1.3e-05/6/MCF7	lycorine/1.2e-05/6/HL60	meticrane/1.5e-05/6/PC3	sulfamethoxazole/1.6e-05/6/MCF7	sulfamethoxazole/1.6e-05/6/MCF7	deptropine/8.0e-06/6/HL60	camptothecin/1.1e-05/6/MCF7	camptothecin/1.1e-05/6/MCF7	fulvestrant/1.0e-06/6/MCF7	succinylsulfathiazole/1.1e-05/6/HL60	tetryzoline/1.7e-05/6/HL60	scriptaid/1.0e-05/6/PC3	zardaverine/1.5e-05/6/HL60	guanadrel/8.0e-06/6/MCF7	tinidazole/1.6e-05/6/HL60	tropicamide/1.4e-05/6/PC3	levonorgestrel/1.3e-05/6/PC3	sanguinarine/1.2e-05/6/HL60	alprenolol/1.4e-05/6/MCF7	mevalolactone/3.1e-05/6/HL60	H-89/1.0e-06/6/PC3	phenformin/1.7e-05/6/PC3	NS-398/1.0e-05/6/MCF7	seneciphylline/1.2e-05/6/PC3	solasodine/1.0e-05/6/PC3	cloperastine/1.1e-05/6/PC3	pipemidic acid/1.3e-05/6/HL60	levonorgestrel/1.3e-05/6/HL60	selegiline/1.8e-05/6/HL60
0179445-0000/1.0e-05/6/MCF7	trichostatin A/0.0e+00/6/MCF7	trichostatin A/0.0e+00/6/MCF7	helveticoside/7.0e-06/6/MCF7	trichostatin A/0.0e+00/6/PC3	doxazosin/7.0e-06/6/HL60	bisacodyl/1.1e-05/6/MCF7	15-delta prostaglandin J2/1.0e-05/6/PC3	doxazosin/7.0e-06/6/HL60	dihydroergocristine/6.0e-06/6/HL60	fulvestrant/1.0e-06/6/MCF7	metoprolol/6.0e-06/ 6/HL60	valproic acid/5.0e-05/6/MCF7	trichostatin A/0.0e+00/6/MCF7	alprostadil/1.1e-05/6/HL60	alprenolol/1.4e-05/6/MCF7	estropipate/9.0e-06/6/HL60	deptropine/8.0e-06/6/HL60	proscillaridin/8.0e-06/6/HL60	(+)-chelidonine/1.1e-05/6/MCF7	quinostatin/1.0e-05/6/MCF7	tretinoin/1.0e-06/6/MCF7	pyrvinium/1.0e-06/6/MCF7	lanatoside C/4.0e-06/6/HL60	AG-012559/1.0e-05/6/PC3	sanguinarine/1.2e-05/6/HL60	flunixin/8.0e-06/6/PC3	irinotecan/1.0e-04/6/MCF7	hydralazine/2.0e-05/6/PC3	piromidic acid/1.4e-05/6/MCF7	fursultiamine/9.0e-06/6/HL60	fusaric acid/2.2e-05/6/MCF7	dioxybenzone/1.6e-05/6/HL60	H-7/1.0e-04/6/MCF7	trichostatin A/0.0e+00/6/PC3	PF-00562151-00/1.0e-05/6/MCF7	fosfosal/1.8e-05/6/PC3	eldeline/8.0e-06/6/PC3	flumetasone/1.0e-05/6/PC3	etofenamate/1.1e-05/6/PC3	flunixin/8.0e-06/6/HL60	6-azathymine/3.1e-05/6/HL60
trichostatin A/0.0e+00/6/MCF7	trichostatin A/0.0e+00/6/PC3	trichostatin A/0.0e+00/6/MCF7	lanatoside C/4.0e-06/6/MCF7	medrysone/1.2e-05/6/HL60	sulconazole/9.0e-06/6/HL60	camptothecin/1.1e-05/6/MCF7	trichostatin A/0.0e+00/6/PC3	sulconazole/9.0e-06/6/HL60	mepacrine/8.0e-06/6/HL60	tyrphostin AG-825/2.5e-05/6/MCF7	monobenzone/2.0e-05/ 6/HL60	doxazosin/7.0e-06/6/HL60	trichostatin A/0.0e+00/6/HL60	0175029-0000/1.0e-05/6/PC3	fusaric acid/2.2e-05/6/MCF7	deptropine/8.0e-06/6/HL60	sanguinarine/1.2e-05/6/HL60	sanguinarine/1.2e-05/6/HL60	anisomycin/1.5e-05/6/HL60	azacitidine/1.6e-05/6/PC3	trichostatin A/0.0e+00/6/MCF7	8-azaguanine/2.6e-05/6/PC3	lycorine/1.2e-05/6/HL60	H-89/1.0e-06/6/PC3	fursultiamine/9.0e-06/6/HL60	phenformin/1.7e-05/6/PC3	trichostatin A/1.0e-06/6/MCF7	phenformin/1.7e-05/6/PC3	retrorsine/1.1e-05/6/MCF7	0175029-0000/1.0e-05/6/PC3	griseofulvin/1.1e-05/6/MCF7	succinylsulfathiazole/1.1e-05/6/HL60	trichostatin A/1.0e-06/6/PC3	tetroquinone/2.1e-05/6/MCF7	SC-560/1.0e-05/6/MCF7	letrozole/1.4e-05/6/PC3	pempidine/1.3e-05/6/PC3	flunixin/8.0e-06/6/PC3	fluvoxamine/9.0e-06/6/PC3	pseudopelletierine/2.1e-05/6/MCF7	primaquine/9.0e-06/6/MCF7
trichostatin A/0.0e+00/6/PC3	8-azaguanine/2.6e-05/6/HL60	cicloheximide/1.4e-05/6/HL60	camptothecin/1.1e-05/6/MCF7	ethosuximide/2.8e-05/6/HL60	methylbenzethonium chloride/9.0e-06/6/PC3	lanatoside C/4.0e-06/6/HL60	trichostatin A/0.0e+00/6/PC3	kinetin/1.9e-05/6/HL60	colchicine/1.0e-05/6/HL60	etifenin/1.2e-05/6/PC3	meclofenoxate/1.4e-05/ 6/HL60	kinetin/1.9e-05/6/HL60	vorinostat/1.0e-05/6/PC3	fisetin/5.0e-05/6/PC3	griseofulvin/1.1e-05/6/MCF7	sanguinarine/1.2e-05/6/HL60	fursultiamine/9.0e-06/6/HL60	0175029-0000/1.0e-05/6/PC3	azacitidine/1.6e-05/6/PC3	benzethonium chloride/9.0e-06/6/MCF7	valproic acid/5.0e-05/6/MCF7	fusaric acid/2.2e-05/6/MCF7	proscillaridin/8.0e-06/6/HL60	trichostatin A/0.0e+00/6/MCF7	alprostadil/1.1e-05/6/HL60	prilocaine/1.6e-05/6/PC3	fulvestrant/1.0e-06/6/PC3	trichostatin A/0.0e+00/6/PC3	cinchonine/1.4e-05/6/MCF7	thalidomide/1.5e-05/6/PC3	riluzole/1.5e-05/6/MCF7	ciprofibrate/1.4e-05/6/MCF7	16-phenyltetranorprostaglandin E2/1.0e-05/6/PC3	cycloserine/3.9e-05/6/MCF7	carmustine/1.0e-04/6/MCF7	amprolium/1.3e-05/6/PC3	promazine/1.2e-05/6/PC3	fenoprofen/7.0e-06/6/PC3	pyrazinamide/3.2e-05/6/HL60	thioridazine/1.0e-05/6/PC3	sulfamethoxazole/1.6e-05/6/MCF7
8-azaguanine/2.6e-05/6/PC3	digitoxigenin/1.1e-05/6/MCF7	co-dergocrine mesilate/6.0e-06/6/HL60	ticlopidine/1.3e-05/6/PC3	trichostatin A/0.0e+00/6/PC3	cefalotin/1.0e-05/6/HL60	proscillaridin/8.0e-06/6/HL60	trichostatin A/0.0e+00/6/PC3	cefalotin/1.0e-05/6/HL60	methylergometrine/9.0e-06/6/HL60	adiphenine/1.1e-05/6/MCF7	flunixin/8.0e-06/ 6/HL60	cefalotin/1.0e-05/6/HL60	trichostatin A/0.0e+00/6/MCF7	strophanthidin/1.0e-05/6/HL60	sulfamethoxazole/1.6e-05/6/MCF7	fursultiamine/9.0e-06/6/HL60	0175029-0000/1.0e-05/6/PC3	digitoxigenin/1.1e-05/6/HL60	0175029-0000/1.0e-05/6/PC3	0175029-0000/1.0e-05/6/PC3	medrysone/1.2e-05/6/HL60	apigenin/1.5e-05/6/MCF7	zardaverine/1.5e-05/6/HL60	trichostatin A/1.0e-06/6/PC3	trichostatin A/0.0e+00/6/PC3	trichostatin A/0.0e+00/6/PC3	scriptaid/1.0e-05/6/PC3	pempidine/1.3e-05/6/MCF7	sparteine/1.7e-05/6/MCF7	sulconazole/9.0e-06/6/HL60	sulfamethoxazole/1.6e-05/6/MCF7	quinostatin/1.0e-05/6/MCF7	daunorubicin/1.0e-06/6/PC3	fulvestrant/1.0e-06/6/MCF7	SB-203580/1.0e-06/6/MCF7	7-aminocephalosporanic acid/1.5e-05/6/PC3	famprofazone/1.1e-05/6/PC3	fenbufen/1.6e-05/6/PC3	doxorubicin/7.0e-06/6/MCF7	cyproterone/1.0e-05/6/MCF7	kawain/1.7e-05/6/MCF7
trichostatin A/0.0e+00/6/PC3	digoxin/5.0e-06/6/MCF7	emetine/7.0e-06/6/HL60	irinotecan/1.0e-04/6/MCF7	trichostatin A/0.0e+00/6/PC3	metoprolol/6.0e-06/6/HL60	sanguinarine/1.2e-05/6/HL60	withaferin A/1.0e-06/6/PC3	medrysone/1.2e-05/6/HL60	8-azaguanine/2.6e-05/6/HL60	8-azaguanine/2.6e-05/6/PC3	ellipticine/1.6e-05/ 6/MCF7	napelline/1.1e-05/6/HL60	trichostatin A/0.0e+00/6/PC3	medrysone/1.2e-05/6/HL60	metaraminol/9.0e-06/6/MCF7	0175029-0000/1.0e-05/6/PC3	xylometazoline/1.4e-05/6/PC3	hyoscyamine/1.4e-05/6/PC3	0297417-0002B/1.0e-05/6/PC3	0297417-0002B/1.0e-05/6/MCF7	santonin/1.6e-05/6/PC3	8-azaguanine/2.6e-05/6/HL60	alprostadil/1.1e-05/6/HL60	LY-294002/1.0e-05/6/PC3	trichostatin A/0.0e+00/6/PC3	metoclopramide/1.2e-05/6/HL60	AG-012559/1.0e-05/6/PC3	fulvestrant/1.0e-06/6/MCF7	gramine/2.3e-05/6/MCF7	kinetin/1.9e-05/6/HL60	fursultiamine/9.0e-06/6/HL60	vorinostat/1.0e-05/6/MCF7	CP-863187/1.0e-05/6/PC3	etifenin/1.2e-05/6/PC3	trichostatin A/1.0e-06/6/MCF7	emetine/7.0e-06/6/PC3	metamizole sodium/1.2e-05/6/PC3	tropicamide/1.4e-05/6/PC3	camptothecin/1.1e-05/6/MCF7	trichostatin A/1.0e-06/6/PC3	sanguinarine/1.2e-05/6/HL60
trichostatin A/0.0e+00/6/MCF7	doxorubicin/7.0e-06/6/MCF7	nocodazole/1.3e-05/6/HL60	0175029-0000/1.0e-05/6/PC3	meclofenoxate/1.4e-05/6/HL60	medrysone/1.2e-05/6/HL60	trichostatin A/0.0e+00/6/PC3	harmine/1.6e-05/6/MCF7	talampicillin/8.0e-06/6/HL60	trichostatin A/0.0e+00/6/HL60	trichostatin A/0.0e+00/6/MCF7	deferoxamine/1.0e-04/ 6/MCF7	metoprolol/6.0e-06/6/HL60	trichostatin A/0.0e+00/6/MCF7	digoxigenin/1.0e-05/6/HL60	deptropine/8.0e-06/6/HL60	amantadine/1.0e-05/6/HL60	tretinoin/1.0e-06/6/MCF7	tretinoin/1.0e-06/6/MCF7	0297417-0002B/1.0e-05/6/MCF7	H-7/1.0e-04/6/MCF7	meclofenoxate/1.4e-05/6/HL60	alvespimycin/0.0e+00/6/PC3	0175029-0000/1.0e-05/6/PC3	trichostatin A/1.0e-06/6/PC3	trichostatin A/1.0e-06/6/MCF7	tridihexethyl/1.1e-05/6/MCF7	H-89/1.0e-06/6/PC3	etifenin/1.2e-05/6/PC3	trimethylcolchicinic acid/1.2e-05/6/MCF7	cefalotin/1.0e-05/6/HL60	tretinoin/1.0e-06/6/MCF7	prilocaine/1.6e-05/6/MCF7	irinotecan/1.0e-04/6/MCF7	doxorubicin/7.0e-06/6/MCF7	fulvestrant/1.0e-06/6/PC3	simvastatin/1.0e-05/6/PC3	citiolone/2.5e-05/6/PC3	lomefloxacin/1.0e-05/6/PC3	tanespimycin/1.0e-06/6/MCF7	CP-944629/1.0e-05/6/PC3	fursultiamine/9.0e-06/6/HL60
trichostatin A/0.0e+00/6/PC3	bisacodyl/1.1e-05/6/MCF7	dihydroergotamine/3.0e-06/6/HL60	H-7/1.0e-04/6/MCF7	harmine/1.6e-05/6/MCF7	digoxigenin/1.0e-05/6/HL60	0175029-0000/1.0e-05/6/PC3	ellipticine/1.6e-05/6/MCF7	meclofenoxate/1.4e-05/6/HL60	trichostatin A/0.0e+00/6/MCF7	6-azathymine/3.1e-05/6/HL60	camptothecin/1.1e-05/ 6/MCF7	medrysone/1.2e-05/6/HL60	vorinostat/1.0e-05/6/MCF7	harmine/1.6e-05/6/MCF7	sanguinarine/1.2e-05/6/HL60	tretinoin/1.0e-06/6/MCF7	valproic acid/5.0e-05/6/MCF7	valproic acid/5.0e-05/6/MCF7	0297417-0002B/1.0e-05/6/MCF7	LY-294002/1.0e-05/6/MCF7	levonorgestrel/1.3e-05/6/HL60	doxorubicin/7.0e-06/6/MCF7	doxazosin/7.0e-06/6/HL60	daunorubicin/1.0e-06/6/PC3	ethaverine/9.0e-06/6/HL60	penbutolol/6.0e-06/6/MCF7	PF-00539745-00/1.0e-05/6/PC3	adiphenine/1.1e-05/6/MCF7	hydroxyachillin/1.4e-05/6/MCF7	metoprolol/6.0e-06/6/HL60	valproic acid/5.0e-05/6/MCF7	trichostatin A/0.0e+00/6/MCF7	irinotecan/1.0e-04/6/PC3	kawain/1.7e-05/6/MCF7	scriptaid/1.0e-05/6/PC3	cefalonium/9.0e-06/6/PC3	benfotiamine/9.0e-06/6/PC3	hydralazine/2.0e-05/6/PC3	oxamniquine/1.4e-05/6/HL60	acetylsalicylic acid/1.0e-04/6/HL60	valproic acid/5.0e-05/6/MCF7
vorinostat/1.0e-05/6/PC3	trichostatin A/0.0e+00/6/MCF7	trichostatin A/1.0e-06/6/MCF7	H-7/1.0e-04/6/PC3	ellipticine/1.6e-05/6/MCF7	meclofenoxate/1.4e-05/6/HL60	digitoxigenin/1.1e-05/6/HL60	disulfiram/1.3e-05/6/PC3	levonorgestrel/1.3e-05/6/HL60	doxorubicin/7.0e-06/6/MCF7	doxorubicin/7.0e-06/6/MCF7	resveratrol/1.0e-05/ 6/MCF7	cefadroxil/1.1e-05/6/HL60	trichostatin A/0.0e+00/6/MCF7	ellipticine/1.6e-05/6/MCF7	tiapride/1.1e-05/6/PC3	valproic acid/5.0e-05/6/MCF7	fisetin/5.0e-05/6/PC3	meclofenoxate/1.4e-05/6/HL60	H-7/1.0e-04/6/MCF7	H-7/1.0e-04/6/PC3	flunixin/8.0e-06/6/HL60	deptropine/8.0e-06/6/HL60	napelline/1.1e-05/6/HL60	CP-863187/1.0e-05/6/PC3	quinpirole/1.6e-05/6/HL60	procyclidine/1.2e-05/6/MCF7	H-7/1.0e-04/6/PC3	selegiline/1.8e-05/6/HL60	azathioprine/1.0e-04/6/MCF7	medrysone/1.2e-05/6/HL60	napelline/1.1e-05/6/HL60	mifepristone/9.0e-06/6/MCF7	5194442/2.0e-05/6/MCF7	camptothecin/1.1e-05/6/MCF7	AG-012559/1.0e-05/6/PC3	oxetacaine/9.0e-06/6/PC3	flecainide/8.0e-06/6/PC3	phenformin/1.7e-05/6/PC3	0175029-0000/1.0e-05/6/PC3	valproic acid/2.0e-04/6/HL60	sulconazole/9.0e-06/6/HL60
trichostatin A/1.0e-06/6/PC3	camptothecin/1.1e-05/6/MCF7	fulvestrant/1.0e-06/6/MCF7	H-7/1.0e-04/6/MCF7	camptothecin/1.1e-05/6/MCF7	levonorgestrel/1.3e-05/6/HL60	trichostatin A/0.0e+00/6/PC3	camptothecin/1.1e-05/6/MCF7	flunixin/8.0e-06/6/HL60	trichostatin A/0.0e+00/6/MCF7	trichostatin A/1.0e-06/6/MCF7	trifluridine/1.4e-05/ 6/MCF7	iopanoic acid/7.0e-06/6/HL60	medrysone/1.2e-05/6/HL60	azacitidine/1.6e-05/6/PC3	0175029-0000/1.0e-05/6/PC3	kinetin/1.9e-05/6/HL60	cefalotin/1.0e-05/6/HL60	harmine/1.6e-05/6/MCF7	H-7/1.0e-04/6/PC3	H-7/1.0e-04/6/MCF7	sulfadimidine/1.3e-05/6/HL60	lanatoside C/4.0e-06/6/HL60	strophanthidin/1.0e-05/6/HL60	valproic acid/2.0e-04/6/HL60	luteolin/1.4e-05/6/HL60	ronidazole/2.0e-05/6/MCF7	PF-00562151-00/1.0e-05/6/PC3	primaquine/9.0e-06/6/MCF7	sulconazole/9.0e-06/6/MCF7	iopanoic acid/7.0e-06/6/HL60	metoprolol/6.0e-06/6/HL60	fusaric acid/2.2e-05/6/MCF7	16,16-dimethylprostaglandin E2/1.0e-05/6/PC3	Prestwick-685/1.1e-05/6/PC3	H-7/1.0e-04/6/MCF7	piperine/1.4e-05/6/PC3	spiramycin/5.0e-06/6/PC3	trichostatin A/0.0e+00/6/PC3	meclofenoxate/1.4e-05/6/HL60	rimexolone/1.1e-05/6/PC3	metoprolol/6.0e-06/6/HL60
trichostatin A/0.0e+00/6/MCF7	tetryzoline/1.7e-05/6/HL60	trichostatin A/0.0e+00/6/MCF7	H-7/1.0e-04/6/PC3	trichostatin A/0.0e+00/6/PC3	flunixin/8.0e-06/6/HL60	strophanthidin/1.0e-05/6/HL60	niclosamide/1.2e-05/6/PC3	ellipticine/1.6e-05/6/MCF7	camptothecin/1.1e-05/6/MCF7	vorinostat/1.0e-05/6/MCF7	irinotecan/1.0e-04/ 6/MCF7	meclofenoxate/1.4e-05/6/HL60	trichostatin A/0.0e+00/6/PC3	harmine/1.6e-05/6/MCF7	amantadine/1.0e-05/6/HL60	cefalotin/1.0e-05/6/HL60	napelline/1.1e-05/6/HL60	ellipticine/1.6e-05/6/MCF7	H-7/1.0e-04/6/MCF7	LY-294002/1.0e-05/6/MCF7	pseudopelletierine/2.1e-05/6/MCF7	proscillaridin/8.0e-06/6/HL60	medrysone/1.2e-05/6/HL60	5194442/2.0e-05/6/MCF7	meclofenoxate/1.4e-05/6/HL60	cycloserine/3.9e-05/6/MCF7	daunorubicin/1.0e-06/6/PC3	doxorubicin/7.0e-06/6/MCF7	equilin/1.5e-05/6/MCF7	luteolin/1.4e-05/6/HL60	medrysone/1.2e-05/6/HL60	apigenin/1.5e-05/6/MCF7	PHA-00767505E/1.0e-05/6/MCF7	sulfaphenazole/1.3e-05/6/MCF7	fulvestrant/1.0e-06/6/MCF7	orciprenaline/8.0e-06/6/PC3	piperacillin/7.0e-06/6/PC3	tridihexethyl/1.1e-05/6/MCF7	camptothecin/1.1e-05/6/MCF7	alfuzosin/9.0e-06/6/PC3	pyrvinium/3.0e-06/6/HL60
doxorubicin/7.0e-06/6/MCF7	trichostatin A/0.0e+00/6/MCF7	vorinostat/1.0e-05/6/MCF7	irinotecan/1.0e-04/6/MCF7	harmine/1.6e-05/6/MCF7	harmine/1.6e-05/6/MCF7	medrysone/1.2e-05/6/HL60	trichostatin A/0.0e+00/6/PC3	lobeline/1.1e-05/6/MCF7	tetryzoline/1.7e-05/6/HL60	0175029-0000/1.0e-05/6/PC3	0175029-0000/1.0e-05/ 6/PC3	levonorgestrel/1.3e-05/6/HL60	trichostatin A/0.0e+00/6/PC3	0175029-0000/1.0e-05/6/PC3	thalidomide/1.5e-05/6/PC3	napelline/1.1e-05/6/HL60	metoprolol/6.0e-06/6/HL60	camptothecin/1.1e-05/6/MCF7	H-7/1.0e-04/6/PC3	H-7/1.0e-04/6/PC3	chlorphenamine/1.0e-05/6/PC3	sanguinarine/1.2e-05/6/HL60	pyrvinium/3.0e-06/6/HL60	PHA-00665752/1.0e-05/6/MCF7	levonorgestrel/1.3e-05/6/HL60	ramipril/1.0e-05/6/MCF7	CP-863187/1.0e-05/6/PC3	kawain/1.7e-05/6/MCF7	hymecromone/2.3e-05/6/MCF7	meclofenoxate/1.4e-05/6/HL60	Prestwick-1083/9.0e-06/6/HL60	dilazep/6.0e-06/6/MCF7	sulpiride/1.2e-05/6/PC3	medrysone/1.2e-05/6/HL60	trichostatin A/1.0e-06/6/PC3	indoprofen/1.4e-05/6/PC3	ethoxyquin/1.8e-05/6/PC3	pempidine/1.3e-05/6/MCF7	(+)-chelidonine/1.1e-05/6/MCF7	menadione/2.3e-05/6/PC3	iopanoic acid/7.0e-06/6/HL60
camptothecin/1.1e-05/6/MCF7	lanatoside C/4.0e-06/6/HL60	trichostatin A/0.0e+00/6/MCF7	irinotecan/1.0e-04/6/PC3	irinotecan/1.0e-04/6/MCF7	camptothecin/1.1e-05/6/MCF7	talampicillin/8.0e-06/6/HL60	trimipramine/1.0e-05/6/PC3	camptothecin/1.1e-05/6/MCF7	Prestwick-983/1.7e-05/6/HL60	trichostatin A/0.0e+00/6/PC3	H-7/1.0e-04/ 6/MCF7	flunixin/8.0e-06/6/HL60	meclofenoxate/1.4e-05/6/HL60	0297417-0002B/1.0e-05/6/MCF7	fulvestrant/1.0e-06/6/MCF7	altizide/1.0e-05/6/HL60	medrysone/1.2e-05/6/HL60	cefalexin/1.1e-05/6/HL60	camptothecin/1.1e-05/6/PC3	daunorubicin/1.0e-06/6/MCF7	isoxsuprine/1.2e-05/6/HL60	0175029-0000/1.0e-05/6/PC3	iopanoic acid/7.0e-06/6/HL60	trichostatin A/1.0e-06/6/MCF7	flunixin/8.0e-06/6/HL60	naproxen/1.7e-05/6/MCF7	dorzolamide/1.1e-05/6/HL60	camptothecin/1.1e-05/6/MCF7	propofol/2.2e-05/6/MCF7	levonorgestrel/1.3e-05/6/HL60	santonin/1.6e-05/6/PC3	sulfamethoxazole/1.6e-05/6/MCF7	apigenin/1.5e-05/6/PC3	chlorambucil/1.3e-05/6/PC3	valproic acid/2.0e-04/6/HL60	Prestwick-967/2.6e-05/6/PC3	sulfadimidine/1.3e-05/6/PC3	reserpine/7.0e-06/6/MCF7	H-7/1.0e-04/6/MCF7	methapyrilene/1.3e-05/6/MCF7	chlorambucil/1.3e-05/6/PC3
trichostatin A/1.0e-06/6/MCF7	proscillaridin/8.0e-06/6/HL60	trichostatin A/0.0e+00/6/MCF7	apigenin/1.5e-05/6/PC3	trichostatin A/1.0e-06/6/MCF7	ouabain/5.0e-06/6/HL60	digoxigenin/1.0e-05/6/HL60	thioridazine/1.0e-05/6/PC3	(+)-chelidonine/1.1e-05/6/MCF7	zardaverine/1.5e-05/6/HL60	trichostatin A/0.0e+00/6/MCF7	H-7/1.0e-04/ 6/PC3	sulfadimidine/1.3e-05/6/HL60	flunixin/8.0e-06/6/HL60	H-7/1.0e-04/6/MCF7	tretinoin/1.0e-06/6/MCF7	metoprolol/6.0e-06/6/HL60	cefadroxil/1.1e-05/6/HL60	azacitidine/1.6e-05/6/PC3	doxorubicin/7.0e-06/6/PC3	apigenin/1.5e-05/6/PC3	captopril/1.7e-05/6/HL60	digitoxigenin/1.1e-05/6/HL60	quinpirole/1.6e-05/6/HL60	PHA-00767505E/1.0e-05/6/MCF7	trichostatin A/0.0e+00/6/MCF7	fulvestrant/1.0e-06/6/MCF7	valproic acid/2.0e-04/6/HL60	0175029-0000/1.0e-05/6/PC3	eticlopride/1.1e-05/6/MCF7	flunixin/8.0e-06/6/HL60	meclofenoxate/1.4e-05/6/HL60	deptropine/8.0e-06/6/HL60	doxorubicin/7.0e-06/6/PC3	levonorgestrel/1.3e-05/6/HL60	PHA-00665752/1.0e-05/6/MCF7	methylbenzethonium chloride/9.0e-06/6/PC3	dicoumarol/1.2e-05/6/PC3	levonorgestrel/1.3e-05/6/MCF7	H-7/1.0e-04/6/PC3	clomifene/7.0e-06/6/MCF7	flunixin/8.0e-06/6/HL60
trichostatin A/0.0e+00/6/MCF7	sanguinarine/1.2e-05/6/HL60	trichostatin A/0.0e+00/6/MCF7	camptothecin/1.1e-05/6/PC3	trichostatin A/1.0e-06/6/PC3	irinotecan/1.0e-04/6/MCF7	ethosuximide/2.8e-05/6/HL60	semustine/1.0e-04/6/PC3	0175029-0000/1.0e-05/6/PC3	alprostadil/1.1e-05/6/HL60	vorinostat/1.0e-05/6/MCF7	H-7/1.0e-04/ 6/MCF7	harmine/1.6e-05/6/MCF7	harmine/1.6e-05/6/MCF7	H-7/1.0e-04/6/PC3	valproic acid/5.0e-05/6/MCF7	medrysone/1.2e-05/6/HL60	iopanoic acid/7.0e-06/6/HL60	irinotecan/1.0e-04/6/MCF7	pyrvinium/3.0e-06/6/MCF7	camptothecin/1.1e-05/6/PC3	pentoxyverine/8.0e-06/6/HL60	tanespimycin/1.0e-06/6/MCF7	tretinoin/1.0e-06/6/HL60	captopril/1.7e-05/6/PC3	trichostatin A/1.0e-06/6/MCF7	gallamine triethiodide/4.0e-06/6/MCF7	captopril/1.7e-05/6/PC3	sulfaphenazole/1.3e-05/6/MCF7	mepenzolate bromide/1.0e-05/6/PC3	tinidazole/1.6e-05/6/HL60	pseudopelletierine/2.1e-05/6/MCF7	trichostatin A/0.0e+00/6/MCF7	alfuzosin/9.0e-06/6/PC3	H-7/1.0e-04/6/MCF7	procainamide/1.5e-05/6/PC3	sulfachlorpyridazine/1.4e-05/6/PC3	fludrocortisone/1.0e-06/6/MCF7	etifenin/1.2e-05/6/PC3	H-7/1.0e-04/6/MCF7	ketanserin/7.0e-06/6/MCF7	(+)-chelidonine/1.1e-05/6/MCF7
trichostatin A/0.0e+00/6/PC3	alprostadil/1.1e-05/6/HL60	trichostatin A/0.0e+00/6/MCF7	doxorubicin/7.0e-06/6/PC3	0175029-0000/1.0e-05/6/PC3	0175029-0000/1.0e-05/6/PC3	meclofenoxate/1.4e-05/6/HL60	trichostatin A/1.0e-06/6/PC3	BAS-012416453/3.8e-05/6/PC3	0175029-0000/1.0e-05/6/PC3	sulfaphenazole/1.3e-05/6/MCF7	H-7/1.0e-04/ 6/PC3	camptothecin/1.1e-05/6/MCF7	vorinostat/1.0e-05/6/HL60	H-7/1.0e-04/6/MCF7	cefalotin/1.0e-05/6/HL60	cefadroxil/1.1e-05/6/HL60	meclofenoxate/1.4e-05/6/HL60	0297417-0002B/1.0e-05/6/MCF7	0175029-0000/1.0e-05/6/MCF7	doxorubicin/7.0e-06/6/PC3	disopyramide/1.2e-05/6/MCF7	sulconazole/9.0e-06/6/HL60	digoxigenin/1.0e-05/6/HL60	procainamide/1.5e-05/6/PC3	trichostatin A/1.0e-06/6/PC3	trichostatin A/0.0e+00/6/MCF7	practolol/1.5e-05/6/PC3	medrysone/1.2e-05/6/HL60	eldeline/8.0e-06/6/PC3	harmine/1.6e-05/6/MCF7	eucatropine/1.2e-05/6/MCF7	lanatoside C/4.0e-06/6/HL60	naloxone/1.1e-05/6/PC3	H-7/1.0e-04/6/PC3	practolol/1.5e-05/6/PC3	PHA-00851261E/1.0e-05/6/PC3	fludrocortisone/1.0e-06/6/MCF7	doxorubicin/7.0e-06/6/MCF7	H-7/1.0e-04/6/PC3	prochlorperazine/7.0e-06/6/MCF7	flupentixol/8.0e-06/6/HL60
0175029-0000/1.0e-05/6/PC3	trichostatin A/0.0e+00/6/PC3	trichostatin A/0.0e+00/6/MCF7	menadione/2.3e-05/6/PC3	trichostatin A/1.0e-06/6/PC3	H-7/1.0e-04/6/MCF7	flunixin/8.0e-06/6/HL60	carmustine/1.0e-04/6/PC3	H-7/1.0e-04/6/MCF7	LY-294002/1.0e-05/6/PC3	trichostatin A/1.0e-06/6/MCF7	daunorubicin/1.0e-06/ 6/MCF7	(+)-chelidonine/1.1e-05/6/MCF7	trichostatin A/1.0e-06/6/HL60	LY-294002/1.0e-05/6/MCF7	metoprolol/6.0e-06/6/HL60	iopanoic acid/7.0e-06/6/HL60	levonorgestrel/1.3e-05/6/HL60	AH-23848/1.0e-06/6/MCF7	0175029-0000/1.0e-06/6/MCF7	pyrvinium/3.0e-06/6/MCF7	irinotecan/1.0e-04/6/MCF7	methylbenzethonium chloride/9.0e-06/6/PC3	meclofenoxate/1.4e-05/6/HL60	bromocriptine/5.0e-06/6/PC3	scriptaid/1.0e-05/6/PC3	corticosterone/1.2e-05/6/MCF7	naringin/7.0e-06/6/PC3	meclofenoxate/1.4e-05/6/HL60	pempidine/1.3e-05/6/PC3	(+)-chelidonine/1.1e-05/6/MCF7	ethisterone/1.3e-05/6/MCF7	sanguinarine/1.2e-05/6/HL60	meclozine/9.0e-06/6/PC3	H-7/1.0e-04/6/MCF7	dimethadione/3.1e-05/6/PC3	PHA-00851261E/1.0e-06/6/PC3	quercetin/1.0e-06/6/MCF7	sulfamethoxazole/1.6e-05/6/MCF7	captopril/1.7e-05/6/PC3	trichostatin A/0.0e+00/6/MCF7	fulvestrant/1.0e-06/6/MCF7
trichostatin A/1.0e-06/6/MCF7	0175029-0000/1.0e-05/6/PC3	corticosterone/1.2e-05/6/MCF7	0175029-0000/1.0e-05/6/MCF7	scriptaid/1.0e-05/6/PC3	H-7/1.0e-04/6/PC3	harmine/1.6e-05/6/MCF7	trichostatin A/1.0e-06/6/PC3	LY-294002/1.0e-05/6/MCF7	latamoxef/7.0e-06/6/HL60	meclofenoxate/1.4e-05/6/HL60	daunorubicin/1.0e-06/ 6/PC3	isoxsuprine/1.2e-05/6/HL60	trichostatin A/0.0e+00/6/MCF7	H-7/1.0e-04/6/PC3	medrysone/1.2e-05/6/HL60	Prestwick-1083/9.0e-06/6/HL60	flunixin/8.0e-06/6/HL60	orlistat/1.0e-05/6/MCF7	alexidine/7.0e-06/6/MCF7	0175029-0000/1.0e-05/6/MCF7	PF-00562151-00/1.0e-05/6/MCF7	lanatoside C/4.0e-06/6/PC3	levonorgestrel/1.3e-05/6/HL60	betaxolol/1.2e-05/6/PC3	scriptaid/1.0e-05/6/PC3	cyanocobalamin/3.0e-06/6/MCF7	metyrapone/1.8e-05/6/PC3	levonorgestrel/1.3e-05/6/HL60	metamizole sodium/1.2e-05/6/PC3	cinchocaine/1.2e-05/6/PC3	fenbendazole/1.3e-05/6/MCF7	digoxigenin/1.0e-05/6/HL60	phenoxybenzamine/1.2e-05/6/PC3	captopril/1.7e-05/6/PC3	alfuzosin/9.0e-06/6/PC3	0317956-0000/1.0e-06/6/PC3	cloperastine/1.1e-05/6/PC3	papaverine/1.1e-05/6/MCF7	camptothecin/1.1e-05/6/PC3	genistein/1.0e-05/6/MCF7	AH-23848/1.0e-06/6/MCF7
trichostatin A/0.0e+00/6/MCF7	alexidine/7.0e-06/6/PC3	trichostatin A/0.0e+00/6/MCF7	0175029-0000/1.0e-06/6/MCF7	trichostatin A/0.0e+00/6/PC3	H-7/1.0e-04/6/MCF7	piperlongumine/1.3e-05/6/MCF7	pioglitazone/1.0e-05/6/PC3	H-7/1.0e-04/6/PC3	medrysone/1.2e-05/6/HL60	ellipticine/1.6e-05/6/MCF7	daunorubicin/1.0e-06/ 6/MCF7	captopril/1.7e-05/6/HL60	nocodazole/1.3e-05/6/PC3	doxorubicin/7.0e-06/6/PC3	cefadroxil/1.1e-05/6/HL60	chlorambucil/1.3e-05/6/PC3	nocodazole/1.3e-05/6/PC3	STOCK1N-28457/2.0e-05/6/MCF7	0179445-0000/1.0e-05/6/MCF7	0175029-0000/1.0e-06/6/MCF7	STOCK1N-28457/2.0e-05/6/MCF7	strophanthidin/1.0e-05/6/HL60	ellipticine/1.6e-05/6/MCF7	doxorubicin/7.0e-06/6/PC3	trichostatin A/0.0e+00/6/PC3	metrizamide/5.0e-06/6/MCF7	dimethadione/3.1e-05/6/PC3	flunixin/8.0e-06/6/HL60	benfotiamine/9.0e-06/6/PC3	ticlopidine/1.3e-05/6/PC3	CP-690334-01/1.0e-05/6/MCF7	trichostatin A/0.0e+00/6/PC3	phthalylsulfathiazole/1.0e-05/6/PC3	galantamine/1.1e-05/6/MCF7	naloxone/1.1e-05/6/PC3	indapamide/1.1e-05/6/PC3	flumetasone/1.0e-05/6/PC3	harmine/1.6e-05/6/MCF7	guaifenesin/2.0e-05/6/PC3	lorglumide/8.0e-06/6/MCF7	scriptaid/1.0e-05/6/PC3
vorinostat/1.0e-05/6/MCF7	digitoxigenin/1.1e-05/6/HL60	doxorubicin/7.0e-06/6/MCF7	ouabain/5.0e-06/6/MCF7	H-7/1.0e-04/6/MCF7	H-7/1.0e-04/6/PC3	ellipticine/1.6e-05/6/MCF7	scriptaid/1.0e-05/6/PC3	H-7/1.0e-04/6/MCF7	quinpirole/1.6e-05/6/HL60	trichostatin A/0.0e+00/6/MCF7	irinotecan/1.0e-04/ 6/MCF7	ouabain/5.0e-06/6/HL60	trichostatin A/0.0e+00/6/PC3	bisacodyl/1.1e-05/6/PC3	digoxigenin/1.0e-05/6/HL60	meclofenoxate/1.4e-05/6/HL60	(+)-chelidonine/1.1e-05/6/MCF7	H-7/1.0e-04/6/MCF7	tanespimycin/1.0e-06/6/MCF7	alexidine/7.0e-06/6/MCF7	H-89/1.0e-06/6/PC3	metoprolol/6.0e-06/6/HL60	tanespimycin/1.0e-06/6/HL60	bepridil/1.0e-05/6/PC3	trichostatin A/1.0e-06/6/PC3	7-aminocephalosporanic acid/1.5e-05/6/MCF7	naloxone/1.1e-05/6/PC3	fenoprofen/7.0e-06/6/HL60	deferoxamine/6.0e-06/6/PC3	irinotecan/1.0e-04/6/MCF7	disopyramide/1.2e-05/6/MCF7	santonin/1.6e-05/6/PC3	thioguanosine/1.3e-05/6/MCF7	roxithromycin/5.0e-06/6/MCF7	butyl hydroxybenzoate/2.1e-05/6/PC3	phentolamine/1.3e-05/6/PC3	flunixin/8.0e-06/6/PC3	dexpropranolol/1.4e-05/6/HL60	doxorubicin/7.0e-06/6/PC3	methylergometrine/9.0e-06/6/PC3	AG-012559/1.0e-05/6/PC3
apigenin/1.5e-05/6/HL60	trichostatin A/0.0e+00/6/PC3	trichostatin A/0.0e+00/6/MCF7	digoxin/5.0e-06/6/MCF7	H-7/1.0e-04/6/PC3	daunorubicin/1.0e-06/6/MCF7	helveticoside/7.0e-06/6/MCF7	scriptaid/1.0e-05/6/PC3	H-7/1.0e-04/6/PC3	tanespimycin/1.0e-06/6/HL60	flupentixol/8.0e-06/6/HL60	irinotecan/1.0e-04/ 6/PC3	azacitidine/1.6e-05/6/PC3	trichostatin A/0.0e+00/6/MCF7	cephaeline/6.0e-06/6/PC3	flunixin/8.0e-06/6/HL60	levonorgestrel/1.3e-05/6/HL60	cefalexin/1.1e-05/6/HL60	monorden/0.0e+00/6/MCF7	daunorubicin/7.0e-06/6/MCF7	methotrexate/9.0e-06/6/MCF7	0297417-0002B/1.0e-05/6/MCF7	medrysone/1.2e-05/6/HL60	15-delta prostaglandin J2/1.0e-05/6/HL60	alfuzosin/9.0e-06/6/PC3	alvespimycin/0.0e+00/6/HL60	N-acetylmuramic acid/1.4e-05/6/MCF7	meclozine/9.0e-06/6/PC3	ellipticine/1.6e-05/6/MCF7	flecainide/8.0e-06/6/PC3	PF-00562151-00/1.0e-05/6/MCF7	PF-00562151-00/1.0e-05/6/MCF7	harmine/1.6e-05/6/MCF7	trichostatin A/0.0e+00/6/MCF7	atovaquone/1.1e-05/6/MCF7	latamoxef/7.0e-06/6/PC3	proglumide/1.2e-05/6/PC3	fenoprofen/7.0e-06/6/PC3	fulvestrant/1.0e-06/6/HL60	0175029-0000/1.0e-05/6/MCF7	moroxydine/1.9e-05/6/PC3	clobetasol/9.0e-06/6/MCF7
trichostatin A/1.0e-06/6/MCF7	tanespimycin/1.0e-06/6/MCF7	trichostatin A/0.0e+00/6/MCF7	0179445-0000/1.0e-05/6/MCF7	trichostatin A/1.0e-06/6/PC3	irinotecan/1.0e-04/6/MCF7	lanatoside C/4.0e-06/6/MCF7	pyrvinium/3.0e-06/6/PC3	CP-319743/1.0e-05/6/MCF7	trichostatin A/0.0e+00/6/HL60	trichostatin A/0.0e+00/6/MCF7	trifluridine/1.4e-05/ 6/HL60	cinchocaine/1.2e-05/6/PC3	trichostatin A/1.0e-06/6/MCF7	0175029-0000/1.0e-05/6/MCF7	pseudopelletierine/2.1e-05/6/MCF7	flunixin/8.0e-06/6/HL60	disopyramide/1.2e-05/6/MCF7	H-7/1.0e-04/6/MCF7	astemizole/9.0e-06/6/PC3	LY-294002/1.0e-05/6/MCF7	AH-23848/1.0e-06/6/MCF7	pyrvinium/3.0e-06/6/HL60	camptothecin/1.1e-05/6/MCF7	naloxone/1.1e-05/6/PC3	trichostatin A/1.0e-06/6/MCF7	8-azaguanine/2.6e-05/6/HL60	butyl hydroxybenzoate/2.1e-05/6/PC3	camptothecin/1.1e-05/6/MCF7	spiramycin/5.0e-06/6/PC3	daunorubicin/1.0e-06/6/PC3	fulvestrant/1.0e-06/6/MCF7	pseudopelletierine/2.1e-05/6/MCF7	carcinine/2.2e-05/6/MCF7	daunorubicin/7.0e-06/6/MCF7	thioguanosine/1.3e-05/6/MCF7	mexiletine/1.9e-05/6/PC3	tropicamide/1.4e-05/6/PC3	captopril/1.7e-05/6/PC3	daunorubicin/7.0e-06/6/MCF7	cisapride/9.0e-06/6/PC3	H-7/1.0e-04/6/MCF7
trichostatin A/0.0e+00/6/PC3	strophanthidin/1.0e-05/6/HL60	trichostatin A/1.0e-06/6/MCF7	atovaquone/1.1e-05/6/MCF7	H-7/1.0e-04/6/MCF7	sulpiride/1.2e-05/6/PC3	camptothecin/1.1e-05/6/MCF7	trichostatin A/0.0e+00/6/PC3	sulpiride/1.2e-05/6/PC3	luteolin/1.4e-05/6/HL60	trichostatin A/1.0e-06/6/MCF7	mesalazine/2.6e-05/ 6/HL60	disopyramide/1.2e-05/6/MCF7	trichostatin A/0.0e+00/6/MCF7	alexidine/7.0e-06/6/MCF7	(+)-chelidonine/1.1e-05/6/MCF7	sulfadimidine/1.3e-05/6/HL60	irinotecan/1.0e-04/6/MCF7	valproic acid/2.0e-04/6/HL60	tanespimycin/1.0e-06/6/PC3	LY-294002/1.0e-05/6/MCF7	orlistat/1.0e-05/6/MCF7	digoxigenin/1.0e-05/6/HL60	ouabain/5.0e-06/6/HL60	meclozine/9.0e-06/6/PC3	trichostatin A/0.0e+00/6/PC3	tiapride/1.1e-05/6/MCF7	latamoxef/7.0e-06/6/PC3	H-7/1.0e-04/6/MCF7	ethoxyquin/1.8e-05/6/PC3	dorzolamide/1.1e-05/6/HL60	clobetasol/9.0e-06/6/MCF7	bendroflumethiazide/9.0e-06/6/MCF7	seneciphylline/1.2e-05/6/MCF7	SR-95531/1.1e-05/6/MCF7	prochlorperazine/7.0e-06/6/MCF7	vincamine/1.1e-05/6/PC3	lomefloxacin/1.0e-05/6/PC3	propafenone/1.1e-05/6/MCF7	sertaconazole/8.0e-06/6/PC3	propofol/2.2e-05/6/PC3	dorzolamide/1.1e-05/6/HL60
trichostatin A/0.0e+00/6/PC3	apigenin/1.5e-05/6/HL60	fulvestrant/1.0e-06/6/MCF7	daunorubicin/7.0e-06/6/MCF7	H-7/1.0e-04/6/PC3	camptothecin/1.1e-05/6/PC3	chlorpromazine/1.0e-05/6/MCF7	trichostatin A/0.0e+00/6/PC3	apigenin/1.5e-05/6/PC3	meclofenoxate/1.4e-05/6/HL60	trichostatin A/1.0e-06/6/MCF7	PNU-0293363/1.0e-05/ 6/PC3	irinotecan/1.0e-04/6/MCF7	trichostatin A/1.0e-06/6/PC3	thioguanosine/1.3e-05/6/MCF7	cefalexin/1.1e-05/6/HL60	tinidazole/1.6e-05/6/HL60	0297417-0002B/1.0e-05/6/MCF7	5194442/2.0e-05/6/MCF7	tanespimycin/1.0e-06/6/MCF7	daunorubicin/7.0e-06/6/MCF7	STOCK1N-28457/2.0e-05/6/MCF7	meclofenoxate/1.4e-05/6/HL60	0175029-0000/1.0e-05/6/PC3	butyl hydroxybenzoate/2.1e-05/6/PC3	trichostatin A/0.0e+00/6/MCF7	tanespimycin/1.0e-06/6/PC3	phenoxybenzamine/1.2e-05/6/PC3	H-7/1.0e-04/6/PC3	dicoumarol/1.2e-05/6/PC3	acetylsalicylic acid/1.0e-04/6/HL60	valproic acid/2.0e-04/6/HL60	ethisterone/1.3e-05/6/MCF7	7-aminocephalosporanic acid/1.5e-05/6/MCF7	ketanserin/7.0e-06/6/PC3	trichostatin A/0.0e+00/6/MCF7	dantrolene/1.2e-05/6/PC3	hydralazine/2.0e-05/6/PC3	bufexamac/1.8e-05/6/MCF7	atropine oxide/1.2e-05/6/PC3	trichostatin A/0.0e+00/6/PC3	acetylsalicylic acid/1.0e-04/6/HL60
ellipticine/1.6e-05/6/MCF7	tanespimycin/1.0e-06/6/MCF7	trichostatin A/0.0e+00/6/MCF7	digitoxigenin/1.1e-05/6/MCF7	trichostatin A/1.0e-06/6/PC3	doxorubicin/7.0e-06/6/PC3	ouabain/5.0e-06/6/HL60	H-7/1.0e-04/6/MCF7	sulfadiazine/1.6e-05/6/PC3	levonorgestrel/1.3e-05/6/HL60	trichostatin A/1.0e-06/6/MCF7	apigenin/1.5e-05/ 6/PC3	trichostatin A/1.0e-06/6/MCF7	vorinostat/1.0e-05/6/HL60	ouabain/5.0e-06/6/MCF7	flupentixol/8.0e-06/6/HL60	tomatidine/1.0e-05/6/MCF7	AH-23848/1.0e-06/6/MCF7	PHA-00665752/1.0e-05/6/MCF7	alvespimycin/0.0e+00/6/MCF7	LY-294002/1.0e-05/6/MCF7	trichostatin A/1.0e-06/6/MCF7	levonorgestrel/1.3e-05/6/HL60	H-7/1.0e-04/6/MCF7	latamoxef/7.0e-06/6/PC3	trichostatin A/0.0e+00/6/PC3	primaquine/9.0e-06/6/MCF7	phthalylsulfathiazole/1.0e-05/6/PC3	dexpropranolol/1.4e-05/6/HL60	flunixin/8.0e-06/6/PC3	valproic acid/2.0e-04/6/HL60	sulpiride/1.2e-05/6/PC3	vincamine/1.1e-05/6/MCF7	metamizole sodium/1.2e-05/6/MCF7	sertaconazole/8.0e-06/6/PC3	spectinomycin/1.0e-05/6/MCF7	trichostatin A/0.0e+00/6/PC3	phenformin/1.7e-05/6/PC3	parthenolide/1.6e-05/6/PC3	zomepirac/1.3e-05/6/PC3	diltiazem/9.0e-06/6/PC3	valproic acid/2.0e-04/6/HL60
trichostatin A/0.0e+00/6/MCF7	trichostatin A/1.0e-06/6/MCF7	vorinostat/1.0e-05/6/MCF7	seneciphylline/1.2e-05/6/MCF7	trichostatin A/1.0e-06/6/PC3	tonzonium bromide/7.0e-06/6/PC3	cinchocaine/1.2e-05/6/PC3	trichostatin A/1.0e-06/6/PC3	camptothecin/1.1e-05/6/PC3	flunixin/8.0e-06/6/HL60	scriptaid/1.0e-05/6/PC3	camptothecin/1.1e-05/ 6/PC3	PF-00562151-00/1.0e-05/6/MCF7	rifabutin/5.0e-06/6/PC3	digoxin/5.0e-06/6/MCF7	ouabain/5.0e-06/6/HL60	harmine/1.6e-05/6/MCF7	orlistat/1.0e-05/6/MCF7	PHA-00767505E/1.0e-05/6/MCF7	tanespimycin/1.0e-06/6/MCF7	ellipticine/1.6e-05/6/PC3	PF-00562151-00/1.0e-05/6/MCF7	flunixin/8.0e-06/6/HL60	H-7/1.0e-04/6/MCF7	phenoxybenzamine/1.2e-05/6/PC3	trichostatin A/0.0e+00/6/MCF7	doxorubicin/7.0e-06/6/MCF7	thioguanosine/1.3e-05/6/MCF7	fulvestrant/1.0e-06/6/HL60	phenformin/1.7e-05/6/PC3	sulpiride/1.2e-05/6/PC3	levodopa/2.0e-05/6/PC3	camptothecin/1.1e-05/6/MCF7	luteolin/1.4e-05/6/PC3	zomepirac/1.3e-05/6/PC3	norcyclobenzaprine/1.5e-05/6/MCF7	PNU-0230031/1.0e-05/6/PC3	trichostatin A/0.0e+00/6/PC3	mefenamic acid/1.7e-05/6/PC3	clomipramine/1.1e-05/6/PC3	puromycin/7.0e-06/6/PC3	PHA-00665752/1.0e-05/6/MCF7
lanatoside C/4.0e-06/6/MCF7	digoxigenin/1.0e-05/6/HL60	lycorine/1.2e-05/6/HL60	primaquine/9.0e-06/6/MCF7	irinotecan/1.0e-04/6/PC3	0175029-0000/1.0e-05/6/MCF7	trichostatin A/0.0e+00/6/PC3	trichostatin A/1.0e-06/6/PC3	doxorubicin/7.0e-06/6/PC3	ellipticine/1.6e-05/6/MCF7	scriptaid/1.0e-05/6/MCF7	doxorubicin/7.0e-06/ 6/PC3	0297417-0002B/1.0e-05/6/MCF7	trichostatin A/0.0e+00/6/MCF7	mitoxantrone/8.0e-06/6/MCF7	arecoline/1.7e-05/6/HL60	pseudopelletierine/2.1e-05/6/MCF7	STOCK1N-28457/2.0e-05/6/MCF7	captopril/1.7e-05/6/PC3	fulvestrant/1.0e-06/6/MCF7	gossypol/8.0e-06/6/MCF7	SC-560/1.0e-05/6/MCF7	harmine/1.6e-05/6/MCF7	H-7/1.0e-04/6/PC3	trichostatin A/0.0e+00/6/MCF7	trichostatin A/0.0e+00/6/MCF7	melatonin/1.7e-05/6/MCF7	ketanserin/7.0e-06/6/MCF7	apigenin/1.5e-05/6/PC3	prilocaine/1.6e-05/6/PC3	apigenin/1.5e-05/6/PC3	captopril/1.7e-05/6/PC3	fenbendazole/1.3e-05/6/MCF7	methylergometrine/9.0e-06/6/PC3	aminophenazone/1.7e-05/6/PC3	carcinine/2.2e-05/6/MCF7	0179445-0000/1.0e-06/6/PC3	pempidine/1.3e-05/6/MCF7	clemizole/1.1e-05/6/MCF7	solasodine/1.0e-05/6/MCF7	monobenzone/2.0e-05/6/PC3	sulpiride/1.2e-05/6/PC3
camptothecin/1.1e-05/6/MCF7	trichostatin A/0.0e+00/6/PC3	proscillaridin/8.0e-06/6/HL60	digoxigenin/1.0e-05/6/MCF7	trichostatin A/0.0e+00/6/PC3	0175029-0000/1.0e-06/6/MCF7	ticlopidine/1.3e-05/6/PC3	H-7/1.0e-04/6/PC3	tonzonium bromide/7.0e-06/6/PC3	tanespimycin/1.0e-06/6/HL60	trichostatin A/1.0e-06/6/MCF7	pyrvinium/3.0e-06/ 6/MCF7	AH-23848/1.0e-06/6/MCF7	trichostatin A/0.0e+00/6/MCF7	anisomycin/1.5e-05/6/MCF7	disopyramide/1.2e-05/6/MCF7	camptothecin/1.1e-05/6/MCF7	fulvestrant/1.0e-06/6/PC3	camptothecin/1.1e-05/6/PC3	tanespimycin/1.0e-06/6/MCF7	doxorubicin/7.0e-06/6/MCF7	carmustine/1.0e-04/6/MCF7	camptothecin/1.1e-05/6/MCF7	fulvestrant/1.0e-06/6/MCF7	carcinine/2.2e-05/6/MCF7	galantamine/1.1e-05/6/MCF7	neostigmine bromide/1.3e-05/6/MCF7	trichostatin A/0.0e+00/6/MCF7	captopril/1.7e-05/6/PC3	metoclopramide/1.2e-05/6/HL60	captopril/1.7e-05/6/PC3	ethotoin/2.0e-05/6/PC3	(+)-chelidonine/1.1e-05/6/MCF7	trichostatin A/0.0e+00/6/PC3	ampyrone/2.0e-05/6/PC3	salsolinol/1.5e-05/6/MCF7	diphenylpyraline/1.3e-05/6/PC3	meprylcaine/1.5e-05/6/MCF7	probenecid/1.4e-05/6/MCF7	sulfamerazine/1.5e-05/6/MCF7	hesperidin/7.0e-06/6/PC3	parthenolide/1.6e-05/6/PC3
trichostatin A/0.0e+00/6/MCF7	flunixin/8.0e-06/6/HL60	0175029-0000/1.0e-05/6/PC3	thioguanosine/1.3e-05/6/PC3	apigenin/1.5e-05/6/PC3	0179445-0000/1.0e-05/6/MCF7	harmine/1.6e-05/6/MCF7	trichostatin A/1.0e-06/6/MCF7	0175029-0000/1.0e-05/6/MCF7	geldanamycin/1.0e-06/6/HL60	trichostatin A/0.0e+00/6/MCF7	resveratrol/1.8e-05/ 6/MCF7	orlistat/1.0e-05/6/MCF7	trichostatin A/0.0e+00/6/MCF7	daunorubicin/7.0e-06/6/MCF7	irinotecan/1.0e-04/6/MCF7	(+)-chelidonine/1.1e-05/6/MCF7	scriptaid/1.0e-05/6/PC3	0175029-0000/1.0e-05/6/MCF7	tanespimycin/1.0e-06/6/MCF7	sirolimus/0.0e+00/6/MCF7	SB-203580/1.0e-06/6/MCF7	cefalexin/1.1e-05/6/HL60	(-)-isoprenaline/1.6e-05/6/HL60	SR-95531/1.1e-05/6/MCF7	vorinostat/1.0e-05/6/MCF7	carbimazole/2.1e-05/6/MCF7	omeprazole/1.2e-05/6/MCF7	camptothecin/1.1e-05/6/PC3	imidurea/1.0e-05/6/MCF7	menadione/2.3e-05/6/PC3	meclozine/9.0e-06/6/PC3	CP-690334-01/1.0e-05/6/MCF7	diltiazem/9.0e-06/6/PC3	phthalylsulfathiazole/1.0e-05/6/MCF7	SR-95531/1.1e-05/6/MCF7	trichostatin A/0.0e+00/6/PC3	fenoprofen/7.0e-06/6/MCF7	galantamine/1.1e-05/6/MCF7	Prestwick-665/1.2e-05/6/MCF7	amikacin/7.0e-06/6/PC3	trichostatin A/0.0e+00/6/MCF7
trichostatin A/1.0e-06/6/MCF7	piperlongumine/1.3e-05/6/MCF7	trichostatin A/1.0e-06/6/MCF7	harmine/1.6e-05/6/PC3	trichostatin A/0.0e+00/6/PC3	benperidol/1.0e-05/6/MCF7	irinotecan/1.0e-04/6/MCF7	trichostatin A/1.0e-06/6/PC3	0179445-0000/1.0e-05/6/MCF7	LY-294002/1.0e-05/6/HL60	trichostatin A/1.0e-06/6/MCF7	0175029-0000/1.0e-05/ 6/MCF7	STOCK1N-28457/2.0e-05/6/MCF7	trichostatin A/0.0e+00/6/MCF7	digitoxigenin/1.1e-05/6/MCF7	trichostatin A/1.0e-06/6/MCF7	pentoxyverine/8.0e-06/6/HL60	AG-012559/1.0e-05/6/PC3	thioguanosine/1.3e-05/6/MCF7	geldanamycin/1.0e-06/6/MCF7	LY-294002/1.0e-05/6/MCF7	trichostatin A/1.0e-06/6/MCF7	ouabain/5.0e-06/6/HL60	tanespimycin/1.0e-06/6/HL60	trichostatin A/0.0e+00/6/MCF7	trichostatin A/0.0e+00/6/MCF7	ergocalciferol/1.0e-05/6/MCF7	carcinine/2.2e-05/6/MCF7	mefenamic acid/1.7e-05/6/PC3	mecamylamine/2.0e-05/6/MCF7	trichostatin A/0.0e+00/6/MCF7	butyl hydroxybenzoate/2.1e-05/6/PC3	trichostatin A/0.0e+00/6/PC3	puromycin/7.0e-06/6/PC3	solasodine/1.0e-05/6/MCF7	primaquine/9.0e-06/6/MCF7	propantheline bromide/9.0e-06/6/MCF7	tamoxifen/7.0e-06/6/HL60	salsolidin/1.6e-05/6/MCF7	ethotoin/2.0e-05/6/MCF7	glycocholic acid/9.0e-06/6/PC3	omeprazole/1.2e-05/6/MCF7
trichostatin A/0.0e+00/6/PC3	ellipticine/1.6e-05/6/MCF7	fulvestrant/1.0e-06/6/MCF7	lanatoside C/4.0e-06/6/MCF7	camptothecin/1.1e-05/6/PC3	atovaquone/1.1e-05/6/MCF7	trichostatin A/1.0e-06/6/PC3	trichostatin A/1.0e-06/6/PC3	benperidol/1.0e-05/6/MCF7	trichostatin A/1.0e-06/6/MCF7	H-7/1.0e-04/6/MCF7	methotrexate/9.0e-06/ 6/MCF7	scriptaid/1.0e-05/6/PC3	trichostatin A/0.0e+00/6/MCF7	emetine/7.0e-06/6/MCF7	PF-00562151-00/1.0e-05/6/MCF7	cefalexin/1.1e-05/6/HL60	H-89/1.0e-06/6/PC3	trichostatin A/0.0e+00/6/MCF7	alsterpaullone/1.0e-05/6/PC3	ellipticine/1.6e-05/6/MCF7	fulvestrant/1.0e-06/6/PC3	arecoline/1.7e-05/6/HL60	alvespimycin/0.0e+00/6/HL60	trichostatin A/0.0e+00/6/MCF7	trichostatin A/0.0e+00/6/PC3	cisapride/9.0e-06/6/MCF7	SR-95531/1.1e-05/6/MCF7	daunorubicin/7.0e-06/6/MCF7	spiramycin/5.0e-06/6/MCF7	spectinomycin/1.0e-05/6/MCF7	latamoxef/7.0e-06/6/PC3	trichostatin A/0.0e+00/6/MCF7	dexibuprofen/1.9e-05/6/PC3	Prestwick-665/1.2e-05/6/MCF7	doxazosin/7.0e-06/6/PC3	prilocaine/1.6e-05/6/MCF7	etifenin/1.2e-05/6/PC3	dexibuprofen/1.9e-05/6/MCF7	doxorubicin/7.0e-06/6/MCF7	promethazine/1.2e-05/6/PC3	carcinine/2.2e-05/6/MCF7
trichostatin A/0.0e+00/6/MCF7	trichostatin A/0.0e+00/6/MCF7	trichostatin A/0.0e+00/6/MCF7	doxorubicin/7.0e-06/6/MCF7	doxorubicin/7.0e-06/6/PC3	seneciphylline/1.2e-05/6/MCF7	BAS-012416453/3.8e-05/6/PC3	daunorubicin/1.0e-06/6/PC3	atovaquone/1.1e-05/6/MCF7	azacitidine/1.6e-05/6/PC3	trichostatin A/1.0e-06/6/MCF7	ciclopirox/1.5e-05/ 6/MCF7	clobetasol/9.0e-06/6/MCF7	trichostatin A/0.0e+00/6/MCF7	digoxigenin/1.0e-05/6/MCF7	STOCK1N-28457/2.0e-05/6/MCF7	azacitidine/1.6e-05/6/PC3	clobetasol/9.0e-06/6/MCF7	digoxin/5.0e-06/6/MCF7	GW-8510/1.0e-05/6/MCF7	sirolimus/0.0e+00/6/MCF7	scriptaid/1.0e-05/6/PC3	anisomycin/1.5e-05/6/HL60	monorden/0.0e+00/6/HL60	methylergometrine/9.0e-06/6/PC3	trichostatin A/0.0e+00/6/PC3	cefotiam/7.0e-06/6/MCF7	primaquine/9.0e-06/6/MCF7	ellipticine/1.6e-05/6/PC3	nafcillin/9.0e-06/6/MCF7	nilutamide/1.3e-05/6/MCF7	phthalylsulfathiazole/1.0e-05/6/PC3	disopyramide/1.2e-05/6/MCF7	monobenzone/2.0e-05/6/PC3	meglumine/2.0e-05/6/PC3	thioguanosine/1.3e-05/6/PC3	disopyramide/1.2e-05/6/MCF7	adiphenine/1.1e-05/6/MCF7	ampyrone/2.0e-05/6/PC3	betonicine/2.5e-05/6/MCF7	ambroxol/1.0e-05/6/PC3	phthalylsulfathiazole/1.0e-05/6/MCF7
trichostatin A/1.0e-06/6/MCF7	helveticoside/7.0e-06/6/MCF7	vorinostat/1.0e-05/6/MCF7	bisacodyl/1.1e-05/6/MCF7	trichostatin A/0.0e+00/6/PC3	digoxigenin/1.0e-05/6/MCF7	trichostatin A/1.0e-06/6/PC3	irinotecan/1.0e-04/6/PC3	nilutamide/1.3e-05/6/MCF7	thioridazine/1.0e-05/6/PC3	H-7/1.0e-04/6/PC3	etoposide/7.0e-06/ 6/MCF7	H-7/1.0e-04/6/PC3	galantamine/1.1e-05/6/MCF7	helveticoside/7.0e-06/6/MCF7	AH-23848/1.0e-06/6/MCF7	trichostatin A/0.0e+00/6/MCF7	AG-013608/1.0e-05/6/MCF7	mitoxantrone/8.0e-06/6/MCF7	GW-8510/1.0e-05/6/PC3	LY-294002/1.0e-05/6/MCF7	STOCK1N-35215/1.0e-05/6/PC3	azacitidine/1.6e-05/6/PC3	tanespimycin/1.0e-06/6/HL60	trichostatin A/1.0e-06/6/MCF7	trichostatin A/0.0e+00/6/MCF7	kawain/1.7e-05/6/MCF7	thioguanosine/1.3e-05/6/PC3	phthalylsulfathiazole/1.0e-05/6/MCF7	etidronic acid/1.6e-05/6/MCF7	carcinine/2.2e-05/6/MCF7	hydrastinine/1.6e-05/6/PC3	halcinonide/9.0e-06/6/PC3	hesperidin/7.0e-06/6/PC3	norfloxacin/1.3e-05/6/PC3	tanespimycin/1.0e-06/6/MCF7	SC-560/1.0e-05/6/MCF7	selegiline/1.8e-05/6/HL60	clindamycin/9.0e-06/6/PC3	hydrocortisone/1.1e-05/6/PC3	paclitaxel/5.0e-06/6/PC3	tanespimycin/1.0e-06/6/MCF7
trichostatin A/0.0e+00/6/MCF7	lanatoside C/4.0e-06/6/MCF7	valproic acid/1.0e-02/6/MCF7	ellipticine/1.6e-05/6/MCF7	trichostatin A/0.0e+00/6/PC3	solasodine/1.0e-05/6/MCF7	scriptaid/1.0e-05/6/PC3	semustine/1.0e-04/6/PC3	daunorubicin/7.0e-06/6/MCF7	trichostatin A/0.0e+00/6/MCF7	trichostatin A/1.0e-06/6/MCF7	monobenzone/2.0e-05/ 6/MCF7	H-7/1.0e-04/6/MCF7	trichostatin A/0.0e+00/6/MCF7	lanatoside C/4.0e-06/6/MCF7	orlistat/1.0e-05/6/MCF7	disopyramide/1.2e-05/6/MCF7	monorden/0.0e+00/6/MCF7	nilutamide/1.3e-05/6/MCF7	alsterpaullone/1.0e-05/6/MCF7	alsterpaullone/1.0e-05/6/PC3	AG-012559/1.0e-05/6/PC3	PF-00562151-00/1.0e-05/6/MCF7	tonzonium bromide/7.0e-06/6/PC3	LY-294002/1.0e-05/6/MCF7	trichostatin A/0.0e+00/6/MCF7	sulfamethoxazole/1.6e-05/6/PC3	thioridazine/1.0e-05/6/PC3	doxorubicin/7.0e-06/6/MCF7	cefsulodin/7.0e-06/6/MCF7	metamizole sodium/1.2e-05/6/MCF7	sulfamethoxypyridazine/1.4e-05/6/MCF7	erastin/2.0e-05/6/PC3	amikacin/7.0e-06/6/PC3	lymecycline/7.0e-06/6/PC3	trichostatin A/0.0e+00/6/PC3	fulvestrant/1.0e-06/6/PC3	6-azathymine/3.1e-05/6/HL60	diphenhydramine/1.4e-05/6/MCF7	meglumine/2.0e-05/6/PC3	nitrofural/2.0e-05/6/PC3	trichostatin A/0.0e+00/6/PC3
trichostatin A/1.0e-06/6/PC3	camptothecin/1.1e-05/6/MCF7	trichostatin A/0.0e+00/6/MCF7	GW-8510/1.0e-05/6/MCF7	0175029-0000/1.0e-06/6/MCF7	lanatoside C/4.0e-06/6/MCF7	H-7/1.0e-04/6/MCF7	trichostatin A/1.0e-06/6/PC3	solasodine/1.0e-05/6/MCF7	0175029-0000/1.0e-05/6/PC3	trichostatin A/1.0e-06/6/PC3	methotrexate/9.0e-06/ 6/MCF7	trichostatin A/1.0e-06/6/PC3	trichostatin A/0.0e+00/6/MCF7	cicloheximide/1.4e-05/6/MCF7	STOCK1N-28457/2.0e-05/6/MCF7	irinotecan/1.0e-04/6/MCF7	H-7/1.0e-04/6/MCF7	daunorubicin/7.0e-06/6/MCF7	alsterpaullone/1.0e-05/6/PC3	GW-8510/1.0e-05/6/MCF7	H-89/1.0e-06/6/PC3	STOCK1N-28457/2.0e-05/6/MCF7	LY-294002/1.0e-05/6/HL60	trichostatin A/0.0e+00/6/PC3	vorinostat/1.0e-05/6/MCF7	trichostatin A/0.0e+00/6/PC3	isosorbide/1.7e-05/6/MCF7	ritodrine/1.2e-05/6/MCF7	procyclidine/1.2e-05/6/MCF7	sulfamerazine/1.5e-05/6/MCF7	ketanserin/7.0e-06/6/MCF7	clobetasol/9.0e-06/6/MCF7	glycocholic acid/9.0e-06/6/PC3	neostigmine bromide/1.3e-05/6/PC3	diltiazem/9.0e-06/6/PC3	scriptaid/1.0e-05/6/PC3	phenacetin/2.2e-05/6/HL60	sulfametoxydiazine/1.4e-05/6/MCF7	naftidrofuryl/8.0e-06/6/PC3	neostigmine bromide/1.3e-05/6/PC3	diltiazem/9.0e-06/6/PC3
0175029-0000/1.0e-05/6/PC3	ouabain/5.0e-06/6/HL60	apigenin/1.5e-05/6/HL60	GW-8510/1.0e-05/6/PC3	trichostatin A/0.0e+00/6/MCF7	bisacodyl/1.1e-05/6/MCF7	trichostatin A/1.0e-06/6/PC3	5155877/1.0e-05/6/PC3	doxorubicin/7.0e-06/6/MCF7	scriptaid/1.0e-05/6/PC3	acetylsalicylic acid/1.0e-04/6/HL60	daunorubicin/7.0e-06/ 6/MCF7	16-phenyltetranorprostaglandin E2/1.0e-05/6/PC3	trichostatin A/0.0e+00/6/MCF7	ellipticine/1.6e-05/6/MCF7	fulvestrant/1.0e-06/6/PC3	PF-00562151-00/1.0e-05/6/MCF7	trichostatin A/1.0e-06/6/PC3	carcinine/2.2e-05/6/MCF7	GW-8510/1.0e-05/6/MCF7	GW-8510/1.0e-05/6/PC3	PF-00539745-00/1.0e-05/6/PC3	pyrvinium/3.0e-06/6/PC3	15-delta prostaglandin J2/1.0e-05/6/HL60	diltiazem/9.0e-06/6/PC3	trichostatin A/1.0e-06/6/MCF7	0175029-0000/1.0e-05/6/PC3	trichostatin A/0.0e+00/6/PC3	5707885/5.0e-05/6/MCF7	azacitidine/1.6e-05/6/MCF7	neostigmine bromide/1.3e-05/6/PC3	prochlorperazine/7.0e-06/6/MCF7	trichostatin A/1.0e-06/6/MCF7	nitrofural/2.0e-05/6/PC3	hesperetin/1.3e-05/6/PC3	amikacin/7.0e-06/6/PC3	AG-012559/1.0e-05/6/PC3	etifenin/1.2e-05/6/HL60	norfloxacin/1.3e-05/6/PC3	chlorprothixene/1.1e-05/6/PC3	hesperetin/1.3e-05/6/PC3	puromycin/7.0e-06/6/PC3
trichostatin A/1.0e-06/6/MCF7	anisomycin/1.5e-05/6/HL60	trichostatin A/1.0e-06/6/MCF7	proscillaridin/8.0e-06/6/MCF7	trichostatin A/0.0e+00/6/MCF7	fulvestrant/1.0e-06/6/MCF7	sulpiride/1.2e-05/6/PC3	trichostatin A/0.0e+00/6/PC3	luteolin/1.4e-05/6/PC3	trichostatin A/0.0e+00/6/MCF7	trichostatin A/1.0e-06/6/MCF7	phenoxybenzamine/1.2e-05/ 6/MCF7	daunorubicin/1.0e-06/6/PC3	trichostatin A/0.0e+00/6/PC3	LY-294002/1.0e-05/6/MCF7	scriptaid/1.0e-05/6/PC3	0297417-0002B/1.0e-05/6/MCF7	16-phenyltetranorprostaglandin E2/1.0e-05/6/PC3	salsolinol/1.5e-05/6/MCF7	MG-262/0.0e+00/6/MCF7	alsterpaullone/1.0e-05/6/MCF7	trichostatin A/1.0e-06/6/PC3	remoxipride/1.0e-05/6/PC3	daunorubicin/7.0e-06/6/MCF7	puromycin/7.0e-06/6/PC3	trichostatin A/1.0e-06/6/PC3	heliotrine/1.3e-05/6/PC3	diltiazem/9.0e-06/6/PC3	AG-013608/1.0e-05/6/MCF7	meprylcaine/1.5e-05/6/MCF7	hesperetin/1.3e-05/6/PC3	trichostatin A/0.0e+00/6/MCF7	trichostatin A/1.0e-06/6/PC3	hesperetin/1.3e-05/6/PC3	sulfapyridine/1.6e-05/6/MCF7	neostigmine bromide/1.3e-05/6/PC3	H-89/1.0e-06/6/PC3	progesterone/1.3e-05/6/MCF7	neostigmine bromide/1.3e-05/6/PC3	tacrine/1.6e-05/6/PC3	pipemidic acid/1.3e-05/6/PC3	monobenzone/2.0e-05/6/PC3
trichostatin A/1.0e-06/6/PC3	trichostatin A/0.0e+00/6/PC3	fulvestrant/0.0e+00/6/MCF7	strophanthidin/1.0e-05/6/MCF7	trichostatin A/0.0e+00/6/PC3	alsterpaullone/1.0e-05/6/PC3	apigenin/1.5e-05/6/PC3	apigenin/1.5e-05/6/PC3	naftidrofuryl/8.0e-06/6/PC3	sirolimus/0.0e+00/6/PC3	captopril/1.7e-05/6/PC3	doxorubicin/7.0e-06/ 6/MCF7	CP-863187/1.0e-05/6/PC3	trichostatin A/0.0e+00/6/PC3	mitoxantrone/8.0e-06/6/PC3	AG-012559/1.0e-05/6/PC3	8-azaguanine/2.6e-05/6/MCF7	BCB000039/1.0e-05/6/PC3	SR-95531/1.1e-05/6/MCF7	GW-8510/1.0e-05/6/PC3	alsterpaullone/1.0e-05/6/PC3	trichostatin A/1.0e-06/6/PC3	alexidine/7.0e-06/6/PC3	lanatoside C/4.0e-06/6/MCF7	dexibuprofen/1.9e-05/6/PC3	trichostatin A/0.0e+00/6/PC3	ketoprofen/1.6e-05/6/PC3	puromycin/7.0e-06/6/PC3	ellipticine/1.6e-05/6/MCF7	dorzolamide/1.1e-05/6/MCF7	pioglitazone/1.0e-05/6/MCF7	ethaverine/9.0e-06/6/MCF7	acetylsalicylic acid/1.0e-04/6/HL60	ceforanide/8.0e-06/6/PC3	GW-8510/1.0e-05/6/PC3	hesperetin/1.3e-05/6/PC3	trichostatin A/1.0e-06/6/PC3	doxorubicin/7.0e-06/6/MCF7	napelline/1.1e-05/6/MCF7	nicotinic acid/3.2e-05/6/PC3	mitoxantrone/8.0e-06/6/PC3	hesperidin/7.0e-06/6/PC3
trichostatin A/1.0e-06/6/MCF7	thioridazine/1.0e-05/6/PC3	ellipticine/1.6e-05/6/MCF7	alsterpaullone/1.0e-05/6/MCF7	harmine/1.6e-05/6/PC3	GW-8510/1.0e-05/6/MCF7	trichostatin A/0.0e+00/6/PC3	trichostatin A/0.0e+00/6/PC3	GW-8510/1.0e-05/6/MCF7	H-7/1.0e-04/6/MCF7	camptothecin/1.1e-05/6/PC3	hycanthone/1.1e-05/ 6/MCF7	CP-944629/1.0e-05/6/PC3	trichostatin A/0.0e+00/6/MCF7	alsterpaullone/1.0e-05/6/PC3	H-89/1.0e-06/6/PC3	clobetasol/9.0e-06/6/MCF7	daunorubicin/1.0e-06/6/PC3	thioguanosine/1.3e-05/6/PC3		GW-8510/1.0e-05/6/MCF7	dorzolamide/1.1e-05/6/HL60	terfenadine/8.0e-06/6/MCF7	ellipticine/1.6e-05/6/MCF7	monobenzone/2.0e-05/6/PC3	trichostatin A/0.0e+00/6/PC3	harmine/1.6e-05/6/MCF7	dexibuprofen/1.9e-05/6/PC3	neostigmine bromide/1.3e-05/6/PC3	meclofenoxate/1.4e-05/6/MCF7	0198306-0000/1.0e-05/6/PC3	metergoline/1.0e-05/6/MCF7	valproic acid/2.0e-04/6/HL60	lynestrenol/1.4e-05/6/PC3			sulpiride/1.2e-05/6/PC3	velnacrine/1.2e-05/6/MCF7	oxedrine/2.4e-05/6/MCF7	GW-8510/1.0e-05/6/MCF7	chlortetracycline/8.0e-06/6/PC3	glycocholic acid/9.0e-06/6/PC3
scriptaid/1.0e-05/6/PC3	trichostatin A/0.0e+00/6/MCF7	trichostatin A/1.0e-06/6/HL60	alsterpaullone/1.0e-05/6/PC3	trichostatin A/0.0e+00/6/PC3	GW-8510/1.0e-05/6/PC3	camptothecin/1.1e-05/6/PC3	camptothecin/1.1e-05/6/PC3	GW-8510/1.0e-05/6/PC3	H-7/1.0e-04/6/PC3	trichostatin A/0.0e+00/6/MCF7	ellipticine/1.6e-05/ 6/MCF7	valproic acid/2.0e-04/6/HL60	trichostatin A/0.0e+00/6/MCF7	GW-8510/1.0e-05/6/MCF7	clobetasol/9.0e-06/6/MCF7	H-7/1.0e-04/6/PC3	CP-863187/1.0e-05/6/PC3	sirolimus/0.0e+00/6/MCF7		GW-8510/1.0e-05/6/PC3	valproic acid/2.0e-04/6/HL60	monorden/0.0e+00/6/MCF7	fulvestrant/1.0e-06/6/MCF7	hesperidin/7.0e-06/6/PC3	trichostatin A/1.0e-06/6/PC3	piperlongumine/1.3e-05/6/MCF7	monobenzone/2.0e-05/6/PC3	alsterpaullone/1.0e-05/6/MCF7	isoxicam/1.2e-05/6/MCF7	lomustine/1.0e-04/6/PC3	nilutamide/1.3e-05/6/MCF7	trichostatin A/0.0e+00/6/PC3	0198306-0000/1.0e-05/6/PC3			capsaicin/1.3e-05/6/PC3	sirolimus/0.0e+00/6/MCF7	trichostatin A/1.0e-06/6/PC3	GW-8510/1.0e-05/6/PC3	nocodazole/1.3e-05/6/MCF7	ambroxol/1.0e-05/6/PC3
scriptaid/1.0e-05/6/MCF7	trichostatin A/1.0e-06/6/PC3	trichostatin A/0.0e+00/6/MCF7	GW-8510/1.0e-05/6/MCF7	ellipticine/1.6e-05/6/PC3	strophanthidin/1.0e-05/6/MCF7	tonzonium bromide/7.0e-06/6/PC3	withaferin A/1.0e-06/6/PC3	alsterpaullone/1.0e-05/6/MCF7	LY-294002/1.0e-05/6/PC3	trichostatin A/0.0e+00/6/MCF7	puromycin/7.0e-06/ 6/PC3	PHA-00665752/1.0e-05/6/MCF7	trichostatin A/0.0e+00/6/MCF7	GW-8510/1.0e-05/6/PC3	trichostatin A/1.0e-06/6/PC3	trichostatin A/1.0e-06/6/PC3	dorzolamide/1.1e-05/6/HL60	chrysin/1.6e-05/6/MCF7			5194442/2.0e-05/6/PC3	tanespimycin/1.0e-06/6/PC3	GW-8510/1.0e-05/6/PC3	amikacin/7.0e-06/6/PC3		ellipticine/1.6e-05/6/MCF7	amikacin/7.0e-06/6/PC3	F0447-0125/1.0e-05/6/MCF7	mefenamic acid/1.7e-05/6/MCF7		ornidazole/1.8e-05/6/MCF7	sulpiride/1.2e-05/6/PC3	GW-8510/1.0e-05/6/MCF7			naloxone/1.1e-05/6/PC3	fisetin/5.0e-05/6/PC3	MS-275/1.0e-05/6/PC3	alsterpaullone/1.0e-05/6/MCF7	C-75/1.0e-05/6/MCF7	nitrofural/2.0e-05/6/PC3
trichostatin A/1.0e-06/6/MCF7	0175029-0000/1.0e-05/6/PC3	trichostatin A/0.0e+00/6/MCF7	GW-8510/1.0e-05/6/PC3	trichostatin A/0.0e+00/6/PC3	alsterpaullone/1.0e-05/6/MCF7	menadione/2.3e-05/6/PC3	tonzonium bromide/7.0e-06/6/PC3	alsterpaullone/1.0e-05/6/PC3	H-7/1.0e-04/6/MCF7	trichostatin A/0.0e+00/6/MCF7	monobenzone/2.0e-05/ 6/PC3	trichostatin A/1.0e-06/6/MCF7	trichostatin A/0.0e+00/6/MCF7	thapsigargin/0.0e+00/6/PC3	BCB000039/1.0e-05/6/PC3	CP-944629/1.0e-05/6/PC3	acetylsalicylic acid/1.0e-04/6/HL60	lanatoside C/4.0e-06/6/MCF7			alprostadil/1.0e-05/6/PC3	valproic acid/2.0e-04/6/HL60	strophanthidin/1.0e-05/6/MCF7	glycocholic acid/9.0e-06/6/PC3		disulfiram/1.3e-05/6/PC3	ambroxol/1.0e-05/6/PC3		naproxen/1.7e-05/6/MCF7		carcinine/2.2e-05/6/MCF7	apigenin/1.5e-05/6/PC3	GW-8510/1.0e-05/6/PC3			hydrastinine/1.6e-05/6/PC3	metformin/0.0e+00/6/MCF7		GW-8510/1.0e-05/6/MCF7		benserazide/1.4e-05/6/PC3
scriptaid/1.0e-05/6/PC3	0297417-0002B/1.0e-05/6/PC3	rifabutin/5.0e-06/6/MCF7		chrysin/1.6e-05/6/MCF7	alsterpaullone/1.0e-05/6/PC3	0175029-0000/1.0e-06/6/MCF7	parthenolide/1.6e-05/6/PC3	GW-8510/1.0e-05/6/MCF7	H-7/1.0e-04/6/PC3	trichostatin A/0.0e+00/6/MCF7	alsterpaullone/1.0e-05/ 6/PC3	sulpiride/1.2e-05/6/PC3	trichostatin A/0.0e+00/6/MCF7	strophanthidin/1.0e-05/6/MCF7	CP-863187/1.0e-05/6/PC3	dorzolamide/1.1e-05/6/HL60	valproic acid/2.0e-04/6/HL60	doxorubicin/7.0e-06/6/MCF7			5194442/2.0e-05/6/MCF7	PHA-00665752/1.0e-05/6/MCF7	alsterpaullone/1.0e-05/6/MCF7	paclitaxel/5.0e-06/6/PC3		fenbendazole/1.3e-05/6/MCF7	paclitaxel/5.0e-06/6/PC3		adiphenine/1.1e-05/6/MCF7		seneciphylline/1.2e-05/6/MCF7	captopril/1.7e-05/6/PC3				hexestrol/1.5e-05/6/PC3	tolbutamide/1.0e-04/6/MCF7		GW-8510/1.0e-05/6/PC3		primidone/1.8e-05/6/PC3
trichostatin A/0.0e+00/6/PC3	scriptaid/1.0e-05/6/PC3	trichostatin A/0.0e+00/6/MCF7		trichostatin A/0.0e+00/6/PC3	GW-8510/1.0e-05/6/MCF7	ouabain/5.0e-06/6/MCF7	trichostatin A/0.0e+00/6/PC3	GW-8510/1.0e-05/6/PC3	LY-294002/1.0e-05/6/PC3	trichostatin A/0.0e+00/6/MCF7	GW-8510/1.0e-05/ 6/MCF7	captopril/1.7e-05/6/PC3	trichostatin A/1.0e-06/6/MCF7	alsterpaullone/1.0e-05/6/MCF7	BCB000038/1.0e-05/6/PC3	acetylsalicylic acid/1.0e-04/6/HL60	PHA-00665752/1.0e-05/6/MCF7	ellipticine/1.6e-05/6/MCF7			6-bromoindirubin-3'-oxime/1.0e-06/6/PC3	sulpiride/1.2e-05/6/PC3	GW-8510/1.0e-05/6/PC3	nitrofural/2.0e-05/6/PC3		securinine/1.8e-05/6/MCF7	nitrofural/2.0e-05/6/PC3		carcinine/2.2e-05/6/MCF7		primaquine/9.0e-06/6/MCF7	lidocaine/1.5e-05/6/PC3				AG-013608/1.0e-05/6/PC3	chlorpropamide/1.0e-04/6/MCF7				0316684-0000/1.0e-05/6/MCF7
trichostatin A/0.0e+00/6/MCF7	trichostatin A/0.0e+00/6/MCF7	trichostatin A/1.0e-06/6/MCF7		trichostatin A/0.0e+00/6/PC3	GW-8510/1.0e-05/6/PC3	digoxin/5.0e-06/6/MCF7	phenoxybenzamine/1.2e-05/6/PC3		fulvestrant/1.0e-06/6/MCF7	primaquine/9.0e-06/6/MCF7	GW-8510/1.0e-05/ 6/PC3	doxorubicin/7.0e-06/6/PC3	trichostatin A/1.0e-06/6/PC3	alsterpaullone/1.0e-05/6/PC3	CP-944629/1.0e-05/6/PC3	valproic acid/2.0e-04/6/HL60	sulpiride/1.2e-05/6/PC3	neostigmine bromide/1.3e-05/6/PC3			16,16-dimethylprostaglandin E2/1.0e-05/6/PC3	captopril/1.7e-05/6/PC3		neostigmine bromide/1.3e-05/6/PC3		acepromazine/9.0e-06/6/MCF7	benserazide/1.4e-05/6/PC3		trichostatin A/0.0e+00/6/MCF7		pindolol/1.6e-05/6/PC3	trichostatin A/0.0e+00/6/PC3				methylergometrine/9.0e-06/6/PC3	sodium phenylbutyrate/1.0e-04/6/MCF7				nocodazole/1.3e-05/6/MCF7
trichostatin A/0.0e+00/6/MCF7	H-7/1.0e-04/6/MCF7	anisomycin/1.5e-05/6/HL60		trichostatin A/1.0e-06/6/PC3		0179445-0000/1.0e-05/6/MCF7	trichostatin A/0.0e+00/6/PC3		tanespimycin/1.0e-06/6/HL60	trichostatin A/0.0e+00/6/PC3	alsterpaullone/1.0e-05/ 6/MCF7	bepridil/1.0e-05/6/PC3	trichostatin A/0.0e+00/6/MCF7	GW-8510/1.0e-05/6/MCF7	dorzolamide/1.1e-05/6/HL60	PHA-00665752/1.0e-05/6/MCF7	captopril/1.7e-05/6/PC3	mitoxantrone/8.0e-06/6/PC3			PNU-0293363/1.0e-05/6/PC3	doxorubicin/7.0e-06/6/PC3		hesperetin/1.3e-05/6/PC3		clobetasol/9.0e-06/6/MCF7	neostigmine bromide/1.3e-05/6/PC3		cyanocobalamin/3.0e-06/6/MCF7		trifluoperazine/1.0e-05/6/MCF7	ethotoin/2.0e-05/6/PC3				moroxydine/1.9e-05/6/PC3	2-deoxy-D-glucose/1.0e-02/6/MCF7
trichostatin A/1.0e-06/6/MCF7	H-7/1.0e-04/6/PC3	trichostatin A/0.0e+00/6/MCF7		alsterpaullone/1.0e-05/6/PC3		galantamine/1.1e-05/6/MCF7	trichostatin A/0.0e+00/6/PC3		doxorubicin/7.0e-06/6/PC3	trichostatin A/1.0e-06/6/MCF7	alsterpaullone/1.0e-05/ 6/PC3	tonzonium bromide/7.0e-06/6/PC3	trichostatin A/0.0e+00/6/PC3		valproic acid/2.0e-04/6/HL60	sulpiride/1.2e-05/6/PC3	procainamide/1.5e-05/6/PC3	GW-8510/1.0e-05/6/MCF7			STOCK1N-35696/1.5e-05/6/PC3	bepridil/1.0e-05/6/PC3		ceforanide/8.0e-06/6/PC3		H-7/1.0e-04/6/MCF7	hesperetin/1.3e-05/6/PC3		lumicolchicine/1.0e-05/6/MCF7		genistein/1.0e-05/6/MCF7	butyl hydroxybenzoate/2.1e-05/6/PC3				trichostatin A/0.0e+00/6/PC3	sulfaphenazole/1.3e-05/6/MCF7
H-7/1.0e-04/6/MCF7	LY-294002/1.0e-05/6/PC3	trichostatin A/0.0e+00/6/MCF7		GW-8510/1.0e-05/6/MCF7		atovaquone/1.1e-05/6/MCF7	trichostatin A/0.0e+00/6/PC3		LY-294002/1.0e-05/6/HL60	trichostatin A/0.0e+00/6/PC3	GW-8510/1.0e-05/ 6/MCF7	trichostatin A/0.0e+00/6/MCF7	trichostatin A/0.0e+00/6/PC3		PHA-00665752/1.0e-05/6/MCF7	trichostatin A/0.0e+00/6/PC3	bepridil/1.0e-05/6/PC3	pioglitazone/1.0e-05/6/MCF7			PHA-00665752/1.0e-05/6/MCF7	tonzonium bromide/7.0e-06/6/PC3		fluoxetine/1.2e-05/6/PC3		H-7/1.0e-04/6/MCF7	desoxycortone/1.2e-05/6/PC3		metrizamide/5.0e-06/6/MCF7		lorglumide/8.0e-06/6/MCF7	phenoxybenzamine/1.2e-05/6/PC3				diltiazem/9.0e-06/6/PC3	chlorambucil/1.3e-05/6/PC3
trichostatin A/1.0e-06/6/PC3	H-7/1.0e-04/6/MCF7	fulvestrant/1.0e-06/6/MCF7		GW-8510/1.0e-05/6/PC3		digitoxigenin/1.1e-05/6/MCF7	trichostatin A/0.0e+00/6/PC3		geldanamycin/1.0e-06/6/HL60	trichostatin A/0.0e+00/6/MCF7	GW-8510/1.0e-05/ 6/PC3	metergoline/1.0e-05/6/MCF7	trichostatin A/0.0e+00/6/MCF7		PHA-00767505E/1.0e-05/6/MCF7	camptothecin/1.1e-05/6/PC3	prochlorperazine/7.0e-06/6/MCF7	GW-8510/1.0e-05/6/PC3			dinoprostone/1.0e-05/6/MCF7	meclozine/9.0e-06/6/PC3		trichostatin A/0.0e+00/6/PC3		H-7/1.0e-04/6/PC3	GW-8510/1.0e-05/6/PC3		trichostatin A/0.0e+00/6/HL60		dizocilpine/1.2e-05/6/MCF7	phthalylsulfathiazole/1.0e-05/6/PC3				puromycin/7.0e-06/6/PC3	flunixin/8.0e-06/6/HL60
H-7/1.0e-04/6/PC3	H-7/1.0e-04/6/PC3	trichostatin A/1.0e-06/6/MCF7		trichostatin A/0.0e+00/6/PC3		thioguanosine/1.3e-05/6/PC3	trichostatin A/0.0e+00/6/PC3		15-delta prostaglandin J2/1.0e-05/6/HL60	solasodine/1.0e-05/6/MCF7	MG-262/0.0e+00/ 6/PC3	mitoxantrone/8.0e-06/6/MCF7	trichostatin A/0.0e+00/6/MCF7		sulpiride/1.2e-05/6/PC3	practolol/1.5e-05/6/PC3	trichostatin A/0.0e+00/6/MCF7	6-bromoindirubin-3'-oxime/1.0e-06/6/MCF7			PHA-00767505E/1.0e-05/6/MCF7	cephaeline/6.0e-06/6/PC3				captopril/1.7e-05/6/PC3			tiapride/1.1e-05/6/MCF7		trichostatin A/0.0e+00/6/PC3	menadione/2.3e-05/6/PC3				dexibuprofen/1.9e-05/6/PC3	tacrolimus/1.0e-06/6/MCF7
trichostatin A/1.0e-06/6/MCF7	trichostatin A/1.0e-06/6/MCF7	trichostatin A/0.0e+00/6/MCF7		trichostatin A/1.0e-06/6/PC3		trichostatin A/0.0e+00/6/PC3	trichostatin A/0.0e+00/6/PC3		LY-294002/1.0e-05/6/HL60	trichostatin A/0.0e+00/6/MCF7		benperidol/1.0e-05/6/MCF7	nocodazole/1.3e-05/6/MCF7		procainamide/1.5e-05/6/PC3	doxorubicin/7.0e-06/6/PC3	benfluorex/1.0e-05/6/MCF7	nocodazole/1.3e-05/6/MCF7			sulpiride/1.2e-05/6/PC3	thioguanosine/1.3e-05/6/MCF7				ethotoin/2.0e-05/6/PC3			piperine/1.4e-05/6/MCF7		monobenzone/2.0e-05/6/PC3	allantoin/2.5e-05/6/PC3				ambroxol/1.0e-05/6/PC3	copper sulfate/1.0e-04/6/ssMCF7
trichostatin A/1.0e-06/6/PC3	trichostatin A/1.0e-06/6/PC3	fulvestrant/1.0e-06/6/MCF7		trichostatin A/1.0e-06/6/PC3		harmine/1.6e-05/6/PC3	trichostatin A/1.0e-06/6/PC3		trichostatin A/0.0e+00/6/MCF7	trichostatin A/1.0e-06/6/MCF7		nilutamide/1.3e-05/6/MCF7	trichostatin A/1.0e-06/6/PC3		practolol/1.5e-05/6/PC3	naloxone/1.1e-05/6/PC3	metergoline/1.0e-05/6/MCF7	lomustine/1.0e-04/6/PC3			levodopa/2.0e-05/6/PC3	prochlorperazine/7.0e-06/6/MCF7				doxorubicin/7.0e-06/6/PC3			buflomedil/1.2e-05/6/MCF7		neostigmine bromide/1.3e-05/6/PC3	homatropine/1.1e-05/6/PC3				paclitaxel/5.0e-06/6/PC3	monorden/0.0e+00/6/PC3
H-7/1.0e-04/6/MCF7	trichostatin A/1.0e-06/6/PC3	trichostatin A/1.0e-06/6/MCF7		alsterpaullone/1.0e-05/6/MCF7		digoxigenin/1.0e-05/6/MCF7	trichostatin A/0.0e+00/6/PC3		trichostatin A/0.0e+00/6/PC3	AG-013608/1.0e-05/6/MCF7		carcinine/2.2e-05/6/MCF7			doxorubicin/7.0e-06/6/PC3	meclozine/9.0e-06/6/PC3	carcinine/2.2e-05/6/MCF7	alsterpaullone/1.0e-05/6/MCF7			dropropizine/1.7e-05/6/PC3	puromycin/7.0e-06/6/MCF7				debrisoquine/9.0e-06/6/MCF7			naringenin/1.5e-05/6/MCF7		monocrotaline/1.2e-05/6/MCF7	trichostatin A/0.0e+00/6/PC3				nitrofural/2.0e-05/6/PC3	bupivacaine/1.2e-05/6/MCF7
H-7/1.0e-04/6/PC3	trichostatin A/1.0e-06/6/PC3	trichostatin A/1.0e-06/6/MCF7		alsterpaullone/1.0e-05/6/PC3		trichostatin A/0.0e+00/6/PC3	trichostatin A/0.0e+00/6/PC3		0175029-0000/1.0e-05/6/MCF7	ellipticine/1.6e-05/6/MCF7		cyclopenthiazide/1.1e-05/6/MCF7			capsaicin/1.3e-05/6/PC3	butyl hydroxybenzoate/2.1e-05/6/PC3	cetirizine/9.0e-06/6/MCF7	alsterpaullone/1.0e-05/6/PC3			trichostatin A/0.0e+00/6/MCF7	metergoline/1.0e-05/6/MCF7				desipramine/1.3e-05/6/MCF7			primaquine/9.0e-06/6/MCF7		nocodazole/1.3e-05/6/MCF7	hydrastinine/1.6e-05/6/PC3				benserazide/1.4e-05/6/PC3	orlistat/1.0e-05/6/MCF7
trichostatin A/1.0e-06/6/MCF7	trichostatin A/1.0e-06/6/MCF7	scriptaid/1.0e-05/6/MCF7		GW-8510/1.0e-05/6/MCF7		Prestwick-665/1.2e-05/6/MCF7	STOCK1N-35215/1.0e-05/6/PC3		trichostatin A/0.0e+00/6/MCF7	vorinostat/1.0e-05/6/MCF7		salsolinol/1.5e-05/6/MCF7			bepridil/1.0e-05/6/PC3	latamoxef/7.0e-06/6/PC3	SR-95531/1.1e-05/6/MCF7	GW-8510/1.0e-05/6/MCF7			metergoline/1.0e-05/6/MCF7	mitoxantrone/8.0e-06/6/MCF7				0175029-0000/1.0e-05/6/MCF7			meclozine/9.0e-06/6/MCF7		0316684-0000/1.0e-05/6/MCF7	prochlorperazine/7.0e-06/6/MCF7				primidone/1.8e-05/6/PC3	BCB000038/1.0e-05/6/MCF7
trichostatin A/1.0e-06/6/PC3	trichostatin A/0.0e+00/6/PC3	trichostatin A/1.0e-06/6/MCF7		GW-8510/1.0e-05/6/PC3		helveticoside/7.0e-06/6/MCF7	F0447-0125/1.0e-05/6/PC3		trichostatin A/0.0e+00/6/MCF7	neostigmine bromide/1.3e-05/6/PC3		SR-95531/1.1e-05/6/MCF7			cephaeline/6.0e-06/6/PC3	cotinine/2.3e-05/6/PC3	emetine/7.0e-06/6/MCF7	GW-8510/1.0e-05/6/PC3			spectinomycin/1.0e-05/6/MCF7	0179445-0000/1.0e-05/6/MCF7				diloxanide/1.2e-05/6/MCF7			sulfamethoxazole/1.6e-05/6/MCF7		SB-202190/1.0e-06/6/MCF7	trichostatin A/0.0e+00/6/MCF7				midecamycin/5.0e-06/6/PC3	STOCK1N-35696/1.5e-05/6/PC3
trichostatin A/1.0e-06/6/PC3	trichostatin A/0.0e+00/6/PC3	trichostatin A/1.0e-06/6/MCF7		trichostatin A/1.0e-06/6/PC3		lanatoside C/4.0e-06/6/MCF7	trichostatin A/1.0e-06/6/PC3		trichostatin A/0.0e+00/6/MCF7	trichostatin A/1.0e-06/6/MCF7		seneciphylline/1.2e-05/6/MCF7			phthalylsulfathiazole/1.0e-05/6/PC3	phthalylsulfathiazole/1.0e-05/6/PC3	genistein/1.0e-05/6/MCF7				benperidol/1.0e-05/6/MCF7	nilutamide/1.3e-05/6/MCF7				sulfathiazole/1.6e-05/6/MCF7			kawain/1.7e-05/6/MCF7			trichostatin A/0.0e+00/6/MCF7				bisoprolol/9.0e-06/6/PC3	captopril/1.7e-05/6/PC3
trichostatin A/1.0e-06/6/MCF7	doxorubicin/7.0e-06/6/PC3	trichostatin A/0.0e+00/6/MCF7		trichostatin A/0.0e+00/6/PC3		bisacodyl/1.1e-05/6/MCF7	trichostatin A/0.0e+00/6/PC3		trichostatin A/0.0e+00/6/MCF7	GW-8510/1.0e-05/6/PC3		emetine/7.0e-06/6/MCF7			clomifene/7.0e-06/6/MCF7	trichostatin A/0.0e+00/6/PC3	metamizole sodium/1.2e-05/6/MCF7				canavanine/1.4e-05/6/MCF7	daunorubicin/7.0e-06/6/MCF7				probenecid/1.4e-05/6/MCF7			amitriptyline/1.3e-05/6/HL60			vorinostat/1.0e-05/6/MCF7				zaprinast/1.5e-05/6/PC3	mefenamic acid/1.7e-05/6/PC3
trichostatin A/1.0e-06/6/MCF7	tonzonium bromide/7.0e-06/6/PC3	trichostatin A/0.0e+00/6/MCF7				trichostatin A/0.0e+00/6/PC3	trichostatin A/0.0e+00/6/PC3		trichostatin A/0.0e+00/6/MCF7	trichostatin A/1.0e-06/6/MCF7		trichostatin A/0.0e+00/6/PC3			ketanserin/7.0e-06/6/MCF7	prochlorperazine/7.0e-06/6/MCF7	tanespimycin/1.0e-06/6/MCF7				carcinine/2.2e-05/6/MCF7	fluspirilene/8.0e-06/6/MCF7				galantamine/1.1e-05/6/MCF7			sanguinarine/1.2e-05/6/HL60			trichostatin A/0.0e+00/6/MCF7				hesperetin/1.3e-05/6/PC3	pentetic acid/1.0e-05/6/PC3
trichostatin A/0.0e+00/6/PC3	trichostatin A/0.0e+00/6/MCF7	trichostatin A/1.0e-06/6/MCF7				trichostatin A/1.0e-06/6/PC3	trichostatin A/1.0e-06/6/PC3		vorinostat/1.0e-05/6/MCF7	alsterpaullone/1.0e-05/6/MCF7		genistein/1.0e-05/6/MCF7			prochlorperazine/7.0e-06/6/MCF7	trichostatin A/0.0e+00/6/MCF7	dizocilpine/1.2e-05/6/MCF7				salsolinol/1.5e-05/6/MCF7	tanespimycin/1.0e-06/6/PC3				spectinomycin/1.0e-05/6/MCF7			sulfamethoxazole/1.6e-05/6/PC3			trichostatin A/0.0e+00/6/MCF7				pipemidic acid/1.3e-05/6/PC3	medrysone/1.2e-05/6/MCF7
apigenin/1.5e-05/6/PC3	trichostatin A/0.0e+00/6/PC3	H-7/1.0e-04/6/MCF7				strophanthidin/1.0e-05/6/MCF7	trichostatin A/1.0e-06/6/PC3		daunorubicin/7.0e-06/6/MCF7	GW-8510/1.0e-05/6/PC3		proxyphylline/1.7e-05/6/MCF7			trichostatin A/0.0e+00/6/MCF7	metergoline/1.0e-05/6/MCF7	saquinavir/5.0e-06/6/MCF7				SR-95531/1.1e-05/6/MCF7	thioridazine/1.0e-05/6/PC3				roxithromycin/5.0e-06/6/MCF7			0175029-0000/1.0e-05/6/PC3			trichostatin A/0.0e+00/6/PC3				chlortetracycline/8.0e-06/6/PC3	benfluorex/1.0e-05/6/MCF7
trichostatin A/0.0e+00/6/PC3	trichostatin A/0.0e+00/6/MCF7	H-7/1.0e-04/6/PC3				alsterpaullone/1.0e-05/6/MCF7	alsterpaullone/1.0e-05/6/PC3		fulvestrant/1.0e-06/6/MCF7			dizocilpine/1.2e-05/6/MCF7			benfluorex/1.0e-05/6/MCF7	nilutamide/1.3e-05/6/MCF7	trichostatin A/0.0e+00/6/PC3				emetine/7.0e-06/6/MCF7	tanespimycin/1.0e-06/6/MCF7				nilutamide/1.3e-05/6/MCF7			heliotrine/1.3e-05/6/PC3			dihydroergotamine/3.0e-06/6/PC3				cefotiam/7.0e-06/6/PC3	fenbufen/1.6e-05/6/MCF7
camptothecin/1.1e-05/6/PC3	0175029-0000/1.0e-05/6/MCF7	trichostatin A/1.0e-06/6/MCF7					MG-262/0.0e+00/6/PC3		trichostatin A/0.0e+00/6/MCF7			trichostatin A/0.0e+00/6/PC3			omeprazole/1.2e-05/6/MCF7	fulvestrant/1.0e-06/6/MCF7	diltiazem/9.0e-06/6/PC3				genistein/1.0e-05/6/MCF7	tanespimycin/1.0e-06/6/MCF7				isometheptene/8.0e-06/6/MCF7			alvespimycin/0.0e+00/6/MCF7			vorinostat/1.0e-05/6/MCF7				nilutamide/1.3e-05/6/PC3	galantamine/1.1e-05/6/MCF7
doxorubicin/7.0e-06/6/PC3	trichostatin A/0.0e+00/6/MCF7	H-7/1.0e-04/6/MCF7					GW-8510/1.0e-05/6/PC3		trichostatin A/0.0e+00/6/MCF7			neostigmine bromide/1.3e-05/6/PC3			benperidol/1.0e-05/6/MCF7	carcinine/2.2e-05/6/MCF7	puromycin/7.0e-06/6/PC3				thioridazine/1.0e-05/6/PC3	methylergometrine/9.0e-06/6/PC3				daunorubicin/7.0e-06/6/MCF7			8-azaguanine/2.6e-05/6/MCF7			genistein/1.0e-05/6/MCF7					methapyrilene/1.3e-05/6/PC3
trichostatin A/0.0e+00/6/MCF7	ouabain/5.0e-06/6/MCF7	fulvestrant/1.0e-06/6/MCF7					lomustine/1.0e-04/6/PC3		trichostatin A/0.0e+00/6/PC3			GW-8510/1.0e-05/6/PC3			nilutamide/1.3e-05/6/MCF7	cetirizine/9.0e-06/6/MCF7	dexibuprofen/1.9e-05/6/PC3				dizocilpine/1.2e-05/6/MCF7	diltiazem/9.0e-06/6/PC3				salsolidin/1.6e-05/6/MCF7			trichostatin A/0.0e+00/6/MCF7			trichostatin A/0.0e+00/6/PC3					clomifene/7.0e-06/6/PC3
trichostatin A/0.0e+00/6/MCF7	digoxin/5.0e-06/6/MCF7	trichostatin A/1.0e-06/6/MCF7					trichostatin A/0.0e+00/6/PC3		trichostatin A/1.0e-06/6/MCF7			nocodazole/1.3e-05/6/MCF7			carcinine/2.2e-05/6/MCF7	salsolinol/1.5e-05/6/MCF7	hesperidin/7.0e-06/6/PC3				PHA-00767505E/1.0e-05/6/MCF7	puromycin/7.0e-06/6/PC3				quercetin/1.2e-05/6/MCF7			thiamazole/3.5e-05/6/PC3			tanespimycin/1.0e-06/6/MCF7					ketanserin/7.0e-06/6/PC3
trichostatin A/0.0e+00/6/PC3	trichostatin A/0.0e+00/6/MCF7	fulvestrant/1.0e-06/6/MCF7					trichostatin A/1.0e-06/6/PC3		trichostatin A/0.0e+00/6/MCF7			trichostatin A/1.0e-06/6/PC3			salsolinol/1.5e-05/6/MCF7	piperine/1.4e-05/6/MCF7	amikacin/7.0e-06/6/PC3				pioglitazone/1.0e-05/6/MCF7	dexibuprofen/1.9e-05/6/PC3				bephenium hydroxynaphthoate/9.0e-06/6/MCF7			meclofenoxate/1.4e-05/6/HL60			trichostatin A/1.0e-06/6/MCF7					sertaconazole/8.0e-06/6/PC3
trichostatin A/0.0e+00/6/PC3	trichostatin A/0.0e+00/6/MCF7	trichostatin A/1.0e-06/6/MCF7					trichostatin A/0.0e+00/6/PC3		doxorubicin/7.0e-06/6/MCF7			lomustine/1.0e-04/6/PC3			procyclidine/1.2e-05/6/MCF7	thioguanosine/1.3e-05/6/PC3	promethazine/1.2e-05/6/PC3				MS-275/1.0e-05/6/PC3	hesperidin/7.0e-06/6/PC3				amrinone/2.1e-05/6/PC3			noscapine/1.0e-05/6/MCF7			methylergometrine/9.0e-06/6/PC3					ampyrone/2.0e-05/6/PC3
trichostatin A/0.0e+00/6/MCF7	trichostatin A/0.0e+00/6/MCF7	(-)-isoprenaline/1.6e-05/6/HL60					trichostatin A/0.0e+00/6/PC3		trichostatin A/0.0e+00/6/MCF7			alsterpaullone/1.0e-05/6/MCF7			SR-95531/1.1e-05/6/MCF7	genistein/1.0e-05/6/MCF7	neostigmine bromide/1.3e-05/6/PC3				0198306-0000/1.0e-05/6/PC3	amikacin/7.0e-06/6/PC3				genistein/1.0e-05/6/MCF7			piperlongumine/1.3e-05/6/MCF7			cisapride/9.0e-06/6/PC3					phthalylsulfathiazole/1.0e-05/6/MCF7
0175029-0000/1.0e-05/6/MCF7	tanespimycin/1.0e-06/6/MCF7	tanespimycin/1.0e-06/6/HL60					trichostatin A/1.0e-06/6/PC3		trichostatin A/0.0e+00/6/MCF7			GW-8510/1.0e-05/6/PC3			seneciphylline/1.2e-05/6/MCF7	luteolin/1.4e-05/6/PC3	hesperetin/1.3e-05/6/PC3				lomustine/1.0e-04/6/PC3	glycocholic acid/9.0e-06/6/PC3				benzydamine/1.2e-05/6/PC3			ellipticine/1.6e-05/6/MCF7			trichostatin A/0.0e+00/6/PC3					ritodrine/1.2e-05/6/MCF7
trichostatin A/0.0e+00/6/MCF7	vorinostat/1.0e-05/6/MCF7	vorinostat/1.0e-05/6/HL60					lomustine/1.0e-04/6/PC3		vorinostat/1.0e-05/6/MCF7						emetine/7.0e-06/6/MCF7	methylergometrine/9.0e-06/6/PC3	5155877/1.0e-05/6/MCF7				AR-A014418/1.0e-05/6/PC3	promethazine/1.2e-05/6/PC3				valproic acid/5.0e-04/6/MCF7			fenbendazole/1.3e-05/6/MCF7			puromycin/7.0e-06/6/PC3					AG-013608/1.0e-05/6/MCF7
ouabain/5.0e-06/6/MCF7	tanespimycin/1.0e-06/6/MCF7	tanespimycin/1.0e-06/6/HL60					alsterpaullone/1.0e-05/6/PC3		trichostatin A/1.0e-06/6/MCF7						fluspirilene/8.0e-06/6/MCF7	dizocilpine/1.2e-05/6/MCF7	pioglitazone/1.0e-05/6/MCF7				MS-275/1.0e-05/6/PC3	ambroxol/1.0e-05/6/PC3				trichostatin A/0.0e+00/6/MCF7			morantel/1.1e-05/6/MCF7			dexibuprofen/1.9e-05/6/PC3					norfloxacin/1.3e-05/6/PC3
trichostatin A/0.0e+00/6/MCF7	daunorubicin/7.0e-06/6/MCF7	tanespimycin/1.0e-06/6/HL60					GW-8510/1.0e-05/6/PC3		trichostatin A/0.0e+00/6/MCF7						genistein/1.0e-05/6/MCF7	diltiazem/9.0e-06/6/PC3	MS-275/1.0e-05/6/PC3					paclitaxel/5.0e-06/6/PC3				testosterone/1.2e-05/6/MCF7			abamectin/5.0e-06/6/MCF7			hesperidin/7.0e-06/6/PC3					neostigmine bromide/1.3e-05/6/PC3
digoxin/5.0e-06/6/MCF7	digitoxigenin/1.1e-05/6/MCF7	trichostatin A/1.0e-06/6/MCF7					MG-262/0.0e+00/6/PC3		trichostatin A/0.0e+00/6/PC3						disopyramide/1.2e-05/6/MCF7	monobenzone/2.0e-05/6/PC3	nocodazole/1.3e-05/6/MCF7					nitrofural/2.0e-05/6/PC3				haloperidol/1.1e-05/6/MCF7			pioglitazone/1.0e-05/6/PC3			amikacin/7.0e-06/6/PC3					trichostatin A/0.0e+00/6/PC3
trichostatin A/0.0e+00/6/MCF7	trichostatin A/0.0e+00/6/MCF7	doxorubicin/7.0e-06/6/PC3					trichostatin A/1.0e-06/6/PC3		diltiazem/9.0e-06/6/PC3						methylergometrine/9.0e-06/6/PC3	hesperidin/7.0e-06/6/PC3	0316684-0000/1.0e-05/6/MCF7					neostigmine bromide/1.3e-05/6/PC3				ozagrel/1.5e-05/6/MCF7			BAS-012416453/3.8e-05/6/MCF7			glycocholic acid/9.0e-06/6/PC3
mitoxantrone/8.0e-06/6/MCF7	phenoxybenzamine/1.2e-05/6/MCF7	LY-294002/1.0e-05/6/HL60					trichostatin A/0.0e+00/6/PC3		amikacin/7.0e-06/6/PC3						dizocilpine/1.2e-05/6/MCF7	estradiol/1.5e-05/6/PC3	MS-275/1.0e-05/6/PC3					mitoxantrone/8.0e-06/6/PC3				meticrane/1.5e-05/6/MCF7			securinine/1.8e-05/6/MCF7			promethazine/1.2e-05/6/PC3
trichostatin A/0.0e+00/6/MCF7	trichostatin A/0.0e+00/6/MCF7	trichostatin A/1.0e-06/6/HL60							alsterpaullone/1.0e-05/6/PC3						moroxydine/1.9e-05/6/PC3	benserazide/1.4e-05/6/PC3						chlortetracycline/8.0e-06/6/PC3				norfloxacin/1.3e-05/6/MCF7			acepromazine/9.0e-06/6/MCF7			nitrofural/2.0e-05/6/PC3
trichostatin A/0.0e+00/6/MCF7	digoxigenin/1.0e-05/6/MCF7	LY-294002/1.0e-05/6/HL60							GW-8510/1.0e-05/6/MCF7						trichostatin A/0.0e+00/6/PC3	neostigmine bromide/1.3e-05/6/PC3						anisomycin/1.5e-05/6/PC3				dosulepin/1.2e-05/6/MCF7			clobetasol/9.0e-06/6/MCF7			benserazide/1.4e-05/6/PC3
trichostatin A/0.0e+00/6/MCF7	trichostatin A/0.0e+00/6/MCF7	LY-294002/1.0e-05/6/HL60							GW-8510/1.0e-05/6/PC3						diltiazem/9.0e-06/6/PC3	hesperetin/1.3e-05/6/PC3						nocodazole/1.3e-05/6/MCF7				trichostatin A/0.0e+00/6/MCF7			clidinium bromide/9.0e-06/6/MCF7			neostigmine bromide/1.3e-05/6/PC3
daunorubicin/7.0e-06/6/MCF7	trichostatin A/0.0e+00/6/MCF7	trichostatin A/0.0e+00/6/MCF7							trichostatin A/0.0e+00/6/MCF7						puromycin/7.0e-06/6/PC3	pipemidic acid/1.3e-05/6/PC3						MG-262/0.0e+00/6/MCF7				doxorubicin/7.0e-06/6/MCF7			H-7/1.0e-04/6/MCF7			hesperetin/1.3e-05/6/PC3
trichostatin A/0.0e+00/6/MCF7	trichostatin A/0.0e+00/6/PC3	trichostatin A/0.0e+00/6/MCF7							alsterpaullone/1.0e-05/6/MCF7						dexibuprofen/1.9e-05/6/PC3	chlortetracycline/8.0e-06/6/PC3						GW-8510/1.0e-05/6/PC3				ellipticine/1.6e-05/6/MCF7			H-7/1.0e-04/6/PC3			pipemidic acid/1.3e-05/6/PC3
trichostatin A/0.0e+00/6/MCF7	vorinostat/1.0e-05/6/MCF7	dilazep/6.0e-06/6/MCF7							GW-8510/1.0e-05/6/MCF7						monobenzone/2.0e-05/6/PC3	alsterpaullone/1.0e-05/6/PC3										neostigmine bromide/1.3e-05/6/PC3			H-7/1.0e-04/6/MCF7			caffeic acid/2.2e-05/6/PC3
trichostatin A/0.0e+00/6/MCF7	trichostatin A/1.0e-06/6/MCF7	trichostatin A/0.0e+00/6/MCF7							GW-8510/1.0e-05/6/PC3						hesperidin/7.0e-06/6/PC3	GW-8510/1.0e-05/6/MCF7										mitoxantrone/8.0e-06/6/PC3			H-7/1.0e-04/6/PC3			trichostatin A/0.0e+00/6/MCF7
vorinostat/1.0e-05/6/MCF7	trichostatin A/0.0e+00/6/MCF7	trichostatin A/0.0e+00/6/MCF7													amikacin/7.0e-06/6/PC3	nocodazole/1.3e-05/6/MCF7										napelline/1.1e-05/6/MCF7			piperidolate/1.1e-05/6/HL60			trichostatin A/0.0e+00/6/PC3
trichostatin A/1.0e-06/6/MCF7	digoxigenin/1.0e-05/6/MCF7	trichostatin A/0.0e+00/6/MCF7													glycocholic acid/9.0e-06/6/PC3	alsterpaullone/1.0e-05/6/MCF7										ramipril/1.0e-05/6/MCF7			dexpropranolol/1.4e-05/6/HL60			nocodazole/1.3e-05/6/MCF7
trichostatin A/0.0e+00/6/PC3	helveticoside/7.0e-06/6/MCF7	trichostatin A/0.0e+00/6/MCF7													promethazine/1.2e-05/6/PC3	alsterpaullone/1.0e-05/6/PC3										nocodazole/1.3e-05/6/MCF7			benzylpenicillin/1.1e-05/6/HL60			alsterpaullone/1.0e-05/6/MCF7
ellipticine/1.6e-05/6/PC3	lanatoside C/4.0e-06/6/MCF7	trichostatin A/0.0e+00/6/MCF7													ambroxol/1.0e-05/6/PC3	GW-8510/1.0e-05/6/PC3										sulfapyridine/1.6e-05/6/MCF7			acetylsalicylic acid/1.0e-04/6/HL60			0316684-0000/1.0e-05/6/MCF7
trichostatin A/0.0e+00/6/MCF7	doxorubicin/7.0e-06/6/MCF7	trichostatin A/0.0e+00/6/MCF7													paclitaxel/5.0e-06/6/PC3											GW-8510/1.0e-05/6/PC3			fulvestrant/1.0e-06/6/HL60
digoxigenin/1.0e-05/6/MCF7	bisacodyl/1.1e-05/6/MCF7	trichostatin A/0.0e+00/6/MCF7													nitrofural/2.0e-05/6/PC3														LY-294002/0.0e+00/6/HL60
trichostatin A/1.0e-06/6/MCF7	trichostatin A/0.0e+00/6/MCF7	trichostatin A/0.0e+00/6/MCF7													benserazide/1.4e-05/6/PC3														debrisoquine/9.0e-06/6/MCF7
trichostatin A/1.0e-06/6/PC3	tanespimycin/1.0e-06/6/MCF7	fulvestrant/1.0e-06/6/MCF7													primidone/1.8e-05/6/PC3														metaraminol/9.0e-06/6/MCF7
trichostatin A/0.0e+00/6/MCF7	alvespimycin/0.0e+00/6/MCF7	trichostatin A/0.0e+00/6/MCF7													hesperetin/1.3e-05/6/PC3														clemizole/1.1e-05/6/MCF7
trichostatin A/0.0e+00/6/PC3	ellipticine/1.6e-05/6/MCF7	vorinostat/1.0e-05/6/MCF7													ceforanide/8.0e-06/6/PC3														0175029-0000/1.0e-05/6/MCF7
lanatoside C/4.0e-06/6/MCF7	fulvestrant/1.0e-06/6/MCF7	trichostatin A/1.0e-06/6/MCF7													pipemidic acid/1.3e-05/6/PC3														atractyloside/5.0e-06/6/MCF7
bisacodyl/1.1e-05/6/MCF7	trichostatin A/0.0e+00/6/MCF7	trichostatin A/0.0e+00/6/MCF7													cefotiam/7.0e-06/6/PC3														bretylium tosilate/1.0e-05/6/MCF7
trichostatin A/0.0e+00/6/MCF7	vorinostat/1.0e-05/6/MCF7	fulvestrant/1.0e-06/6/MCF7													nocodazole/1.3e-05/6/MCF7														diloxanide/1.2e-05/6/MCF7
trichostatin A/0.0e+00/6/MCF7	puromycin/7.0e-06/6/PC3	trichostatin A/0.0e+00/6/MCF7													6-bromoindirubin-3'-oxime/1.0e-06/6/PC3														mitoxantrone/8.0e-06/6/MCF7
vorinostat/1.0e-05/6/MCF7	trichostatin A/0.0e+00/6/PC3	trichostatin A/0.0e+00/6/MCF7													lomustine/1.0e-04/6/PC3														fenbufen/1.6e-05/6/MCF7
trichostatin A/1.0e-06/6/MCF7	trichostatin A/1.0e-06/6/PC3	fulvestrant/0.0e+00/6/MCF7													0316684-0000/1.0e-05/6/MCF7														tanespimycin/1.0e-06/6/MCF7
trichostatin A/1.0e-06/6/MCF7	trichostatin A/1.0e-06/6/PC3	trichostatin A/0.0e+00/6/MCF7													MS-275/1.0e-05/6/PC3														daunorubicin/7.0e-06/6/MCF7
ellipticine/1.6e-05/6/MCF7	alsterpaullone/1.0e-05/6/PC3	trichostatin A/0.0e+00/6/MCF7																											chlorpromazine/1.0e-06/6/MCF7
trichostatin A/0.0e+00/6/MCF7	GW-8510/1.0e-05/6/MCF7	vorinostat/1.0e-05/6/MCF7																											nystatin/4.0e-06/6/MCF7
vorinostat/1.0e-05/6/MCF7	GW-8510/1.0e-05/6/PC3	trichostatin A/1.0e-06/6/MCF7																											bephenium hydroxynaphthoate/9.0e-06/6/MCF7
trichostatin A/1.0e-06/6/MCF7	trichostatin A/0.0e+00/6/MCF7	trichostatin A/0.0e+00/6/MCF7																											ellipticine/1.6e-05/6/PC3
trichostatin A/0.0e+00/6/PC3	proscillaridin/8.0e-06/6/MCF7	trichostatin A/0.0e+00/6/MCF7																											valproic acid/5.0e-04/6/MCF7
trichostatin A/0.0e+00/6/PC3	trichostatin A/0.0e+00/6/PC3	trichostatin A/1.0e-06/6/MCF7																											trichostatin A/0.0e+00/6/MCF7
trichostatin A/0.0e+00/6/PC3	trichostatin A/1.0e-06/6/PC3	fulvestrant/1.0e-06/6/MCF7																											testosterone/1.2e-05/6/MCF7
trichostatin A/0.0e+00/6/MCF7	trichostatin A/0.0e+00/6/MCF7	trichostatin A/0.0e+00/6/MCF7																											haloperidol/1.1e-05/6/MCF7
trichostatin A/1.0e-06/6/MCF7	strophanthidin/1.0e-05/6/MCF7	trichostatin A/0.0e+00/6/MCF7																											3-hydroxy-DL-kynurenine/1.8e-05/6/MCF7
alsterpaullone/1.0e-05/6/PC3	alsterpaullone/1.0e-05/6/MCF7	fulvestrant/1.0e-06/6/MCF7																											ozagrel/1.5e-05/6/MCF7
GW-8510/1.0e-05/6/MCF7	alsterpaullone/1.0e-05/6/PC3	trichostatin A/0.0e+00/6/MCF7																											meticrane/1.5e-05/6/MCF7
GW-8510/1.0e-05/6/PC3	GW-8510/1.0e-05/6/MCF7	vorinostat/1.0e-05/6/MCF7																											mitoxantrone/8.0e-06/6/PC3
trichostatin A/0.0e+00/6/MCF7	GW-8510/1.0e-05/6/PC3	trichostatin A/1.0e-06/6/MCF7																											nocodazole/1.3e-05/6/MCF7
trichostatin A/1.0e-06/6/PC3	MG-262/0.0e+00/6/PC3	trichostatin A/0.0e+00/6/MCF7																											sulfapyridine/1.6e-05/6/MCF7
trichostatin A/0.0e+00/6/PC3	trichostatin A/1.0e-06/6/PC3	trichostatin A/1.0e-06/6/MCF7
trichostatin A/0.0e+00/6/MCF7		ellipticine/1.6e-05/6/MCF7
strophanthidin/1.0e-05/6/MCF7		fulvestrant/1.0e-06/6/MCF7
trichostatin A/1.0e-06/6/MCF7		trichostatin A/0.0e+00/6/MCF7
trichostatin A/1.0e-06/6/PC3		vorinostat/1.0e-05/6/MCF7
alsterpaullone/1.0e-05/6/MCF7		trichostatin A/1.0e-06/6/MCF7
alsterpaullone/1.0e-05/6/PC3		fulvestrant/0.0e+00/6/MCF7
GW-8510/1.0e-05/6/MCF7		fulvestrant/0.0e+00/6/MCF7
GW-8510/1.0e-05/6/PC3		trichostatin A/0.0e+00/6/MCF7
trichostatin A/1.0e-06/6/PC3		trichostatin A/1.0e-06/6/MCF7
trichostatin A/0.0e+00/6/PC3		GW-8510/1.0e-05/6/MCF7
		fulvestrant/1.0e-06/6/MCF7
		trichostatin A/0.0e+00/6/MCF7
		trichostatin A/0.0e+00/6/MCF7
		trichostatin A/0.0e+00/6/MCF7
		trichostatin A/1.0e-06/6/MCF7
		flavoxate/9.0e-06/6/MCF7
