# Supplementary material for: DeBi: Discovering Differentially Expressed Biclusters using a Frequent Itemset Approach
Source: Algorithms Mol Biol. 2011 Jun 23;6:18. doi: 10.1186/1748-7188-6-18 (PMC3152888; doi:10.1186/1748-7188-6-18)
Supplement: Additional file 5 — DeBi and QUBIC biclustering results and GO term and TFBS enrichment analysis of the biclusters on CMap data. [file 1748-7188-6-18-S5.ZIP › file5_cmap/debi/biclusters/debi.conditions.up.txt]

1	2	3	4	5	6	7	8	9	10	11	12	13	14	15	16
trichostatin A/0e+00/6/MCF7	trichostatin A/0.0e+00/6/PC3	trichostatin A/0.0e+00/6/MCF7	trichostatin A/0.0e+00/6/MCF7	niclosamide/1.2e-05/6/MCF7	tanespimycin/1.0e-06/6/HL60	piperlongumine/1.3e-05/6/HL60	trichostatin A/0.0e+00/6/PC3	trichostatin A/0.0e+00/6/PC3	alprostadil/1.1e-05/6/PC3	vorinostat/1.0e-05/ 6/HL60	thioridazine/1.0e-05/6/PC3	LY-294002/1.0e-05/6/MCF7	niclosamide/1.2e-05/6/HL60	azacitidine/1.6e-05/6/MCF7	niclosamide/1.2e-05/6/HL60
valproic acid/1e-03/6/HL60	thioridazine/1.0e-05/6/PC3	trichostatin A/0.0e+00/6/PC3	niclosamide/1.2e-05/6/MCF7	thioridazine/1.0e-05/6/MCF7	alvespimycin/0.0e+00/6/HL60	1,4-chrysenequinone/1.5e-05/6/HL60	trichostatin A/0.0e+00/6/PC3	trichostatin A/0.0e+00/6/PC3	trichostatin A/0.0e+00/6/PC3	chlorhexidine/8.0e-06/ 6/HL60	niclosamide/1.2e-05/6/PC3	cephaeline/6.0e-06/6/HL60	cephaeline/6.0e-06/6/HL60	niclosamide/1.2e-05/6/MCF7	cephaeline/6.0e-06/6/HL60
vorinostat/1e-05/6/HL60	niclosamide/1.2e-05/6/PC3	trichostatin A/0.0e+00/6/PC3	trichostatin A/0.0e+00/6/MCF7	digoxin/5.0e-06/6/HL60	tanespimycin/1.0e-06/6/HL60	thioridazine/1.0e-05/6/MCF7	lobeline/1.1e-05/6/HL60	chlortetracycline/8.0e-06/6/HL60	trichostatin A/0.0e+00/6/PC3	betulinic acid/9.0e-06/ 6/MCF7	benperidol/1.0e-05/6/PC3	thioridazine/1.0e-05/6/MCF7	azacyclonol/1.5e-05/6/PC3	ticlopidine/1.3e-05/6/MCF7	thioridazine/1.0e-05/6/MCF7
trichostatin A/0e+00/6/MCF7	trichostatin A/0.0e+00/6/PC3	colchicine/1.0e-06/6/SKMEL5	trichostatin A/0.0e+00/6/MCF7	cephaeline/6.0e-06/6/HL60	monorden/0.0e+00/6/HL60	menadione/2.3e-05/6/HL60	danazol/1.2e-05/6/HL60	trichostatin A/0.0e+00/6/PC3	isoxsuprine/1.2e-05/6/PC3	(+)-chelidonine/1.1e-05/ 6/HL60	quinisocaine/1.3e-05/6/PC3	azacyclonol/1.5e-05/6/MCF7	azacyclonol/1.5e-05/6/MCF7	niclosamide/1.2e-05/6/MCF7	azacyclonol/1.5e-05/6/MCF7
trichostatin A/0e+00/6/MCF7	chlorhexidine/8.0e-06/6/PC3	digitoxigenin/1.1e-05/6/PC3	trimipramine/1.0e-05/6/MCF7	thioridazine/1.0e-05/6/MCF7	tanespimycin/1.0e-06/6/ssMCF7	puromycin/7.0e-06/6/HL60	chlortetracycline/8.0e-06/6/HL60	trichostatin A/0.0e+00/6/PC3	zardaverine/1.5e-05/6/PC3	LM-1685/1.0e-05/ 6/MCF7	ciclosporin/1.0e-06/6/MCF7	digitoxigenin/1.1e-05/6/PC3	digitoxigenin/1.1e-05/6/PC3	azacyclonol/1.5e-05/6/MCF7	suloctidil/1.2e-05/6/MCF7
trichostatin A/0e+00/6/PC3	trichostatin A/0.0e+00/6/PC3	anisomycin/1.5e-05/6/MCF7	digoxin/5.0e-06/6/HL60	niclosamide/1.2e-05/6/MCF7	piperlongumine/1.3e-05/6/HL60	thiostrepton/2.0e-06/6/MCF7	digitoxigenin/1.1e-05/6/PC3	trichostatin A/0.0e+00/6/PC3	trichostatin A/0.0e+00/6/PC3	thioridazine/1.0e-05/ 6/MCF7	piperlongumine/1.3e-05/6/HL60	emetine/7.0e-06/6/PC3	emetine/7.0e-06/6/PC3	benfluorex/1.0e-05/6/MCF7	anisomycin/1.5e-05/6/MCF7
trichostatin A/0e+00/6/MCF7	trichostatin A/0.0e+00/6/MCF7	lycorine/1.2e-05/6/MCF7	cephaeline/6.0e-06/6/HL60	azacyclonol/1.5e-05/6/MCF7	1,4-chrysenequinone/1.5e-05/6/HL60	withaferin A/1.0e-06/6/MCF7	trichostatin A/0.0e+00/6/PC3	trichostatin A/0.0e+00/6/PC3	orciprenaline/8.0e-06/6/PC3	azacyclonol/1.5e-05/ 6/MCF7	azacyclonol/1.5e-05/6/MCF7	suloctidil/1.2e-05/6/MCF7	primaquine/9.0e-06/6/PC3	clomifene/7.0e-06/6/MCF7	thioridazine/1.0e-05/6/HL60
trichostatin A/0e+00/6/MCF7	15-delta prostaglandin J2/1.0e-05/6/HL60	emetine/7.0e-06/6/MCF7	azacyclonol/1.5e-05/6/MCF7	digitoxigenin/1.1e-05/6/PC3	geldanamycin/1.0e-06/6/MCF7	thiostrepton/2.0e-06/6/MCF7	emetine/7.0e-06/6/PC3	vorinostat/1.0e-05/6/PC3	trichostatin A/0.0e+00/6/PC3	chlorhexidine/8.0e-06/ 6/MCF7	thioguanosine/1.3e-05/6/MCF7	ouabain/5.0e-06/6/MCF7	suloctidil/1.2e-05/6/MCF7	bepridil/1.0e-05/6/MCF7	emetine/7.0e-06/6/MCF7
trichostatin A/0e+00/6/MCF7	methylbenzethonium chloride/9.0e-06/6/PC3	parthenolide/1.6e-05/6/MCF7	chlorprothixene/1.1e-05/6/MCF7	emetine/7.0e-06/6/PC3	menadione/2.3e-05/6/HL60	tanespimycin/1.0e-06/6/HL60	helveticoside/7.0e-06/6/PC3	trifluoperazine/1.0e-05/6/PC3	trichostatin A/0.0e+00/6/PC3	clomifene/7.0e-06/ 6/MCF7	suloctidil/1.2e-05/6/MCF7	anisomycin/1.5e-05/6/MCF7	menadione/2.3e-05/6/HL60	suloctidil/1.2e-05/6/MCF7	prenylamine/1.0e-05/6/MCF7
trichostatin A/0e+00/6/MCF7	helveticoside/7.0e-06/6/PC3	trichostatin A/0.0e+00/6/MCF7	suloctidil/1.2e-05/6/MCF7	mebendazole/1.4e-05/6/HL60	puromycin/7.0e-06/6/HL60	tanespimycin/1.0e-06/6/HL60	lanatoside C/4.0e-06/6/PC3	thioridazine/1.0e-05/6/PC3	trichostatin A/0.0e+00/6/PC3	suloctidil/1.2e-05/ 6/MCF7	thiostrepton/2.0e-06/6/MCF7	vanoxerine/8.0e-06/6/MCF7	vanoxerine/8.0e-06/6/MCF7	thiostrepton/2.0e-06/6/MCF7	propofol/2.2e-05/6/MCF7
rifabutin/5e-06/6/MCF7	lanatoside C/4.0e-06/6/PC3	digoxigenin/1.0e-05/6/MCF7	anisomycin/1.5e-05/6/MCF7	bepridil/1.0e-05/6/MCF7	withaferin A/1.0e-06/6/MCF7	15-delta prostaglandin J2/1.0e-05/6/HL60	trichostatin A/0.0e+00/6/PC3	trichostatin A/1.0e-06/6/PC3	vorinostat/1.0e-05/6/PC3	anisomycin/1.5e-05/ 6/MCF7	perphenazine/1.0e-05/6/MCF7	lycorine/1.2e-05/6/MCF7	trifluoperazine/1.0e-05/6/HL60	lynestrenol/1.4e-05/6/MCF7	helveticoside/7.0e-06/6/PC3
trichostatin A/0e+00/6/MCF7	trichostatin A/0.0e+00/6/PC3	trichostatin A/0.0e+00/6/MCF7	puromycin/7.0e-06/6/HL60	suloctidil/1.2e-05/6/MCF7	tanespimycin/1.0e-06/6/HL60	parthenolide/1.6e-05/6/MCF7	vorinostat/1.0e-05/6/PC3	trichostatin A/0.0e+00/6/PC3	thioridazine/1.0e-05/6/PC3	ciclopirox/1.5e-05/ 6/HL60	thiostrepton/2.0e-06/6/MCF7	CP-690334-01/1.0e-05/6/MCF7	thioridazine/1.0e-05/6/HL60	vanoxerine/8.0e-06/6/MCF7	lanatoside C/4.0e-06/6/PC3
trichostatin A/1e-06/6/HL60	trichostatin A/0.0e+00/6/PC3	helveticoside/7.0e-06/6/PC3	ciclopirox/1.5e-05/6/HL60	ouabain/5.0e-06/6/MCF7	tanespimycin/1.0e-06/6/HL60	mometasone/8.0e-06/6/MCF7	trichostatin A/1.0e-06/6/PC3	trichostatin A/0.0e+00/6/PC3	trichostatin A/1.0e-06/6/PC3	trichostatin A/0.0e+00/ 6/MCF7	15-delta prostaglandin J2/1.0e-05/6/HL60	15-delta prostaglandin J2/1.0e-05/6/HL60	emetine/7.0e-06/6/MCF7	withaferin A/1.0e-06/6/MCF7	calmidazolium/5.0e-06/6/MCF7
trichostatin A/0e+00/6/MCF7	vorinostat/1.0e-05/6/PC3	lanatoside C/4.0e-06/6/PC3	trichostatin A/0.0e+00/6/MCF7	anisomycin/1.5e-05/6/MCF7	geldanamycin/1.0e-06/6/HL60	methylbenzethonium chloride/9.0e-06/6/PC3	clindamycin/9.0e-06/6/HL60	trichostatin A/0.0e+00/6/PC3	trichostatin A/0.0e+00/6/PC3	tanespimycin/1.0e-06/ 6/HL60	parthenolide/1.6e-05/6/MCF7	LY-294002/1.0e-05/6/HL60	parthenolide/1.6e-05/6/MCF7	prenylamine/1.0e-05/6/MCF7	vorinostat/1.0e-05/6/PC3
trichostatin A/0e+00/6/MCF7	thioridazine/1.0e-05/6/PC3	trichostatin A/0.0e+00/6/PC3	trichostatin A/0.0e+00/6/MCF7	menadione/2.3e-05/6/HL60	15-delta prostaglandin J2/1.0e-05/6/HL60	5253409/1.7e-05/6/MCF7	ampyrone/2.0e-05/6/HL60	trichostatin A/0.0e+00/6/PC3	8-azaguanine/2.6e-05/6/PC3	emetine/7.0e-06/ 6/MCF7	prenylamine/1.0e-05/6/MCF7	emetine/7.0e-06/6/MCF7	prenylamine/1.0e-05/6/MCF7	mometasone/8.0e-06/6/MCF7	helveticoside/7.0e-06/6/MCF7
trichostatin A/0e+00/6/MCF7	trichostatin A/1.0e-06/6/PC3	celastrol/3.0e-06/6/MCF7	diethylstilbestrol/1.5e-05/6/MCF7	ciclopirox/1.5e-05/6/HL60	tanespimycin/0.0e+00/6/MCF7	celastrol/3.0e-06/6/MCF7	trichostatin A/0.0e+00/6/PC3	vorinostat/1.0e-05/6/PC3	trichostatin A/0.0e+00/6/PC3	prenylamine/1.0e-05/ 6/MCF7	mometasone/8.0e-06/6/MCF7	prenylamine/1.0e-05/6/MCF7	helveticoside/7.0e-06/6/PC3	dicycloverine/1.2e-05/6/MCF7	lanatoside C/4.0e-06/6/MCF7
trichostatin A/0e+00/6/MCF7	vorinostat/1.0e-05/6/MCF7	cicloheximide/1.4e-05/6/MCF7	trichostatin A/0.0e+00/6/MCF7	vanoxerine/8.0e-06/6/MCF7	celastrol/3.0e-06/6/MCF7	tanespimycin/1.0e-06/6/MCF7	dirithromycin/5.0e-06/6/HL60	trichostatin A/1.0e-06/6/PC3	trichostatin A/0.0e+00/6/PC3	trichostatin A/0.0e+00/ 6/MCF7	azathioprine/1.0e-04/6/MCF7	digoxigenin/1.0e-05/6/MCF7	lanatoside C/4.0e-06/6/PC3	celecoxib/1.0e-05/6/MCF7	proscillaridin/8.0e-06/6/MCF7
trichostatin A/0e+00/6/PC3	trichostatin A/0.0e+00/6/MCF7	trichostatin A/0.0e+00/6/PC3	trichostatin A/0.0e+00/6/MCF7	lycorine/1.2e-05/6/MCF7	tanespimycin/1.0e-06/6/MCF7	rottlerin/1.0e-05/6/MCF7	ajmaline/1.2e-05/6/HL60	trichostatin A/0.0e+00/6/PC3	trichostatin A/0.0e+00/6/PC3	trichostatin A/0.0e+00/ 6/MCF7	methylbenzethonium chloride/9.0e-06/6/PC3	helveticoside/7.0e-06/6/PC3	calmidazolium/5.0e-06/6/MCF7	ionomycin/2.0e-06/6/MCF7	thioridazine/1.0e-05/6/PC3
HC toxin/0e+00/6/MCF7	trichostatin A/0.0e+00/6/PC3	vorinostat/1.0e-05/6/PC3	emetine/7.0e-06/6/MCF7	chlorcyclizine/1.2e-05/6/MCF7	monorden/0.0e+00/6/HL60	ebselen/1.5e-05/6/MCF7	trichostatin A/0.0e+00/6/PC3	trichostatin A/0.0e+00/6/PC3	vorinostat/1.0e-05/6/PC3	5109870/2.5e-05/ 6/MCF7	ciclosporin/3.0e-06/6/MCF7	lanatoside C/4.0e-06/6/PC3	rottlerin/1.0e-05/6/MCF7	celastrol/3.0e-06/6/MCF7	trichostatin A/1.0e-06/6/PC3
trichostatin A/0e+00/6/MCF7	trichostatin A/0.0e+00/6/PC3	nifuroxazide/1.5e-05/6/MCF7	prenylamine/1.0e-05/6/MCF7	withaferin A/1.0e-06/6/MCF7	geldanamycin/1.0e-06/6/MCF7	gossypol/8.0e-06/6/PC3	trichostatin A/0.0e+00/6/PC3	trichostatin A/0.0e+00/6/PC3	trichostatin A/1.0e-06/6/PC3	calmidazolium/5.0e-06/ 6/MCF7	ionomycin/2.0e-06/6/MCF7	calmidazolium/5.0e-06/6/MCF7	cicloheximide/1.4e-05/6/MCF7	pararosaniline/1.0e-05/6/MCF7	felodipine/1.0e-05/6/MCF7
trichostatin A/0e+00/6/MCF7	trichostatin A/0.0e+00/6/PC3	helveticoside/7.0e-06/6/MCF7	sulconazole/9.0e-06/6/MCF7	thioridazine/1.0e-05/6/HL60	tanespimycin/1.0e-06/6/PC3	prochlorperazine/1.0e-05/6/PC3	glibenclamide/8.0e-06/6/HL60	trichostatin A/0.0e+00/6/PC3	salbutamol/1.7e-05/6/PC3	HC toxin/0.0e+00/ 6/MCF7	celastrol/3.0e-06/6/MCF7	rottlerin/1.0e-05/6/MCF7	vorinostat/1.0e-05/6/PC3	5109870/2.5e-05/6/MCF7	8-azaguanine/2.6e-05/6/PC3
trichostatin A/0e+00/6/PC3	trichostatin A/0.0e+00/6/PC3	lanatoside C/4.0e-06/6/MCF7	propofol/2.2e-05/6/MCF7	emetine/7.0e-06/6/MCF7	alvespimycin/0.0e+00/6/PC3	trifluoperazine/1.0e-05/6/PC3	clopamide/1.2e-05/6/HL60	trichostatin A/0.0e+00/6/PC3	trichostatin A/0.0e+00/6/PC3	copper sulfate/1.0e-04/12/MCF7	calmidazolium/5.0e-06/6/MCF7	cicloheximide/1.4e-05/6/MCF7	thioridazine/1.0e-05/6/PC3	calmidazolium/5.0e-06/6/MCF7	mefloquine/1.0e-05/6/MCF7
vorinostat/1e-05/6/PC3	vorinostat/1.0e-05/6/PC3	proscillaridin/8.0e-06/6/MCF7	trichostatin A/0.0e+00/6/MCF7	parthenolide/1.6e-05/6/MCF7	tanespimycin/1.0e-06/6/PC3	tanespimycin/1.0e-06/6/PC3	trichostatin A/0.0e+00/6/PC3	trichostatin A/0.0e+00/6/PC3	trichostatin A/0.0e+00/6/PC3	copper sulfate/1.0e-04/ 6/MCF7	rottlerin/1.0e-05/6/MCF7	helveticoside/7.0e-06/6/MCF7	trichostatin A/1.0e-06/6/PC3	rottlerin/1.0e-05/6/MCF7	astemizole/9.0e-06/6/MCF7
trichostatin A/0e+00/6/MCF7	trichostatin A/1.0e-06/6/PC3	tanespimycin/1.0e-06/6/PC3	methylbenzethonium chloride/9.0e-06/6/PC3	prenylamine/1.0e-05/6/MCF7	monorden/0.0e+00/6/PC3	tanespimycin/1.0e-06/6/PC3	vorinostat/1.0e-05/6/PC3	trichostatin A/0.0e+00/6/PC3	trichostatin A/0.0e+00/6/PC3	trichostatin A/0.0e+00/ 6/MCF7	butein/1.0e-05/6/PC3	lanatoside C/4.0e-06/6/MCF7	cicloheximide/1.4e-05/6/HL60	proadifen/1.0e-05/6/MCF7	terfenadine/8.0e-06/6/MCF7
trichostatin A/1e-06/6/PC3	trichostatin A/0.0e+00/6/MCF7	trichostatin A/1.0e-06/6/PC3	helveticoside/7.0e-06/6/PC3	mometasone/8.0e-06/6/MCF7	tanespimycin/1.0e-06/6/PC3	thioridazine/1.0e-05/6/PC3	trichostatin A/1.0e-06/6/PC3	trichostatin A/1.0e-06/6/PC3	methylbenzethonium chloride/9.0e-06/6/PC3	trichostatin A/0.0e+00/ 6/MCF7	cloperastine/1.1e-05/6/PC3	proscillaridin/8.0e-06/6/MCF7	emetine/7.0e-06/6/HL60	gossypol/8.0e-06/6/PC3	pimozide/9.0e-06/6/MCF7
trichostatin A/0e+00/6/HL60	trichostatin A/0.0e+00/6/PC3	trichostatin A/0.0e+00/6/MCF7	lanatoside C/4.0e-06/6/PC3	propofol/2.2e-05/6/MCF7	tanespimycin/1.0e-06/6/PC3	15-delta prostaglandin J2/1.0e-05/6/PC3	trichostatin A/0.0e+00/6/PC3	trichostatin A/1.0e-06/6/PC3	trichostatin A/0.0e+00/6/PC3	cicloheximide/1.4e-05/ 6/MCF7	prochlorperazine/1.0e-05/6/PC3	cicloheximide/1.4e-05/6/HL60	clindamycin/9.0e-06/6/HL60	nifuroxazide/1.5e-05/6/MCF7	fendiline/1.1e-05/6/MCF7
trichostatin A/1e-06/6/MCF7	alexidine/7.0e-06/6/PC3	trichostatin A/0.0e+00/6/MCF7	trichostatin A/0.0e+00/6/PC3	digoxigenin/1.0e-05/6/MCF7	geldanamycin/1.0e-06/6/PC3	ebselen/1.5e-05/6/HL60	trichostatin A/0.0e+00/6/PC3	scriptaid/1.0e-05/6/PC3	trichostatin A/0.0e+00/6/PC3	raloxifene/8.0e-06/ 6/MCF7	trifluoperazine/1.0e-05/6/PC3	emetine/7.0e-06/6/HL60	ampyrone/2.0e-05/6/HL60	quercetin/1.2e-05/6/MCF7	trichostatin A/1.0e-06/6/PC3
trichostatin A/0e+00/6/MCF7	levomepromazine/9.0e-06/6/PC3	trichostatin A/0.0e+00/6/PC3	trichostatin A/0.0e+00/6/MCF7	helveticoside/7.0e-06/6/PC3	monorden/0.0e+00/6/MCF7	tanespimycin/1.0e-06/6/MCF7	trichostatin A/0.0e+00/6/PC3	scriptaid/1.0e-05/6/PC3	lycorine/1.2e-05/6/PC3	estrone/1.5e-05/ 6/HL60	thioridazine/1.0e-05/6/PC3	felodipine/1.0e-05/6/MCF7	felodipine/1.0e-05/6/MCF7	pyrvinium/3.0e-06/6/MCF7	digitoxigenin/1.1e-05/6/MCF7
vorinostat/1e-05/6/MCF7	trichostatin A/0.0e+00/6/PC3	8-azaguanine/2.6e-05/6/PC3	vorinostat/1.0e-05/6/PC3	lanatoside C/4.0e-06/6/PC3	geldanamycin/1.0e-06/6/MCF7	monorden/0.0e+00/6/MCF7	helveticoside/7.0e-06/6/PC3	trichostatin A/0.0e+00/6/PC3	trichostatin A/0.0e+00/6/PC3	clioquinol/1.3e-05/ 6/HL60	tanespimycin/1.0e-06/6/MCF7	tyrphostin AG-1478/3.2e-05/6/MCF7	gossypol/8.0e-06/6/MCF7	naftifine/1.2e-05/6/MCF7	cephaeline/6.0e-06/6/MCF7
trichostatin A/0e+00/6/MCF7	gossypol/8.0e-06/6/PC3	trichostatin A/0.0e+00/6/PC3	trichostatin A/0.0e+00/6/MCF7	dicycloverine/1.2e-05/6/MCF7	tanespimycin/1.0e-06/6/MCF7	geldanamycin/1.0e-06/6/MCF7	lanatoside C/4.0e-06/6/PC3	trichostatin A/0.0e+00/6/PC3	trichostatin A/0.0e+00/6/PC3	betulin/9.0e-06/ 6/MCF7	5255229/1.3e-05/6/MCF7	mefloquine/1.0e-05/6/MCF7	dirithromycin/5.0e-06/6/HL60	azacitidine/1.6e-05/6/MCF7	felodipine/1.0e-05/6/MCF7
trichostatin A/0e+00/6/MCF7	trichostatin A/0.0e+00/6/PC3	trichostatin A/0.0e+00/6/PC3	thioridazine/1.0e-05/6/PC3	calmidazolium/5.0e-06/6/MCF7	MG-132/2.1e-05/6/MCF7	tanespimycin/1.0e-06/6/MCF7	chlorzoxazone/2.4e-05/6/HL60	trichostatin A/1.0e-06/6/PC3	thioridazine/1.0e-05/6/PC3	methylbenzethonium chloride/9.0e-06/ 6/MCF7	ionomycin/2.0e-06/6/MCF7	astemizole/9.0e-06/6/MCF7	8-azaguanine/2.6e-05/6/PC3	clindamycin/9.0e-06/6/HL60	lanatoside C/4.0e-06/6/HL60
trichostatin A/0e+00/6/MCF7	methylbenzethonium chloride/9.0e-06/6/PC3	trichostatin A/0.0e+00/6/PC3	trichostatin A/1.0e-06/6/PC3	cicloheximide/1.4e-05/6/MCF7	tanespimycin/1.0e-06/6/MCF7	alvespimycin/0.0e+00/6/MCF7	trichostatin A/0.0e+00/6/PC3	trichostatin A/1.0e-06/6/PC3	15(S)-15-methylprostaglandin E2/1.0e-05/6/PC3	cicloheximide/1.4e-05/ 6/HL60	tyrphostin AG-1478/3.2e-05/6/MCF7	tamoxifen/7.0e-06/6/MCF7	clopamide/1.2e-05/6/HL60	5224221/1.2e-05/6/MCF7	lycorine/1.2e-05/6/HL60
trichostatin A/0e+00/6/PC3	helveticoside/7.0e-06/6/PC3	vorinostat/1.0e-05/6/PC3	cicloheximide/1.4e-05/6/HL60	nifuroxazide/1.5e-05/6/MCF7	tanespimycin/1.0e-06/6/PC3	tanespimycin/1.0e-06/6/MCF7	trichostatin A/0.0e+00/6/PC3	trichostatin A/1.0e-06/6/PC3	trichostatin A/1.0e-06/6/PC3	megestrol/1.0e-05/ 6/HL60	mefloquine/1.0e-05/6/MCF7	terfenadine/8.0e-06/6/MCF7	tyrphostin AG-1478/3.2e-05/6/MCF7	pyrvinium/1.0e-06/6/MCF7	trichostatin A/0.0e+00/6/PC3
trichostatin A/0e+00/6/MCF7	lanatoside C/4.0e-06/6/PC3	trichostatin A/1.0e-06/6/PC3	emetine/7.0e-06/6/HL60	naftifine/1.2e-05/6/MCF7	alvespimycin/0.0e+00/6/PC3	monorden/0.0e+00/6/MCF7	trichostatin A/0.0e+00/6/PC3	trichostatin A/1.0e-06/6/PC3	trichostatin A/1.0e-06/6/PC3	etynodiol/1.0e-05/ 6/HL60	astemizole/9.0e-06/6/MCF7	pimozide/9.0e-06/6/MCF7	mefloquine/1.0e-05/6/MCF7	ionomycin/2.0e-06/6/MCF7	digitoxigenin/1.1e-05/6/HL60
trichostatin A/0e+00/6/MCF7	trichostatin A/0.0e+00/6/PC3	trichostatin A/0.0e+00/6/MCF7	vorinostat/1.0e-05/6/MCF7	helveticoside/7.0e-06/6/MCF7	tanespimycin/1.0e-06/6/PC3	tanespimycin/1.0e-06/6/MCF7	trichostatin A/0.0e+00/6/PC3	trichostatin A/0.0e+00/6/PC3	scriptaid/1.0e-05/6/PC3	verteporfin/3.0e-06/ 6/MCF7	tamoxifen/7.0e-06/6/MCF7	fendiline/1.1e-05/6/MCF7	astemizole/9.0e-06/6/MCF7	gossypol/8.0e-06/6/MCF7	trichostatin A/0.0e+00/6/PC3
trichostatin A/1e-06/6/PC3	trichostatin A/0.0e+00/6/PC3	digitoxigenin/1.1e-05/6/MCF7	gossypol/8.0e-06/6/MCF7	lanatoside C/4.0e-06/6/MCF7	monorden/0.0e+00/6/PC3	tanespimycin/1.0e-06/6/MCF7	trichostatin A/1.0e-06/6/PC3	trichostatin A/0.0e+00/6/PC3	scriptaid/1.0e-05/6/PC3	kaempferol/1.4e-05/ 6/MCF7	disulfiram/1.3e-05/6/MCF7	digitoxigenin/1.1e-05/6/MCF7	terfenadine/8.0e-06/6/MCF7	mefloquine/1.0e-05/6/MCF7	helveticoside/7.0e-06/6/PC3
trichostatin A/0e+00/6/MCF7	lycorine/1.2e-05/6/PC3	primaquine/9.0e-06/6/MCF7	trichostatin A/0.0e+00/6/MCF7	proscillaridin/8.0e-06/6/MCF7	tanespimycin/1.0e-06/6/PC3	MG-132/2.1e-05/6/MCF7	trichostatin A/1.0e-06/6/PC3	trichostatin A/0.0e+00/6/PC3	fenoterol/1.0e-05/6/PC3	mefloquine/1.0e-05/ 6/HL60	terfenadine/8.0e-06/6/MCF7	digoxin/5.0e-06/6/MCF7	pimozide/9.0e-06/6/MCF7	astemizole/9.0e-06/6/MCF7	lanatoside C/4.0e-06/6/PC3
trichostatin A/0e+00/6/MCF7	trichostatin A/0.0e+00/6/MCF7	cephaeline/6.0e-06/6/MCF7	trichostatin A/0.0e+00/6/MCF7	thioridazine/1.0e-05/6/PC3	tanespimycin/1.0e-06/6/PC3	mefloquine/1.0e-05/6/MCF7	pioglitazone/1.0e-05/6/PC3	perphenazine/1.0e-05/6/PC3	trichostatin A/0.0e+00/6/PC3	astemizole/9.0e-06/ 6/HL60	pimozide/9.0e-06/6/MCF7	cephaeline/6.0e-06/6/MCF7	fendiline/1.1e-05/6/MCF7	ivermectin/5.0e-06/6/MCF7	strophanthidin/1.0e-05/6/HL60
trichostatin A/0e+00/6/MCF7	trichostatin A/0.0e+00/6/PC3	puromycin/7.0e-06/6/MCF7	8-azaguanine/2.6e-05/6/PC3	cicloheximide/1.4e-05/6/HL60	geldanamycin/1.0e-06/6/PC3	disulfiram/1.3e-05/6/MCF7	scriptaid/1.0e-05/6/PC3	trichostatin A/0.0e+00/6/PC3	metaraminol/9.0e-06/6/PC3	disulfiram/1.3e-05/ 6/HL60	fendiline/1.1e-05/6/MCF7	thioridazine/1.0e-05/6/MCF7	trichostatin A/1.0e-06/6/PC3	terfenadine/8.0e-06/6/MCF7	podophyllotoxin/1.0e-05/6/HL60
trichostatin A/1e-06/6/MCF7	niclosamide/1.2e-05/6/PC3	camptothecin/1.1e-05/6/MCF7	mefloquine/1.0e-05/6/MCF7	emetine/7.0e-06/6/HL60	15-delta prostaglandin J2/1.0e-05/6/PC3	nifedipine/1.2e-05/6/PC3	trichostatin A/0.0e+00/6/PC3	trichostatin A/0.0e+00/6/PC3	salbutamol/1.7e-05/6/PC3	5224221/1.2e-05/ 6/MCF7	imipramine/1.3e-05/6/PC3	LY-294002/1.0e-05/6/MCF7	digitoxigenin/1.1e-05/6/MCF7	nocodazole/1.3e-05/6/MCF7	trichostatin A/0.0e+00/6/PC3
valproic acid/1e-03/6/MCF7	trichostatin A/0.0e+00/6/PC3	trichostatin A/0.0e+00/6/MCF7	astemizole/9.0e-06/6/MCF7	5255229/1.3e-05/6/MCF7	puromycin/7.0e-06/6/MCF7	prochlorperazine/1.0e-05/6/PC3	trichostatin A/0.0e+00/6/PC3	chlorpromazine/1.1e-05/6/PC3	trichostatin A/0.0e+00/6/PC3	vorinostat/1.0e-05/ 6/MCF7	triamterene/1.6e-05/6/PC3	lycorine/1.2e-05/6/HL60	digoxin/5.0e-06/6/MCF7	pimozide/9.0e-06/6/MCF7	calmidazolium/5.0e-06/6/MCF7
trichostatin A/0e+00/6/MCF7	trichostatin A/0.0e+00/6/MCF7	trichostatin A/0.0e+00/6/PC3	tamoxifen/7.0e-06/6/MCF7	pyrvinium/1.0e-06/6/MCF7	tanespimycin/1.0e-06/6/MCF7	trifluoperazine/1.0e-05/6/PC3	trichostatin A/1.0e-06/6/PC3	trichostatin A/0.0e+00/6/PC3	trichostatin A/1.0e-06/6/PC3	trichostatin A/0.0e+00/ 6/MCF7	chlorpromazine/1.1e-05/6/PC3	LY-294002/1.0e-05/6/MCF7	cephaeline/6.0e-06/6/MCF7	fendiline/1.1e-05/6/MCF7	miconazole/1.0e-05/6/MCF7
vorinostat/1e-05/6/MCF7	trichostatin A/1.0e-06/6/PC3	trichostatin A/0.0e+00/6/PC3	terfenadine/8.0e-06/6/MCF7	trifluoperazine/1.0e-05/6/MCF7	alvespimycin/0.0e+00/6/MCF7	tanespimycin/1.0e-06/6/PC3	trichostatin A/1.0e-06/6/PC3	trichostatin A/0.0e+00/6/PC3	trichostatin A/1.0e-06/6/PC3	prenylamine/1.0e-05/ 6/HL60	amitriptyline/1.3e-05/6/PC3	thioridazine/1.0e-05/6/MCF7	camptothecin/1.1e-05/6/MCF7	puromycin/7.0e-06/6/MCF7	lanatoside C/4.0e-06/6/MCF7
trichostatin A/0e+00/6/PC3	trichostatin A/1.0e-06/6/PC3	trichostatin A/0.0e+00/6/PC3	ursolic acid/9.0e-06/6/MCF7	8-azaguanine/2.6e-05/6/PC3	monorden/0.0e+00/6/MCF7	15-delta prostaglandin J2/1.0e-05/6/PC3	trichostatin A/1.0e-06/6/PC3	trichostatin A/0.0e+00/6/PC3	trichostatin A/1.0e-06/6/PC3	10-methoxyharmalan/1.9e-05/ 6/HL60	prochlorperazine/1.0e-05/6/PC3	LY-294002/1.0e-05/6/MCF7	lanatoside C/4.0e-06/6/HL60	ciclopirox/1.5e-05/6/MCF7	felodipine/1.0e-05/6/MCF7
trichostatin A/1e-06/6/MCF7	scriptaid/1.0e-05/6/PC3	lycorine/1.2e-05/6/PC3	pimozide/9.0e-06/6/MCF7	mefloquine/1.0e-05/6/MCF7	sanguinarine/1.2e-05/6/HL60	troglitazone/1.0e-05/6/PC3	trichostatin A/1.0e-06/6/PC3	trichostatin A/0.0e+00/6/PC3	trichostatin A/1.0e-06/6/PC3	mometasone/8.0e-06/ 6/HL60	nordihydroguaiaretic acid/1.0e-06/6/PC3	helveticoside/7.0e-06/6/PC3	sanguinarine/1.2e-05/6/HL60	hexetidine/1.2e-05/6/MCF7	anisomycin/1.5e-05/6/HL60
trichostatin A/0e+00/6/MCF7	scriptaid/1.0e-05/6/MCF7	calmidazolium/5.0e-06/6/MCF7	trichostatin A/0.0e+00/6/MCF7	astemizole/9.0e-06/6/MCF7	tanespimycin/1.0e-06/6/MCF7	primaquine/9.0e-06/6/MCF7	irinotecan/1.0e-04/6/PC3	trichostatin A/1.0e-06/6/PC3	15(S)-15-methylprostaglandin E2/1.0e-05/6/PC3	labetalol/1.1e-05/ 6/HL60	thioridazine/1.0e-05/6/PC3	lanatoside C/4.0e-06/6/PC3	trichostatin A/0.0e+00/6/PC3	thioridazine/1.0e-05/6/MCF7	trichostatin A/0.0e+00/6/PC3
vorinostat/1e-05/6/MCF7	scriptaid/1.0e-05/6/PC3	helveticoside/7.0e-06/6/MCF7	trichostatin A/1.0e-06/6/PC3	tamoxifen/7.0e-06/6/MCF7	tanespimycin/1.0e-06/6/MCF7	puromycin/7.0e-06/6/MCF7	trichostatin A/1.0e-06/6/PC3	trichostatin A/0.0e+00/6/PC3	16-phenyltetranorprostaglandin E2/1.0e-05/6/PC3	tyrphostin AG-1478/3.2e-05/ 6/MCF7	15-delta prostaglandin J2/1.0e-05/6/PC3	lycorine/1.2e-05/6/PC3	trichostatin A/0.0e+00/6/PC3	15-delta prostaglandin J2/1.0e-05/6/MCF7	trichostatin A/1.0e-06/6/PC3
valproic acid/2e-03/6/MCF7	trichostatin A/0.0e+00/6/PC3	lanatoside C/4.0e-06/6/MCF7	trichostatin A/0.0e+00/6/MCF7	ivermectin/5.0e-06/6/MCF7	15-delta prostaglandin J2/1.0e-05/6/MCF7	thioridazine/1.0e-05/6/MCF7	trichostatin A/0.0e+00/6/PC3	trichostatin A/0.0e+00/6/PC3	trichostatin A/1.0e-06/6/PC3	mefloquine/1.0e-05/ 6/MCF7	rosiglitazone/1.0e-05/6/PC3	CP-690334-01/1.0e-05/6/PC3	helveticoside/7.0e-06/6/PC3	2-deoxy-D-glucose/1.0e-02/6/MCF7	scriptaid/1.0e-05/6/PC3
trichostatin A/0e+00/6/MCF7	trichostatin A/0.0e+00/6/PC3	trichostatin A/0.0e+00/6/MCF7	cephaeline/6.0e-06/6/MCF7	disulfiram/1.3e-05/6/MCF7	tanespimycin/1.0e-06/6/MCF7	15-delta prostaglandin J2/1.0e-05/6/MCF7	trichostatin A/0.0e+00/6/PC3	chlorprothixene/1.1e-05/6/PC3	alprostadil/1.0e-05/6/PC3	astemizole/9.0e-06/ 6/MCF7	ciclosporin/3.0e-06/6/MCF7	LY-294002/1.0e-05/6/HL60	lanatoside C/4.0e-06/6/PC3	thioridazine/1.0e-05/6/MCF7	trichostatin A/0.0e+00/6/PC3
trichostatin A/0e+00/6/PC3	alexidine/7.0e-06/6/PC3	camptothecin/1.1e-05/6/MCF7	felodipine/1.0e-05/6/MCF7	terfenadine/8.0e-06/6/MCF7	alvespimycin/0.0e+00/6/MCF7	tanespimycin/1.0e-06/6/MCF7	camptothecin/1.1e-05/6/PC3	trichostatin A/1.0e-06/6/PC3	16,16-dimethylprostaglandin E2/1.0e-05/6/PC3	tamoxifen/7.0e-06/ 6/MCF7	betulinic acid/9.0e-06/6/MCF7	calmidazolium/5.0e-06/6/MCF7	lycorine/1.2e-05/6/PC3	15-delta prostaglandin J2/1.0e-05/6/MCF7	astemizole/9.0e-06/6/MCF7
trichostatin A/1e-06/6/MCF7	trichostatin A/1.0e-06/6/PC3	trichostatin A/0.0e+00/6/MCF7	trichostatin A/0.0e+00/6/MCF7	pimozide/9.0e-06/6/MCF7	tanespimycin/1.0e-06/6/MCF7	alvespimycin/0.0e+00/6/MCF7	trichostatin A/0.0e+00/6/PC3	trichostatin A/0.0e+00/6/PC3	alprostadil/1.0e-05/6/PC3	disulfiram/1.3e-05/ 6/MCF7	puromycin/7.0e-06/6/MCF7	helveticoside/7.0e-06/6/MCF7	calmidazolium/5.0e-06/6/MCF7	syrosingopine/6.0e-06/6/MCF7	terfenadine/8.0e-06/6/MCF7
trichostatin A/0e+00/6/HL60	trichostatin A/1.0e-06/6/MCF7	trichostatin A/1.0e-06/6/MCF7	ciclopirox/1.5e-05/6/MCF7	fendiline/1.1e-05/6/MCF7	monorden/0.0e+00/6/MCF7	monorden/0.0e+00/6/MCF7	vanoxerine/8.0e-06/6/PC3	trichostatin A/0.0e+00/6/PC3	dinoprostone/1.0e-05/6/PC3	terfenadine/8.0e-06/ 6/MCF7	hexetidine/1.2e-05/6/MCF7	lanatoside C/4.0e-06/6/MCF7	ticlopidine/1.3e-05/6/MCF7	calmidazolium/5.0e-06/6/MCF7	trichostatin A/1.0e-06/6/PC3
trichostatin A/0e+00/6/PC3	trichostatin A/1.0e-06/6/PC3	trichostatin A/0.0e+00/6/PC3	hexetidine/1.2e-05/6/MCF7	digitoxigenin/1.1e-05/6/MCF7	tanespimycin/1.0e-06/6/PC3	sanguinarine/1.2e-05/6/HL60	cephaeline/6.0e-06/6/PC3	trichostatin A/0.0e+00/6/PC3	trichostatin A/0.0e+00/6/PC3	fendiline/1.1e-05/ 6/MCF7	15-delta prostaglandin J2/1.0e-05/6/MCF7	felodipine/1.0e-05/6/MCF7	miconazole/1.0e-05/6/MCF7	ticlopidine/1.3e-05/6/MCF7	trichostatin A/1.0e-06/6/PC3
trichostatin A/0e+00/6/PC3	valinomycin/0.0e+00/6/PC3	trichostatin A/1.0e-06/6/PC3	trichostatin A/0.0e+00/6/MCF7	primaquine/9.0e-06/6/MCF7	monorden/0.0e+00/6/PC3	tanespimycin/1.0e-06/6/MCF7	menadione/2.3e-05/6/PC3	trichostatin A/1.0e-06/6/PC3	etilefrine/1.8e-05/6/PC3	trichostatin A/0.0e+00/ 6/MCF7	2-deoxy-D-glucose/1.0e-02/6/MCF7	anisomycin/1.5e-05/6/HL60	camptothecin/1.1e-05/6/MCF7	miconazole/1.0e-05/6/MCF7	trichostatin A/1.0e-06/6/PC3
vorinostat/1e-05/6/HL60	trichostatin A/1.0e-06/6/PC3	trichostatin A/1.0e-06/6/PC3	trichostatin A/1.0e-06/6/MCF7	digoxin/5.0e-06/6/MCF7	tanespimycin/1.0e-06/6/PC3	geldanamycin/1.0e-06/6/MCF7	trichostatin A/0.0e+00/6/PC3	trichostatin A/1.0e-06/6/PC3	trichostatin A/0.0e+00/6/PC3	LY-294002/1.0e-05/ 6/PC3	methylbenzethonium chloride/9.0e-06/6/PC3	trichostatin A/1.0e-06/6/MCF7	diethylstilbestrol/1.5e-05/6/MCF7	5224221/1.2e-05/6/MCF7	trichostatin A/1.0e-06/6/PC3
trichostatin A/1e-06/6/HL60	trichostatin A/1.0e-06/6/MCF7	scriptaid/1.0e-05/6/PC3	helveticoside/7.0e-06/6/HL60	cephaeline/6.0e-06/6/MCF7	tanespimycin/1.0e-06/6/SKMEL5	15-delta prostaglandin J2/1.0e-05/6/MCF7	trichostatin A/0.0e+00/6/PC3	MS-275/1.0e-05/6/PC3	ritodrine/1.2e-05/6/PC3	perhexiline/1.0e-05/ 6/HL60	withaferin A/1.0e-06/6/PC3	trichostatin A/1.0e-06/6/PC3	wortmannin/1.0e-06/6/MCF7	pyrvinium/1.0e-06/6/MCF7	irinotecan/1.0e-04/6/PC3
trichostatin A/0e+00/6/MCF7	trichostatin A/1.0e-06/6/PC3	scriptaid/1.0e-05/6/PC3	lanatoside C/4.0e-06/6/HL60	felodipine/1.0e-05/6/MCF7	tanespimycin/1.0e-06/6/MCF7	tanespimycin/1.0e-06/6/MCF7	digoxigenin/1.0e-05/6/PC3	trichostatin A/0.0e+00/6/PC3	trichostatin A/0.0e+00/6/PC3	mestranol/1.3e-05/ 6/HL60	piperlongumine/1.3e-05/6/MCF7	LY-294002/1.0e-05/6/HL60	fendiline/1.1e-05/6/MCF7	withaferin A/1.0e-06/6/MCF7	trichostatin A/1.0e-06/6/PC3
trichostatin A/0e+00/6/MCF7	16,16-dimethylprostaglandin E2/1.0e-05/6/PC3	trichostatin A/0.0e+00/6/PC3	lycorine/1.2e-05/6/HL60	bisacodyl/1.1e-05/6/MCF7	geldanamycin/1.0e-06/6/MCF7	tanespimycin/1.0e-06/6/MCF7	trichostatin A/0.0e+00/6/PC3	anisomycin/1.5e-05/6/PC3	trichostatin A/0.0e+00/6/PC3	betulinic acid/9.0e-06/ 6/MCF7	thioridazine/1.0e-05/6/HL60	LY-294002/1.0e-05/6/HL60	trichostatin A/1.0e-06/6/PC3	fendiline/1.1e-05/6/MCF7	trichostatin A/0.0e+00/6/PC3
rifabutin/5e-06/6/MCF7	trichostatin A/0.0e+00/6/PC3	trichostatin A/0.0e+00/6/PC3	proscillaridin/8.0e-06/6/HL60	puromycin/7.0e-06/6/MCF7	15-delta prostaglandin J2/1.0e-05/6/MCF7	monorden/0.0e+00/6/MCF7	trichostatin A/0.0e+00/6/PC3	trichostatin A/1.0e-06/6/PC3	clenbuterol/1.3e-05/6/PC3	ciclopirox/1.5e-05/ 6/MCF7	miconazole/1.0e-05/6/MCF7	cephaeline/6.0e-06/6/PC3	astemizole/9.0e-06/6/MCF7	5707885/5.0e-05/6/MCF7	trichostatin A/0.0e+00/6/PC3
trichostatin A/0e+00/6/MCF7	trichostatin A/0.0e+00/6/PC3	trichostatin A/0.0e+00/6/MCF7	digitoxigenin/1.1e-05/6/HL60	hexetidine/1.2e-05/6/MCF7	tanespimycin/1.0e-06/6/HL60	tanespimycin/1.0e-06/6/MCF7	trichostatin A/0.0e+00/6/PC3	trichostatin A/0.0e+00/6/PC3	trichostatin A/0.0e+00/6/PC3	hexetidine/1.2e-05/ 6/MCF7	mefloquine/1.0e-05/6/PC3	digoxigenin/1.0e-05/6/PC3	terfenadine/8.0e-06/6/MCF7	astemizole/9.0e-06/6/MCF7	trichostatin A/0.0e+00/6/PC3
trichostatin A/1e-06/6/MCF7	beta-escin/3.0e-06/6/PC3	trichostatin A/1.0e-06/6/PC3	primaquine/9.0e-06/6/HL60	thioridazine/1.0e-05/6/MCF7	alvespimycin/0.0e+00/6/HL60	15-delta prostaglandin J2/1.0e-05/6/MCF7	strophanthidin/1.0e-05/6/PC3	trichostatin A/0.0e+00/6/PC3	trichostatin A/0.0e+00/6/PC3	trichostatin A/0.0e+00/ 6/MCF7	astemizole/9.0e-06/6/PC3	ouabain/5.0e-06/6/MCF7	trichostatin A/1.0e-06/6/PC3	terfenadine/8.0e-06/6/MCF7	trichostatin A/0.0e+00/6/PC3
trichostatin A/0e+00/6/PC3	tonzonium bromide/7.0e-06/6/PC3	trichostatin A/1.0e-06/6/PC3	trichostatin A/0.0e+00/6/PC3	helveticoside/7.0e-06/6/HL60	withaferin A/1.0e-06/6/PC3	troglitazone/1.0e-05/6/MCF7	trichostatin A/0.0e+00/6/PC3	trichostatin A/1.0e-06/6/PC3	(-)-isoprenaline/1.6e-05/6/PC3	benzethonium chloride/9.0e-06/ 6/HL60	disulfiram/1.3e-05/6/PC3	digoxin/5.0e-06/6/MCF7	trichostatin A/1.0e-06/6/PC3	valinomycin/0.0e+00/6/MCF7	digoxigenin/1.0e-05/6/PC3
trichostatin A/0e+00/6/PC3	trichostatin A/0.0e+00/6/PC3	trichostatin A/1.0e-06/6/MCF7	helveticoside/7.0e-06/6/PC3	digitoxigenin/1.1e-05/6/HL60	piperlongumine/1.3e-05/6/MCF7	beta-escin/3.0e-06/6/PC3	trichostatin A/1.0e-06/6/PC3	trichostatin A/1.0e-06/6/PC3	corbadrine/2.2e-05/6/PC3	betulin/9.0e-06/ 6/HL60	diethylstilbestrol/1.5e-05/6/MCF7	anisomycin/1.5e-05/6/MCF7	irinotecan/1.0e-04/6/PC3	valinomycin/0.0e+00/6/PC3	ouabain/5.0e-06/6/MCF7
trichostatin A/0e+00/6/MCF7	trichostatin A/0.0e+00/6/PC3	trichostatin A/1.0e-06/6/PC3	lanatoside C/4.0e-06/6/PC3	primaquine/9.0e-06/6/HL60	tanespimycin/1.0e-06/6/HL60	withaferin A/1.0e-06/6/PC3	trichostatin A/0.0e+00/6/PC3	MS-275/1.0e-05/6/PC3	syrosingopine/6.0e-06/6/PC3	trichostatin A/1.0e-06/ 6/MCF7	tanespimycin/1.0e-06/6/MCF7	perhexiline/1.0e-05/6/MCF7	trichostatin A/1.0e-06/6/PC3	irinotecan/1.0e-04/6/MCF7	digoxin/5.0e-06/6/MCF7
trichostatin A/0e+00/6/MCF7	trichostatin A/0.0e+00/6/PC3	trichostatin A/1.0e-06/6/PC3	strophanthidin/1.0e-05/6/HL60	thioridazine/1.0e-05/6/MCF7	monorden/0.0e+00/6/HL60	piperlongumine/1.3e-05/6/MCF7	ouabain/5.0e-06/6/PC3	trichostatin A/0.0e+00/6/PC3	trichostatin A/0.0e+00/6/PC3	vorinostat/1.0e-05/ 6/MCF7	geldanamycin/1.0e-06/6/MCF7	digitoxigenin/1.1e-05/6/MCF7	camptothecin/1.1e-05/6/PC3	pyrvinium/3.0e-06/6/MCF7	anisomycin/1.5e-05/6/MCF7
trichostatin A/1e-06/6/MCF7	prenylamine/1.0e-05/6/PC3	vinblastine/0.0e+00/6/PC3	podophyllotoxin/1.0e-05/6/HL60	helveticoside/7.0e-06/6/PC3	tanespimycin/1.0e-06/6/HL60	15-delta prostaglandin J2/1.0e-05/6/HL60	trichostatin A/1.0e-06/6/PC3		terbutaline/7.0e-06/6/PC3	acacetin/1.4e-05/ 6/HL60	ionomycin/2.0e-06/6/MCF7	emetine/7.0e-06/6/MCF7	beta-escin/3.0e-06/6/PC3	alexidine/7.0e-06/6/MCF7	digitoxigenin/1.1e-05/6/MCF7
trichostatin A/0e+00/6/MCF7	chlorpromazine/1.1e-05/6/PC3	trichostatin A/0.0e+00/6/PC3	pyrvinium/3.0e-06/6/HL60	lanatoside C/4.0e-06/6/PC3	tanespimycin/1.0e-06/6/HL60	disulfiram/1.3e-05/6/PC3	trichostatin A/0.0e+00/6/PC3		isoetarine/1.2e-05/6/PC3	fluticasone/8.0e-06/ 6/HL60	trihexyphenidyl/1.2e-05/6/PC3	cephaeline/6.0e-06/6/MCF7	pyrvinium/3.0e-06/6/MCF7	thioguanosine/1.3e-05/6/MCF7	emetine/7.0e-06/6/MCF7
trichostatin A/1e-06/6/PC3	digoxigenin/1.0e-05/6/PC3	trichostatin A/0.0e+00/6/PC3	digoxigenin/1.0e-05/6/HL60	lycorine/1.2e-05/6/PC3	geldanamycin/1.0e-06/6/HL60	diethylstilbestrol/1.5e-05/6/MCF7	trichostatin A/0.0e+00/6/PC3		trichostatin A/0.0e+00/6/PC3	betulinic acid/9.0e-06/ 6/HL60	memantine/1.9e-05/6/PC3	digoxigenin/1.0e-05/6/MCF7	parthenolide/1.6e-05/6/PC3	suloctidil/1.2e-05/6/MCF7	cephaeline/6.0e-06/6/MCF7
trichostatin A/1e-06/6/MCF7	trichostatin A/0.0e+00/6/MCF7	trichostatin A/0.0e+00/6/PC3	miconazole/1.0e-05/6/MCF7	piperlongumine/1.3e-05/6/MCF7	15-delta prostaglandin J2/1.0e-05/6/HL60	tanespimycin/1.0e-06/6/MCF7	digoxin/5.0e-06/6/PC3		trichostatin A/0.0e+00/6/PC3	thioridazine/1.0e-05/ 6/MCF7	niclosamide/1.2e-05/6/PC3	fluspirilene/8.0e-06/6/MCF7	trichostatin A/0.0e+00/6/PC3	ciclopirox/1.5e-05/6/MCF7	digoxigenin/1.0e-05/6/MCF7
trichostatin A/1e-06/6/MCF7	trichostatin A/0.0e+00/6/MCF7	domperidone/7.0e-06/6/PC3	trichostatin A/0.0e+00/6/MCF7	calmidazolium/5.0e-06/6/MCF7	monorden/0.0e+00/6/MCF7	monorden/0.0e+00/6/MCF7	trichostatin A/0.0e+00/6/PC3		trichostatin A/1.0e-06/6/PC3	trichostatin A/0.0e+00/ 6/MCF7	trimipramine/1.0e-05/6/PC3	cicloheximide/1.4e-05/6/PC3	domperidone/7.0e-06/6/PC3	dequalinium chloride/8.0e-06/6/MCF7	fluspirilene/8.0e-06/6/MCF7
scriptaid/1e-05/6/MCF7	vorinostat/1.0e-05/6/MCF7	trichostatin A/0.0e+00/6/PC3	diethylstilbestrol/1.5e-05/6/MCF7	miconazole/1.0e-05/6/MCF7	monorden/0.0e+00/6/SKMEL5	5253409/1.7e-05/6/MCF7	trichostatin A/1.0e-06/6/PC3		trichostatin A/0.0e+00/6/PC3	vorinostat/1.0e-05/ 6/MCF7	thioridazine/1.0e-05/6/PC3	strophanthidin/1.0e-05/6/PC3	vanoxerine/8.0e-06/6/PC3	gossypol/8.0e-06/6/MCF7	trichostatin A/0.0e+00/6/PC3
trichostatin A/1e-06/6/MCF7	trichostatin A/1.0e-06/6/MCF7	trichostatin A/0.0e+00/6/PC3	trichostatin A/0.0e+00/6/MCF7	helveticoside/7.0e-06/6/MCF7	disulfiram/1.3e-05/6/PC3	geldanamycin/1.0e-06/6/MCF7	MS-275/1.0e-05/6/PC3		(+)-isoprenaline/1.1e-05/6/PC3	apigenin/1.5e-05/ 6/HL60	fendiline/1.1e-05/6/MCF7	cephaeline/6.0e-06/6/MCF7	cephaeline/6.0e-06/6/PC3	hexetidine/1.2e-05/6/MCF7	mefloquine/1.0e-05/6/PC3
trichostatin A/1e-06/6/MCF7	anisomycin/1.5e-05/6/MCF7	digoxigenin/1.0e-05/6/PC3	trichostatin A/1.0e-06/6/MCF7	lanatoside C/4.0e-06/6/MCF7	tanespimycin/1.0e-06/6/MCF7	withaferin A/1.0e-06/6/MCF7	trichostatin A/0.0e+00/6/PC3		trichostatin A/0.0e+00/6/PC3	alexidine/7.0e-06/ 6/HL60	econazole/9.0e-06/6/MCF7	digoxigenin/1.0e-05/6/MCF7	phenoxybenzamine/1.2e-05/6/PC3	prenylamine/1.0e-05/6/MCF7	strophanthidin/1.0e-05/6/PC3
scriptaid/1e-05/6/PC3	astemizole/9.0e-06/6/PC3	ouabain/5.0e-06/6/MCF7	ouabain/5.0e-06/6/HL60	chlorcyclizine/1.2e-05/6/MCF7	monorden/0.0e+00/6/MCF7	thioridazine/1.0e-05/6/PC3	anisomycin/1.5e-05/6/PC3		ciclopirox/1.5e-05/6/PC3	vorinostat/1.0e-05/ 6/HL60	perhexiline/1.0e-05/6/MCF7	helveticoside/7.0e-06/6/MCF7	menadione/2.3e-05/6/PC3	perhexiline/1.0e-05/6/MCF7	cephaeline/6.0e-06/6/MCF7
trichostatin A/0e+00/6/PC3	trichostatin A/0.0e+00/6/PC3	trichostatin A/0.0e+00/6/MCF7	anisomycin/1.5e-05/6/HL60	diethylstilbestrol/1.5e-05/6/MCF7	geldanamycin/1.0e-06/6/MCF7	semustine/1.0e-04/6/PC3	trichostatin A/1.0e-06/6/PC3		STOCK1N-35215/1.0e-05/6/PC3	tanespimycin/1.0e-06/ 6/HL60	semustine/1.0e-04/6/PC3	lycorine/1.2e-05/6/MCF7	trichostatin A/0.0e+00/6/PC3	phenoxybenzamine/1.2e-05/6/MCF7	digoxigenin/1.0e-05/6/MCF7
trichostatin A/0e+00/6/MCF7	clomipramine/1.1e-05/6/PC3	puromycin/7.0e-06/6/MCF7	trichostatin A/1.0e-06/6/MCF7	wortmannin/1.0e-06/6/MCF7	tanespimycin/1.0e-06/6/MCF7	carmustine/1.0e-04/6/PC3	trichostatin A/1.0e-06/6/PC3		trichostatin A/1.0e-06/6/PC3	genistein/1.0e-05/ 6/HL60	astemizole/9.0e-06/6/MCF7	ouabain/5.0e-06/6/PC3	prenylamine/1.0e-05/6/PC3	phenoxybenzamine/1.2e-05/6/MCF7	trichostatin A/0.0e+00/6/PC3
trichostatin A/0e+00/6/MCF7	securinine/1.8e-05/6/PC3	digoxin/5.0e-06/6/MCF7	scriptaid/1.0e-05/6/PC3	pyrvinium/1.0e-06/6/MCF7	monorden/0.0e+00/6/PC3	astemizole/9.0e-06/6/MCF7	trichostatin A/1.0e-06/6/PC3		trichostatin A/0.0e+00/6/PC3	calmidazolium/5.0e-06/ 6/MCF7	terfenadine/8.0e-06/6/MCF7	cicloheximide/1.4e-05/6/MCF7	digoxigenin/1.0e-05/6/PC3	fluspirilene/8.0e-06/6/MCF7	trichostatin A/1.0e-06/6/PC3
trichostatin A/1e-06/6/MCF7	trichostatin A/1.0e-06/6/MCF7	trichostatin A/0.0e+00/6/MCF7	astemizole/9.0e-06/6/MCF7	ouabain/5.0e-06/6/HL60	monorden/0.0e+00/6/MCF7	terfenadine/8.0e-06/6/MCF7	MS-275/1.0e-05/6/PC3		trichostatin A/0.0e+00/6/PC3	copper sulfate/1.0e-04/ 6/ssMCF7	valinomycin/0.0e+00/6/PC3	digoxin/5.0e-06/6/PC3	ciclopirox/1.5e-05/6/MCF7	thioridazine/1.0e-05/6/MCF7	trichostatin A/0.0e+00/6/PC3
trichostatin A/1e-06/6/PC3	mefloquine/1.0e-05/6/PC3	trichostatin A/0.0e+00/6/MCF7	terfenadine/8.0e-06/6/MCF7	anisomycin/1.5e-05/6/HL60	semustine/1.0e-04/6/PC3	monorden/0.0e+00/6/MCF7	trichostatin A/0.0e+00/6/PC3		diltiazem/9.0e-06/6/PC3	mefloquine/1.0e-05/ 6/PC3	irinotecan/1.0e-04/6/PC3	proscillaridin/8.0e-06/6/MCF7	puromycin/7.0e-06/6/MCF7	phenoxybenzamine/1.2e-05/6/MCF7	helveticoside/7.0e-06/6/MCF7
trichostatin A/1e-06/6/MCF7	trichostatin A/0.0e+00/6/PC3	methotrexate/9.0e-06/6/MCF7	trichostatin A/1.0e-06/6/MCF7	fendiline/1.1e-05/6/MCF7	monorden/0.0e+00/6/PC3	monorden/0.0e+00/6/PC3			metanephrine/1.7e-05/6/PC3	trichostatin A/0.0e+00/ 6/MCF7	semustine/1.0e-04/6/PC3	anisomycin/1.5e-05/6/PC3	anisomycin/1.5e-05/6/MCF7	loperamide/8.0e-06/6/MCF7	lanatoside C/4.0e-06/6/MCF7
trichostatin A/1e-06/6/PC3	spiperone/1.0e-05/6/PC3	trichostatin A/1.0e-06/6/MCF7	trichostatin A/1.0e-06/6/MCF7	perhexiline/1.0e-05/6/MCF7	tanespimycin/1.0e-06/6/MCF7	tanespimycin/1.0e-06/6/MCF7			trichostatin A/0.0e+00/6/PC3	trichostatin A/1.0e-06/ 6/MCF7	5155877/1.0e-05/6/MCF7	thapsigargin/0.0e+00/6/PC3	emetine/7.0e-06/6/MCF7	valinomycin/0.0e+00/6/MCF7	ouabain/5.0e-06/6/PC3
trichostatin A/1e-06/6/MCF7	trichostatin A/0.0e+00/6/PC3	anisomycin/1.5e-05/6/MCF7	trichostatin A/1.0e-06/6/PC3	alimemazine/5.0e-06/6/MCF7	tanespimycin/1.0e-06/6/PC3	CP-319743/1.0e-05/6/PC3			ethaverine/9.0e-06/6/PC3	isoxsuprine/1.2e-05/ 6/HL60	thiostrepton/2.0e-06/6/PC3	strophanthidin/1.0e-05/6/MCF7	cephaeline/6.0e-06/6/MCF7	bepridil/1.0e-05/6/MCF7	trichostatin A/1.0e-06/6/PC3
trichostatin A/1e-06/6/PC3	strophanthidin/1.0e-05/6/PC3	digitoxigenin/1.1e-05/6/MCF7	trichostatin A/1.0e-06/6/PC3	0297417-0002B/1.0e-05/6/MCF7	semustine/1.0e-04/6/PC3	semustine/1.0e-04/6/PC3			adenosine phosphate/1.1e-05/6/PC3	dexamethasone/9.0e-06/ 6/PC3	ciclosporin/3.0e-06/6/PC3		digoxigenin/1.0e-05/6/MCF7	vanoxerine/8.0e-06/6/MCF7	puromycin/7.0e-06/6/PC3
trichostatin A/1e-06/6/PC3	trichostatin A/0.0e+00/6/PC3	cephaeline/6.0e-06/6/MCF7	trichostatin A/1.0e-06/6/PC3	astemizole/9.0e-06/6/MCF7	tanespimycin/1.0e-06/6/HL60	oxyphenbutazone/1.2e-05/6/HL60			trichostatin A/1.0e-06/6/PC3	suloctidil/1.2e-05/ 6/HL60	fenbendazole/1.3e-05/6/PC3		fluspirilene/8.0e-06/6/MCF7	mefloquine/1.0e-05/6/MCF7	trichostatin A/1.0e-06/6/PC3
trichostatin A/1e-06/6/MCF7	trichostatin A/1.0e-06/6/PC3	trichostatin A/0.0e+00/6/MCF7	tretinoin/1.0e-06/6/HL60	terfenadine/8.0e-06/6/MCF7	alvespimycin/0.0e+00/6/HL60	5194442/2.0e-05/6/PC3			dinoprostone/1.0e-05/6/PC3	tetrandrine/6.0e-06/ 6/MCF7	bepridil/1.0e-05/6/PC3		astemizole/9.0e-06/6/PC3	clotrimazole/1.2e-05/6/MCF7	trichostatin A/1.0e-06/6/PC3
trichostatin A/1e-06/6/PC3	valinomycin/0.0e+00/6/PC3	digoxigenin/1.0e-05/6/MCF7	trichostatin A/0.0e+00/6/PC3	valinomycin/0.0e+00/6/MCF7	tanespimycin/1.0e-06/6/HL60	5194442/2.0e-05/6/MCF7			trichostatin A/1.0e-06/6/PC3	trichostatin A/0.0e+00/ 6/MCF7	tonzonium bromide/7.0e-06/6/PC3		mefloquine/1.0e-05/6/PC3	disulfiram/1.3e-05/6/MCF7	proscillaridin/8.0e-06/6/MCF7
vorinostat/1e-05/6/HL60	thioridazine/1.0e-05/6/PC3	methapyrilene/1.3e-05/6/PC3	trichostatin A/0.0e+00/6/MCF7	valinomycin/0.0e+00/6/PC3	monorden/0.0e+00/6/HL60	thiostrepton/2.0e-06/6/PC3			MS-275/1.0e-05/6/PC3	fendiline/1.1e-05/ 6/MCF7	parthenolide/1.6e-05/6/PC3		cicloheximide/1.4e-05/6/PC3	pimozide/9.0e-06/6/MCF7	trichostatin A/1.0e-06/6/PC3
trichostatin A/1e-06/6/MCF7	trichostatin A/0.0e+00/6/PC3	trichostatin A/0.0e+00/6/PC3	trichostatin A/0.0e+00/6/PC3	irinotecan/1.0e-04/6/PC3	tanespimycin/1.0e-06/6/HL60	beta-escin/3.0e-06/6/PC3			trichostatin A/0.0e+00/6/PC3	benzethonium chloride/9.0e-06/ 6/MCF7	mometasone/8.0e-06/6/PC3		trichostatin A/0.0e+00/6/PC3	thapsigargin/0.0e+00/6/MCF7	trichostatin A/1.0e-06/6/PC3
trichostatin A/0e+00/6/PC3	trichostatin A/1.0e-06/6/MCF7	epivincamine/1.1e-05/6/PC3	trichostatin A/0.0e+00/6/PC3	beta-escin/3.0e-06/6/PC3	tanespimycin/1.0e-06/6/HL60	diethylstilbestrol/1.5e-05/6/PC3			anisomycin/1.5e-05/6/PC3	trichostatin A/0.0e+00/ 6/MCF7	perphenazine/1.0e-05/6/PC3		ellipticine/1.6e-05/6/PC3	thapsigargin/0.0e+00/6/MCF7	trichostatin A/1.0e-06/6/PC3
trichostatin A/0e+00/6/PC3	trichostatin A/0.0e+00/6/MCF7	cicloheximide/1.4e-05/6/PC3	trichostatin A/0.0e+00/6/PC3	bisacodyl/1.1e-05/6/PC3	STOCK1N-35696/1.5e-05/6/MCF7	withaferin A/1.0e-06/6/PC3			colforsin/1.0e-06/6/PC3	perhexiline/1.0e-05/ 6/MCF7	domperidone/7.0e-06/6/PC3		strophanthidin/1.0e-05/6/PC3	MG-262/0.0e+00/6/MCF7
rifabutin/5e-06/6/PC3	trichostatin A/0.0e+00/6/PC3	trichostatin A/0.0e+00/6/PC3	digoxigenin/1.0e-05/6/PC3	tonzonium bromide/7.0e-06/6/PC3	withaferin A/1.0e-06/6/PC3	tonzonium bromide/7.0e-06/6/PC3			trichostatin A/1.0e-06/6/PC3	trichostatin A/0.0e+00/ 6/MCF7	vanoxerine/8.0e-06/6/PC3		cephaeline/6.0e-06/6/MCF7
trichostatin A/1e-06/6/HL60	metixene/1.2e-05/6/PC3	(+)-chelidonine/1.1e-05/6/PC3	trichostatin A/0.0e+00/6/MCF7	parthenolide/1.6e-05/6/PC3	geldanamycin/1.0e-06/6/HL60	geldanamycin/1.0e-06/6/HL60			trichostatin A/0.0e+00/6/PC3	scriptaid/1.0e-05/ 6/MCF7	phenoxybenzamine/1.2e-05/6/PC3		digoxigenin/1.0e-05/6/MCF7
trichostatin A/0e+00/6/MCF7	suloctidil/1.2e-05/6/PC3	trichostatin A/0.0e+00/6/PC3	suloctidil/1.2e-05/6/MCF7	cephaeline/6.0e-06/6/PC3	15-delta prostaglandin J2/1.0e-05/6/HL60	parthenolide/1.6e-05/6/PC3			trichostatin A/0.0e+00/6/PC3	trichostatin A/1.0e-06/ 6/MCF7	amiodarone/6.0e-06/6/PC3		trichostatin A/0.0e+00/6/PC3
trichostatin A/0e+00/6/MCF7	ouabain/5.0e-06/6/PC3	strophanthidin/1.0e-05/6/PC3	trichostatin A/0.0e+00/6/MCF7	phenoxybenzamine/1.2e-05/6/PC3	scoulerine/1.2e-05/6/PC3	phenoxybenzamine/1.2e-05/6/PC3			trichostatin A/1.0e-06/6/PC3	alexidine/7.0e-06/ 6/PC3	loperamide/8.0e-06/6/PC3		valinomycin/0.0e+00/6/MCF7
trichostatin A/0e+00/6/PC3	trichostatin A/1.0e-06/6/MCF7	podophyllotoxin/1.0e-05/6/PC3	trichostatin A/0.0e+00/6/MCF7	digoxigenin/1.0e-05/6/PC3	tanespimycin/1.0e-06/6/MCF7	menadione/2.3e-05/6/PC3			colforsin/1.0e-06/6/PC3	betulin/9.0e-06/ 6/MCF7	prenylamine/1.0e-05/6/PC3		trichostatin A/1.0e-06/6/PC3
trichostatin A/0e+00/6/PC3	5707885/5.0e-05/6/PC3	cephaeline/6.0e-06/6/MCF7	trichostatin A/0.0e+00/6/MCF7	cloperastine/1.1e-05/6/MCF7	alvespimycin/0.0e+00/6/MCF7	clioquinol/1.3e-05/6/PC3			trichostatin A/1.0e-06/6/PC3	astemizole/9.0e-06/ 6/MCF7	pizotifen/9.0e-06/6/PC3		trichostatin A/0.0e+00/6/PC3
trichostatin A/0e+00/6/PC3	trichostatin A/1.0e-06/6/PC3	trichostatin A/0.0e+00/6/MCF7	vorinostat/1.0e-05/6/MCF7	suloctidil/1.2e-05/6/MCF7	tanespimycin/1.0e-06/6/MCF7	prenylamine/1.0e-05/6/PC3			MS-275/1.0e-05/6/PC3	trichostatin A/0.0e+00/ 6/MCF7	chlorpromazine/1.1e-05/6/PC3		vanoxerine/8.0e-06/6/MCF7
trichostatin A/0e+00/6/MCF7	trichostatin A/0.0e+00/6/PC3	digoxigenin/1.0e-05/6/MCF7	thioridazine/1.0e-05/6/MCF7	maprotiline/1.3e-05/6/MCF7	monorden/0.0e+00/6/MCF7	alvespimycin/0.0e+00/6/MCF7			dobutamine/1.2e-05/6/PC3	terfenadine/8.0e-06/ 6/MCF7	chlorprothixene/1.1e-05/6/MCF7		ciclopirox/1.5e-05/6/PC3
trichostatin A/0e+00/6/MCF7	trichostatin A/0.0e+00/6/PC3	trichostatin A/0.0e+00/6/PC3	trichostatin A/1.0e-06/6/MCF7	ouabain/5.0e-06/6/MCF7	tanespimycin/1.0e-06/6/MCF7	monorden/0.0e+00/6/MCF7			dinoprost/8.0e-06/6/PC3	trichostatin A/1.0e-06/ 6/MCF7	clofazimine/8.0e-06/6/PC3		ouabain/5.0e-06/6/PC3
trichostatin A/0e+00/6/MCF7	digoxin/5.0e-06/6/PC3	trichostatin A/1.0e-06/6/MCF7	anisomycin/1.5e-05/6/MCF7	puromycin/7.0e-06/6/MCF7	tanespimycin/1.0e-06/6/MCF7	tanespimycin/1.0e-06/6/MCF7			trichostatin A/0.0e+00/6/PC3	verteporfin/3.0e-06/ 6/HL60	thioguanosine/1.3e-05/6/MCF7		trichostatin A/1.0e-06/6/PC3
trichostatin A/0e+00/6/MCF7	trichostatin A/0.0e+00/6/PC3	trichostatin A/1.0e-06/6/PC3	perhexiline/1.0e-05/6/MCF7	digoxin/5.0e-06/6/MCF7	geldanamycin/1.0e-06/6/MCF7	geldanamycin/1.0e-06/6/MCF7				tanespimycin/1.0e-06/ 6/HL60	fluspirilene/8.0e-06/6/MCF7		cicloheximide/1.4e-05/6/MCF7
trichostatin A/0e+00/6/MCF7	trichostatin A/1.0e-06/6/PC3	trichostatin A/0.0e+00/6/PC3	emetine/7.0e-06/6/MCF7	trichostatin A/1.0e-06/6/MCF7	tanespimycin/1.0e-06/6/MCF7	15-delta prostaglandin J2/1.0e-05/6/MCF7				trichostatin A/1.0e-06/ 6/MCF7	metixene/1.2e-05/6/MCF7		puromycin/7.0e-06/6/PC3
trichostatin A/0e+00/6/MCF7	trichostatin A/1.0e-06/6/PC3	helveticoside/7.0e-06/6/MCF7	trichostatin A/0.0e+00/6/MCF7	anisomycin/1.5e-05/6/MCF7	alvespimycin/0.0e+00/6/MCF7	tanespimycin/1.0e-06/6/MCF7				geldanamycin/1.0e-06/ 6/HL60	suloctidil/1.2e-05/6/MCF7		digoxin/5.0e-06/6/PC3
trichostatin A/0e+00/6/MCF7	trichostatin A/0.0e+00/6/PC3	lanatoside C/4.0e-06/6/MCF7	trichostatin A/0.0e+00/6/PC3	perhexiline/1.0e-05/6/MCF7	tanespimycin/1.0e-06/6/MCF7	alvespimycin/0.0e+00/6/MCF7				trichostatin A/1.0e-06/ 6/HL60	maprotiline/1.3e-05/6/MCF7		trichostatin A/1.0e-06/6/PC3
trichostatin A/0e+00/6/MCF7	anisomycin/1.5e-05/6/PC3	lycorine/1.2e-05/6/MCF7	vorinostat/1.0e-05/6/MCF7	digitoxigenin/1.1e-05/6/MCF7	monorden/0.0e+00/6/MCF7	phenoxybenzamine/1.2e-05/6/MCF7				trichostatin A/0.0e+00/ 6/MCF7	puromycin/7.0e-06/6/MCF7		trichostatin A/1.0e-06/6/PC3
trichostatin A/0e+00/6/MCF7	thapsigargin/0.0e+00/6/PC3	bisacodyl/1.1e-05/6/MCF7	trichostatin A/1.0e-06/6/MCF7	emetine/7.0e-06/6/MCF7	tanespimycin/1.0e-06/6/MCF7	phenoxybenzamine/1.2e-05/6/MCF7				S-propranolol/1.4e-05/ 6/MCF7	hexetidine/1.2e-05/6/MCF7		MG-262/0.0e+00/6/PC3
vorinostat/1e-05/6/MCF7	trichostatin A/1.0e-06/6/PC3	trichostatin A/0.0e+00/6/MCF7	mefloquine/1.0e-05/6/PC3	zuclopenthixol/9.0e-06/6/MCF7	tanespimycin/1.0e-06/6/MCF7	astemizole/9.0e-06/6/PC3				alexidine/7.0e-06/ 6/MCF7	prenylamine/1.0e-05/6/MCF7		trichostatin A/0.0e+00/6/PC3
trichostatin A/1e-06/6/MCF7	trichostatin A/0.0e+00/6/PC3	trichostatin A/0.0e+00/6/PC3	strophanthidin/1.0e-05/6/PC3	cephaeline/6.0e-06/6/MCF7	geldanamycin/1.0e-06/6/MCF7	oxyphenbutazone/1.2e-05/6/PC3				trichostatin A/0.0e+00/ 6/MCF7	perhexiline/1.0e-05/6/MCF7		anisomycin/1.5e-05/6/PC3
trichostatin A/0e+00/6/MCF7	trichostatin A/0.0e+00/6/PC3	ouabain/5.0e-06/6/PC3	cephaeline/6.0e-06/6/MCF7	phenoxybenzamine/1.2e-05/6/MCF7	tanespimycin/1.0e-06/6/MCF7	tanespimycin/1.0e-06/6/MCF7				metixene/1.2e-05/ 6/MCF7	parthenolide/1.6e-05/6/MCF7		thapsigargin/0.0e+00/6/PC3
trichostatin A/0e+00/6/MCF7	trichostatin A/1.0e-06/6/PC3	trichostatin A/1.0e-06/6/PC3	trichostatin A/0.0e+00/6/MCF7	digoxigenin/1.0e-05/6/MCF7	tanespimycin/1.0e-06/6/PC3	tanespimycin/1.0e-06/6/MCF7				suloctidil/1.2e-05/ 6/MCF7	prochlorperazine/1.0e-05/6/MCF7		trichostatin A/1.0e-06/6/PC3
trichostatin A/0e+00/6/MCF7	MG-262/0.0e+00/6/MCF7	cicloheximide/1.4e-05/6/MCF7	trichostatin A/1.0e-06/6/MCF7	phenoxybenzamine/1.2e-05/6/MCF7	tanespimycin/1.0e-06/6/MCF7	geldanamycin/1.0e-06/6/MCF7				ciclopirox/1.5e-05/ 6/MCF7	phenoxybenzamine/1.2e-05/6/MCF7		1,4-chrysenequinone/1.5e-05/6/PC3
trichostatin A/0e+00/6/MCF7	MG-262/0.0e+00/6/PC3	trichostatin A/0.0e+00/6/PC3	trichostatin A/1.0e-06/6/PC3	fluspirilene/8.0e-06/6/MCF7	alvespimycin/0.0e+00/6/MCF7	thioridazine/1.0e-05/6/MCF7				trichostatin A/0.0e+00/ 6/MCF7	phenoxybenzamine/1.2e-05/6/MCF7		nocodazole/1.3e-05/6/PC3
trichostatin A/0e+00/6/MCF7	trichostatin A/1.0e-06/6/PC3	digoxin/5.0e-06/6/PC3	mianserin/1.3e-05/6/PC3	astemizole/9.0e-06/6/PC3	tanespimycin/1.0e-06/6/MCF7	15-delta prostaglandin J2/1.0e-05/6/MCF7				trichostatin A/0.0e+00/ 6/MCF7	fluspirilene/8.0e-06/6/MCF7		MG-262/0.0e+00/6/PC3
trichostatin A/0e+00/6/MCF7	trichostatin A/0.0e+00/6/PC3	trichostatin A/0.0e+00/6/PC3	trichostatin A/0.0e+00/6/MCF7	cicloheximide/1.4e-05/6/PC3	monorden/0.0e+00/6/MCF7	mefloquine/1.0e-05/6/PC3				trichostatin A/0.0e+00/ 6/MCF7	astemizole/9.0e-06/6/PC3		trichostatin A/1.0e-06/6/PC3
trichostatin A/0e+00/6/PC3		trichostatin A/1.0e-06/6/PC3	trichostatin A/0.0e+00/6/MCF7	spiperone/1.0e-05/6/PC3	tanespimycin/1.0e-06/6/MCF7	clotrimazole/1.2e-05/6/PC3				mestranol/1.3e-05/ 6/MCF7	clomipramine/1.1e-05/6/PC3
vorinostat/1e-05/6/MCF7		trichostatin A/1.0e-06/6/PC3	ouabain/5.0e-06/6/PC3	strophanthidin/1.0e-05/6/PC3	tanespimycin/1.0e-06/6/MCF7	disulfiram/1.3e-05/6/PC3				chlorhexidine/8.0e-06/ 6/MCF7	thioridazine/1.0e-05/6/MCF7
trichostatin A/1e-06/6/MCF7		MS-275/1.0e-05/6/PC3	trichostatin A/1.0e-06/6/MCF7	cephaeline/6.0e-06/6/MCF7	F0447-0125/1.0e-05/6/PC3	ebselen/1.5e-05/6/PC3				trichostatin A/0.0e+00/ 6/MCF7	mefloquine/1.0e-05/6/PC3
trichostatin A/0e+00/6/PC3		proscillaridin/8.0e-06/6/MCF7	trichostatin A/1.0e-06/6/PC3	phenoxybenzamine/1.2e-05/6/MCF7	disulfiram/1.3e-05/6/MCF7	phenoxybenzamine/1.2e-05/6/MCF7				hexetidine/1.2e-05/ 6/MCF7	clotrimazole/1.2e-05/6/PC3
trichostatin A/0e+00/6/PC3		trichostatin A/0.0e+00/6/PC3	trichostatin A/0.0e+00/6/PC3	loperamide/8.0e-06/6/MCF7	tanespimycin/1.0e-06/6/MCF7	tanespimycin/1.0e-06/6/MCF7				trichostatin A/0.0e+00/ 6/MCF7	disulfiram/1.3e-05/6/PC3
trichostatin A/0e+00/6/MCF7		anisomycin/1.5e-05/6/PC3	digoxin/5.0e-06/6/PC3	digoxigenin/1.0e-05/6/MCF7	alvespimycin/0.0e+00/6/MCF7	gossypol/8.0e-06/6/MCF7				vorinostat/1.0e-05/ 6/MCF7	syrosingopine/6.0e-06/6/PC3
trichostatin A/0e+00/6/MCF7		trichostatin A/1.0e-06/6/PC3	trichostatin A/0.0e+00/6/PC3	helveticoside/7.0e-06/6/MCF7	tanespimycin/1.0e-06/6/MCF7	tanespimycin/1.0e-06/6/MCF7				trichostatin A/1.0e-06/ 6/MCF7	thiethylperazine/6.0e-06/6/PC3
trichostatin A/0e+00/6/PC3		trichostatin A/0.0e+00/6/PC3	trichostatin A/1.0e-06/6/PC3	lanatoside C/4.0e-06/6/MCF7	monorden/0.0e+00/6/MCF7	tanespimycin/1.0e-06/6/MCF7				anisomycin/1.5e-05/ 6/MCF7	spiperone/1.0e-05/6/PC3
trichostatin A/1e-06/6/MCF7		nocodazole/1.3e-05/6/PC3	trichostatin A/1.0e-06/6/MCF7	lycorine/1.2e-05/6/MCF7	tanespimycin/1.0e-06/6/MCF7	monorden/0.0e+00/6/MCF7				prenylamine/1.0e-05/ 6/MCF7	phenoxybenzamine/1.2e-05/6/MCF7
trichostatin A/1e-06/6/PC3		vinburnine/1.4e-05/6/PC3	trichostatin A/1.0e-06/6/PC3	gossypol/8.0e-06/6/MCF7	tanespimycin/1.0e-06/6/MCF7	tanespimycin/1.0e-06/6/MCF7				perhexiline/1.0e-05/ 6/MCF7	fluphenazine/8.0e-06/6/PC3
trichostatin A/0e+00/6/MCF7		trichostatin A/0.0e+00/6/PC3	anisomycin/1.5e-05/6/PC3	bepridil/1.0e-05/6/MCF7	geldanamycin/1.0e-06/6/MCF7	15-delta prostaglandin J2/1.0e-05/6/MCF7				trichostatin A/0.0e+00/ 6/MCF7	perphenazine/1.0e-05/6/MCF7
trichostatin A/0e+00/6/PC3		triprolidine/1.3e-05/6/PC3	pimozide/9.0e-06/6/MCF7	econazole/9.0e-06/6/MCF7	15-delta prostaglandin J2/1.0e-05/6/MCF7	STOCK1N-35215/1.0e-05/6/PC3				emetine/7.0e-06/ 6/MCF7	vanoxerine/8.0e-06/6/MCF7
trichostatin A/0e+00/6/MCF7		moxisylyte/1.3e-05/6/PC3	trichostatin A/1.0e-06/6/PC3	ouabain/5.0e-06/6/PC3	puromycin/7.0e-06/6/PC3	F0447-0125/1.0e-05/6/PC3				cephaeline/6.0e-06/ 6/MCF7	suloctidil/1.2e-05/6/PC3
trichostatin A/0e+00/6/MCF7		strophanthidin/1.0e-05/6/MCF7	hexestrol/1.5e-05/6/MCF7	STOCK1N-35215/1.0e-05/6/PC3	MG-262/0.0e+00/6/PC3	disulfiram/1.3e-05/6/MCF7				phenoxybenzamine/1.2e-05/ 6/MCF7	chlorprothixene/1.1e-05/6/PC3
vorinostat/1e-05/6/MCF7		trichostatin A/0.0e+00/6/MCF7	trichostatin A/0.0e+00/6/MCF7	puromycin/7.0e-06/6/PC3	lomustine/1.0e-04/6/PC3	tanespimycin/1.0e-06/6/MCF7				clioquinol/1.3e-05/ 6/MCF7	desipramine/1.3e-05/6/PC3
trichostatin A/1e-06/6/MCF7		trichostatin A/1.0e-06/6/PC3	trichostatin A/1.0e-06/6/PC3	digoxin/5.0e-06/6/PC3	1,4-chrysenequinone/1.5e-05/6/PC3	alvespimycin/0.0e+00/6/MCF7				trichostatin A/0.0e+00/ 6/MCF7	STOCK1N-35215/1.0e-05/6/PC3
trichostatin A/0e+00/6/MCF7		trichostatin A/1.0e-06/6/PC3	trichostatin A/1.0e-06/6/PC3	MG-262/0.0e+00/6/PC3	MG-262/0.0e+00/6/MCF7	tanespimycin/1.0e-06/6/MCF7				phenoxybenzamine/1.2e-05/ 6/MCF7	F0447-0125/1.0e-05/6/PC3
trichostatin A/0e+00/6/PC3		trichostatin A/0.0e+00/6/PC3		lomustine/1.0e-04/6/PC3	MG-262/0.0e+00/6/PC3	monorden/0.0e+00/6/MCF7				clioquinol/1.3e-05/ 6/MCF7	5707885/5.0e-05/6/PC3
trichostatin A/1e-06/6/MCF7				proscillaridin/8.0e-06/6/MCF7		tanespimycin/1.0e-06/6/MCF7				astemizole/9.0e-06/ 6/PC3	mefloquine/1.0e-05/6/MCF7
trichostatin A/1e-06/6/PC3				lasalocid/7.0e-06/6/PC3		tanespimycin/1.0e-06/6/MCF7				vorinostat/1.0e-05/ 6/MCF7	disulfiram/1.3e-05/6/MCF7
trichostatin A/0e+00/6/MCF7				anisomycin/1.5e-05/6/PC3		15-delta prostaglandin J2/1.0e-05/6/MCF7				trichostatin A/1.0e-06/ 6/MCF7	tanespimycin/1.0e-06/6/MCF7
vorinostat/1e-05/6/MCF7				pimozide/9.0e-06/6/MCF7		puromycin/7.0e-06/6/PC3				mefloquine/1.0e-05/ 6/PC3	tanespimycin/1.0e-06/6/MCF7
trichostatin A/1e-06/6/MCF7				thapsigargin/0.0e+00/6/PC3		MG-262/0.0e+00/6/PC3				disulfiram/1.3e-05/ 6/PC3	geldanamycin/1.0e-06/6/MCF7
trichostatin A/0e+00/6/PC3				1,4-chrysenequinone/1.5e-05/6/PC3		lomustine/1.0e-04/6/PC3				cephaeline/6.0e-06/ 6/MCF7	MG-262/0.0e+00/6/PC3
trichostatin A/0e+00/6/PC3				strophanthidin/1.0e-05/6/MCF7		nifedipine/1.2e-05/6/PC3				phenoxybenzamine/1.2e-05/ 6/MCF7	lomustine/1.0e-04/6/PC3
trichostatin A/0e+00/6/PC3				lomustine/1.0e-04/6/PC3		lasalocid/7.0e-06/6/PC3				clioquinol/1.3e-05/ 6/MCF7	lasalocid/7.0e-06/6/PC3
trichostatin A/0e+00/6/MCF7				MG-262/0.0e+00/6/MCF7		1,4-chrysenequinone/1.5e-05/6/PC3				methylbenzethonium chloride/9.0e-06/ 6/MCF7	pimozide/9.0e-06/6/MCF7
trichostatin A/1e-06/6/PC3				MG-262/0.0e+00/6/PC3		lomustine/1.0e-04/6/MCF7				trichostatin A/0.0e+00/ 6/MCF7	thapsigargin/0.0e+00/6/MCF7
trichostatin A/1e-06/6/MCF7				azacyclonol/1.5e-05/6/PC3		lomustine/1.0e-04/6/PC3				vorinostat/1.0e-05/ 6/MCF7	thapsigargin/0.0e+00/6/PC3
trichostatin A/1e-06/6/PC3						MG-262/0.0e+00/6/MCF7				trichostatin A/1.0e-06/ 6/MCF7	1,4-chrysenequinone/1.5e-05/6/PC3
trichostatin A/0e+00/6/MCF7						MG-262/0.0e+00/6/PC3				trichostatin A/0.0e+00/ 6/MCF7	lomustine/1.0e-04/6/PC3
trichostatin A/0e+00/6/PC3						F0447-0125/1.0e-05/6/MCF7				suloctidil/1.2e-05/ 6/PC3	thapsigargin/0.0e+00/6/MCF7
trichostatin A/1e-06/6/PC3										5707885/5.0e-05/ 6/PC3	MG-262/0.0e+00/6/PC3
trichostatin A/0e+00/6/PC3										mefloquine/1.0e-05/ 6/MCF7	azacyclonol/1.5e-05/6/PC3
trichostatin A/0e+00/6/MCF7										disulfiram/1.3e-05/ 6/MCF7	hexetidine/1.2e-05/6/PC3
trichostatin A/0e+00/6/MCF7										cicloheximide/1.4e-05/ 6/MCF7	F0447-0125/1.0e-05/6/PC3
trichostatin A/1e-06/6/MCF7										fluorometholone/1.1e-05/ 6/MCF7
trichostatin A/1e-06/6/PC3										betamethasone/1.0e-05/ 6/PC3
trichostatin A/1e-06/6/PC3										trichostatin A/1.0e-06/ 6/MCF7
										trichostatin A/0.0e+00/ 6/MCF7
										anisomycin/1.5e-05/ 6/PC3
										thapsigargin/0.0e+00/ 6/MCF7
										benzethonium chloride/9.0e-06/ 6/MCF7
										trichostatin A/1.0e-06/ 6/MCF7
										thapsigargin/0.0e+00/ 6/MCF7
