# Supplementary material for: DeBi: Discovering Differentially Expressed Biclusters using a Frequent Itemset Approach
Source: Algorithms Mol Biol. 2011 Jun 23;6:18. doi: 10.1186/1748-7188-6-18 (PMC3152888; doi:10.1186/1748-7188-6-18)
Supplement: Additional file 5 — DeBi and QUBIC biclustering results and GO term and TFBS enrichment analysis of the biclusters on CMap data. [file 1748-7188-6-18-S5.ZIP › file5_cmap/debi/biclusters/debi.down.txt]

1241 150 249581.619796 249.791124
200049_at 200050_at 200069_at 200071_at 200083_at 200607_s_at 200670_at 200722_s_at 200816_s_at 200851_s_at 201023_at 201083_s_at 201084_s_at 201085_s_at 201086_x_at 201101_s_at 201146_at 201158_at 201164_s_at 201165_s_at 201166_s_at 201170_s_at 201218_at 201219_at 201220_x_at 201244_s_at 201300_s_at 201368_at 201369_s_at 201376_s_at 201394_s_at 201395_at 201440_at 201447_at 201456_s_at 201458_s_at 201462_at 201478_s_at 201479_at 201493_s_at 201517_at 201536_at 201537_s_at 201572_x_at 201575_at 201594_s_at 201642_at 201643_x_at 201696_at 201705_at 201715_s_at 201747_s_at 201748_s_at 201763_s_at 201773_at 201823_s_at 201932_at 201934_at 201939_at 201975_at 201986_at 201987_at 202000_at 202023_at 202032_s_at 202093_s_at 202136_at 202137_s_at 202153_s_at 202160_at 202171_at 202172_at 202173_s_at 202183_s_at 202190_at 202215_s_at 202216_x_at 202221_s_at 202227_s_at 202237_at 202239_at 202240_at 202241_at 202255_s_at 202258_s_at 202259_s_at 202261_at 202266_at 202289_s_at 202293_at 202294_at 202301_s_at 202302_s_at 202318_s_at 202319_at 202348_s_at 202349_at 202396_at 202405_at 202406_s_at 202412_s_at 202413_s_at 202416_at 202417_at 202431_s_at 202436_s_at 202437_s_at 202449_s_at 202466_at 202480_s_at 202481_at 202488_s_at 202521_at 202527_s_at 202535_at 202556_s_at 202559_x_at 202560_s_at 202584_at 202599_s_at 202600_s_at 202606_s_at 202607_at 202613_at 202632_at 202642_s_at 202689_at 202692_s_at 202704_at 202705_at 202706_s_at 202809_s_at 202846_s_at 202860_at 202866_at 202867_s_at 202875_s_at 202905_x_at 202906_s_at 202907_s_at 202915_s_at 202916_s_at 202949_s_at 202958_at 202980_s_at 202981_x_at 203002_at 203005_at 203023_at 203043_at 203045_at 203062_s_at 203064_s_at 203066_at 203080_s_at 203095_at 203155_at 203201_at 203239_s_at 203247_s_at 203250_at 203269_at 203274_at 203276_at 203286_at 203310_at 203311_s_at 203313_s_at 203318_s_at 203319_s_at 203373_at 203392_s_at 203403_s_at 203418_at 203428_s_at 203431_s_at 203432_at 203433_at 203437_at 203438_at 203439_s_at 203476_at 203479_s_at 203480_s_at 203481_at 203482_at 203503_s_at 203531_at 203556_at 203570_at 203583_at 203595_s_at 203600_s_at 203627_at 203628_at 203642_s_at 203653_s_at 203654_s_at 203659_s_at 203660_s_at 203666_at 203677_s_at 203679_at 203690_at 203692_s_at 203693_s_at 203704_s_at 203712_at 203723_at 203734_at 203737_s_at 203744_at 203749_s_at 203774_at 203785_s_at 203795_s_at 203796_s_at 203822_s_at 203825_at 203846_at 203847_s_at 203848_at 203858_s_at 203867_s_at 203869_at 203883_s_at 203887_s_at 203944_x_at 203957_at 203964_at 203973_s_at 203978_at 203986_at 203997_at 204012_s_at 204014_at 204015_s_at 204027_s_at 204032_at 204036_at 204037_at 204038_s_at 204045_at 204060_s_at 204080_at 204089_x_at 204092_s_at 204162_at 204166_at 204203_at 204234_s_at 204315_s_at 204317_at 204327_s_at 204335_at 204336_s_at 204341_at 204349_at 204350_s_at 204352_at 204355_at 204366_s_at 204401_at 204420_at 204474_at 204478_s_at 204492_at 204496_at 204504_s_at 204510_at 204512_at 204520_x_at 204521_at 204542_at 204554_at 204555_s_at 204589_at 204594_s_at 204602_at 204618_s_at 204630_s_at 204640_s_at 204643_s_at 204653_at 204654_s_at 204667_at 204678_s_at 204679_at 204686_at 204699_s_at 204700_x_at 204706_at 204711_at 204717_s_at 204742_s_at 204752_x_at 204765_at 204779_s_at 204780_s_at 204781_s_at 204790_at 204795_at 204798_at 204809_at 204832_s_at 204838_s_at 204886_at 204887_s_at 204908_s_at 204930_s_at 204937_s_at 204948_s_at 204962_s_at 204980_at 204998_s_at 204999_s_at 205087_at 205089_at 205094_at 205126_at 205173_x_at 205181_at 205225_at 205231_s_at 205241_at 205251_at 205258_at 205266_at 205282_at 205284_at 205300_s_at 205356_at 205379_at 205393_s_at 205394_at 205398_s_at 205408_at 205413_at 205440_s_at 205463_s_at 205490_x_at 205521_at 205527_s_at 205562_at 205571_at 205590_at 205731_s_at 205739_x_at 205774_at 205787_x_at 205788_s_at 205842_s_at 205851_at 205862_at 205891_at 205909_at 205926_at 205928_at 205945_at 205965_at 205993_s_at 206020_at 206038_s_at 206061_s_at 206075_s_at 206081_at 206108_s_at 206115_at 206128_at 206173_x_at 206205_at 206261_at 206277_at 206307_s_at 206346_at 206364_at 206373_at 206432_at 206478_at 206499_s_at 206554_x_at 206555_s_at 206558_at 206572_x_at 206659_at 206683_at 206689_x_at 206722_s_at 206723_s_at 206745_at 206848_at 206858_s_at 206919_at 206929_s_at 206989_s_at 207090_x_at 207108_s_at 207130_at 207153_s_at 207186_s_at 207219_at 207267_s_at 207318_s_at 207345_at 207375_s_at 207400_at 207435_s_at 207438_s_at 207540_s_at 207541_s_at 207559_s_at 207614_s_at 207643_s_at 207675_x_at 207711_at 207714_s_at 207740_s_at 207829_s_at 207830_s_at 207836_s_at 207871_s_at 207920_x_at 207941_s_at 207945_s_at 207956_x_at 207983_s_at 208009_s_at 208025_s_at 208033_s_at 208051_s_at 208056_s_at 208070_s_at 208079_s_at 208089_s_at 208132_x_at 208157_at 208290_s_at 208322_s_at 208368_s_at 208373_s_at 208424_s_at 208433_s_at 208445_s_at 208502_s_at 208503_s_at 208610_s_at 208620_at 208685_x_at 208686_s_at 208705_s_at 208706_s_at 208708_x_at 208711_s_at 208712_at 208718_at 208720_s_at 208774_at 208775_at 208804_s_at 208907_s_at 208927_at 208938_at 208939_at 208940_at 208952_s_at 208954_s_at 208974_x_at 208975_s_at 208979_at 208984_x_at 208986_at 208993_s_at 209001_s_at 209004_s_at 209022_at 209023_s_at 209033_s_at 209048_s_at 209049_s_at 209054_s_at 209056_s_at 209064_x_at 209112_at 209119_x_at 209120_at 209121_x_at 209124_at 209127_s_at 209129_at 209158_s_at 209174_s_at 209192_x_at 209233_at 209239_at 209262_s_at 209271_at 209284_s_at 209285_s_at 209289_at 209290_s_at 209339_at 209355_s_at 209360_s_at 209376_x_at 209406_at 209407_s_at 209431_s_at 209487_at 209488_s_at 209494_s_at 209497_s_at 209508_x_at 209516_at 209538_at 209567_at 209602_s_at 209603_at 209604_s_at 209679_s_at 209684_at 209687_at 209711_at 209724_s_at 209746_s_at 209747_at 209753_s_at 209754_s_at 209778_at 209804_at 209825_s_at 209832_s_at 209834_at 209837_at 209899_s_at 209927_s_at 209939_x_at 209946_at 209965_s_at 210022_at 210023_s_at 210053_at 210137_s_at 210188_at 210239_at 210336_x_at 210346_s_at 210379_s_at 210384_at 210473_s_at 210541_s_at 210554_s_at 210560_at 210563_x_at 210564_x_at 210620_s_at 210649_s_at 210674_s_at 210694_s_at 210716_s_at 210820_x_at 210821_x_at 210835_s_at 210845_s_at 210859_x_at 210878_s_at 210892_s_at 210966_x_at 210993_s_at 211251_x_at 211285_s_at 211316_x_at 211317_s_at 211342_x_at 211379_x_at 211382_s_at 211392_s_at 211421_s_at 211575_s_at 211576_s_at 211704_s_at 211744_s_at 211774_s_at 211797_s_at 211812_s_at 211862_x_at 211874_s_at 211962_s_at 211975_at 211989_at 212020_s_at 212021_s_at 212022_s_at 212023_s_at 212037_at 212056_at 212057_at 212062_at 212070_at 212081_x_at 212100_s_at 212114_at 212116_at 212118_at 212124_at 212132_at 212137_at 212140_at 212152_x_at 212153_at 212166_at 212167_s_at 212176_at 212177_at 212178_s_at 212179_at 212180_at 212193_s_at 212198_s_at 212202_s_at 212204_at 212207_at 212208_at 212209_at 212226_s_at 212230_at 212232_at 212234_at 212237_at 212238_at 212243_at 212244_at 212267_at 212277_at 212290_at 212295_s_at 212298_at 212312_at 212330_at 212355_at 212369_at 212388_at 212397_at 212398_at 212418_at 212420_at 212428_at 212429_s_at 212437_at 212447_at 212452_x_at 212462_at 212502_at 212505_s_at 212529_at 212532_s_at 212533_at 212534_at 212542_s_at 212551_at 212553_at 212554_at 212591_at 212596_s_at 212597_s_at 212606_at 212633_at 212642_s_at 212650_at 212651_at 212660_at 212662_at 212674_s_at 212708_at 212721_at 212726_at 212728_at 212738_at 212749_s_at 212770_at 212785_s_at 212791_at 212825_at 212836_at 212845_at 212847_at 212861_at 212867_at 212888_at 212892_at 212893_at 212925_at 212943_at 212945_s_at 212949_at 212977_at 212980_at 212986_s_at 212993_at 212997_s_at 213005_s_at 213018_at 213020_at 213021_at 213025_at 213029_at 213032_at 213074_at 213090_s_at 213094_at 213097_s_at 213117_at 213128_s_at 213136_at 213137_s_at 213152_s_at 213153_at 213161_at 213168_at 213188_s_at 213189_at 213190_at 213203_at 213208_at 213211_s_at 213213_at 213226_at 213229_at 213233_s_at 213260_at 213269_at 213285_at 213291_s_at 213298_at 213310_at 213324_at 213342_at 213359_at 213360_s_at 213365_at 213370_s_at 213373_s_at 213376_at 213387_at 213390_at 213396_s_at 213402_at 213417_at 213441_x_at 213459_at 213483_at 213507_s_at 213511_s_at 213528_at 213538_at 213573_at 213574_s_at 213578_at 213579_s_at 213615_at 213618_at 213624_at 213645_at 213649_at 213653_at 213654_at 213682_at 213698_at 213743_at 213794_s_at 213803_at 213850_s_at 213878_at 213912_at 213913_s_at 213918_s_at 213939_s_at 213979_s_at 213998_s_at 214011_s_at 214028_x_at 214047_s_at 214086_s_at 214141_x_at 214193_s_at 214197_s_at 214239_x_at 214258_x_at 214268_s_at 214281_s_at 214356_s_at 214404_x_at 214427_at 214486_x_at 214496_x_at 214499_s_at 214662_at 214678_x_at 214692_s_at 214700_x_at 214718_at 214727_at 214743_at 214789_x_at 214805_at 214816_x_at 214820_at 214857_at 214881_s_at 214901_at 214948_s_at 214949_at 214988_s_at 215011_at 215022_x_at 215032_at 215037_s_at 215038_s_at 215073_s_at 215136_s_at 215158_s_at 215165_x_at 215204_at 215243_s_at 215304_at 215397_x_at 215411_s_at 215424_s_at 215460_x_at 215493_x_at 215577_at 215597_x_at 215692_s_at 215707_s_at 215719_x_at 215765_at 215773_x_at 215828_at 215884_s_at 215905_s_at 215942_s_at 215947_s_at 215983_s_at 216038_x_at 216049_at 216071_x_at 216095_x_at 216109_at 216199_s_at 216210_x_at 216212_s_at 216221_s_at 216262_s_at 216309_x_at 216593_s_at 216713_at 216942_s_at 216973_s_at 216996_s_at 217099_s_at 217164_at 217299_s_at 217408_at 217562_at 217617_at 217627_at 217678_at 217690_at 217734_s_at 217742_s_at 217759_at 217792_at 217798_at 217803_at 217804_s_at 217812_at 217813_s_at 217823_s_at 217825_s_at 217826_s_at 217828_at 217832_at 217833_at 217842_at 217844_at 217853_at 217866_at 217903_at 217923_at 217941_s_at 217961_at 217985_s_at 217986_s_at 217996_at 217997_at 218001_at 218009_s_at 218013_x_at 218016_s_at 218027_at 218068_s_at 218133_s_at 218134_s_at 218145_at 218159_at 218166_s_at 218211_s_at 218219_s_at 218229_s_at 218237_s_at 218238_at 218242_s_at 218244_at 218245_at 218247_s_at 218248_at 218251_at 218263_s_at 218278_at 218284_at 218294_s_at 218295_s_at 218300_at 218303_x_at 218307_at 218316_at 218325_s_at 218329_at 218344_s_at 218348_s_at 218367_x_at 218368_s_at 218370_s_at 218378_s_at 218379_at 218386_x_at 218398_at 218399_s_at 218412_s_at 218423_x_at 218428_s_at 218442_at 218445_at 218452_at 218459_at 218463_s_at 218470_at 218472_s_at 218478_s_at 218490_s_at 218492_s_at 218500_at 218502_s_at 218513_at 218517_at 218553_s_at 218569_s_at 218570_at 218576_s_at 218579_s_at 218601_at 218612_s_at 218619_s_at 218626_at 218634_at 218648_at 218650_at 218653_at 218659_at 218670_at 218684_at 218695_at 218708_at 218710_at 218719_s_at 218722_s_at 218724_s_at 218726_at 218733_at 218735_s_at 218742_at 218750_at 218766_s_at 218770_s_at 218771_at 218796_at 218807_at 218819_at 218826_at 218877_s_at 218880_at 218888_s_at 218898_at 218904_s_at 218908_at 218917_s_at 218928_s_at 218933_at 218936_s_at 218947_s_at 218949_s_at 218954_s_at 218955_at 218962_s_at 218968_s_at 218972_at 218987_at 219004_s_at 219010_at 219031_s_at 219039_at 219047_s_at 219050_s_at 219052_at 219062_s_at 219066_at 219069_at 219084_at 219086_at 219122_s_at 219123_at 219127_at 219163_at 219166_at 219177_at 219178_at 219186_at 219220_x_at 219221_at 219226_at 219240_s_at 219244_s_at 219248_at 219253_at 219257_s_at 219278_at 219289_at 219291_at 219292_at 219306_at 219327_s_at 219330_at 219335_at 219342_at 219345_at 219347_at 219348_at 219361_s_at 219366_at 219388_at 219395_at 219418_at 219420_s_at 219458_s_at 219459_at 219467_at 219470_x_at 219486_at 219491_at 219500_at 219515_at 219522_at 219526_at 219530_at 219539_at 219548_at 219581_at 219641_at 219648_at 219673_at 219680_at 219696_at 219698_s_at 219706_at 219711_at 219734_at 219749_at 219795_at 219798_s_at 219816_s_at 219843_at 219860_at 219861_at 219880_at 219905_at 219924_s_at 219936_s_at 219959_at 219966_x_at 219973_at 219987_at 219988_s_at 219990_at 220007_at 220028_at 220035_at 220046_s_at 220099_s_at 220147_s_at 220155_s_at 220192_x_at 220205_at 220225_at 220235_s_at 220295_x_at 220355_s_at 220368_s_at 220391_at 220467_at 220617_s_at 220643_s_at 220661_s_at 220702_at 220746_s_at 220915_s_at 220934_s_at 220938_s_at 220949_s_at 221012_s_at 221024_s_at 221046_s_at 221064_s_at 221069_s_at 221081_s_at 221135_s_at 221193_s_at 221213_s_at 221223_x_at 221235_s_at 221247_s_at 221265_s_at 221335_x_at 221506_s_at 221507_at 221512_at 221516_s_at 221520_s_at 221534_at 221549_at 221564_at 221565_s_at 221566_s_at 221567_at 221573_at 221596_s_at 221621_at 221649_s_at 221650_s_at 221665_s_at 221699_s_at 221706_s_at 221709_s_at 221712_s_at 221746_at 221762_s_at 221763_at 221779_at 221816_s_at 221817_at 221822_at 221825_at 221826_at 221843_s_at 221847_at 221860_at 221865_at 221883_at 221890_at 221919_at 221935_s_at 221963_x_at 221970_s_at 221989_at 222000_at 222016_s_at 222018_at 222041_at 222052_at 222062_at 222103_at 222108_at 222118_at 222163_s_at 222182_s_at 222195_s_at 222212_s_at 222228_s_at 222239_s_at 222250_s_at 222251_s_at 222266_at 222305_at 222313_at 222366_at 31845_at 32042_at 32094_at 33760_at 34031_i_at 34868_at 36129_at 37226_at 37577_at 37586_at 37793_r_at 38892_at 39891_at 40255_at 40420_at 40465_at 40560_at 40569_at 41160_at 44146_at 45526_g_at 45633_at 46167_at 46665_at 47530_at 47571_at 48117_at 49485_at 50376_at 52078_at 52975_at 53202_at 54051_at 55081_at 57516_at 57715_at 58696_at 59625_at 60474_at 64474_g_at 65493_at 65630_at 74694_s_at 78495_at 91617_at 91684_g_at 91826_at 91952_at 
4112 4128 4153 4184 312 2423 2425 4237 1535 3232 4388 2794 2835 3462 4302 4436 4444 3510 3945 3963 3348 4404 4458 981 992 1000 3630 3643 3993 1791 1793 3243 1212 1220 1234 2247 3291 2321 1014 1050 3688 3691 1072 1637 1645 1321 1659 3787 3791 2758 1471 3852 3887 2777 873 4072 7407 7499 7236 6874 6875 6879 6886 6891 6896 6901 6910 6919 6340 7453 6820 5935 5936 5940 5941 5945 5950 5963 5968 5976 5981 7503 7550 6579 4565 4578 5086 4541 4610 5441 5511 4632 5065 4710 4713 5017 5026 5308 5324 5336 5354 4954 4770 5417 4983 4821 5625 7005 5217 5231 5745 5779 5260 5275 5903 5908 6493 5802 6048 5677 5693 6972 6980 6993 6434 6253 6932 6939 6951 7285 6709 6736 6276 6551 7078 7080 7085 7324 7105 7245 6085 6087 7043 7047 7051 7056 7062 7067 7073 6316 
1172 140 167767.444811 177.225736
200028_s_at 200049_at 200050_at 200069_at 200083_at 200597_at 200666_s_at 200670_at 200768_s_at 200813_s_at 200816_s_at 200961_at 201023_at 201038_s_at 201084_s_at 201085_s_at 201086_x_at 201129_at 201146_at 201165_s_at 201166_s_at 201170_s_at 201218_at 201220_x_at 201244_s_at 201362_at 201368_at 201369_s_at 201376_s_at 201394_s_at 201395_at 201440_at 201447_at 201448_at 201449_at 201456_s_at 201458_s_at 201462_at 201478_s_at 201479_at 201493_s_at 201536_at 201537_s_at 201572_x_at 201575_at 201607_at 201675_at 201696_at 201705_at 201712_s_at 201773_at 201823_s_at 201824_at 201924_at 201932_at 201934_at 201939_at 201964_at 201975_at 202000_at 202023_at 202123_s_at 202136_at 202146_at 202147_s_at 202153_s_at 202160_at 202171_at 202172_at 202215_s_at 202221_s_at 202227_s_at 202239_at 202240_at 202241_at 202258_s_at 202259_s_at 202261_at 202266_at 202289_s_at 202293_at 202294_at 202318_s_at 202319_at 202329_at 202349_at 202372_at 202396_at 202405_at 202406_s_at 202412_s_at 202413_s_at 202416_at 202417_at 202431_s_at 202449_s_at 202466_at 202521_at 202535_at 202556_s_at 202559_x_at 202560_s_at 202581_at 202584_at 202599_s_at 202600_s_at 202606_s_at 202613_at 202632_at 202658_at 202689_at 202692_s_at 202703_at 202706_s_at 202762_at 202809_s_at 202846_s_at 202860_at 202866_at 202867_s_at 202887_s_at 202906_s_at 202907_s_at 202911_at 202958_at 202963_at 202969_at 202981_x_at 203005_at 203023_at 203037_s_at 203043_at 203047_at 203062_s_at 203066_at 203073_at 203095_at 203122_at 203155_at 203164_at 203165_s_at 203188_at 203201_at 203221_at 203247_s_at 203250_at 203269_at 203274_at 203276_at 203286_at 203313_s_at 203318_s_at 203319_s_at 203340_s_at 203373_at 203378_at 203384_s_at 203403_s_at 203418_at 203427_at 203428_s_at 203432_at 203437_at 203438_at 203439_s_at 203476_at 203479_s_at 203480_s_at 203481_at 203482_at 203487_s_at 203493_s_at 203521_s_at 203531_at 203556_at 203583_at 203584_at 203595_s_at 203600_s_at 203627_at 203653_s_at 203654_s_at 203659_s_at 203660_s_at 203666_at 203677_s_at 203685_at 203690_at 203692_s_at 203693_s_at 203704_s_at 203712_at 203723_at 203737_s_at 203744_at 203749_s_at 203774_at 203785_s_at 203795_s_at 203796_s_at 203822_s_at 203823_at 203830_at 203846_at 203847_s_at 203848_at 203867_s_at 203869_at 203887_s_at 203916_at 203944_x_at 203956_at 203957_at 203964_at 203973_s_at 203986_at 203997_at 204012_s_at 204014_at 204015_s_at 204023_at 204025_s_at 204027_s_at 204032_at 204045_at 204060_s_at 204061_at 204067_at 204080_at 204089_x_at 204092_s_at 204159_at 204162_at 204203_at 204215_at 204327_s_at 204335_at 204336_s_at 204340_at 204341_at 204349_at 204350_s_at 204352_at 204366_s_at 204444_at 204474_at 204478_s_at 204488_at 204492_at 204496_at 204504_s_at 204510_at 204512_at 204520_x_at 204521_at 204531_s_at 204554_at 204576_s_at 204589_at 204593_s_at 204594_s_at 204602_at 204618_s_at 204630_s_at 204640_s_at 204643_s_at 204653_at 204667_at 204676_at 204686_at 204699_s_at 204700_x_at 204706_at 204711_at 204742_s_at 204752_x_at 204765_at 204779_s_at 204780_s_at 204781_s_at 204795_at 204798_at 204809_at 204817_at 204826_at 204832_s_at 204838_s_at 204868_at 204886_at 204887_s_at 204908_s_at 204957_at 204962_s_at 204998_s_at 204999_s_at 205004_at 205053_at 205063_at 205087_at 205089_at 205094_at 205126_at 205135_s_at 205140_at 205173_x_at 205181_at 205225_at 205241_at 205251_at 205258_at 205282_at 205284_at 205300_s_at 205340_at 205356_at 205379_at 205398_s_at 205413_at 205427_at 205440_s_at 205449_at 205463_s_at 205521_at 205527_s_at 205562_at 205571_at 205590_at 205631_at 205661_s_at 205672_at 205733_at 205774_at 205788_s_at 205811_at 205842_s_at 205851_at 205862_at 205891_at 205909_at 205928_at 205930_at 205963_s_at 205965_at 206020_at 206081_at 206108_s_at 206115_at 206173_x_at 206188_at 206205_at 206261_at 206277_at 206307_s_at 206373_at 206451_at 206468_s_at 206554_x_at 206555_s_at 206683_at 206689_x_at 206722_s_at 206723_s_at 206734_at 206848_at 206858_s_at 206929_s_at 206989_s_at 207090_x_at 207153_s_at 207186_s_at 207219_at 207318_s_at 207438_s_at 207540_s_at 207541_s_at 207614_s_at 207643_s_at 207711_at 207727_s_at 207740_s_at 207829_s_at 207830_s_at 207836_s_at 207920_x_at 207941_s_at 207945_s_at 207956_x_at 208051_s_at 208056_s_at 208070_s_at 208079_s_at 208089_s_at 208290_s_at 208322_s_at 208368_s_at 208373_s_at 208424_s_at 208433_s_at 208445_s_at 208610_s_at 208620_at 208673_s_at 208705_s_at 208706_s_at 208708_x_at 208711_s_at 208712_at 208718_at 208720_s_at 208774_at 208775_at 208804_s_at 208863_s_at 208907_s_at 208927_at 208938_at 208939_at 208940_at 208954_s_at 208974_x_at 208975_s_at 208979_at 208986_at 209004_s_at 209022_at 209023_s_at 209033_s_at 209048_s_at 209049_s_at 209056_s_at 209064_x_at 209112_at 209120_at 209121_x_at 209124_at 209129_at 209174_s_at 209192_x_at 209218_at 209233_at 209239_at 209262_s_at 209265_s_at 209271_at 209284_s_at 209285_s_at 209289_at 209332_s_at 209336_at 209360_s_at 209406_at 209407_s_at 209431_s_at 209435_s_at 209487_at 209488_s_at 209494_s_at 209497_s_at 209508_x_at 209516_at 209533_s_at 209538_at 209567_at 209572_s_at 209580_s_at 209585_s_at 209602_s_at 209603_at 209604_s_at 209679_s_at 209684_at 209724_s_at 209753_s_at 209754_s_at 209804_at 209825_s_at 209832_s_at 209891_at 209899_s_at 209939_x_at 209965_s_at 210022_at 210023_s_at 210053_at 210137_s_at 210191_s_at 210220_at 210239_at 210473_s_at 210541_s_at 210563_x_at 210649_s_at 210694_s_at 210779_x_at 210820_x_at 210993_s_at 211114_x_at 211115_x_at 211212_s_at 211316_x_at 211376_s_at 211379_x_at 211392_s_at 211575_s_at 211576_s_at 211686_s_at 211704_s_at 211744_s_at 211774_s_at 211812_s_at 211874_s_at 211962_s_at 211975_at 211989_at 212020_s_at 212021_s_at 212022_s_at 212023_s_at 212033_at 212037_at 212056_at 212057_at 212061_at 212081_x_at 212100_s_at 212114_at 212116_at 212118_at 212124_at 212132_at 212137_at 212140_at 212152_x_at 212153_at 212176_at 212177_at 212179_at 212180_at 212193_s_at 212204_at 212208_at 212209_at 212222_at 212226_s_at 212232_at 212234_at 212237_at 212238_at 212239_at 212244_at 212267_at 212277_at 212290_at 212295_s_at 212298_at 212312_at 212355_at 212367_at 212388_at 212405_s_at 212407_at 212418_at 212420_at 212422_at 212428_at 212429_s_at 212437_at 212447_at 212452_x_at 212453_at 212462_at 212500_at 212505_s_at 212533_at 212534_at 212542_s_at 212553_at 212591_at 212596_s_at 212597_s_at 212603_at 212604_at 212606_at 212633_at 212651_at 212660_at 212674_s_at 212675_s_at 212677_s_at 212708_at 212710_at 212721_at 212726_at 212731_at 212749_s_at 212753_at 212765_at 212785_s_at 212791_at 212796_s_at 212825_at 212828_at 212836_at 212846_at 212861_at 212867_at 212888_at 212892_at 212893_at 212898_at 212905_at 212908_at 212910_at 212920_at 212943_at 212945_s_at 212961_x_at 212977_at 212986_s_at 212987_at 212993_at 212997_s_at 213005_s_at 213016_at 213018_at 213020_at 213021_at 213025_at 213029_at 213032_at 213063_at 213074_at 213090_s_at 213097_s_at 213117_at 213140_s_at 213145_at 213152_s_at 213153_at 213161_at 213188_s_at 213189_at 213203_at 213208_at 213226_at 213227_at 213229_at 213233_s_at 213237_at 213260_at 213262_at 213269_at 213280_at 213310_at 213315_x_at 213342_at 213351_s_at 213360_s_at 213365_at 213370_s_at 213373_s_at 213376_at 213387_at 213390_at 213396_s_at 213402_at 213417_at 213427_at 213441_x_at 213449_at 213452_at 213459_at 213460_x_at 213483_at 213507_s_at 213511_s_at 213528_at 213538_at 213573_at 213574_s_at 213578_at 213579_s_at 213581_at 213610_s_at 213618_at 213625_at 213639_s_at 213645_at 213649_at 213653_at 213654_at 213677_s_at 213682_at 213698_at 213761_at 213773_x_at 213794_s_at 213803_at 213848_at 213878_at 213912_at 213913_s_at 213918_s_at 213934_s_at 213939_s_at 213998_s_at 214011_s_at 214047_s_at 214061_at 214086_s_at 214112_s_at 214141_x_at 214193_s_at 214221_at 214258_x_at 214268_s_at 214281_s_at 214356_s_at 214404_x_at 214427_at 214440_at 214496_x_at 214661_s_at 214662_at 214678_x_at 214692_s_at 214700_x_at 214706_at 214743_at 214789_x_at 214804_at 214805_at 214876_s_at 214881_s_at 214948_s_at 214949_at 214988_s_at 215011_at 215022_x_at 215073_s_at 215136_s_at 215165_x_at 215204_at 215304_at 215411_s_at 215424_s_at 215460_x_at 215493_x_at 215597_x_at 215692_s_at 215773_x_at 215828_at 215884_s_at 215983_s_at 216095_x_at 216199_s_at 216221_s_at 216262_s_at 216309_x_at 216593_s_at 216713_at 216863_s_at 216942_s_at 216960_s_at 216996_s_at 217099_s_at 217122_s_at 217299_s_at 217408_at 217562_at 217617_at 217627_at 217690_at 217734_s_at 217742_s_at 217792_at 217798_at 217803_at 217828_at 217833_at 217842_at 217844_at 217850_at 217853_at 217884_at 217910_x_at 217923_at 217941_s_at 217985_s_at 217986_s_at 218001_at 218005_at 218013_x_at 218016_s_at 218027_at 218068_s_at 218071_s_at 218133_s_at 218134_s_at 218138_at 218145_at 218146_at 218147_s_at 218211_s_at 218214_at 218219_s_at 218224_at 218229_s_at 218238_at 218241_at 218242_s_at 218244_at 218245_at 218247_s_at 218248_at 218251_at 218263_s_at 218278_at 218284_at 218294_s_at 218300_at 218303_x_at 218307_at 218314_s_at 218316_at 218325_s_at 218329_at 218331_s_at 218344_s_at 218348_s_at 218356_at 218367_x_at 218368_s_at 218370_s_at 218379_at 218386_x_at 218397_at 218398_at 218399_s_at 218412_s_at 218423_x_at 218428_s_at 218431_at 218442_at 218445_at 218452_at 218459_at 218463_s_at 218470_at 218472_s_at 218478_s_at 218486_at 218490_s_at 218492_s_at 218500_at 218502_s_at 218507_at 218513_at 218517_at 218530_at 218534_s_at 218535_s_at 218558_s_at 218569_s_at 218570_at 218576_s_at 218590_at 218601_at 218612_s_at 218619_s_at 218622_at 218626_at 218633_x_at 218634_at 218639_s_at 218645_at 218646_at 218648_at 218650_at 218653_at 218670_at 218684_at 218689_at 218694_at 218695_at 218708_at 218710_at 218713_at 218719_s_at 218722_s_at 218724_s_at 218732_at 218733_at 218735_s_at 218750_at 218766_s_at 218770_s_at 218807_at 218809_at 218819_at 218826_at 218862_at 218882_s_at 218888_s_at 218889_at 218897_at 218898_at 218904_s_at 218908_at 218917_s_at 218933_at 218936_s_at 218937_at 218947_s_at 218949_s_at 218956_s_at 218962_s_at 218968_s_at 218970_s_at 218972_at 218973_at 218987_at 218991_at 218997_at 219004_s_at 219006_at 219010_at 219031_s_at 219039_at 219047_s_at 219050_s_at 219052_at 219062_s_at 219067_s_at 219069_at 219084_at 219086_at 219123_at 219127_at 219133_at 219146_at 219163_at 219166_at 219169_s_at 219177_at 219178_at 219200_at 219220_x_at 219226_at 219242_at 219244_s_at 219248_at 219253_at 219257_s_at 219284_at 219289_at 219291_at 219292_at 219306_at 219317_at 219324_at 219327_s_at 219330_at 219335_at 219342_at 219345_at 219363_s_at 219368_at 219395_at 219420_s_at 219459_at 219467_at 219470_x_at 219487_at 219491_at 219494_at 219512_at 219515_at 219522_at 219526_at 219530_at 219538_at 219539_at 219581_at 219622_at 219641_at 219644_at 219648_at 219650_at 219673_at 219676_at 219680_at 219696_at 219698_s_at 219706_at 219734_at 219749_at 219751_at 219798_s_at 219816_s_at 219817_at 219843_at 219861_at 219865_at 219880_at 219905_at 219933_at 219936_s_at 219957_at 219959_at 219961_s_at 219966_x_at 219988_s_at 219990_at 220007_at 220011_at 220035_at 220099_s_at 220147_s_at 220171_x_at 220183_s_at 220192_x_at 220205_at 220206_at 220225_at 220235_s_at 220295_x_at 220368_s_at 220391_at 220417_s_at 220459_at 220466_at 220467_at 220643_s_at 220651_s_at 220661_s_at 220742_s_at 220770_s_at 220865_s_at 220915_s_at 220934_s_at 220940_at 220949_s_at 220992_s_at 221012_s_at 221025_x_at 221064_s_at 221069_s_at 221081_s_at 221135_s_at 221193_s_at 221229_s_at 221235_s_at 221247_s_at 221257_x_at 221260_s_at 221265_s_at 221277_s_at 221335_x_at 221432_s_at 221506_s_at 221513_s_at 221514_at 221516_s_at 221522_at 221534_at 221564_at 221565_s_at 221567_at 221573_at 221621_at 221649_s_at 221699_s_at 221709_s_at 221712_s_at 221736_at 221746_at 221752_at 221762_s_at 221771_s_at 221773_at 221786_at 221787_at 221797_at 221816_s_at 221818_at 221822_at 221823_at 221825_at 221826_at 221843_s_at 221847_at 221865_at 221883_at 221919_at 221931_s_at 221935_s_at 221940_at 221963_x_at 221970_s_at 221987_s_at 221989_at 222000_at 222018_at 222028_at 222041_at 222052_at 222062_at 222103_at 222108_at 222130_s_at 222182_s_at 222195_s_at 222203_s_at 222250_s_at 222251_s_at 222266_at 222305_at 222366_at 222380_s_at 31845_at 32032_at 32042_at 33760_at 34031_i_at 34868_at 36129_at 37226_at 37254_at 37586_at 37793_r_at 37860_at 38158_at 38892_at 39891_at 40255_at 40420_at 40465_at 40560_at 40569_at 41160_at 44111_at 44146_at 45633_at 46167_at 46665_at 47530_at 47571_at 48117_at 49329_at 49485_at 50374_at 51146_at 51228_at 52975_at 53202_at 53968_at 54037_at 55081_at 55872_at 57516_at 57715_at 58696_at 59625_at 64474_g_at 65493_at 65585_at 74694_s_at 78495_at 81811_at 91617_at 91684_g_at 
2268 1998 4153 312 2423 2656 3232 4388 2885 3428 4325 2835 4431 4436 4444 2403 3945 3963 3348 4404 4451 4458 4463 1393 992 3630 3643 3993 1833 3275 3283 3291 3297 3312 2321 2507 1050 2193 2920 2927 2938 3688 3691 3699 1339 2105 1643 2525 1321 1651 1659 3060 3791 2552 2757 2758 1471 3851 3852 3887 1302 1304 4072 4085 7407 6874 6875 6895 6896 6820 5936 5941 5942 5963 5968 5976 5981 7503 7555 6579 4565 5086 4610 4617 5441 5065 4710 4713 5017 5026 5324 5336 4954 5417 5566 5580 5585 4983 4801 4821 5613 5625 5640 6454 7005 4483 5217 5231 5260 5275 6047 6048 5671 5677 5693 6966 6973 6253 6925 6932 6939 6711 6736 6546 7077 7078 7080 7085 7324 7340 6609 7105 6085 6087 7051 7056 7062 7067 7068 7073 
706 156 132789.500758 232.626822
200049_at 200050_at 200069_at 200083_at 200670_at 201084_s_at 201085_s_at 201086_x_at 201101_s_at 201109_s_at 201110_s_at 201170_s_at 201218_at 201219_at 201220_x_at 201244_s_at 201300_s_at 201368_at 201369_s_at 201376_s_at 201394_s_at 201440_at 201456_s_at 201458_s_at 201462_at 201478_s_at 201479_at 201508_at 201517_at 201536_at 201537_s_at 201572_x_at 201642_at 201696_at 201773_at 201932_at 201939_at 202023_at 202032_s_at 202093_s_at 202136_at 202137_s_at 202153_s_at 202160_at 202182_at 202215_s_at 202216_x_at 202221_s_at 202240_at 202241_at 202261_at 202289_s_at 202293_at 202294_at 202318_s_at 202319_at 202349_at 202396_at 202416_at 202417_at 202431_s_at 202435_s_at 202436_s_at 202437_s_at 202449_s_at 202466_at 202481_at 202488_s_at 202521_at 202559_x_at 202560_s_at 202599_s_at 202600_s_at 202606_s_at 202607_at 202613_at 202632_at 202689_at 202692_s_at 202706_s_at 202809_s_at 202866_at 202867_s_at 202905_x_at 202906_s_at 202907_s_at 202915_s_at 202916_s_at 202949_s_at 202958_at 202981_x_at 202986_at 203002_at 203005_at 203023_at 203043_at 203066_at 203155_at 203247_s_at 203250_at 203269_at 203276_at 203286_at 203313_s_at 203392_s_at 203418_at 203432_at 203433_at 203437_at 203438_at 203439_s_at 203476_at 203479_s_at 203480_s_at 203531_at 203556_at 203627_at 203628_at 203653_s_at 203654_s_at 203660_s_at 203666_at 203677_s_at 203685_at 203690_at 203692_s_at 203693_s_at 203704_s_at 203723_at 203737_s_at 203749_s_at 203796_s_at 203822_s_at 203847_s_at 203848_at 203869_at 203887_s_at 203957_at 203964_at 203973_s_at 204014_at 204015_s_at 204027_s_at 204032_at 204045_at 204080_at 204166_at 204203_at 204327_s_at 204335_at 204341_at 204366_s_at 204401_at 204504_s_at 204512_at 204520_x_at 204542_at 204554_at 204589_at 204602_at 204618_s_at 204630_s_at 204643_s_at 204653_at 204654_s_at 204667_at 204678_s_at 204679_at 204686_at 204699_s_at 204700_x_at 204717_s_at 204752_x_at 204765_at 204779_s_at 204780_s_at 204781_s_at 204790_at 204795_at 204798_at 204908_s_at 204980_at 204998_s_at 204999_s_at 205126_at 205173_x_at 205225_at 205251_at 205258_at 205282_at 205284_at 205300_s_at 205356_at 205379_at 205398_s_at 205413_at 205440_s_at 205463_s_at 205527_s_at 205590_at 205774_at 205842_s_at 205851_at 205862_at 205926_at 205965_at 205993_s_at 206061_s_at 206108_s_at 206115_at 206128_at 206173_x_at 206261_at 206299_at 206307_s_at 206346_at 206373_at 206478_at 206689_x_at 206722_s_at 206723_s_at 206745_at 206848_at 206919_at 206929_s_at 207142_at 207186_s_at 207267_s_at 207318_s_at 207375_s_at 207400_at 207435_s_at 207540_s_at 207541_s_at 207614_s_at 207643_s_at 207675_x_at 207711_at 207740_s_at 207829_s_at 207830_s_at 207836_s_at 207871_s_at 207920_x_at 207941_s_at 207945_s_at 207956_x_at 207983_s_at 207986_x_at 208033_s_at 208051_s_at 208056_s_at 208070_s_at 208089_s_at 208290_s_at 208322_s_at 208373_s_at 208433_s_at 208502_s_at 208610_s_at 208620_at 208706_s_at 208711_s_at 208712_at 208718_at 208720_s_at 208775_at 208890_s_at 208907_s_at 208938_at 208939_at 208940_at 208974_x_at 208975_s_at 208979_at 209001_s_at 209022_at 209023_s_at 209033_s_at 209054_s_at 209064_x_at 209112_at 209119_x_at 209120_at 209121_x_at 209124_at 209129_at 209174_s_at 209192_x_at 209233_at 209239_at 209262_s_at 209271_at 209284_s_at 209285_s_at 209289_at 209290_s_at 209339_at 209360_s_at 209431_s_at 209487_at 209488_s_at 209494_s_at 209516_at 209567_at 209602_s_at 209603_at 209604_s_at 209679_s_at 209687_at 209711_at 209724_s_at 209746_s_at 209747_at 209753_s_at 209754_s_at 209825_s_at 209832_s_at 209899_s_at 209921_at 209927_s_at 209939_x_at 210022_at 210137_s_at 210237_at 210239_at 210379_s_at 210473_s_at 210554_s_at 210563_x_at 210564_x_at 210581_x_at 210620_s_at 210649_s_at 210820_x_at 210835_s_at 210855_at 210892_s_at 210966_x_at 210993_s_at 211316_x_at 211379_x_at 211391_s_at 211392_s_at 211421_s_at 211575_s_at 211576_s_at 211704_s_at 211744_s_at 211774_s_at 211812_s_at 211874_s_at 211962_s_at 211975_at 211989_at 212056_at 212057_at 212062_at 212070_at 212100_s_at 212124_at 212137_at 212152_x_at 212167_s_at 212176_at 212193_s_at 212198_s_at 212208_at 212209_at 212232_at 212244_at 212290_at 212295_s_at 212298_at 212330_at 212355_at 212388_at 212397_at 212398_at 212418_at 212420_at 212428_at 212429_s_at 212447_at 212452_x_at 212462_at 212532_s_at 212542_s_at 212551_at 212553_at 212554_at 212596_s_at 212597_s_at 212606_at 212651_at 212660_at 212708_at 212721_at 212726_at 212749_s_at 212845_at 212847_at 212867_at 212888_at 212892_at 212893_at 212943_at 212977_at 212986_s_at 212993_at 212997_s_at 213005_s_at 213018_at 213021_at 213029_at 213032_at 213074_at 213097_s_at 213152_s_at 213153_at 213203_at 213208_at 213213_at 213229_at 213260_at 213285_at 213298_at 213342_at 213359_at 213370_s_at 213376_at 213387_at 213390_at 213396_s_at 213402_at 213417_at 213441_x_at 213459_at 213507_s_at 213511_s_at 213528_at 213551_x_at 213573_at 213574_s_at 213578_at 213579_s_at 213618_at 213645_at 213649_at 213682_at 213698_at 213803_at 213878_at 213912_at 213913_s_at 213939_s_at 213980_s_at 213998_s_at 214011_s_at 214086_s_at 214193_s_at 214239_x_at 214258_x_at 214281_s_at 214356_s_at 214404_x_at 214496_x_at 214499_s_at 214662_at 214678_x_at 214743_at 214789_x_at 214857_at 214881_s_at 214948_s_at 214949_at 215011_at 215022_x_at 215073_s_at 215136_s_at 215204_at 215304_at 215411_s_at 215424_s_at 215460_x_at 215552_s_at 215577_at 215692_s_at 215707_s_at 215719_x_at 215773_x_at 215828_at 215947_s_at 215983_s_at 216049_at 216095_x_at 216109_at 216199_s_at 216212_s_at 216221_s_at 216252_x_at 216262_s_at 216942_s_at 216973_s_at 216996_s_at 217099_s_at 217299_s_at 217562_at 217678_at 217690_at 217798_at 217803_at 217804_s_at 217813_s_at 217826_s_at 217828_at 217833_at 217842_at 217844_at 217853_at 217903_at 217923_at 217941_s_at 217961_at 217985_s_at 217986_s_at 218016_s_at 218068_s_at 218134_s_at 218145_at 218159_at 218211_s_at 218219_s_at 218229_s_at 218237_s_at 218242_s_at 218245_at 218247_s_at 218251_at 218263_s_at 218278_at 218284_at 218294_s_at 218300_at 218325_s_at 218348_s_at 218367_x_at 218386_x_at 218412_s_at 218423_x_at 218428_s_at 218445_at 218459_at 218500_at 218502_s_at 218517_at 218553_s_at 218570_at 218601_at 218612_s_at 218619_s_at 218634_at 218650_at 218653_at 218670_at 218684_at 218695_at 218710_at 218719_s_at 218724_s_at 218750_at 218766_s_at 218796_at 218819_at 218826_at 218880_at 218888_s_at 218898_at 218908_at 218917_s_at 218947_s_at 218949_s_at 218968_s_at 219031_s_at 219039_at 219047_s_at 219050_s_at 219066_at 219084_at 219122_s_at 219127_at 219221_at 219226_at 219244_s_at 219257_s_at 219306_at 219327_s_at 219335_at 219342_at 219348_at 219361_s_at 219395_at 219420_s_at 219459_at 219491_at 219515_at 219522_at 219648_at 219673_at 219698_s_at 219706_at 219734_at 219795_at 219798_s_at 219816_s_at 219860_at 219924_s_at 219936_s_at 219959_at 219966_x_at 219988_s_at 220007_at 220028_at 220035_at 220099_s_at 220147_s_at 220155_s_at 220192_x_at 220205_at 220225_at 220368_s_at 220581_at 220587_s_at 220643_s_at 220661_s_at 220915_s_at 220934_s_at 220938_s_at 220949_s_at 221012_s_at 221046_s_at 221064_s_at 221081_s_at 221223_x_at 221235_s_at 221247_s_at 221265_s_at 221335_x_at 221506_s_at 221507_at 221512_at 221534_at 221549_at 221565_s_at 221567_at 221621_at 221649_s_at 221665_s_at 221706_s_at 221712_s_at 221746_at 221847_at 221865_at 221890_at 221935_s_at 221989_at 222018_at 222041_at 222052_at 222062_at 222103_at 222108_at 222182_s_at 222195_s_at 222212_s_at 222251_s_at 222305_at 222366_at 31845_at 33760_at 34868_at 36129_at 37226_at 38892_at 39891_at 40465_at 40560_at 40569_at 41160_at 44146_at 45633_at 46665_at 47530_at 47571_at 52078_at 52975_at 55081_at 57516_at 57715_at 58696_at 59625_at 64474_g_at 65630_at 91617_at 91684_g_at 91826_at 
4112 2666 2678 2680 4153 1765 2620 2639 1535 3227 3232 4349 4388 2685 2686 2688 2694 2696 2794 331 332 3395 3428 909 413 367 2835 3462 2723 2136 2145 1393 1398 981 985 992 1000 1112 3643 3979 3177 3243 3244 2247 3291 3312 2330 1014 1043 1050 1058 2195 2920 3691 1072 1630 1637 1645 345 1672 1321 1659 1663 2758 1175 1471 3868 3873 2777 873 1304 7179 7407 7490 7499 7236 6872 6879 6891 6901 6910 6916 7453 6820 5935 5936 5941 5945 5963 5964 5976 7534 7550 6149 6166 6179 6184 6185 6579 4610 6186 6193 6195 6198 5441 5511 4688 4710 5017 5308 5336 4954 4768 4770 5417 5565 5572 5580 5594 5484 5202 5209 4821 5598 5625 7005 5217 5231 5260 5987 5903 5926 6493 5693 6965 6972 6980 6993 6064 6434 6253 6925 6932 6939 6951 6955 6997 6276 6551 7080 7091 7324 6085 6784 7043 7405 
1072 67 133521.340010 183.862605
200028_s_at 200597_at 200666_s_at 200670_at 200768_s_at 200797_s_at 200798_x_at 200800_s_at 200813_s_at 200815_s_at 200816_s_at 200851_s_at 200961_at 200995_at 201057_s_at 201086_x_at 201166_s_at 201196_s_at 201296_s_at 201330_at 201362_at 201363_s_at 201370_s_at 201447_at 201448_at 201449_at 201548_s_at 201549_x_at 201603_at 201604_s_at 201607_at 201660_at 201703_s_at 201711_x_at 201712_s_at 201713_s_at 201788_at 201823_s_at 201824_at 201829_at 201830_s_at 201855_s_at 201878_at 201881_s_at 201896_s_at 201924_at 201964_at 201965_s_at 201976_s_at 201986_at 201987_at 201995_at 201997_s_at 202010_s_at 202034_x_at 202066_at 202097_at 202123_s_at 202126_at 202146_at 202147_s_at 202149_at 202164_s_at 202169_s_at 202172_at 202190_at 202193_at 202225_at 202258_s_at 202259_s_at 202266_at 202271_at 202272_s_at 202289_s_at 202304_at 202313_at 202324_s_at 202341_s_at 202342_s_at 202360_at 202369_s_at 202372_at 202373_s_at 202413_s_at 202423_at 202443_x_at 202446_s_at 202522_at 202530_at 202535_at 202540_s_at 202548_s_at 202565_s_at 202581_at 202584_at 202606_s_at 202629_at 202631_s_at 202633_at 202636_at 202656_s_at 202658_at 202683_s_at 202703_at 202727_s_at 202743_at 202750_s_at 202762_at 202775_s_at 202777_at 202778_s_at 202798_at 202808_at 202814_s_at 202815_s_at 202832_at 202842_s_at 202846_s_at 202883_s_at 202911_at 202918_s_at 202923_s_at 202925_s_at 202956_at 202963_at 202969_at 202979_s_at 203026_at 203037_s_at 203044_at 203047_at 203050_at 203057_s_at 203064_s_at 203066_at 203073_at 203080_s_at 203087_s_at 203097_s_at 203098_at 203100_s_at 203102_s_at 203120_at 203122_at 203160_s_at 203164_at 203165_s_at 203182_s_at 203221_at 203232_s_at 203241_at 203263_s_at 203274_at 203278_s_at 203291_at 203297_s_at 203298_s_at 203306_s_at 203322_at 203337_x_at 203339_at 203340_s_at 203345_s_at 203346_s_at 203376_at 203378_at 203384_s_at 203418_at 203427_at 203428_s_at 203431_s_at 203449_s_at 203480_s_at 203481_at 203482_at 203487_s_at 203491_s_at 203492_x_at 203493_s_at 203494_s_at 203521_s_at 203525_s_at 203544_s_at 203564_at 203569_s_at 203583_at 203584_at 203595_s_at 203599_s_at 203614_at 203688_at 203690_at 203704_s_at 203732_at 203734_at 203739_at 203755_at 203774_at 203785_s_at 203822_s_at 203823_at 203830_at 203846_at 203865_s_at 203893_at 203910_at 203916_at 203935_at 203956_at 203968_s_at 203997_at 204012_s_at 204023_at 204060_s_at 204061_at 204067_at 204069_at 204089_x_at 204131_s_at 204145_at 204159_at 204162_at 204176_at 204177_s_at 204215_at 204216_s_at 204244_s_at 204254_s_at 204258_at 204274_at 204297_at 204308_s_at 204313_s_at 204314_s_at 204340_at 204341_at 204349_at 204350_s_at 204352_at 204353_s_at 204373_s_at 204391_x_at 204405_x_at 204407_at 204408_at 204441_s_at 204444_at 204451_at 204484_at 204488_at 204492_at 204510_at 204516_at 204531_s_at 204544_at 204554_at 204576_s_at 204593_s_at 204594_s_at 204603_at 204676_at 204715_at 204728_s_at 204739_at 204742_s_at 204791_at 204795_at 204798_at 204809_at 204817_at 204822_at 204825_at 204826_at 204831_at 204832_s_at 204838_s_at 204853_at 204859_s_at 204871_at 204900_x_at 204950_at 204957_at 204977_at 205004_at 205046_at 205053_at 205063_at 205089_at 205094_at 205107_s_at 205134_s_at 205135_s_at 205136_s_at 205140_at 205171_at 205181_at 205218_at 205224_at 205235_s_at 205241_at 205251_at 205281_s_at 205284_at 205308_at 205339_at 205340_at 205345_at 205427_at 205449_at 205474_at 205521_at 205526_s_at 205527_s_at 205571_at 205596_s_at 205618_at 205621_at 205631_at 205633_s_at 205661_s_at 205664_at 205672_at 205706_s_at 205733_at 205739_x_at 205811_at 205842_s_at 205891_at 205909_at 205928_at 205930_at 205963_s_at 206015_s_at 206052_s_at 206081_at 206188_at 206205_at 206245_s_at 206261_at 206364_at 206373_at 206414_s_at 206451_at 206468_s_at 206683_at 206734_at 206848_at 206858_s_at 206860_s_at 206874_s_at 207121_s_at 207130_at 207153_s_at 207405_s_at 207480_s_at 207513_s_at 207606_s_at 207643_s_at 207700_s_at 207719_x_at 207746_at 207785_s_at 207812_s_at 207828_s_at 207877_s_at 207956_x_at 208021_s_at 208042_at 208051_s_at 208066_s_at 208070_s_at 208093_s_at 208114_s_at 208290_s_at 208634_s_at 208673_s_at 208705_s_at 208706_s_at 208708_x_at 208772_at 208773_s_at 208882_s_at 208883_at 208943_s_at 208952_s_at 208953_at 208954_s_at 208986_at 209004_s_at 209012_at 209048_s_at 209049_s_at 209060_x_at 209061_at 209064_x_at 209137_s_at 209141_at 209142_s_at 209157_at 209161_at 209172_s_at 209218_at 209238_at 209259_s_at 209271_at 209284_s_at 209296_at 209297_at 209307_at 209332_s_at 209358_at 209362_at 209375_at 209379_s_at 209382_at 209422_at 209430_at 209435_s_at 209455_at 209475_at 209481_at 209494_s_at 209510_at 209533_s_at 209544_at 209545_s_at 209565_at 209566_at 209567_at 209572_s_at 209580_s_at 209585_s_at 209586_s_at 209630_s_at 209654_at 209662_at 209682_at 209688_s_at 209724_s_at 209748_at 209760_at 209798_at 209814_at 209815_at 209884_s_at 209891_at 209898_x_at 209943_at 209944_at 210026_s_at 210111_s_at 210191_s_at 210216_x_at 210220_at 210290_at 210320_s_at 210530_s_at 210541_s_at 210561_s_at 210612_s_at 210621_s_at 210638_s_at 210674_s_at 210779_x_at 210826_x_at 210962_s_at 210993_s_at 211034_s_at 211038_s_at 211061_s_at 211063_s_at 211114_x_at 211115_x_at 211202_s_at 211212_s_at 211257_x_at 211297_s_at 211352_s_at 211376_s_at 211382_s_at 211383_s_at 211547_s_at 211686_s_at 211724_x_at 211996_s_at 212010_s_at 212030_at 212033_at 212037_at 212051_at 212061_at 212096_s_at 212098_at 212112_s_at 212114_at 212116_at 212118_at 212140_at 212180_at 212183_at 212199_at 212200_at 212211_at 212222_at 212239_at 212240_s_at 212261_at 212264_s_at 212267_at 212277_at 212287_at 212289_at 212301_at 212309_at 212355_at 212367_at 212375_at 212400_at 212402_at 212405_s_at 212406_s_at 212407_at 212422_at 212435_at 212436_at 212453_at 212454_x_at 212458_at 212469_at 212474_at 212476_at 212480_at 212483_at 212485_at 212487_at 212492_s_at 212493_s_at 212498_at 212500_at 212501_at 212502_at 212503_s_at 212504_at 212535_at 212571_at 212591_at 212603_at 212604_at 212606_at 212612_at 212614_at 212615_at 212616_at 212633_at 212651_at 212652_s_at 212653_s_at 212655_at 212660_at 212663_at 212675_s_at 212677_s_at 212689_s_at 212693_at 212696_s_at 212710_at 212711_at 212723_at 212724_at 212730_at 212731_at 212733_at 212740_at 212746_s_at 212747_at 212753_at 212756_s_at 212760_at 212761_at 212765_at 212780_at 212796_s_at 212798_s_at 212802_s_at 212804_s_at 212828_at 212836_at 212837_at 212840_at 212842_x_at 212846_at 212854_x_at 212855_at 212867_at 212870_at 212898_at 212905_at 212908_at 212911_at 212915_at 212928_at 212943_at 212944_at 212945_s_at 212956_at 212961_x_at 212978_at 212982_at 212985_at 212987_at 212989_at 212990_at 213005_s_at 213012_at 213015_at 213016_at 213019_at 213020_at 213049_at 213063_at 213064_at 213065_at 213073_at 213090_s_at 213103_at 213111_at 213117_at 213122_at 213124_at 213127_s_at 213135_at 213140_s_at 213145_at 213161_at 213164_at 213165_at 213188_s_at 213189_at 213196_at 213198_at 213199_at 213212_x_at 213226_at 213227_at 213233_s_at 213237_at 213262_at 213268_at 213269_at 213271_s_at 213280_at 213283_s_at 213301_x_at 213304_at 213310_at 213315_x_at 213329_at 213349_at 213351_s_at 213352_at 213358_at 213360_s_at 213361_at 213365_at 213373_s_at 213390_at 213407_at 213410_at 213435_at 213449_at 213452_at 213459_at 213483_at 213510_x_at 213555_at 213562_s_at 213578_at 213610_s_at 213625_at 213639_s_at 213677_s_at 213689_x_at 213694_at 213708_s_at 213761_at 213773_x_at 213775_x_at 213853_at 213906_at 213912_at 213913_s_at 213923_at 213927_at 213934_s_at 213957_s_at 214030_at 214047_s_at 214061_at 214086_s_at 214112_s_at 214129_at 214130_s_at 214141_x_at 214220_s_at 214221_at 214268_s_at 214440_at 214684_at 214686_at 214700_x_at 214706_at 214722_at 214727_at 214804_at 214806_at 214820_at 214855_s_at 215017_s_at 215022_x_at 215221_at 215470_at 215528_at 215596_s_at 215773_x_at 215898_at 215985_at 216044_x_at 216199_s_at 216221_s_at 216593_s_at 216652_s_at 216713_at 216863_s_at 216960_s_at 217099_s_at 217106_x_at 217122_s_at 217196_s_at 217738_at 217742_s_at 217779_s_at 217803_at 217864_s_at 217884_at 217886_at 217906_at 217910_x_at 217952_x_at 217954_s_at 217976_s_at 217986_s_at 218005_at 218014_at 218022_at 218041_x_at 218068_s_at 218071_s_at 218104_at 218107_at 218130_at 218133_s_at 218158_s_at 218166_s_at 218198_at 218204_s_at 218214_at 218224_at 218229_s_at 218236_s_at 218241_at 218244_at 218252_at 218259_at 218262_at 218263_s_at 218269_at 218276_s_at 218288_s_at 218300_at 218303_x_at 218304_s_at 218307_at 218311_at 218314_s_at 218318_s_at 218323_at 218326_s_at 218329_at 218330_s_at 218331_s_at 218347_at 218356_at 218361_at 218370_s_at 218397_at 218415_at 218423_x_at 218431_at 218442_at 218452_at 218463_s_at 218472_s_at 218490_s_at 218492_s_at 218507_at 218519_at 218520_at 218528_s_at 218530_at 218534_s_at 218535_s_at 218539_at 218544_s_at 218578_at 218604_at 218615_s_at 218626_at 218639_s_at 218640_s_at 218645_at 218646_at 218648_at 218659_at 218684_at 218685_s_at 218689_at 218694_at 218696_at 218703_at 218713_at 218726_at 218735_s_at 218738_s_at 218761_at 218763_at 218781_at 218799_at 218807_at 218809_at 218816_at 218827_s_at 218842_at 218846_at 218862_at 218869_at 218878_s_at 218882_s_at 218889_at 218896_s_at 218897_at 218909_at 218912_at 218926_at 218932_at 218937_at 218941_at 218956_s_at 218968_s_at 218973_at 218979_at 218991_at 218997_at 219010_at 219035_s_at 219052_at 219060_at 219062_s_at 219067_s_at 219069_at 219083_at 219096_at 219119_at 219123_at 219124_at 219128_at 219133_at 219146_at 219166_at 219169_s_at 219187_at 219193_at 219200_at 219231_at 219242_at 219244_s_at 219276_x_at 219284_at 219291_at 219297_at 219299_at 219306_at 219311_at 219317_at 219321_at 219330_at 219335_at 219345_at 219363_s_at 219368_at 219384_s_at 219388_at 219437_s_at 219439_at 219446_at 219449_s_at 219458_s_at 219459_at 219487_at 219492_at 219494_at 219502_at 219510_at 219512_at 219517_at 219526_at 219530_at 219538_at 219539_at 219570_at 219581_at 219583_s_at 219596_at 219622_at 219641_at 219644_at 219650_at 219658_at 219676_at 219698_s_at 219731_at 219798_s_at 219817_at 219865_at 219880_at 219913_s_at 219918_s_at 219933_at 219957_at 219961_s_at 219972_s_at 219981_x_at 220171_x_at 220183_s_at 220206_at 220305_at 220367_s_at 220391_at 220408_x_at 220417_s_at 220459_at 220466_at 220631_at 220651_s_at 220668_s_at 220742_s_at 220746_s_at 220770_s_at 220915_s_at 220924_s_at 220933_s_at 220940_at 220949_s_at 220952_s_at 220992_s_at 221025_x_at 221206_at 221229_s_at 221230_s_at 221235_s_at 221249_s_at 221257_x_at 221260_s_at 221432_s_at 221486_at 221513_s_at 221514_at 221516_s_at 221517_s_at 221518_s_at 221522_at 221528_s_at 221540_x_at 221556_at 221559_s_at 221569_at 221570_s_at 221573_at 221645_s_at 221652_s_at 221685_s_at 221699_s_at 221703_at 221709_s_at 221718_s_at 221732_at 221736_at 221746_at 221751_at 221752_at 221761_at 221763_at 221771_s_at 221773_at 221774_x_at 221786_at 221787_at 221806_s_at 221808_at 221818_at 221822_at 221823_at 221824_s_at 221842_s_at 221843_s_at 221858_at 221873_at 221895_at 221897_at 221922_at 221931_s_at 221940_at 221963_x_at 222028_at 222052_at 222108_at 222119_s_at 222130_s_at 222148_s_at 222201_s_at 222203_s_at 222258_s_at 222266_at 222273_at 222316_at 222372_at 222380_s_at 31826_at 32032_at 34031_i_at 34225_at 35776_at 37152_at 37254_at 37860_at 37986_at 38158_at 38269_at 40148_at 40255_at 40420_at 41113_at 41644_at 44111_at 46167_at 46323_at 49329_at 49485_at 50374_at 51228_at 52169_at 52285_f_at 53202_at 53968_at 54037_at 55692_at 57703_at 63009_at 64418_at 64432_at 65493_at 65585_at 81811_at 
4168 312 4263 2656 2915 2918 4272 3945 3963 3348 4404 1114 3630 3257 3275 3283 3291 2321 2920 2927 3691 2517 3060 2546 2750 2758 3851 3852 3887 4074 7498 6875 5936 5941 5963 5968 7530 7535 4578 4541 4610 4662 4713 4716 5026 5324 4755 4786 4983 4801 4822 4845 5640 6643 5855 6048 5671 5677 6253 7080 7085 7340 6087 7051 7056 7062 7067 
791 83 104797.530012 182.987263
200049_at 200050_at 200069_at 200071_at 200083_at 200670_at 200816_s_at 200851_s_at 201083_s_at 201086_x_at 201146_at 201164_s_at 201165_s_at 201166_s_at 201218_at 201296_s_at 201394_s_at 201395_at 201446_s_at 201447_at 201448_at 201449_at 201450_s_at 201456_s_at 201458_s_at 201493_s_at 201575_at 201696_at 201705_at 201748_s_at 201773_at 201823_s_at 201824_at 201881_s_at 201924_at 201932_at 201934_at 201975_at 201986_at 201987_at 202006_at 202097_at 202146_at 202153_s_at 202160_at 202171_at 202172_at 202173_s_at 202215_s_at 202221_s_at 202227_s_at 202237_at 202239_at 202240_at 202258_s_at 202259_s_at 202261_at 202266_at 202272_s_at 202289_s_at 202293_at 202294_at 202302_s_at 202318_s_at 202360_at 202396_at 202405_at 202406_s_at 202412_s_at 202413_s_at 202417_at 202453_s_at 202521_at 202527_s_at 202535_at 202548_s_at 202559_x_at 202560_s_at 202599_s_at 202600_s_at 202606_s_at 202613_at 202623_at 202653_s_at 202705_at 202706_s_at 202778_s_at 202808_at 202846_s_at 202866_at 202867_s_at 202906_s_at 202907_s_at 202918_s_at 202923_s_at 202956_at 202958_at 202981_x_at 203043_at 203050_at 203062_s_at 203067_at 203080_s_at 203095_at 203097_s_at 203124_s_at 203137_at 203182_s_at 203201_at 203241_at 203247_s_at 203250_at 203269_at 203276_at 203306_s_at 203310_at 203318_s_at 203319_s_at 203345_s_at 203373_at 203397_s_at 203403_s_at 203418_at 203427_at 203432_at 203479_s_at 203480_s_at 203481_at 203482_at 203497_at 203503_s_at 203525_s_at 203531_at 203583_at 203595_s_at 203600_s_at 203614_at 203653_s_at 203654_s_at 203659_s_at 203660_s_at 203677_s_at 203679_at 203690_at 203692_s_at 203693_s_at 203704_s_at 203732_at 203734_at 203737_s_at 203743_s_at 203744_at 203795_s_at 203796_s_at 203820_s_at 203822_s_at 203830_at 203847_s_at 203848_at 203893_at 203944_x_at 203964_at 203973_s_at 204012_s_at 204015_s_at 204027_s_at 204032_at 204036_at 204037_at 204038_s_at 204045_at 204064_at 204080_at 204089_x_at 204092_s_at 204162_at 204176_at 204203_at 204234_s_at 204244_s_at 204274_at 204313_s_at 204315_s_at 204335_at 204336_s_at 204341_at 204349_at 204373_s_at 204420_at 204444_at 204478_s_at 204492_at 204496_at 204510_at 204520_x_at 204521_at 204531_s_at 204589_at 204618_s_at 204630_s_at 204640_s_at 204667_at 204686_at 204706_at 204709_s_at 204742_s_at 204752_x_at 204809_at 204822_at 204831_at 204853_at 204886_at 204887_s_at 204900_x_at 204948_s_at 204957_at 204962_s_at 205042_at 205126_at 205173_x_at 205241_at 205258_at 205266_at 205296_at 205300_s_at 205339_at 205379_at 205393_s_at 205394_at 205463_s_at 205490_x_at 205521_at 205527_s_at 205541_s_at 205562_at 205571_at 205596_s_at 205664_at 205739_x_at 205787_x_at 205788_s_at 205851_at 205891_at 205909_at 205932_s_at 205945_at 206020_at 206038_s_at 206067_s_at 206108_s_at 206173_x_at 206205_at 206245_s_at 206261_at 206300_s_at 206364_at 206432_at 206554_x_at 206555_s_at 206558_at 206572_x_at 206683_at 206689_x_at 206723_s_at 206848_at 206858_s_at 206989_s_at 207153_s_at 207165_at 207186_s_at 207219_at 207318_s_at 207345_at 207438_s_at 207480_s_at 207541_s_at 207614_s_at 207711_at 207740_s_at 207829_s_at 207830_s_at 207845_s_at 207920_x_at 207941_s_at 207945_s_at 207956_x_at 208025_s_at 208051_s_at 208070_s_at 208079_s_at 208157_at 208290_s_at 208424_s_at 208620_at 208706_s_at 208720_s_at 208773_s_at 208774_at 208775_at 208804_s_at 208838_at 208882_s_at 208927_at 208938_at 208939_at 208979_at 208986_at 208990_s_at 208993_s_at 208995_s_at 209004_s_at 209033_s_at 209048_s_at 209049_s_at 209056_s_at 209064_x_at 209112_at 209120_at 209121_x_at 209124_at 209141_at 209142_s_at 209157_at 209158_s_at 209174_s_at 209192_x_at 209233_at 209239_at 209259_s_at 209271_at 209284_s_at 209296_at 209355_s_at 209376_x_at 209382_at 209406_at 209422_at 209431_s_at 209487_at 209494_s_at 209497_s_at 209505_at 209533_s_at 209567_at 209572_s_at 209679_s_at 209684_at 209709_s_at 209724_s_at 209753_s_at 209754_s_at 209778_at 209834_at 209899_s_at 209939_x_at 209946_at 209974_s_at 210022_at 210023_s_at 210053_at 210541_s_at 210560_at 210561_s_at 210563_x_at 210649_s_at 210674_s_at 210705_s_at 210716_s_at 210821_x_at 210878_s_at 210942_s_at 210970_s_at 210993_s_at 211212_s_at 211257_x_at 211379_x_at 211382_s_at 211575_s_at 211576_s_at 211724_x_at 211744_s_at 211756_at 211774_s_at 211874_s_at 211989_at 212020_s_at 212021_s_at 212022_s_at 212023_s_at 212072_s_at 212100_s_at 212114_at 212116_at 212118_at 212132_at 212140_at 212152_x_at 212153_at 212176_at 212177_at 212178_s_at 212179_at 212202_s_at 212204_at 212211_at 212226_s_at 212230_at 212232_at 212234_at 212237_at 212238_at 212264_s_at 212266_s_at 212267_at 212277_at 212298_at 212312_at 212355_at 212388_at 212409_s_at 212418_at 212420_at 212428_at 212429_s_at 212436_at 212447_at 212452_x_at 212462_at 212483_at 212502_at 212505_s_at 212515_s_at 212526_at 212533_at 212534_at 212553_at 212596_s_at 212597_s_at 212603_at 212633_at 212634_at 212653_s_at 212660_at 212674_s_at 212708_at 212709_at 212721_at 212726_at 212730_at 212738_at 212749_s_at 212780_at 212785_s_at 212791_at 212825_at 212835_at 212836_at 212840_at 212855_at 212861_at 212867_at 212893_at 212943_at 212944_at 212945_s_at 212949_at 212986_s_at 212993_at 212997_s_at 213018_at 213020_at 213021_at 213025_at 213049_at 213074_at 213090_s_at 213097_s_at 213117_at 213128_s_at 213136_at 213137_s_at 213150_at 213152_s_at 213153_at 213161_at 213165_at 213168_at 213188_s_at 213189_at 213208_at 213226_at 213269_at 213306_at 213310_at 213322_at 213342_at 213365_at 213370_s_at 213373_s_at 213376_at 213387_at 213390_at 213396_s_at 213427_at 213462_at 213483_at 213511_s_at 213538_at 213579_s_at 213624_at 213645_at 213682_at 213694_at 213743_at 213794_s_at 213850_s_at 213918_s_at 213939_s_at 213998_s_at 214086_s_at 214220_s_at 214221_at 214258_x_at 214268_s_at 214281_s_at 214356_s_at 214496_x_at 214662_at 214678_x_at 214700_x_at 214710_s_at 214718_at 214789_x_at 214948_s_at 214949_at 214988_s_at 215022_x_at 215073_s_at 215127_s_at 215158_s_at 215165_x_at 215204_at 215304_at 215411_s_at 215424_s_at 215460_x_at 215493_x_at 215597_x_at 215767_at 215773_x_at 215884_s_at 215983_s_at 216199_s_at 216221_s_at 216309_x_at 216587_s_at 216593_s_at 216713_at 216805_at 216942_s_at 216996_s_at 217099_s_at 217299_s_at 217408_at 217734_s_at 217742_s_at 217792_at 217798_at 217803_at 217812_at 217826_s_at 217828_at 217832_at 217833_at 217842_at 217843_s_at 217844_at 217880_at 217941_s_at 217976_s_at 217985_s_at 217986_s_at 218001_at 218013_x_at 218016_s_at 218027_at 218040_at 218068_s_at 218133_s_at 218134_s_at 218145_at 218152_at 218166_s_at 218211_s_at 218229_s_at 218242_s_at 218247_s_at 218248_at 218263_s_at 218278_at 218294_s_at 218295_s_at 218300_at 218325_s_at 218343_s_at 218344_s_at 218348_s_at 218367_x_at 218368_s_at 218370_s_at 218378_s_at 218379_at 218386_x_at 218398_at 218399_s_at 218412_s_at 218422_s_at 218423_x_at 218428_s_at 218452_at 218470_at 218478_s_at 218490_s_at 218517_at 218520_at 218569_s_at 218570_at 218578_at 218593_at 218601_at 218619_s_at 218648_at 218659_at 218662_s_at 218663_at 218683_at 218710_at 218716_x_at 218722_s_at 218726_at 218733_at 218738_s_at 218755_at 218763_at 218766_s_at 218770_s_at 218781_at 218819_at 218826_at 218842_at 218877_s_at 218889_at 218917_s_at 218926_at 218936_s_at 218947_s_at 218949_s_at 218962_s_at 218968_s_at 218970_s_at 218972_at 218987_at 219006_at 219110_at 219119_at 219163_at 219177_at 219178_at 219220_x_at 219226_at 219253_at 219257_s_at 219258_at 219289_at 219291_at 219292_at 219306_at 219327_s_at 219335_at 219342_at 219345_at 219376_at 219418_at 219420_s_at 219458_s_at 219459_at 219467_at 219500_at 219512_at 219515_at 219522_at 219530_at 219539_at 219548_at 219581_at 219595_at 219641_at 219649_at 219673_at 219679_s_at 219682_s_at 219696_at 219698_s_at 219706_at 219711_at 219749_at 219798_s_at 219816_s_at 219936_s_at 219966_x_at 219973_at 219981_x_at 219988_s_at 219990_at 220099_s_at 220147_s_at 220235_s_at 220295_x_at 220305_at 220368_s_at 220391_at 220661_s_at 220934_s_at 220949_s_at 220952_s_at 221069_s_at 221193_s_at 221247_s_at 221257_x_at 221265_s_at 221335_x_at 221518_s_at 221520_s_at 221530_s_at 221573_at 221649_s_at 221712_s_at 221746_at 221763_at 221773_at 221816_s_at 221825_at 221826_at 221847_at 221865_at 221883_at 221899_at 221935_s_at 221963_x_at 221970_s_at 222000_at 222016_s_at 222039_at 222052_at 222062_at 222077_s_at 222103_at 222108_at 222119_s_at 222168_at 222182_s_at 222204_s_at 222239_s_at 222250_s_at 222251_s_at 222266_at 222313_at 222366_at 31845_at 32094_at 32723_at 33760_at 34031_i_at 34225_at 37226_at 37577_at 38892_at 39549_at 40273_at 41329_at 44146_at 45633_at 46167_at 46665_at 47571_at 52975_at 55692_at 57516_at 59625_at 74694_s_at 91952_at 
2026 1769 1783 4237 4266 4268 4269 2812 2915 4344 4272 4273 4302 4436 4458 992 3630 1791 3257 1833 1220 2321 3688 3691 3694 3710 2105 2544 1433 3787 3791 2546 2750 2758 3887 4072 7209 7498 7499 6874 6875 6886 6896 6340 5936 5941 5950 5963 5968 5981 7503 7535 4565 4578 5086 4541 4610 4665 5065 4716 5017 4770 4483 5855 5745 5779 5822 6485 5802 6736 6546 7078 7080 7085 6609 7105 7047 7051 7056 7062 7067 7073 6316 
866 70 104619.569171 183.186639
200071_at 200666_s_at 200768_s_at 200798_x_at 200813_s_at 200816_s_at 200961_at 200995_at 201196_s_at 201218_at 201330_at 201362_at 201363_s_at 201370_s_at 201417_at 201447_at 201448_at 201449_at 201512_s_at 201548_s_at 201549_x_at 201603_at 201607_at 201608_s_at 201663_s_at 201675_at 201703_s_at 201712_s_at 201713_s_at 201788_at 201823_s_at 201824_at 201830_s_at 201855_s_at 201881_s_at 201896_s_at 201924_at 201964_at 201976_s_at 202034_x_at 202051_s_at 202097_at 202146_at 202147_s_at 202149_at 202164_s_at 202169_s_at 202172_at 202193_at 202225_at 202259_s_at 202266_at 202271_at 202272_s_at 202289_s_at 202313_at 202333_s_at 202341_s_at 202369_s_at 202372_at 202413_s_at 202443_x_at 202446_s_at 202530_at 202535_at 202540_s_at 202548_s_at 202565_s_at 202584_at 202606_s_at 202629_at 202631_s_at 202633_at 202645_s_at 202654_x_at 202658_at 202703_at 202727_s_at 202762_at 202777_at 202778_s_at 202798_at 202808_at 202832_at 202842_s_at 202846_s_at 202883_s_at 202911_at 202918_s_at 202923_s_at 202969_at 202979_s_at 203008_x_at 203037_s_at 203044_at 203057_s_at 203067_at 203073_at 203087_s_at 203097_s_at 203098_at 203100_s_at 203102_s_at 203120_at 203122_at 203127_s_at 203137_at 203160_s_at 203164_at 203165_s_at 203182_s_at 203221_at 203232_s_at 203241_at 203274_at 203298_s_at 203306_s_at 203339_at 203340_s_at 203345_s_at 203347_s_at 203376_at 203378_at 203403_s_at 203406_at 203418_at 203427_at 203428_s_at 203431_s_at 203481_at 203487_s_at 203491_s_at 203493_s_at 203494_s_at 203521_s_at 203531_at 203544_s_at 203583_at 203584_at 203614_at 203690_at 203704_s_at 203732_at 203743_s_at 203755_at 203785_s_at 203791_at 203823_at 203830_at 203840_at 203893_at 203916_at 203935_at 203956_at 203957_at 203967_at 203968_s_at 203997_at 204001_at 204009_s_at 204012_s_at 204023_at 204060_s_at 204064_at 204067_at 204069_at 204128_s_at 204159_at 204162_at 204172_at 204176_at 204215_at 204216_s_at 204225_at 204244_s_at 204258_at 204274_at 204297_at 204299_at 204308_s_at 204313_s_at 204314_s_at 204349_at 204350_s_at 204353_s_at 204373_s_at 204391_x_at 204405_x_at 204407_at 204441_s_at 204444_at 204460_s_at 204461_x_at 204488_at 204492_at 204510_at 204531_s_at 204544_at 204554_at 204576_s_at 204593_s_at 204594_s_at 204603_at 204641_at 204676_at 204699_s_at 204700_x_at 204709_s_at 204728_s_at 204772_s_at 204791_at 204795_at 204798_at 204809_at 204812_at 204817_at 204822_at 204825_at 204826_at 204831_at 204832_s_at 204838_s_at 204847_at 204871_at 204881_s_at 204900_x_at 204957_at 204977_at 205004_at 205034_at 205053_at 205062_x_at 205063_at 205089_at 205094_at 205134_s_at 205136_s_at 205140_at 205171_at 205218_at 205240_at 205251_at 205281_s_at 205284_at 205339_at 205340_at 205427_at 205449_at 205474_at 205521_at 205526_s_at 205527_s_at 205571_at 205596_s_at 205618_at 205631_at 205661_s_at 205664_at 205672_at 205704_s_at 205733_at 205811_at 205909_at 205928_at 205930_at 205963_s_at 206015_s_at 206052_s_at 206081_at 206188_at 206205_at 206245_s_at 206451_at 206468_s_at 206613_s_at 206734_at 206848_at 206860_s_at 206874_s_at 207338_s_at 207405_s_at 207513_s_at 207515_s_at 207606_s_at 207643_s_at 207654_x_at 207719_x_at 207727_s_at 207746_at 207785_s_at 207828_s_at 207845_s_at 207877_s_at 207956_x_at 208021_s_at 208051_s_at 208114_s_at 208249_s_at 208673_s_at 208708_x_at 208772_at 208773_s_at 208838_at 208848_at 208882_s_at 208883_at 208953_at 208954_s_at 208986_at 209048_s_at 209049_s_at 209064_x_at 209141_at 209142_s_at 209157_at 209172_s_at 209218_at 209238_at 209257_s_at 209259_s_at 209296_at 209307_at 209331_s_at 209332_s_at 209336_at 209362_at 209375_at 209379_s_at 209382_at 209406_at 209422_at 209424_s_at 209430_at 209434_s_at 209435_s_at 209475_at 209486_at 209501_at 209527_at 209533_s_at 209566_at 209567_at 209572_s_at 209580_s_at 209585_s_at 209586_s_at 209630_s_at 209649_at 209654_at 209657_s_at 209659_s_at 209662_at 209674_at 209681_at 209682_at 209760_at 209798_at 209814_at 209815_at 209849_s_at 209864_at 209884_s_at 209891_at 209898_x_at 209943_at 210026_s_at 210054_at 210111_s_at 210216_x_at 210260_s_at 210290_at 210425_x_at 210541_s_at 210561_s_at 210612_s_at 210779_x_at 210962_s_at 210993_s_at 211061_s_at 211063_s_at 211114_x_at 211115_x_at 211202_s_at 211212_s_at 211228_s_at 211297_s_at 211450_s_at 211686_s_at 211814_s_at 212030_at 212033_at 212037_at 212061_at 212116_at 212118_at 212140_at 212200_at 212211_at 212222_at 212239_at 212264_s_at 212267_at 212277_at 212301_at 212309_at 212355_at 212367_at 212402_at 212405_s_at 212406_s_at 212407_at 212422_at 212435_at 212436_at 212453_at 212458_at 212474_at 212476_at 212480_at 212485_at 212492_s_at 212498_at 212500_at 212513_s_at 212515_s_at 212591_at 212603_at 212604_at 212612_at 212615_at 212616_at 212633_at 212651_at 212652_s_at 212655_at 212663_at 212675_s_at 212677_s_at 212709_at 212710_at 212711_at 212714_at 212731_at 212740_at 212746_s_at 212747_at 212753_at 212760_at 212765_at 212766_s_at 212779_at 212780_at 212781_at 212796_s_at 212804_s_at 212825_at 212828_at 212835_at 212836_at 212837_at 212840_at 212846_at 212855_at 212870_at 212885_at 212898_at 212904_at 212905_at 212908_at 212910_at 212911_at 212920_at 212928_at 212943_at 212944_at 212945_s_at 212961_x_at 212982_at 212984_at 212987_at 212989_at 213005_s_at 213016_at 213019_at 213020_at 213024_at 213049_at 213063_at 213064_at 213090_s_at 213111_at 213117_at 213127_s_at 213132_s_at 213140_s_at 213145_at 213149_at 213165_at 213188_s_at 213189_at 213212_x_at 213226_at 213227_at 213233_s_at 213237_at 213246_at 213262_at 213269_at 213301_x_at 213304_at 213315_x_at 213329_at 213351_s_at 213361_at 213365_at 213372_at 213373_s_at 213390_at 213407_at 213410_at 213427_at 213435_at 213449_at 213452_at 213459_at 213483_at 213510_x_at 213526_s_at 213561_at 213562_s_at 213578_at 213610_s_at 213647_at 213677_s_at 213694_at 213696_s_at 213701_at 213704_at 213761_at 213773_x_at 213775_x_at 213853_at 213906_at 213923_at 213927_at 213934_s_at 214030_at 214047_s_at 214061_at 214086_s_at 214112_s_at 214129_at 214141_x_at 214155_s_at 214193_s_at 214220_s_at 214221_at 214268_s_at 214440_at 214473_x_at 214662_at 214700_x_at 214706_at 214724_at 214727_at 214804_at 214806_at 215017_s_at 215022_x_at 215084_s_at 215165_x_at 215245_x_at 215470_at 215596_s_at 215985_at 216199_s_at 216593_s_at 216652_s_at 216713_at 216863_s_at 216941_s_at 216960_s_at 217099_s_at 217106_x_at 217196_s_at 217828_at 217843_s_at 217850_at 217906_at 217910_x_at 217954_s_at 217976_s_at 217986_s_at 218005_at 218014_at 218027_at 218071_s_at 218104_at 218107_at 218108_at 218130_at 218133_s_at 218139_s_at 218146_at 218158_s_at 218185_s_at 218197_s_at 218198_at 218214_at 218224_at 218229_s_at 218230_at 218236_s_at 218241_at 218244_at 218252_at 218258_at 218262_at 218263_s_at 218269_at 218288_s_at 218303_x_at 218304_s_at 218307_at 218314_s_at 218315_s_at 218316_at 218318_s_at 218323_at 218326_s_at 218329_at 218331_s_at 218347_at 218356_at 218370_s_at 218397_at 218423_x_at 218428_s_at 218431_at 218452_at 218472_s_at 218490_s_at 218492_s_at 218505_at 218518_at 218519_at 218520_at 218528_s_at 218534_s_at 218535_s_at 218539_at 218544_s_at 218558_s_at 218566_s_at 218578_at 218583_s_at 218604_at 218607_s_at 218622_at 218626_at 218639_s_at 218645_at 218646_at 218684_at 218685_s_at 218689_at 218703_at 218713_at 218715_at 218735_s_at 218738_s_at 218761_at 218763_at 218769_s_at 218781_at 218782_s_at 218809_at 218816_at 218827_s_at 218842_at 218859_s_at 218862_at 218882_s_at 218889_at 218897_at 218909_at 218932_at 218937_at 218940_at 218956_s_at 218962_s_at 218970_s_at 218973_at 218979_at 218989_x_at 218991_at 218997_at 219010_at 219035_s_at 219062_s_at 219067_s_at 219069_at 219083_at 219119_at 219123_at 219133_at 219146_at 219166_at 219169_s_at 219193_at 219200_at 219231_at 219240_s_at 219242_at 219244_s_at 219258_at 219276_x_at 219284_at 219291_at 219297_at 219299_at 219303_at 219306_at 219311_at 219312_s_at 219317_at 219330_at 219335_at 219345_at 219363_s_at 219368_at 219420_s_at 219439_at 219446_at 219449_s_at 219459_at 219467_at 219487_at 219492_at 219494_at 219510_at 219512_at 219526_at 219530_at 219538_at 219539_at 219570_at 219581_at 219583_s_at 219596_at 219622_at 219641_at 219644_at 219650_at 219658_at 219676_at 219731_at 219817_at 219880_at 219889_at 219913_s_at 219918_s_at 219960_s_at 219961_s_at 219972_s_at 220083_x_at 220171_x_at 220183_s_at 220206_at 220305_at 220329_s_at 220367_s_at 220391_at 220408_x_at 220417_s_at 220459_at 220466_at 220547_s_at 220631_at 220651_s_at 220668_s_at 220742_s_at 220770_s_at 220865_s_at 220940_at 220949_s_at 220992_s_at 221020_s_at 221025_x_at 221189_s_at 221229_s_at 221235_s_at 221249_s_at 221257_x_at 221260_s_at 221432_s_at 221513_s_at 221514_at 221517_s_at 221522_at 221540_x_at 221559_s_at 221570_s_at 221573_at 221645_s_at 221652_s_at 221685_s_at 221699_s_at 221702_s_at 221703_at 221709_s_at 221736_at 221746_at 221749_at 221752_at 221761_at 221763_at 221771_s_at 221773_at 221774_x_at 221786_at 221787_at 221803_s_at 221808_at 221823_at 221843_s_at 221855_at 221873_at 221922_at 221931_s_at 221963_x_at 222014_x_at 222028_at 222108_at 222119_s_at 222130_s_at 222148_s_at 222201_s_at 222203_s_at 222233_s_at 222273_at 222369_at 32032_at 34031_i_at 36920_at 37254_at 37986_at 38158_at 40255_at 40420_at 44111_at 44669_at 46167_at 49485_at 49878_at 50374_at 51228_at 52285_f_at 53968_at 55692_at 57703_at 63009_at 64418_at 64432_at 65493_at 65585_at 
2423 2425 4268 2656 4269 2812 2911 4272 4273 4274 3945 3963 3348 4404 3630 1791 1833 3283 3291 3297 2321 2192 2920 2927 3691 1339 3024 3035 3768 2517 2543 2544 3060 2546 2547 2552 2750 3887 1302 7498 6875 5936 5941 5963 5968 7525 7530 4566 4541 4610 4617 4713 4716 4755 4781 4786 4822 5275 6025 6048 5677 6925 7078 7080 7085 6087 7051 7056 7062 7067 
627 87 78114.475818 177.182240
200028_s_at 200071_at 200597_at 200670_at 200768_s_at 200813_s_at 200816_s_at 200961_at 200995_at 201038_s_at 201099_at 201129_at 201218_at 201362_at 201363_s_at 201424_s_at 201446_s_at 201447_at 201448_at 201449_at 201450_s_at 201456_s_at 201501_s_at 201570_at 201607_at 201608_s_at 201712_s_at 201725_at 201734_at 201735_s_at 201823_s_at 201824_at 201855_s_at 201924_at 201964_at 201986_at 202034_x_at 202051_s_at 202056_at 202124_s_at 202146_at 202149_at 202169_s_at 202172_at 202184_s_at 202232_s_at 202239_at 202258_s_at 202259_s_at 202266_at 202268_s_at 202289_s_at 202329_at 202341_s_at 202346_at 202372_at 202441_at 202443_x_at 202446_s_at 202491_s_at 202535_at 202579_x_at 202584_at 202606_s_at 202645_s_at 202658_at 202713_s_at 202717_s_at 202762_at 202811_at 202846_s_at 202857_at 202863_at 202906_s_at 202907_s_at 202963_at 202969_at 203037_s_at 203047_at 203073_at 203095_at 203097_s_at 203137_at 203156_at 203164_at 203165_s_at 203245_s_at 203274_at 203310_at 203340_s_at 203373_at 203384_s_at 203397_s_at 203403_s_at 203405_at 203418_at 203420_at 203427_at 203428_s_at 203449_s_at 203480_s_at 203481_at 203482_at 203487_s_at 203491_s_at 203493_s_at 203517_at 203521_s_at 203531_at 203564_at 203583_at 203584_at 203595_s_at 203625_x_at 203690_at 203704_s_at 203732_at 203774_at 203785_s_at 203791_at 203830_at 203837_at 203916_at 203935_at 203956_at 203964_at 204009_s_at 204012_s_at 204023_at 204025_s_at 204027_s_at 204060_s_at 204061_at 204067_at 204159_at 204162_at 204172_at 204176_at 204215_at 204264_at 204274_at 204297_at 204299_at 204341_at 204349_at 204350_s_at 204353_s_at 204405_x_at 204407_at 204441_s_at 204444_at 204488_at 204492_at 204510_at 204521_at 204531_s_at 204544_at 204554_at 204569_at 204576_s_at 204593_s_at 204643_s_at 204676_at 204728_s_at 204742_s_at 204795_at 204798_at 204809_at 204812_at 204817_at 204825_at 204831_at 204838_s_at 204868_at 204957_at 205034_at 205053_at 205063_at 205087_at 205089_at 205094_at 205140_at 205173_x_at 205222_at 205241_at 205283_at 205340_at 205379_at 205463_s_at 205474_at 205521_at 205527_s_at 205571_at 205583_s_at 205631_at 205661_s_at 205672_at 205704_s_at 205761_s_at 205811_at 205891_at 205909_at 205930_at 205963_s_at 206081_at 206188_at 206205_at 206261_at 206364_at 206451_at 206468_s_at 206555_s_at 206683_at 206734_at 206848_at 206858_s_at 206874_s_at 207090_x_at 207153_s_at 207165_at 207405_s_at 207711_at 207727_s_at 207956_x_at 208042_at 208051_s_at 208290_s_at 208634_s_at 208673_s_at 208706_s_at 208802_at 208838_at 208839_s_at 208848_at 208882_s_at 208883_at 208954_s_at 208986_at 209048_s_at 209049_s_at 209064_x_at 209172_s_at 209219_at 209259_s_at 209284_s_at 209285_s_at 209358_at 209382_at 209435_s_at 209494_s_at 209527_at 209533_s_at 209567_at 209580_s_at 209585_s_at 209630_s_at 209658_at 209659_s_at 209662_at 209674_at 209724_s_at 209754_s_at 209786_at 209787_s_at 209796_s_at 209815_at 209884_s_at 209891_at 209898_x_at 209943_at 210026_s_at 210028_s_at 210191_s_at 210541_s_at 210674_s_at 210694_s_at 210779_x_at 210970_s_at 210993_s_at 211114_x_at 211115_x_at 211212_s_at 211376_s_at 211763_s_at 212030_at 212037_at 212060_at 212061_at 212116_at 212118_at 212140_at 212179_at 212200_at 212222_at 212267_at 212277_at 212301_at 212309_at 212355_at 212367_at 212375_at 212405_s_at 212406_s_at 212407_at 212435_at 212453_at 212474_at 212476_at 212498_at 212500_at 212579_at 212591_at 212593_s_at 212603_at 212604_at 212631_at 212633_at 212634_at 212651_at 212652_s_at 212653_s_at 212660_at 212675_s_at 212708_at 212709_at 212710_at 212731_at 212753_at 212760_at 212765_at 212796_s_at 212825_at 212836_at 212855_at 212867_at 212888_at 212905_at 212908_at 212920_at 212943_at 212944_at 212945_s_at 212956_at 212961_x_at 212984_at 212987_at 213005_s_at 213007_at 213012_at 213015_at 213016_at 213020_at 213025_at 213063_at 213064_at 213090_s_at 213117_at 213128_s_at 213149_at 213188_s_at 213189_at 213199_at 213212_x_at 213226_at 213233_s_at 213237_at 213246_at 213262_at 213269_at 213315_x_at 213329_at 213365_at 213372_at 213373_s_at 213390_at 213427_at 213449_at 213452_at 213459_at 213581_at 213599_at 213604_at 213610_s_at 213677_s_at 213761_at 213853_at 213878_at 213913_s_at 213918_s_at 214061_at 214086_s_at 214112_s_at 214129_at 214141_x_at 214221_at 214268_s_at 214306_at 214429_at 214662_at 214727_at 214789_x_at 214804_at 214806_at 215022_x_at 215245_x_at 216199_s_at 216593_s_at 216713_at 216863_s_at 217099_s_at 217106_x_at 217122_s_at 217408_at 217627_at 217738_at 217803_at 217828_at 217833_at 217880_at 217906_at 217941_s_at 217976_s_at 218027_at 218071_s_at 218098_at 218108_at 218111_s_at 218133_s_at 218138_at 218139_s_at 218146_at 218147_s_at 218158_s_at 218181_s_at 218204_s_at 218212_s_at 218224_at 218229_s_at 218231_at 218236_s_at 218239_s_at 218241_at 218244_at 218248_at 218262_at 218263_s_at 218269_at 218288_s_at 218300_at 218303_x_at 218304_s_at 218307_at 218314_s_at 218323_at 218326_s_at 218329_at 218351_at 218356_at 218370_s_at 218397_at 218418_s_at 218422_s_at 218423_x_at 218431_at 218452_at 218472_s_at 218486_at 218490_s_at 218491_s_at 218492_s_at 218519_at 218520_at 218534_s_at 218549_s_at 218558_s_at 218593_at 218622_at 218626_at 218630_at 218633_x_at 218637_at 218639_s_at 218645_at 218646_at 218684_at 218689_at 218694_at 218701_at 218713_at 218722_s_at 218735_s_at 218768_at 218809_at 218862_at 218877_s_at 218882_s_at 218889_at 218937_at 218941_at 218957_s_at 218962_s_at 218968_s_at 218970_s_at 218973_at 218988_at 218989_x_at 218991_at 218997_at 219000_s_at 219003_s_at 219004_s_at 219060_at 219062_s_at 219067_s_at 219069_at 219133_at 219146_at 219166_at 219169_s_at 219193_at 219200_at 219242_at 219276_x_at 219289_at 219291_at 219317_at 219330_at 219335_at 219368_at 219384_s_at 219459_at 219487_at 219494_at 219512_at 219526_at 219530_at 219538_at 219539_at 219581_at 219641_at 219644_at 219649_at 219650_at 219696_at 219698_s_at 219798_s_at 219817_at 219861_at 219865_at 219880_at 219913_s_at 219933_at 219960_s_at 219972_s_at 219990_at 220083_x_at 220171_x_at 220206_at 220235_s_at 220391_at 220466_at 220631_at 220742_s_at 220770_s_at 220865_s_at 220940_at 220949_s_at 220952_s_at 220992_s_at 221020_s_at 221189_s_at 221193_s_at 221229_s_at 221235_s_at 221257_x_at 221260_s_at 221514_at 221540_x_at 221564_at 221570_s_at 221573_at 221645_s_at 221685_s_at 221699_s_at 221705_s_at 221709_s_at 221712_s_at 221736_at 221746_at 221761_at 221773_at 221786_at 221787_at 221816_s_at 221822_at 221825_at 221843_s_at 221931_s_at 221963_x_at 222028_at 222052_at 222108_at 222203_s_at 222204_s_at 222266_at 222273_at 222294_s_at 222380_s_at 33778_at 34031_i_at 35776_at 37860_at 38158_at 40255_at 40420_at 44111_at 46167_at 46323_at 49485_at 50374_at 51228_at 52285_f_at 53968_at 54037_at 55872_at 56256_at 65493_at 
1998 4168 312 1769 1783 2423 4266 4268 2656 4269 2812 2915 4272 4273 4274 4302 3945 3963 4404 3630 3257 1833 1220 3275 3283 3291 3297 2321 2193 2920 2927 3688 3691 1339 2105 2525 2544 2954 3060 1433 2546 2552 2750 2757 2758 3851 3852 3887 419 1302 4068 4072 4074 7209 7498 6874 6876 6886 6896 5936 7503 4566 4578 5086 4541 4617 4662 4716 5026 5324 4755 4772 4786 4801 6643 4483 5855 5275 5882 6041 6047 6048 5677 6736 6546 6087 7051 
466 101 64360.377681 170.396809
200049_at 200050_at 200083_at 200670_at 201158_at 201165_s_at 201166_s_at 201394_s_at 201395_at 201456_s_at 201458_s_at 201493_s_at 201575_at 201696_at 201705_at 201773_at 201932_at 201975_at 202000_at 202153_s_at 202160_at 202171_at 202173_s_at 202215_s_at 202221_s_at 202227_s_at 202237_at 202239_at 202240_at 202258_s_at 202261_at 202293_at 202294_at 202318_s_at 202396_at 202417_at 202521_at 202535_at 202559_x_at 202560_s_at 202599_s_at 202600_s_at 202606_s_at 202613_at 202705_at 202706_s_at 202796_at 202866_at 202905_x_at 202906_s_at 202907_s_at 202958_at 202981_x_at 203043_at 203062_s_at 203095_at 203201_at 203250_at 203276_at 203310_at 203318_s_at 203373_at 203403_s_at 203432_at 203482_at 203583_at 203595_s_at 203596_s_at 203653_s_at 203654_s_at 203659_s_at 203660_s_at 203677_s_at 203679_at 203690_at 203692_s_at 203693_s_at 203704_s_at 203737_s_at 203744_at 203795_s_at 203796_s_at 203822_s_at 203847_s_at 203848_at 203944_x_at 203964_at 203973_s_at 203978_at 204014_at 204015_s_at 204032_at 204036_at 204037_at 204038_s_at 204045_at 204080_at 204092_s_at 204162_at 204315_s_at 204335_at 204366_s_at 204420_at 204492_at 204510_at 204589_at 204618_s_at 204630_s_at 204640_s_at 204667_at 204686_at 204752_x_at 204809_at 204887_s_at 204948_s_at 204962_s_at 205173_x_at 205241_at 205258_at 205266_at 205300_s_at 205379_at 205479_s_at 205490_x_at 205571_at 205646_s_at 205788_s_at 205798_at 205851_at 205891_at 205945_at 206020_at 206038_s_at 206067_s_at 206173_x_at 206300_s_at 206364_at 206432_at 206554_x_at 206555_s_at 206558_at 206572_x_at 206683_at 206689_x_at 206989_s_at 207172_s_at 207186_s_at 207345_at 207438_s_at 207541_s_at 207614_s_at 207711_at 207714_s_at 207740_s_at 207829_s_at 207830_s_at 207920_x_at 207941_s_at 207945_s_at 208025_s_at 208051_s_at 208079_s_at 208157_at 208424_s_at 208610_s_at 208720_s_at 208774_at 208804_s_at 208907_s_at 208927_at 208939_at 208966_x_at 208979_at 209033_s_at 209048_s_at 209049_s_at 209056_s_at 209064_x_at 209158_s_at 209174_s_at 209192_x_at 209230_s_at 209239_at 209242_at 209271_at 209284_s_at 209355_s_at 209376_x_at 209406_at 209431_s_at 209494_s_at 209497_s_at 209505_at 209508_x_at 209538_at 209567_at 209651_at 209679_s_at 209684_at 209753_s_at 209834_at 209899_s_at 209939_x_at 209946_at 210022_at 210023_s_at 210053_at 210103_s_at 210541_s_at 210560_at 210563_x_at 210649_s_at 210821_x_at 210878_s_at 210942_s_at 210993_s_at 211668_s_at 211675_s_at 211756_at 211774_s_at 211874_s_at 211989_at 212021_s_at 212022_s_at 212100_s_at 212116_at 212132_at 212152_x_at 212153_at 212176_at 212179_at 212202_s_at 212204_at 212226_s_at 212230_at 212237_at 212238_at 212277_at 212298_at 212312_at 212429_s_at 212447_at 212452_x_at 212462_at 212505_s_at 212553_at 212596_s_at 212597_s_at 212641_at 212660_at 212708_at 212721_at 212726_at 212749_s_at 212785_s_at 212791_at 212861_at 212867_at 212893_at 212923_s_at 212943_at 212993_at 212997_s_at 213018_at 213021_at 213025_at 213043_s_at 213074_at 213094_at 213097_s_at 213136_at 213137_s_at 213147_at 213150_at 213152_s_at 213153_at 213161_at 213188_s_at 213189_at 213269_at 213273_at 213309_at 213322_at 213342_at 213370_s_at 213376_at 213390_at 213396_s_at 213402_at 213462_at 213511_s_at 213547_at 213624_at 213682_at 213763_at 213850_s_at 213939_s_at 214086_s_at 214258_x_at 214281_s_at 214496_x_at 214678_x_at 214749_s_at 214789_x_at 214881_s_at 214888_at 214948_s_at 214949_at 215022_x_at 215037_s_at 215243_s_at 215304_at 215411_s_at 215424_s_at 215460_x_at 215515_at 215597_x_at 215765_at 215767_at 215773_x_at 215983_s_at 216095_x_at 216210_x_at 216221_s_at 216587_s_at 216805_at 216811_at 216869_at 216996_s_at 217299_s_at 217408_at 217502_at 217734_s_at 217792_at 217798_at 217803_at 217828_at 217842_at 217844_at 217923_at 218013_x_at 218016_s_at 218027_at 218134_s_at 218145_at 218211_s_at 218219_s_at 218229_s_at 218242_s_at 218248_at 218300_at 218344_s_at 218348_s_at 218367_x_at 218368_s_at 218378_s_at 218379_at 218399_s_at 218412_s_at 218423_x_at 218445_at 218452_at 218470_at 218478_s_at 218517_at 218543_s_at 218570_at 218579_s_at 218601_at 218612_s_at 218619_s_at 218710_at 218722_s_at 218736_s_at 218755_at 218766_s_at 218826_at 218898_at 218917_s_at 218928_s_at 218936_s_at 218947_s_at 218962_s_at 218968_s_at 218987_at 219084_at 219163_at 219178_at 219220_x_at 219257_s_at 219292_at 219306_at 219335_at 219342_at 219420_s_at 219467_at 219500_at 219515_at 219522_at 219548_at 219581_at 219641_at 219673_at 219680_at 219696_at 219698_s_at 219706_at 219710_at 219798_s_at 219816_s_at 219843_at 219936_s_at 219966_x_at 219973_at 219990_at 220099_s_at 220147_s_at 220192_x_at 220235_s_at 220272_at 220295_x_at 220467_at 220617_s_at 220661_s_at 220934_s_at 220949_s_at 221024_s_at 221064_s_at 221069_s_at 221193_s_at 221247_s_at 221265_s_at 221335_x_at 221530_s_at 221564_at 221649_s_at 221712_s_at 221729_at 221816_s_at 221825_at 221826_at 221865_at 221942_s_at 222016_s_at 222052_at 222062_at 222103_at 222168_at 222182_s_at 222251_s_at 222366_at 31845_at 32094_at 33760_at 37226_at 37577_at 38892_at 39549_at 40284_at 44146_at 44702_at 46665_at 52975_at 59625_at 74694_s_at 91952_at 
1916 4184 4237 4344 584 4272 4302 4436 4444 4456 4457 4458 3993 1793 1212 1220 1230 1231 1233 1234 3291 2321 3665 3688 3691 431 446 3746 3787 3791 3819 2750 2758 2053 3887 4018 4072 4083 4085 7492 6874 6883 6886 6893 6896 6919 6339 6340 7387 5936 5940 5950 5968 5976 5981 7503 7511 7535 7545 7555 6569 4565 4578 5086 4541 4554 4617 5105 4632 4652 4665 5065 4483 5745 5822 5882 5908 5802 6671 6427 6429 6439 7285 6736 6546 7077 7078 7079 7085 7094 6609 7105 7136 7245 7047 7050 7056 7067 7068 7073 6316 
635 69 74131.860287 179.565068
200069_at 200071_at 200664_s_at 200666_s_at 200686_s_at 200798_x_at 200816_s_at 200851_s_at 201032_at 201057_s_at 201196_s_at 201197_at 201218_at 201296_s_at 201417_at 201446_s_at 201448_at 201512_s_at 201548_s_at 201549_x_at 201603_at 201604_s_at 201701_s_at 201711_x_at 201713_s_at 201788_at 201823_s_at 201829_at 201830_s_at 201845_s_at 201881_s_at 201896_s_at 201924_at 201964_at 201986_at 201996_s_at 201997_s_at 202010_s_at 202033_s_at 202034_x_at 202097_at 202146_at 202160_at 202164_s_at 202169_s_at 202172_at 202220_at 202225_at 202230_s_at 202259_s_at 202266_at 202271_at 202272_s_at 202302_s_at 202324_s_at 202360_at 202413_s_at 202495_at 202522_at 202530_at 202539_s_at 202540_s_at 202548_s_at 202553_s_at 202557_at 202629_at 202631_s_at 202636_at 202653_s_at 202654_x_at 202656_s_at 202683_s_at 202693_s_at 202704_at 202727_s_at 202776_at 202777_at 202778_s_at 202798_at 202832_at 202842_s_at 202883_s_at 202909_at 202918_s_at 202923_s_at 202925_s_at 202956_at 202969_at 202971_s_at 202979_s_at 202984_s_at 203044_at 203057_s_at 203073_at 203087_s_at 203094_at 203097_s_at 203098_at 203102_s_at 203112_s_at 203120_at 203171_s_at 203177_x_at 203182_s_at 203241_at 203255_at 203306_s_at 203310_at 203311_s_at 203321_s_at 203345_s_at 203347_s_at 203403_s_at 203406_at 203427_at 203428_s_at 203493_s_at 203512_at 203544_s_at 203566_s_at 203569_s_at 203583_at 203598_s_at 203599_s_at 203614_at 203689_s_at 203690_at 203732_at 203734_at 203739_at 203743_s_at 203791_at 203822_s_at 203840_at 203855_at 203916_at 203956_at 203957_at 203967_at 203968_s_at 203991_s_at 204005_s_at 204023_at 204064_at 204094_s_at 204108_at 204162_at 204165_at 204176_at 204234_s_at 204244_s_at 204258_at 204274_at 204297_at 204299_at 204313_s_at 204314_s_at 204349_at 204373_s_at 204391_x_at 204407_at 204444_at 204460_s_at 204461_x_at 204488_at 204496_at 204516_at 204544_at 204566_at 204634_at 204641_at 204651_at 204739_at 204771_s_at 204772_s_at 204791_at 204809_at 204822_at 204825_at 204831_at 204847_at 204872_at 204881_s_at 204900_x_at 204957_at 204977_at 205034_at 205062_x_at 205191_at 205218_at 205235_s_at 205246_at 205251_at 205263_at 205286_at 205296_at 205339_at 205340_at 205474_at 205526_s_at 205558_at 205596_s_at 205618_at 205664_at 205811_at 205909_at 205928_at 206015_s_at 206052_s_at 206188_at 206205_at 206245_s_at 206302_s_at 206451_at 206500_s_at 206613_s_at 206734_at 206860_s_at 206875_s_at 206928_at 207338_s_at 207405_s_at 207515_s_at 207606_s_at 207654_x_at 207785_s_at 207828_s_at 207845_s_at 207956_x_at 208070_s_at 208093_s_at 208249_s_at 208398_s_at 208772_at 208773_s_at 208838_at 208882_s_at 208952_s_at 208953_at 208986_at 208988_at 208993_s_at 208995_s_at 209006_s_at 209012_at 209056_s_at 209061_at 209141_at 209142_s_at 209157_at 209172_s_at 209181_s_at 209238_at 209259_s_at 209307_at 209317_at 209362_at 209382_at 209406_at 209422_at 209430_at 209451_at 209475_at 209481_at 209486_at 209501_at 209510_at 209527_at 209533_s_at 209572_s_at 209580_s_at 209585_s_at 209586_s_at 209648_x_at 209649_at 209654_at 209657_s_at 209681_at 209682_at 209704_at 209760_at 209798_at 209814_at 209864_at 209882_at 209884_s_at 209898_x_at 210054_at 210111_s_at 210216_x_at 210260_s_at 210346_s_at 210559_s_at 210561_s_at 210962_s_at 211038_s_at 211061_s_at 211063_s_at 211090_s_at 211115_x_at 211202_s_at 211212_s_at 211257_x_at 211297_s_at 211678_s_at 211724_x_at 211944_at 212030_at 212033_at 212037_at 212076_at 212178_s_at 212199_at 212200_at 212211_at 212264_s_at 212267_at 212286_at 212293_at 212297_at 212402_at 212436_at 212458_at 212476_at 212480_at 212483_at 212485_at 212492_s_at 212508_at 212513_s_at 212515_s_at 212526_at 212540_at 212603_at 212606_at 212612_at 212615_at 212616_at 212633_at 212655_at 212663_at 212709_at 212711_at 212731_at 212747_at 212752_at 212760_at 212761_at 212766_s_at 212779_at 212780_at 212781_at 212798_s_at 212804_s_at 212825_at 212828_at 212835_at 212837_at 212840_at 212855_at 212867_at 212870_at 212881_at 212905_at 212908_at 212911_at 212920_at 212928_at 212944_at 212982_at 212984_at 212987_at 212989_at 213000_at 213019_at 213024_at 213025_at 213049_at 213064_at 213077_at 213090_s_at 213111_at 213117_at 213127_s_at 213128_s_at 213140_s_at 213165_at 213198_at 213212_x_at 213233_s_at 213246_at 213262_at 213271_s_at 213301_x_at 213304_at 213365_at 213372_at 213373_s_at 213390_at 213410_at 213452_at 213459_at 213483_at 213510_x_at 213526_s_at 213610_s_at 213647_at 213677_s_at 213689_x_at 213694_at 213704_at 213743_at 213761_at 213775_x_at 213918_s_at 213923_at 213971_s_at 214047_s_at 214052_x_at 214056_at 214155_s_at 214182_at 214193_s_at 214220_s_at 214221_at 214281_s_at 214440_at 214684_at 214686_at 214700_x_at 214741_at 214751_at 214801_at 214869_x_at 215017_s_at 215239_x_at 215245_x_at 215596_s_at 216199_s_at 216525_x_at 216563_at 216593_s_at 216652_s_at 216713_at 217196_s_at 217741_s_at 217779_s_at 217803_at 217812_at 217828_at 217843_s_at 217850_at 217880_at 217910_x_at 217954_s_at 217976_s_at 217985_s_at 217986_s_at 217993_s_at 218014_at 218040_at 218056_at 218071_s_at 218079_s_at 218104_at 218107_at 218129_s_at 218130_at 218158_s_at 218166_s_at 218185_s_at 218197_s_at 218205_s_at 218214_at 218230_at 218239_s_at 218241_at 218244_at 218252_at 218263_s_at 218276_s_at 218304_s_at 218311_at 218314_s_at 218323_at 218326_s_at 218331_s_at 218356_at 218370_s_at 218371_s_at 218423_x_at 218428_s_at 218490_s_at 218515_at 218518_at 218520_at 218528_s_at 218534_s_at 218535_s_at 218539_at 218566_s_at 218577_at 218578_at 218583_s_at 218593_at 218602_s_at 218604_at 218614_at 218640_s_at 218645_at 218662_s_at 218683_at 218696_at 218712_at 218713_at 218716_x_at 218738_s_at 218761_at 218781_at 218782_s_at 218809_at 218827_s_at 218842_at 218846_at 218859_s_at 218875_s_at 218878_s_at 218882_s_at 218889_at 218896_s_at 218926_at 218932_at 218940_at 218962_s_at 218979_at 218993_at 219016_at 219035_s_at 219062_s_at 219069_at 219083_at 219099_at 219105_x_at 219110_at 219119_at 219128_at 219146_at 219166_at 219169_s_at 219177_at 219200_at 219231_at 219240_s_at 219258_at 219276_x_at 219286_s_at 219291_at 219297_at 219299_at 219303_at 219311_at 219312_s_at 219363_s_at 219376_at 219378_at 219433_at 219439_at 219449_s_at 219487_at 219492_at 219494_at 219502_at 219510_at 219526_at 219644_at 219918_s_at 219990_at 220171_x_at 220235_s_at 220305_at 220329_s_at 220367_s_at 220391_at 220553_s_at 220651_s_at 220926_s_at 220940_at 220952_s_at 220992_s_at 221020_s_at 221193_s_at 221230_s_at 221245_s_at 221257_x_at 221485_at 221493_at 221497_x_at 221517_s_at 221559_s_at 221652_s_at 221685_s_at 221749_at 221751_at 221763_at 221803_s_at 221808_at 221821_s_at 221842_s_at 221855_at 221873_at 221919_at 221922_at 221954_at 222014_x_at 222039_at 222119_s_at 222130_s_at 222163_s_at 222201_s_at 222273_at 222369_at 32069_at 32723_at 34031_i_at 34225_at 38158_at 38269_at 44111_at 44669_at 51228_at 52285_f_at 55692_at 57703_at 60794_f_at 64418_at 
312 4263 4266 4267 4268 2872 4269 2812 2911 2915 4308 882 4272 4273 4274 4277 3338 3630 1791 1833 3291 2321 2506 2927 3691 3694 3024 3035 2511 2517 2544 2954 2546 2547 2552 2758 2763 3887 2779 6875 6876 5936 5937 5941 5963 5968 7532 4566 4578 5098 4541 4610 4617 4713 4755 4781 4786 5362 4983 6025 5671 6658 6687 7080 7085 7051 7056 7062 7067 
331 108 40470.041709 159.746571
200049_at 200050_at 200069_at 200670_at 201023_at 201086_x_at 201218_at 201368_at 201394_s_at 201478_s_at 201479_at 201493_s_at 201674_s_at 201675_at 201696_at 201773_at 201873_s_at 202010_s_at 202023_at 202126_at 202153_s_at 202160_at 202240_at 202241_at 202261_at 202289_s_at 202302_s_at 202318_s_at 202396_at 202412_s_at 202417_at 202431_s_at 202449_s_at 202466_at 202521_at 202559_x_at 202560_s_at 202599_s_at 202600_s_at 202606_s_at 202613_at 202706_s_at 202866_at 202981_x_at 203023_at 203066_at 203155_at 203247_s_at 203250_at 203286_at 203418_at 203437_at 203438_at 203439_s_at 203476_at 203556_at 203612_at 203653_s_at 203654_s_at 203659_s_at 203685_at 203690_at 203692_s_at 203704_s_at 203712_at 203721_s_at 203737_s_at 203822_s_at 203847_s_at 203848_at 203957_at 203973_s_at 204027_s_at 204032_at 204080_at 204089_x_at 204203_at 204341_at 204520_x_at 204554_at 204589_at 204602_at 204618_s_at 204630_s_at 204653_at 204667_at 204686_at 204699_s_at 204700_x_at 204717_s_at 204752_x_at 204780_s_at 204798_at 204977_at 205173_x_at 205241_at 205251_at 205282_at 205284_at 205398_s_at 205463_s_at 205527_s_at 205562_at 206173_x_at 206848_at 207186_s_at 207318_s_at 207515_s_at 207614_s_at 207643_s_at 207740_s_at 207830_s_at 207941_s_at 207956_x_at 208051_s_at 208056_s_at 208290_s_at 208445_s_at 208620_at 208706_s_at 208708_x_at 208712_at 208720_s_at 208938_at 208979_at 209033_s_at 209064_x_at 209112_at 209120_at 209121_x_at 209124_at 209127_s_at 209129_at 209174_s_at 209233_at 209271_at 209317_at 209431_s_at 209494_s_at 209567_at 209603_at 209604_s_at 209753_s_at 209825_s_at 210022_at 210473_s_at 210541_s_at 210649_s_at 210993_s_at 211575_s_at 211576_s_at 211686_s_at 211704_s_at 211774_s_at 211874_s_at 211975_at 212037_at 212056_at 212057_at 212100_s_at 212124_at 212152_x_at 212193_s_at 212209_at 212232_at 212290_at 212295_s_at 212420_at 212428_at 212452_x_at 212462_at 212534_at 212596_s_at 212597_s_at 212660_at 212708_at 212721_at 212749_s_at 212867_at 212893_at 212986_s_at 212993_at 212997_s_at 213005_s_at 213074_at 213097_s_at 213152_s_at 213153_at 213188_s_at 213189_at 213203_at 213359_at 213370_s_at 213376_at 213387_at 213390_at 213402_at 213459_at 213528_at 213645_at 213649_at 213682_at 213912_at 214011_s_at 214086_s_at 214141_x_at 214193_s_at 214258_x_at 214281_s_at 214427_at 214662_at 214700_x_at 214789_x_at 214988_s_at 215022_x_at 215073_s_at 215165_x_at 215424_s_at 215460_x_at 215773_x_at 216199_s_at 216212_s_at 216221_s_at 216262_s_at 216942_s_at 216996_s_at 217099_s_at 217798_at 217803_at 217826_s_at 217828_at 217842_at 217844_at 217850_at 217884_at 217941_s_at 217985_s_at 217986_s_at 218001_at 218016_s_at 218134_s_at 218145_at 218229_s_at 218238_at 218242_s_at 218245_at 218247_s_at 218263_s_at 218278_at 218295_s_at 218325_s_at 218367_x_at 218398_at 218412_s_at 218423_x_at 218428_s_at 218500_at 218502_s_at 218517_at 218570_at 218590_at 218601_at 218648_at 218670_at 218695_at 218708_at 218710_at 218719_s_at 218724_s_at 218732_at 218750_at 218767_at 218819_at 218882_s_at 218889_at 218917_s_at 218947_s_at 218949_s_at 218968_s_at 218984_at 219006_at 219031_s_at 219050_s_at 219110_at 219131_at 219177_at 219226_at 219244_s_at 219306_at 219342_at 219420_s_at 219459_at 219470_x_at 219515_at 219522_at 219673_at 219698_s_at 219706_at 219798_s_at 219816_s_at 219966_x_at 219988_s_at 220007_at 220147_s_at 220368_s_at 220661_s_at 220688_s_at 220934_s_at 220949_s_at 221235_s_at 221335_x_at 221549_at 221621_at 221649_s_at 221712_s_at 221746_at 221865_at 221970_s_at 221987_s_at 221989_at 222108_at 222182_s_at 222251_s_at 31845_at 37226_at 38892_at 44146_at 45633_at 46665_at 58696_at 91684_g_at 
2666 2678 2007 4153 312 2881 4388 2685 2688 2694 2696 2794 2911 332 3462 4431 2370 2403 3348 4451 4463 2136 1398 973 1112 3643 1745 1563 1598 1607 1833 1835 2247 3291 3312 2321 2507 3141 2926 2938 3691 429 3028 2544 2977 1147 1153 3041 2546 2547 2552 2758 1166 1169 1177 873 4010 4085 7407 6875 6896 6820 5932 5936 5941 5942 5963 5968 5970 7534 6184 4610 6186 6187 6190 6195 5441 5065 4713 5017 5308 5336 4954 4770 5580 4983 5202 4821 5625 4483 5231 5987 5671 5693 6972 6980 6993 6932 6709 6710 6715 7078 7080 7085 7324 7051 7062 7067 
351 86 42381.941246 164.489074
200083_at 200670_at 201083_s_at 201101_s_at 201218_at 201220_x_at 201224_s_at 201244_s_at 201368_at 201394_s_at 201440_at 201456_s_at 201462_at 201493_s_at 201536_at 201696_at 201773_at 201932_at 201939_at 201996_s_at 202023_at 202153_s_at 202160_at 202240_at 202241_at 202261_at 202289_s_at 202293_at 202294_at 202301_s_at 202318_s_at 202319_at 202396_at 202412_s_at 202417_at 202449_s_at 202466_at 202521_at 202559_x_at 202599_s_at 202600_s_at 202606_s_at 202773_s_at 202866_at 202867_s_at 202906_s_at 202981_x_at 203005_at 203066_at 203123_s_at 203247_s_at 203250_at 203269_at 203313_s_at 203437_at 203438_at 203439_s_at 203476_at 203479_s_at 203531_at 203556_at 203627_at 203628_at 203653_s_at 203654_s_at 203660_s_at 203690_at 203692_s_at 203693_s_at 203704_s_at 203737_s_at 203749_s_at 203822_s_at 203847_s_at 203848_at 203869_at 203973_s_at 204015_s_at 204032_at 204080_at 204234_s_at 204335_at 204341_at 204496_at 204520_x_at 204589_at 204602_at 204618_s_at 204630_s_at 204653_at 204667_at 204678_s_at 204679_at 204686_at 204700_x_at 204752_x_at 204765_at 204798_at 205126_at 205173_x_at 205225_at 205258_at 205379_at 205463_s_at 205590_at 205787_x_at 205851_at 206061_s_at 206108_s_at 206173_x_at 206261_at 206373_at 206500_s_at 206723_s_at 206848_at 206928_at 206929_s_at 207186_s_at 207318_s_at 207541_s_at 207614_s_at 207643_s_at 207829_s_at 207830_s_at 207836_s_at 207941_s_at 207945_s_at 207956_x_at 207983_s_at 208051_s_at 208070_s_at 208433_s_at 208610_s_at 208620_at 208711_s_at 208712_at 208720_s_at 208775_at 208938_at 208939_at 208974_x_at 208979_at 209023_s_at 209033_s_at 209064_x_at 209088_s_at 209112_at 209120_at 209121_x_at 209124_at 209239_at 209258_s_at 209271_at 209285_s_at 209289_at 209290_s_at 209431_s_at 209487_at 209494_s_at 209602_s_at 209603_at 209604_s_at 209679_s_at 209711_at 209724_s_at 209753_s_at 209754_s_at 209825_s_at 209939_x_at 210407_at 210563_x_at 210649_s_at 210820_x_at 210835_s_at 210993_s_at 211316_x_at 211379_x_at 211576_s_at 211774_s_at 211874_s_at 211989_at 212106_at 212124_at 212152_x_at 212178_s_at 212208_at 212209_at 212290_at 212398_at 212420_at 212428_at 212451_at 212452_x_at 212462_at 212529_at 212542_s_at 212551_at 212553_at 212596_s_at 212597_s_at 212606_at 212634_at 212650_at 212660_at 212708_at 212721_at 212749_s_at 212867_at 212888_at 212893_at 212986_s_at 212993_at 212997_s_at 213032_at 213074_at 213153_at 213229_at 213285_at 213311_s_at 213342_at 213370_s_at 213376_at 213387_at 213390_at 213417_at 213511_s_at 213517_at 213574_s_at 213579_s_at 213645_at 213649_at 213682_at 213698_at 213803_at 213850_s_at 213918_s_at 213939_s_at 213971_s_at 213979_s_at 213998_s_at 214086_s_at 214193_s_at 214258_x_at 214281_s_at 214356_s_at 214404_x_at 214496_x_at 214499_s_at 214662_at 214678_x_at 214948_s_at 214949_at 215073_s_at 215204_at 215304_at 215424_s_at 215460_x_at 215983_s_at 216199_s_at 216212_s_at 216221_s_at 216942_s_at 216996_s_at 217299_s_at 217690_at 217798_at 217803_at 217804_s_at 217813_s_at 217826_s_at 217828_at 217842_at 217844_at 217878_s_at 217941_s_at 217985_s_at 217986_s_at 218016_s_at 218134_s_at 218145_at 218211_s_at 218229_s_at 218242_s_at 218245_at 218247_s_at 218263_s_at 218300_at 218325_s_at 218367_x_at 218412_s_at 218423_x_at 218428_s_at 218502_s_at 218517_at 218570_at 218601_at 218612_s_at 218634_at 218648_at 218724_s_at 218819_at 218826_at 218917_s_at 218947_s_at 218949_s_at 218968_s_at 219084_at 219127_at 219163_at 219221_at 219226_at 219306_at 219420_s_at 219459_at 219515_at 219522_at 219673_at 219706_at 219798_s_at 219816_s_at 219966_x_at 220099_s_at 220147_s_at 220192_x_at 220295_x_at 220368_s_at 220661_s_at 220934_s_at 220949_s_at 221335_x_at 221506_s_at 221621_at 221649_s_at 221712_s_at 221865_at 221935_s_at 221989_at 222062_at 222108_at 222251_s_at 222313_at 222366_at 31845_at 33148_at 33760_at 38892_at 40465_at 40560_at 44146_at 46665_at 59625_at 
4153 4266 4267 4268 3227 4269 2794 4303 4304 4305 4306 4307 4308 4309 4310 4311 4312 3462 4271 4272 4273 4274 4279 4302 3348 981 985 1114 3998 1709 1791 3177 2466 3291 1014 1058 3691 2105 1637 1645 1673 1659 2546 2758 1471 1288 7407 7499 6879 6891 6896 6901 6916 6820 5935 5936 5945 5968 5976 5981 6164 6579 4585 4541 5441 4710 5336 4954 4821 4845 4483 5231 5822 5987 6025 6972 6434 6435 6253 6939 6735 6551 7085 7043 7051 7067 
380 75 44043.772752 186.303252
200666_s_at 200797_s_at 200798_x_at 200816_s_at 200851_s_at 201032_at 201057_s_at 201165_s_at 201166_s_at 201196_s_at 201197_at 201291_s_at 201292_at 201296_s_at 201549_x_at 201604_s_at 201663_s_at 201713_s_at 201788_at 201829_at 201830_s_at 201878_at 201881_s_at 201896_s_at 201920_at 201986_at 201987_at 201997_s_at 202010_s_at 202066_at 202097_at 202126_at 202164_s_at 202172_at 202190_at 202225_at 202240_at 202251_at 202271_at 202272_s_at 202313_at 202324_s_at 202360_at 202423_at 202522_at 202530_at 202548_s_at 202629_at 202631_s_at 202633_at 202636_at 202656_s_at 202683_s_at 202703_at 202762_at 202775_s_at 202777_at 202778_s_at 202798_at 202808_at 202846_s_at 202870_s_at 202918_s_at 202923_s_at 202954_at 202956_at 202969_at 203050_at 203057_s_at 203064_s_at 203087_s_at 203098_at 203102_s_at 203182_s_at 203221_at 203241_at 203291_at 203298_s_at 203312_x_at 203322_at 203339_at 203340_s_at 203341_at 203345_s_at 203346_s_at 203358_s_at 203406_at 203418_at 203427_at 203428_s_at 203431_s_at 203525_s_at 203544_s_at 203569_s_at 203599_s_at 203614_at 203755_at 203764_at 203893_at 203910_at 203997_at 204023_at 204067_at 204092_s_at 204162_at 204170_s_at 204177_s_at 204190_at 204216_s_at 204244_s_at 204258_at 204313_s_at 204315_s_at 204318_s_at 204350_s_at 204373_s_at 204391_x_at 204444_at 204605_at 204641_at 204649_at 204651_at 204709_s_at 204817_at 204822_at 204826_at 204827_s_at 204853_at 204887_s_at 204900_x_at 204957_at 204962_s_at 204977_at 205020_s_at 205046_at 205061_s_at 205107_s_at 205235_s_at 205286_at 205339_at 205345_at 205526_s_at 205596_s_at 205621_at 205631_at 205664_at 205733_at 205811_at 205930_at 206052_s_at 206245_s_at 206364_at 206683_at 207121_s_at 207165_at 207338_s_at 207606_s_at 207654_x_at 207700_s_at 207828_s_at 207956_x_at 208066_s_at 208079_s_at 208772_at 208773_s_at 208882_s_at 208943_s_at 208952_s_at 208954_s_at 208988_at 209049_s_at 209060_x_at 209061_at 209141_at 209142_s_at 209157_at 209172_s_at 209259_s_at 209296_at 209382_at 209408_at 209422_at 209430_at 209455_at 209510_at 209572_s_at 209579_s_at 209586_s_at 209642_at 209654_at 209680_s_at 209682_at 209709_s_at 209760_at 209798_at 209944_at 210052_s_at 210561_s_at 210779_x_at 210821_x_at 210907_s_at 210962_s_at 211061_s_at 211063_s_at 211115_x_at 211202_s_at 211257_x_at 211297_s_at 211724_x_at 211778_s_at 211996_s_at 212020_s_at 212023_s_at 212033_at 212051_at 212114_at 212199_at 212211_at 212237_at 212261_at 212264_s_at 212267_at 212402_at 212435_at 212436_at 212454_x_at 212458_at 212480_at 212485_at 212591_at 212603_at 212612_at 212616_at 212655_at 212722_s_at 212723_at 212724_at 212766_s_at 212780_at 212798_s_at 212828_at 212836_at 212842_x_at 212870_at 212885_at 212945_s_at 212949_at 212989_at 213065_at 213089_at 213090_s_at 213111_at 213122_at 213165_at 213198_at 213226_at 213233_s_at 213301_x_at 213360_s_at 213373_s_at 213694_at 213775_x_at 214047_s_at 214686_at 214710_s_at 214722_at 214804_at 215942_s_at 216593_s_at 217741_s_at 217742_s_at 217779_s_at 217836_s_at 217850_at 217864_s_at 217910_x_at 217952_x_at 217954_s_at 218041_x_at 218104_at 218107_at 218133_s_at 218198_at 218252_at 218259_at 218283_at 218308_at 218311_at 218331_s_at 218347_at 218361_at 218399_s_at 218507_at 218520_at 218535_s_at 218539_at 218544_s_at 218585_s_at 218604_at 218615_s_at 218645_at 218659_at 218662_s_at 218663_at 218726_at 218755_at 218781_at 218809_at 218827_s_at 218859_s_at 218873_at 218878_s_at 218889_at 218926_at 218932_at 218979_at 218987_at 219035_s_at 219062_s_at 219083_at 219112_at 219119_at 219124_at 219128_at 219146_at 219297_at 219306_at 219330_at 219363_s_at 219388_at 219439_at 219449_s_at 219494_at 219502_at 219510_at 219544_at 219622_at 219650_at 219676_at 219918_s_at 220206_at 220295_x_at 220305_at 220329_s_at 220367_s_at 220746_s_at 220924_s_at 220952_s_at 220956_s_at 221245_s_at 221258_s_at 221436_s_at 221486_at 221517_s_at 221520_s_at 221586_s_at 221652_s_at 221685_s_at 221688_s_at 221736_at 221751_at 221763_at 221806_s_at 221808_at 221821_s_at 221842_s_at 221855_at 221858_at 221922_at 222039_at 222077_s_at 222148_s_at 222203_s_at 222258_s_at 31826_at 38158_at 40148_at 55692_at 57539_at 57703_at 
1998 312 622 2865 3214 3232 3241 3391 595 882 904 573 3348 3559 958 1114 3630 1715 1791 1833 3291 3317 2321 3691 1626 579 2543 3054 2546 2552 2758 485 3887 841 7176 7498 6875 5936 5941 5963 5968 7507 7511 7525 7530 7535 6136 6162 6563 4578 4541 4610 5439 5509 4713 5000 5023 5027 5312 5419 4983 5613 5671 5691 6253 6711 6713 7078 7080 7085 7051 7056 7062 7067 7068 
292 95 38389.446349 178.903977
200008_s_at 200624_s_at 200628_s_at 200641_s_at 200664_s_at 200712_s_at 200722_s_at 200723_s_at 200730_s_at 200751_s_at 200753_x_at 200756_x_at 200769_s_at 200776_s_at 200806_s_at 200828_s_at 200883_at 200892_s_at 200927_s_at 200973_s_at 201043_s_at 201104_x_at 201120_s_at 201123_s_at 201151_s_at 201179_s_at 201211_s_at 201239_s_at 201259_s_at 201337_s_at 201376_s_at 201386_s_at 201399_s_at 201446_s_at 201447_at 201476_s_at 201490_s_at 201504_s_at 201523_x_at 201551_s_at 201554_x_at 201571_s_at 201633_s_at 201663_s_at 201686_x_at 201688_s_at 201689_s_at 201742_x_at 201768_s_at 201821_s_at 201823_s_at 201835_s_at 201946_s_at 201971_s_at 202006_at 202058_s_at 202089_s_at 202101_s_at 202113_s_at 202129_s_at 202143_s_at 202162_s_at 202164_s_at 202226_s_at 202272_s_at 202278_s_at 202290_at 202444_s_at 202453_s_at 202514_at 202516_s_at 202527_s_at 202583_s_at 202593_s_at 202654_x_at 202798_at 202817_s_at 202874_s_at 202918_s_at 203032_s_at 203100_s_at 203210_s_at 203214_x_at 203311_s_at 203319_s_at 203357_s_at 203427_at 203582_s_at 204107_at 204128_s_at 204147_s_at 204312_x_at 204344_s_at 204350_s_at 204353_s_at 204426_at 204427_s_at 204725_s_at 204764_at 204812_at 205321_at 205329_s_at 205661_s_at 206075_s_at 206113_s_at 206667_s_at 206920_s_at 207079_s_at 207108_s_at 207431_s_at 207549_x_at 207616_s_at 207622_s_at 207782_s_at 207791_s_at 207845_s_at 208055_s_at 208097_s_at 208310_s_at 208351_s_at 208447_s_at 208459_s_at 208654_s_at 208698_s_at 208721_s_at 208750_s_at 208767_s_at 208811_s_at 208842_s_at 208848_at 208884_s_at 208925_at 208953_at 209006_s_at 209027_s_at 209055_s_at 209080_x_at 209139_s_at 209142_s_at 209149_s_at 209157_at 209162_s_at 209257_s_at 209316_s_at 209362_at 209406_at 209471_s_at 209629_s_at 209895_at 209953_s_at 210092_at 210178_x_at 210186_s_at 210284_s_at 210285_x_at 210296_s_at 210317_s_at 210337_s_at 210338_s_at 210425_x_at 210449_x_at 210465_s_at 210470_x_at 210541_s_at 210543_s_at 210559_s_at 210570_x_at 210625_s_at 210635_s_at 210639_s_at 210667_s_at 210716_s_at 210756_s_at 210779_x_at 210802_s_at 210830_s_at 210904_s_at 210935_s_at 210988_s_at 211016_x_at 211061_s_at 211080_s_at 211090_s_at 211114_x_at 211115_x_at 211212_s_at 211450_s_at 211536_x_at 211537_x_at 211574_s_at 211672_s_at 211676_s_at 211749_s_at 211801_x_at 211804_s_at 211814_s_at 212008_at 212009_s_at 212016_s_at 212065_s_at 212142_at 212337_at 212379_at 212409_s_at 212514_x_at 212515_s_at 212595_s_at 212720_at 212825_at 212878_s_at 212986_s_at 213470_s_at 213548_s_at 213562_s_at 213617_s_at 213872_at 213875_x_at 213887_s_at 214336_s_at 214359_s_at 214383_x_at 214484_s_at 214507_s_at 214513_s_at 214545_s_at 214553_s_at 214845_s_at 214908_s_at 214941_s_at 214959_s_at 215090_x_at 215236_s_at 215509_s_at 215707_s_at 215708_s_at 215794_x_at 215832_x_at 216064_s_at 216100_s_at 216125_s_at 216266_s_at 216521_s_at 216591_s_at 216593_s_at 216899_s_at 216902_s_at 216908_x_at 216969_s_at 217140_s_at 217188_s_at 217208_s_at 217294_s_at 217301_x_at 217370_x_at 217445_s_at 217543_s_at 217725_x_at 217791_s_at 217792_at 217811_at 217826_s_at 218036_x_at 218119_at 218129_s_at 218156_s_at 218178_s_at 218260_at 218295_s_at 218340_s_at 218343_s_at 218365_s_at 218748_s_at 218782_s_at 219198_at 219326_s_at 219679_s_at 219869_s_at 219929_s_at 220199_s_at 220477_s_at 220631_at 220773_s_at 221039_s_at 221194_s_at 221220_s_at 221326_s_at 221423_s_at 221430_s_at 221638_s_at 221703_at AFFX-HSAC07/X00351_5_at AFFX-HUMISGF3A/M97935_MA_at 
4121 1769 1783 2423 2425 2655 2805 2911 4344 882 4299 4302 2353 3075 3348 3352 2161 2166 973 1833 2296 3144 2193 2927 3691 1636 1647 3024 2511 2517 2522 2543 2544 1323 2965 2546 2547 2552 2560 2750 3887 2779 1985 1988 1302 4010 4068 7439 7498 7499 6868 6902 6903 6905 6906 6919 6835 5941 5963 7503 7509 7511 7512 7549 6173 6578 6579 4566 4585 4610 4613 4617 5017 5344 5354 4781 5362 4809 4813 4816 4820 4822 4827 4483 5232 6494 6223 6709 6735 7085 6793 7047 7050 7051 7067 
335 77 42926.222433 166.063218
200083_at 200670_at 201083_s_at 201084_s_at 201101_s_at 201218_at 201244_s_at 201300_s_at 201440_at 201456_s_at 201462_at 201478_s_at 201479_at 201493_s_at 201537_s_at 201572_x_at 201696_at 201773_at 201932_at 202000_at 202136_at 202153_s_at 202160_at 202215_s_at 202216_x_at 202240_at 202293_at 202294_at 202318_s_at 202319_at 202349_at 202396_at 202416_at 202417_at 202449_s_at 202521_at 202559_x_at 202560_s_at 202599_s_at 202600_s_at 202606_s_at 202613_at 202632_at 202692_s_at 202866_at 202867_s_at 202905_x_at 202906_s_at 202907_s_at 202915_s_at 202981_x_at 203005_at 203095_at 203247_s_at 203250_at 203269_at 203276_at 203418_at 203432_at 203479_s_at 203556_at 203653_s_at 203654_s_at 203660_s_at 203677_s_at 203679_at 203690_at 203692_s_at 203693_s_at 203704_s_at 203737_s_at 203744_at 203774_at 203847_s_at 203848_at 203964_at 203973_s_at 204027_s_at 204032_at 204045_at 204080_at 204203_at 204335_at 204341_at 204504_s_at 204520_x_at 204589_at 204618_s_at 204630_s_at 204667_at 204686_at 204752_x_at 204998_s_at 204999_s_at 205126_at 205173_x_at 205225_at 205258_at 205282_at 205356_at 205463_s_at 205851_at 206108_s_at 206173_x_at 206689_x_at 206848_at 206929_s_at 207186_s_at 207438_s_at 207541_s_at 207614_s_at 207740_s_at 207830_s_at 207920_x_at 207941_s_at 207983_s_at 208051_s_at 208433_s_at 208610_s_at 208620_at 208711_s_at 208720_s_at 208907_s_at 208939_at 208940_at 208974_x_at 208975_s_at 208979_at 209001_s_at 209022_at 209023_s_at 209033_s_at 209064_x_at 209112_at 209120_at 209121_x_at 209124_at 209129_at 209174_s_at 209192_x_at 209233_at 209239_at 209271_at 209284_s_at 209289_at 209431_s_at 209494_s_at 209679_s_at 209724_s_at 209746_s_at 209753_s_at 209754_s_at 209825_s_at 209899_s_at 209939_x_at 210137_s_at 210379_s_at 210563_x_at 210564_x_at 210649_s_at 210820_x_at 210835_s_at 210993_s_at 211316_x_at 211575_s_at 211576_s_at 211704_s_at 211874_s_at 211975_at 212056_at 212100_s_at 212152_x_at 212176_at 212193_s_at 212290_at 212298_at 212420_at 212428_at 212452_x_at 212462_at 212542_s_at 212551_at 212553_at 212596_s_at 212597_s_at 212660_at 212708_at 212721_at 212726_at 212749_s_at 212867_at 212893_at 212943_at 212986_s_at 212993_at 212997_s_at 213074_at 213152_s_at 213153_at 213203_at 213229_at 213285_at 213311_s_at 213342_at 213370_s_at 213376_at 213387_at 213390_at 213402_at 213507_s_at 213511_s_at 213573_at 213574_s_at 213645_at 213649_at 213682_at 213698_at 213803_at 213979_s_at 213998_s_at 214086_s_at 214258_x_at 214281_s_at 214356_s_at 214404_x_at 214496_x_at 214499_s_at 214662_at 214678_x_at 214789_x_at 214881_s_at 214948_s_at 214949_at 215022_x_at 215073_s_at 215136_s_at 215204_at 215947_s_at 215983_s_at 216095_x_at 216212_s_at 216942_s_at 216996_s_at 217299_s_at 217690_at 217798_at 217803_at 217804_s_at 217813_s_at 217826_s_at 217828_at 217833_at 217842_at 217844_at 217923_at 217941_s_at 217985_s_at 218016_s_at 218134_s_at 218145_at 218211_s_at 218219_s_at 218229_s_at 218242_s_at 218247_s_at 218263_s_at 218294_s_at 218300_at 218386_x_at 218412_s_at 218423_x_at 218553_s_at 218570_at 218601_at 218710_at 218766_s_at 218819_at 218826_at 218888_s_at 218898_at 218917_s_at 218947_s_at 218949_s_at 218968_s_at 219226_at 219342_at 219348_at 219420_s_at 219515_at 219522_at 219673_at 219698_s_at 219706_at 219798_s_at 219816_s_at 219966_x_at 220007_at 220099_s_at 220192_x_at 220368_s_at 220643_s_at 220661_s_at 220934_s_at 220949_s_at 221012_s_at 221046_s_at 221247_s_at 221335_x_at 221506_s_at 221621_at 221649_s_at 221712_s_at 221746_at 221847_at 221865_at 221935_s_at 221989_at 222062_at 222103_at 222108_at 222182_s_at 222212_s_at 222251_s_at 222366_at 31845_at 34868_at 38892_at 41160_at 44146_at 45633_at 46665_at 55081_at 57715_at 59625_at 74694_s_at 
2680 4153 1769 1783 4268 2881 4269 4388 2694 2794 2915 3428 4305 4306 4310 4311 4312 2835 4271 4272 4273 4302 2370 3562 3643 2239 3177 1835 1220 3312 2105 1637 1645 1672 2544 3787 3791 2546 2552 2750 1161 1175 1471 2076 4072 7407 7499 6820 5940 6179 4527 5441 5017 5308 5336 4954 4770 4772 5417 4821 5625 4483 5745 5260 5987 6493 5693 6972 6434 6439 6932 6709 6736 7324 6784 6793 7047 
353 71 40993.219183 168.437006
200028_s_at 200664_s_at 200666_s_at 200768_s_at 200799_at 200800_s_at 200816_s_at 200880_at 200881_s_at 200961_at 201197_at 201449_at 201675_at 201703_s_at 201712_s_at 201924_at 201964_at 202146_at 202172_at 202259_s_at 202372_at 202530_at 202535_at 202548_s_at 202581_at 202584_at 202658_at 202703_at 202750_s_at 202762_at 202814_s_at 202815_s_at 202846_s_at 202911_at 202985_s_at 203026_at 203073_at 203122_at 203164_at 203165_s_at 203274_at 203339_at 203340_s_at 203341_at 203345_s_at 203406_at 203418_at 203427_at 203428_s_at 203487_s_at 203521_s_at 203614_at 203823_at 203846_at 203916_at 203997_at 204012_s_at 204023_at 204060_s_at 204067_at 204069_at 204159_at 204215_at 204216_s_at 204340_at 204349_at 204350_s_at 204444_at 204488_at 204531_s_at 204554_at 204576_s_at 204593_s_at 204594_s_at 204676_at 204817_at 204826_at 204831_at 204838_s_at 204957_at 205004_at 205034_at 205042_at 205053_at 205063_at 205089_at 205094_at 205107_s_at 205134_s_at 205135_s_at 205181_at 205241_at 205340_at 205345_at 205379_at 205427_at 205449_at 205521_at 205527_s_at 205571_at 205631_at 205661_s_at 205733_at 205811_at 205930_at 205963_s_at 206052_s_at 206451_at 206468_s_at 206734_at 206858_s_at 207643_s_at 207711_at 207746_at 208290_s_at 208705_s_at 208708_x_at 208954_s_at 209048_s_at 209049_s_at 209141_at 209218_at 209332_s_at 209435_s_at 209482_at 209565_at 209580_s_at 209585_s_at 209586_s_at 209891_at 210220_at 210338_s_at 210541_s_at 210779_x_at 211114_x_at 211115_x_at 211212_s_at 211383_s_at 211686_s_at 211814_s_at 212037_at 212114_at 212116_at 212118_at 212211_at 212267_at 212301_at 212367_at 212405_s_at 212407_at 212422_at 212485_at 212591_at 212603_at 212604_at 212660_at 212675_s_at 212710_at 212722_s_at 212723_at 212731_at 212760_at 212765_at 212791_at 212796_s_at 212830_at 212836_at 212846_at 212885_at 212905_at 212908_at 212910_at 212944_at 212987_at 213005_s_at 213063_at 213111_at 213124_at 213140_s_at 213145_at 213164_at 213188_s_at 213189_at 213226_at 213227_at 213233_s_at 213237_at 213262_at 213269_at 213315_x_at 213329_at 213373_s_at 213390_at 213449_at 213459_at 213562_s_at 213577_at 213578_at 213608_s_at 213610_s_at 213625_at 213677_s_at 213761_at 213848_at 213934_s_at 214047_s_at 214061_at 214112_s_at 214129_at 214268_s_at 214440_at 214804_at 215022_x_at 215470_at 216863_s_at 216960_s_at 217099_s_at 217779_s_at 217850_at 217864_s_at 218005_at 218032_at 218041_x_at 218071_s_at 218133_s_at 218214_at 218224_at 218229_s_at 218241_at 218244_at 218303_x_at 218307_at 218314_s_at 218326_s_at 218329_at 218356_at 218370_s_at 218397_at 218431_at 218442_at 218472_s_at 218490_s_at 218492_s_at 218507_at 218530_at 218534_s_at 218535_s_at 218626_at 218645_at 218646_at 218665_at 218689_at 218694_at 218722_s_at 218735_s_at 218862_at 218889_at 218897_at 218912_at 218937_at 218956_s_at 218973_at 218991_at 219010_at 219052_at 219062_s_at 219069_at 219096_at 219123_at 219124_at 219128_at 219133_at 219146_at 219166_at 219169_s_at 219200_at 219231_at 219242_at 219284_at 219299_at 219317_at 219330_at 219363_s_at 219368_at 219449_s_at 219459_at 219494_at 219496_at 219526_at 219530_at 219538_at 219539_at 219581_at 219622_at 219644_at 219650_at 219676_at 219817_at 219957_at 220367_s_at 220408_x_at 220417_s_at 220459_at 220466_at 220651_s_at 220661_s_at 220668_s_at 220770_s_at 220924_s_at 220940_at 220949_s_at 220992_s_at 221206_at 221229_s_at 221235_s_at 221257_x_at 221260_s_at 221432_s_at 221513_s_at 221514_at 221516_s_at 221573_at 221688_s_at 221699_s_at 221736_at 221746_at 221751_at 221771_s_at 221818_at 221823_at 221843_s_at 221963_x_at 222028_at 222130_s_at 222203_s_at 222266_at 222372_at 222380_s_at 32032_at 34031_i_at 37254_at 37860_at 40255_at 40420_at 46167_at 46323_at 49485_at 50374_at 53968_at 64432_at 65493_at 65585_at 81811_at 
4128 4136 312 1498 4243 2338 2619 2656 2658 3232 2801 2403 3963 3348 4404 3630 1791 1007 1833 3275 3283 3291 3297 2321 2507 2195 2938 3691 579 2525 2544 3060 2750 2758 4010 7209 6875 6900 5936 5941 5963 5965 5968 4610 4616 4651 4713 4721 4989 5026 5324 5354 5364 4983 4801 4827 5275 6047 6048 6220 6253 6945 6755 7078 7080 7085 7103 6087 7051 7056 7062 
198 125 28738.373856 183.333150
200008_s_at 200628_s_at 200641_s_at 200656_s_at 200712_s_at 200722_s_at 200751_s_at 200756_x_at 200769_s_at 200796_s_at 200922_at 200973_s_at 201104_x_at 201118_at 201120_s_at 201123_s_at 201130_s_at 201151_s_at 201211_s_at 201259_s_at 201267_s_at 201337_s_at 201399_s_at 201476_s_at 201490_s_at 201504_s_at 201551_s_at 201559_s_at 201633_s_at 201686_x_at 201688_s_at 201742_x_at 201768_s_at 201835_s_at 201971_s_at 202058_s_at 202101_s_at 202129_s_at 202226_s_at 202278_s_at 202316_x_at 202407_s_at 202444_s_at 202593_s_at 202736_s_at 202784_s_at 203032_s_at 203210_s_at 203311_s_at 203357_s_at 203676_at 204128_s_at 204147_s_at 204312_x_at 204344_s_at 204426_at 204427_s_at 204764_at 205321_at 206113_s_at 206667_s_at 206748_s_at 206917_at 206920_s_at 207079_s_at 207549_x_at 207622_s_at 207645_s_at 207782_s_at 207791_s_at 207821_s_at 208055_s_at 208097_s_at 208351_s_at 208453_s_at 208459_s_at 208677_s_at 208698_s_at 208721_s_at 208750_s_at 208811_s_at 208853_s_at 209041_s_at 209052_s_at 209162_s_at 209208_at 209629_s_at 210092_at 210186_s_at 210284_s_at 210317_s_at 210337_s_at 210470_x_at 210543_s_at 210667_s_at 210756_s_at 210892_s_at 210904_s_at 210935_s_at 210978_s_at 210988_s_at 211016_x_at 211080_s_at 211090_s_at 211450_s_at 211536_x_at 211537_x_at 211559_s_at 211574_s_at 211599_x_at 211672_s_at 211749_s_at 211801_x_at 211804_s_at 211814_s_at 212008_at 212009_s_at 212016_s_at 212065_s_at 212105_s_at 212142_at 212379_at 212595_s_at 212720_at 213461_at 213470_s_at 213548_s_at 213562_s_at 213807_x_at 213872_at 213875_x_at 213887_s_at 213901_x_at 214119_s_at 214336_s_at 214359_s_at 214383_x_at 214544_s_at 214845_s_at 214908_s_at 214959_s_at 214975_s_at 215236_s_at 215509_s_at 215794_x_at 215832_x_at 215913_s_at 216031_x_at 216064_s_at 216100_s_at 216125_s_at 216231_s_at 216242_x_at 216266_s_at 216449_x_at 216521_s_at 216591_s_at 216593_s_at 216899_s_at 216902_s_at 216908_x_at 216969_s_at 216971_s_at 216976_s_at 217007_s_at 217140_s_at 217173_s_at 217188_s_at 217202_s_at 217294_s_at 217301_x_at 217370_x_at 217445_s_at 217448_s_at 217543_s_at 217811_at 218036_x_at 218119_at 218122_s_at 218178_s_at 218260_at 218340_s_at 218748_s_at 218787_x_at 219326_s_at 219927_at 219929_s_at 220477_s_at 221194_s_at 221220_s_at 221268_s_at 221423_s_at 221430_s_at 221618_s_at 221638_s_at 221703_at AFFX-HSAC07/X00351_5_at AFFX-HUMISGF3A/M97935_MA_at 
4109 4121 4162 1769 2425 2650 2655 3210 3213 2805 3388 4334 4341 4344 4299 4302 2353 3927 3932 3352 2722 2145 2161 3612 973 1792 3188 3245 2293 2296 2298 3144 2927 3663 3691 1344 2095 1630 1636 1647 2517 2543 2544 1323 3060 2552 2766 2779 1273 1288 1302 1303 7439 7498 7499 6868 6869 6903 6905 6906 6918 6919 6920 6921 6835 7503 7510 7512 7520 7549 6142 6173 6578 6596 4566 4602 4603 4610 4612 4613 4651 4653 4994 4995 5010 5017 5327 4951 4781 5362 4809 4816 4817 4820 4822 4827 6463 5232 7035 6704 6223 6705 6709 6710 6711 6712 6713 6714 6715 6716 6717 6719 6720 6721 6722 6723 6750 6751 6752 6762 6793 7048 7050 7052 7074 
212 112 27588.447306 160.659204
200008_s_at 200641_s_at 200712_s_at 200722_s_at 200730_s_at 200751_s_at 200756_x_at 200769_s_at 200776_s_at 200796_s_at 200828_s_at 201048_x_at 201120_s_at 201151_s_at 201211_s_at 201259_s_at 201337_s_at 201399_s_at 201476_s_at 201490_s_at 201504_s_at 201551_s_at 201559_s_at 201686_x_at 201688_s_at 201742_x_at 201768_s_at 201823_s_at 201835_s_at 201971_s_at 202101_s_at 202113_s_at 202129_s_at 202162_s_at 202164_s_at 202226_s_at 202278_s_at 202316_x_at 202444_s_at 202453_s_at 202514_at 202516_s_at 202593_s_at 202654_x_at 202817_s_at 202874_s_at 203032_s_at 203194_s_at 203210_s_at 203214_x_at 203294_s_at 203311_s_at 203357_s_at 204107_at 204128_s_at 204147_s_at 204207_s_at 204312_x_at 204344_s_at 204426_at 204427_s_at 204764_at 204969_s_at 205321_at 205369_x_at 205408_at 205661_s_at 206075_s_at 206113_s_at 206468_s_at 206667_s_at 206748_s_at 206917_at 206920_s_at 206968_s_at 207079_s_at 207108_s_at 207319_s_at 207431_s_at 207549_x_at 207782_s_at 207791_s_at 207821_s_at 208055_s_at 208097_s_at 208351_s_at 208459_s_at 208698_s_at 208721_s_at 208750_s_at 208811_s_at 208853_s_at 208925_at 209052_s_at 209055_s_at 209162_s_at 209363_s_at 209629_s_at 209895_at 210186_s_at 210284_s_at 210285_x_at 210317_s_at 210337_s_at 210449_x_at 210543_s_at 210559_s_at 210635_s_at 210639_s_at 210658_s_at 210716_s_at 210756_s_at 210892_s_at 210904_s_at 210935_s_at 210971_s_at 211016_x_at 211061_s_at 211080_s_at 211090_s_at 211212_s_at 211450_s_at 211536_x_at 211537_x_at 211559_s_at 211561_x_at 211574_s_at 211676_s_at 211749_s_at 211801_x_at 211804_s_at 211814_s_at 212008_at 212009_s_at 212016_s_at 212065_s_at 212142_at 212379_at 212409_s_at 212514_x_at 212515_s_at 212595_s_at 212720_at 212853_at 212878_s_at 212986_s_at 213461_at 213470_s_at 213548_s_at 213562_s_at 213872_at 213875_x_at 214336_s_at 214513_s_at 214544_s_at 214553_s_at 214649_s_at 214845_s_at 214908_s_at 214959_s_at 214962_s_at 215236_s_at 215509_s_at 215707_s_at 215708_s_at 215832_x_at 216100_s_at 216125_s_at 216266_s_at 216591_s_at 216593_s_at 216902_s_at 216908_x_at 216969_s_at 216976_s_at 217202_s_at 217208_s_at 217301_x_at 217370_x_at 217403_s_at 217445_s_at 217448_s_at 217811_at 218036_x_at 218119_at 218122_s_at 218129_s_at 218178_s_at 218295_s_at 218340_s_at 218748_s_at 218787_x_at 219198_at 219326_s_at 219679_s_at 219868_s_at 219869_s_at 219927_at 219929_s_at 220386_s_at 220477_s_at 221194_s_at 221220_s_at 221423_s_at 221430_s_at 221618_s_at 221638_s_at 221703_at AFFX-HSAC07/X00351_5_at AFFX-HUMISGF3A/M97935_5_at AFFX-HUMISGF3A/M97935_MA_at AFFX-HUMISGF3A/M97935_MB_at 
4121 4128 2425 2619 2655 4388 2805 3379 3388 4344 882 413 367 4299 4302 2353 3001 3928 3348 2722 2161 3561 973 1836 1841 2296 2506 3144 2927 2929 3691 1344 1636 1647 2511 2517 2522 2527 2543 2544 1323 2965 2976 3788 2546 2547 2552 2560 2568 2746 2750 2766 3887 2779 1268 1273 4010 7407 7439 7498 6868 6902 7444 6835 5941 7503 7549 6142 6164 6173 6578 4566 5086 4541 4603 4610 4645 4646 4647 4648 4650 4653 5065 5010 5017 5344 5362 5202 4809 4815 4816 4830 6643 5232 6658 6704 6223 6710 6713 6714 6718 6722 6735 6750 6752 6761 7078 7080 6793 7051 7056 7067 
231 101 31946.685472 179.897727
200008_s_at 200628_s_at 200641_s_at 200712_s_at 200722_s_at 200751_s_at 200756_x_at 200769_s_at 200776_s_at 200796_s_at 200828_s_at 200841_s_at 200883_at 200922_at 200973_s_at 201104_x_at 201118_at 201120_s_at 201123_s_at 201151_s_at 201211_s_at 201259_s_at 201267_s_at 201337_s_at 201399_s_at 201476_s_at 201490_s_at 201504_s_at 201523_x_at 201551_s_at 201633_s_at 201686_x_at 201688_s_at 201742_x_at 201768_s_at 201821_s_at 201835_s_at 201946_s_at 201971_s_at 202058_s_at 202062_s_at 202101_s_at 202113_s_at 202129_s_at 202143_s_at 202226_s_at 202278_s_at 202407_s_at 202444_s_at 202593_s_at 202736_s_at 202784_s_at 202874_s_at 203032_s_at 203210_s_at 203267_s_at 203311_s_at 203357_s_at 203676_at 204107_at 204128_s_at 204312_x_at 204344_s_at 204426_at 204427_s_at 204764_at 205196_s_at 205321_at 205369_x_at 206113_s_at 206445_s_at 206667_s_at 206748_s_at 206917_at 206920_s_at 207079_s_at 207088_s_at 207431_s_at 207549_x_at 207622_s_at 207645_s_at 207782_s_at 207791_s_at 207891_s_at 208055_s_at 208097_s_at 208351_s_at 208447_s_at 208453_s_at 208459_s_at 208677_s_at 208698_s_at 208721_s_at 208750_s_at 208811_s_at 209041_s_at 209052_s_at 209114_at 209162_s_at 209208_at 209629_s_at 209895_at 209953_s_at 210092_at 210178_x_at 210186_s_at 210284_s_at 210317_s_at 210337_s_at 210449_x_at 210543_s_at 210635_s_at 210639_s_at 210655_s_at 210667_s_at 210756_s_at 210802_s_at 210904_s_at 210935_s_at 210978_s_at 210988_s_at 211016_x_at 211080_s_at 211090_s_at 211136_s_at 211159_s_at 211450_s_at 211536_x_at 211537_x_at 211574_s_at 211672_s_at 211749_s_at 211801_x_at 211804_s_at 211814_s_at 211922_s_at 212003_at 212008_at 212009_s_at 212016_s_at 212065_s_at 212105_s_at 212125_at 212142_at 212337_at 212379_at 212409_s_at 212595_s_at 212720_at 212878_s_at 213461_at 213470_s_at 213548_s_at 213562_s_at 213617_s_at 213872_at 213875_x_at 213887_s_at 213901_x_at 214119_s_at 214336_s_at 214359_s_at 214383_x_at 214484_s_at 214513_s_at 214544_s_at 214545_s_at 214553_s_at 214845_s_at 214908_s_at 214941_s_at 214959_s_at 215236_s_at 215509_s_at 215707_s_at 215708_s_at 215728_s_at 215794_x_at 215832_x_at 215984_s_at 216064_s_at 216100_s_at 216125_s_at 216242_x_at 216266_s_at 216521_s_at 216591_s_at 216593_s_at 216899_s_at 216902_s_at 216908_x_at 216969_s_at 216971_s_at 216976_s_at 217007_s_at 217140_s_at 217173_s_at 217188_s_at 217208_s_at 217294_s_at 217301_x_at 217370_x_at 217445_s_at 217448_s_at 217543_s_at 217725_x_at 217791_s_at 217811_at 217881_s_at 218036_x_at 218119_at 218178_s_at 218260_at 218340_s_at 218748_s_at 219326_s_at 219679_s_at 219869_s_at 219927_at 219929_s_at 220477_s_at 220773_s_at 221194_s_at 221220_s_at 221423_s_at 221618_s_at 221638_s_at 221703_at AFFX-HSAC07/X00351_5_at AFFX-HUMISGF3A/M97935_MA_at AFFX-HUMISGF3A/M97935_MB_at 
4121 2425 4268 2650 2655 3209 3210 4360 2805 2915 3388 882 4271 4299 4302 2998 3352 2161 2166 1792 3245 1833 1836 2293 2295 2296 3144 2927 2929 3691 2107 1636 1647 579 2517 2522 2543 2544 1323 2965 2546 2547 2552 2076 2779 1273 7439 7498 6902 6903 6905 6906 6918 6919 6920 6921 6835 5944 5947 5963 7503 7509 7510 7511 7512 6142 6164 6173 6578 4566 4585 4602 4613 5010 5017 5327 5344 4809 4815 4820 4827 5232 6030 6966 6223 6246 6709 6710 6711 6712 6714 6715 6717 6735 6750 6549 7083 7084 6793 7052 7074 
214 81 24187.928417 158.739081
200008_s_at 200664_s_at 200666_s_at 200722_s_at 200769_s_at 200798_x_at 200816_s_at 200828_s_at 201104_x_at 201394_s_at 201490_s_at 201711_x_at 201742_x_at 201823_s_at 201835_s_at 201924_at 201964_at 202034_x_at 202067_s_at 202164_s_at 202190_at 202226_s_at 202272_s_at 202535_at 202548_s_at 202654_x_at 202656_s_at 202750_s_at 202762_at 202798_at 202846_s_at 203087_s_at 203100_s_at 203214_x_at 203311_s_at 203319_s_at 203340_s_at 203345_s_at 203357_s_at 203418_at 203428_s_at 203997_at 204067_at 204109_s_at 204128_s_at 204132_s_at 204215_at 204216_s_at 204258_at 204312_x_at 204313_s_at 204350_s_at 204373_s_at 204444_at 204603_at 204676_at 204725_s_at 204817_at 205004_at 205089_at 205345_at 205408_at 205661_s_at 205733_at 205811_at 205930_at 206075_s_at 206113_s_at 206245_s_at 206468_s_at 207079_s_at 207431_s_at 207515_s_at 207606_s_at 207616_s_at 207746_at 207782_s_at 208750_s_at 208925_at 208953_at 208980_s_at 209004_s_at 209055_s_at 209141_at 209142_s_at 209218_at 209257_s_at 209362_at 209406_at 209572_s_at 209580_s_at 209657_s_at 209760_at 209878_s_at 210285_x_at 210338_s_at 210425_x_at 210541_s_at 210561_s_at 210573_s_at 210639_s_at 210655_s_at 210756_s_at 210779_x_at 210971_s_at 210988_s_at 211061_s_at 211090_s_at 211114_x_at 211115_x_at 211202_s_at 211212_s_at 211297_s_at 211352_s_at 211450_s_at 211515_s_at 211537_x_at 211559_s_at 211584_s_at 211676_s_at 211814_s_at 212030_at 212033_at 212065_s_at 212142_at 212178_s_at 212199_at 212211_at 212267_at 212379_at 212407_at 212435_at 212485_at 212515_s_at 212604_at 212616_at 212760_at 212885_at 212986_s_at 213024_at 213111_at 213233_s_at 213315_x_at 213410_at 213548_s_at 213562_s_at 213694_at 213696_s_at 213761_at 213794_s_at 213872_at 213875_x_at 214061_at 214513_s_at 214727_at 214804_at 215509_s_at 216125_s_at 216202_s_at 216266_s_at 216511_s_at 216593_s_at 217173_s_at 217208_s_at 217741_s_at 217779_s_at 217864_s_at 218036_x_at 218071_s_at 218129_s_at 218133_s_at 218229_s_at 218295_s_at 218472_s_at 218520_at 218534_s_at 218535_s_at 218539_at 218626_at 218645_at 218787_x_at 219069_at 219133_at 219146_at 219198_at 219311_at 219326_s_at 219363_s_at 219459_at 219494_at 219526_at 219622_at 219679_s_at 219817_at 220466_at 220631_at 220770_s_at 220773_s_at 221194_s_at 221326_s_at 221423_s_at 221430_s_at 221517_s_at 221685_s_at 221688_s_at 221703_at 221823_at 221919_at 222130_s_at 34031_i_at 38158_at 52285_f_at 55692_at 65493_at 
4121 4128 312 2425 2655 3210 3232 2911 2915 4299 4302 3945 3963 3348 3352 2161 1114 3245 3257 1833 3291 3297 2321 2504 2506 3144 2920 2927 3691 1339 2108 1636 1647 2546 2750 2758 3887 1273 4010 7498 6902 6903 6905 6906 5936 5947 5963 6173 6558 6578 6596 4585 4541 4713 4989 5017 5324 5354 5362 4983 4809 4816 4820 6643 5927 6485 6048 5671 6253 6735 6755 7080 7083 7085 7101 6793 7050 7051 7056 7062 7067 
248 63 27461.602190 178.065466
200666_s_at 200768_s_at 200816_s_at 201032_at 201196_s_at 201197_at 201296_s_at 201371_s_at 201565_s_at 201675_at 201713_s_at 202271_at 202360_at 202369_s_at 202530_at 202548_s_at 202581_at 202629_at 202633_at 202703_at 202762_at 202778_s_at 202832_at 202846_s_at 202883_s_at 202911_at 202925_s_at 203057_s_at 203087_s_at 203094_at 203102_s_at 203135_at 203182_s_at 203241_at 203339_at 203340_s_at 203345_s_at 203347_s_at 203378_at 203406_at 203427_at 203428_s_at 203569_s_at 203599_s_at 203611_at 203614_at 203755_at 203947_at 203967_at 203968_s_at 204023_at 204067_at 204177_s_at 204216_s_at 204254_s_at 204258_at 204391_x_at 204444_at 204488_at 204495_s_at 204510_at 204531_s_at 204603_at 204695_at 204767_s_at 204768_s_at 204791_at 204798_at 204817_at 204957_at 205034_at 205053_at 205061_s_at 205107_s_at 205134_s_at 205178_s_at 205235_s_at 205251_at 205345_at 205527_s_at 205631_at 205661_s_at 205733_at 205811_at 205854_at 205909_at 205930_at 205981_s_at 206052_s_at 206245_s_at 206860_s_at 208114_s_at 208773_s_at 208943_s_at 209141_at 209142_s_at 209259_s_at 209296_at 209360_s_at 209382_at 209422_at 209430_at 209510_at 209572_s_at 209580_s_at 209798_at 209864_at 209891_at 210026_s_at 210053_at 210561_s_at 210962_s_at 211061_s_at 211257_x_at 211450_s_at 211724_x_at 211814_s_at 212033_at 212037_at 212114_at 212200_at 212211_at 212405_s_at 212436_at 212454_x_at 212458_at 212480_at 212485_at 212591_at 212603_at 212604_at 212612_at 212675_s_at 212723_at 212747_at 212766_s_at 212781_at 212783_at 212796_s_at 212825_at 212828_at 212836_at 212870_at 212910_at 212944_at 212945_s_at 213065_at 213140_s_at 213145_at 213164_at 213165_at 213198_at 213227_at 213301_x_at 213360_s_at 213373_s_at 213410_at 213435_at 213449_at 213523_at 213610_s_at 213677_s_at 213694_at 213708_s_at 213761_at 213927_at 214047_s_at 214061_at 214426_x_at 217099_s_at 217779_s_at 217985_s_at 217986_s_at 218014_at 218104_at 218107_at 218130_at 218133_s_at 218198_at 218252_at 218295_s_at 218304_s_at 218350_s_at 218356_at 218397_at 218507_at 218539_at 218564_at 218585_s_at 218639_s_at 218659_at 218738_s_at 218781_at 218782_s_at 218809_at 218873_at 218889_at 218896_s_at 218956_s_at 218979_at 219035_s_at 219062_s_at 219083_at 219119_at 219128_at 219146_at 219166_at 219200_at 219258_at 219284_at 219297_at 219311_at 219330_at 219363_s_at 219449_s_at 219494_at 219510_at 219526_at 219530_at 219539_at 219650_at 219918_s_at 219990_at 220305_at 220367_s_at 220466_at 220651_s_at 220933_s_at 220940_at 221245_s_at 221249_s_at 221497_x_at 221652_s_at 221688_s_at 221751_at 221771_s_at 221823_at 221897_at 221954_at 222130_s_at 222201_s_at 222258_s_at 31826_at 38158_at 40420_at 52285_f_at 55692_at 65493_at 
1998 312 2619 882 4430 4442 3518 3943 3963 3348 978 3630 1791 3257 1833 3291 2321 2927 3691 3699 3035 2544 1653 2957 2750 3887 2779 1304 4010 6875 6895 6900 6902 5936 5941 5963 5968 4541 4610 5439 4713 4716 4721 4755 5586 4983 4471 5919 6966 6973 6985 6925 6926 6937 6946 7078 7080 7085 7051 7056 7062 7063 7067 
207 65 22493.265021 187.192094
200664_s_at 200666_s_at 200768_s_at 200797_s_at 200798_x_at 200800_s_at 200851_s_at 200881_s_at 201057_s_at 201166_s_at 201196_s_at 201197_at 201296_s_at 201788_at 201829_at 201878_at 201881_s_at 201896_s_at 201964_at 202010_s_at 202066_at 202116_at 202146_at 202147_s_at 202225_at 202251_at 202271_at 202324_s_at 202360_at 202423_at 202522_at 202530_at 202548_s_at 202581_at 202629_at 202636_at 202656_s_at 202683_s_at 202703_at 202775_s_at 202777_at 202814_s_at 202846_s_at 202911_at 202918_s_at 202923_s_at 202925_s_at 202969_at 203026_at 203057_s_at 203087_s_at 203094_at 203120_at 203182_s_at 203241_at 203298_s_at 203322_at 203345_s_at 203406_at 203525_s_at 203544_s_at 203569_s_at 203612_at 203614_at 203755_at 203846_at 204216_s_at 204244_s_at 204245_s_at 204258_at 204313_s_at 204373_s_at 204444_at 204605_at 204649_at 204695_at 204817_at 204822_at 204957_at 205046_at 205061_s_at 205107_s_at 205134_s_at 205235_s_at 205286_at 205308_at 205339_at 205345_at 205621_at 205661_s_at 205733_at 205981_s_at 206052_s_at 206245_s_at 207828_s_at 208066_s_at 208706_s_at 208773_s_at 208943_s_at 209060_x_at 209141_at 209238_at 209296_at 209406_at 209411_s_at 209422_at 209430_at 209481_at 209482_at 209501_at 209510_at 209572_s_at 209579_s_at 209944_at 210275_s_at 210561_s_at 211257_x_at 211996_s_at 212033_at 212037_at 212051_at 212114_at 212181_s_at 212199_at 212211_at 212261_at 212402_at 212436_at 212454_x_at 212485_at 212591_at 212612_at 212663_at 212696_s_at 212722_s_at 212723_at 212724_at 212766_s_at 212836_at 212885_at 213005_s_at 213019_at 213122_at 213145_at 213165_at 213198_at 213301_x_at 213360_s_at 213373_s_at 213694_at 213708_s_at 213923_at 213927_at 214047_s_at 214427_at 214686_at 215269_at 217741_s_at 217779_s_at 217836_s_at 217850_at 217864_s_at 218041_x_at 218104_at 218107_at 218133_s_at 218244_at 218252_at 218361_at 218520_at 218539_at 218615_s_at 218659_at 218726_at 218732_at 218873_at 218889_at 218932_at 218993_at 219016_at 219035_s_at 219083_at 219119_at 219124_at 219128_at 219258_at 219299_at 219363_s_at 219449_s_at 219510_at 219526_at 219544_at 219650_at 219918_s_at 220305_at 220367_s_at 220651_s_at 220924_s_at 221517_s_at 221520_s_at 221751_at 221808_at 221821_s_at 221842_s_at 222258_s_at 38158_at 57539_at 
312 3214 2915 2918 423 4431 3518 3348 4451 4463 958 973 1114 1791 1007 1236 3291 2321 1016 3691 1077 579 1661 2750 2758 3887 865 4010 7207 6875 6900 5936 5937 5941 5963 5965 5968 7507 4578 4541 4610 5439 4713 4716 4721 5000 5587 5596 4983 5599 5779 6058 5671 6981 6987 6253 6927 6945 7078 7080 7085 7051 7056 7062 7067 
124 97 17161.820700 181.062863
200008_s_at 200628_s_at 200641_s_at 200656_s_at 200712_s_at 200722_s_at 200751_s_at 200756_x_at 200922_at 201104_x_at 201118_at 201120_s_at 201123_s_at 201259_s_at 201267_s_at 201337_s_at 201476_s_at 201490_s_at 201551_s_at 201688_s_at 201742_x_at 201835_s_at 201946_s_at 201971_s_at 202101_s_at 202129_s_at 202143_s_at 202226_s_at 202278_s_at 202593_s_at 202736_s_at 203032_s_at 203109_at 203210_s_at 203357_s_at 204088_at 204128_s_at 204312_x_at 204426_at 204427_s_at 205321_at 206113_s_at 206491_s_at 206667_s_at 206920_s_at 207079_s_at 207265_s_at 207782_s_at 207791_s_at 208097_s_at 208351_s_at 208459_s_at 208677_s_at 208750_s_at 209162_s_at 209208_at 209953_s_at 210092_at 210186_s_at 210284_s_at 210337_s_at 210543_s_at 210667_s_at 210904_s_at 210935_s_at 210978_s_at 210988_s_at 211016_x_at 211074_at 211090_s_at 211136_s_at 211537_x_at 211672_s_at 211749_s_at 211804_s_at 212009_s_at 212016_s_at 212065_s_at 212125_at 212142_at 212337_at 212379_at 212595_s_at 212720_at 213872_at 213875_x_at 213887_s_at 214359_s_at 214383_x_at 214484_s_at 214845_s_at 214941_s_at 214959_s_at 215236_s_at 215509_s_at 215832_x_at 216048_s_at 216064_s_at 216521_s_at 216591_s_at 216593_s_at 216969_s_at 216971_s_at 217140_s_at 217173_s_at 217188_s_at 217294_s_at 217301_x_at 217356_s_at 217370_x_at 217791_s_at 217811_at 218260_at 218302_at 218368_s_at 218748_s_at 219679_s_at 220477_s_at 221194_s_at 221220_s_at 221423_s_at AFFX-HSAC07/X00351_5_at AFFX-HSAC07/X00351_M_at AFFX-HUMGAPDH/M33197_5_at 
4121 1769 1783 4268 2650 2655 3210 2805 3388 882 4271 4299 4302 3526 3352 2161 3624 1948 1564 3188 3245 2296 3144 3690 1344 1630 1636 1637 1647 2544 3795 2546 2547 2552 2560 2766 2055 1985 1988 1268 7439 7498 6868 6869 6873 6902 6903 6905 6906 6910 6912 6913 6914 6915 6916 6918 6919 6380 6920 6921 5939 5950 7503 6142 6173 6553 6555 6558 6559 6562 6563 6564 6578 6590 6596 4566 4571 5106 5017 5344 4773 4781 4782 4809 4816 4820 4827 5232 5921 6223 6550 7083 7084 7102 7050 7070 7074 
56 106 6840.976245 151.289216
200008_s_at 200722_s_at 200769_s_at 201211_s_at 201476_s_at 201504_s_at 201686_x_at 201742_x_at 202278_s_at 202316_x_at 202444_s_at 202911_at 203032_s_at 203210_s_at 203214_x_at 203357_s_at 204128_s_at 204147_s_at 204426_at 204427_s_at 204768_s_at 205034_at 205321_at 205661_s_at 206468_s_at 206667_s_at 206920_s_at 207079_s_at 207431_s_at 207782_s_at 208698_s_at 209041_s_at 209162_s_at 210338_s_at 210756_s_at 210779_x_at 211080_s_at 211090_s_at 211212_s_at 211450_s_at 211804_s_at 211814_s_at 212142_at 212595_s_at 213548_s_at 213562_s_at 214507_s_at 214845_s_at 215509_s_at 216593_s_at 217202_s_at 218178_s_at 218748_s_at 220631_at 221688_s_at 221703_at 
4121 4128 4168 312 1769 1783 2423 2425 4217 2655 2656 2915 882 941 4299 4302 4430 4442 3518 3348 4450 4452 2723 2145 2161 2166 978 1791 3245 3257 1833 1213 3291 3144 2193 2920 2927 3691 1339 1643 3035 3768 3771 2525 2543 2544 2957 3060 2546 2547 2552 2750 3887 1273 1302 1303 1304 4010 6868 6906 6339 6342 7397 6823 5947 5958 6173 6578 4566 4585 4610 4613 4617 4646 4651 4989 5010 5310 5344 5354 4755 5362 4983 6463 5919 5921 6966 6978 6704 6710 6711 6712 6714 6715 6716 6717 6719 6720 6721 6735 6755 6761 6764 6793 7063 7067 
85 69 9937.770240 161.756082
200666_s_at 200768_s_at 201197_at 201417_at 201420_s_at 201607_at 201674_s_at 201675_at 202138_x_at 202431_s_at 203023_at 203612_at 203622_s_at 204027_s_at 204175_at 204699_s_at 204700_x_at 204977_at 205134_s_at 205241_at 205264_at 205284_at 205527_s_at 205677_s_at 205963_s_at 206067_s_at 207515_s_at 209120_at 209317_at 209434_s_at 209527_at 209567_at 209884_s_at 209971_x_at 211686_s_at 212110_at 212407_at 212422_at 212627_s_at 212846_at 213005_s_at 213188_s_at 213189_at 213237_at 213302_at 213449_at 213677_s_at 213701_at 214011_s_at 216602_s_at 217118_s_at 217850_at 217884_at 218120_s_at 218296_x_at 218307_at 218326_s_at 218331_s_at 218512_at 218544_s_at 218590_at 218605_at 218732_at 218758_s_at 218767_at 218882_s_at 218889_at 218897_at 218927_s_at 218932_at 218984_at 218997_at 219133_at 219177_at 219420_s_at 219497_s_at 219539_at 219581_at 220459_at 221020_s_at 221514_at 221649_s_at 221712_s_at 221963_x_at 65585_at 
1998 312 2423 2338 2448 2691 2696 2794 2911 2403 3945 3963 4451 2729 1393 1398 1555 1598 1607 1833 1236 2951 3291 2321 2504 2507 2193 2195 2920 2926 2938 3691 3024 2522 2525 2544 2957 2965 2977 1152 3060 2546 2547 2758 1159 1172 3887 1302 6875 5936 5963 5968 7534 6149 6166 6172 6178 6185 4617 6186 6190 4983 6048 6253 6925 7085 6087 7051 7067 
73 74 8772.559216 159.600657
200008_s_at 200628_s_at 200641_s_at 200722_s_at 200751_s_at 201104_x_at 201211_s_at 201267_s_at 201386_s_at 201394_s_at 201476_s_at 201551_s_at 201742_x_at 201768_s_at 201971_s_at 202226_s_at 202278_s_at 202316_x_at 202593_s_at 202736_s_at 204147_s_at 204426_at 204427_s_at 204764_at 206113_s_at 206920_s_at 207079_s_at 207782_s_at 207821_s_at 208316_s_at 208453_s_at 208459_s_at 208698_s_at 208750_s_at 208931_s_at 209052_s_at 209162_s_at 210284_s_at 210317_s_at 210337_s_at 210543_s_at 210756_s_at 210978_s_at 211090_s_at 211450_s_at 211536_x_at 211537_x_at 211804_s_at 212003_at 212016_s_at 212125_at 212142_at 212595_s_at 212986_s_at 213490_s_at 213548_s_at 213887_s_at 214359_s_at 214507_s_at 214845_s_at 214908_s_at 215905_s_at 216266_s_at 217543_s_at 217791_s_at 217811_at 218036_x_at 218119_at 218260_at 218294_s_at 218340_s_at 218748_s_at AFFX-HSAC07/X00351_5_at 
4153 2655 4388 4344 882 4299 4302 2161 3144 2927 2543 2544 2546 2547 2552 2568 2779 4074 7407 7498 7499 6879 6906 6916 6918 6919 6920 6921 6820 5940 5942 5981 7511 7512 6173 6558 6578 6579 6596 4585 4602 4604 4608 4610 4613 4644 4645 4646 4647 4648 4652 5017 4809 4820 4821 6972 6704 6951 6953 6709 6710 6711 6712 6713 6714 6715 6716 6720 6721 6735 6750 6751 6757 7136 
81 65 9319.417855 152.271370
200670_at 201218_at 201478_s_at 201479_at 201705_at 201872_s_at 201873_s_at 202160_at 202396_at 202521_at 202606_s_at 202613_at 203023_at 203432_at 203653_s_at 203659_s_at 203677_s_at 203712_at 203744_at 204027_s_at 204521_at 206067_s_at 207983_s_at 208051_s_at 208939_at 208975_s_at 209064_x_at 209120_at 209233_at 209725_at 209825_s_at 210137_s_at 210563_x_at 211576_s_at 211774_s_at 212290_at 212428_at 212749_s_at 212867_at 212973_at 212993_at 213152_s_at 213189_at 213203_at 213427_at 214011_s_at 214281_s_at 214662_at 214789_x_at 215947_s_at 216095_x_at 217823_s_at 217825_s_at 217826_s_at 217828_at 217832_at 217833_at 218001_at 218016_s_at 218027_at 218145_at 218263_s_at 218386_x_at 218423_x_at 218710_at 218826_at 218877_s_at 218947_s_at 219031_s_at 219110_at 219177_at 219420_s_at 219522_at 220661_s_at 220688_s_at 221247_s_at 221506_s_at 221649_s_at 221712_s_at 221847_at 222103_at 
2666 2678 1998 2007 1932 4153 4267 2694 2794 2911 2915 3462 4302 4436 2403 4458 2136 2161 1398 1745 1555 1607 783 2507 3141 2926 2927 2929 2938 3688 2105 1072 3037 2977 3041 2546 2547 2552 7407 7499 6874 6896 6919 6340 7503 6172 6579 5086 5441 5065 5017 4770 4772 5580 5625 4483 5745 6493 5693 6980 6993 6546 7136 7245 7047 
46 113 7636.660927 203.436160
201404_x_at 201917_s_at 205010_at 205238_at 205594_at 207598_x_at 208246_x_at 209508_x_at 210701_at 210858_x_at 211316_x_at 211387_x_at 211767_at 214715_x_at 214740_at 214804_at 215012_at 215029_at 215070_x_at 215083_at 215123_at 215179_x_at 215191_at 215203_at 215252_at 215359_x_at 215402_at 215474_at 215599_at 215978_x_at 216187_x_at 217591_at 217610_at 217653_x_at 217679_x_at 217704_x_at 217790_s_at 218564_at 219730_at 220020_at 220458_at 220796_x_at 220855_at 221195_at 222104_x_at 46947_at 
4110 4113 4141 312 1517 2620 2634 2637 2461 2869 2870 2873 3366 2790 338 3373 3377 3386 3403 3404 3411 3420 4310 4312 3433 3438 4273 4283 4284 4302 2353 3526 3534 3330 3557 3562 3572 1706 985 2221 3243 3244 3252 3255 3258 3262 1833 2292 1206 3279 3291 3293 3294 3299 3304 3305 3319 2299 3667 3688 3691 3717 3729 2750 2757 2758 2053 3888 6831 6832 6835 5936 5963 5968 4585 4545 4610 5288 5292 4713 5025 4769 4771 4772 4773 4778 5362 5502 4983 4810 4846 6466 4488 5232 5811 5237 5260 5271 5273 5983 5984 5985 5986 5987 5671 6253 6735 6755 6084 6792 6793 6799 7067 
64 74 7538.720100 156.444748
200008_s_at 200751_s_at 200756_x_at 200769_s_at 201104_x_at 201211_s_at 201476_s_at 201551_s_at 201742_x_at 201768_s_at 201971_s_at 202226_s_at 202278_s_at 202316_x_at 202593_s_at 202736_s_at 203032_s_at 204426_at 204427_s_at 204764_at 206920_s_at 207079_s_at 207782_s_at 208453_s_at 208698_s_at 208721_s_at 208750_s_at 209052_s_at 209162_s_at 210284_s_at 210337_s_at 210543_s_at 210625_s_at 210756_s_at 210935_s_at 210978_s_at 211090_s_at 211159_s_at 211450_s_at 211537_x_at 211804_s_at 212009_s_at 212016_s_at 212125_at 212142_at 212595_s_at 213490_s_at 213887_s_at 214383_x_at 214845_s_at 214908_s_at 215509_s_at 216266_s_at 216389_s_at 216593_s_at 216971_s_at 217173_s_at 217370_x_at 217543_s_at 217791_s_at 217811_at 218260_at 221423_s_at AFFX-HSAC07/X00351_5_at 
4168 4268 2655 4269 4354 2805 4299 4302 3352 2737 2161 3245 2506 3144 2927 3680 3685 3690 3691 2517 2522 2546 2547 2552 2561 2568 7498 6879 6918 6919 6920 6921 5939 5941 5959 7511 7512 6142 6173 4585 4603 4605 4606 4607 4645 4646 4647 4648 4652 4653 4989 4995 5017 4951 4809 4820 4845 6643 5921 6038 6709 6710 6711 6712 6713 6715 6719 6720 6721 6722 6735 6750 6758 7067 
69 66 8347.730189 174.151177
201340_s_at 201602_s_at 201702_s_at 201728_s_at 201917_s_at 201918_at 201996_s_at 202082_s_at 202631_s_at 202669_s_at 202773_s_at 202984_s_at 203491_s_at 204881_s_at 205169_at 205187_at 205787_x_at 205809_s_at 206500_s_at 206652_at 208003_s_at 208050_s_at 208325_s_at 208859_s_at 209088_s_at 209258_s_at 209281_s_at 209811_at 210057_at 210172_at 210282_at 210407_at 211993_at 212079_s_at 212106_at 212107_s_at 212113_at 212420_at 212451_at 212634_at 212650_at 212763_at 213229_at 213446_s_at 213517_at 213593_s_at 213742_at 213956_at 213971_s_at 213998_s_at 214600_at 215092_s_at 215220_s_at 215338_s_at 215780_s_at 216222_s_at 216563_at 217878_s_at 217951_s_at 220342_x_at 221705_s_at 221765_at 222313_at 33148_at 51228_at 60794_f_at 66053_at AFFX-HUMRGE/M10098_3_at AFFX-HUMRGE/M10098_M_at 
312 4266 4267 4268 2620 3232 4269 4398 2812 4303 4304 4305 4306 4307 4308 4309 4310 4311 4312 4321 4271 4272 4273 4274 4279 4280 4282 4283 4302 3926 985 3998 1709 2465 3279 3291 2299 2321 3691 1673 2544 2546 2547 2552 2553 2758 3887 5936 5968 6130 6165 4578 4585 4541 5109 4983 5779 5249 5671 5680 6433 6435 6253 6735 7051 6396 
32 139 5330.179013 196.807277
201404_x_at 201917_s_at 205010_at 205238_at 205594_at 207598_x_at 208442_s_at 210701_at 210858_x_at 211387_x_at 211767_at 214740_at 215029_at 215070_x_at 215123_at 215175_at 215191_at 215398_at 215474_at 215599_at 215978_x_at 216766_at 217591_at 217653_x_at 217679_x_at 217704_x_at 219730_at 220458_at 220796_x_at 221195_at 222104_x_at 46947_at 
4104 4106 4107 4110 4113 4117 4118 4135 4138 4141 2258 2265 2280 2288 1512 1517 4268 2618 2637 2461 3364 3366 3368 3369 3371 4269 4398 2784 2789 2790 2799 2802 2812 338 3373 3377 3383 3386 3393 4304 4306 4307 4310 4312 4317 4318 4319 4321 4323 4273 4283 4284 2353 3522 3525 3938 3323 3325 3328 3330 3348 3544 3565 3605 1698 1699 1706 1709 3242 3243 3252 3254 3255 1835 2292 3263 3274 3278 3279 3285 2296 2299 1865 2927 3667 3691 3717 1638 1670 1672 3815 2546 2745 2757 2758 3888 1676 7218 6893 6908 6831 6832 6835 6837 5936 5941 5963 5968 6129 6130 6155 6164 6165 6175 5288 4692 4695 4713 4717 5020 5025 5354 4743 5566 4983 5214 4807 6466 5779 5237 5260 5271 5273 5276 5983 5984 6755 6793 6799 
67 65 7609.736971 159.693725
200641_s_at 200712_s_at 200722_s_at 200730_s_at 200756_x_at 201151_s_at 201337_s_at 201411_s_at 201444_s_at 201446_s_at 201504_s_at 201635_s_at 201646_at 201686_x_at 201688_s_at 201742_x_at 201971_s_at 202101_s_at 202113_s_at 202129_s_at 202817_s_at 202874_s_at 203032_s_at 203536_s_at 204049_s_at 204128_s_at 204207_s_at 205321_at 205369_x_at 208097_s_at 208621_s_at 208622_s_at 208721_s_at 208750_s_at 208867_s_at 208918_s_at 209006_s_at 209157_at 209316_s_at 209895_at 210178_x_at 210639_s_at 211016_x_at 211090_s_at 211749_s_at 211804_s_at 212065_s_at 212142_at 212514_x_at 212720_at 213461_at 213562_s_at 213872_at 214545_s_at 214845_s_at 214941_s_at 214959_s_at 215509_s_at 216266_s_at 216521_s_at 216591_s_at 216899_s_at 218748_s_at 219869_s_at 221220_s_at 221423_s_at 221487_s_at 
4168 1769 2425 4267 4268 2805 2808 2812 2911 2915 3388 4273 4274 4302 3001 3348 3352 2161 3998 1836 1840 2296 2506 3144 2924 2927 2929 3691 2095 3035 2511 2517 2543 2544 2965 3041 2546 2547 2552 2568 2750 2779 4068 4074 7498 6868 7511 6142 6164 6173 4566 4578 4585 4662 5017 4773 5362 4809 6030 6036 6735 6750 7083 7102 7050 
52 81 6476.452230 163.162324
200641_s_at 200756_x_at 200796_s_at 200917_s_at 201211_s_at 201259_s_at 201337_s_at 201476_s_at 201551_s_at 201742_x_at 201971_s_at 202444_s_at 203032_s_at 203890_s_at 204426_at 204764_at 206113_s_at 206667_s_at 206748_s_at 206917_at 208055_s_at 208351_s_at 208721_s_at 209629_s_at 210892_s_at 210935_s_at 211016_x_at 211090_s_at 211804_s_at 212009_s_at 212016_s_at 212105_s_at 212142_at 212595_s_at 213548_s_at 213872_at 214336_s_at 214845_s_at 214975_s_at 215236_s_at 215509_s_at 215708_s_at 216591_s_at 216902_s_at 216908_x_at 216969_s_at 217370_x_at 217448_s_at 218748_s_at 219927_at 221618_s_at 221638_s_at 
4121 4176 4216 2650 2655 2866 3210 4354 4360 2797 2805 2911 2915 3388 4344 882 4298 4302 3001 3526 3352 2161 3561 3624 3185 3188 3245 2293 2295 2296 2929 1636 1647 2522 2543 2544 2976 3795 2546 2766 3841 3864 3888 3906 7439 6868 6872 6835 6173 4566 4571 4585 4545 4646 4647 4648 4653 5075 4733 4995 5010 5017 5337 5344 5362 5483 4809 4822 4845 4496 5221 5232 5254 6223 6709 6713 6735 6771 6793 7052 7054 
36 112 4776.550937 162.640214
200722_s_at 201211_s_at 201742_x_at 201971_s_at 201979_s_at 202137_s_at 202444_s_at 204764_at 206667_s_at 208459_s_at 208721_s_at 209754_s_at 210620_s_at 210892_s_at 210935_s_at 211090_s_at 211804_s_at 211812_s_at 212016_s_at 212142_at 212595_s_at 213548_s_at 214908_s_at 214975_s_at 215037_s_at 215236_s_at 215509_s_at 215913_s_at 216100_s_at 216902_s_at 216908_x_at 216969_s_at 217448_s_at 218748_s_at 219927_at 221618_s_at 
4121 4153 4184 4188 4237 2655 2866 3205 3210 3227 3371 4360 4388 2797 2805 3388 4344 882 3462 4299 4302 4436 3001 3526 3352 2718 3101 2166 3561 973 1000 3624 3979 3185 3245 3257 2294 2296 3144 1050 2193 2927 3060 3791 3795 2750 2766 3840 3864 3865 3887 3888 2779 3906 4072 7407 7439 7379 6369 6835 5945 5950 6164 6173 4565 4566 4578 4585 4596 5086 4545 4647 4652 4653 4662 5052 5058 5065 5075 5010 5017 4954 5580 5209 5625 4483 4502 5217 5232 5745 6966 6993 6704 6706 6709 6711 6712 6714 6715 6716 6717 6721 6722 6735 6750 6752 6753 7324 6609 6793 7051 7052 
53 67 6392.249173 161.423015
200008_s_at 200641_s_at 200751_s_at 201104_x_at 201476_s_at 201551_s_at 201742_x_at 201768_s_at 201971_s_at 202226_s_at 202278_s_at 202316_x_at 202514_at 202583_s_at 202817_s_at 203357_s_at 204128_s_at 204147_s_at 204344_s_at 204427_s_at 207079_s_at 207782_s_at 207821_s_at 208750_s_at 208811_s_at 208884_s_at 208931_s_at 209052_s_at 209162_s_at 210284_s_at 210337_s_at 210543_s_at 210716_s_at 210756_s_at 211090_s_at 211450_s_at 211536_x_at 211537_x_at 212595_s_at 214359_s_at 214507_s_at 214845_s_at 214908_s_at 215509_s_at 216266_s_at 216593_s_at 216976_s_at 217543_s_at 217811_at 218122_s_at 218340_s_at 218748_s_at AFFX-HSAC07/X00351_5_at 
4121 4168 2425 2805 4299 4302 3001 3348 3144 2927 2517 2522 3041 3060 2546 2568 2750 3887 4068 4074 7498 6903 6906 6919 6920 6921 5963 7503 7509 7511 7512 7530 7535 6558 6562 6596 4566 4578 4610 4644 4645 4646 4652 4653 4989 5017 4809 4822 4826 6030 6658 6704 6709 6710 6711 6712 6713 6714 6715 6716 6721 6750 6751 6756 7102 7062 7067 
44 63 4932.256339 161.877044
201728_s_at 201917_s_at 201927_s_at 201996_s_at 202669_s_at 202984_s_at 204863_s_at 205187_at 205787_x_at 205809_s_at 206500_s_at 206652_at 208859_s_at 209088_s_at 209258_s_at 209281_s_at 210057_at 210172_at 210282_at 211085_s_at 211993_at 212105_s_at 212107_s_at 212451_at 212629_s_at 213229_at 213446_s_at 213517_at 213742_at 213816_s_at 213926_s_at 213971_s_at 213998_s_at 214600_at 215220_s_at 215780_s_at 215886_x_at 216563_at 217878_s_at 217951_s_at 221765_at 60794_f_at 66053_at AFFX-HUMRGE/M10098_M_at 
4104 4163 4168 4266 4267 4268 4269 4303 4304 4305 4306 4307 4308 4309 4310 4311 4312 4322 4323 367 4271 4272 4273 4274 4279 4283 4302 3338 3562 985 3998 3291 2299 2321 3683 1673 2544 3788 2547 5936 5941 5963 4585 4772 4778 4786 4983 4820 6649 4475 4479 4481 4507 5249 6025 6041 6685 7283 7291 6735 6750 6799 7067 
43 63 4997.898954 159.150555
200008_s_at 200656_s_at 201104_x_at 201118_at 201267_s_at 201490_s_at 201551_s_at 201742_x_at 202226_s_at 202407_s_at 202736_s_at 206920_s_at 207079_s_at 207622_s_at 207782_s_at 207891_s_at 208453_s_at 208750_s_at 209052_s_at 209162_s_at 209953_s_at 210543_s_at 210625_s_at 210978_s_at 211450_s_at 212009_s_at 212016_s_at 212125_at 212142_at 212878_s_at 213490_s_at 213887_s_at 214359_s_at 214383_x_at 214484_s_at 214908_s_at 214992_s_at 216389_s_at 216602_s_at 216971_s_at 217370_x_at 218260_at AFFX-HSAC07/X00351_5_at 
4268 4349 4354 4360 2690 4299 4302 2363 3245 1856 3144 1339 3028 3033 2517 2522 2543 2546 2552 2560 7498 6903 6905 6906 6910 6911 6912 6913 6914 6915 6916 6918 6919 6920 5963 5964 7503 6173 6578 4602 4603 4607 4644 4645 4647 4648 4989 5010 5017 4773 4776 4809 4816 4820 4845 6642 6643 6966 6709 6710 6715 6735 6750 
24 88 3491.052598 193.534589
200935_at 201058_s_at 201167_x_at 202247_s_at 203254_s_at 205958_x_at 207397_s_at 207824_s_at 210122_at 210186_s_at 210317_s_at 210457_x_at 211823_s_at 212525_s_at 212937_s_at 213606_s_at 214270_s_at 215037_s_at 215706_x_at 216717_at 217333_at 218000_s_at 220950_s_at 40489_at 
4121 4183 4184 4186 4187 4193 4194 4195 4196 4197 4198 4199 4200 4201 4202 4204 4205 4207 4225 4226 4227 4228 4235 4236 4237 4238 4239 4240 4241 4242 4243 4244 4245 4246 4247 4248 4249 4250 4325 4326 4330 4333 4334 4335 4336 4337 4338 4341 4343 4344 4288 4292 4299 4302 3352 3624 7439 6870 6918 6919 6920 6921 7503 4566 4612 4645 5075 5776 5909 6704 6705 6709 6710 6711 6712 6719 6720 6721 6722 6723 6745 6748 6749 6750 6752 6761 6762 6763 
19 99 2772.960178 188.034962
200727_s_at 200835_s_at 201340_s_at 201728_s_at 204863_s_at 205187_at 210057_at 211993_at 212105_s_at 212107_s_at 212113_at 213446_s_at 213998_s_at 214600_at 215780_s_at 215886_x_at AFFX-HUMRGE/M10098_3_at AFFX-HUMRGE/M10098_5_at AFFX-HUMRGE/M10098_M_at 
4104 4106 4108 4110 4118 2256 2257 2258 2260 454 336 4215 4220 4265 4266 4267 4268 488 4269 335 337 338 3411 4303 4304 4305 4306 4307 4308 4309 4310 4311 4312 4318 4319 4320 4321 4322 4323 281 282 283 4271 4272 4273 4274 4280 4281 4282 4283 4302 3926 3544 3612 1366 3998 1709 2465 2466 2471 2477 3287 3291 3292 1045 579 3 142 144 341 344 1673 3788 2552 284 500 484 7435 6905 7542 6564 4585 5109 4669 4727 5327 4743 4772 6644 6648 6649 4475 4507 5249 5680 6435 7283 6735 7136 
28 66 3416.979606 164.894113
201072_s_at 201728_s_at 201917_s_at 204750_s_at 204863_s_at 205187_at 208859_s_at 209258_s_at 209281_s_at 210057_at 211000_s_at 211074_at 211993_at 212107_s_at 212113_at 213446_s_at 213816_s_at 214600_at 214711_at 215220_s_at 215780_s_at 215886_x_at 217951_s_at 33148_at 66053_at AFFX-HUMRGE/M10098_3_at AFFX-HUMRGE/M10098_5_at AFFX-HUMRGE/M10098_M_at 
4104 4266 4267 4268 2872 4269 4361 2808 2812 3400 4303 4304 4305 4306 4307 4308 4309 4310 4311 4312 4319 4320 4321 4322 4323 4271 4272 4273 4274 4279 4280 4281 4282 4283 4302 3526 3926 3341 3606 3998 3291 2296 2747 2750 6130 6165 4585 5437 5515 5105 5109 4695 4771 4772 4810 6471 4507 5815 6020 6212 7283 6735 6084 6798 7073 7074 
19 68 2558.400136 186.938248
201026_at 202631_s_at 203255_at 210054_at 210098_s_at 213907_at 214052_x_at 214056_at 214057_at 216450_x_at 216554_s_at 216563_at 216609_at 219119_at 219286_s_at 221917_s_at 222027_at 222038_s_at 52285_f_at 
4091 2270 4190 1769 4214 4216 4230 4257 4260 4261 4266 4267 2883 4269 4374 2911 2918 4303 4306 4309 4310 4311 4420 4273 4274 3093 3989 3995 2478 3291 2321 1044 2924 3691 2546 3887 2779 5936 5941 5963 5968 4585 4541 4549 4610 4713 4983 4475 4476 4479 4487 6025 6036 6041 6052 5671 6063 6684 6685 6687 6692 6698 6702 7080 7085 7051 7062 7067 
12 66 1547.280522 162.582964
201048_x_at 201211_s_at 201971_s_at 204426_at 204427_s_at 207686_s_at 209041_s_at 210186_s_at 211804_s_at 212595_s_at 219927_at 221618_s_at 
4162 3367 2805 3388 4299 4302 2742 2161 2166 3612 973 3624 2294 2296 2299 3144 2927 3773 3778 2511 2527 2544 3060 3788 2546 2547 2552 2766 4085 6806 5950 7549 6164 6173 5092 4644 4662 4990 4994 4995 5010 5017 5232 5254 6704 6705 6706 6707 6709 6710 6711 6713 6714 6715 6716 6717 6719 6720 6721 6735 6750 6752 6755 6761 6793 6394 
10 70 1454.785902 185.295156
201123_s_at 201971_s_at 205321_at 205369_x_at 209041_s_at 211804_s_at 212105_s_at 212142_at 213470_s_at 216521_s_at 
4104 4110 4121 1769 1783 4268 2620 4269 2805 3388 4304 4306 4309 4310 4312 4271 4272 4273 4274 4302 2161 2166 3606 3612 2227 2465 2466 3279 2296 2299 2927 2929 1647 3035 2543 2957 2965 3788 2552 2779 1288 6872 6903 6919 6920 6835 5963 6142 6164 6173 6578 4566 5105 5017 4951 4809 5249 6966 6709 6710 6711 6713 6714 6716 6719 6721 6722 6723 7093 6793 
