# Supplementary material for: DeBi: Discovering Differentially Expressed Biclusters using a Frequent Itemset Approach
Source: Algorithms Mol Biol. 2011 Jun 23;6:18. doi: 10.1186/1748-7188-6-18 (PMC3152888; doi:10.1186/1748-7188-6-18)
Supplement: Additional file 5 — DeBi and QUBIC biclustering results and GO term and TFBS enrichment analysis of the biclusters on CMap data. [file 1748-7188-6-18-S5.ZIP › file5_cmap/debi/biclusters/debi.up.txt]

633 153 189978.382841 368.225915
1438_at 200632_s_at 200664_s_at 200666_s_at 200701_at 200800_s_at 200868_s_at 200878_at 200911_s_at 200931_s_at 201008_s_at 201009_s_at 201010_s_at 201012_at 201034_at 201060_x_at 201061_s_at 201212_at 201289_at 201313_at 201422_at 201427_s_at 201564_s_at 201625_s_at 201626_at 201627_s_at 201649_at 201660_at 201661_s_at 201662_s_at 201685_s_at 201700_at 201752_s_at 201753_s_at 201924_at 201952_at 201995_at 202022_at 202073_at 202074_s_at 202082_s_at 202084_s_at 202149_at 202180_s_at 202181_at 202206_at 202207_at 202208_s_at 202245_at 202260_s_at 202263_at 202308_at 202341_s_at 202342_s_at 202364_at 202388_at 202501_at 202519_at 202525_at 202562_s_at 202581_at 202597_at 202644_s_at 202679_at 202693_s_at 202695_s_at 202716_at 202793_at 202820_at 202837_at 202838_at 202908_at 202912_at 202962_at 202973_x_at 202974_at 203037_s_at 203102_s_at 203129_s_at 203130_s_at 203140_at 203151_at 203157_s_at 203158_s_at 203159_at 203162_s_at 203163_at 203217_s_at 203271_s_at 203288_at 203320_at 203330_s_at 203333_at 203404_at 203407_at 203414_at 203455_s_at 203467_at 203500_at 203518_at 203565_s_at 203586_s_at 203623_at 203632_s_at 203640_at 203680_at 203710_at 203739_at 203765_at 203787_at 203810_at 203821_at 203827_at 203855_at 203879_at 203909_at 203917_at 203927_at 203946_s_at 203970_s_at 203984_s_at 204018_x_at 204034_at 204075_s_at 204079_at 204141_at 204165_at 204187_at 204199_at 204204_at 204217_s_at 204229_at 204230_s_at 204233_s_at 204257_at 204266_s_at 204279_at 204326_x_at 204364_s_at 204396_s_at 204411_at 204458_at 204472_at 204500_s_at 204511_at 204519_s_at 204524_at 204526_s_at 204546_at 204547_at 204600_at 204612_at 204613_at 204615_x_at 204633_s_at 204635_at 204720_s_at 204730_at 204731_at 204735_at 204749_at 204783_at 204784_s_at 204828_at 204836_at 204855_at 204859_s_at 204867_at 204974_at 204979_s_at 205003_at 205031_at 205068_s_at 205097_at 205100_at 205141_at 205191_at 205197_s_at 205198_s_at 205214_at 205227_at 205293_x_at 205294_at 205298_s_at 205347_s_at 205352_at 205407_at 205443_at 205483_s_at 205486_at 205493_s_at 205569_at 205618_at 205631_at 205633_s_at 205637_s_at 205660_at 205807_s_at 205830_at 205872_x_at 205882_x_at 205888_s_at 205899_at 205904_at 205905_s_at 205938_at 205968_at 206028_s_at 206070_s_at 206085_s_at 206100_at 206170_at 206176_at 206197_at 206247_at 206249_at 206463_s_at 206465_at 206662_at 206734_at 206768_at 206785_s_at 206857_s_at 206907_at 207030_s_at 207035_at 207129_at 207147_at 207213_s_at 207233_s_at 207431_s_at 207571_x_at 207625_s_at 207667_s_at 207765_s_at 207984_s_at 208066_s_at 208156_x_at 208296_x_at 208369_s_at 208398_s_at 208415_x_at 208436_s_at 208534_s_at 208581_x_at 208611_s_at 208785_s_at 208786_s_at 208789_at 208881_x_at 208886_at 208898_at 208899_x_at 208922_s_at 208926_at 208928_at 209002_s_at 209039_x_at 209060_x_at 209083_at 209101_at 209147_s_at 209159_s_at 209197_at 209198_s_at 209250_at 209276_s_at 209288_s_at 209306_s_at 209307_at 209345_s_at 209394_at 209453_at 209458_x_at 209479_at 209512_at 209537_at 209558_s_at 209566_at 209568_s_at 209576_at 209585_s_at 209590_at 209674_at 209682_at 209723_at 209791_at 209815_at 209824_s_at 209848_s_at 209890_at 209913_x_at 209962_at 209963_s_at 210015_s_at 210056_at 210074_at 210075_at 210095_s_at 210102_at 210105_s_at 210132_at 210139_s_at 210151_s_at 210240_s_at 210260_s_at 210495_x_at 210517_s_at 210538_s_at 210592_s_at 210683_at 210764_s_at 210785_s_at 210797_s_at 210829_s_at 210920_x_at 210943_s_at 210946_at 210971_s_at 211061_s_at 211085_s_at 211086_x_at 211126_s_at 211352_s_at 211433_x_at 211458_s_at 211538_s_at 211699_x_at 211719_x_at 211745_x_at 212111_at 212112_s_at 212136_at 212163_at 212185_x_at 212190_at 212215_at 212217_at 212233_at 212242_at 212274_at 212276_at 212335_at 212390_at 212414_s_at 212415_at 212419_at 212421_at 212423_at 212445_s_at 212450_at 212451_at 212464_s_at 212468_at 212470_at 212486_s_at 212492_s_at 212496_s_at 212509_s_at 212622_at 212623_at 212631_at 212632_at 212655_at 212664_at 212675_s_at 212677_s_at 212683_at 212698_s_at 212706_at 212707_s_at 212731_at 212736_at 212737_at 212774_at 212786_at 212798_s_at 212872_s_at 212873_at 212907_at 212912_at 212975_at 212992_at 213013_at 213039_at 213045_at 213075_at 213106_at 213107_at 213111_at 213194_at 213256_at 213271_s_at 213295_at 213300_at 213326_at 213328_at 213331_s_at 213343_s_at 213348_at 213397_x_at 213413_at 213424_at 213434_at 213489_at 213497_at 213508_at 213526_s_at 213552_at 213577_at 213623_at 213644_at 213689_x_at 213737_x_at 213820_s_at 213836_s_at 213839_at 213847_at 213906_at 213922_at 213927_at 213988_s_at 214023_x_at 214079_at 214082_at 214169_at 214177_s_at 214369_s_at 214414_x_at 214434_at 214639_s_at 214657_s_at 214724_at 214801_at 214823_at 214925_s_at 215023_s_at 215054_at 215134_at 215206_at 215235_at 215321_at 215427_s_at 215440_s_at 215498_s_at 215499_at 215594_at 215785_s_at 216033_s_at 216044_x_at 216060_s_at 216080_s_at 216326_s_at 216350_s_at 216356_x_at 216399_s_at 216442_x_at 217028_at 217127_at 217188_s_at 217226_s_at 217414_x_at 217584_at 217606_at 217799_x_at 217892_s_at 217904_s_at 217950_at 217957_at 217989_at 218023_s_at 218032_at 218087_s_at 218115_at 218205_s_at 218217_at 218273_s_at 218306_s_at 218319_at 218327_s_at 218352_at 218380_at 218432_at 218437_s_at 218458_at 218487_at 218489_s_at 218501_at 218532_s_at 218574_s_at 218611_at 218631_at 218632_at 218642_s_at 218643_s_at 218645_at 218678_at 218692_at 218699_at 218700_s_at 218723_s_at 218785_s_at 218793_s_at 218839_at 218844_at 218853_s_at 218918_at 218927_s_at 218953_s_at 218976_at 219032_x_at 219120_at 219154_at 219210_s_at 219225_at 219233_s_at 219250_s_at 219311_at 219313_at 219338_s_at 219354_at 219410_at 219439_at 219440_at 219455_at 219477_s_at 219489_s_at 219532_at 219551_at 219553_at 219563_at 219583_s_at 219596_at 219671_at 219681_s_at 219694_at 219702_at 219737_s_at 219862_s_at 219863_at 219891_at 219901_at 219915_s_at 219951_s_at 219952_s_at 220036_s_at 220047_at 220168_at 220173_at 220180_at 220198_s_at 220258_s_at 220289_s_at 220302_at 220306_at 220331_at 220520_s_at 220668_s_at 220692_at 220712_at 220730_at 220761_s_at 220779_at 220917_s_at 220974_x_at 221009_s_at 221041_s_at 221053_s_at 221059_s_at 221103_s_at 221190_s_at 221194_s_at 221195_at 221207_s_at 221210_s_at 221215_s_at 221249_s_at 221260_s_at 221291_at 221478_at 221479_s_at 221523_s_at 221541_at 221552_at 221560_at 221561_at 221563_at 221582_at 221599_at 221600_s_at 221646_s_at 221718_s_at 221750_at 221760_at 221769_at 221832_s_at 221868_at 221895_at 221897_at 221903_s_at 221905_at 221908_at 221909_at 221962_s_at 221985_at 222024_s_at 222028_at 222126_at 222221_x_at 222236_s_at 222248_s_at 222376_at 32091_at 32502_at 336_at 33736_at 34408_at 35254_at 35820_at 36553_at 36554_at 37152_at 37986_at 39582_at 44783_s_at 45288_at 46256_at 52285_f_at 55065_at 55692_at 57703_at 635_s_at 64883_at 
4112 2669 2680 2268 4153 4237 2639 2881 1535 3227 4349 4388 2694 2794 331 3395 3428 4344 909 2835 3462 4436 4444 3510 4458 2721 981 992 1000 1112 3643 3979 3993 3177 3243 1234 2247 3312 2330 1014 1047 1050 1058 3688 1072 1637 1645 346 1672 3746 1659 3058 3787 3791 1161 1175 1471 3868 3873 2777 873 2084 4072 7179 7407 7499 7236 6874 6879 6891 6901 6910 6916 6919 7387 7453 6820 5935 5940 5945 5950 5976 5981 7503 7550 7555 6179 6579 4565 5086 4527 6193 5441 5511 4632 4665 5065 4710 5017 5308 5336 4954 4768 4770 5417 5572 5580 5594 5484 5209 4821 5625 6454 7005 4483 5217 5231 5745 5822 5260 5987 5882 5903 5908 6493 5802 5693 6972 6980 6993 6064 6671 6434 6439 6932 6939 6951 7285 6709 6736 6276 6546 6551 7077 7324 6609 7105 7136 6085 6784 7043 7047 7073 
67 114 14284.218751 266.141493
201041_s_at 201289_at 201626_at 201627_s_at 201700_at 202284_s_at 202668_at 202820_at 203108_at 203304_at 203518_at 203574_at 203946_s_at 203999_at 204285_s_at 204286_s_at 204337_at 204472_at 204595_s_at 204784_s_at 204805_s_at 204897_at 205293_x_at 205443_at 205633_s_at 205807_s_at 205899_at 205904_at 206085_s_at 206170_at 207667_s_at 208066_s_at 208398_s_at 208786_s_at 208926_at 209101_at 209286_at 209394_at 209457_at 209824_s_at 210764_s_at 210827_s_at 210971_s_at 212444_at 212445_s_at 212492_s_at 212907_at 213497_at 213988_s_at 215498_s_at 217127_at 217892_s_at 218319_at 218458_at 218574_s_at 218631_at 218645_at 218976_at 219681_s_at 220761_s_at 221190_s_at 221541_at 221563_at 221718_s_at 35254_at 36553_at 39248_at 
1891 1905 1916 4184 1942 4237 3227 2691 4325 4327 4328 4344 4436 4444 4454 4458 1000 3643 3993 1793 1951 1212 1220 1234 3312 3688 3699 3701 2105 3740 3746 3768 3770 3771 3787 3791 3808 3868 2084 4018 4072 7236 6874 6886 6896 6901 6919 6340 7387 7397 5940 5945 5950 5962 5981 7550 7555 6562 4565 5086 4544 4617 4632 4665 5065 5070 5074 4680 4768 5572 5580 5594 5364 4471 4483 4487 4493 5231 5724 5745 5777 5822 5826 5882 5908 5911 5921 5802 6993 6064 6671 6672 6675 6680 6434 6438 6439 7285 6709 6724 6736 6546 7077 6609 6764 7103 7105 7136 7245 7047 7063 7068 7073 6316 
55 132 12594.409775 282.271443
1438_at 201008_s_at 201041_s_at 201289_at 201531_at 202149_at 202669_s_at 202820_at 202912_at 203108_at 203140_at 203855_at 204472_at 204600_at 204720_s_at 204805_s_at 204897_at 205214_at 205294_at 205443_at 205807_s_at 206170_at 207147_at 208066_s_at 208786_s_at 208926_at 209101_at 209286_at 209345_s_at 209681_at 209824_s_at 210764_s_at 210827_s_at 210971_s_at 212444_at 212445_s_at 212907_at 213988_s_at 214657_s_at 215134_at 215498_s_at 217892_s_at 218319_at 218574_s_at 218611_at 218631_at 219250_s_at 219681_s_at 219737_s_at 220761_s_at 221541_at 221563_at 221718_s_at 221962_s_at 36553_at 
2268 1891 4184 630 4217 2658 4365 2801 2885 3395 3397 3428 4327 4328 4344 887 3464 4436 4444 2850 3945 3963 4404 4449 4458 3643 3979 3993 1791 1793 1951 1212 1220 1234 2247 3275 3279 3290 3310 2321 2330 3688 3787 3791 3808 486 3851 3852 3868 3887 2777 873 2084 6874 6886 6896 6919 6340 7387 6820 5940 5950 5976 5981 7555 7556 4565 5086 4632 4640 4665 5065 4680 5026 5308 5310 5324 4768 5417 5419 5594 5364 4801 5612 5625 5640 6644 4483 4500 5743 5745 5760 5822 5826 5841 5247 5260 5275 5882 5903 5908 5802 6047 6048 6051 5677 6064 6671 6680 6439 6220 7285 6724 6736 6546 7077 7084 7340 6609 6764 7105 7136 7145 7154 7245 7248 7255 6087 6784 7047 7073 6316 
38 131 8658.571847 281.126055
201008_s_at 201009_s_at 201010_s_at 202340_x_at 202643_s_at 202644_s_at 202672_s_at 202912_at 203140_at 203455_s_at 203821_at 203927_at 204285_s_at 204286_s_at 204440_at 204472_at 205294_at 205443_at 205807_s_at 207147_at 208066_s_at 208786_s_at 208926_at 209189_at 210056_at 210538_s_at 210592_s_at 212907_at 213988_s_at 215501_s_at 216248_s_at 218023_s_at 218319_at 218611_at 219681_s_at 221563_at 221962_s_at 38037_at 
4112 4136 2268 4153 4163 2423 2429 1520 2627 2651 2658 2448 2456 2881 1535 4369 4388 2794 2801 2886 3373 3386 3395 4325 4327 4328 4344 2835 4444 3510 4454 4458 2723 2145 1000 3637 3643 3979 1791 2210 2211 2212 2227 2230 3178 3243 1234 2247 3290 3295 3312 3317 3318 2330 1014 2192 2193 2195 2920 1339 1343 3746 3770 3771 2525 2540 2957 3060 1477 3868 3895 2777 873 1302 1304 6891 6919 6807 6823 5935 5945 5950 5981 7555 6170 5086 5441 4632 4665 5065 4680 4710 5021 4768 5417 5572 5580 5590 5594 5364 5501 4827 5625 4483 5217 5231 5724 5826 5247 5260 5903 5908 5786 5693 6064 6680 6434 6439 6709 6724 6736 6546 6551 7077 6764 6780 7105 6077 6085 7047 7073 
34 143 8284.531458 303.802941
201041_s_at 201464_x_at 201465_s_at 201466_s_at 201473_at 201502_s_at 201531_at 201693_s_at 201694_s_at 202014_at 202023_at 202081_at 202301_s_at 202393_s_at 202643_s_at 202644_s_at 202672_s_at 203725_at 204472_at 205193_at 207574_s_at 208960_s_at 208961_s_at 209189_at 209305_s_at 209383_at 213281_at 214290_s_at 214472_at 214522_x_at 218280_x_at 221563_at 36711_at 37028_at 
4136 4164 2423 2429 1486 1498 1520 4217 4243 2338 2629 2651 2656 2658 2439 2456 3240 4365 4367 4376 2690 2801 2885 2886 2896 3386 3397 4327 4328 4405 906 3464 2850 3536 3945 3963 4404 4454 2723 2145 949 978 1004 1791 2210 2211 2212 2213 2215 2227 3178 3190 3275 3279 3283 3290 3295 3297 3310 3318 1010 2192 1339 1343 1068 3770 3771 3808 2757 486 1477 3851 3852 3893 3895 869 870 1302 1304 7188 7441 7235 6902 6807 6823 5957 5962 7535 4544 4616 4617 5105 4651 4652 4680 4732 5021 5022 5026 5310 5324 5594 5364 5501 4801 4827 4843 5612 5613 5640 6451 6463 4471 5743 5777 5826 5247 5248 5267 5275 6047 6048 6051 6058 5674 6008 6680 6427 6711 6724 7079 7094 7340 6639 6764 6780 7103 7139 6087 7050 7063 7068 6298 
26 132 8560.324588 405.231413
117_at 200664_s_at 200666_s_at 200799_at 200800_s_at 200880_at 200881_s_at 201491_at 201841_s_at 202581_at 202733_at 203741_s_at 203810_at 203811_s_at 204185_x_at 204186_s_at 205543_at 206976_s_at 207714_s_at 208744_x_at 208810_at 208811_s_at 212944_at 213418_at 218566_s_at 219368_at 
2666 2673 2678 2679 521 1764 1773 611 2439 2448 4376 2685 2686 2688 2691 221 887 916 544 593 4430 4437 4442 4443 4449 4450 4452 953 972 986 1140 381 1206 1213 1218 1219 1225 1226 1228 1231 3310 1044 1051 1057 2927 1063 1064 1069 1631 1638 1643 1644 432 449 450 505 1651 1653 1656 1147 1154 3819 2757 1159 1160 1166 1167 1169 1172 489 493 2053 831 836 864 428 484 325 7492 5952 5953 5958 7545 6166 6172 6177 6178 6184 6185 6577 4554 6187 6190 5111 5566 5573 5578 5579 5585 5586 5588 5203 5210 5215 5216 5222 5223 5225 5914 5919 6966 6973 6978 6979 6985 6986 6429 6210 6926 6933 6937 6938 6943 6944 6946 6948 6711 7079 7094 7139 7063 7068 
19 146 4915.877577 303.967651
117_at 200664_s_at 200666_s_at 200799_at 200800_s_at 200880_at 202581_at 202733_at 203665_at 203810_at 203811_s_at 205543_at 206976_s_at 207528_s_at 207714_s_at 208744_x_at 209921_at 213418_at 217678_at 
1764 1773 1486 2439 2448 2823 4376 4385 2685 2686 2691 2885 2896 4325 961 887 916 941 3458 4296 4439 4448 4449 4450 4454 4455 2717 947 953 972 986 993 998 999 1005 1006 1140 2210 2215 1814 1215 1224 1225 1231 1232 3279 3310 1010 1011 1044 1051 1057 2927 1063 1066 1069 1631 1643 1644 1651 1656 1657 3807 3819 2757 1172 2053 3895 831 836 844 864 3902 4085 7492 6883 6807 6823 5947 5952 5953 7537 7545 6160 6594 6599 4563 4544 4547 4554 4617 6187 5105 4652 4662 4663 5070 5573 5579 5585 5588 5591 5203 5210 5613 6451 4471 4506 5222 5223 5225 5227 5228 5724 5726 5729 5778 5248 5914 6058 6966 6978 6979 6986 6990 6427 6429 6210 6926 6933 6937 6938 6943 6944 6948 6711 7079 7094 7303 6639 7139 7045 7050 7063 7068 6396 
34 79 7104.373495 278.798669
201349_at 201531_at 201939_at 202284_s_at 202668_at 202669_s_at 203108_at 203304_at 203980_at 203999_at 204595_s_at 204669_s_at 204805_s_at 204897_at 205443_at 205807_s_at 206170_at 206765_at 208156_x_at 209286_at 209357_at 209457_at 210827_s_at 212099_at 212444_at 212445_s_at 212614_at 213497_at 215206_at 218631_at 219250_s_at 221541_at 221563_at 39248_at 
1891 4184 1770 2038 2042 4217 4237 4243 4327 4328 4344 4444 4458 1373 1402 3993 1712 1749 1793 1951 1546 1605 1212 1220 1234 3688 2105 3746 3770 3771 1416 3787 3791 2084 4072 6874 6886 6893 6896 6340 7387 5940 5950 5981 7503 7535 7555 4565 5086 4541 4632 4641 4651 4662 4665 5065 4680 4483 5745 5822 5826 5882 5908 5802 6680 6439 7285 6709 6724 6736 6546 7084 6609 6764 7105 7047 7073 7074 6316 
38 65 7892.519301 305.991487
201061_s_at 201349_at 201700_at 201939_at 202668_at 203108_at 203304_at 203817_at 203980_at 203998_s_at 203999_at 204337_at 204475_at 204595_s_at 204597_x_at 204669_s_at 204805_s_at 204897_at 206170_at 207012_at 208398_s_at 209218_at 209286_at 209457_at 209656_s_at 210706_s_at 212099_at 212444_at 212445_s_at 212448_at 212830_at 213496_at 214023_x_at 218631_at 218976_at 220761_s_at 36553_at 39248_at 
1891 4184 2042 4237 4344 4302 4436 4444 4448 4454 4458 3993 1793 1951 1212 1220 1234 3688 2105 3746 3787 3791 2084 4072 6874 6886 6896 6919 6340 7387 5940 5950 5981 7555 4565 5086 4632 4637 4665 5065 5074 4483 5745 5822 5882 5908 5802 6671 6692 6439 7285 6709 6736 6546 7077 7084 6609 6764 7105 7136 7245 7047 7073 7074 6316 
19 100 4556.780906 316.576775
201041_s_at 201700_at 201925_s_at 203108_at 203304_at 203980_at 203999_at 204595_s_at 204597_x_at 204669_s_at 204805_s_at 206085_s_at 206924_at 209286_at 210706_s_at 212444_at 217127_at 218631_at 39248_at 
4099 1891 4184 4205 4209 4237 4248 4344 4302 4436 4444 4454 4458 3993 1791 1793 1951 1212 1220 1234 3677 3688 2105 3746 3768 3787 3791 3808 2084 4072 4085 7494 6874 6886 6896 6919 6331 6340 7368 7376 7387 5940 5950 5981 7503 7526 7546 7555 6555 6562 6571 6586 4565 4590 5086 4619 4632 4665 4671 5065 4483 4495 5854 5733 5745 5764 5812 5822 5882 5908 5802 6663 6671 6677 6427 6439 7285 6709 6710 6734 6736 6737 6760 6546 6547 7077 7084 6609 6764 7104 7105 7136 7245 7047 7059 7073 7074 6286 6308 6316 
11 159 4633.749527 513.092143
204326_x_at 204745_x_at 206461_x_at 208581_x_at 210524_x_at 211456_x_at 212185_x_at 212907_at 213629_x_at 216336_x_at 217165_x_at 
2680 2025 4181 1786 612 1486 1520 1525 2624 2651 2658 2456 4388 2686 2801 2886 3395 3428 904 906 909 575 438 2835 3462 3464 3480 3071 3084 3513 3943 2723 3091 3102 3556 3579 1364 1365 1369 956 1000 3979 1737 1743 1746 1550 1141 2210 2211 2212 2215 2227 3190 3243 1236 2410 3008 3281 3317 3318 2330 2508 2952 1014 1058 2189 2928 1345 1068 1637 1645 1321 2576 1161 1167 1176 486 500 2048 3868 873 1985 2079 1297 7178 7179 7188 7207 7407 7441 7236 6901 6916 7397 7454 6807 6820 6823 7550 6133 6177 6579 6187 6193 5441 5444 4721 5017 5018 5021 5023 5308 4954 4768 4792 5403 5417 5420 5572 5580 5594 5364 5489 5501 5209 4827 5612 5613 5623 5625 6451 6461 4471 5217 5231 5724 5729 5247 5248 5258 6045 5693 6980 6993 6064 6675 6438 6205 6210 6220 6247 6728 6551 7324 6764 7100 6070 7043 7053 
10 150 3200.611284 370.426657
202842_s_at 202843_at 202887_s_at 209383_at 209921_at 217168_s_at 217678_at 218145_at 219270_at 37028_at 
1905 1916 4196 4207 261 1764 1520 2619 2651 2823 1540 4385 2691 2885 2886 2896 338 4325 4411 882 887 906 941 582 4271 4439 4448 4454 947 949 979 1141 2210 2211 2212 2215 2227 3178 3190 1807 1819 1822 1823 1215 1223 1230 1231 1233 3267 3281 3310 3318 1069 344 3768 3819 2757 1171 1477 2048 2049 2053 3895 831 864 871 4015 4017 4018 4083 4085 7188 7427 7441 7492 6807 6823 5962 7535 7545 6574 4563 4586 4542 4613 4617 5105 5116 4637 4640 4641 4652 4657 4672 5070 5072 5074 5291 4682 4989 5008 5018 5021 5022 5310 5420 5489 5501 5530 5212 5613 6451 6463 4471 4487 5227 5724 5726 5729 5733 5756 5777 5248 5880 5698 5702 6675 6692 6693 6427 6429 6438 6205 6210 6943 6944 6946 7079 7094 6639 6780 7100 7103 7139 7050 7053 7068 6298 6319 6401 
17 82 3856.457543 310.441798
201464_x_at 201466_s_at 201502_s_at 202023_at 202081_at 202393_s_at 202708_s_at 208180_s_at 209398_at 214290_s_at 214469_at 214472_at 214522_x_at 215779_s_at 218280_x_at 218371_s_at 37028_at 
258 2429 1486 1520 4217 4243 2651 2656 2658 3240 4365 4380 2691 2696 2801 2886 3397 4327 4328 906 941 3464 3945 3963 4404 2723 2145 965 1141 2210 2211 2212 2227 3178 3190 3275 3283 3290 1010 1016 2195 1065 1068 1074 3770 3771 3808 3823 1177 486 3851 3852 848 1304 7550 7555 6195 6198 4651 4680 5026 5324 5364 5501 4801 4827 5612 5640 6463 5743 5826 5247 5275 6047 6051 6680 6220 6724 7340 6764 7103 6087 
11 114 3032.774617 338.297261
201041_s_at 201473_at 201531_at 203725_at 204472_at 207574_s_at 209304_x_at 209305_s_at 220987_s_at 221563_at 37028_at 
1998 2429 1937 1520 4217 4243 4263 2651 2439 3240 2684 2690 2801 2885 2886 4327 4328 906 941 3464 4444 4454 4458 2723 2145 1373 1402 965 3637 1712 1791 1605 1141 2210 2211 2227 3178 3190 1234 3275 3283 3290 2321 2193 2927 3688 3746 3770 3771 3808 486 1475 1477 3887 3895 869 7188 6886 6807 6823 5950 5981 7535 7555 4541 4544 5439 5105 4632 4640 4641 4651 4652 4662 4665 5070 4680 5023 5310 5364 4827 5612 5640 6463 4471 5724 5743 5745 5779 5826 5247 5275 5882 5906 5908 5802 5702 6677 6680 6439 6220 6711 6724 6546 7077 7079 6609 6764 7103 7105 7139 7145 7068 7073 
13 90 2873.672773 272.706762
202672_s_at 202887_s_at 203725_at 204285_s_at 209383_at 209921_at 210512_s_at 210587_at 212171_x_at 217678_at 218145_at 219270_at 221577_x_at 
4128 4136 4155 1498 1520 2621 2624 2629 2651 2823 1537 3240 4376 2886 2896 4405 922 882 887 893 904 906 941 3446 4296 2850 2859 3518 3536 3348 1373 956 978 979 3637 2210 2211 2213 2227 2239 3178 3190 3310 3317 3318 1010 1011 344 1655 1656 2753 486 1475 1477 839 870 3902 7188 6385 6807 6823 5957 5962 7530 5439 4721 4989 5021 5023 5396 4762 5420 5489 5501 5613 6451 6463 5227 5248 5267 5906 5674 5702 6205 6207 6210 6780 7100 7053 7063 
11 89 2548.660757 290.562396
201041_s_at 201473_at 201531_at 202340_x_at 204472_at 207574_s_at 209189_at 209304_x_at 209305_s_at 214472_at 221563_at 
1998 2429 1486 1520 2651 2658 2690 2801 2886 3386 4327 4328 906 4444 3945 3963 4404 4454 4458 965 1791 2210 2211 2227 3178 3190 1234 3275 3290 3295 2193 2195 3688 1339 3746 3770 3771 2525 2540 3787 486 1477 3852 848 1304 4072 6886 6896 7387 6807 6823 5940 5950 5981 7503 7535 7555 5086 4632 4665 5065 4680 5026 5324 5364 4801 4827 5612 5640 6463 4483 5724 5826 5247 5275 5882 5908 5802 6047 6048 6680 6439 6711 6546 7077 7340 7105 7047 7073 
