# Supplementary material for: DeBi: Discovering Differentially Expressed Biclusters using a Frequent Itemset Approach
Source: Algorithms Mol Biol. 2011 Jun 23;6:18. doi: 10.1186/1748-7188-6-18 (PMC3152888; doi:10.1186/1748-7188-6-18)
Supplement: Additional file 5 — DeBi and QUBIC biclustering results and GO term and TFBS enrichment analysis of the biclusters on CMap data. [file 1748-7188-6-18-S5.ZIP › file5_cmap/debi/enrichment/debi.go.down.txt]

Set	Enriched Set	Enriched Value	Pvalue	Set Hits	Set Size	Set Hits (%)	Total Hits	Total Size	Total Hits (%)
1	N-acetyltransferase activity	1	1.65E-04	9	1213	0.75	71	43170	0.17
1	N-acyltransferase activity	1	1.67E-04	10	1213	0.83	87	43170	0.21
1	RNA processing	1	7.85E-11	57	1213	4.70	779	43170	1.81
1	response to endogenous stimulus	1	1.08E-06	40	1213	3.30	615	43170	1.43
1	induction of apoptosis	1	2.98E-07	34	1213	2.81	454	43170	1.06
1	DNA repair	1	4.33E-05	28	1213	2.31	431	43170	1
1	cell cycle phase	1	1.92E-08	46	1213	3.80	656	43170	1.52
1	mitotic cell cycle	1	2.99E-08	43	1213	3.55	600	43170	1.39
1	nucleoplasm	1	3.70E-14	69	1213	5.69	884	43170	2.05
1	transcription factor complex	1	2.21E-11	37	1213	3.06	364	43170	0.85
1	histone acetyltransferase complex	1	1.34E-05	6	1213	0.50	20	43170	0.05
1	DNA packaging	1	8.60E-07	38	1213	3.14	564	43170	1.31
1	chromosome organization and biogenesis	1	5.30E-08	48	1213	3.96	724	43170	1.68
1	chromatin modification	1	3.79E-07	31	1213	2.56	396	43170	0.92
1	chromatin remodeling	1	4.89E-05	12	1213	0.99	107	43170	0.25
1	transcriptional activator activity	1	3.29E-13	61	1213	5.03	759	43170	1.76
1	transcription cofactor activity	1	2.89E-15	64	1213	5.28	740	43170	1.72
1	transcription factor binding	1	5.59E-15	74	1213	6.11	953	43170	2.21
1	transcription coactivator activity	1	2.16E-12	43	1213	3.55	441	43170	1.03
1	ligand-dependent nuclear receptor transcription coactivator activity	1	4.16E-04	7	1213	0.58	49	43170	0.12
1	positive regulation of transcription	1	1.06E-06	45	1213	3.71	731	43170	1.70
1	positive regulation of metabolic process	1	1.33E-05	51	1213	4.21	959	43170	2.23
1	negative regulation of apoptosis	1	2.23E-09	40	1213	3.30	488	43170	1.14
1	double-stranded RNA binding	1	2.79E-07	12	1213	0.99	66	43170	0.16
1	induction of apoptosis by extracellular signals	1	3.76E-06	13	1213	1.08	98	43170	0.23
1	protein kinase cascade	1	3.67E-05	46	1213	3.80	867	43170	2.01
1	nucleolus	1	1.85E-11	29	1213	2.40	230	43170	0.54
1	nuclear envelope	1	3.32E-05	23	1213	1.90	314	43170	0.73
1	negative regulation of metabolic process	1	1.39E-06	55	1213	4.54	983	43170	2.28
1	positive regulation of transcription, DNA-dependent	1	6.19E-06	37	1213	3.06	590	43170	1.37
1	positive regulation of signal transduction	1	1.23E-06	24	1213	1.98	276	43170	0.64
1	cellular protein complex assembly	1	8.66E-05	13	1213	1.08	131	43170	0.31
1	endothelial cell development	1	4.15E-04	3	1213	0.25	6	43170	0.02
1	RNA polymerase II transcription factor activity	1	1.42E-13	54	1213	4.46	607	43170	1.41
1	transcriptional repressor activity	1	1.03E-07	40	1213	3.30	561	43170	1.30
1	negative regulation of transcription, DNA-dependent	1	2.71E-06	36	1213	2.97	546	43170	1.27
1	negative regulation of transcription	1	2.09E-07	47	1213	3.88	735	43170	1.71
1	specific RNA polymerase II transcription factor activity	1	1.42E-07	14	1213	1.16	87	43170	0.21
1	ligand-regulated transcription factor activity	1	3.25E-05	6	1213	0.50	23	43170	0.06
1	regulation of translation	1	3.20E-04	20	1213	1.65	297	43170	0.69
1	anti-apoptosis	1	3.93E-10	36	1213	2.97	384	43170	0.89
1	protein import into nucleus, translocation	1	2.66E-04	8	1213	0.66	60	43170	0.14
1	regulation of S phase of mitotic cell cycle	1	3.62E-04	4	1213	0.33	13	43170	0.04
1	transcription corepressor activity	1	3.40E-04	19	1213	1.57	276	43170	0.64
1	I-kappaB kinase/NF-kappaB cascade	1	2.30E-06	24	1213	1.98	286	43170	0.67
1	regulation of I-kappaB kinase/NF-kappaB cascade	1	1.55E-07	22	1213	1.82	211	43170	0.49
1	chromosome	1	7.40E-07	39	1213	3.22	583	43170	1.36
1	M phase	1	1.67E-07	36	1213	2.97	485	43170	1.13
1	mitosis	1	2.63E-06	28	1213	2.31	370	43170	0.86
1	chromosome, pericentric region	1	3.44E-04	10	1213	0.83	95	43170	0.23
1	cell cycle checkpoint	1	1.37E-04	13	1213	1.08	137	43170	0.32
1	cytoplasmic microtubule	1	3.07E-04	5	1213	0.42	22	43170	0.06
1	steroid hormone receptor signaling pathway	1	4.99E-08	19	1213	1.57	150	43170	0.35
1	androgen receptor signaling pathway	1	4.71E-08	16	1213	1.32	106	43170	0.25
1	mitotic checkpoint	1	4.16E-04	7	1213	0.58	49	43170	0.12
1	regulation of gene expression, epigenetic	1	9.05E-06	13	1213	1.08	106	43170	0.25
1	negative regulation of transcription from RNA polymerase II promoter	1	5.59E-06	28	1213	2.31	385	43170	0.90
1	cysteine-type peptidase activity	1	2.25E-04	20	1213	1.65	289	43170	0.67
1	protein amino acid acetylation	1	3.20E-04	7	1213	0.58	47	43170	0.11
1	histone acetylation	1	3.06E-05	7	1213	0.58	33	43170	0.08
1	endoplasmic reticulum organization and biogenesis	1	4.15E-04	3	1213	0.25	6	43170	0.02
1	androgen receptor binding	1	9.77E-06	10	1213	0.83	63	43170	0.15
1	hormone receptor binding	1	5.98E-09	19	1213	1.57	132	43170	0.31
1	chromosome segregation	1	1.69E-04	11	1213	0.91	104	43170	0.25
1	histone acetyltransferase activity	1	2.29E-05	8	1213	0.66	43	43170	0.10
1	ribonucleoprotein complex biogenesis and assembly	1	7.80E-06	26	1213	2.15	349	43170	0.81
1	caspase activity	1	2.84E-05	9	1213	0.75	57	43170	0.14
1	serine family amino acid biosynthetic process	1	2.81E-04	6	1213	0.50	33	43170	0.08
1	female pronucleus	1	8.89E-06	4	1213	0.33	6	43170	0.02
1	transcription initiation	1	1.83E-04	13	1213	1.08	141	43170	0.33
1	chromatin assembly or disassembly	1	1.39E-05	19	1213	1.57	217	43170	0.51
1	nuclear pore	1	3.99E-05	14	1213	1.16	139	43170	0.33
1	nuclear membrane	1	1.85E-04	16	1213	1.32	200	43170	0.47
1	protein import into nucleus, docking	1	1.10E-04	8	1213	0.66	53	43170	0.13
1	L-serine biosynthetic process	1	3.25E-05	6	1213	0.50	23	43170	0.06
1	ribosome biogenesis and assembly	1	1.17E-04	12	1213	0.99	117	43170	0.28
1	rRNA processing	1	9.02E-05	11	1213	0.91	97	43170	0.23
1	bioactive lipid receptor activity	1	5.86E-05	5	1213	0.42	16	43170	0.04
1	estrogen receptor signaling pathway	1	3.33E-04	6	1213	0.50	34	43170	0.08
1	general RNA polymerase II transcription factor activity	1	4.07E-04	10	1213	0.83	97	43170	0.23
1	retinoid X receptor binding	1	2.56E-04	4	1213	0.33	12	43170	0.03
1	lipid phosphatase activity	1	3.93E-04	6	1213	0.50	35	43170	0.09
1	gene silencing	1	3.20E-04	7	1213	0.58	47	43170	0.11
1	nuclear localization sequence binding	1	1.13E-04	7	1213	0.58	40	43170	0.10
1	ribosomal protein import into nucleus	1	1.85E-05	5	1213	0.42	13	43170	0.04
1	RNA polymerase II transcription mediator activity	1	2.10E-04	7	1213	0.58	44	43170	0.11
1	thyroid hormone receptor binding	1	9.77E-06	10	1213	0.83	63	43170	0.15
1	glucocorticoid receptor signaling pathway	1	3.97E-05	4	1213	0.33	8	43170	0.02
1	estrogen receptor binding	1	6.98E-05	4	1213	0.33	9	43170	0.03
1	RNA-mediated gene silencing	1	6.75E-06	6	1213	0.50	18	43170	0.05
1	response to dsRNA	1	9.27E-08	6	1213	0.50	10	43170	0.03
2	N-acetyltransferase activity	1	1.65E-05	10	1136	0.89	71	43170	0.17
2	acetyltransferase activity	1	1.71E-04	10	1136	0.89	93	43170	0.22
2	N-acyltransferase activity	1	9.78E-05	10	1136	0.89	87	43170	0.21
2	RNA processing	1	1.21E-16	66	1136	5.81	779	43170	1.81
2	response to endogenous stimulus	1	3.39E-10	46	1136	4.05	615	43170	1.43
2	induction of apoptosis	1	3.46E-05	28	1136	2.47	454	43170	1.06
2	DNA repair	1	1.19E-10	38	1136	3.35	431	43170	1
2	cell cycle phase	1	6.46E-06	38	1136	3.35	656	43170	1.52
2	mitotic cell cycle	1	1.27E-05	35	1136	3.09	600	43170	1.39
2	DNA replication	1	3.88E-06	26	1136	2.29	358	43170	0.83
2	DNA-dependent DNA replication	1	3.66E-05	14	1136	1.24	147	43170	0.35
2	mismatch repair	1	2.34E-04	6	1136	0.53	34	43170	0.08
2	nucleoplasm	1	8.47E-08	52	1136	4.58	884	43170	2.05
2	transcription factor complex	1	5.39E-07	28	1136	2.47	364	43170	0.85
2	histone acetyltransferase complex	1	1.39E-04	5	1136	0.45	20	43170	0.05
2	chromosome organization and biogenesis	1	2.45E-04	36	1136	3.17	724	43170	1.68
2	chromatin modification	1	3.92E-04	23	1136	2.03	396	43170	0.92
2	transcriptional activator activity	1	1.21E-06	44	1136	3.88	759	43170	1.76
2	transcription cofactor activity	1	9.82E-08	46	1136	4.05	740	43170	1.72
2	transcription factor binding	1	2.80E-08	56	1136	4.93	953	43170	2.21
2	transcription coactivator activity	1	9.51E-07	31	1136	2.73	441	43170	1.03
2	positive regulation of transcription	1	3.12E-05	39	1136	3.44	731	43170	1.70
2	negative regulation of apoptosis	1	1.96E-05	30	1136	2.65	488	43170	1.14
2	mRNA processing	1	6.70E-06	32	1136	2.82	509	43170	1.18
2	double-stranded RNA binding	1	1.14E-06	11	1136	0.97	66	43170	0.16
2	nucleolus	1	1.11E-10	27	1136	2.38	230	43170	0.54
2	base-excision repair	1	2.26E-05	9	1136	0.80	59	43170	0.14
2	nuclear envelope	1	3.61E-05	22	1136	1.94	314	43170	0.73
2	positive regulation of transcription, DNA-dependent	1	2.53E-04	31	1136	2.73	590	43170	1.37
2	RNA polymerase II transcription factor activity	1	4.01E-07	39	1136	3.44	607	43170	1.41
2	negative regulation of transcription	1	3.24E-04	36	1136	3.17	735	43170	1.71
2	specific RNA polymerase II transcription factor activity	1	1.80E-05	11	1136	0.97	87	43170	0.21
2	ligand-regulated transcription factor activity	1	2.83E-04	5	1136	0.45	23	43170	0.06
2	regulation of translation	1	1.55E-05	22	1136	1.94	297	43170	0.69
2	anti-apoptosis	1	4.65E-06	27	1136	2.38	384	43170	0.89
2	protein import into nucleus, translocation	1	1.71E-04	8	1136	0.71	60	43170	0.14
2	endonuclease activity	1	3.47E-04	12	1136	1.06	140	43170	0.33
2	nuclease activity	1	3.68E-05	18	1136	1.59	227	43170	0.53
2	ribonuclease activity	1	8.01E-05	11	1136	0.97	102	43170	0.24
2	regulation of I-kappaB kinase/NF-kappaB cascade	1	1.64E-04	16	1136	1.41	211	43170	0.49
2	chromosome	1	6.92E-06	35	1136	3.09	583	43170	1.36
2	M phase	1	1.75E-05	30	1136	2.65	485	43170	1.13
2	mitosis	1	5.59E-05	24	1136	2.12	370	43170	0.86
2	steroid hormone receptor signaling pathway	1	4.58E-05	14	1136	1.24	150	43170	0.35
2	androgen receptor signaling pathway	1	1.14E-04	11	1136	0.97	106	43170	0.25
2	regulation of gene expression, epigenetic	1	4.49E-06	13	1136	1.15	106	43170	0.25
2	androgen receptor binding	1	3.87E-05	9	1136	0.80	63	43170	0.15
2	hormone receptor binding	1	4.85E-05	13	1136	1.15	132	43170	0.31
2	chromosome segregation	1	9.56E-05	11	1136	0.97	104	43170	0.25
2	histone acetyltransferase activity	1	1.21E-04	7	1136	0.62	43	43170	0.10
2	ribonucleoprotein complex biogenesis and assembly	1	7.98E-11	34	1136	3	349	43170	0.81
2	protein-RNA complex assembly	1	8.00E-05	18	1136	1.59	241	43170	0.56
2	female pronucleus	1	6.86E-06	4	1136	0.36	6	43170	0.02
2	chromatin assembly or disassembly	1	5.56E-06	19	1136	1.68	217	43170	0.51
2	satellite DNA binding	1	1.99E-04	4	1136	0.36	12	43170	0.03
2	nuclear pore	1	3.25E-04	12	1136	1.06	139	43170	0.33
2	RNA splicing	1	9.47E-06	29	1136	2.56	446	43170	1.04
2	ribosome biogenesis and assembly	1	7.96E-08	16	1136	1.41	117	43170	0.28
2	rRNA processing	1	3.79E-08	15	1136	1.33	97	43170	0.23
2	estrogen receptor signaling pathway	1	2.34E-04	6	1136	0.53	34	43170	0.08
2	retinoid X receptor binding	1	1.99E-04	4	1136	0.36	12	43170	0.03
2	ribosomal protein import into nucleus	1	1.35E-05	5	1136	0.45	13	43170	0.04
2	tRNA modification	1	3.42E-04	3	1136	0.27	6	43170	0.02
2	glucocorticoid receptor signaling pathway	1	3.07E-05	4	1136	0.36	8	43170	0.02
2	estrogen receptor binding	1	5.41E-05	4	1136	0.36	9	43170	0.03
2	tRNA-specific ribonuclease activity	1	3.87E-04	4	1136	0.36	14	43170	0.04
2	RNA-mediated gene silencing	1	8.05E-05	5	1136	0.45	18	43170	0.05
2	response to dsRNA	1	2.82E-06	5	1136	0.45	10	43170	0.03
3	N-acetyltransferase activity	1	1.76E-05	8	688	1.17	71	43170	0.17
3	acetyltransferase activity	1	1.24E-04	8	688	1.17	93	43170	0.22
3	N-acyltransferase activity	1	7.72E-05	8	688	1.17	87	43170	0.21
3	RNA processing	1	3.90E-11	41	688	5.96	779	43170	1.81
3	mitotic cell cycle	1	3.08E-04	22	688	3.20	600	43170	1.39
3	nucleoplasm	1	9.81E-13	47	688	6.84	884	43170	2.05
3	transcription factor complex	1	5.60E-11	27	688	3.93	364	43170	0.85
3	histone acetyltransferase complex	1	5.14E-07	6	688	0.88	20	43170	0.05
3	DNA packaging	1	1.80E-06	26	688	3.78	564	43170	1.31
3	chromosome organization and biogenesis	1	9.79E-08	33	688	4.80	724	43170	1.68
3	chromatin modification	1	7.75E-09	25	688	3.64	396	43170	0.92
3	chromatin remodeling	1	5.63E-05	9	688	1.31	107	43170	0.25
3	chromatin remodeling complex	1	2.72E-04	7	688	1.02	79	43170	0.19
3	transcriptional activator activity	1	2.83E-09	37	688	5.38	759	43170	1.76
3	transcription cofactor activity	1	3.06E-11	40	688	5.82	740	43170	1.72
3	transcription factor binding	1	7.98E-14	51	688	7.42	953	43170	2.21
3	transcription coactivator activity	1	6.36E-08	25	688	3.64	441	43170	1.03
3	positive regulation of transcription	1	1.22E-07	33	688	4.80	731	43170	1.70
3	positive regulation of metabolic process	1	2.58E-06	36	688	5.24	959	43170	2.23
3	negative regulation of apoptosis	1	3.13E-08	27	688	3.93	488	43170	1.14
3	anterior/posterior pattern formation	1	3.07E-04	10	688	1.46	163	43170	0.38
3	double-stranded RNA binding	1	9.36E-08	10	688	1.46	66	43170	0.16
3	nucleolus	1	2.12E-07	17	688	2.48	230	43170	0.54
3	nuclear envelope	1	3.73E-06	18	688	2.62	314	43170	0.73
3	NAD binding	1	4.70E-05	7	688	1.02	60	43170	0.14
3	negative regulation of metabolic process	1	1.76E-06	37	688	5.38	983	43170	2.28
3	positive regulation of transcription, DNA-dependent	1	4.10E-07	28	688	4.07	590	43170	1.37
3	RNA polymerase II transcription factor activity	1	2.23E-07	29	688	4.22	607	43170	1.41
3	transcriptional repressor activity	1	3.10E-09	31	688	4.51	561	43170	1.30
3	negative regulation of transcription, DNA-dependent	1	9.93E-07	26	688	3.78	546	43170	1.27
3	negative regulation of transcription	1	4.19E-07	32	688	4.66	735	43170	1.71
3	ligand-regulated transcription factor activity	1	2.69E-05	5	688	0.73	23	43170	0.06
3	anti-apoptosis	1	4.19E-09	25	688	3.64	384	43170	0.89
3	protein import into nucleus, translocation	1	4.70E-05	7	688	1.02	60	43170	0.14
3	serine family amino acid metabolic process	1	7.91E-05	7	688	1.02	65	43170	0.16
3	ribonuclease activity	1	2.35E-04	8	688	1.17	102	43170	0.24
3	transcription corepressor activity	1	1.60E-04	14	688	2.04	276	43170	0.64
3	chromosome	1	2.08E-04	22	688	3.20	583	43170	1.36
3	steroid hormone receptor signaling pathway	1	5.70E-06	12	688	1.75	150	43170	0.35
3	androgen receptor signaling pathway	1	5.23E-05	9	688	1.31	106	43170	0.25
3	amino acid biosynthetic process	1	3.17E-04	7	688	1.02	81	43170	0.19
3	regulation of gene expression, epigenetic	1	1.37E-07	12	688	1.75	106	43170	0.25
3	regulation of RNA metabolic process	1	1.39E-04	7	688	1.02	71	43170	0.17
3	negative regulation of transcription from RNA polymerase II promoter	1	4.86E-06	20	688	2.91	385	43170	0.90
3	protein amino acid acylation	1	1.42E-05	8	688	1.17	69	43170	0.16
3	protein amino acid acetylation	1	7.26E-07	8	688	1.17	47	43170	0.11
3	histone acetylation	1	7.55E-07	7	688	1.02	33	43170	0.08
3	histone modification	1	1.44E-04	8	688	1.17	95	43170	0.23
3	lung development	1	3.97E-04	7	688	1.02	84	43170	0.20
3	androgen receptor binding	1	6.46E-05	7	688	1.02	63	43170	0.15
3	hormone receptor binding	1	9.42E-06	11	688	1.60	132	43170	0.31
3	chromosome segregation	1	4.50E-05	9	688	1.31	104	43170	0.25
3	histone acetyltransferase activity	1	4.96E-06	7	688	1.02	43	43170	0.10
3	regulation of RNA stability	1	1.57E-04	6	688	0.88	51	43170	0.12
3	ribonucleoprotein complex biogenesis and assembly	1	1.10E-06	20	688	2.91	349	43170	0.81
3	NLS-bearing substrate import into nucleus	1	1.75E-04	6	688	0.88	52	43170	0.13
3	serine family amino acid biosynthetic process	1	7.55E-07	7	688	1.02	33	43170	0.08
3	L-serine metabolic process	1	2.50E-06	7	688	1.02	39	43170	0.10
3	female pronucleus	1	7.78E-05	3	688	0.44	6	43170	0.02
3	chromatin assembly or disassembly	1	4.96E-07	16	688	2.33	217	43170	0.51
3	nuclear pore	1	1.54E-05	11	688	1.60	139	43170	0.33
3	nuclear membrane	1	2.22E-05	13	688	1.89	200	43170	0.47
3	protein import into nucleus, docking	1	2.07E-05	7	688	1.02	53	43170	0.13
3	L-serine biosynthetic process	1	4.97E-08	7	688	1.02	23	43170	0.06
3	RNA-directed DNA polymerase activity	1	3.15E-04	3	688	0.44	9	43170	0.03
3	ribosome biogenesis and assembly	1	4.08E-07	12	688	1.75	117	43170	0.28
3	rRNA processing	1	4.48E-07	11	688	1.60	97	43170	0.23
3	pseudouridine synthase activity	1	1.04E-04	5	688	0.73	30	43170	0.07
3	telomerase activity	1	3.15E-04	3	688	0.44	9	43170	0.03
3	estrogen receptor signaling pathway	1	1.47E-05	6	688	0.88	34	43170	0.08
3	positive regulation of gene expression, epigenetic	1	3.15E-04	3	688	0.44	9	43170	0.03
3	retinoid X receptor binding	1	2.86E-05	4	688	0.59	12	43170	0.03
3	gene silencing	1	9.16E-06	7	688	1.02	47	43170	0.11
3	nuclear localization sequence binding	1	2.99E-06	7	688	1.02	40	43170	0.10
3	signal sequence binding	1	9.62E-05	7	688	1.02	67	43170	0.16
3	ribosomal protein import into nucleus	1	1.17E-06	5	688	0.73	13	43170	0.04
3	amino acid permease activity	1	3.08E-04	4	688	0.59	21	43170	0.05
3	SWI/SNF complex	1	3.08E-04	4	688	0.59	21	43170	0.05
3	glucocorticoid receptor signaling pathway	1	4.25E-06	4	688	0.59	8	43170	0.02
3	estrogen receptor binding	1	7.56E-06	4	688	0.59	9	43170	0.03
3	RNA-mediated gene silencing	1	2.53E-07	6	688	0.88	18	43170	0.05
3	response to dsRNA	1	3.19E-09	6	688	0.88	10	43170	0.03
4	N-acetyltransferase activity	1	3.09E-04	8	1041	0.77	71	43170	0.17
4	N-acyltransferase activity	1	2.54E-04	9	1041	0.87	87	43170	0.21
4	RNA processing	1	1.87E-05	39	1041	3.75	779	43170	1.81
4	response to endogenous stimulus	1	6.69E-11	45	1041	4.33	615	43170	1.43
4	microtubule cytoskeleton	1	1.36E-05	33	1041	3.18	602	43170	1.40
4	DNA repair	1	1.53E-10	36	1041	3.46	431	43170	1
4	cell cycle phase	1	7.29E-05	33	1041	3.18	656	43170	1.52
4	mitotic cell cycle	1	7.37E-05	31	1041	2.98	600	43170	1.39
4	DNA replication	1	8.16E-06	24	1041	2.31	358	43170	0.83
4	DNA-dependent DNA replication	1	1.10E-07	17	1041	1.64	147	43170	0.35
4	mismatch repair	1	1.46E-04	6	1041	0.58	34	43170	0.08
4	transcriptional activator activity	1	5.27E-05	37	1041	3.56	759	43170	1.76
4	transcription cofactor activity	1	3.11E-05	37	1041	3.56	740	43170	1.72
4	transcription factor binding	1	7.87E-07	49	1041	4.71	953	43170	2.21
4	transcription coactivator activity	1	1.43E-06	29	1041	2.79	441	43170	1.03
4	gametogenesis	1	1.29E-04	24	1041	2.31	426	43170	0.99
4	mRNA processing	1	3.23E-04	26	1041	2.50	509	43170	1.18
4	spermatogenesis	1	1.58E-04	19	1041	1.83	302	43170	0.70
4	ubiquitin cycle	1	4.35E-05	40	1041	3.85	839	43170	1.95
4	spindle	1	3.27E-06	15	1041	1.45	148	43170	0.35
4	organelle localization	1	3.28E-04	9	1041	0.87	90	43170	0.21
4	chromosome	1	1.02E-06	35	1041	3.37	583	43170	1.36
4	M phase	1	1.53E-04	26	1041	2.50	485	43170	1.13
4	mitosis	1	4.08E-05	23	1041	2.21	370	43170	0.86
4	spindle microtubule	1	3.20E-04	6	1041	0.58	39	43170	0.10
4	centrosome	1	7.65E-07	15	1041	1.45	132	43170	0.31
4	chromosome, pericentric region	1	3.16E-06	12	1041	1.16	95	43170	0.23
4	cell division	1	2.65E-06	27	1041	2.60	406	43170	0.95
4	cell cycle checkpoint	1	1.28E-04	12	1041	1.16	137	43170	0.32
4	establishment of organelle localization	1	4.64E-05	9	1041	0.87	70	43170	0.17
4	steroid hormone receptor signaling pathway	1	3.86E-06	15	1041	1.45	150	43170	0.35
4	androgen receptor signaling pathway	1	1.74E-06	13	1041	1.25	106	43170	0.25
4	mitotic checkpoint	1	1.65E-04	7	1041	0.68	49	43170	0.12
4	microtubule cytoskeleton organization and biogenesis	1	2.99E-04	12	1041	1.16	150	43170	0.35
4	DNA-directed RNA polymerase II, holoenzyme	1	1.79E-04	12	1041	1.16	142	43170	0.33
4	nucleotidyltransferase activity	1	4.53E-05	16	1041	1.54	206	43170	0.48
4	damaged DNA binding	1	9.90E-05	9	1041	0.87	77	43170	0.18
4	regulation of transcription from RNA polymerase III promoter	1	9.69E-05	4	1041	0.39	11	43170	0.03
4	androgen receptor binding	1	2.56E-06	10	1041	0.97	63	43170	0.15
4	hormone receptor binding	1	7.65E-07	15	1041	1.45	132	43170	0.31
4	spermatid development	1	8.84E-07	9	1041	0.87	44	43170	0.11
4	spindle pole	1	2.72E-04	7	1041	0.68	53	43170	0.13
4	kinetochore	1	6.65E-07	11	1041	1.06	68	43170	0.16
4	condensed chromosome kinetochore	1	4.75E-08	5	1041	0.49	6	43170	0.02
4	outer kinetochore of condensed chromosome	1	1.65E-06	4	1041	0.39	5	43170	0.02
4	ribonucleoprotein complex biogenesis and assembly	1	1.65E-06	25	1041	2.41	349	43170	0.81
4	transcription initiation	1	1.68E-04	12	1041	1.16	141	43170	0.33
4	metaphase plate congression	1	2.65E-04	3	1041	0.29	6	43170	0.02
4	dynein binding	1	6.17E-10	8	1041	0.77	15	43170	0.04
4	DNA-directed DNA polymerase activity	1	2.83E-05	8	1041	0.77	51	43170	0.12
4	fibroblast growth factor binding	1	3.85E-05	4	1041	0.39	9	43170	0.03
4	acrosome formation	1	9.69E-05	4	1041	0.39	11	43170	0.03
4	thyroid hormone receptor binding	1	1.33E-04	8	1041	0.77	63	43170	0.15
4	ligand-dependent nuclear receptor binding	1	1.35E-04	3	1041	0.29	5	43170	0.02
5	N-acetyltransferase activity	1	2.85E-04	7	774	0.91	71	43170	0.17
5	RNA processing	1	1.29E-08	39	774	5.04	779	43170	1.81
5	translation	1	1.57E-04	30	774	3.88	803	43170	1.87
5	response to endogenous stimulus	1	2.95E-09	35	774	4.53	615	43170	1.43
5	DNA repair	1	3.73E-07	25	774	3.23	431	43170	1
5	cell cycle phase	1	1.33E-09	37	774	4.79	656	43170	1.52
5	mitotic cell cycle	1	1.14E-10	37	774	4.79	600	43170	1.39
5	nucleoplasm	1	1.71E-11	48	774	6.21	884	43170	2.05
5	transcription factor complex	1	9.37E-07	22	774	2.85	364	43170	0.85
5	histone acetyltransferase complex	1	2.27E-05	5	774	0.65	20	43170	0.05
5	chromosome organization and biogenesis	1	9.74E-06	31	774	4.01	724	43170	1.68
5	chromatin modification	1	3.40E-04	18	774	2.33	396	43170	0.92
5	transcriptional activator activity	1	1.82E-10	42	774	5.43	759	43170	1.76
5	transcription cofactor activity	1	1.74E-12	45	774	5.82	740	43170	1.72
5	transcription factor binding	1	6.66E-12	51	774	6.59	953	43170	2.21
5	transcription coactivator activity	1	1.57E-10	31	774	4.01	441	43170	1.03
5	positive regulation of transcription	1	7.00E-08	36	774	4.66	731	43170	1.70
5	positive regulation of metabolic process	1	9.92E-07	40	774	5.17	959	43170	2.23
5	gametogenesis	1	1.17E-05	22	774	2.85	426	43170	0.99
5	vasculature development	1	1.54E-05	21	774	2.72	402	43170	0.94
5	mRNA processing	1	7.20E-06	25	774	3.23	509	43170	1.18
5	single-stranded RNA binding	1	4.93E-05	7	774	0.91	54	43170	0.13
5	nucleolus	1	2.03E-05	15	774	1.94	230	43170	0.54
5	positive regulation of transcription, DNA-dependent	1	1.35E-06	29	774	3.75	590	43170	1.37
5	endothelial cell development	1	1.10E-04	3	774	0.39	6	43170	0.02
5	RNA polymerase II transcription factor activity	1	1.58E-10	37	774	4.79	607	43170	1.41
5	specific RNA polymerase II transcription factor activity	1	5.26E-08	12	774	1.56	87	43170	0.21
5	ligand-regulated transcription factor activity	1	4.71E-05	5	774	0.65	23	43170	0.06
5	ubiquitin cycle	1	6.58E-05	32	774	4.14	839	43170	1.95
5	regulation of translation	1	1.27E-07	21	774	2.72	297	43170	0.69
5	negative regulation of protein biosynthetic process	1	2.96E-05	7	774	0.91	50	43170	0.12
5	negative regulation of biosynthetic process	1	2.64E-05	8	774	1.04	67	43170	0.16
5	chromosome	1	3.44E-07	30	774	3.88	583	43170	1.36
5	M phase	1	1.58E-09	31	774	4.01	485	43170	1.13
5	mitosis	1	1.06E-09	27	774	3.49	370	43170	0.86
5	chromosome, pericentric region	1	8.31E-06	10	774	1.30	95	43170	0.23
5	cytokine production	1	1.80E-04	12	774	1.56	190	43170	0.45
5	cytokine metabolic process	1	1.71E-04	10	774	1.30	135	43170	0.32
5	steroid hormone receptor signaling pathway	1	2.02E-09	17	774	2.20	150	43170	0.35
5	androgen receptor signaling pathway	1	7.96E-10	15	774	1.94	106	43170	0.25
5	mitotic checkpoint	1	2.36E-04	6	774	0.78	49	43170	0.12
5	microtubule cytoskeleton organization and biogenesis	1	3.99E-04	10	774	1.30	150	43170	0.35
5	DNA-directed RNA polymerase II, holoenzyme	1	1.05E-05	12	774	1.56	142	43170	0.33
5	androgen receptor binding	1	1.67E-05	8	774	1.04	63	43170	0.15
5	hormone receptor binding	1	2.24E-09	16	774	2.07	132	43170	0.31
5	chromosome segregation	1	3.89E-07	12	774	1.56	104	43170	0.25
5	histone acetyltransferase activity	1	1.13E-04	6	774	0.78	43	43170	0.10
5	kinetochore	1	2.95E-05	8	774	1.04	68	43170	0.16
5	spindle organization and biogenesis	1	2.59E-05	7	774	0.91	49	43170	0.12
5	pronucleus	1	1.20E-04	4	774	0.52	15	43170	0.04
5	female pronucleus	1	1.49E-06	4	774	0.52	6	43170	0.02
5	transcription initiation	1	2.43E-04	10	774	1.30	141	43170	0.33
5	chromatin assembly or disassembly	1	4.27E-05	14	774	1.81	217	43170	0.51
5	sister chromatid segregation	1	1.47E-06	8	774	1.04	46	43170	0.11
5	RNA splicing	1	2.35E-06	24	774	3.11	446	43170	1.04
5	chromosome condensation	1	5.86E-05	5	774	0.65	24	43170	0.06
5	bioactive lipid receptor activity	1	1.57E-04	4	774	0.52	16	43170	0.04
5	negative regulation of cytokine biosynthetic process	1	4.94E-07	7	774	0.91	28	43170	0.07
5	general RNA polymerase II transcription factor activity	1	1.00E-05	10	774	1.30	97	43170	0.23
5	gonadotropin secretion	1	1.20E-04	4	774	0.52	15	43170	0.04
5	regulation of gonadotropin secretion	1	3.01E-04	3	774	0.39	8	43170	0.02
5	lipid phosphatase activity	1	3.80E-04	5	774	0.65	35	43170	0.09
5	RNA polymerase II transcription mediator activity	1	1.25E-05	7	774	0.91	44	43170	0.11
5	poly(A) binding	1	7.82E-08	7	774	0.91	22	43170	0.06
5	alveolus development	1	3.01E-04	3	774	0.39	8	43170	0.02
5	thyroid hormone receptor binding	1	1.67E-05	8	774	1.04	63	43170	0.15
5	mitotic chromosome condensation	1	9.46E-06	5	774	0.65	17	43170	0.04
5	glucocorticoid receptor signaling pathway	1	6.78E-06	4	774	0.52	8	43170	0.02
6	RNA processing	1	3.14E-07	38	841	4.52	779	43170	1.81
6	response to endogenous stimulus	1	1.29E-11	41	841	4.88	615	43170	1.43
6	microtubule cytoskeleton	1	1.41E-07	33	841	3.93	602	43170	1.40
6	DNA repair	1	8.21E-12	34	841	4.05	431	43170	1
6	cell cycle phase	1	1.13E-07	35	841	4.17	656	43170	1.52
6	mitotic cell cycle	1	1.30E-07	33	841	3.93	600	43170	1.39
6	DNA replication	1	6.89E-10	28	841	3.33	358	43170	0.83
6	DNA-dependent DNA replication	1	9.29E-11	19	841	2.26	147	43170	0.35
6	mismatch repair	1	4.53E-05	6	841	0.72	34	43170	0.08
6	nucleolus	1	5.22E-05	15	841	1.79	230	43170	0.54
6	base-excision repair	1	1.47E-04	7	841	0.84	59	43170	0.14
6	ubiquitin cycle	1	1.13E-05	36	841	4.29	839	43170	1.95
6	spindle	1	1.05E-10	19	841	2.26	148	43170	0.35
6	chromosome	1	6.40E-07	31	841	3.69	583	43170	1.36
6	M phase	1	3.88E-08	30	841	3.57	485	43170	1.13
6	mitosis	1	6.14E-09	27	841	3.22	370	43170	0.86
6	regulation of mitosis	1	7.54E-07	13	841	1.55	121	43170	0.29
6	spindle microtubule	1	1.01E-04	6	841	0.72	39	43170	0.10
6	centrosome	1	3.34E-07	14	841	1.67	132	43170	0.31
6	cell division	1	3.45E-11	32	841	3.81	406	43170	0.95
6	cell cycle checkpoint	1	8.39E-08	15	841	1.79	137	43170	0.32
6	mitotic checkpoint	1	4.46E-06	8	841	0.96	49	43170	0.12
6	microtubule cytoskeleton organization and biogenesis	1	8.39E-06	13	841	1.55	150	43170	0.35
6	nucleotidyltransferase activity	1	2.77E-08	19	841	2.26	206	43170	0.48
6	DNA-directed RNA polymerase activity	1	3.59E-04	7	841	0.84	68	43170	0.16
6	damaged DNA binding	1	1.91E-05	9	841	1.08	77	43170	0.18
6	condensed chromosome	1	1.76E-04	9	841	1.08	102	43170	0.24
6	regulation of transcription from RNA polymerase III promoter	1	4.23E-05	4	841	0.48	11	43170	0.03
6	chromosome segregation	1	3.75E-05	10	841	1.19	104	43170	0.25
6	spermatid development	1	2.02E-04	6	841	0.72	44	43170	0.11
6	spindle pole	1	6.83E-08	10	841	1.19	53	43170	0.13
6	condensed chromosome kinetochore	1	1.41E-04	3	841	0.36	6	43170	0.02
6	spindle organization and biogenesis	1	4.46E-06	8	841	0.96	49	43170	0.12
6	outer kinetochore of condensed chromosome	1	7.15E-05	3	841	0.36	5	43170	0.02
6	ribonucleoprotein complex biogenesis and assembly	1	4.93E-07	23	841	2.74	349	43170	0.81
6	regulation of cyclin-dependent protein kinase activity	1	2.79E-04	8	841	0.96	86	43170	0.20
6	nucleolar part	1	9.28E-06	7	841	0.84	39	43170	0.10
6	DNA replication initiation	1	1.55E-05	7	841	0.84	42	43170	0.10
6	dynein binding	1	5.83E-09	7	841	0.84	15	43170	0.04
6	RNA splicing	1	2.15E-04	21	841	2.50	446	43170	1.04
6	spliceosome assembly	1	1.69E-04	8	841	0.96	80	43170	0.19
6	ribosome biogenesis and assembly	1	3.27E-06	12	841	1.43	117	43170	0.28
6	rRNA processing	1	3.12E-06	11	841	1.31	97	43170	0.23
6	S-acyltransferase activity	1	3.83E-04	3	841	0.36	8	43170	0.02
6	DNA-directed DNA polymerase activity	1	6.09E-06	8	841	0.96	51	43170	0.12
6	RNA splicing factor activity, transesterification mechanism	1	7.74E-06	7	841	0.84	38	43170	0.09
6	sister chromatid cohesion	1	1.23E-04	4	841	0.48	14	43170	0.04
6	ligand-dependent nuclear receptor binding	1	7.15E-05	3	841	0.36	5	43170	0.02
7	RNA processing	1	2.13E-06	29	600	4.84	779	43170	1.81
7	response to endogenous stimulus	1	5.94E-08	28	600	4.67	615	43170	1.43
7	DNA repair	1	2.29E-07	22	600	3.67	431	43170	1
7	cell cycle phase	1	2.34E-06	26	600	4.34	656	43170	1.52
7	mitotic cell cycle	1	4.87E-06	24	600	4	600	43170	1.39
7	DNA replication	1	1.37E-05	17	600	2.84	358	43170	0.83
7	DNA-dependent DNA replication	1	7.35E-06	11	600	1.84	147	43170	0.35
7	gametogenesis	1	1.18E-04	17	600	2.84	426	43170	0.99
7	mRNA processing	1	3.29E-04	18	600	3	509	43170	1.18
7	single-stranded RNA binding	1	1.03E-04	6	600	1	54	43170	0.13
7	spermatogenesis	1	3.56E-04	13	600	2.17	302	43170	0.70
7	ubiquitin cycle	1	2.34E-05	28	600	4.67	839	43170	1.95
7	spindle	1	7.84E-06	11	600	1.84	148	43170	0.35
7	negative regulation of biosynthetic process	1	3.42E-04	6	600	1	67	43170	0.16
7	chromosome	1	3.00E-06	24	600	4	583	43170	1.36
7	M phase	1	5.76E-06	21	600	3.50	485	43170	1.13
7	mitosis	1	5.53E-06	18	600	3	370	43170	0.86
7	regulation of mitosis	1	1.10E-06	11	600	1.84	121	43170	0.29
7	spindle microtubule	1	5.60E-08	8	600	1.34	39	43170	0.10
7	centrosome	1	3.58E-07	12	600	2	132	43170	0.31
7	cell division	1	1.40E-06	20	600	3.34	406	43170	0.95
7	cell cycle checkpoint	1	1.35E-04	9	600	1.50	137	43170	0.32
7	mitotic checkpoint	1	5.92E-05	6	600	1	49	43170	0.12
7	mRNA binding	1	1.44E-05	9	600	1.50	103	43170	0.24
7	nucleotidyltransferase activity	1	1.61E-04	11	600	1.84	206	43170	0.48
7	spermatid development	1	2.37E-06	7	600	1.17	44	43170	0.11
7	ribonucleoprotein complex biogenesis and assembly	1	5.57E-09	22	600	3.67	349	43170	0.81
7	protein-RNA complex assembly	1	1.73E-06	15	600	2.50	241	43170	0.56
7	dynein binding	1	4.46E-05	4	600	0.67	15	43170	0.04
7	spliceosome assembly	1	1.60E-05	8	600	1.34	80	43170	0.19
7	negative regulation of cytokine biosynthetic process	1	3.85E-05	5	600	0.84	28	43170	0.07
7	DNA replication origin binding	1	2.11E-04	3	600	0.50	9	43170	0.03
7	poly(A) binding	1	4.34E-07	6	600	1	22	43170	0.06
7	RNA splicing factor activity, transesterification mechanism	1	1.33E-05	6	600	1	38	43170	0.09
8	N-acetyltransferase activity	1	1.08E-04	6	456	1.32	71	43170	0.17
8	N-acyltransferase activity	1	3.95E-05	7	456	1.54	87	43170	0.21
8	response to endogenous stimulus	1	3.47E-04	17	456	3.73	615	43170	1.43
8	nucleoplasm	1	2.96E-08	30	456	6.58	884	43170	2.05
8	transcription factor complex	1	3.96E-05	14	456	3.08	364	43170	0.85
8	histone acetyltransferase complex	1	5.21E-05	4	456	0.88	20	43170	0.05
8	chromatin binding	1	7.28E-05	11	456	2.42	247	43170	0.58
8	DNA packaging	1	3.19E-06	20	456	4.39	564	43170	1.31
8	chromosome organization and biogenesis	1	1.10E-06	24	456	5.27	724	43170	1.68
8	chromatin modification	1	1.40E-06	17	456	3.73	396	43170	0.92
8	transcriptional activator activity	1	2.47E-06	24	456	5.27	759	43170	1.76
8	transcription cofactor activity	1	1.29E-07	26	456	5.71	740	43170	1.72
8	transcription factor binding	1	1.50E-07	30	456	6.58	953	43170	2.21
8	transcription coactivator activity	1	3.21E-07	19	456	4.17	441	43170	1.03
8	positive regulation of transcription	1	1.29E-06	24	456	5.27	731	43170	1.70
8	positive regulation of metabolic process	1	3.99E-05	25	456	5.49	959	43170	2.23
8	gametogenesis	1	1.52E-05	16	456	3.51	426	43170	0.99
8	negative regulation of apoptosis	1	7.65E-05	16	456	3.51	488	43170	1.14
8	transferase activity, transferring pentosyl groups	1	2.73E-04	6	456	1.32	84	43170	0.20
8	NAD+ ADP-ribosyltransferase activity	1	8.89E-05	5	456	1.10	43	43170	0.10
8	positive regulation of transcription, DNA-dependent	1	6.20E-06	20	456	4.39	590	43170	1.37
8	positive regulation of signal transduction	1	9.09E-06	13	456	2.86	276	43170	0.64
8	RNA polymerase II transcription factor activity	1	2.99E-04	17	456	3.73	607	43170	1.41
8	anti-apoptosis	1	2.60E-04	13	456	2.86	384	43170	0.89
8	epithelial cell differentiation	1	6.55E-05	6	456	1.32	65	43170	0.16
8	I-kappaB kinase/NF-kappaB cascade	1	2.61E-04	11	456	2.42	286	43170	0.67
8	regulation of I-kappaB kinase/NF-kappaB cascade	1	1.74E-05	11	456	2.42	211	43170	0.49
8	chromosome	1	5.20E-06	20	456	4.39	583	43170	1.36
8	steroid hormone receptor signaling pathway	1	4.92E-06	10	456	2.20	150	43170	0.35
8	androgen receptor signaling pathway	1	2.01E-06	9	456	1.98	106	43170	0.25
8	chromatin	1	2.46E-04	11	456	2.42	284	43170	0.66
8	histone acetylation	1	3.94E-04	4	456	0.88	33	43170	0.08
8	lung development	1	2.73E-04	6	456	1.32	84	43170	0.20
8	androgen receptor binding	1	5.49E-05	6	456	1.32	63	43170	0.15
8	hormone receptor binding	1	1.55E-06	10	456	2.20	132	43170	0.31
8	histone acetyltransferase activity	1	8.89E-05	5	456	1.10	43	43170	0.10
8	chromatin assembly or disassembly	1	6.45E-07	13	456	2.86	217	43170	0.51
8	gastrulation (sensu Mammalia)	1	1.78E-04	4	456	0.88	27	43170	0.07
8	positive regulation of gene expression, epigenetic	1	9.38E-05	3	456	0.66	9	43170	0.03
8	retinoid X receptor binding	1	5.69E-06	4	456	0.88	12	43170	0.03
8	negative regulation of hormone secretion	1	9.38E-05	3	456	0.66	9	43170	0.03
8	regulation of gonadotropin secretion	1	6.30E-05	3	456	0.66	8	43170	0.02
8	lipid phosphatase activity	1	3.22E-05	5	456	1.10	35	43170	0.09
8	glucocorticoid receptor signaling pathway	1	8.32E-07	4	456	0.88	8	43170	0.02
8	estrogen receptor binding	1	1.48E-06	4	456	0.88	9	43170	0.03
8	phosphatidate phosphatase activity	1	9.38E-05	3	456	0.66	9	43170	0.03
9	microtubule cytoskeleton	1	7.01E-05	22	617	3.57	602	43170	1.40
9	cell cycle phase	1	3.28E-05	24	617	3.89	656	43170	1.52
9	mitotic cell cycle	1	2.33E-05	23	617	3.73	600	43170	1.39
9	DNA replication	1	1.95E-05	17	617	2.76	358	43170	0.83
9	DNA-dependent DNA replication	1	1.52E-06	12	617	1.95	147	43170	0.35
9	nucleoplasm	1	1.49E-05	30	617	4.87	884	43170	2.05
9	transcriptional activator activity	1	2.96E-04	24	617	3.89	759	43170	1.76
9	transcription cofactor activity	1	1.40E-07	31	617	5.03	740	43170	1.72
9	transcription factor binding	1	5.00E-07	35	617	5.68	953	43170	2.21
9	transcription coactivator activity	1	7.30E-06	20	617	3.25	441	43170	1.03
9	ubiquitin cycle	1	1.48E-05	29	617	4.71	839	43170	1.95
9	spindle	1	3.26E-08	14	617	2.27	148	43170	0.35
9	acid-amino acid ligase activity	1	1.70E-04	16	617	2.60	387	43170	0.90
9	M phase	1	2.85E-05	20	617	3.25	485	43170	1.13
9	mitosis	1	8.08E-06	18	617	2.92	370	43170	0.86
9	regulation of mitosis	1	3.64E-04	8	617	1.30	121	43170	0.29
9	cell division	1	5.46E-07	21	617	3.41	406	43170	0.95
9	mediator complex	1	1.79E-04	6	617	0.98	58	43170	0.14
9	nucleotidyltransferase activity	1	4.66E-05	12	617	1.95	206	43170	0.48
9	spindle pole	1	8.37E-07	8	617	1.30	53	43170	0.13
9	DNA replication initiation	1	2.82E-05	6	617	0.98	42	43170	0.10
9	dynein binding	1	1.57E-06	5	617	0.82	15	43170	0.04
9	ligand-dependent nuclear receptor binding	1	2.84E-05	3	617	0.49	5	43170	0.02
10	RNA processing	1	1.03E-11	28	322	8.70	779	43170	1.81
10	response to endogenous stimulus	1	2.49E-04	14	322	4.35	615	43170	1.43
10	nucleoplasm	1	1.35E-05	20	322	6.22	884	43170	2.05
10	DNA packaging	1	1.02E-04	14	322	4.35	564	43170	1.31
10	chromosome organization and biogenesis	1	2.77E-06	19	322	5.91	724	43170	1.68
10	chromatin modification	1	2.06E-06	14	322	4.35	396	43170	0.92
10	chromatin remodeling	1	1.66E-05	7	322	2.18	107	43170	0.25
10	transcriptional activator activity	1	5.44E-06	19	322	5.91	759	43170	1.76
10	transcription cofactor activity	1	4.95E-05	17	322	5.28	740	43170	1.72
10	transcription factor binding	1	2.80E-07	24	322	7.46	953	43170	2.21
10	positive regulation of transcription	1	1.91E-07	21	322	6.53	731	43170	1.70
10	positive regulation of metabolic process	1	1.15E-06	23	322	7.15	959	43170	2.23
10	nucleolus	1	2.32E-12	17	322	5.28	230	43170	0.54
10	ribonucleoprotein complex	1	8.12E-06	19	322	5.91	781	43170	1.81
10	positive regulation of transcription, DNA-dependent	1	2.73E-06	17	322	5.28	590	43170	1.37
10	RNA polymerase II transcription factor activity	1	1.61E-05	16	322	4.97	607	43170	1.41
10	ligand-regulated transcription factor activity	1	2.41E-05	4	322	1.25	23	43170	0.06
10	steroid hormone receptor signaling pathway	1	1.85E-05	8	322	2.49	150	43170	0.35
10	androgen receptor signaling pathway	1	1.50E-04	6	322	1.87	106	43170	0.25
10	nucleotidyltransferase activity	1	1.72E-04	8	322	2.49	206	43170	0.48
10	intramolecular transferase activity	1	2.66E-05	5	322	1.56	47	43170	0.11
10	hormone receptor binding	1	6.39E-05	7	322	2.18	132	43170	0.31
10	ribonucleoprotein complex biogenesis and assembly	1	2.03E-10	18	322	5.60	349	43170	0.81
10	nucleolar part	1	4.36E-07	6	322	1.87	39	43170	0.10
10	pronucleus	1	1.75E-04	3	322	0.94	15	43170	0.04
10	female pronucleus	1	8.09E-06	3	322	0.94	6	43170	0.02
10	chromatin assembly or disassembly	1	4.10E-05	9	322	2.80	217	43170	0.51
10	RNA splicing	1	1.52E-04	12	322	3.73	446	43170	1.04
10	RNA-directed DNA polymerase activity	1	3.34E-05	3	322	0.94	9	43170	0.03
10	ribosome biogenesis and assembly	1	5.36E-12	13	322	4.04	117	43170	0.28
10	rRNA processing	1	1.89E-10	11	322	3.42	97	43170	0.23
10	pseudouridine synthase activity	1	2.74E-06	5	322	1.56	30	43170	0.07
10	telomerase activity	1	3.34E-05	3	322	0.94	9	43170	0.03
10	telomerase holoenzyme complex	1	6.49E-05	3	322	0.94	11	43170	0.03
10	estrogen receptor signaling pathway	1	5.21E-06	5	322	1.56	34	43170	0.08
10	positive regulation of gene expression, epigenetic	1	3.34E-05	3	322	0.94	9	43170	0.03
10	retinoid X receptor binding	1	8.60E-05	3	322	0.94	12	43170	0.03
10	glucocorticoid receptor signaling pathway	1	2.08E-07	4	322	1.25	8	43170	0.02
10	estrogen receptor binding	1	3.34E-05	3	322	0.94	9	43170	0.03
10	small nucleolar ribonucleoprotein complex	1	1.41E-04	3	322	0.94	14	43170	0.04
11	RNA processing	1	1.29E-06	21	340	6.18	779	43170	1.81
11	cell cycle phase	1	2.19E-05	17	340	5	656	43170	1.52
11	mitotic cell cycle	1	6.99E-06	17	340	5	600	43170	1.39
11	brain development	1	1.77E-04	10	340	2.95	306	43170	0.71
11	nucleoplasm	1	1.96E-07	24	340	7.06	884	43170	2.05
11	DNA packaging	1	1.80E-04	14	340	4.12	564	43170	1.31
11	chromosome organization and biogenesis	1	6.07E-06	19	340	5.59	724	43170	1.68
11	chromatin modification	1	3.86E-06	14	340	4.12	396	43170	0.92
11	transcriptional activator activity	1	8.55E-07	21	340	6.18	759	43170	1.76
11	transcription cofactor activity	1	1.39E-07	22	340	6.48	740	43170	1.72
11	transcription factor binding	1	2.06E-07	25	340	7.36	953	43170	2.21
11	transcription coactivator activity	1	5.62E-05	13	340	3.83	441	43170	1.03
11	positive regulation of transcription	1	4.68E-07	21	340	6.18	731	43170	1.70
11	positive regulation of metabolic process	1	9.46E-06	22	340	6.48	959	43170	2.23
11	nuclear envelope	1	2.17E-04	10	340	2.95	314	43170	0.73
11	negative regulation of metabolic process	1	9.97E-08	26	340	7.65	983	43170	2.28
11	positive regulation of transcription, DNA-dependent	1	1.34E-06	18	340	5.30	590	43170	1.37
11	positive regulation of signal transduction	1	3.75E-04	9	340	2.65	276	43170	0.64
11	RNA polymerase II transcription factor activity	1	3.12E-05	16	340	4.71	607	43170	1.41
11	transcriptional repressor activity	1	5.52E-09	21	340	6.18	561	43170	1.30
11	negative regulation of transcription, DNA-dependent	1	9.30E-08	19	340	5.59	546	43170	1.27
11	negative regulation of transcription	1	6.31E-09	24	340	7.06	735	43170	1.71
11	ligand-regulated transcription factor activity	1	2.97E-05	4	340	1.18	23	43170	0.06
11	transcription corepressor activity	1	7.61E-05	10	340	2.95	276	43170	0.64
11	regulation of I-kappaB kinase/NF-kappaB cascade	1	5.01E-05	9	340	2.65	211	43170	0.49
11	M phase	1	1.45E-04	13	340	3.83	485	43170	1.13
11	mitosis	1	4.37E-05	12	340	3.53	370	43170	0.86
11	steroid hormone receptor signaling pathway	1	2.72E-05	8	340	2.36	150	43170	0.35
11	androgen receptor signaling pathway	1	2.01E-04	6	340	1.77	106	43170	0.25
11	regulation of gene expression, epigenetic	1	2.21E-05	7	340	2.06	106	43170	0.25
11	negative regulation of transcription from RNA polymerase II promoter	1	1.39E-05	13	340	3.83	385	43170	0.90
11	cysteine-type peptidase activity	1	1.11E-04	10	340	2.95	289	43170	0.67
11	lung development	1	5.54E-05	6	340	1.77	84	43170	0.20
11	chromosome segregation	1	1.82E-06	8	340	2.36	104	43170	0.25
11	chromatin assembly or disassembly	1	3.51E-04	8	340	2.36	217	43170	0.51
11	estrogen receptor signaling pathway	1	6.79E-06	5	340	1.48	34	43170	0.08
11	positive regulation of gene expression, epigenetic	1	3.93E-05	3	340	0.89	9	43170	0.03
11	retinoid X receptor binding	1	1.78E-06	4	340	1.18	12	43170	0.03
11	phosphoinositide 3-kinase binding	1	1.31E-04	3	340	0.89	13	43170	0.04
11	nuclear localization sequence binding	1	2.76E-04	4	340	1.18	40	43170	0.10
11	ribosomal protein import into nucleus	1	1.31E-04	3	340	0.89	13	43170	0.04
11	glucocorticoid receptor signaling pathway	1	2.58E-07	4	340	1.18	8	43170	0.02
11	estrogen receptor binding	1	4.62E-07	4	340	1.18	9	43170	0.03
11	RNA-mediated gene silencing	1	3.62E-04	3	340	0.89	18	43170	0.05
11	RNA interference	1	1.65E-04	3	340	0.89	14	43170	0.04
11	response to dsRNA	1	5.58E-05	3	340	0.89	10	43170	0.03
11	ribonuclease III activity	1	5.58E-05	3	340	0.89	10	43170	0.03
12	response to endogenous stimulus	1	2.37E-10	25	373	6.71	615	43170	1.43
12	microtubule cytoskeleton	1	7.92E-18	34	373	9.12	602	43170	1.40
12	DNA repair	1	1.40E-06	16	373	4.29	431	43170	1
12	cell cycle phase	1	6.35E-23	41	373	11	656	43170	1.52
12	mitotic cell cycle	1	1.87E-22	39	373	10.46	600	43170	1.39
12	interphase	1	3.21E-05	10	373	2.69	227	43170	0.53
12	DNA damage response, signal transduction	1	2.13E-06	8	373	2.15	97	43170	0.23
12	chromatin binding	1	3.28E-04	9	373	2.42	247	43170	0.58
12	chromosome organization and biogenesis	1	2.80E-08	24	373	6.44	724	43170	1.68
12	transcriptional activator activity	1	3.82E-04	17	373	4.56	759	43170	1.76
12	transcription cofactor activity	1	9.50E-05	18	373	4.83	740	43170	1.72
12	transcription factor binding	1	3.75E-06	24	373	6.44	953	43170	2.21
12	transcription coactivator activity	1	8.50E-06	15	373	4.03	441	43170	1.03
12	positive regulation of transcription	1	2.49E-04	17	373	4.56	731	43170	1.70
12	positive regulation of metabolic process	1	1.11E-04	21	373	5.64	959	43170	2.23
12	nucleolus	1	1.94E-04	9	373	2.42	230	43170	0.54
12	phosphoinositide-mediated signaling	1	1.92E-04	8	373	2.15	181	43170	0.42
12	ubiquitin cycle	1	1.53E-04	19	373	5.10	839	43170	1.95
12	spindle	1	1.76E-14	17	373	4.56	148	43170	0.35
12	organelle localization	1	1.37E-05	7	373	1.88	90	43170	0.21
12	microtubule-based movement	1	2.49E-05	9	373	2.42	176	43170	0.41
12	microtubule-based process	1	1.52E-12	22	373	5.90	364	43170	0.85
12	cytoskeleton-dependent intracellular transport	1	3.46E-05	10	373	2.69	229	43170	0.54
12	chromosome	1	7.79E-11	25	373	6.71	583	43170	1.36
12	M phase	1	1.02E-21	35	373	9.39	485	43170	1.13
12	mitosis	1	2.11E-23	33	373	8.85	370	43170	0.86
12	regulation of mitosis	1	7.30E-10	12	373	3.22	121	43170	0.29
12	microtubule	1	1.24E-06	15	373	4.03	376	43170	0.88
12	centrosome	1	2.52E-07	10	373	2.69	132	43170	0.31
12	chromosome, pericentric region	1	7.06E-10	11	373	2.95	95	43170	0.23
12	cell division	1	4.61E-18	29	373	7.78	406	43170	0.95
12	cell cycle checkpoint	1	3.47E-08	11	373	2.95	137	43170	0.32
12	protein heterodimerization activity	1	1.06E-04	10	373	2.69	262	43170	0.61
12	spindle checkpoint	1	1.10E-04	4	373	1.08	29	43170	0.07
12	establishment of organelle localization	1	2.55E-06	7	373	1.88	70	43170	0.17
12	chromosome localization	1	1.73E-06	4	373	1.08	11	43170	0.03
12	G2 phase	1	3.91E-06	5	373	1.35	28	43170	0.07
12	steroid hormone receptor signaling pathway	1	8.23E-07	10	373	2.69	150	43170	0.35
12	androgen receptor signaling pathway	1	4.16E-06	8	373	2.15	106	43170	0.25
12	mitotic checkpoint	1	2.14E-07	7	373	1.88	49	43170	0.12
12	chromatin	1	2.04E-04	10	373	2.69	284	43170	0.66
12	microtubule motor activity	1	2.18E-08	11	373	2.95	131	43170	0.31
12	motor activity	1	2.96E-05	11	373	2.95	273	43170	0.64
12	microtubule associated complex	1	1.90E-06	11	373	2.95	204	43170	0.48
12	microtubule cytoskeleton organization and biogenesis	1	6.28E-11	14	373	3.76	150	43170	0.35
12	condensed chromosome	1	3.12E-06	8	373	2.15	102	43170	0.24
12	androgen receptor binding	1	2.18E-04	5	373	1.35	63	43170	0.15
12	hormone receptor binding	1	2.43E-06	9	373	2.42	132	43170	0.31
12	chromosome segregation	1	2.00E-14	15	373	4.03	104	43170	0.25
12	spindle pole	1	2.88E-11	10	373	2.69	53	43170	0.13
12	kinetochore	1	1.36E-07	8	373	2.15	68	43170	0.16
12	condensed chromosome kinetochore	1	2.79E-10	5	373	1.35	6	43170	0.02
12	spindle organization and biogenesis	1	3.76E-13	11	373	2.95	49	43170	0.12
12	outer kinetochore of condensed chromosome	1	2.72E-08	4	373	1.08	5	43170	0.02
12	DNA damage checkpoint	1	1.00E-05	6	373	1.61	57	43170	0.14
12	pronucleus	1	2.70E-04	3	373	0.81	15	43170	0.04
12	positive regulation of mitosis	1	7.34E-05	3	373	0.81	10	43170	0.03
12	protein-DNA complex assembly	1	1.15E-06	12	373	3.22	235	43170	0.55
12	transcription initiation	1	4.19E-06	9	373	2.42	141	43170	0.33
12	transcription initiation from RNA polymerase II promoter	1	2.54E-04	6	373	1.61	101	43170	0.24
12	sister chromatid segregation	1	6.36E-12	10	373	2.69	46	43170	0.11
12	metaphase plate congression	1	1.26E-05	3	373	0.81	6	43170	0.02
12	dynein binding	1	1.31E-07	5	373	1.35	15	43170	0.04
12	mitotic spindle organization and biogenesis	1	2.07E-04	4	373	1.08	34	43170	0.08
12	chromosome condensation	1	4.72E-08	6	373	1.61	24	43170	0.06
12	DNA damage response, signal transduction by p53 class mediator resulting in cell cycle arrest	1	3.30E-04	3	373	0.81	16	43170	0.04
12	general RNA polymerase II transcription factor activity	1	2.24E-05	7	373	1.88	97	43170	0.23
12	thyroid hormone receptor binding	1	1.24E-06	7	373	1.88	63	43170	0.15
12	mitotic chromosome condensation	1	1.19E-05	4	373	1.08	17	43170	0.04
12	RNA splicing factor activity, transesterification mechanism	1	3.21E-04	4	373	1.08	38	43170	0.09
12	sister chromatid cohesion	1	2.17E-04	3	373	0.81	14	43170	0.04
12	regulation of mitotic metaphase/anaphase transition	1	3.98E-04	3	373	0.81	17	43170	0.04
13	protein transporter activity	1	1.18E-04	8	288	2.78	218	43170	0.51
13	RNA processing	1	8.42E-08	21	288	7.30	779	43170	1.81
13	Golgi apparatus	1	1.48E-05	17	288	5.91	752	43170	1.75
13	response to endogenous stimulus	1	1.05E-06	17	288	5.91	615	43170	1.43
13	vesicle	1	2.59E-04	12	288	4.17	529	43170	1.23
13	cell cycle phase	1	4.14E-05	15	288	5.21	656	43170	1.52
13	mitotic cell cycle	1	1.53E-07	18	288	6.25	600	43170	1.39
13	DNA replication	1	3.32E-05	11	288	3.82	358	43170	0.83
13	DNA-dependent DNA replication	1	6.28E-05	7	288	2.44	147	43170	0.35
13	secretion	1	2.32E-07	20	288	6.95	756	43170	1.76
13	nucleoplasm	1	6.63E-07	21	288	7.30	884	43170	2.05
13	transcription factor complex	1	2.01E-07	14	288	4.87	364	43170	0.85
13	mRNA processing	1	2.12E-09	19	288	6.60	509	43170	1.18
13	potassium channel regulator activity	1	1.47E-04	4	288	1.39	40	43170	0.10
13	Golgi vesicle transport	1	1.27E-08	14	288	4.87	291	43170	0.68
13	positive regulation of growth	1	1.47E-04	4	288	1.39	40	43170	0.10
13	spindle	1	7.48E-06	8	288	2.78	148	43170	0.35
13	regulation of progression through mitotic cell cycle	1	1.15E-05	6	288	2.09	75	43170	0.18
13	negative regulation of progression through mitotic cell cycle	1	4.12E-04	3	288	1.05	22	43170	0.06
13	protein folding	1	3.27E-05	12	288	4.17	424	43170	0.99
13	chromosome	1	4.42E-05	14	288	4.87	583	43170	1.36
13	M phase	1	5.81E-06	14	288	4.87	485	43170	1.13
13	mitosis	1	2.45E-07	14	288	4.87	370	43170	0.86
13	regulation of mitosis	1	1.80E-05	7	288	2.44	121	43170	0.29
13	cell division	1	2.14E-05	12	288	4.17	406	43170	0.95
13	cell cycle checkpoint	1	1.64E-10	12	288	4.17	137	43170	0.32
13	midbody	1	2.63E-04	3	288	1.05	19	43170	0.05
13	purine base metabolic process	1	4.12E-04	3	288	1.05	22	43170	0.06
13	ER to Golgi vesicle-mediated transport	1	4.20E-07	10	288	3.48	180	43170	0.42
13	cortical actin cytoskeleton organization and biogenesis	1	6.81E-05	4	288	1.39	33	43170	0.08
13	cortical cytoskeleton organization and biogenesis	1	1.08E-04	4	288	1.39	37	43170	0.09
13	mitotic checkpoint	1	1.91E-05	5	288	1.74	49	43170	0.12
13	response to unfolded protein	1	1.16E-04	6	288	2.09	113	43170	0.27
13	chromosome segregation	1	7.34E-05	6	288	2.09	104	43170	0.25
13	spindle pole	1	2.82E-05	5	288	1.74	53	43170	0.13
13	kinetochore	1	9.43E-05	5	288	1.74	68	43170	0.16
13	ribonucleoprotein complex biogenesis and assembly	1	1.34E-04	10	288	3.48	349	43170	0.81
13	protein-RNA complex assembly	1	2.34E-04	8	288	2.78	241	43170	0.56
13	DNA damage checkpoint	1	4.02E-05	5	288	1.74	57	43170	0.14
13	traversing start control point of mitotic cell cycle	1	4.12E-04	3	288	1.05	22	43170	0.06
13	Golgi stack	1	3.51E-04	4	288	1.39	50	43170	0.12
13	RNA splicing	1	1.68E-09	18	288	6.25	446	43170	1.04
13	nuclear mRNA splicing, via spliceosome	1	2.85E-05	8	288	2.78	178	43170	0.42
13	spliceosome assembly	1	1.66E-05	6	288	2.09	80	43170	0.19
13	spliceosome	1	1.36E-06	11	288	3.82	255	43170	0.60
13	RNA splicing factor activity, transesterification mechanism	1	1.93E-07	6	288	2.09	38	43170	0.09
13	zymogen granule	1	2.23E-04	3	288	1.05	18	43170	0.05
13	zymogen granule membrane	1	1.54E-04	3	288	1.05	16	43170	0.04
14	RNA processing	1	2.01E-06	20	321	6.24	779	43170	1.81
14	response to endogenous stimulus	1	6.84E-05	15	321	4.68	615	43170	1.43
14	envelope	1	2.29E-04	16	321	4.99	765	43170	1.78
14	nucleoplasm	1	3.73E-09	26	321	8.10	884	43170	2.05
14	transcription factor complex	1	7.39E-07	14	321	4.37	364	43170	0.85
14	NuA4 histone acetyltransferase complex	1	2.12E-04	3	321	0.94	16	43170	0.04
14	DNA packaging	1	6.26E-06	16	321	4.99	564	43170	1.31
14	chromosome organization and biogenesis	1	3.48E-08	22	321	6.86	724	43170	1.68
14	chromatin modification	1	3.60E-07	15	321	4.68	396	43170	0.92
14	chromatin remodeling	1	1.62E-05	7	321	2.19	107	43170	0.25
14	transcriptional activator activity	1	5.20E-06	19	321	5.92	759	43170	1.76
14	transcription cofactor activity	1	5.09E-08	22	321	6.86	740	43170	1.72
14	transcription factor binding	1	9.35E-10	28	321	8.73	953	43170	2.21
14	transcription coactivator activity	1	3.13E-05	13	321	4.05	441	43170	1.03
14	positive regulation of transcription	1	4.12E-08	22	321	6.86	731	43170	1.70
14	positive regulation of metabolic process	1	2.96E-07	24	321	7.48	959	43170	2.23
14	negative regulation of apoptosis	1	3.35E-04	12	321	3.74	488	43170	1.14
14	nucleolus	1	3.54E-04	8	321	2.50	230	43170	0.54
14	nuclear envelope	1	1.78E-08	15	321	4.68	314	43170	0.73
14	negative regulation of metabolic process	1	1.67E-04	19	321	5.92	983	43170	2.28
14	positive regulation of transcription, DNA-dependent	1	2.62E-06	17	321	5.30	590	43170	1.37
14	RNA polymerase II transcription factor activity	1	8.85E-07	18	321	5.61	607	43170	1.41
14	transcriptional repressor activity	1	2.85E-07	18	321	5.61	561	43170	1.30
14	negative regulation of transcription	1	1.23E-05	18	321	5.61	735	43170	1.71
14	ligand-regulated transcription factor activity	1	2.38E-05	4	321	1.25	23	43170	0.06
14	protein import into nucleus, translocation	1	8.61E-05	5	321	1.56	60	43170	0.14
14	transcription corepressor activity	1	2.47E-04	9	321	2.81	276	43170	0.64
14	I-kappaB kinase/NF-kappaB cascade	1	3.20E-04	9	321	2.81	286	43170	0.67
14	regulation of I-kappaB kinase/NF-kappaB cascade	1	1.98E-04	8	321	2.50	211	43170	0.49
14	M phase	1	3.17E-04	12	321	3.74	485	43170	1.13
14	mitosis	1	1.17E-04	11	321	3.43	370	43170	0.86
14	steroid hormone receptor signaling pathway	1	2.10E-07	10	321	3.12	150	43170	0.35
14	androgen receptor signaling pathway	1	1.37E-06	8	321	2.50	106	43170	0.25
14	regulation of gene expression, epigenetic	1	1.47E-04	6	321	1.87	106	43170	0.25
14	cysteine-type peptidase activity	1	6.93E-05	10	321	3.12	289	43170	0.67
14	protein amino acid acylation	1	1.68E-04	5	321	1.56	69	43170	0.16
14	protein amino acid acetylation	1	2.62E-05	5	321	1.56	47	43170	0.11
14	histone acetylation	1	4.41E-06	5	321	1.56	33	43170	0.08
14	lamin binding	1	1.40E-04	3	321	0.94	14	43170	0.04
14	intramolecular transferase activity	1	4.16E-04	4	321	1.25	47	43170	0.11
14	androgen receptor binding	1	1.09E-04	5	321	1.56	63	43170	0.15
14	hormone receptor binding	1	7.07E-07	9	321	2.81	132	43170	0.31
14	chromosome segregation	1	1.19E-06	8	321	2.50	104	43170	0.25
14	histone acetyltransferase activity	1	2.95E-04	4	321	1.25	43	43170	0.10
14	ribonucleoprotein complex biogenesis and assembly	1	7.01E-05	11	321	3.43	349	43170	0.81
14	pyrimidine nucleotide metabolic process	1	1.46E-04	5	321	1.56	67	43170	0.16
14	NLS-bearing substrate import into nucleus	1	4.30E-05	5	321	1.56	52	43170	0.13
14	pronucleus	1	1.73E-04	3	321	0.94	15	43170	0.04
14	female pronucleus	1	8.01E-06	3	321	0.94	6	43170	0.02
14	chromatin assembly or disassembly	1	1.13E-08	13	321	4.05	217	43170	0.51
14	nuclear pore	1	1.03E-07	10	321	3.12	139	43170	0.33
14	nuclear membrane	1	4.09E-08	12	321	3.74	200	43170	0.47
14	protein import into nucleus, docking	1	2.76E-06	6	321	1.87	53	43170	0.13
14	RNA-directed DNA polymerase activity	1	3.31E-05	3	321	0.94	9	43170	0.03
14	ribosome biogenesis and assembly	1	2.53E-04	6	321	1.87	117	43170	0.28
14	rRNA processing	1	9.03E-05	6	321	1.87	97	43170	0.23
14	pseudouridine synthase activity	1	7.06E-05	4	321	1.25	30	43170	0.07
14	telomerase activity	1	3.31E-05	3	321	0.94	9	43170	0.03
14	telomerase holoenzyme complex	1	6.43E-05	3	321	0.94	11	43170	0.03
14	estrogen receptor signaling pathway	1	5.14E-06	5	321	1.56	34	43170	0.08
14	positive regulation of gene expression, epigenetic	1	3.31E-05	3	321	0.94	9	43170	0.03
14	retinoid X receptor binding	1	8.53E-05	3	321	0.94	12	43170	0.03
14	nuclear localization sequence binding	1	5.00E-07	6	321	1.87	40	43170	0.10
14	signal sequence binding	1	1.10E-05	6	321	1.87	67	43170	0.16
14	ribosomal protein import into nucleus	1	2.70E-08	5	321	1.56	13	43170	0.04
14	glucocorticoid receptor signaling pathway	1	2.05E-07	4	321	1.25	8	43170	0.02
14	estrogen receptor binding	1	3.31E-05	3	321	0.94	9	43170	0.03
15	RNA processing	1	3.49E-07	22	341	6.46	779	43170	1.81
15	response to endogenous stimulus	1	1.33E-07	20	341	5.87	615	43170	1.43
15	DNA repair	1	4.31E-07	16	341	4.70	431	43170	1
15	DNA replication	1	3.51E-08	16	341	4.70	358	43170	0.83
15	DNA-dependent DNA replication	1	2.51E-09	12	341	3.52	147	43170	0.35
15	DNA damage response, signal transduction	1	1.25E-04	6	341	1.76	97	43170	0.23
15	mismatch repair	1	6.88E-06	5	341	1.47	34	43170	0.08
15	nucleolus	1	9.92E-05	9	341	2.64	230	43170	0.54
15	ribonucleoprotein complex	1	5.18E-06	20	341	5.87	781	43170	1.81
15	protein folding	1	1.62E-04	12	341	3.52	424	43170	0.99
15	response to unfolded protein	1	2.89E-04	6	341	1.76	113	43170	0.27
15	ribonucleoprotein complex biogenesis and assembly	1	2.47E-08	16	341	4.70	349	43170	0.81
15	nucleolar part	1	1.38E-05	5	341	1.47	39	43170	0.10
15	DNA replication initiation	1	3.38E-04	4	341	1.18	42	43170	0.10
15	heat shock protein binding	1	1.05E-04	6	341	1.76	94	43170	0.22
15	satellite DNA binding	1	1.02E-04	3	341	0.88	12	43170	0.03
15	spliceosome	1	2.15E-04	9	341	2.64	255	43170	0.60
15	ribosome biogenesis and assembly	1	4.51E-06	8	341	2.35	117	43170	0.28
15	rRNA processing	1	1.10E-06	8	341	2.35	97	43170	0.23
15	RNA splicing factor activity, transesterification mechanism	1	1.21E-05	5	341	1.47	38	43170	0.09
15	tRNA-specific ribonuclease activity	1	1.67E-04	3	341	0.88	14	43170	0.04
16	protein transporter activity	1	7.16E-05	7	198	3.54	218	43170	0.51
16	microsome	1	1.31E-04	8	198	4.05	322	43170	0.75
16	RNA processing	1	2.80E-04	12	198	6.07	779	43170	1.81
16	Golgi apparatus	1	2.03E-04	12	198	6.07	752	43170	1.75
16	envelope	1	2.37E-04	12	198	6.07	765	43170	1.78
16	DNA replication	1	4.55E-05	9	198	4.55	358	43170	0.83
16	secretion	1	2.64E-09	19	198	9.60	756	43170	1.76
16	protein domain specific binding	1	3.78E-04	6	198	3.04	204	43170	0.48
16	mRNA processing	1	4.73E-06	12	198	6.07	509	43170	1.18
16	Golgi vesicle transport	1	1.15E-09	13	198	6.57	291	43170	0.68
16	protein folding	1	2.96E-05	10	198	5.06	424	43170	0.99
16	mitosis	1	3.34E-04	8	198	4.05	370	43170	0.86
16	establishment of organelle localization	1	3.11E-04	4	198	2.03	70	43170	0.17
16	ER to Golgi vesicle-mediated transport	1	1.70E-07	9	198	4.55	180	43170	0.42
16	DNA recombination	1	2.52E-04	6	198	3.04	189	43170	0.44
16	RNA splicing	1	7.78E-06	11	198	5.56	446	43170	1.04
16	spliceosome	1	1.89E-04	7	198	3.54	255	43170	0.60
16	secretory granule membrane	1	3.52E-04	3	198	1.52	30	43170	0.07
16	vesicle targeting	1	2.03E-04	3	198	1.52	25	43170	0.06
16	zymogen granule	1	7.37E-05	3	198	1.52	18	43170	0.05
16	zymogen granule membrane	1	5.09E-05	3	198	1.52	16	43170	0.04
17	endomembrane system	1	2.30E-05	16	212	7.55	955	43170	2.22
17	Golgi apparatus	1	1.16E-06	16	212	7.55	752	43170	1.75
17	response to endogenous stimulus	1	1.28E-05	13	212	6.14	615	43170	1.43
17	microtubule cytoskeleton	1	2.13E-04	11	212	5.19	602	43170	1.40
17	cell cycle phase	1	2.50E-05	13	212	6.14	656	43170	1.52
17	mitotic cell cycle	1	5.77E-08	16	212	7.55	600	43170	1.39
17	DNA replication	1	2.50E-07	12	212	5.67	358	43170	0.83
17	DNA-dependent DNA replication	1	8.87E-06	7	212	3.31	147	43170	0.35
17	DNA damage response, signal transduction	1	8.90E-06	6	212	2.84	97	43170	0.23
17	secretion	1	1.36E-09	20	212	9.44	756	43170	1.76
17	nucleoplasm	1	3.60E-05	15	212	7.08	884	43170	2.05
17	transcription factor complex	1	2.18E-06	11	212	5.19	364	43170	0.85
17	protein serine/threonine kinase activity	1	6.12E-06	17	212	8.02	959	43170	2.23
17	mRNA processing	1	2.33E-04	10	212	4.72	509	43170	1.18
17	potassium channel regulator activity	1	4.50E-05	4	212	1.89	40	43170	0.10
17	channel regulator activity	1	3.81E-04	4	212	1.89	69	43170	0.16
17	Golgi vesicle transport	1	2.43E-10	14	212	6.61	291	43170	0.68
17	positive regulation of growth	1	4.50E-05	4	212	1.89	40	43170	0.10
17	positive regulation of body size	1	3.88E-04	3	212	1.42	29	43170	0.07
17	spindle	1	9.28E-06	7	212	3.31	148	43170	0.35
17	endothelial cell proliferation	1	2.79E-04	3	212	1.42	26	43170	0.07
17	regulation of progression through mitotic cell cycle	1	1.98E-06	6	212	2.84	75	43170	0.18
17	negative regulation of progression through mitotic cell cycle	1	1.68E-04	3	212	1.42	22	43170	0.06
17	M phase	1	9.85E-07	13	212	6.14	485	43170	1.13
17	mitosis	1	4.54E-08	13	212	6.14	370	43170	0.86
17	regulation of mitosis	1	3.14E-05	6	212	2.84	121	43170	0.29
17	cell division	1	1.98E-04	9	212	4.25	406	43170	0.95
17	cell cycle checkpoint	1	2.09E-13	13	212	6.14	137	43170	0.32
17	establishment of organelle localization	1	4.02E-04	4	212	1.89	70	43170	0.17
17	midbody	1	1.07E-04	3	212	1.42	19	43170	0.05
17	ER to Golgi vesicle-mediated transport	1	2.43E-08	10	212	4.72	180	43170	0.42
17	cortical actin cytoskeleton organization and biogenesis	1	2.07E-05	4	212	1.89	33	43170	0.08
17	cortical cytoskeleton organization and biogenesis	1	3.29E-05	4	212	1.89	37	43170	0.09
17	mitotic checkpoint	1	1.01E-04	4	212	1.89	49	43170	0.12
17	spindle pole	1	1.37E-04	4	212	1.89	53	43170	0.13
17	kinetochore	1	3.60E-04	4	212	1.89	68	43170	0.16
17	DNA damage checkpoint	1	3.85E-07	6	212	2.84	57	43170	0.14
17	cyclin-dependent protein kinase activity	1	2.48E-04	3	212	1.42	25	43170	0.06
17	traversing start control point of mitotic cell cycle	1	1.68E-04	3	212	1.42	22	43170	0.06
17	nuclear membrane	1	6.40E-05	7	212	3.31	200	43170	0.47
17	STAT protein nuclear translocation	1	3.22E-05	3	212	1.42	13	43170	0.04
17	hematopoietin/interferon-class (D200-domain) cytokine receptor signal transducer activity	1	1.25E-04	3	212	1.42	20	43170	0.05
17	vesicle targeting	1	2.48E-04	3	212	1.42	25	43170	0.06
17	zymogen granule	1	9.02E-05	3	212	1.42	18	43170	0.05
17	zymogen granule membrane	1	6.24E-05	3	212	1.42	16	43170	0.04
18	protein transporter activity	1	3.00E-07	10	229	4.37	218	43170	0.51
18	RNA processing	1	3.00E-04	13	229	5.68	779	43170	1.81
18	Golgi apparatus	1	5.63E-05	14	229	6.12	752	43170	1.75
18	membrane organization and biogenesis	1	2.80E-04	11	229	4.81	575	43170	1.34
18	response to endogenous stimulus	1	1.24E-04	12	229	5.25	615	43170	1.43
18	envelope	1	1.69E-05	15	229	6.56	765	43170	1.78
18	mitochondrial part	1	3.10E-04	11	229	4.81	582	43170	1.35
18	mitochondrial membrane	1	3.88E-04	9	229	3.94	412	43170	0.96
18	DNA replication	1	2.44E-05	10	229	4.37	358	43170	0.83
18	DNA-dependent DNA replication	1	1.41E-04	6	229	2.63	147	43170	0.35
18	secretion	1	1.49E-07	18	229	7.87	756	43170	1.76
18	ribonucleotide metabolic process	1	2.40E-04	6	229	2.63	162	43170	0.38
18	coenzyme metabolic process	1	1.40E-04	8	229	3.50	281	43170	0.66
18	aerobic respiration	1	4.05E-04	4	229	1.75	65	43170	0.16
18	mRNA processing	1	2.04E-05	12	229	5.25	509	43170	1.18
18	Golgi vesicle transport	1	6.70E-09	13	229	5.68	291	43170	0.68
18	cell cycle checkpoint	1	9.24E-06	7	229	3.06	137	43170	0.32
18	nucleobase metabolic process	1	1.84E-04	4	229	1.75	53	43170	0.13
18	purine base metabolic process	1	2.11E-04	3	229	1.32	22	43170	0.06
18	ER to Golgi vesicle-mediated transport	1	5.78E-07	9	229	3.94	180	43170	0.42
18	RNA splicing	1	3.01E-05	11	229	4.81	446	43170	1.04
18	vesicle targeting	1	3.11E-04	3	229	1.32	25	43170	0.06
18	zymogen granule	1	1.13E-04	3	229	1.32	18	43170	0.05
18	zymogen granule membrane	1	7.84E-05	3	229	1.32	16	43170	0.04
19	RNA processing	1	8.33E-06	15	212	7.08	779	43170	1.81
19	response to endogenous stimulus	1	8.07E-08	16	212	7.55	615	43170	1.43
19	DNA repair	1	6.04E-05	10	212	4.72	431	43170	1
19	mitotic cell cycle	1	2.07E-04	11	212	5.19	600	43170	1.39
19	DNA-dependent DNA replication	1	9.28E-05	6	212	2.84	147	43170	0.35
19	nucleoplasm	1	2.09E-06	17	212	8.02	884	43170	2.05
19	transcription factor complex	1	1.45E-05	10	212	4.72	364	43170	0.85
19	transcriptional activator activity	1	2.68E-05	14	212	6.61	759	43170	1.76
19	transcription cofactor activity	1	2.03E-05	14	212	6.61	740	43170	1.72
19	transcription factor binding	1	8.34E-05	15	212	7.08	953	43170	2.21
19	transcription coactivator activity	1	7.30E-05	10	212	4.72	441	43170	1.03
19	positive regulation of transcription	1	3.91E-06	15	212	7.08	731	43170	1.70
19	positive regulation of metabolic process	1	1.46E-06	18	212	8.50	959	43170	2.23
19	mRNA processing	1	2.33E-04	10	212	4.72	509	43170	1.18
19	positive regulation of transcription, DNA-dependent	1	8.26E-06	13	212	6.14	590	43170	1.37
19	M phase	1	3.18E-05	11	212	5.19	485	43170	1.13
19	mitosis	1	1.67E-05	10	212	4.72	370	43170	0.86
19	regulation of mitosis	1	3.14E-05	6	212	2.84	121	43170	0.29
19	cell division	1	9.44E-07	12	212	5.67	406	43170	0.95
19	cell cycle checkpoint	1	4.30E-07	8	212	3.78	137	43170	0.32
19	androgen receptor signaling pathway	1	1.85E-04	5	212	2.36	106	43170	0.25
19	mitotic checkpoint	1	1.01E-04	4	212	1.89	49	43170	0.12
19	helicase activity	1	2.20E-05	8	212	3.78	233	43170	0.54
19	DNA helicase activity	1	4.57E-05	5	212	2.36	79	43170	0.19
19	DNA-directed RNA polymerase II, holoenzyme	1	7.67E-05	6	212	2.84	142	43170	0.33
19	mediator complex	1	1.95E-04	4	212	1.89	58	43170	0.14
19	nucleotidyltransferase activity	1	7.70E-05	7	212	3.31	206	43170	0.48
19	DNA-directed RNA polymerase activity	1	3.60E-04	4	212	1.89	68	43170	0.16
19	RNA polymerase complex	1	1.95E-04	4	212	1.89	58	43170	0.14
19	androgen receptor binding	1	2.68E-04	4	212	1.89	63	43170	0.15
19	spindle organization and biogenesis	1	1.01E-04	4	212	1.89	49	43170	0.12
19	RNA splicing	1	3.93E-04	9	212	4.25	446	43170	1.04
19	nuclear mRNA splicing, via spliceosome	1	2.63E-04	6	212	2.84	178	43170	0.42
19	RNA splicing factor activity, transesterification mechanism	1	3.66E-05	4	212	1.89	38	43170	0.09
19	sister chromatid cohesion	1	4.08E-05	3	212	1.42	14	43170	0.04
20	RNA processing	1	4.33E-05	15	244	6.15	779	43170	1.81
20	response to endogenous stimulus	1	6.95E-11	21	244	8.61	615	43170	1.43
20	microtubule cytoskeleton	1	1.00E-05	14	244	5.74	602	43170	1.40
20	response to radiation	1	2.75E-04	6	244	2.46	156	43170	0.37
20	DNA repair	1	7.70E-12	19	244	7.79	431	43170	1
20	cell cycle phase	1	1.26E-06	16	244	6.56	656	43170	1.52
20	mitotic cell cycle	1	2.02E-06	15	244	6.15	600	43170	1.39
20	DNA replication	1	1.36E-17	23	244	9.43	358	43170	0.83
20	DNA-dependent DNA replication	1	3.34E-16	16	244	6.56	147	43170	0.35
20	mismatch repair	1	4.04E-05	4	244	1.64	34	43170	0.08
20	induction of apoptosis by intracellular signals	1	1.55E-05	6	244	2.46	93	43170	0.22
20	base-excision repair	1	3.55E-04	4	244	1.64	59	43170	0.14
20	spindle	1	2.30E-05	7	244	2.87	148	43170	0.35
20	nuclease activity	1	4.95E-05	8	244	3.28	227	43170	0.53
20	endodeoxyribonuclease activity	1	6.32E-05	4	244	1.64	38	43170	0.09
20	deoxyribonuclease activity	1	2.71E-04	4	244	1.64	55	43170	0.13
20	exonuclease activity	1	2.12E-04	5	244	2.05	95	43170	0.23
20	chromosome	1	7.01E-06	14	244	5.74	583	43170	1.36
20	M phase	1	2.38E-05	12	244	4.92	485	43170	1.13
20	mitosis	1	9.73E-06	11	244	4.51	370	43170	0.86
20	cell division	1	1.39E-08	15	244	6.15	406	43170	0.95
20	cell cycle checkpoint	1	1.36E-04	6	244	2.46	137	43170	0.32
20	microtubule cytoskeleton organization and biogenesis	1	2.22E-04	6	244	2.46	150	43170	0.35
20	cyclin-dependent protein kinase regulator activity	1	1.46E-05	3	244	1.23	9	43170	0.03
20	nucleotidyltransferase activity	1	1.84E-04	7	244	2.87	206	43170	0.48
20	damaged DNA binding	1	5.20E-06	6	244	2.46	77	43170	0.18
20	regulation of DNA metabolic process	1	1.85E-06	7	244	2.87	101	43170	0.24
20	spindle organization and biogenesis	1	8.62E-06	5	244	2.05	49	43170	0.12
20	response to UV	1	9.41E-05	4	244	1.64	42	43170	0.10
20	regulation of cyclin-dependent protein kinase activity	1	1.33E-04	5	244	2.05	86	43170	0.20
20	DNA replication initiation	1	3.85E-09	7	244	2.87	42	43170	0.10
20	traversing start control point of mitotic cell cycle	1	2.54E-04	3	244	1.23	22	43170	0.06
20	negative regulation of DNA replication	1	2.85E-05	3	244	1.23	11	43170	0.03
20	regulation of DNA replication	1	1.15E-05	4	244	1.64	25	43170	0.06
20	negative regulation of DNA metabolic process	1	2.16E-07	5	244	2.05	24	43170	0.06
20	ribosome biogenesis and assembly	1	5.68E-05	6	244	2.46	117	43170	0.28
20	rRNA processing	1	1.97E-05	6	244	2.46	97	43170	0.23
20	DNA-directed DNA polymerase activity	1	2.02E-04	4	244	1.64	51	43170	0.12
20	sister chromatid cohesion	1	6.20E-05	3	244	1.23	14	43170	0.04
21	response to endogenous stimulus	1	1.68E-04	11	202	5.45	615	43170	1.43
21	cell cycle phase	1	2.92E-04	11	202	5.45	656	43170	1.52
21	mitotic cell cycle	1	1.36E-04	11	202	5.45	600	43170	1.39
21	cell fate determination	1	2.52E-04	4	202	1.99	65	43170	0.16
21	M phase	1	1.07E-04	10	202	4.96	485	43170	1.13
21	mitosis	1	1.10E-05	10	202	4.96	370	43170	0.86
21	regulation of mitosis	1	2.39E-05	6	202	2.98	121	43170	0.29
21	establishment of organelle localization	1	3.35E-04	4	202	1.99	70	43170	0.17
21	condensed chromosome kinetochore	1	2.00E-06	3	202	1.49	6	43170	0.02
21	spindle organization and biogenesis	1	3.44E-06	5	202	2.48	49	43170	0.12
21	outer kinetochore of condensed chromosome	1	1.00E-06	3	202	1.49	5	43170	0.02
22	Golgi apparatus	1	2.99E-04	9	122	7.38	752	43170	1.75
22	membrane organization and biogenesis	1	2.41E-04	8	122	6.56	575	43170	1.34
22	DNA replication	1	7.53E-05	7	122	5.74	358	43170	0.83
22	secretion	1	2.51E-07	13	122	10.66	756	43170	1.76
22	coenzyme metabolic process	1	1.55E-04	6	122	4.92	281	43170	0.66
22	mRNA processing	1	1.05E-04	8	122	6.56	509	43170	1.18
22	Golgi vesicle transport	1	1.18E-08	10	122	8.20	291	43170	0.68
22	glycoprotein catabolic process	1	1.35E-04	3	122	2.46	35	43170	0.09
22	ER-Golgi intermediate compartment	1	1.34E-04	4	122	3.28	91	43170	0.22
22	protein folding	1	2.13E-04	7	122	5.74	424	43170	0.99
22	ER to Golgi vesicle-mediated transport	1	5.02E-08	8	122	6.56	180	43170	0.42
22	RNA splicing	1	2.89E-04	7	122	5.74	446	43170	1.04
22	spliceosome	1	9.13E-05	6	122	4.92	255	43170	0.60
22	secretory granule membrane	1	8.45E-05	3	122	2.46	30	43170	0.07
22	zymogen granule	1	1.74E-05	3	122	2.46	18	43170	0.05
22	zymogen granule membrane	1	1.20E-05	3	122	2.46	16	43170	0.04
23	RNA processing	1	6.52E-05	7	56	12.50	779	43170	1.81
23	response to endogenous stimulus	1	1.46E-05	7	56	12.50	615	43170	1.43
23	ATPase activity, coupled	1	7.41E-05	6	56	10.72	544	43170	1.27
23	secretory granule	1	8.14E-05	3	56	5.36	64	43170	0.15
23	response to abiotic stimulus	1	3.28E-04	4	56	7.15	252	43170	0.59
23	response to radiation	1	5.21E-05	4	56	7.15	156	43170	0.37
23	response to light stimulus	1	1.86E-05	4	56	7.15	120	43170	0.28
23	DNA repair	1	2.04E-05	6	56	10.72	431	43170	1
23	DNA replication	1	1.17E-12	11	56	19.65	358	43170	0.83
23	DNA-dependent DNA replication	1	1.84E-11	8	56	14.29	147	43170	0.35
23	structure-specific DNA binding	1	1.19E-04	4	56	7.15	193	43170	0.45
23	chromosome	1	1.08E-04	6	56	10.72	583	43170	1.36
23	cell division	1	1.46E-05	6	56	10.72	406	43170	0.95
23	cell cycle checkpoint	1	1.00E-06	5	56	8.93	137	43170	0.32
23	DNA recombination	1	1.09E-04	4	56	7.15	189	43170	0.44
23	damaged DNA binding	1	1.41E-04	3	56	5.36	77	43170	0.18
23	regulation of DNA metabolic process	1	3.15E-04	3	56	5.36	101	43170	0.24
23	ribonucleoprotein complex biogenesis and assembly	1	9.14E-05	5	56	8.93	349	43170	0.81
23	response to UV	1	2.74E-07	4	56	7.15	42	43170	0.10
23	DNA replication initiation	1	2.74E-07	4	56	7.15	42	43170	0.10
23	RNA splicing	1	2.85E-04	5	56	8.93	446	43170	1.04
23	spliceosome	1	3.43E-04	4	56	7.15	255	43170	0.60
23	double-stranded DNA binding	1	3.43E-04	3	56	5.36	104	43170	0.25
23	secretory granule membrane	1	8.19E-06	3	56	5.36	30	43170	0.07
23	zymogen granule	1	1.66E-06	3	56	5.36	18	43170	0.05
23	zymogen granule membrane	1	1.14E-06	3	56	5.36	16	43170	0.04
24	RNA processing	1	3.78E-08	12	84	14.29	779	43170	1.81
24	tRNA metabolic process	1	4.46E-06	5	84	5.96	123	43170	0.29
24	tRNA processing	1	6.40E-06	4	84	4.77	61	43170	0.15
24	nucleolus	1	3.55E-07	7	84	8.34	230	43170	0.54
24	ribonuclease activity	1	4.90E-05	4	84	4.77	102	43170	0.24
24	ribonucleoprotein complex biogenesis and assembly	1	4.30E-07	8	84	9.53	349	43170	0.81
24	nucleolar part	1	1.35E-08	5	84	5.96	39	43170	0.10
24	ribosome biogenesis and assembly	1	3.41E-09	7	84	8.34	117	43170	0.28
24	rRNA processing	1	3.88E-08	6	84	7.15	97	43170	0.23
25	endomembrane system	1	2.10E-04	8	73	10.96	955	43170	2.22
25	RNA processing	1	7.70E-07	10	73	13.70	779	43170	1.81
25	protein domain specific binding	1	2.60E-05	5	73	6.85	204	43170	0.48
25	mRNA processing	1	2.43E-06	8	73	10.96	509	43170	1.18
25	nuclear envelope	1	1.98E-04	5	73	6.85	314	43170	0.73
25	ribonucleoprotein complex	1	3.57E-04	7	73	9.59	781	43170	1.81
25	establishment of organelle localization	1	2.34E-04	3	73	4.11	70	43170	0.17
25	production of molecular mediator of immune response	1	1.08E-04	3	73	4.11	54	43170	0.13
25	nuclear membrane	1	2.36E-05	5	73	6.85	200	43170	0.47
25	RNA splicing	1	9.11E-07	8	73	10.96	446	43170	1.04
25	spliceosome	1	4.89E-06	6	73	8.22	255	43170	0.60
26	RNA processing	1	1.05E-05	9	77	11.69	779	43170	1.81
26	nucleolus	1	5.94E-05	5	77	6.50	230	43170	0.54
26	ribonucleoprotein complex	1	7.76E-05	8	77	10.39	781	43170	1.81
26	ribonucleoprotein complex biogenesis and assembly	1	3.14E-06	7	77	9.10	349	43170	0.81
26	nucleolar part	1	4.76E-05	3	77	3.90	39	43170	0.10
26	ribosome biogenesis and assembly	1	2.27E-06	5	77	6.50	117	43170	0.28
26	rRNA processing	1	2.86E-05	4	77	5.20	97	43170	0.23
28	RNA processing	1	1.54E-04	7	64	10.94	779	43170	1.81
28	Golgi apparatus	1	1.24E-04	7	64	10.94	752	43170	1.75
28	mRNA processing	1	1.06E-05	7	64	10.94	509	43170	1.18
28	RNA splicing	1	4.48E-06	7	64	10.94	446	43170	1.04
28	spliceosome	1	3.97E-05	5	64	7.82	255	43170	0.60
29	positive regulation of transcription from RNA polymerase II promoter	1	2.87E-04	5	63	7.94	396	43170	0.92
29	helicase activity	1	3.84E-04	4	63	6.35	233	43170	0.54
30	DNA repair	1	1.23E-04	4	26	15.39	431	43170	1
30	meiosis	1	6.30E-05	3	26	11.54	128	43170	0.30
30	DNA recombination	1	1.99E-04	3	26	11.54	189	43170	0.44
31	secretion	1	1.56E-04	7	66	10.61	756	43170	1.76
31	ATP metabolic process	1	2.58E-04	3	66	4.55	80	43170	0.19
31	exocytosis	1	3.21E-04	4	66	6.07	212	43170	0.50
31	cortical cytoskeleton	1	2.67E-04	3	66	4.55	81	43170	0.19
31	mRNA processing	1	1.30E-04	6	66	9.10	509	43170	1.18
31	spliceosome assembly	1	2.58E-04	3	66	4.55	80	43170	0.19
31	mRNA splice site selection	1	9.41E-05	3	66	4.55	57	43170	0.14
31	vesicle docking	1	1.39E-04	3	66	4.55	65	43170	0.16
32	secretion	1	3.31E-05	7	52	13.47	756	43170	1.76
32	Golgi vesicle transport	1	2.70E-05	5	52	9.62	291	43170	0.68
33	cell cycle phase	1	1.59E-05	6	36	16.67	656	43170	1.52
33	mitotic cell cycle	1	9.60E-06	6	36	16.67	600	43170	1.39
33	chromosome	1	1.18E-04	5	36	13.89	583	43170	1.36
33	M phase	1	2.85E-06	6	36	16.67	485	43170	1.13
33	mitosis	1	5.97E-07	6	36	16.67	370	43170	0.86
34	Golgi apparatus	1	3.13E-04	6	53	11.33	752	43170	1.75
34	negative regulation of apoptosis	1	3.32E-04	5	53	9.44	488	43170	1.14
34	protein domain specific binding	1	1.18E-04	4	53	7.55	204	43170	0.48
34	chromosome, pericentric region	1	2.23E-04	3	53	5.67	95	43170	0.23
34	kinetochore	1	8.28E-05	3	53	5.67	68	43170	0.16
34	production of molecular mediator of immune response	1	4.15E-05	3	53	5.67	54	43170	0.13
34	spliceosome	1	2.77E-04	4	53	7.55	255	43170	0.60
35	ATPase activity, coupled	1	1.61E-04	5	41	12.20	544	43170	1.27
35	double-stranded RNA binding	1	3.49E-05	3	41	7.32	66	43170	0.16
35	helicase activity	1	2.81E-06	5	41	12.20	233	43170	0.54
35	nuclear chromosome part	1	1.47E-04	3	41	7.32	107	43170	0.25
35	DNA helicase activity	1	5.98E-05	3	41	7.32	79	43170	0.19
35	ATP-dependent helicase activity	1	1.35E-05	4	41	9.76	152	43170	0.36
35	RNA helicase activity	1	3.03E-05	3	41	7.32	63	43170	0.15
35	RNA-dependent ATPase activity	1	1.42E-05	3	41	7.32	49	43170	0.12
37	cell cycle phase	1	3.72E-04	4	23	17.40	656	43170	1.52
37	M phase	1	1.18E-04	4	23	17.40	485	43170	1.13
38	helicase activity	1	6.73E-05	3	15	20	233	43170	0.54
38	ATP-dependent helicase activity	1	1.89E-05	3	15	20	152	43170	0.36
38	RNA helicase activity	1	1.33E-06	3	15	20	63	43170	0.15
38	RNA-dependent ATPase activity	1	6.19E-07	3	15	20	49	43170	0.12
40	homeostatic process	1	1.44E-04	4	18	22.23	665	43170	1.55
41	Golgi vesicle transport	1	6.38E-05	3	12	25	291	43170	0.68
41	ER to Golgi vesicle-mediated transport	1	1.53E-05	3	12	25	180	43170	0.42
42	ATPase activity, coupled	1	2.24E-04	3	10	30	544	43170	1.27
