# Supplementary material for: DeBi: Discovering Differentially Expressed Biclusters using a Frequent Itemset Approach
Source: Algorithms Mol Biol. 2011 Jun 23;6:18. doi: 10.1186/1748-7188-6-18 (PMC3152888; doi:10.1186/1748-7188-6-18)
Supplement: Additional file 5 — DeBi and QUBIC biclustering results and GO term and TFBS enrichment analysis of the biclusters on CMap data. [file 1748-7188-6-18-S5.ZIP › file5_cmap/debi/enrichment/debi.go.up.txt]

Set	Enriched Set	Enriched Value	Pvalue	Set Hits	Set Size	Set Hits (%)	Total Hits	Total Size	Total Hits (%)
1	steroid metabolic process	1	3.85E-06	18	618	2.92	350	43170	0.82
1	vacuole	1	2.27E-06	18	618	2.92	337	43170	0.79
2	MAP kinase phosphatase activity	1	4.92E-06	3	65	4.62	22	43170	0.06
5	protein dimerization activity	1	3.30E-11	10	32	31.25	664	43170	1.54
5	transcription factor complex	1	6.92E-06	5	32	15.63	364	43170	0.85
5	positive regulation of transcription	1	1.44E-05	6	32	18.75	731	43170	1.70
5	hemopoiesis	1	3.64E-08	7	32	21.88	454	43170	1.06
5	regulation of cell differentiation	1	5.19E-06	5	32	15.63	343	43170	0.80
5	regulation of developmental process	1	3.71E-06	6	32	18.75	576	43170	1.34
5	protein kinase cascade	1	1.76E-07	8	32	25	867	43170	2.01
5	morphogenesis of an epithelium	1	9.59E-06	4	32	12.50	180	43170	0.42
5	RNA polymerase II transcription factor activity	1	5.01E-06	6	32	18.75	607	43170	1.41
5	epithelial cell differentiation	1	1.63E-07	4	32	12.50	65	43170	0.16
5	leukocyte differentiation	1	1.27E-06	5	32	15.63	257	43170	0.60
5	lymphocyte differentiation	1	8.59E-06	4	32	12.50	175	43170	0.41
5	nuclear chromosome	1	6.18E-06	4	32	12.50	161	43170	0.38
6	response to chemical stimulus	1	8.74E-22	16	26	61.54	808	43170	1.88
6	response to biotic stimulus	1	7.89E-25	16	26	61.54	522	43170	1.21
6	unfolded protein binding	1	6.44E-13	8	26	30.77	223	43170	0.52
6	protein folding	1	2.93E-33	19	26	73.08	424	43170	0.99
6	response to unfolded protein	1	8.31E-36	16	26	61.54	113	43170	0.27
6	chaperone cofactor-dependent protein folding	1	1.40E-10	4	26	15.39	15	43170	0.04
6	posttranslational protein folding	1	9.08E-10	4	26	15.39	23	43170	0.06
6	heat shock protein binding	1	5.63E-16	8	26	30.77	94	43170	0.22
7	response to chemical stimulus	1	7.62E-17	12	19	63.16	808	43170	1.88
7	response to biotic stimulus	1	4.02E-19	12	19	63.16	522	43170	1.21
7	antiporter activity	1	4.41E-06	3	19	15.79	73	43170	0.17
7	solute:solute antiporter activity	1	2.10E-07	3	19	15.79	27	43170	0.07
7	unfolded protein binding	1	4.27E-12	7	19	36.85	223	43170	0.52
7	protein folding	1	3.27E-20	12	19	63.16	424	43170	0.99
7	amine transport	1	1.35E-05	3	19	15.79	106	43170	0.25
7	organic acid transporter activity	1	3.05E-05	3	19	15.79	139	43170	0.33
7	amine transporter activity	1	1.78E-05	3	19	15.79	116	43170	0.27
7	organic acid transport	1	2.17E-05	3	19	15.79	124	43170	0.29
7	response to unfolded protein	1	2.81E-27	12	19	63.16	113	43170	0.27
7	chaperone cofactor-dependent protein folding	1	3.65E-11	4	19	21.06	15	43170	0.04
7	posttranslational protein folding	1	2.36E-10	4	19	21.06	23	43170	0.06
7	heat shock protein binding	1	4.99E-10	5	19	26.32	94	43170	0.22
7	amino acid transport	1	5.38E-06	3	19	15.79	78	43170	0.19
7	amino acid transporter activity	1	7.48E-06	3	19	15.79	87	43170	0.21
7	L-amino acid transporter activity	1	2.96E-06	3	19	15.79	64	43170	0.15
7	L-cystine transporter activity	1	6.06E-09	3	19	15.79	9	43170	0.03
7	polyamine transporter activity	1	6.54E-07	3	19	15.79	39	43170	0.10
7	L-glutamate transporter activity	1	1.45E-07	3	19	15.79	24	43170	0.06
7	neutral amino acid transporter activity	1	2.10E-07	3	19	15.79	27	43170	0.07
7	neutral L-amino acid porter activity	1	7.22E-10	3	19	15.79	5	43170	0.02
7	amino acid permease activity	1	9.56E-08	3	19	15.79	21	43170	0.05
11	homeostatic process	1	6.61E-06	4	9	44.45	665	43170	1.55
11	copper ion binding	1	1.16E-16	7	9	77.78	140	43170	0.33
11	ion homeostasis	1	6.89E-07	4	9	44.45	376	43170	0.88
11	di-, tri-valent inorganic cation homeostasis	1	2.62E-07	4	9	44.45	295	43170	0.69
11	transition metal ion homeostasis	1	3.12E-09	4	9	44.45	98	43170	0.23
11	zinc ion homeostasis	1	1.03E-09	3	9	33.34	11	43170	0.03
11	cadmium ion binding	1	7.85E-22	6	9	66.67	9	43170	0.03
13	chromosome	1	1.19E-06	5	15	33.34	583	43170	1.36
13	nucleosome	1	1.21E-06	3	15	20	61	43170	0.15
13	protein-DNA complex assembly	1	6.90E-05	3	15	20	235	43170	0.55
13	chromatin assembly or disassembly	1	5.45E-05	3	15	20	217	43170	0.51
13	chromatin assembly	1	9.30E-06	3	15	20	120	43170	0.28
14	regulation of catalytic activity	1	2.73E-05	4	11	36.37	752	43170	1.75
14	protein kinase cascade	1	1.35E-06	5	11	45.46	867	43170	2.01
14	regulation of kinase activity	1	2.81E-06	4	11	36.37	422	43170	0.98
14	positive regulation of transferase activity	1	2.92E-05	3	11	27.28	246	43170	0.57
14	MAPKKK cascade	1	1.07E-06	4	11	36.37	331	43170	0.77
14	negative regulation of enzyme activity	1	4.66E-08	4	11	36.37	151	43170	0.35
14	activation of protein kinase activity	1	3.75E-06	3	11	27.28	124	43170	0.29
14	negative regulation of transferase activity	1	1.04E-08	4	11	36.37	104	43170	0.25
14	activation of MAPKK activity	1	8.35E-09	3	11	27.28	17	43170	0.04
14	activation of MAPKKK activity	1	5.59E-09	3	11	27.28	15	43170	0.04
15	protein dimerization activity	1	3.55E-05	4	13	30.77	664	43170	1.54
15	growth factor activity	1	1.79E-06	4	13	30.77	311	43170	0.73
15	transcription corepressor activity	1	7.05E-05	3	13	23.08	276	43170	0.64
16	regulation of catalytic activity	1	2.73E-05	4	11	36.37	752	43170	1.75
16	protein kinase cascade	1	1.35E-06	5	11	45.46	867	43170	2.01
16	positive regulation of transferase activity	1	2.92E-05	3	11	27.28	246	43170	0.57
16	MAPKKK cascade	1	1.07E-06	4	11	36.37	331	43170	0.77
16	negative regulation of enzyme activity	1	6.78E-06	3	11	27.28	151	43170	0.35
16	activation of protein kinase activity	1	3.75E-06	3	11	27.28	124	43170	0.29
16	negative regulation of transferase activity	1	2.21E-06	3	11	27.28	104	43170	0.25
16	activation of MAPKK activity	1	8.35E-09	3	11	27.28	17	43170	0.04
16	activation of MAPKKK activity	1	5.59E-09	3	11	27.28	15	43170	0.04
