# Supplementary material for: DeBi: Discovering Differentially Expressed Biclusters using a Frequent Itemset Approach
Source: Algorithms Mol Biol. 2011 Jun 23;6:18. doi: 10.1186/1748-7188-6-18 (PMC3152888; doi:10.1186/1748-7188-6-18)
Supplement: Additional file 5 — DeBi and QUBIC biclustering results and GO term and TFBS enrichment analysis of the biclusters on CMap data. [file 1748-7188-6-18-S5.ZIP › file5_cmap/debi/enrichment/debi.TFBS.down.txt]

Set	Enriched Set	Enriched Value	Pvalue	Set Hits	Set Size	Set Hits (%)	Total Hits	Total Size	Total Hits (%)
1	Odom04_HNF4alpha HEP	1	1.40E-04	45	1213	3.71	892	43170	2.07
1	Cam04_median_T98G G0 E2F4	1	9.12E-13	66	1213	5.45	882	43170	2.05
1	Cam04_median_T98G G0 p130	1	2.17E-11	66	1213	5.45	948	43170	2.20
1	Cam04_median_T98G Contact Inhibtion E2F4	1	7.78E-14	68	1213	5.61	877	43170	2.04
1	Cam04_median_T98G Contact Inhibtion p130	1	9.94E-12	67	1213	5.53	953	43170	2.21
1	Cam04_median_U2OS-p16 E2F4	1	2.07E-11	64	1213	5.28	903	43170	2.10
1	Cam04_median_U2OS-p16 p130	1	5.46E-11	63	1213	5.20	902	43170	2.09
1	Zhang05_Islet_P-CREB	1	4.95E-03	38	1213	3.14	865	43170	2.01
1	Odom04_RNA Pol II ISLET	1	3.36E-05	22	1213	1.82	293	43170	0.68
1	Kim05a_HeLa RNAP	1	1.26E-03	22	1213	1.82	380	43170	0.89
1	Kim05a_HeLa TAF1	1	1.26E-03	22	1213	1.82	380	43170	0.89
1	Kim05a_IMR90 TAF1	1	2.08E-03	20	1213	1.65	346	43170	0.81
1	Kim05a_THP1 RNAP	1	1.52E-03	14	1213	1.16	198	43170	0.46
1	Kim05a_THP1 TAF1	1	1.52E-03	14	1213	1.16	198	43170	0.46
1	Kim05a_IMR90 RNAP	1	1.97E-03	16	1213	1.32	249	43170	0.58
1	Cam04_median_nrf1_T98G G0 NRF1	1	6.08E-03	14	1213	1.16	231	43170	0.54
1	Ren02_E2F4	1	4.03E-12	32	1213	2.64	262	43170	0.61
1	Ren02_E2F1	1	1.42E-04	11	1213	0.91	102	43170	0.24
2	Odom04_HNF4alpha HEP	1	6.37E-05	44	1136	3.88	892	43170	2.07
2	Cam04_median_T98G G0 E2F4	1	1.37E-15	69	1136	6.08	882	43170	2.05
2	Cam04_median_T98G G0 p130	1	1.50E-14	70	1136	6.17	948	43170	2.20
2	Cam04_median_T98G Contact Inhibtion E2F4	1	1.03E-15	69	1136	6.08	877	43170	2.04
2	Cam04_median_T98G Contact Inhibtion p130	1	6.18E-15	71	1136	6.25	953	43170	2.21
2	Cam04_median_U2OS-p16 E2F4	1	4.38E-15	69	1136	6.08	903	43170	2.10
2	Cam04_median_U2OS-p16 p130	1	4.21E-14	67	1136	5.90	902	43170	2.09
2	Zhang05_Islet_P-CREB	1	9.14E-04	39	1136	3.44	865	43170	2.01
2	Odom04_RNA Pol II ISLET	1	1.25E-05	22	1136	1.94	293	43170	0.68
2	Kim05a_IMR90 RNAP	1	6.63E-03	14	1136	1.24	249	43170	0.58
2	Cam04_median_nrf1_T98G G0 NRF1	1	3.45E-03	14	1136	1.24	231	43170	0.54
2	Ren02_E2F4	1	8.91E-09	26	1136	2.29	262	43170	0.61
2	Ren02_E2F1	1	8.01E-05	11	1136	0.97	102	43170	0.24
3	Cam04_median_T98G G0 E2F4	1	1.04E-04	30	688	4.37	882	43170	2.05
3	Cam04_median_T98G G0 p130	1	3.51E-04	30	688	4.37	948	43170	2.20
3	Cam04_median_T98G Contact Inhibtion E2F4	1	3.96E-05	31	688	4.51	877	43170	2.04
3	Cam04_median_T98G Contact Inhibtion p130	1	1.76E-04	31	688	4.51	953	43170	2.21
3	Cam04_median_U2OS-p16 E2F4	1	7.43E-04	28	688	4.07	903	43170	2.10
3	Cam04_median_U2OS-p16 p130	1	1.52E-03	27	688	3.93	902	43170	2.09
3	Fernandez03_HL60	1	7.79E-03	6	688	0.88	108	43170	0.26
3	Fernandez03_T98G	1	2.56E-03	6	688	0.88	86	43170	0.20
3	Odom04_RNA Pol II ISLET	1	2.95E-04	14	688	2.04	293	43170	0.68
3	Jin04_ERAlpha	1	3.33E-03	5	688	0.73	63	43170	0.15
3	Kim05a_HeLa RNAP	1	3.46E-03	14	688	2.04	380	43170	0.89
3	Kim05a_HeLa TAF1	1	3.46E-03	14	688	2.04	380	43170	0.89
3	Kim05a_IMR90 TAF1	1	4.03E-03	13	688	1.89	346	43170	0.81
3	Kim05a_THP1 RNAP	1	4.73E-03	9	688	1.31	198	43170	0.46
3	Kim05a_THP1 TAF1	1	4.73E-03	9	688	1.31	198	43170	0.46
3	Kim05a_IMR90 RNAP	1	7.24E-04	12	688	1.75	249	43170	0.58
3	Ren02_E2F4	1	3.35E-04	13	688	1.89	262	43170	0.61
3	Ren02_E2F1	1	1.27E-03	7	688	1.02	102	43170	0.24
4	Cam04_median_T98G G0 E2F4	1	1.21E-18	71	1041	6.83	882	43170	2.05
4	Cam04_median_T98G G0 p130	1	4.44E-18	73	1041	7.02	948	43170	2.20
4	Cam04_median_T98G Contact Inhibtion E2F4	1	1.24E-17	69	1041	6.63	877	43170	2.04
4	Cam04_median_T98G Contact Inhibtion p130	1	1.64E-18	74	1041	7.11	953	43170	2.21
4	Cam04_median_U2OS-p16 E2F4	1	2.07E-20	75	1041	7.21	903	43170	2.10
4	Cam04_median_U2OS-p16 p130	1	4.91E-21	76	1041	7.31	902	43170	2.09
4	Zhang05_Islet_P-CREB	1	6.62E-04	37	1041	3.56	865	43170	2.01
4	Cam04_median_nrf1_T98G G0 NRF1	1	5.23E-05	17	1041	1.64	231	43170	0.54
4	Ren02_E2F4	1	7.77E-05	18	1041	1.73	262	43170	0.61
5	Cam04_median_T98G G0 E2F4	1	4.89E-16	56	774	7.24	882	43170	2.05
5	Cam04_median_T98G G0 p130	1	1.05E-14	56	774	7.24	948	43170	2.20
5	Cam04_median_T98G Contact Inhibtion E2F4	1	1.52E-15	55	774	7.11	877	43170	2.04
5	Cam04_median_T98G Contact Inhibtion p130	1	4.73E-14	55	774	7.11	953	43170	2.21
5	Cam04_median_U2OS-p16 E2F4	1	5.15E-15	55	774	7.11	903	43170	2.10
5	Cam04_median_U2OS-p16 p130	1	4.92E-15	55	774	7.11	902	43170	2.09
5	Zhang05_Islet_P-CREB	1	2.22E-03	28	774	3.62	865	43170	2.01
5	Odom04_RNA Pol II ISLET	1	1.82E-06	19	774	2.46	293	43170	0.68
5	Kim05a_THP1 RNAP	1	3.23E-03	10	774	1.30	198	43170	0.46
5	Kim05a_THP1 TAF1	1	3.23E-03	10	774	1.30	198	43170	0.46
5	Cam04_median_nrf1_T98G G0 NRF1	1	1.04E-03	12	774	1.56	231	43170	0.54
5	Ren02_E2F4	1	1.45E-16	31	774	4.01	262	43170	0.61
5	Ren02_E2F1	1	1.56E-05	10	774	1.30	102	43170	0.24
6	Odom04_HNF4alpha HEP	1	1.60E-03	31	841	3.69	892	43170	2.07
6	Odom04_HNF1alpha HEP	1	7.48E-05	34	841	4.05	848	43170	1.97
6	Cam04_median_T98G G0 E2F4	1	1.65E-24	72	841	8.57	882	43170	2.05
6	Cam04_median_T98G G0 p130	1	5.40E-24	74	841	8.80	948	43170	2.20
6	Cam04_median_T98G Contact Inhibtion E2F4	1	1.27E-22	69	841	8.21	877	43170	2.04
6	Cam04_median_T98G Contact Inhibtion p130	1	7.39E-24	74	841	8.80	953	43170	2.21
6	Cam04_median_U2OS-p16 E2F4	1	2.86E-25	74	841	8.80	903	43170	2.10
6	Cam04_median_U2OS-p16 p130	1	1.09E-26	76	841	9.04	902	43170	2.09
6	Zhang05_Islet_P-CREB	1	3.81E-06	38	841	4.52	865	43170	2.01
6	Odom04_RNA Pol II ISLET	1	5.30E-03	13	841	1.55	293	43170	0.68
6	Cam04_median_nrf1_T98G G0 NRF1	1	1.42E-05	16	841	1.91	231	43170	0.54
6	Ren02_E2F4	1	1.17E-06	19	841	2.26	262	43170	0.61
6	Ren02_E2F1	1	3.17E-05	10	841	1.19	102	43170	0.24
7	Odom04_HNF4alpha HEP	1	1.83E-03	24	600	4	892	43170	2.07
7	Cam04_median_T98G G0 E2F4	1	1.11E-13	45	600	7.50	882	43170	2.05
7	Cam04_median_T98G G0 p130	1	1.33E-12	45	600	7.50	948	43170	2.20
7	Cam04_median_T98G Contact Inhibtion E2F4	1	5.76E-12	42	600	7	877	43170	2.04
7	Cam04_median_T98G Contact Inhibtion p130	1	4.13E-13	46	600	7.67	953	43170	2.21
7	Cam04_median_U2OS-p16 E2F4	1	2.51E-13	45	600	7.50	903	43170	2.10
7	Cam04_median_U2OS-p16 p130	1	5.94E-14	46	600	7.67	902	43170	2.09
7	Odom04_RNA Pol II ISLET	1	7.23E-05	14	600	2.34	293	43170	0.68
7	Cam04_median_nrf1_T98G G0 NRF1	1	4.30E-04	11	600	1.84	231	43170	0.54
7	Ren02_E2F4	1	3.42E-04	12	600	2	262	43170	0.61
8	Cam04_median_T98G G0 E2F4	1	9.83E-08	29	456	6.36	882	43170	2.05
8	Cam04_median_T98G G0 p130	1	4.34E-07	29	456	6.36	948	43170	2.20
8	Cam04_median_T98G Contact Inhibtion E2F4	1	2.48E-08	30	456	6.58	877	43170	2.04
8	Cam04_median_T98G Contact Inhibtion p130	1	4.83E-07	29	456	6.36	953	43170	2.21
8	Cam04_median_U2OS-p16 E2F4	1	5.28E-07	28	456	6.15	903	43170	2.10
8	Cam04_median_U2OS-p16 p130	1	1.64E-06	27	456	5.93	902	43170	2.09
8	Fernandez03_HL60	1	5.89E-03	5	456	1.10	108	43170	0.26
8	Fernandez03_T98G	1	2.22E-03	5	456	1.10	86	43170	0.20
8	Zhang05_Islet_P-CREB	1	1.03E-03	20	456	4.39	865	43170	2.01
8	Odom04_RNA Pol II ISLET	1	1.22E-03	10	456	2.20	293	43170	0.68
8	Ren02_E2F4	1	2.55E-08	16	456	3.51	262	43170	0.61
8	Ren02_E2F1	1	7.70E-04	6	456	1.32	102	43170	0.24
9	Cam04_median_T98G G0 E2F4	1	4.76E-17	51	617	8.27	882	43170	2.05
9	Cam04_median_T98G G0 p130	1	1.04E-17	54	617	8.76	948	43170	2.20
9	Cam04_median_T98G Contact Inhibtion E2F4	1	1.72E-16	50	617	8.11	877	43170	2.04
9	Cam04_median_T98G Contact Inhibtion p130	1	5.82E-17	53	617	8.59	953	43170	2.21
9	Cam04_median_U2OS-p16 E2F4	1	2.74E-17	52	617	8.43	903	43170	2.10
9	Cam04_median_U2OS-p16 p130	1	2.48E-19	55	617	8.92	902	43170	2.09
9	Odom04_RNA Pol II ISLET	1	1.16E-03	12	617	1.95	293	43170	0.68
9	Cam04_median_nrf1_T98G G0 NRF1	1	1.39E-04	12	617	1.95	231	43170	0.54
9	Ren02_E2F4	1	4.38E-04	12	617	1.95	262	43170	0.61
10	Cam04_median_T98G G0 E2F4	1	3.77E-06	21	322	6.53	882	43170	2.05
10	Cam04_median_T98G G0 p130	1	1.12E-05	21	322	6.53	948	43170	2.20
10	Cam04_median_T98G Contact Inhibtion E2F4	1	9.48E-07	22	322	6.84	877	43170	2.04
10	Cam04_median_T98G Contact Inhibtion p130	1	3.62E-06	22	322	6.84	953	43170	2.21
10	Cam04_median_U2OS-p16 E2F4	1	5.83E-05	19	322	5.91	903	43170	2.10
10	Cam04_median_U2OS-p16 p130	1	1.75E-04	18	322	5.60	902	43170	2.09
10	Odom04_RNA Pol II ISLET	1	1.47E-05	11	322	3.42	293	43170	0.68
10	Kim05a_HeLa RNAP	1	2.39E-03	9	322	2.80	380	43170	0.89
10	Kim05a_HeLa TAF1	1	2.39E-03	9	322	2.80	380	43170	0.89
10	Kim05a_IMR90 TAF1	1	4.72E-03	8	322	2.49	346	43170	0.81
10	Kim05a_IMR90 RNAP	1	6.09E-04	8	322	2.49	249	43170	0.58
10	Ren02_E2F4	1	3.71E-03	7	322	2.18	262	43170	0.61
10	Ren02_E2F1	1	1.03E-03	5	322	1.56	102	43170	0.24
11	Cam04_median_T98G G0 E2F4	1	8.70E-06	21	340	6.18	882	43170	2.05
11	Cam04_median_T98G G0 p130	1	7.92E-06	22	340	6.48	948	43170	2.20
11	Cam04_median_T98G Contact Inhibtion E2F4	1	2.32E-06	22	340	6.48	877	43170	2.04
11	Cam04_median_T98G Contact Inhibtion p130	1	8.59E-06	22	340	6.48	953	43170	2.21
11	Cam04_median_U2OS-p16 E2F4	1	1.19E-04	19	340	5.59	903	43170	2.10
11	Cam04_median_U2OS-p16 p130	1	1.17E-04	19	340	5.59	902	43170	2.09
11	Odom04_RNA Pol II ISLET	1	5.77E-04	9	340	2.65	293	43170	0.68
11	Ren02_E2F4	1	1.20E-03	8	340	2.36	262	43170	0.61
11	Ren02_E2F1	1	8.78E-03	4	340	1.18	102	43170	0.24
12	Cam04_median_T98G G0 E2F4	1	1.46E-29	54	373	14.48	882	43170	2.05
12	Cam04_median_T98G G0 p130	1	6.10E-29	55	373	14.75	948	43170	2.20
12	Cam04_median_T98G Contact Inhibtion E2F4	1	8.00E-28	52	373	13.95	877	43170	2.04
12	Cam04_median_T98G Contact Inhibtion p130	1	6.38E-28	54	373	14.48	953	43170	2.21
12	Cam04_median_U2OS-p16 E2F4	1	4.62E-29	54	373	14.48	903	43170	2.10
12	Cam04_median_U2OS-p16 p130	1	6.54E-32	57	373	15.29	902	43170	2.09
12	Zhang05_Islet_P-CREB	1	1.59E-03	17	373	4.56	865	43170	2.01
12	Cam04_median_nrf1_T98G G0 NRF1	1	2.14E-09	15	373	4.03	231	43170	0.54
12	Ren02_E2F4	1	1.61E-16	23	373	6.17	262	43170	0.61
12	Ren02_E2F1	1	2.16E-08	10	373	2.69	102	43170	0.24
13	Odom04_HNF4alpha HEP	1	3.72E-04	16	288	5.56	892	43170	2.07
13	Cam04_median_T98G G0 E2F4	1	8.14E-09	24	288	8.34	882	43170	2.05
13	Cam04_median_T98G G0 p130	1	3.17E-08	24	288	8.34	948	43170	2.20
13	Cam04_median_T98G Contact Inhibtion E2F4	1	2.28E-06	20	288	6.95	877	43170	2.04
13	Cam04_median_T98G Contact Inhibtion p130	1	3.50E-08	24	288	8.34	953	43170	2.21
13	Cam04_median_U2OS-p16 E2F4	1	1.27E-08	24	288	8.34	903	43170	2.10
13	Cam04_median_U2OS-p16 p130	1	5.46E-08	23	288	7.99	902	43170	2.09
13	Zhang05_Islet_P-CREB	1	2.48E-05	18	288	6.25	865	43170	2.01
13	Cam04_median_nrf1_T98G G0 NRF1	1	9.76E-04	7	288	2.44	231	43170	0.54
13	Ren02_E2F4	1	2.93E-08	13	288	4.52	262	43170	0.61
13	Ren02_E2F1	1	5.88E-06	7	288	2.44	102	43170	0.24
14	Cam04_median_T98G G0 E2F4	1	9.88E-07	22	321	6.86	882	43170	2.05
14	Cam04_median_T98G G0 p130	1	8.94E-07	23	321	7.17	948	43170	2.20
14	Cam04_median_T98G Contact Inhibtion E2F4	1	2.35E-07	23	321	7.17	877	43170	2.04
14	Cam04_median_T98G Contact Inhibtion p130	1	9.77E-07	23	321	7.17	953	43170	2.21
14	Cam04_median_U2OS-p16 E2F4	1	1.74E-05	20	321	6.24	903	43170	2.10
14	Cam04_median_U2OS-p16 p130	1	1.71E-05	20	321	6.24	902	43170	2.09
14	Fernandez03_HL60	1	1.31E-03	5	321	1.56	108	43170	0.26
14	Fernandez03_T98G	1	4.69E-04	5	321	1.56	86	43170	0.20
14	Zhang05_Islet_P-CREB	1	5.77E-03	14	321	4.37	865	43170	2.01
14	Odom04_RNA Pol II ISLET	1	1.43E-05	11	321	3.43	293	43170	0.68
14	Kim05a_HeLa RNAP	1	2.34E-03	9	321	2.81	380	43170	0.89
14	Kim05a_HeLa TAF1	1	2.34E-03	9	321	2.81	380	43170	0.89
14	Kim05a_IMR90 TAF1	1	4.64E-03	8	321	2.50	346	43170	0.81
14	Kim05a_IMR90 RNAP	1	5.97E-04	8	321	2.50	249	43170	0.58
14	Ren02_E2F4	1	3.05E-05	10	321	3.12	262	43170	0.61
14	Ren02_E2F1	1	7.20E-03	4	321	1.25	102	43170	0.24
15	Cam04_median_T98G G0 E2F4	1	4.82E-03	15	341	4.40	882	43170	2.05
15	Cam04_median_T98G G0 p130	1	3.93E-03	16	341	4.70	948	43170	2.20
15	Cam04_median_T98G Contact Inhibtion p130	1	4.13E-03	16	341	4.70	953	43170	2.21
15	Cam04_median_U2OS-p16 E2F4	1	2.46E-03	16	341	4.70	903	43170	2.10
15	Cam04_median_U2OS-p16 p130	1	2.44E-03	16	341	4.70	902	43170	2.09
15	Odom04_RNA Pol II ISLET	1	9.10E-03	7	341	2.06	293	43170	0.68
16	Odom04_HNF4alpha HEP	1	2.92E-03	11	198	5.56	892	43170	2.07
16	Cam04_median_T98G G0 E2F4	1	7.90E-07	17	198	8.59	882	43170	2.05
16	Cam04_median_T98G G0 p130	1	4.58E-07	18	198	9.10	948	43170	2.20
16	Cam04_median_T98G Contact Inhibtion E2F4	1	7.31E-07	17	198	8.59	877	43170	2.04
16	Cam04_median_T98G Contact Inhibtion p130	1	4.94E-07	18	198	9.10	953	43170	2.21
16	Cam04_median_U2OS-p16 E2F4	1	1.09E-06	17	198	8.59	903	43170	2.10
16	Cam04_median_U2OS-p16 p130	1	2.23E-07	18	198	9.10	902	43170	2.09
16	Zhang05_Islet_P-CREB	1	5.18E-05	14	198	7.08	865	43170	2.01
16	Kim05a_IMR90 RNAP	1	6.00E-03	5	198	2.53	249	43170	0.58
16	Cam04_median_nrf1_T98G G0 NRF1	1	4.39E-03	5	198	2.53	231	43170	0.54
16	Ren02_E2F4	1	3.11E-05	8	198	4.05	262	43170	0.61
17	Odom04_HNF4alpha HEP	1	4.87E-03	11	212	5.19	892	43170	2.07
17	Odom04_HNF1alpha HEP	1	9.58E-03	10	212	4.72	848	43170	1.97
17	Cam04_median_T98G G0 E2F4	1	2.03E-06	17	212	8.02	882	43170	2.05
17	Cam04_median_T98G G0 p130	1	1.24E-06	18	212	8.50	948	43170	2.20
17	Cam04_median_T98G Contact Inhibtion E2F4	1	3.29E-05	15	212	7.08	877	43170	2.04
17	Cam04_median_T98G Contact Inhibtion p130	1	1.34E-06	18	212	8.50	953	43170	2.21
17	Cam04_median_U2OS-p16 E2F4	1	2.78E-06	17	212	8.02	903	43170	2.10
17	Cam04_median_U2OS-p16 p130	1	6.13E-07	18	212	8.50	902	43170	2.09
17	Zhang05_Islet_P-CREB	1	1.08E-04	14	212	6.61	865	43170	2.01
17	Cam04_median_nrf1_T98G G0 NRF1	1	1.03E-03	6	212	2.84	231	43170	0.54
17	Ren02_E2F4	1	7.94E-07	10	212	4.72	262	43170	0.61
17	Ren02_E2F1	1	1.54E-04	5	212	2.36	102	43170	0.24
18	Odom04_HNF4alpha HEP	1	3.11E-03	12	229	5.25	892	43170	2.07
18	Cam04_median_T98G G0 E2F4	1	3.07E-07	19	229	8.30	882	43170	2.05
18	Cam04_median_T98G G0 p130	1	2.06E-07	20	229	8.74	948	43170	2.20
18	Cam04_median_T98G Contact Inhibtion E2F4	1	5.33E-06	17	229	7.43	877	43170	2.04
18	Cam04_median_T98G Contact Inhibtion p130	1	2.24E-07	20	229	8.74	953	43170	2.21
18	Cam04_median_U2OS-p16 E2F4	1	4.37E-07	19	229	8.30	903	43170	2.10
18	Cam04_median_U2OS-p16 p130	1	4.30E-07	19	229	8.30	902	43170	2.09
18	Zhang05_Islet_P-CREB	1	6.80E-05	15	229	6.56	865	43170	2.01
18	Cam04_median_nrf1_T98G G0 NRF1	1	1.53E-03	6	229	2.63	231	43170	0.54
18	Ren02_E2F4	1	8.65E-05	8	229	3.50	262	43170	0.61
19	Cam04_median_T98G G0 E2F4	1	2.37E-12	25	212	11.80	882	43170	2.05
19	Cam04_median_T98G G0 p130	1	1.11E-11	25	212	11.80	948	43170	2.20
19	Cam04_median_T98G Contact Inhibtion E2F4	1	5.26E-10	22	212	10.38	877	43170	2.04
19	Cam04_median_T98G Contact Inhibtion p130	1	1.25E-11	25	212	11.80	953	43170	2.21
19	Cam04_median_U2OS-p16 E2F4	1	3.93E-12	25	212	11.80	903	43170	2.10
19	Cam04_median_U2OS-p16 p130	1	3.84E-12	25	212	11.80	902	43170	2.09
19	Cam04_median_nrf1_T98G G0 NRF1	1	2.07E-05	8	212	3.78	231	43170	0.54
19	Ren02_E2F4	1	3.37E-04	7	212	3.31	262	43170	0.61
20	Cam04_median_T98G G0 E2F4	1	1.48E-18	34	244	13.94	882	43170	2.05
20	Cam04_median_T98G G0 p130	1	1.70E-18	35	244	14.35	948	43170	2.20
20	Cam04_median_T98G Contact Inhibtion E2F4	1	5.87E-16	31	244	12.71	877	43170	2.04
20	Cam04_median_T98G Contact Inhibtion p130	1	2.00E-18	35	244	14.35	953	43170	2.21
20	Cam04_median_U2OS-p16 E2F4	1	3.02E-18	34	244	13.94	903	43170	2.10
20	Cam04_median_U2OS-p16 p130	1	3.60E-19	35	244	14.35	902	43170	2.09
20	Cam04_median_nrf1_T98G G0 NRF1	1	9.81E-09	12	244	4.92	231	43170	0.54
20	Ren02_E2F4	1	1.34E-04	8	244	3.28	262	43170	0.61
20	Ren02_E2F1	1	2.95E-04	5	244	2.05	102	43170	0.24
21	Fernandez03_U937	1	2.87E-03	6	202	2.98	297	43170	0.69
21	Cam04_median_T98G G0 E2F4	1	2.00E-05	15	202	7.43	882	43170	2.05
21	Cam04_median_T98G G0 p130	1	2.75E-06	17	202	8.42	948	43170	2.20
21	Cam04_median_T98G Contact Inhibtion E2F4	1	7.45E-05	14	202	6.94	877	43170	2.04
21	Cam04_median_T98G Contact Inhibtion p130	1	1.23E-05	16	202	7.93	953	43170	2.21
21	Cam04_median_U2OS-p16 E2F4	1	1.01E-04	14	202	6.94	903	43170	2.10
21	Cam04_median_U2OS-p16 p130	1	1.41E-06	17	202	8.42	902	43170	2.09
21	Ren02_E2F4	1	2.51E-04	7	202	3.47	262	43170	0.61
21	Ren02_E2F1	1	1.38E-03	4	202	1.99	102	43170	0.24
22	Cam04_median_T98G G0 E2F4	1	9.31E-04	9	122	7.38	882	43170	2.05
22	Cam04_median_T98G G0 p130	1	8.28E-05	11	122	9.02	948	43170	2.20
22	Cam04_median_T98G Contact Inhibtion E2F4	1	2.02E-04	10	122	8.20	877	43170	2.04
22	Cam04_median_T98G Contact Inhibtion p130	1	8.67E-05	11	122	9.02	953	43170	2.21
22	Cam04_median_U2OS-p16 E2F4	1	2.55E-04	10	122	8.20	903	43170	2.10
22	Cam04_median_U2OS-p16 p130	1	5.33E-05	11	122	9.02	902	43170	2.09
22	Zhang05_Islet_P-CREB	1	3.66E-05	11	122	9.02	865	43170	2.01
22	Cam04_median_nrf1_T98G G0 NRF1	1	4.29E-03	4	122	3.28	231	43170	0.54
22	Ren02_E2F4	1	9.22E-04	5	122	4.10	262	43170	0.61
23	Cam04_median_T98G G0 E2F4	1	1.91E-06	9	56	16.08	882	43170	2.05
23	Cam04_median_T98G G0 p130	1	3.43E-06	9	56	16.08	948	43170	2.20
23	Cam04_median_T98G Contact Inhibtion E2F4	1	1.68E-05	8	56	14.29	877	43170	2.04
23	Cam04_median_T98G Contact Inhibtion p130	1	3.58E-06	9	56	16.08	953	43170	2.21
23	Cam04_median_U2OS-p16 E2F4	1	2.31E-06	9	56	16.08	903	43170	2.10
23	Cam04_median_U2OS-p16 p130	1	2.29E-06	9	56	16.08	902	43170	2.09
23	Ren02_E2F4	1	2.35E-05	5	56	8.93	262	43170	0.61
23	Ren02_E2F1	1	3.24E-04	3	56	5.36	102	43170	0.24
24	Odom04_HNF4alpha HEP	1	1.79E-03	7	84	8.34	892	43170	2.07
24	Odom04_HNF1alpha HEP	1	2.51E-04	8	84	9.53	848	43170	1.97
24	Zhang05_Islet_P-CREB	1	6.88E-03	6	84	7.15	865	43170	2.01
24	Odom04_RNA Pol II ISLET	1	2.77E-04	5	84	5.96	293	43170	0.68
25	Cam04_median_T98G G0 E2F4	1	1.22E-04	8	73	10.96	882	43170	2.05
25	Cam04_median_T98G G0 p130	1	3.16E-05	9	73	12.33	948	43170	2.20
25	Cam04_median_T98G Contact Inhibtion E2F4	1	1.18E-04	8	73	10.96	877	43170	2.04
25	Cam04_median_T98G Contact Inhibtion p130	1	3.29E-05	9	73	12.33	953	43170	2.21
25	Cam04_median_U2OS-p16 E2F4	1	1.44E-04	8	73	10.96	903	43170	2.10
25	Cam04_median_U2OS-p16 p130	1	2.14E-05	9	73	12.33	902	43170	2.09
25	Zhang05_Islet_P-CREB	1	3.47E-03	6	73	8.22	865	43170	2.01
25	Cam04_median_nrf1_T98G G0 NRF1	1	7.14E-03	3	73	4.11	231	43170	0.54
25	Ren02_E2F4	1	1.04E-03	4	73	5.48	262	43170	0.61
28	Cam04_median_T98G G0 E2F4	1	1.96E-03	6	64	9.38	882	43170	2.05
28	Cam04_median_T98G G0 p130	1	5.04E-04	7	64	10.94	948	43170	2.20
28	Cam04_median_T98G Contact Inhibtion E2F4	1	1.90E-03	6	64	9.38	877	43170	2.04
28	Cam04_median_T98G Contact Inhibtion p130	1	5.20E-04	7	64	10.94	953	43170	2.21
28	Cam04_median_U2OS-p16 E2F4	1	2.20E-03	6	64	9.38	903	43170	2.10
28	Cam04_median_U2OS-p16 p130	1	3.75E-04	7	64	10.94	902	43170	2.09
28	Zhang05_Islet_P-CREB	1	1.78E-03	6	64	9.38	865	43170	2.01
28	Cam04_median_nrf1_T98G G0 NRF1	1	4.95E-03	3	64	4.69	231	43170	0.54
28	Ren02_E2F4	1	7.01E-03	3	64	4.69	262	43170	0.61
30	Cam04_median_nrf1_T98G G0 NRF1	1	3.59E-04	3	26	11.54	231	43170	0.54
32	Cam04_median_T98G G0 E2F4	1	6.54E-04	6	52	11.54	882	43170	2.05
32	Cam04_median_T98G G0 p130	1	9.50E-04	6	52	11.54	948	43170	2.20
32	Cam04_median_T98G Contact Inhibtion E2F4	1	6.35E-04	6	52	11.54	877	43170	2.04
32	Cam04_median_T98G Contact Inhibtion p130	1	9.76E-04	6	52	11.54	953	43170	2.21
32	Cam04_median_U2OS-p16 E2F4	1	7.39E-04	6	52	11.54	903	43170	2.10
32	Cam04_median_U2OS-p16 p130	1	7.35E-04	6	52	11.54	902	43170	2.09
32	Cam04_median_nrf1_T98G G0 NRF1	1	2.75E-03	3	52	5.77	231	43170	0.54
32	Ren02_E2F4	1	2.85E-04	4	52	7.70	262	43170	0.61
33	Cam04_median_T98G G0 E2F4	1	7.84E-04	5	36	13.89	882	43170	2.05
33	Cam04_median_T98G G0 p130	1	1.08E-03	5	36	13.89	948	43170	2.20
33	Cam04_median_T98G Contact Inhibtion E2F4	1	5.95E-03	4	36	11.12	877	43170	2.04
33	Cam04_median_T98G Contact Inhibtion p130	1	1.11E-03	5	36	13.89	953	43170	2.21
33	Cam04_median_U2OS-p16 E2F4	1	8.71E-04	5	36	13.89	903	43170	2.10
33	Cam04_median_U2OS-p16 p130	1	8.67E-04	5	36	13.89	902	43170	2.09
33	Cam04_median_nrf1_T98G G0 NRF1	1	9.48E-04	3	36	8.34	231	43170	0.54
33	Ren02_E2F4	1	1.36E-03	3	36	8.34	262	43170	0.61
34	Cam04_median_T98G G0 E2F4	1	4.49E-03	5	53	9.44	882	43170	2.05
34	Cam04_median_T98G G0 p130	1	1.05E-03	6	53	11.33	948	43170	2.20
34	Cam04_median_T98G Contact Inhibtion E2F4	1	4.39E-03	5	53	9.44	877	43170	2.04
34	Cam04_median_T98G Contact Inhibtion p130	1	1.08E-03	6	53	11.33	953	43170	2.21
34	Cam04_median_U2OS-p16 E2F4	1	4.96E-03	5	53	9.44	903	43170	2.10
34	Cam04_median_U2OS-p16 p130	1	8.14E-04	6	53	11.33	902	43170	2.09
34	Zhang05_Islet_P-CREB	1	1.01E-06	9	53	16.99	865	43170	2.01
34	Ren02_E2F4	1	3.07E-04	4	53	7.55	262	43170	0.61
36	Fernandez03_U937	1	3.25E-03	3	43	6.98	297	43170	0.69
36	Cam04_median_nrf1_T98G G0 NRF1	1	1.59E-03	3	43	6.98	231	43170	0.54
39	Odom04_HNF6 HEP	1	8.99E-03	3	24	12.50	781	43170	1.81
40	Cam04_median_T98G G0 E2F4	1	5.51E-03	3	18	16.67	882	43170	2.05
40	Cam04_median_T98G G0 p130	1	5.53E-04	4	18	22.23	948	43170	2.20
40	Cam04_median_T98G Contact Inhibtion E2F4	1	5.43E-03	3	18	16.67	877	43170	2.04
40	Cam04_median_T98G Contact Inhibtion p130	1	5.64E-04	4	18	22.23	953	43170	2.21
40	Cam04_median_U2OS-p16 E2F4	1	5.89E-03	3	18	16.67	903	43170	2.10
40	Cam04_median_U2OS-p16 p130	1	4.59E-04	4	18	22.23	902	43170	2.09
