# Supplementary material for: DeBi: Discovering Differentially Expressed Biclusters using a Frequent Itemset Approach
Source: Algorithms Mol Biol. 2011 Jun 23;6:18. doi: 10.1186/1748-7188-6-18 (PMC3152888; doi:10.1186/1748-7188-6-18)
Supplement: Additional file 5 — DeBi and QUBIC biclustering results and GO term and TFBS enrichment analysis of the biclusters on CMap data. [file 1748-7188-6-18-S5.ZIP › file5_cmap/debi/enrichment/debi.TFBS.up.txt]

Set	Enriched Set	Enriched Value	Pvalue	Set Hits	Set Size	Set Hits (%)	Total Hits	Total Size	Total Hits (%)
1	Odom04_RNA Pol II HEP	1	2.30E-04	3	618	0.49	9	43170	0.03
5	Fernandez03_U937	1	6.78E-05	4	32	12.50	297	43170	0.69
5	Fernandez03_P493(-tet)	1	1.31E-05	4	32	12.50	195	43170	0.46
5	Odom04_RNA Pol II ISLET	1	6.44E-05	4	32	12.50	293	43170	0.68
6	Wang01_p53_introns	1	6.12E-04	4	26	15.39	658	43170	1.53
6	Fernandez03_U937	1	2.91E-05	4	26	15.39	297	43170	0.69
6	Odom04_HNF6 ISLET	1	1.61E-04	5	26	19.24	881	43170	2.05
7	Wang01_p53_introns	1	7.89E-06	5	19	26.32	658	43170	1.53
7	Odom04_HNF6 ISLET	1	3.21E-05	5	19	26.32	881	43170	2.05
11	Odom04_HNF4alpha HEP	1	6.73E-04	3	9	33.34	892	43170	2.07
11	Wang01_p53_introns	1	2.76E-04	3	9	33.34	658	43170	1.53
11	Odom04_HNF1alpha HEP	1	5.81E-04	3	9	33.34	848	43170	1.97
13	Cam04_median_T98G G0 p130	1	2.60E-04	4	15	26.67	948	43170	2.20
13	Cam04_median_T98G Contact Inhibtion p130	1	2.65E-04	4	15	26.67	953	43170	2.21
13	Odom04_RNA Pol II ISLET	1	2.68E-06	4	15	26.67	293	43170	0.68
13	Ren02_E2F4	1	9.53E-05	3	15	20	262	43170	0.61
15	Wang01_p53_introns	1	8.99E-04	3	13	23.08	658	43170	1.53
