# Supplementary material for: DeBi: Discovering Differentially Expressed Biclusters using a Frequent Itemset Approach
Source: Algorithms Mol Biol. 2011 Jun 23;6:18. doi: 10.1186/1748-7188-6-18 (PMC3152888; doi:10.1186/1748-7188-6-18)
Supplement: Additional file 5 — DeBi and QUBIC biclustering results and GO term and TFBS enrichment analysis of the biclusters on CMap data. [file 1748-7188-6-18-S5.ZIP › file5_cmap/qubic/biclusters/qubic.txt]

# QUBIC version 0.1 output
# Datafile ../akdes_10.12.09/software/debi/samples/cmap/ratioMatrix.txt: continuous type
# Parameters: -k 305 -f 0.50 -c 0.95 -o 100 -q 0.06 -r 1

BC000 S=3640
 Genes [13]: 202539_s_at 202540_s_at 212274_at 212276_at 221750_at 201626_at 201627_s_at 209146_at 208881_x_at 209218_at 204615_x_at 201625_s_at 213577_at 
 Conds [280]: 4112 4136 4145 2679 4184 312 417 1769 1486 1498 1517 1520 4237 2651 2456 2822 1533 1535 1540 3212 3221 3227 3231 3236 4380 4386 4388 2785 2792 2886 2895 2915 2919 421 3395 4407 4411 906 910 918 942 2830 2835 3440 3443 3462 3480 4274 4427 4436 4444 3001 3360 4458 2145 3574 1365 1542 1700 1701 974 979 995 1000 1004 1105 1112 3979 3993 2210 2211 2227 2230 3178 3243 3244 3257 1831 1212 1220 1234 2247 3267 3312 3313 2321 2330 2506 1010 1014 1017 1050 1053 1058 2927 3691 3701 3704 1068 1072 1637 1645 1649 1672 3037 3746 2535 1655 1659 1662 3787 3791 3819 3823 2546 2750 2753 2758 486 494 3868 3887 2777 826 873 2084 1276 4018 7169 7178 7179 7187 7188 7191 7197 7198 7417 7422 7441 7443 7499 7234 7236 6874 6879 6891 6901 6910 6916 6919 7402 7485 6807 6820 6823 5935 5936 5940 5945 5950 5968 5976 5981 7515 7522 7550 7555 6127 6579 4583 4586 4541 5437 5438 5439 5453 4624 4632 4665 5065 5291 5292 4721 4726 4989 5008 5018 5021 5022 5308 4954 4768 4776 5413 5417 5420 5572 5584 5590 5594 5597 5472 5484 5489 5501 4985 5212 4834 4843 5625 5632 5545 6454 6463 6474 7005 4483 5217 5227 5231 5234 5724 5745 5756 5759 5821 5822 5260 5267 5273 5882 5903 5908 6493 6498 5802 6028 6045 5678 5698 6003 6506 6980 6989 6993 6064 6439 6235 6939 6949 6951 6954 6960 6996 7285 6709 6744 6276 6546 6551 7077 7094 7324 7342 6609 6639 6780 7100 7105 7245 6070 6082 6085 6103 7356 6784 7043 7047 7053 6316 
202539_s_at	1	1	1	1	1	-1	1	-1	1	1	-1	1	1	1	1	1	1	1	1	1	1	1	1	1	1	1	1	1	1	1	1	-1	-1	1	1	1	1	1	1	1	1	1	1	1	1	1	1	-1	1	1	1	-1	1	1	-1	1	1	1	1	1	1	1	1	1	1	1	1	1	1	1	1	1	1	1	1	1	-1	1	1	1	1	1	1	1	1	-1	1	-1	1	1	1	1	1	1	-1	-1	1	1	1	1	1	1	1	1	-1	1	1	1	1	1	1	1	1	1	-1	-1	1	-1	1	1	1	-1	1	1	1	1	-1	1	1	1	1	1	1	1	1	1	1	1	1	1	1	1	1	1	1	1	1	1	1	1	1	1	1	1	1	1	-1	1	1	1	-1	1	1	1	1	1	1	1	1	1	1	-1	1	1	1	1	1	1	1	1	1	1	1	1	-1	1	1	1	1	1	1	1	1	1	1	1	1	1	1	1	1	1	1	1	1	1	1	1	1	1	1	1	1	1	1	1	1	1	1	1	1	1	1	1	1	1	1	1	1	1	1	1	1	1	1	1	1	1	1	1	1	1	1	1	1	1	1	1	1	1	1	1	1	1	1	1	1	1	1	1	1	1	1	1	1	1	1	1	1	1	1	1	1	1	1	1	1	1	1	1
202540_s_at	1	1	1	1	1	-1	1	-1	1	1	-1	1	1	1	1	1	1	1	1	1	1	1	1	1	1	1	1	1	1	1	1	-1	-1	1	1	1	1	1	1	1	1	1	1	1	1	1	1	-1	1	1	1	-1	1	1	-1	1	1	1	1	1	1	1	1	1	1	1	1	1	1	1	1	1	1	1	1	1	-1	1	1	1	1	1	1	1	1	-1	1	-1	1	1	1	1	1	1	-1	-1	1	1	1	1	1	1	1	1	-1	1	1	1	1	1	1	1	1	1	-1	-1	1	-1	1	1	1	-1	1	1	1	1	-1	1	1	1	1	1	1	1	1	1	1	1	1	1	1	1	1	1	1	1	1	1	1	1	1	1	1	1	1	1	-1	1	1	1	-1	1	1	1	1	1	1	1	1	1	1	-1	1	1	1	1	1	1	1	1	1	1	1	1	-1	1	1	1	1	1	1	1	1	1	1	1	1	1	1	1	1	1	1	1	1	1	1	1	1	1	1	1	1	1	1	1	1	1	1	1	1	1	1	1	1	1	1	1	1	1	1	1	1	1	1	1	1	1	1	1	1	1	1	1	1	1	1	1	1	1	1	1	1	1	1	1	1	1	1	1	1	1	1	1	1	1	1	1	1	1	1	1	1	1	1	1	1	1	1	1
 212274_at	1	1	1	1	1	-1	1	-1	1	1	-1	1	1	1	1	1	1	1	1	1	1	1	1	1	1	1	1	1	1	1	1	-1	-1	1	1	1	1	1	1	1	1	1	1	1	1	1	1	-1	1	1	1	-1	1	1	-1	1	1	1	1	1	1	1	1	1	1	1	1	1	1	1	1	1	1	1	1	1	-1	1	1	1	1	1	1	1	1	-1	1	-1	1	1	1	1	1	1	-1	-1	1	1	1	1	1	1	1	1	-1	1	1	1	1	1	1	1	1	1	-1	-1	1	-1	1	1	1	-1	1	1	1	1	-1	1	1	1	1	1	1	1	1	1	1	1	1	1	1	1	1	1	1	1	1	1	1	1	1	1	1	1	1	1	-1	1	1	1	-1	1	1	1	1	1	1	1	1	1	1	-1	1	1	1	1	1	1	1	1	1	1	1	1	-1	1	1	1	1	1	1	1	1	1	1	1	1	1	1	1	1	1	1	1	1	1	1	1	1	1	1	1	1	1	1	1	1	1	1	1	1	1	1	1	1	1	1	1	1	1	1	1	1	1	1	1	1	1	1	1	1	1	1	1	1	1	1	1	1	1	1	1	1	1	1	1	1	1	1	1	1	1	1	1	1	1	1	1	1	1	1	1	1	1	1	1	1	1	1	1
 212276_at	1	1	1	1	1	-1	1	-1	1	1	-1	1	1	1	1	1	1	1	1	1	1	1	1	1	1	1	1	1	1	1	1	-1	-1	1	1	1	1	1	1	1	1	1	1	1	1	1	1	-1	1	1	1	-1	1	1	-1	1	1	1	1	1	1	1	1	1	1	1	1	1	1	1	1	1	1	1	1	1	-1	1	1	1	1	1	1	1	1	-1	1	-1	1	1	1	1	1	1	-1	-1	1	1	1	1	1	1	1	1	-1	1	1	1	1	1	1	1	1	1	-1	-1	1	-1	1	1	1	-1	1	1	1	1	-1	1	1	1	1	1	1	1	1	1	1	1	1	1	1	1	1	1	1	1	1	1	1	1	1	1	1	1	1	1	-1	1	1	1	-1	1	1	1	1	1	1	1	1	1	1	-1	1	1	1	1	1	1	1	1	1	1	1	1	-1	1	1	1	1	1	1	1	1	1	1	1	1	1	1	1	1	1	1	1	1	1	1	1	1	1	1	1	1	1	1	1	1	1	1	1	1	1	1	1	1	1	1	1	1	1	1	1	1	1	1	1	1	1	1	1	1	1	1	1	1	1	1	1	1	1	1	1	1	1	1	1	1	1	1	1	1	1	1	1	1	1	1	1	1	1	1	1	1	1	1	1	1	1	1	1
 221750_at	1	1	1	1	1	-1	1	-1	1	1	-1	1	1	1	1	1	1	1	1	1	1	1	1	1	1	1	1	1	1	1	1	-1	-1	1	1	1	1	1	1	1	1	1	1	1	1	1	1	-1	1	1	1	-1	1	1	-1	1	1	1	1	1	1	1	1	1	1	1	1	1	1	1	1	1	1	1	1	1	-1	1	1	1	1	1	1	1	1	-1	1	-1	1	1	1	1	1	1	-1	-1	1	1	1	1	1	1	1	1	-1	1	1	1	1	1	1	1	1	1	-1	-1	1	-1	1	1	1	-1	1	1	1	1	-1	1	1	1	1	1	1	1	1	1	1	1	1	1	1	1	1	1	1	1	1	1	1	1	1	1	1	1	1	1	-1	1	1	1	-1	1	1	1	1	1	1	1	1	1	1	-1	1	1	1	1	1	1	1	1	1	1	1	1	-1	1	1	1	1	1	1	1	1	1	1	1	1	1	1	1	1	1	1	1	1	1	1	1	1	1	1	1	1	1	1	1	1	1	1	1	1	1	1	1	1	1	1	1	1	1	1	1	1	1	1	1	1	1	1	1	1	1	1	1	1	1	1	1	1	1	1	1	1	1	1	1	1	1	1	1	1	1	1	1	1	1	1	1	1	1	1	1	1	1	1	1	1	1	1	1
 201626_at	1	1	1	1	1	-1	1	-1	1	1	-1	1	1	1	1	1	1	1	1	1	1	1	1	1	1	1	1	1	1	1	1	-1	-1	1	1	1	1	1	1	1	1	1	1	1	1	1	1	-1	1	1	1	-1	1	1	-1	1	1	1	1	1	1	1	1	1	1	1	1	1	1	1	1	1	1	1	1	1	-1	1	1	1	1	1	1	1	1	-1	1	-1	1	1	1	1	1	1	-1	-1	1	1	1	1	1	1	1	1	-1	1	1	1	1	1	1	1	1	1	-1	-1	1	-1	1	1	1	-1	1	1	1	1	-1	1	1	1	1	1	1	1	1	1	1	1	1	1	1	1	1	1	1	1	1	1	1	1	1	1	1	1	1	1	-1	1	1	1	-1	1	1	1	1	1	1	1	1	1	1	-1	1	1	1	1	1	1	1	1	1	1	1	1	-1	1	1	1	1	1	1	1	1	1	1	1	1	1	1	1	1	1	1	1	1	1	1	1	1	1	1	1	1	1	1	1	1	1	1	1	1	1	1	1	1	1	1	1	1	1	1	1	1	1	1	1	1	1	1	1	1	1	1	1	1	1	1	1	1	1	1	1	1	1	1	1	1	1	1	1	1	1	1	1	1	1	1	1	1	1	1	1	1	1	1	1	1	1	1	1
201627_s_at	1	1	1	1	1	-1	1	-1	1	1	-1	1	1	1	1	1	1	1	1	1	1	1	1	1	1	1	1	1	1	1	1	-1	-1	1	1	1	1	1	1	1	1	1	1	1	1	1	1	-1	1	1	1	-1	1	1	-1	1	1	1	1	1	1	1	1	1	1	1	1	1	1	1	1	1	1	1	1	1	-1	1	1	1	1	1	1	1	1	-1	1	-1	1	1	1	1	1	1	-1	-1	1	1	1	1	1	1	1	1	-1	1	1	1	1	1	1	1	1	1	-1	-1	1	-1	1	1	1	-1	1	1	1	1	-1	1	1	1	1	1	1	1	1	1	1	1	1	1	1	1	1	1	1	1	1	1	1	1	1	1	1	1	1	1	-1	1	1	1	-1	1	1	1	1	1	1	1	1	1	1	-1	1	1	1	1	1	1	1	1	1	1	1	1	-1	1	1	1	1	1	1	1	1	1	1	1	1	1	1	1	1	1	1	1	1	1	1	1	1	1	1	1	1	1	1	1	1	1	1	1	1	1	1	1	1	1	1	1	1	1	1	1	1	1	1	1	1	1	1	1	1	1	1	1	1	1	1	1	1	1	1	1	1	1	1	1	1	1	1	1	1	1	1	1	1	1	1	1	1	1	1	1	1	1	1	1	1	1	1	1
 209146_at	1	1	1	1	1	-1	1	-1	1	1	-1	1	1	1	1	1	1	1	1	1	1	1	1	1	1	1	1	1	1	1	1	-1	-1	1	1	1	1	1	1	1	1	1	1	1	1	1	1	-1	1	1	1	-1	1	1	-1	1	1	1	1	1	1	1	1	1	1	1	1	1	1	1	1	1	1	1	1	1	-1	1	1	1	1	1	1	1	1	-1	1	-1	1	1	1	1	1	1	-1	-1	1	1	1	1	1	1	1	1	-1	1	1	1	1	1	1	1	1	1	-1	-1	1	-1	1	1	1	-1	1	1	1	1	-1	1	1	1	1	1	1	1	1	1	1	1	1	1	1	1	1	1	1	1	1	1	1	1	1	1	1	1	1	1	-1	1	1	1	-1	1	1	1	1	1	1	1	1	1	1	-1	1	1	1	1	1	1	1	1	1	1	1	1	-1	1	1	1	1	1	1	1	1	1	1	1	1	1	1	1	1	1	1	1	1	1	1	1	1	1	1	1	1	1	1	1	1	1	1	1	1	1	1	1	1	1	1	1	1	1	1	1	1	1	1	1	1	1	1	1	1	1	1	1	1	1	1	1	1	1	1	1	1	1	1	1	1	1	1	1	1	1	1	1	1	1	1	1	1	1	1	1	1	1	1	1	1	1	1	1
208881_x_at	1	1	1	1	1	-1	1	-1	1	1	-1	1	1	1	1	1	1	1	1	1	1	1	1	1	1	1	1	1	1	1	1	-1	-1	1	1	1	1	1	1	1	1	1	1	1	1	1	1	-1	1	1	1	-1	1	1	-1	1	1	1	1	1	1	1	1	1	1	1	1	1	1	1	1	1	1	1	1	1	-1	1	1	1	1	1	1	1	1	-1	1	-1	1	1	1	1	1	1	-1	-1	1	1	1	1	1	1	1	1	-1	1	1	1	1	1	1	1	1	1	-1	-1	1	-1	1	1	1	-1	1	1	1	1	-1	1	1	1	1	1	1	1	1	1	1	1	1	1	1	1	1	1	1	1	1	1	1	1	1	1	1	1	1	1	-1	1	1	1	-1	1	1	1	1	1	1	1	1	1	1	-1	1	1	1	1	1	1	1	1	1	1	1	1	-1	1	1	1	1	1	1	1	1	1	1	1	1	1	1	1	1	1	1	1	1	1	1	1	1	1	1	1	1	1	1	1	1	1	1	1	1	1	1	1	1	1	1	1	1	1	1	1	1	1	1	1	1	1	1	1	1	1	1	1	1	1	1	1	1	1	1	1	1	1	1	1	1	1	1	1	1	1	1	1	1	1	1	1	1	1	1	1	1	1	1	1	1	1	1	1
 209218_at	1	1	1	1	1	-1	1	-1	1	1	-1	1	1	1	1	1	1	1	1	1	1	1	1	1	1	1	1	1	1	1	1	-1	-1	1	1	1	1	1	1	1	1	1	1	1	1	1	1	-1	1	1	1	-1	1	1	-1	1	1	1	1	1	1	1	1	1	1	1	1	1	1	1	1	1	1	1	1	1	-1	1	1	1	1	1	1	1	1	-1	1	-1	1	1	1	1	1	1	-1	-1	1	1	1	1	1	1	1	1	-1	1	1	1	1	1	1	1	1	1	-1	-1	1	-1	1	1	1	-1	1	1	1	1	-1	1	1	1	1	1	1	1	1	1	1	1	1	1	1	1	1	1	1	1	1	1	1	1	1	1	1	1	1	1	-1	1	1	1	-1	1	1	1	1	1	1	1	1	1	1	-1	1	1	1	1	1	1	1	1	1	1	1	1	-1	1	1	1	1	1	1	1	1	1	1	1	1	1	1	1	1	1	1	1	1	1	1	1	1	1	1	1	1	1	1	1	1	1	1	1	1	1	1	1	1	1	1	1	1	1	1	1	1	1	1	1	1	1	1	1	1	1	1	1	1	1	1	1	1	1	1	1	1	1	1	1	1	1	1	1	1	1	1	1	1	1	1	1	1	1	1	1	1	1	1	1	1	1	1	1
204615_x_at	1	1	1	1	1	-1	1	-1	1	1	-1	1	1	1	1	1	1	1	1	1	1	1	1	1	1	1	1	1	1	1	1	-1	-1	1	1	1	1	1	1	1	1	1	1	1	1	1	1	-1	1	1	1	-1	1	1	-1	1	1	1	1	1	1	1	1	1	1	1	1	1	1	1	1	1	1	1	1	1	-1	1	1	1	1	1	1	1	1	-1	1	-1	1	1	1	1	1	1	-1	-1	1	1	1	1	1	1	1	1	-1	1	1	1	1	1	1	1	1	1	-1	-1	1	-1	1	1	1	-1	1	1	1	1	-1	1	1	1	1	1	1	1	1	1	1	1	1	1	1	1	1	1	1	1	1	1	1	1	1	1	1	1	1	1	-1	1	1	1	-1	1	1	1	1	1	1	1	1	1	1	-1	1	1	1	1	1	1	1	1	1	1	1	1	-1	1	1	1	1	1	1	1	1	1	1	1	1	1	1	1	1	1	1	1	1	1	1	1	1	1	1	1	1	1	1	1	1	1	1	1	1	1	1	1	1	1	1	1	1	1	1	1	1	1	1	1	1	1	1	1	1	1	1	1	1	1	1	1	1	1	1	1	1	1	1	1	1	1	1	1	1	1	1	1	1	1	1	1	1	1	1	1	1	1	1	1	1	1	1	1
201625_s_at	1	1	1	1	1	-1	1	-1	1	1	-1	1	1	1	1	1	1	1	1	1	1	1	1	1	1	1	1	1	1	1	1	-1	-1	1	1	1	1	1	1	1	1	1	1	1	1	1	1	-1	1	1	1	-1	1	1	-1	1	1	1	1	1	1	1	1	1	1	1	1	1	1	1	1	1	1	1	1	1	-1	1	1	1	1	1	1	1	1	-1	1	-1	1	1	1	1	1	1	-1	-1	1	1	1	1	1	1	1	1	-1	1	1	1	1	1	1	1	1	1	-1	-1	1	-1	1	1	1	-1	1	1	1	1	-1	1	1	1	1	1	1	1	1	1	1	1	1	1	1	1	1	1	1	1	1	1	1	1	1	1	1	1	1	1	-1	1	1	1	-1	1	1	1	1	1	1	1	1	1	1	-1	1	1	1	1	1	1	1	1	1	1	1	1	-1	1	1	1	1	1	1	1	1	1	1	1	1	1	1	1	1	1	1	1	1	1	1	1	1	1	1	1	1	1	1	1	1	1	1	1	1	1	1	1	1	1	1	1	1	1	1	1	1	1	1	1	1	1	1	1	1	1	1	1	1	1	1	1	1	1	1	1	1	1	1	1	1	1	1	1	1	1	1	1	1	1	1	1	1	1	1	1	1	1	1	1	1	1	1	1
 213577_at	1	1	1	1	1	-1	1	-1	1	1	-1	1	1	1	1	1	1	1	1	1	1	1	1	1	1	1	1	1	1	1	1	-1	-1	1	1	1	1	1	1	1	1	1	1	1	1	1	1	-1	1	1	1	-1	1	1	-1	1	1	1	1	1	1	1	1	1	1	1	1	1	1	1	1	1	1	1	1	1	-1	1	1	1	1	1	1	1	1	-1	1	-1	1	1	1	1	1	1	-1	-1	1	1	1	1	1	1	1	1	-1	1	1	1	1	1	1	1	1	1	-1	-1	1	-1	1	1	1	-1	1	1	1	1	-1	1	1	1	1	1	1	1	1	1	1	1	1	1	1	1	1	1	1	1	1	1	1	1	1	1	1	1	1	1	-1	1	1	1	-1	1	1	1	1	1	1	1	1	1	1	-1	1	1	1	1	1	1	1	1	1	1	1	1	-1	1	1	1	1	1	1	1	1	1	1	1	1	1	1	1	1	1	1	1	1	1	1	1	1	1	1	1	1	1	1	1	1	1	1	1	1	1	1	1	1	1	1	1	1	1	1	1	1	1	1	1	1	1	1	1	1	1	1	1	1	1	1	1	1	1	1	1	1	1	1	1	1	1	1	1	1	1	1	1	1	1	1	1	1	1	1	1	1	1	1	1	1	1	1	1


BC001 S=2584
 Genes [8]: 204326_x_at 208581_x_at 212185_x_at 213629_x_at 206461_x_at 217165_x_at 211456_x_at 210524_x_at 
 Conds [323]: 4112 4139 2666 2679 2680 2268 2007 2017 2025 523 4164 4181 4208 1754 1764 1765 1786 612 2031 2423 1486 1520 1525 4243 4244 2338 2624 2651 2658 2456 1535 3227 4388 2685 2686 2692 2694 2695 2696 2801 2886 2915 3395 3428 4325 4342 904 906 909 941 575 438 2835 3462 3464 3480 4448 2368 3071 3084 3510 3513 3942 3943 3346 4451 4454 4463 4466 2723 2729 3086 3091 3102 2145 2152 3556 3579 1364 1365 1369 956 981 1000 1112 1114 3643 3979 1716 1737 1743 1745 1746 1550 1573 1589 1141 2210 2211 2212 2215 2227 3167 3178 3190 3243 1832 1236 1239 1242 1243 2410 2944 2247 3008 2497 3281 3290 3312 3317 3318 2330 1860 1873 2508 2952 1010 1050 1058 2188 2189 2204 2928 409 410 411 412 1342 1345 1068 1072 1637 1645 1672 2515 2532 2535 2540 1321 1659 2954 3058 3065 2566 2567 2571 2572 2576 1161 1167 1175 1176 1177 486 500 2048 3850 3868 2777 839 865 1985 2078 2079 1297 1299 4011 4077 4085 7178 7179 7188 7207 7407 7441 7236 6879 6891 6893 6901 6910 6916 6330 7379 6385 7397 7453 7454 6807 6817 6823 5932 5976 7550 6133 6143 6167 6177 6179 6579 4580 6187 6193 6198 5439 5441 5444 5511 5116 5118 4641 4651 4652 4663 4672 5070 4710 4721 4732 4994 5017 5018 5021 5022 5023 5388 5396 5308 5315 5336 5356 4954 4768 4792 5403 5417 5420 5572 5580 5584 5594 5364 5484 5489 5493 5501 5209 5212 4821 4827 5612 5613 5623 5625 6451 6454 6461 6463 7005 4471 4473 4497 5217 5227 5231 5724 5729 5743 5826 5239 5247 5248 5258 5260 5987 6493 5797 6044 6045 5674 5678 5693 5698 5702 5998 6980 6989 6993 6064 6675 6693 6434 6438 6205 6210 6220 6247 6939 6724 6744 6276 6551 6764 6768 6780 7100 7103 6070 6082 7360 7053 7074 6302 
204326_x_at	1	1	1	1	1	1	1	1	1	1	1	1	1	1	-1	-1	1	1	1	-1	1	1	1	1	1	1	1	1	1	1	1	1	1	1	1	1	1	1	1	1	1	-1	1	1	1	1	1	1	1	1	1	1	1	1	1	1	1	1	1	1	1	1	1	1	1	1	1	1	1	1	-1	1	1	1	1	-1	1	1	1	1	1	1	1	1	1	1	1	1	1	1	1	1	1	1	1	1	1	1	1	1	1	1	1	1	1	1	1	1	1	1	1	1	1	1	1	1	1	1	1	1	1	1	1	1	1	1	1	1	1	1	1	1	1	1	1	1	-1	1	1	1	1	1	1	1	1	1	1	1	1	1	-1	1	1	1	1	1	1	1	1	1	1	1	1	1	1	1	1	1	1	1	1	1	1	1	1	1	1	1	1	1	1	1	1	1	1	1	1	1	-1	1	1	1	1	1	1	1	1	1	1	1	1	1	1	1	1	1	1	1	1	1	1	1	1	1	1	1	1	1	1	1	1	1	1	1	1	1	1	1	1	1	1	1	1	1	1	1	1	1	1	1	1	1	1	1	1	1	1	1	1	1	1	1	1	1	1	1	1	1	1	1	1	1	1	1	1	1	1	1	1	1	1	1	1	1	1	1	1	1	1	1	1	1	1	1	1	1	1	1	1	1	1	1	1	1	1	1	1	1	1	1	1	1	1	1	1	1	1	1	1	1	1	1	1	1	1	1	1	1	1	1	1	1	1
208581_x_at	1	1	1	1	1	1	1	1	1	1	1	1	1	1	-1	-1	1	1	1	-1	1	1	1	1	1	1	1	1	1	1	1	1	1	1	1	1	1	1	1	1	1	-1	1	1	1	1	1	1	1	1	1	1	1	1	1	1	1	1	1	1	1	1	1	1	1	1	1	1	1	1	-1	1	1	1	1	-1	1	1	1	1	1	1	1	1	1	1	1	1	1	1	1	1	1	1	1	1	1	1	1	1	1	1	1	1	1	1	1	1	1	1	1	1	1	1	1	1	1	1	1	1	1	1	1	1	1	1	1	1	1	1	1	1	1	1	1	1	-1	1	1	1	1	1	1	1	1	1	1	1	1	1	-1	1	1	1	1	1	1	1	1	1	1	1	1	1	1	1	1	1	1	1	1	1	1	1	1	1	1	1	1	1	1	1	1	1	1	1	1	1	-1	1	1	1	1	1	1	1	1	1	1	1	1	1	1	1	1	1	1	1	1	1	1	1	1	1	1	1	1	1	1	1	1	1	1	1	1	1	1	1	1	1	1	1	1	1	1	1	1	1	1	1	1	1	1	1	1	1	1	1	1	1	1	1	1	1	1	1	1	1	1	1	1	1	1	1	1	1	1	1	1	1	1	1	1	1	1	1	1	1	1	1	1	1	1	1	1	1	1	1	1	1	1	1	1	1	1	1	1	1	1	1	1	1	1	1	1	1	1	1	1	1	1	1	1	1	1	1	1	1	1	1	1	1	1
212185_x_at	1	1	1	1	1	1	1	1	1	1	1	1	1	1	-1	-1	1	1	1	-1	1	1	1	1	1	1	1	1	1	1	1	1	1	1	1	1	1	1	1	1	1	-1	1	1	1	1	1	1	1	1	1	1	1	1	1	1	1	1	1	1	1	1	1	1	1	1	1	1	1	1	-1	1	1	1	1	-1	1	1	1	1	1	1	1	1	1	1	1	1	1	1	1	1	1	1	1	1	1	1	1	1	1	1	1	1	1	1	1	1	1	1	1	1	1	1	1	1	1	1	1	1	1	1	1	1	1	1	1	1	1	1	1	1	1	1	1	1	-1	1	1	1	1	1	1	1	1	1	1	1	1	1	-1	1	1	1	1	1	1	1	1	1	1	1	1	1	1	1	1	1	1	1	1	1	1	1	1	1	1	1	1	1	1	1	1	1	1	1	1	1	-1	1	1	1	1	1	1	1	1	1	1	1	1	1	1	1	1	1	1	1	1	1	1	1	1	1	1	1	1	1	1	1	1	1	1	1	1	1	1	1	1	1	1	1	1	1	1	1	1	1	1	1	1	1	1	1	1	1	1	1	1	1	1	1	1	1	1	1	1	1	1	1	1	1	1	1	1	1	1	1	1	1	1	1	1	1	1	1	1	1	1	1	1	1	1	1	1	1	1	1	1	1	1	1	1	1	1	1	1	1	1	1	1	1	1	1	1	1	1	1	1	1	1	1	1	1	1	1	1	1	1	1	1	1	1
213629_x_at	1	1	1	1	1	1	1	1	1	1	1	1	1	1	-1	-1	1	1	1	-1	1	1	1	1	1	1	1	1	1	1	1	1	1	1	1	1	1	1	1	1	1	-1	1	1	1	1	1	1	1	1	1	1	1	1	1	1	1	1	1	1	1	1	1	1	1	1	1	1	1	1	-1	1	1	1	1	-1	1	1	1	1	1	1	1	1	1	1	1	1	1	1	1	1	1	1	1	1	1	1	1	1	1	1	1	1	1	1	1	1	1	1	1	1	1	1	1	1	1	1	1	1	1	1	1	1	1	1	1	1	1	1	1	1	1	1	1	1	-1	1	1	1	1	1	1	1	1	1	1	1	1	1	-1	1	1	1	1	1	1	1	1	1	1	1	1	1	1	1	1	1	1	1	1	1	1	1	1	1	1	1	1	1	1	1	1	1	1	1	1	1	-1	1	1	1	1	1	1	1	1	1	1	1	1	1	1	1	1	1	1	1	1	1	1	1	1	1	1	1	1	1	1	1	1	1	1	1	1	1	1	1	1	1	1	1	1	1	1	1	1	1	1	1	1	1	1	1	1	1	1	1	1	1	1	1	1	1	1	1	1	1	1	1	1	1	1	1	1	1	1	1	1	1	1	1	1	1	1	1	1	1	1	1	1	1	1	1	1	1	1	1	1	1	1	1	1	1	1	1	1	1	1	1	1	1	1	1	1	1	1	1	1	1	1	1	1	1	1	1	1	1	1	1	1	1	1
206461_x_at	1	1	1	1	1	1	1	1	1	1	1	1	1	1	-1	-1	1	1	1	-1	1	1	1	1	1	1	1	1	1	1	1	1	1	1	1	1	1	1	1	1	1	-1	1	1	1	1	1	1	1	1	1	1	1	1	1	1	1	1	1	1	1	1	1	1	1	1	1	1	1	1	-1	1	1	1	1	-1	1	1	1	1	1	1	1	1	1	1	1	1	1	1	1	1	1	1	1	1	1	1	1	1	1	1	1	1	1	1	1	1	1	1	1	1	1	1	1	1	1	1	1	1	1	1	1	1	1	1	1	1	1	1	1	1	1	1	1	1	-1	1	1	1	1	1	1	1	1	1	1	1	1	1	-1	1	1	1	1	1	1	1	1	1	1	1	1	1	1	1	1	1	1	1	1	1	1	1	1	1	1	1	1	1	1	1	1	1	1	1	1	1	-1	1	1	1	1	1	1	1	1	1	1	1	1	1	1	1	1	1	1	1	1	1	1	1	1	1	1	1	1	1	1	1	1	1	1	1	1	1	1	1	1	1	1	1	1	1	1	1	1	1	1	1	1	1	1	1	1	1	1	1	1	1	1	1	1	1	1	1	1	1	1	1	1	1	1	1	1	1	1	1	1	1	1	1	1	1	1	1	1	1	1	1	1	1	1	1	1	1	1	1	1	1	1	1	1	1	1	1	1	1	1	1	1	1	1	1	1	1	1	1	1	1	1	1	1	1	1	1	1	1	1	1	1	1	1
217165_x_at	1	1	1	1	1	1	1	1	1	1	1	1	1	1	-1	-1	1	1	1	-1	1	1	1	1	1	1	1	1	1	1	1	1	1	1	1	1	1	1	1	1	1	-1	1	1	1	1	1	1	1	1	1	1	1	1	1	1	1	1	1	1	1	1	1	1	1	1	1	1	1	1	-1	1	1	1	1	-1	1	1	1	1	1	1	1	1	1	1	1	1	1	1	1	1	1	1	1	1	1	1	1	1	1	1	1	1	1	1	1	1	1	1	1	1	1	1	1	1	1	1	1	1	1	1	1	1	1	1	1	1	1	1	1	1	1	1	1	1	-1	1	1	1	1	1	1	1	1	1	1	1	1	1	-1	1	1	1	1	1	1	1	1	1	1	1	1	1	1	1	1	1	1	1	1	1	1	1	1	1	1	1	1	1	1	1	1	1	1	1	1	1	-1	1	1	1	1	1	1	1	1	1	1	1	1	1	1	1	1	1	1	1	1	1	1	1	1	1	1	1	1	1	1	1	1	1	1	1	1	1	1	1	1	1	1	1	1	1	1	1	1	1	1	1	1	1	1	1	1	1	1	1	1	1	1	1	1	1	1	1	1	1	1	1	1	1	1	1	1	1	1	1	1	1	1	1	1	1	1	1	1	1	1	1	1	1	1	1	1	1	1	1	1	1	1	1	1	1	1	1	1	1	1	1	1	1	1	1	1	1	1	1	1	1	1	1	1	1	1	1	1	1	1	1	1	1	1
211456_x_at	1	1	1	1	1	1	1	1	1	1	1	1	1	1	-1	-1	1	1	1	-1	1	1	1	1	1	1	1	1	1	1	1	1	1	1	1	1	1	1	1	1	1	-1	1	1	1	1	1	1	1	1	1	1	1	1	1	1	1	1	1	1	1	1	1	1	1	1	1	1	1	1	-1	1	1	1	1	-1	1	1	1	1	1	1	1	1	1	1	1	1	1	1	1	1	1	1	1	1	1	1	1	1	1	1	1	1	1	1	1	1	1	1	1	1	1	1	1	1	1	1	1	1	1	1	1	1	1	1	1	1	1	1	1	1	1	1	1	1	-1	1	1	1	1	1	1	1	1	1	1	1	1	1	-1	1	1	1	1	1	1	1	1	1	1	1	1	1	1	1	1	1	1	1	1	1	1	1	1	1	1	1	1	1	1	1	1	1	1	1	1	1	-1	1	1	1	1	1	1	1	1	1	1	1	1	1	1	1	1	1	1	1	1	1	1	1	1	1	1	1	1	1	1	1	1	1	1	1	1	1	1	1	1	1	1	1	1	1	1	1	1	1	1	1	1	1	1	1	1	1	1	1	1	1	1	1	1	1	1	1	1	1	1	1	1	1	1	1	1	1	1	1	1	1	1	1	1	1	1	1	1	1	1	1	1	1	1	1	1	1	1	1	1	1	1	1	1	1	1	1	1	1	1	1	1	1	1	1	1	1	1	1	1	1	1	1	1	1	1	1	1	1	1	1	1	1	1
210524_x_at	1	1	1	1	1	1	1	1	1	1	1	1	1	1	-1	-1	1	1	1	-1	1	1	1	1	1	1	1	1	1	1	1	1	1	1	1	1	1	1	1	1	1	-1	1	1	1	1	1	1	1	1	1	1	1	1	1	1	1	1	1	1	1	1	1	1	1	1	1	1	1	1	-1	1	1	1	1	-1	1	1	1	1	1	1	1	1	1	1	1	1	1	1	1	1	1	1	1	1	1	1	1	1	1	1	1	1	1	1	1	1	1	1	1	1	1	1	1	1	1	1	1	1	1	1	1	1	1	1	1	1	1	1	1	1	1	1	1	1	-1	1	1	1	1	1	1	1	1	1	1	1	1	1	-1	1	1	1	1	1	1	1	1	1	1	1	1	1	1	1	1	1	1	1	1	1	1	1	1	1	1	1	1	1	1	1	1	1	1	1	1	1	-1	1	1	1	1	1	1	1	1	1	1	1	1	1	1	1	1	1	1	1	1	1	1	1	1	1	1	1	1	1	1	1	1	1	1	1	1	1	1	1	1	1	1	1	1	1	1	1	1	1	1	1	1	1	1	1	1	1	1	1	1	1	1	1	1	1	1	1	1	1	1	1	1	1	1	1	1	1	1	1	1	1	1	1	1	1	1	1	1	1	1	1	1	1	1	1	1	1	1	1	1	1	1	1	1	1	1	1	1	1	1	1	1	1	1	1	1	1	1	1	1	1	1	1	1	1	1	1	1	1	1	1	1	1	1


BC002 S=2536
 Genes [8]: AFFX-BioB-3_at AFFX-BioB-M_at AFFX-BioC-5_at AFFX-BioDn-3_at AFFX-BioDn-5_at AFFX-CreX-5_at AFFX-BioC-3_at AFFX-BioB-5_at 
 Conds [317]: 4105 4116 4136 2285 2287 4151 4156 4198 4208 2425 1484 1495 4216 4247 4258 4261 4266 4267 4268 2333 2348 2650 2654 2655 2656 2658 2862 2864 2873 2881 2883 3234 4269 2789 2791 2793 2801 2804 2806 2807 2808 2811 2812 2816 2817 2886 2897 2901 2903 2905 2911 2915 2918 4317 4319 4320 4321 4322 4323 4327 4331 4406 3463 4272 4273 4277 4299 4302 4427 4438 2355 2991 3001 3075 3078 3085 3520 3332 3338 3347 3357 3361 3362 4453 4461 3111 3112 3091 3093 3098 3099 3100 3101 2152 2161 2166 3629 3633 3993 3995 1793 1795 2222 3185 3245 3252 1818 1829 1835 1841 1851 1852 2410 2942 2943 2944 2951 3010 3265 3274 2326 1863 1866 2506 2952 3128 3133 3144 2196 2924 2927 2929 2933 2940 3024 3033 3035 2543 2544 2954 2957 2965 2976 3060 3783 2546 2547 2557 2560 2561 2562 2565 2568 2743 2746 2750 2755 2758 2763 2768 1479 2076 3892 2779 2780 2781 1269 4068 4074 7172 7439 6864 6876 6892 6893 6895 6896 6901 6902 6903 6905 6906 6912 6916 6918 7373 7382 6372 7397 7398 5960 6412 6420 6422 7503 7509 7510 7522 7528 7531 7532 7533 7535 7550 7551 7552 7553 7554 6170 4566 4578 4585 4586 4599 4531 4549 4553 4556 5284 5286 5287 5290 5291 5297 4468 5310 5311 5314 5315 5317 5318 5322 5323 5333 5335 5338 5345 5350 5352 5355 5357 4951 4956 4957 4963 5359 5360 5362 5494 5501 4984 4809 4827 4847 5644 6452 6476 4473 4474 4477 4480 4482 4489 5235 5245 5246 5992 5926 6025 6030 6036 6041 6052 6058 7035 6059 6063 6668 6429 6217 6228 6240 6243 6248 6709 6710 6712 6716 6719 6720 6721 6722 6277 6279 7333 6772 7101 7148 7151 6097 6782 6789 6791 6792 6795 6803 7063 7064 7072 7276 7280 6313 6388 6394 6395 6396 6399 
AFFX-BioB-3_at	-1	-1	1	1	1	-1	-1	-1	-1	1	1	1	1	-1	1	1	1	1	1	-1	-1	1	1	1	1	1	-1	-1	1	1	1	1	1	-1	-1	-1	1	1	1	1	1	1	1	1	1	1	1	-1	-1	-1	1	1	1	-1	-1	-1	-1	-1	-1	-1	-1	-1	-1	1	1	1	1	1	-1	-1	-1	-1	1	1	1	1	-1	1	1	1	1	1	1	1	1	-1	-1	-1	1	1	1	1	1	1	1	1	1	1	-1	1	-1	-1	-1	1	1	-1	-1	-1	-1	-1	-1	1	1	-1	-1	-1	1	1	1	1	-1	1	1	1	-1	-1	-1	1	1	1	1	1	1	1	1	1	1	1	1	1	1	1	1	1	1	1	1	1	1	1	-1	-1	1	-1	1	1	-1	1	1	1	1	1	1	1	1	1	-1	1	1	-1	1	1	-1	1	1	1	1	1	1	1	1	1	1	1	1	-1	1	1	1	1	-1	1	-1	1	1	1	1	1	1	1	1	1	-1	-1	-1	-1	-1	-1	-1	1	1	1	-1	-1	-1	1	1	1	1	-1	-1	-1	-1	-1	1	1	1	1	1	1	1	1	1	1	-1	-1	1	1	1	1	1	1	1	1	1	1	1	1	1	1	1	1	1	-1	-1	-1	-1	-1	-1	-1	-1	-1	-1	1	-1	-1	-1	-1	1	1	1	1	1	1	1	1	1	1	-1	-1	1	1	1	1	1	1	1	1	1	1	1	1	1	1	-1	1	1	-1	1	-1	1	1	1	1	1	1	1	1	1	1	1	1	1	1	1	1	1
AFFX-BioB-M_at	-1	-1	1	1	1	-1	-1	-1	-1	1	1	1	1	-1	1	1	1	1	1	-1	-1	1	1	1	1	1	-1	-1	1	1	1	1	1	-1	-1	-1	1	1	1	1	1	1	1	1	1	1	1	-1	-1	-1	1	1	1	-1	-1	-1	-1	-1	-1	-1	-1	-1	-1	1	1	1	1	1	-1	-1	-1	-1	1	1	1	1	-1	1	1	1	1	1	1	1	1	-1	-1	-1	1	1	1	1	1	1	1	1	1	1	-1	1	-1	-1	-1	1	1	-1	-1	-1	-1	-1	-1	1	1	-1	-1	-1	1	1	1	1	-1	1	1	1	-1	-1	-1	1	1	1	1	1	1	1	1	1	1	1	1	1	1	1	1	1	1	1	1	1	1	1	-1	-1	1	-1	1	1	-1	1	1	1	1	1	1	1	1	1	-1	1	1	-1	1	1	-1	1	1	1	1	1	1	1	1	1	1	1	1	-1	1	1	1	1	-1	1	-1	1	1	1	1	1	1	1	1	1	-1	-1	-1	-1	-1	-1	-1	1	1	1	-1	-1	-1	1	1	1	1	-1	-1	-1	-1	-1	1	1	1	1	1	1	1	1	1	1	-1	-1	1	1	1	1	1	1	1	1	1	1	1	1	1	1	1	1	1	-1	-1	-1	-1	-1	-1	-1	-1	-1	-1	1	-1	-1	-1	-1	1	1	1	1	1	1	1	1	1	1	-1	-1	1	1	1	1	1	1	1	1	1	1	1	1	1	1	-1	1	1	-1	1	-1	1	1	1	1	1	1	1	1	1	1	1	1	1	1	1	1	1
AFFX-BioC-5_at	-1	-1	1	1	1	-1	-1	-1	-1	1	1	1	1	-1	1	1	1	1	1	-1	-1	1	1	1	1	1	-1	-1	1	1	1	1	1	-1	-1	-1	1	1	1	1	1	1	1	1	1	1	1	-1	-1	-1	1	1	1	-1	-1	-1	-1	-1	-1	-1	-1	-1	-1	1	1	1	1	1	-1	-1	-1	-1	1	1	1	1	-1	1	1	1	1	1	1	1	1	-1	-1	-1	1	1	1	1	1	1	1	1	1	1	-1	1	-1	-1	-1	1	1	-1	-1	-1	-1	-1	-1	1	1	-1	-1	-1	1	1	1	1	-1	1	1	1	-1	-1	-1	1	1	1	1	1	1	1	1	1	1	1	1	1	1	1	1	1	1	1	1	1	1	1	-1	-1	1	-1	1	1	-1	1	1	1	1	1	1	1	1	1	-1	1	1	-1	1	1	-1	1	1	1	1	1	1	1	1	1	1	1	1	-1	1	1	1	1	-1	1	-1	1	1	1	1	1	1	1	1	1	-1	-1	-1	-1	-1	-1	-1	1	1	1	-1	-1	-1	1	1	1	1	-1	-1	-1	-1	-1	1	1	1	1	1	1	1	1	1	1	-1	-1	1	1	1	1	1	1	1	1	1	1	1	1	1	1	1	1	1	-1	-1	-1	-1	-1	-1	-1	-1	-1	-1	1	-1	-1	-1	-1	1	1	1	1	1	1	1	1	1	1	-1	-1	1	1	1	1	1	1	1	1	1	1	1	1	1	1	-1	1	1	-1	1	-1	1	1	1	1	1	1	1	1	1	1	1	1	1	1	1	1	1
AFFX-BioDn-3_at	-1	-1	1	1	1	-1	-1	-1	-1	1	1	1	1	-1	1	1	1	1	1	-1	-1	1	1	1	1	1	-1	-1	1	1	1	1	1	-1	-1	-1	1	1	1	1	1	1	1	1	1	1	1	-1	-1	-1	1	1	1	-1	-1	-1	-1	-1	-1	-1	-1	-1	-1	1	1	1	1	1	-1	-1	-1	-1	1	1	1	1	-1	1	1	1	1	1	1	1	1	-1	-1	-1	1	1	1	1	1	1	1	1	1	1	-1	1	-1	-1	-1	1	1	-1	-1	-1	-1	-1	-1	1	1	-1	-1	-1	1	1	1	1	-1	1	1	1	-1	-1	-1	1	1	1	1	1	1	1	1	1	1	1	1	1	1	1	1	1	1	1	1	1	1	1	-1	-1	1	-1	1	1	-1	1	1	1	1	1	1	1	1	1	-1	1	1	-1	1	1	-1	1	1	1	1	1	1	1	1	1	1	1	1	-1	1	1	1	1	-1	1	-1	1	1	1	1	1	1	1	1	1	-1	-1	-1	-1	-1	-1	-1	1	1	1	-1	-1	-1	1	1	1	1	-1	-1	-1	-1	-1	1	1	1	1	1	1	1	1	1	1	-1	-1	1	1	1	1	1	1	1	1	1	1	1	1	1	1	1	1	1	-1	-1	-1	-1	-1	-1	-1	-1	-1	-1	1	-1	-1	-1	-1	1	1	1	1	1	1	1	1	1	1	-1	-1	1	1	1	1	1	1	1	1	1	1	1	1	1	1	-1	1	1	-1	1	-1	1	1	1	1	1	1	1	1	1	1	1	1	1	1	1	1	1
AFFX-BioDn-5_at	-1	-1	1	1	1	-1	-1	-1	-1	1	1	1	1	-1	1	1	1	1	1	-1	-1	1	1	1	1	1	-1	-1	1	1	1	1	1	-1	-1	-1	1	1	1	1	1	1	1	1	1	1	1	-1	-1	-1	1	1	1	-1	-1	-1	-1	-1	-1	-1	-1	-1	-1	1	1	1	1	1	-1	-1	-1	-1	1	1	1	1	-1	1	1	1	1	1	1	1	1	-1	-1	-1	1	1	1	1	1	1	1	1	1	1	-1	1	-1	-1	-1	1	1	-1	-1	-1	-1	-1	-1	1	1	-1	-1	-1	1	1	1	1	-1	1	1	1	-1	-1	-1	1	1	1	1	1	1	1	1	1	1	1	1	1	1	1	1	1	1	1	1	1	1	1	-1	-1	1	-1	1	1	-1	1	1	1	1	1	1	1	1	1	-1	1	1	-1	1	1	-1	1	1	1	1	1	1	1	1	1	1	1	1	-1	1	1	1	1	-1	1	-1	1	1	1	1	1	1	1	1	1	-1	-1	-1	-1	-1	-1	-1	1	1	1	-1	-1	-1	1	1	1	1	-1	-1	-1	-1	-1	1	1	1	1	1	1	1	1	1	1	-1	-1	1	1	1	1	1	1	1	1	1	1	1	1	1	1	1	1	1	-1	-1	-1	-1	-1	-1	-1	-1	-1	-1	1	-1	-1	-1	-1	1	1	1	1	1	1	1	1	1	1	-1	-1	1	1	1	1	1	1	1	1	1	1	1	1	1	1	-1	1	1	-1	1	-1	1	1	1	1	1	1	1	1	1	1	1	1	1	1	1	1	1
AFFX-CreX-5_at	-1	-1	1	1	1	-1	-1	-1	-1	1	1	1	1	-1	1	1	1	1	1	-1	-1	1	1	1	1	1	-1	-1	1	1	1	1	1	-1	-1	-1	1	1	1	1	1	1	1	1	1	1	1	-1	-1	-1	1	1	1	-1	-1	-1	-1	-1	-1	-1	-1	-1	-1	1	1	1	1	1	-1	-1	-1	-1	1	1	1	1	-1	1	1	1	1	1	1	1	1	-1	-1	-1	1	1	1	1	1	1	1	1	1	1	-1	1	-1	-1	-1	1	1	-1	-1	-1	-1	-1	-1	1	1	-1	-1	-1	1	1	1	1	-1	1	1	1	-1	-1	-1	1	1	1	1	1	1	1	1	1	1	1	1	1	1	1	1	1	1	1	1	1	1	1	-1	-1	1	-1	1	1	-1	1	1	1	1	1	1	1	1	1	-1	1	1	-1	1	1	-1	1	1	1	1	1	1	1	1	1	1	1	1	-1	1	1	1	1	-1	1	-1	1	1	1	1	1	1	1	1	1	-1	-1	-1	-1	-1	-1	-1	1	1	1	-1	-1	-1	1	1	1	1	-1	-1	-1	-1	-1	1	1	1	1	1	1	1	1	1	1	-1	-1	1	1	1	1	1	1	1	1	1	1	1	1	1	1	1	1	1	-1	-1	-1	-1	-1	-1	-1	-1	-1	-1	1	-1	-1	-1	-1	1	1	1	1	1	1	1	1	1	1	-1	-1	1	1	1	1	1	1	1	1	1	1	1	1	1	1	-1	1	1	-1	1	-1	1	1	1	1	1	1	1	1	1	1	1	1	1	1	1	1	1
AFFX-BioC-3_at	-1	-1	1	1	1	-1	-1	-1	-1	1	1	1	1	-1	1	1	1	1	1	-1	-1	1	1	1	1	1	-1	-1	1	1	1	1	1	-1	-1	-1	1	1	1	1	1	1	1	1	1	1	1	-1	-1	-1	1	1	1	-1	-1	-1	-1	-1	-1	-1	-1	-1	-1	1	1	1	1	1	-1	-1	-1	-1	1	1	1	1	-1	1	1	1	1	1	1	1	1	-1	-1	-1	1	1	1	1	1	1	1	1	1	1	-1	1	-1	-1	-1	1	1	-1	-1	-1	-1	-1	-1	1	1	-1	-1	-1	1	1	1	1	-1	1	1	1	-1	-1	-1	1	1	1	1	1	1	1	1	1	1	1	1	1	1	1	1	1	1	1	1	1	1	1	-1	-1	1	-1	1	1	-1	1	1	1	1	1	1	1	1	1	-1	1	1	-1	1	1	-1	1	1	1	1	1	1	1	1	1	1	1	1	-1	1	1	1	1	-1	1	-1	1	1	1	1	1	1	1	1	1	-1	-1	-1	-1	-1	-1	-1	1	1	1	-1	-1	-1	1	1	1	1	-1	-1	-1	-1	-1	1	1	1	1	1	1	1	1	1	1	-1	-1	1	1	1	1	1	1	1	1	1	1	1	1	1	1	1	1	1	-1	-1	-1	-1	-1	-1	-1	-1	-1	-1	1	-1	-1	-1	-1	1	1	1	1	1	1	1	1	1	1	-1	-1	1	1	1	1	1	1	1	1	1	1	1	1	1	1	-1	1	1	-1	1	-1	1	1	1	1	1	1	1	1	1	1	1	1	1	1	1	1	1
AFFX-BioB-5_at	-1	-1	1	1	1	-1	-1	-1	-1	1	1	1	1	-1	1	1	1	1	1	-1	-1	1	1	1	1	1	-1	-1	1	1	1	1	1	-1	-1	-1	1	1	1	1	1	1	1	1	1	1	1	-1	-1	-1	1	1	1	-1	-1	-1	-1	-1	-1	-1	-1	-1	-1	1	1	1	1	1	-1	-1	-1	-1	1	1	1	1	-1	1	1	1	1	1	1	1	1	-1	-1	-1	1	1	1	1	1	1	1	1	1	1	-1	1	-1	-1	-1	1	1	-1	-1	-1	-1	-1	-1	1	1	-1	-1	-1	1	1	1	1	-1	1	1	1	-1	-1	-1	1	1	1	1	1	1	1	1	1	1	1	1	1	1	1	1	1	1	1	1	1	1	1	-1	-1	1	-1	1	1	-1	1	1	1	1	1	1	1	1	1	-1	1	1	-1	1	1	-1	1	1	1	1	1	1	1	1	1	1	1	1	-1	1	1	1	1	-1	1	-1	1	1	1	1	1	1	1	1	1	-1	-1	-1	-1	-1	-1	-1	1	1	1	-1	-1	-1	1	1	1	1	-1	-1	-1	-1	-1	1	1	1	1	1	1	1	1	1	1	-1	-1	1	1	1	1	1	1	1	1	1	1	1	1	1	1	1	1	1	-1	-1	-1	-1	-1	-1	-1	-1	-1	-1	1	-1	-1	-1	-1	1	1	1	1	1	1	1	1	1	1	-1	-1	1	1	1	1	1	1	1	1	1	1	1	1	1	1	-1	1	1	-1	1	-1	1	1	1	1	1	1	1	1	1	1	1	1	1	1	1	1	1


BC003 S=2289
 Genes [7]: 212470_at 218611_at 203455_s_at 210592_s_at 208785_s_at 202679_at 208786_s_at 
 Conds [327]: 4112 4136 4139 2679 2680 2268 1891 4151 4153 4164 4184 1769 2580 2425 1486 1498 1520 4237 4266 4267 2639 2651 2439 2445 2456 2821 2822 1535 3227 4269 4380 4388 2690 2691 2694 2696 2794 2812 2813 2914 2915 2918 2919 331 332 3395 3397 3428 4327 4328 4344 909 941 413 2835 3440 3462 3480 4272 4274 4277 4436 4444 2375 3510 3518 3963 3360 4404 4458 1393 1400 1402 981 992 995 1000 1112 1132 3643 3979 3993 1749 1951 1546 1598 1140 1141 376 2210 2211 3177 3190 3243 1819 1836 1837 1841 1212 1220 1234 2942 2247 3010 3297 3310 3312 2330 1872 2953 1010 1011 1014 1050 1053 1058 2195 2924 2929 410 3688 3701 1334 1343 2105 1068 1072 1637 1645 345 1672 3024 3034 3035 3746 3770 3771 2517 2525 2540 1655 1659 2971 3058 3065 3787 3791 3808 2546 2566 2570 2576 2743 1161 1171 1175 1177 486 1471 1477 3851 3852 3868 3892 2777 2779 869 873 2084 1304 3902 4072 4074 7179 7188 7407 7425 7440 7441 7443 7499 7236 6874 6879 6886 6891 6896 6901 6910 6916 6919 6340 7387 7453 6807 6820 6823 5935 5940 5945 5950 5962 5976 5981 7550 7554 7555 6162 6170 6175 6179 6579 4565 4566 4578 5086 6187 6193 6198 5439 5441 5511 4632 4665 5065 5291 4680 4688 4710 4723 4726 4732 5017 5018 5021 5022 5026 5308 5324 5336 4954 4768 4770 4772 4786 5413 5417 5572 5580 5584 5590 5594 5364 5484 5489 5493 5501 5530 4985 5209 5212 4801 4821 4843 5600 5625 5640 6454 7005 4483 4504 5217 5227 5231 5234 5745 5822 5826 5260 5267 5275 5987 5882 5903 5908 6493 5802 6025 6030 6047 5693 5698 6972 6980 6989 6993 6064 6680 6434 6439 6932 6939 6951 6996 7285 6709 6736 6276 6546 6551 7077 7094 7324 7340 6609 6764 6780 7100 7105 7245 6085 7356 6784 7043 7047 7073 6316 
 212470_at	1	1	1	1	1	1	1	1	1	1	1	-1	1	-1	1	1	1	1	-1	-1	1	1	1	-1	1	1	1	1	1	-1	1	1	1	1	1	1	1	-1	1	-1	-1	-1	-1	1	1	1	1	1	1	1	1	1	1	1	1	1	1	1	-1	-1	-1	1	1	1	1	1	1	1	1	1	1	1	1	1	1	1	1	1	1	1	1	1	1	1	1	1	1	1	1	1	1	1	1	1	1	-1	-1	-1	1	1	1	1	1	-1	1	1	1	1	1	-1	1	1	1	1	1	1	1	-1	-1	1	1	1	1	1	1	1	1	1	1	1	1	-1	-1	-1	1	1	1	-1	1	1	1	1	1	1	1	1	1	1	-1	1	1	1	1	1	1	1	1	1	1	1	1	1	1	-1	1	-1	1	1	1	1	1	1	-1	1	1	1	1	1	1	1	1	1	1	1	1	1	1	1	1	1	1	1	1	1	1	1	1	1	1	1	1	1	1	1	1	1	1	-1	1	-1	1	1	1	-1	-1	1	1	1	1	1	1	1	1	1	1	1	1	1	1	1	1	1	1	1	1	1	1	1	1	1	1	1	1	-1	-1	1	1	1	1	1	1	1	1	1	1	1	1	1	1	1	1	1	1	1	1	1	1	1	1	1	1	1	1	1	1	1	1	1	1	1	1	1	1	1	1	1	1	-1	-1	1	1	1	1	1	1	1	1	1	1	1	1	1	1	1	1	1	1	1	1	1	1	1	1	1	1	1	1	1	1	1	1	1	1	1	1	1	1
 218611_at	1	1	1	1	1	1	1	1	1	1	1	-1	1	-1	1	1	1	1	-1	-1	1	1	1	-1	1	1	1	1	1	-1	1	1	1	1	1	1	1	-1	1	-1	-1	-1	-1	1	1	1	1	1	1	1	1	1	1	1	1	1	1	1	-1	-1	-1	1	1	1	1	1	1	1	1	1	1	1	1	1	1	1	1	1	1	1	1	1	1	1	1	1	1	1	1	1	1	1	1	1	1	-1	-1	-1	1	1	1	1	1	-1	1	1	1	1	1	-1	1	1	1	1	1	1	1	-1	-1	1	1	1	1	1	1	1	1	1	1	1	1	-1	-1	-1	1	1	1	-1	1	1	1	1	1	1	1	1	1	1	-1	1	1	1	1	1	1	1	1	1	1	1	1	1	1	-1	1	-1	1	1	1	1	1	1	-1	1	1	1	1	1	1	1	1	1	1	1	1	1	1	1	1	1	1	1	1	1	1	1	1	1	1	1	1	1	1	1	1	1	1	-1	1	-1	1	1	1	-1	-1	1	1	1	1	1	1	1	1	1	1	1	1	1	1	1	1	1	1	1	1	1	1	1	1	1	1	1	1	-1	-1	1	1	1	1	1	1	1	1	1	1	1	1	1	1	1	1	1	1	1	1	1	1	1	1	1	1	1	1	1	1	1	1	1	1	1	1	1	1	1	1	1	1	-1	-1	1	1	1	1	1	1	1	1	1	1	1	1	1	1	1	1	1	1	1	1	1	1	1	1	1	1	1	1	1	1	1	1	1	1	1	1	1	1
203455_s_at	1	1	1	1	1	1	1	1	1	1	1	-1	1	-1	1	1	1	1	-1	-1	1	1	1	-1	1	1	1	1	1	-1	1	1	1	1	1	1	1	-1	1	-1	-1	-1	-1	1	1	1	1	1	1	1	1	1	1	1	1	1	1	1	-1	-1	-1	1	1	1	1	1	1	1	1	1	1	1	1	1	1	1	1	1	1	1	1	1	1	1	1	1	1	1	1	1	1	1	1	1	1	-1	-1	-1	1	1	1	1	1	-1	1	1	1	1	1	-1	1	1	1	1	1	1	1	-1	-1	1	1	1	1	1	1	1	1	1	1	1	1	-1	-1	-1	1	1	1	-1	1	1	1	1	1	1	1	1	1	1	-1	1	1	1	1	1	1	1	1	1	1	1	1	1	1	-1	1	-1	1	1	1	1	1	1	-1	1	1	1	1	1	1	1	1	1	1	1	1	1	1	1	1	1	1	1	1	1	1	1	1	1	1	1	1	1	1	1	1	1	1	-1	1	-1	1	1	1	-1	-1	1	1	1	1	1	1	1	1	1	1	1	1	1	1	1	1	1	1	1	1	1	1	1	1	1	1	1	1	-1	-1	1	1	1	1	1	1	1	1	1	1	1	1	1	1	1	1	1	1	1	1	1	1	1	1	1	1	1	1	1	1	1	1	1	1	1	1	1	1	1	1	1	1	-1	-1	1	1	1	1	1	1	1	1	1	1	1	1	1	1	1	1	1	1	1	1	1	1	1	1	1	1	1	1	1	1	1	1	1	1	1	1	1	1
210592_s_at	1	1	1	1	1	1	1	1	1	1	1	-1	1	-1	1	1	1	1	-1	-1	1	1	1	-1	1	1	1	1	1	-1	1	1	1	1	1	1	1	-1	1	-1	-1	-1	-1	1	1	1	1	1	1	1	1	1	1	1	1	1	1	1	-1	-1	-1	1	1	1	1	1	1	1	1	1	1	1	1	1	1	1	1	1	1	1	1	1	1	1	1	1	1	1	1	1	1	1	1	1	1	-1	-1	-1	1	1	1	1	1	-1	1	1	1	1	1	-1	1	1	1	1	1	1	1	-1	-1	1	1	1	1	1	1	1	1	1	1	1	1	-1	-1	-1	1	1	1	-1	1	1	1	1	1	1	1	1	1	1	-1	1	1	1	1	1	1	1	1	1	1	1	1	1	1	-1	1	-1	1	1	1	1	1	1	-1	1	1	1	1	1	1	1	1	1	1	1	1	1	1	1	1	1	1	1	1	1	1	1	1	1	1	1	1	1	1	1	1	1	1	-1	1	-1	1	1	1	-1	-1	1	1	1	1	1	1	1	1	1	1	1	1	1	1	1	1	1	1	1	1	1	1	1	1	1	1	1	1	-1	-1	1	1	1	1	1	1	1	1	1	1	1	1	1	1	1	1	1	1	1	1	1	1	1	1	1	1	1	1	1	1	1	1	1	1	1	1	1	1	1	1	1	1	-1	-1	1	1	1	1	1	1	1	1	1	1	1	1	1	1	1	1	1	1	1	1	1	1	1	1	1	1	1	1	1	1	1	1	1	1	1	1	1	1
208785_s_at	1	1	1	1	1	1	1	1	1	1	1	-1	1	-1	1	1	1	1	-1	-1	1	1	1	-1	1	1	1	1	1	-1	1	1	1	1	1	1	1	-1	1	-1	-1	-1	-1	1	1	1	1	1	1	1	1	1	1	1	1	1	1	1	-1	-1	-1	1	1	1	1	1	1	1	1	1	1	1	1	1	1	1	1	1	1	1	1	1	1	1	1	1	1	1	1	1	1	1	1	1	1	-1	-1	-1	1	1	1	1	1	-1	1	1	1	1	1	-1	1	1	1	1	1	1	1	-1	-1	1	1	1	1	1	1	1	1	1	1	1	1	-1	-1	-1	1	1	1	-1	1	1	1	1	1	1	1	1	1	1	-1	1	1	1	1	1	1	1	1	1	1	1	1	1	1	-1	1	-1	1	1	1	1	1	1	-1	1	1	1	1	1	1	1	1	1	1	1	1	1	1	1	1	1	1	1	1	1	1	1	1	1	1	1	1	1	1	1	1	1	1	-1	1	-1	1	1	1	-1	-1	1	1	1	1	1	1	1	1	1	1	1	1	1	1	1	1	1	1	1	1	1	1	1	1	1	1	1	1	-1	-1	1	1	1	1	1	1	1	1	1	1	1	1	1	1	1	1	1	1	1	1	1	1	1	1	1	1	1	1	1	1	1	1	1	1	1	1	1	1	1	1	1	1	-1	-1	1	1	1	1	1	1	1	1	1	1	1	1	1	1	1	1	1	1	1	1	1	1	1	1	1	1	1	1	1	1	1	1	1	1	1	1	1	1
 202679_at	1	1	1	1	1	1	1	1	1	1	1	-1	1	-1	1	1	1	1	-1	-1	1	1	1	-1	1	1	1	1	1	-1	1	1	1	1	1	1	1	-1	1	-1	-1	-1	-1	1	1	1	1	1	1	1	1	1	1	1	1	1	1	1	-1	-1	-1	1	1	1	1	1	1	1	1	1	1	1	1	1	1	1	1	1	1	1	1	1	1	1	1	1	1	1	1	1	1	1	1	1	1	-1	-1	-1	1	1	1	1	1	-1	1	1	1	1	1	-1	1	1	1	1	1	1	1	-1	-1	1	1	1	1	1	1	1	1	1	1	1	1	-1	-1	-1	1	1	1	-1	1	1	1	1	1	1	1	1	1	1	-1	1	1	1	1	1	1	1	1	1	1	1	1	1	1	-1	1	-1	1	1	1	1	1	1	-1	1	1	1	1	1	1	1	1	1	1	1	1	1	1	1	1	1	1	1	1	1	1	1	1	1	1	1	1	1	1	1	1	1	1	-1	1	-1	1	1	1	-1	-1	1	1	1	1	1	1	1	1	1	1	1	1	1	1	1	1	1	1	1	1	1	1	1	1	1	1	1	1	-1	-1	1	1	1	1	1	1	1	1	1	1	1	1	1	1	1	1	1	1	1	1	1	1	1	1	1	1	1	1	1	1	1	1	1	1	1	1	1	1	1	1	1	1	-1	-1	1	1	1	1	1	1	1	1	1	1	1	1	1	1	1	1	1	1	1	1	1	1	1	1	1	1	1	1	1	1	1	1	1	1	1	1	1	1
208786_s_at	1	1	1	1	1	1	1	1	1	1	1	-1	1	-1	1	1	1	1	-1	-1	1	1	1	-1	1	1	1	1	1	-1	1	1	1	1	1	1	1	-1	1	-1	-1	-1	-1	1	1	1	1	1	1	1	1	1	1	1	1	1	1	1	-1	-1	-1	1	1	1	1	1	1	1	1	1	1	1	1	1	1	1	1	1	1	1	1	1	1	1	1	1	1	1	1	1	1	1	1	1	1	-1	-1	-1	1	1	1	1	1	-1	1	1	1	1	1	-1	1	1	1	1	1	1	1	-1	-1	1	1	1	1	1	1	1	1	1	1	1	1	-1	-1	-1	1	1	1	-1	1	1	1	1	1	1	1	1	1	1	-1	1	1	1	1	1	1	1	1	1	1	1	1	1	1	-1	1	-1	1	1	1	1	1	1	-1	1	1	1	1	1	1	1	1	1	1	1	1	1	1	1	1	1	1	1	1	1	1	1	1	1	1	1	1	1	1	1	1	1	1	-1	1	-1	1	1	1	-1	-1	1	1	1	1	1	1	1	1	1	1	1	1	1	1	1	1	1	1	1	1	1	1	1	1	1	1	1	1	-1	-1	1	1	1	1	1	1	1	1	1	1	1	1	1	1	1	1	1	1	1	1	1	1	1	1	1	1	1	1	1	1	1	1	1	1	1	1	1	1	1	1	1	1	-1	-1	1	1	1	1	1	1	1	1	1	1	1	1	1	1	1	1	1	1	1	1	1	1	1	1	1	1	1	1	1	1	1	1	1	1	1	1	1	1


BC004 S=2233
 Genes [7]: 211423_s_at 212623_at 202679_at 202539_s_at 209218_at 204615_x_at 208881_x_at 
 Conds [319]: 4112 2679 2680 2268 455 4168 4184 4190 1769 1772 1783 2577 2425 1486 1498 1520 4237 2651 2445 2822 1533 1535 1540 3221 3227 3231 3236 4380 4386 4388 2812 2907 2911 2915 2918 2919 331 332 421 3395 3428 906 2835 3440 3443 3462 3480 4274 4277 4427 4436 4439 4444 3001 3085 3348 3360 4458 4465 2718 2722 3099 3574 1542 981 992 1000 1105 1112 3630 3633 3637 3643 3979 3993 1791 2210 2211 3185 3243 3257 1823 1826 1831 1832 1833 1212 1220 1234 2247 3312 2330 1858 2504 2506 1010 1014 1050 1053 1058 2924 2927 2929 410 3691 3701 3704 2105 1068 1072 1637 1645 1649 1672 3024 3035 3037 3746 2517 2522 2529 2535 2544 1655 1659 2971 3058 3065 3787 3791 3819 2546 2750 2758 2763 486 1471 3868 3887 2777 2779 870 873 2084 4018 4074 7178 7179 7187 7188 7191 7197 7198 7209 7422 7425 7441 7443 7499 7236 6874 6879 6891 6896 6901 6910 6916 6918 6919 6340 7387 7402 7444 7453 6807 6820 6823 5935 5940 5945 5950 5976 5981 6420 7515 7522 7550 7551 7552 7553 7554 7555 6127 6130 6162 6170 6570 6571 6579 4565 4566 4583 4586 4599 4610 6193 5438 5441 5511 4632 4637 4665 4672 5065 5291 4688 4710 4726 5008 5018 5021 5022 5308 4954 4768 4770 4771 4772 4773 4776 4786 5417 5572 5580 5584 5590 5594 5484 5489 5501 4985 5212 4805 4809 4822 4827 4834 4843 5625 5632 5545 6454 6463 6474 6479 7005 4483 5217 5227 5231 5234 5745 5756 5777 5821 5822 5834 5260 5267 5273 5987 5882 5903 5908 5916 6493 6498 5802 5678 5693 5698 6003 6980 6989 6993 6064 6434 6438 6439 6932 6939 6951 6960 6996 7285 6709 6736 6744 6276 6546 6551 7077 7094 7324 6609 6639 7100 7105 7245 6082 6085 7356 6784 7043 7047 7053 7056 7073 6316 
211423_s_at	1	1	1	1	1	-1	1	1	-1	-1	-1	1	-1	1	1	1	1	1	-1	1	1	1	1	1	1	1	1	1	1	1	-1	-1	-1	-1	-1	-1	1	1	1	1	1	1	1	1	1	1	1	-1	-1	1	1	1	1	-1	-1	-1	1	1	1	-1	-1	-1	1	1	1	1	1	1	1	-1	-1	1	1	1	1	-1	1	1	-1	1	-1	1	1	1	1	-1	1	1	1	1	1	1	1	-1	-1	1	1	1	1	1	-1	-1	-1	1	-1	1	1	1	1	1	1	1	1	1	-1	-1	-1	1	-1	-1	1	1	-1	1	1	1	1	1	1	1	1	-1	-1	-1	-1	1	1	1	-1	1	-1	1	1	1	1	-1	1	1	1	1	1	1	1	-1	1	1	1	1	1	1	1	1	1	1	1	1	1	1	1	1	1	1	-1	1	1	1	1	1	1	1	1	1	1	1	1	1	1	1	1	1	1	1	1	-1	-1	1	1	1	1	1	-1	1	1	1	-1	1	1	1	1	1	1	1	1	1	1	1	1	1	1	1	1	1	1	1	1	1	-1	-1	-1	1	-1	1	1	1	1	1	1	1	1	1	1	1	1	-1	-1	-1	1	1	1	1	1	1	1	1	1	1	1	1	1	1	1	1	1	1	1	1	1	1	1	1	1	1	1	1	1	1	1	1	1	1	1	1	1	1	1	1	1	1	1	1	1	1	1	1	1	1	1	1	1	1	1	1	1	1	1	1	1	1	1	1	1	1	1	1	1	1	-1	1	1
 212623_at	1	1	1	1	1	-1	1	1	-1	-1	-1	1	-1	1	1	1	1	1	-1	1	1	1	1	1	1	1	1	1	1	1	-1	-1	-1	-1	-1	-1	1	1	1	1	1	1	1	1	1	1	1	-1	-1	1	1	1	1	-1	-1	-1	1	1	1	-1	-1	-1	1	1	1	1	1	1	1	-1	-1	1	1	1	1	-1	1	1	-1	1	-1	1	1	1	1	-1	1	1	1	1	1	1	1	-1	-1	1	1	1	1	1	-1	-1	-1	1	-1	1	1	1	1	1	1	1	1	1	-1	-1	-1	1	-1	-1	1	1	-1	1	1	1	1	1	1	1	1	-1	-1	-1	-1	1	1	1	-1	1	-1	1	1	1	1	-1	1	1	1	1	1	1	1	-1	1	1	1	1	1	1	1	1	1	1	1	1	1	1	1	1	1	1	-1	1	1	1	1	1	1	1	1	1	1	1	1	1	1	1	1	1	1	1	1	-1	-1	1	1	1	1	1	-1	1	1	1	-1	1	1	1	1	1	1	1	1	1	1	1	1	1	1	1	1	1	1	1	1	1	-1	-1	-1	1	-1	1	1	1	1	1	1	1	1	1	1	1	1	-1	-1	-1	1	1	1	1	1	1	1	1	1	1	1	1	1	1	1	1	1	1	1	1	1	1	1	1	1	1	1	1	1	1	1	1	1	1	1	1	1	1	1	1	1	1	1	1	1	1	1	1	1	1	1	1	1	1	1	1	1	1	1	1	1	1	1	1	1	1	1	1	1	1	-1	1	1
 202679_at	1	1	1	1	1	-1	1	1	-1	-1	-1	1	-1	1	1	1	1	1	-1	1	1	1	1	1	1	1	1	1	1	1	-1	-1	-1	-1	-1	-1	1	1	1	1	1	1	1	1	1	1	1	-1	-1	1	1	1	1	-1	-1	-1	1	1	1	-1	-1	-1	1	1	1	1	1	1	1	-1	-1	1	1	1	1	-1	1	1	-1	1	-1	1	1	1	1	-1	1	1	1	1	1	1	1	-1	-1	1	1	1	1	1	-1	-1	-1	1	-1	1	1	1	1	1	1	1	1	1	-1	-1	-1	1	-1	-1	1	1	-1	1	1	1	1	1	1	1	1	-1	-1	-1	-1	1	1	1	-1	1	-1	1	1	1	1	-1	1	1	1	1	1	1	1	-1	1	1	1	1	1	1	1	1	1	1	1	1	1	1	1	1	1	1	-1	1	1	1	1	1	1	1	1	1	1	1	1	1	1	1	1	1	1	1	1	-1	-1	1	1	1	1	1	-1	1	1	1	-1	1	1	1	1	1	1	1	1	1	1	1	1	1	1	1	1	1	1	1	1	1	-1	-1	-1	1	-1	1	1	1	1	1	1	1	1	1	1	1	1	-1	-1	-1	1	1	1	1	1	1	1	1	1	1	1	1	1	1	1	1	1	1	1	1	1	1	1	1	1	1	1	1	1	1	1	1	1	1	1	1	1	1	1	1	1	1	1	1	1	1	1	1	1	1	1	1	1	1	1	1	1	1	1	1	1	1	1	1	1	1	1	1	1	1	-1	1	1
202539_s_at	1	1	1	1	1	-1	1	1	-1	-1	-1	1	-1	1	1	1	1	1	-1	1	1	1	1	1	1	1	1	1	1	1	-1	-1	-1	-1	-1	-1	1	1	1	1	1	1	1	1	1	1	1	-1	-1	1	1	1	1	-1	-1	-1	1	1	1	-1	-1	-1	1	1	1	1	1	1	1	-1	-1	1	1	1	1	-1	1	1	-1	1	-1	1	1	1	1	-1	1	1	1	1	1	1	1	-1	-1	1	1	1	1	1	-1	-1	-1	1	-1	1	1	1	1	1	1	1	1	1	-1	-1	-1	1	-1	-1	1	1	-1	1	1	1	1	1	1	1	1	-1	-1	-1	-1	1	1	1	-1	1	-1	1	1	1	1	-1	1	1	1	1	1	1	1	-1	1	1	1	1	1	1	1	1	1	1	1	1	1	1	1	1	1	1	-1	1	1	1	1	1	1	1	1	1	1	1	1	1	1	1	1	1	1	1	1	-1	-1	1	1	1	1	1	-1	1	1	1	-1	1	1	1	1	1	1	1	1	1	1	1	1	1	1	1	1	1	1	1	1	1	-1	-1	-1	1	-1	1	1	1	1	1	1	1	1	1	1	1	1	-1	-1	-1	1	1	1	1	1	1	1	1	1	1	1	1	1	1	1	1	1	1	1	1	1	1	1	1	1	1	1	1	1	1	1	1	1	1	1	1	1	1	1	1	1	1	1	1	1	1	1	1	1	1	1	1	1	1	1	1	1	1	1	1	1	1	1	1	1	1	1	1	1	1	-1	1	1
 209218_at	1	1	1	1	1	-1	1	1	-1	-1	-1	1	-1	1	1	1	1	1	-1	1	1	1	1	1	1	1	1	1	1	1	-1	-1	-1	-1	-1	-1	1	1	1	1	1	1	1	1	1	1	1	-1	-1	1	1	1	1	-1	-1	-1	1	1	1	-1	-1	-1	1	1	1	1	1	1	1	-1	-1	1	1	1	1	-1	1	1	-1	1	-1	1	1	1	1	-1	1	1	1	1	1	1	1	-1	-1	1	1	1	1	1	-1	-1	-1	1	-1	1	1	1	1	1	1	1	1	1	-1	-1	-1	1	-1	-1	1	1	-1	1	1	1	1	1	1	1	1	-1	-1	-1	-1	1	1	1	-1	1	-1	1	1	1	1	-1	1	1	1	1	1	1	1	-1	1	1	1	1	1	1	1	1	1	1	1	1	1	1	1	1	1	1	-1	1	1	1	1	1	1	1	1	1	1	1	1	1	1	1	1	1	1	1	1	-1	-1	1	1	1	1	1	-1	1	1	1	-1	1	1	1	1	1	1	1	1	1	1	1	1	1	1	1	1	1	1	1	1	1	-1	-1	-1	1	-1	1	1	1	1	1	1	1	1	1	1	1	1	-1	-1	-1	1	1	1	1	1	1	1	1	1	1	1	1	1	1	1	1	1	1	1	1	1	1	1	1	1	1	1	1	1	1	1	1	1	1	1	1	1	1	1	1	1	1	1	1	1	1	1	1	1	1	1	1	1	1	1	1	1	1	1	1	1	1	1	1	1	1	1	1	1	1	-1	1	1
204615_x_at	1	1	1	1	1	-1	1	1	-1	-1	-1	1	-1	1	1	1	1	1	-1	1	1	1	1	1	1	1	1	1	1	1	-1	-1	-1	-1	-1	-1	1	1	1	1	1	1	1	1	1	1	1	-1	-1	1	1	1	1	-1	-1	-1	1	1	1	-1	-1	-1	1	1	1	1	1	1	1	-1	-1	1	1	1	1	-1	1	1	-1	1	-1	1	1	1	1	-1	1	1	1	1	1	1	1	-1	-1	1	1	1	1	1	-1	-1	-1	1	-1	1	1	1	1	1	1	1	1	1	-1	-1	-1	1	-1	-1	1	1	-1	1	1	1	1	1	1	1	1	-1	-1	-1	-1	1	1	1	-1	1	-1	1	1	1	1	-1	1	1	1	1	1	1	1	-1	1	1	1	1	1	1	1	1	1	1	1	1	1	1	1	1	1	1	-1	1	1	1	1	1	1	1	1	1	1	1	1	1	1	1	1	1	1	1	1	-1	-1	1	1	1	1	1	-1	1	1	1	-1	1	1	1	1	1	1	1	1	1	1	1	1	1	1	1	1	1	1	1	1	1	-1	-1	-1	1	-1	1	1	1	1	1	1	1	1	1	1	1	1	-1	-1	-1	1	1	1	1	1	1	1	1	1	1	1	1	1	1	1	1	1	1	1	1	1	1	1	1	1	1	1	1	1	1	1	1	1	1	1	1	1	1	1	1	1	1	1	1	1	1	1	1	1	1	1	1	1	1	1	1	1	1	1	1	1	1	1	1	1	1	1	1	1	1	-1	1	1
208881_x_at	1	1	1	1	1	-1	1	1	-1	-1	-1	1	-1	1	1	1	1	1	-1	1	1	1	1	1	1	1	1	1	1	1	-1	-1	-1	-1	-1	-1	1	1	1	1	1	1	1	1	1	1	1	-1	-1	1	1	1	1	-1	-1	-1	1	1	1	-1	-1	-1	1	1	1	1	1	1	1	-1	-1	1	1	1	1	-1	1	1	-1	1	-1	1	1	1	1	-1	1	1	1	1	1	1	1	-1	-1	1	1	1	1	1	-1	-1	-1	1	-1	1	1	1	1	1	1	1	1	1	-1	-1	-1	1	-1	-1	1	1	-1	1	1	1	1	1	1	1	1	-1	-1	-1	-1	1	1	1	-1	1	-1	1	1	1	1	-1	1	1	1	1	1	1	1	-1	1	1	1	1	1	1	1	1	1	1	1	1	1	1	1	1	1	1	-1	1	1	1	1	1	1	1	1	1	1	1	1	1	1	1	1	1	1	1	1	-1	-1	1	1	1	1	1	-1	1	1	1	-1	1	1	1	1	1	1	1	1	1	1	1	1	1	1	1	1	1	1	1	1	1	-1	-1	-1	1	-1	1	1	1	1	1	1	1	1	1	1	1	1	-1	-1	-1	1	1	1	1	1	1	1	1	1	1	1	1	1	1	1	1	1	1	1	1	1	1	1	1	1	1	1	1	1	1	1	1	1	1	1	1	1	1	1	1	1	1	1	1	1	1	1	1	1	1	1	1	1	1	1	1	1	1	1	1	1	1	1	1	1	1	1	1	1	1	-1	1	1


BC005 S=2205
 Genes [7]: 212622_at 212623_at 212276_at 212274_at 221750_at 208881_x_at 202679_at 
 Conds [315]: 4112 4139 2679 2680 2268 1891 4153 4168 4184 312 1769 1772 2425 1486 1498 1520 4237 4266 4267 4268 2639 2643 2651 2445 2822 1535 1540 3221 3227 3231 3236 4380 4385 4386 4388 2694 2794 2896 2907 2911 2914 2915 2918 2919 331 332 421 3395 3428 4411 909 593 413 2835 3443 3462 3480 4272 4274 4427 4436 4439 4444 3001 3078 3084 3085 3510 3360 4458 2718 2722 3574 1402 1542 979 981 992 1000 1112 3630 3643 3979 3993 1140 2210 2211 3177 3243 3257 1831 1833 1212 1220 1234 2247 3267 3312 3318 2321 2330 2506 1010 1014 1050 1053 1058 2924 2927 2929 410 3691 3704 1068 1072 1637 1645 1649 1672 3024 3035 3037 3746 2517 2535 1655 1656 1659 3065 3787 3791 3819 2546 2561 2566 2570 2750 2753 2758 486 1471 3868 3873 3887 2777 870 873 2084 4018 4072 4074 7178 7179 7188 7191 7197 7198 7407 7425 7441 7443 7499 7236 6874 6879 6891 6896 6901 6910 6916 6918 6919 6340 7387 7402 7444 7453 6807 6820 6823 5935 5936 5940 5945 5950 5976 5981 6420 7515 7550 7551 7552 7553 7554 7555 6127 6162 6175 6579 4565 4566 4578 4583 4586 4599 5086 4541 4542 6193 5437 5438 5441 5511 4632 4665 5065 4688 4710 4723 4726 5008 5017 5018 5021 5022 5308 5336 5356 4954 4957 4768 4770 4786 5417 5572 5573 5580 5584 5594 5484 5489 5501 4985 5209 5212 4821 5625 5638 6454 6463 6474 7005 4476 4483 5217 5227 5231 5234 5745 5756 5821 5822 5260 5267 5273 5987 5882 5903 5908 5916 6493 5802 5678 5698 6972 6980 6993 6064 6672 6434 6439 6213 6932 6939 6947 6948 6951 6954 6960 6996 7285 6709 6736 6276 6546 6551 7077 7094 7324 6609 6780 7100 7105 7245 6085 7356 6784 7043 7047 7050 7053 7056 7067 7073 6316 
 212622_at	1	1	1	1	1	1	1	-1	1	-1	-1	-1	-1	1	1	1	1	-1	-1	-1	1	1	1	-1	1	1	1	1	1	1	1	1	1	1	1	1	1	1	-1	-1	-1	-1	-1	-1	1	1	1	1	1	1	1	1	1	1	1	1	1	-1	-1	1	1	1	1	-1	-1	1	-1	1	1	1	-1	-1	1	1	1	1	1	1	1	1	-1	1	1	1	1	1	1	1	1	-1	1	-1	1	1	1	1	1	1	1	-1	1	-1	1	1	1	1	1	-1	-1	-1	1	-1	1	1	1	1	1	1	1	-1	-1	-1	1	-1	1	1	1	1	1	1	1	1	-1	-1	1	1	-1	1	-1	1	1	1	1	-1	1	1	1	1	1	1	-1	1	1	1	1	1	1	1	1	1	1	1	1	1	1	1	1	1	1	1	1	1	1	1	1	-1	1	1	1	1	1	-1	1	1	1	1	1	1	1	1	1	1	1	1	1	1	-1	-1	1	1	-1	-1	1	1	1	1	-1	1	1	1	1	1	1	1	1	1	1	1	1	1	1	1	1	1	1	1	1	1	1	-1	1	1	-1	1	1	1	1	1	1	1	1	1	1	1	1	1	1	1	1	1	1	1	-1	1	1	1	1	1	1	1	1	1	1	1	1	1	1	1	1	1	1	1	1	1	1	1	1	1	1	1	1	1	1	1	1	1	1	1	1	1	1	1	1	1	1	1	1	1	1	1	1	1	1	1	1	1	1	1	1	1	1	-1	-1	1	1
 212623_at	1	1	1	1	1	1	1	-1	1	-1	-1	-1	-1	1	1	1	1	-1	-1	-1	1	1	1	-1	1	1	1	1	1	1	1	1	1	1	1	1	1	1	-1	-1	-1	-1	-1	-1	1	1	1	1	1	1	1	1	1	1	1	1	1	-1	-1	1	1	1	1	-1	-1	1	-1	1	1	1	-1	-1	1	1	1	1	1	1	1	1	-1	1	1	1	1	1	1	1	1	-1	1	-1	1	1	1	1	1	1	1	-1	1	-1	1	1	1	1	1	-1	-1	-1	1	-1	1	1	1	1	1	1	1	-1	-1	-1	1	-1	1	1	1	1	1	1	1	1	-1	-1	1	1	-1	1	-1	1	1	1	1	-1	1	1	1	1	1	1	-1	1	1	1	1	1	1	1	1	1	1	1	1	1	1	1	1	1	1	1	1	1	1	1	1	-1	1	1	1	1	1	-1	1	1	1	1	1	1	1	1	1	1	1	1	1	1	-1	-1	1	1	-1	-1	1	1	1	1	-1	1	1	1	1	1	1	1	1	1	1	1	1	1	1	1	1	1	1	1	1	1	1	-1	1	1	-1	1	1	1	1	1	1	1	1	1	1	1	1	1	1	1	1	1	1	1	-1	1	1	1	1	1	1	1	1	1	1	1	1	1	1	1	1	1	1	1	1	1	1	1	1	1	1	1	1	1	1	1	1	1	1	1	1	1	1	1	1	1	1	1	1	1	1	1	1	1	1	1	1	1	1	1	1	1	1	-1	-1	1	1
 212276_at	1	1	1	1	1	1	1	-1	1	-1	-1	-1	-1	1	1	1	1	-1	-1	-1	1	1	1	-1	1	1	1	1	1	1	1	1	1	1	1	1	1	1	-1	-1	-1	-1	-1	-1	1	1	1	1	1	1	1	1	1	1	1	1	1	-1	-1	1	1	1	1	-1	-1	1	-1	1	1	1	-1	-1	1	1	1	1	1	1	1	1	-1	1	1	1	1	1	1	1	1	-1	1	-1	1	1	1	1	1	1	1	-1	1	-1	1	1	1	1	1	-1	-1	-1	1	-1	1	1	1	1	1	1	1	-1	-1	-1	1	-1	1	1	1	1	1	1	1	1	-1	-1	1	1	-1	1	-1	1	1	1	1	-1	1	1	1	1	1	1	-1	1	1	1	1	1	1	1	1	1	1	1	1	1	1	1	1	1	1	1	1	1	1	1	1	-1	1	1	1	1	1	-1	1	1	1	1	1	1	1	1	1	1	1	1	1	1	-1	-1	1	1	-1	-1	1	1	1	1	-1	1	1	1	1	1	1	1	1	1	1	1	1	1	1	1	1	1	1	1	1	1	1	-1	1	1	-1	1	1	1	1	1	1	1	1	1	1	1	1	1	1	1	1	1	1	1	-1	1	1	1	1	1	1	1	1	1	1	1	1	1	1	1	1	1	1	1	1	1	1	1	1	1	1	1	1	1	1	1	1	1	1	1	1	1	1	1	1	1	1	1	1	1	1	1	1	1	1	1	1	1	1	1	1	1	1	-1	-1	1	1
 212274_at	1	1	1	1	1	1	1	-1	1	-1	-1	-1	-1	1	1	1	1	-1	-1	-1	1	1	1	-1	1	1	1	1	1	1	1	1	1	1	1	1	1	1	-1	-1	-1	-1	-1	-1	1	1	1	1	1	1	1	1	1	1	1	1	1	-1	-1	1	1	1	1	-1	-1	1	-1	1	1	1	-1	-1	1	1	1	1	1	1	1	1	-1	1	1	1	1	1	1	1	1	-1	1	-1	1	1	1	1	1	1	1	-1	1	-1	1	1	1	1	1	-1	-1	-1	1	-1	1	1	1	1	1	1	1	-1	-1	-1	1	-1	1	1	1	1	1	1	1	1	-1	-1	1	1	-1	1	-1	1	1	1	1	-1	1	1	1	1	1	1	-1	1	1	1	1	1	1	1	1	1	1	1	1	1	1	1	1	1	1	1	1	1	1	1	1	-1	1	1	1	1	1	-1	1	1	1	1	1	1	1	1	1	1	1	1	1	1	-1	-1	1	1	-1	-1	1	1	1	1	-1	1	1	1	1	1	1	1	1	1	1	1	1	1	1	1	1	1	1	1	1	1	1	-1	1	1	-1	1	1	1	1	1	1	1	1	1	1	1	1	1	1	1	1	1	1	1	-1	1	1	1	1	1	1	1	1	1	1	1	1	1	1	1	1	1	1	1	1	1	1	1	1	1	1	1	1	1	1	1	1	1	1	1	1	1	1	1	1	1	1	1	1	1	1	1	1	1	1	1	1	1	1	1	1	1	1	-1	-1	1	1
 221750_at	1	1	1	1	1	1	1	-1	1	-1	-1	-1	-1	1	1	1	1	-1	-1	-1	1	1	1	-1	1	1	1	1	1	1	1	1	1	1	1	1	1	1	-1	-1	-1	-1	-1	-1	1	1	1	1	1	1	1	1	1	1	1	1	1	-1	-1	1	1	1	1	-1	-1	1	-1	1	1	1	-1	-1	1	1	1	1	1	1	1	1	-1	1	1	1	1	1	1	1	1	-1	1	-1	1	1	1	1	1	1	1	-1	1	-1	1	1	1	1	1	-1	-1	-1	1	-1	1	1	1	1	1	1	1	-1	-1	-1	1	-1	1	1	1	1	1	1	1	1	-1	-1	1	1	-1	1	-1	1	1	1	1	-1	1	1	1	1	1	1	-1	1	1	1	1	1	1	1	1	1	1	1	1	1	1	1	1	1	1	1	1	1	1	1	1	-1	1	1	1	1	1	-1	1	1	1	1	1	1	1	1	1	1	1	1	1	1	-1	-1	1	1	-1	-1	1	1	1	1	-1	1	1	1	1	1	1	1	1	1	1	1	1	1	1	1	1	1	1	1	1	1	1	-1	1	1	-1	1	1	1	1	1	1	1	1	1	1	1	1	1	1	1	1	1	1	1	-1	1	1	1	1	1	1	1	1	1	1	1	1	1	1	1	1	1	1	1	1	1	1	1	1	1	1	1	1	1	1	1	1	1	1	1	1	1	1	1	1	1	1	1	1	1	1	1	1	1	1	1	1	1	1	1	1	1	1	-1	-1	1	1
208881_x_at	1	1	1	1	1	1	1	-1	1	-1	-1	-1	-1	1	1	1	1	-1	-1	-1	1	1	1	-1	1	1	1	1	1	1	1	1	1	1	1	1	1	1	-1	-1	-1	-1	-1	-1	1	1	1	1	1	1	1	1	1	1	1	1	1	-1	-1	1	1	1	1	-1	-1	1	-1	1	1	1	-1	-1	1	1	1	1	1	1	1	1	-1	1	1	1	1	1	1	1	1	-1	1	-1	1	1	1	1	1	1	1	-1	1	-1	1	1	1	1	1	-1	-1	-1	1	-1	1	1	1	1	1	1	1	-1	-1	-1	1	-1	1	1	1	1	1	1	1	1	-1	-1	1	1	-1	1	-1	1	1	1	1	-1	1	1	1	1	1	1	-1	1	1	1	1	1	1	1	1	1	1	1	1	1	1	1	1	1	1	1	1	1	1	1	1	-1	1	1	1	1	1	-1	1	1	1	1	1	1	1	1	1	1	1	1	1	1	-1	-1	1	1	-1	-1	1	1	1	1	-1	1	1	1	1	1	1	1	1	1	1	1	1	1	1	1	1	1	1	1	1	1	1	-1	1	1	-1	1	1	1	1	1	1	1	1	1	1	1	1	1	1	1	1	1	1	1	-1	1	1	1	1	1	1	1	1	1	1	1	1	1	1	1	1	1	1	1	1	1	1	1	1	1	1	1	1	1	1	1	1	1	1	1	1	1	1	1	1	1	1	1	1	1	1	1	1	1	1	1	1	1	1	1	1	1	1	-1	-1	1	1
 202679_at	1	1	1	1	1	1	1	-1	1	-1	-1	-1	-1	1	1	1	1	-1	-1	-1	1	1	1	-1	1	1	1	1	1	1	1	1	1	1	1	1	1	1	-1	-1	-1	-1	-1	-1	1	1	1	1	1	1	1	1	1	1	1	1	1	-1	-1	1	1	1	1	-1	-1	1	-1	1	1	1	-1	-1	1	1	1	1	1	1	1	1	-1	1	1	1	1	1	1	1	1	-1	1	-1	1	1	1	1	1	1	1	-1	1	-1	1	1	1	1	1	-1	-1	-1	1	-1	1	1	1	1	1	1	1	-1	-1	-1	1	-1	1	1	1	1	1	1	1	1	-1	-1	1	1	-1	1	-1	1	1	1	1	-1	1	1	1	1	1	1	-1	1	1	1	1	1	1	1	1	1	1	1	1	1	1	1	1	1	1	1	1	1	1	1	1	-1	1	1	1	1	1	-1	1	1	1	1	1	1	1	1	1	1	1	1	1	1	-1	-1	1	1	-1	-1	1	1	1	1	-1	1	1	1	1	1	1	1	1	1	1	1	1	1	1	1	1	1	1	1	1	1	1	-1	1	1	-1	1	1	1	1	1	1	1	1	1	1	1	1	1	1	1	1	1	1	1	-1	1	1	1	1	1	1	1	1	1	1	1	1	1	1	1	1	1	1	1	1	1	1	1	1	1	1	1	1	1	1	1	1	1	1	1	1	1	1	1	1	1	1	1	1	1	1	1	1	1	1	1	1	1	1	1	1	1	1	-1	-1	1	1


BC006 S=2128
 Genes [7]: 210592_s_at 221750_at 203455_s_at 209146_at 201626_at 212276_at 212274_at 
 Conds [304]: 4112 4114 4129 4136 4139 4142 2679 2268 1891 4153 4163 4164 4184 312 1769 1486 1498 1520 4237 4266 4267 4268 2624 2627 2629 2639 2643 2651 2456 2822 1535 1540 3221 3227 3231 3236 4369 4380 4388 2794 2886 2915 2919 332 3395 3428 4325 4344 906 909 910 2835 3440 3462 3480 4272 4274 4302 4427 4436 4439 4444 2854 3510 3518 3534 3360 4458 1365 1402 979 995 1000 1004 1105 1112 3643 3979 3993 1951 1140 2210 2211 2212 2227 3178 3190 3243 1212 1220 1231 1234 2410 2247 3312 3318 2330 2506 1010 1014 1050 1053 1058 3688 3701 3704 1068 1072 1637 1645 1649 1672 3035 3746 1655 1659 3787 3791 3819 3823 2546 2563 2572 2576 2750 2753 486 3868 3873 2777 870 873 483 23 2084 3902 3906 4018 4072 4074 7179 7188 7207 7420 7425 7441 7443 7499 7234 7236 6874 6879 6891 6896 6901 6910 6916 6919 6340 6385 7387 7453 6807 6820 6823 5935 5940 5945 5950 5976 5981 7503 7550 7551 7553 7554 7555 6162 6579 4563 4565 4583 5086 4558 5438 5439 5441 5511 4632 4665 5065 5291 5292 4688 4721 4723 4726 5018 5021 5022 5308 5336 5356 4954 4768 4776 4786 5413 5417 5420 5572 5580 5584 5590 5594 5597 5484 5489 5493 5501 4985 5209 5212 4821 4843 5625 5632 6454 6463 7005 4471 4483 5217 5221 5223 5225 5227 5231 5234 5724 5745 5756 5822 5260 5267 5987 5882 5903 5908 6493 6498 5802 6045 5674 5678 5698 6972 6975 6980 6989 6993 6064 6672 6434 6439 6213 6932 6939 6949 6951 6954 6996 7285 6709 6711 6713 6715 6719 6720 6736 6744 6265 6276 6546 6551 7077 7094 7324 6609 6639 6780 7100 7105 7245 6070 6085 7356 6784 7043 7047 7063 7073 7278 6316 
210592_s_at	1	1	1	1	1	1	1	1	1	1	1	1	1	-1	-1	1	1	1	1	-1	-1	-1	1	1	1	1	1	1	1	1	1	1	1	1	1	1	1	1	1	1	1	-1	-1	1	1	1	1	1	1	1	1	1	1	1	1	-1	-1	1	1	1	1	1	1	1	1	1	1	1	1	1	1	1	1	1	1	1	1	1	1	1	1	1	1	1	1	1	1	1	1	1	1	1	1	1	1	1	1	-1	1	1	1	1	1	1	1	1	1	1	1	1	1	1	-1	1	1	1	1	1	1	1	-1	1	1	1	-1	1	1	1	1	1	1	1	1	1	1	1	1	1	1	-1	1	1	1	1	1	1	1	1	1	1	1	1	1	1	1	1	1	1	1	1	1	1	1	1	1	1	1	1	1	1	1	1	1	1	1	1	1	-1	1	1	1	1	1	1	1	1	1	1	1	1	1	1	1	1	1	1	1	1	1	1	1	1	1	1	1	1	-1	1	1	1	1	1	1	1	1	1	1	1	1	1	1	1	1	1	1	1	1	1	1	1	1	1	1	1	1	1	1	1	1	1	1	1	1	1	1	1	1	1	1	1	1	1	1	1	1	1	1	1	1	1	1	1	1	1	1	1	1	1	1	1	1	1	1	1	1	1	1	1	1	1	1	1	1	1	1	1	1	1	1	1	1	1	1	1	1	1	1	1	1	1	1	1	1	1
 221750_at	1	1	1	1	1	1	1	1	1	1	1	1	1	-1	-1	1	1	1	1	-1	-1	-1	1	1	1	1	1	1	1	1	1	1	1	1	1	1	1	1	1	1	1	-1	-1	1	1	1	1	1	1	1	1	1	1	1	1	-1	-1	1	1	1	1	1	1	1	1	1	1	1	1	1	1	1	1	1	1	1	1	1	1	1	1	1	1	1	1	1	1	1	1	1	1	1	1	1	1	1	1	-1	1	1	1	1	1	1	1	1	1	1	1	1	1	1	-1	1	1	1	1	1	1	1	-1	1	1	1	-1	1	1	1	1	1	1	1	1	1	1	1	1	1	1	-1	1	1	1	1	1	1	1	1	1	1	1	1	1	1	1	1	1	1	1	1	1	1	1	1	1	1	1	1	1	1	1	1	1	1	1	1	1	-1	1	1	1	1	1	1	1	1	1	1	1	1	1	1	1	1	1	1	1	1	1	1	1	1	1	1	1	1	-1	1	1	1	1	1	1	1	1	1	1	1	1	1	1	1	1	1	1	1	1	1	1	1	1	1	1	1	1	1	1	1	1	1	1	1	1	1	1	1	1	1	1	1	1	1	1	1	1	1	1	1	1	1	1	1	1	1	1	1	1	1	1	1	1	1	1	1	1	1	1	1	1	1	1	1	1	1	1	1	1	1	1	1	1	1	1	1	1	1	1	1	1	1	1	1	1	1
203455_s_at	1	1	1	1	1	1	1	1	1	1	1	1	1	-1	-1	1	1	1	1	-1	-1	-1	1	1	1	1	1	1	1	1	1	1	1	1	1	1	1	1	1	1	1	-1	-1	1	1	1	1	1	1	1	1	1	1	1	1	-1	-1	1	1	1	1	1	1	1	1	1	1	1	1	1	1	1	1	1	1	1	1	1	1	1	1	1	1	1	1	1	1	1	1	1	1	1	1	1	1	1	1	-1	1	1	1	1	1	1	1	1	1	1	1	1	1	1	-1	1	1	1	1	1	1	1	-1	1	1	1	-1	1	1	1	1	1	1	1	1	1	1	1	1	1	1	-1	1	1	1	1	1	1	1	1	1	1	1	1	1	1	1	1	1	1	1	1	1	1	1	1	1	1	1	1	1	1	1	1	1	1	1	1	1	-1	1	1	1	1	1	1	1	1	1	1	1	1	1	1	1	1	1	1	1	1	1	1	1	1	1	1	1	1	-1	1	1	1	1	1	1	1	1	1	1	1	1	1	1	1	1	1	1	1	1	1	1	1	1	1	1	1	1	1	1	1	1	1	1	1	1	1	1	1	1	1	1	1	1	1	1	1	1	1	1	1	1	1	1	1	1	1	1	1	1	1	1	1	1	1	1	1	1	1	1	1	1	1	1	1	1	1	1	1	1	1	1	1	1	1	1	1	1	1	1	1	1	1	1	1	1	1
 209146_at	1	1	1	1	1	1	1	1	1	1	1	1	1	-1	-1	1	1	1	1	-1	-1	-1	1	1	1	1	1	1	1	1	1	1	1	1	1	1	1	1	1	1	1	-1	-1	1	1	1	1	1	1	1	1	1	1	1	1	-1	-1	1	1	1	1	1	1	1	1	1	1	1	1	1	1	1	1	1	1	1	1	1	1	1	1	1	1	1	1	1	1	1	1	1	1	1	1	1	1	1	1	-1	1	1	1	1	1	1	1	1	1	1	1	1	1	1	-1	1	1	1	1	1	1	1	-1	1	1	1	-1	1	1	1	1	1	1	1	1	1	1	1	1	1	1	-1	1	1	1	1	1	1	1	1	1	1	1	1	1	1	1	1	1	1	1	1	1	1	1	1	1	1	1	1	1	1	1	1	1	1	1	1	1	-1	1	1	1	1	1	1	1	1	1	1	1	1	1	1	1	1	1	1	1	1	1	1	1	1	1	1	1	1	-1	1	1	1	1	1	1	1	1	1	1	1	1	1	1	1	1	1	1	1	1	1	1	1	1	1	1	1	1	1	1	1	1	1	1	1	1	1	1	1	1	1	1	1	1	1	1	1	1	1	1	1	1	1	1	1	1	1	1	1	1	1	1	1	1	1	1	1	1	1	1	1	1	1	1	1	1	1	1	1	1	1	1	1	1	1	1	1	1	1	1	1	1	1	1	1	1	1
 201626_at	1	1	1	1	1	1	1	1	1	1	1	1	1	-1	-1	1	1	1	1	-1	-1	-1	1	1	1	1	1	1	1	1	1	1	1	1	1	1	1	1	1	1	1	-1	-1	1	1	1	1	1	1	1	1	1	1	1	1	-1	-1	1	1	1	1	1	1	1	1	1	1	1	1	1	1	1	1	1	1	1	1	1	1	1	1	1	1	1	1	1	1	1	1	1	1	1	1	1	1	1	1	-1	1	1	1	1	1	1	1	1	1	1	1	1	1	1	-1	1	1	1	1	1	1	1	-1	1	1	1	-1	1	1	1	1	1	1	1	1	1	1	1	1	1	1	-1	1	1	1	1	1	1	1	1	1	1	1	1	1	1	1	1	1	1	1	1	1	1	1	1	1	1	1	1	1	1	1	1	1	1	1	1	1	-1	1	1	1	1	1	1	1	1	1	1	1	1	1	1	1	1	1	1	1	1	1	1	1	1	1	1	1	1	-1	1	1	1	1	1	1	1	1	1	1	1	1	1	1	1	1	1	1	1	1	1	1	1	1	1	1	1	1	1	1	1	1	1	1	1	1	1	1	1	1	1	1	1	1	1	1	1	1	1	1	1	1	1	1	1	1	1	1	1	1	1	1	1	1	1	1	1	1	1	1	1	1	1	1	1	1	1	1	1	1	1	1	1	1	1	1	1	1	1	1	1	1	1	1	1	1	1
 212276_at	1	1	1	1	1	1	1	1	1	1	1	1	1	-1	-1	1	1	1	1	-1	-1	-1	1	1	1	1	1	1	1	1	1	1	1	1	1	1	1	1	1	1	1	-1	-1	1	1	1	1	1	1	1	1	1	1	1	1	-1	-1	1	1	1	1	1	1	1	1	1	1	1	1	1	1	1	1	1	1	1	1	1	1	1	1	1	1	1	1	1	1	1	1	1	1	1	1	1	1	1	1	-1	1	1	1	1	1	1	1	1	1	1	1	1	1	1	-1	1	1	1	1	1	1	1	-1	1	1	1	-1	1	1	1	1	1	1	1	1	1	1	1	1	1	1	-1	1	1	1	1	1	1	1	1	1	1	1	1	1	1	1	1	1	1	1	1	1	1	1	1	1	1	1	1	1	1	1	1	1	1	1	1	1	-1	1	1	1	1	1	1	1	1	1	1	1	1	1	1	1	1	1	1	1	1	1	1	1	1	1	1	1	1	-1	1	1	1	1	1	1	1	1	1	1	1	1	1	1	1	1	1	1	1	1	1	1	1	1	1	1	1	1	1	1	1	1	1	1	1	1	1	1	1	1	1	1	1	1	1	1	1	1	1	1	1	1	1	1	1	1	1	1	1	1	1	1	1	1	1	1	1	1	1	1	1	1	1	1	1	1	1	1	1	1	1	1	1	1	1	1	1	1	1	1	1	1	1	1	1	1	1
 212274_at	1	1	1	1	1	1	1	1	1	1	1	1	1	-1	-1	1	1	1	1	-1	-1	-1	1	1	1	1	1	1	1	1	1	1	1	1	1	1	1	1	1	1	1	-1	-1	1	1	1	1	1	1	1	1	1	1	1	1	-1	-1	1	1	1	1	1	1	1	1	1	1	1	1	1	1	1	1	1	1	1	1	1	1	1	1	1	1	1	1	1	1	1	1	1	1	1	1	1	1	1	1	-1	1	1	1	1	1	1	1	1	1	1	1	1	1	1	-1	1	1	1	1	1	1	1	-1	1	1	1	-1	1	1	1	1	1	1	1	1	1	1	1	1	1	1	-1	1	1	1	1	1	1	1	1	1	1	1	1	1	1	1	1	1	1	1	1	1	1	1	1	1	1	1	1	1	1	1	1	1	1	1	1	1	-1	1	1	1	1	1	1	1	1	1	1	1	1	1	1	1	1	1	1	1	1	1	1	1	1	1	1	1	1	-1	1	1	1	1	1	1	1	1	1	1	1	1	1	1	1	1	1	1	1	1	1	1	1	1	1	1	1	1	1	1	1	1	1	1	1	1	1	1	1	1	1	1	1	1	1	1	1	1	1	1	1	1	1	1	1	1	1	1	1	1	1	1	1	1	1	1	1	1	1	1	1	1	1	1	1	1	1	1	1	1	1	1	1	1	1	1	1	1	1	1	1	1	1	1	1	1	1


BC007 S=2082
 Genes [6]: 203574_at 212501_at 204285_s_at 204286_s_at 202672_s_at 201041_s_at 
 Conds [347]: 4112 4128 4133 4136 1916 4153 4155 4163 4164 4184 2425 2429 1937 1486 1498 1520 4237 4243 2619 2621 2624 2627 2629 2631 2639 2651 2653 2658 2456 2822 1533 1535 1537 1540 3227 3240 4369 4376 4385 4388 2690 2691 2801 2886 2896 2911 2915 2919 3395 3408 3428 4325 4327 4328 4405 922 887 893 904 905 906 909 941 2835 3446 3462 4296 4444 4448 2850 3518 3536 3963 3348 4454 4458 2145 3608 949 956 965 978 1000 3635 3637 3643 3979 3993 1792 1140 1141 2210 2211 2212 2213 2215 2227 2239 3178 3190 3243 1822 1823 1831 1230 1233 2247 3278 3281 3290 3295 3310 3312 3317 3318 2330 1010 1011 1014 2924 2929 3704 1068 1069 1072 1645 1672 3740 3746 3770 3771 1655 1656 1659 3065 3787 3808 2570 2757 1176 1471 1475 1477 3868 2777 839 870 873 3902 4018 4068 4072 4085 7179 7188 7198 7211 7427 7441 7236 6879 6886 6891 6896 6901 6910 6916 6919 6339 6340 6385 7387 7402 7453 6807 6820 6823 5935 5936 5940 5945 5950 5957 5962 5976 7530 7535 7545 7550 7554 7555 6172 6178 6579 4599 5086 4544 4554 4613 4617 5439 5441 5511 5105 4632 4637 4640 4641 4652 4665 5065 5070 5291 5294 5296 4680 4710 4713 4721 4726 4732 4994 5008 5017 5018 5019 5021 5022 5023 5396 5306 5308 5310 4954 4762 4768 4791 5417 5420 5572 5580 5591 5594 5364 5489 5501 5530 4983 4985 5212 4821 4827 5612 5613 5625 5632 6451 6454 6463 7005 4471 4483 5217 5227 5228 5231 5234 5724 5726 5733 5743 5745 5760 5777 5822 5826 5247 5248 5260 5267 5987 5882 5903 5906 5908 5911 6493 5802 5674 5677 5693 5702 6008 6980 6989 6990 6993 6064 6680 6427 6434 6438 6439 6205 6207 6210 6932 6939 6948 6951 6954 7285 6709 6711 6724 6736 6276 6546 6551 7077 7089 7094 7324 6609 6764 6768 6776 6780 7100 7103 7105 7136 6070 6085 6103 6784 7043 7045 7047 7050 7053 7063 7073 7074 6298 6316 6390 
 203574_at	1	1	1	1	1	1	1	1	1	1	-1	1	1	1	1	1	1	1	1	1	1	1	1	1	1	1	1	1	1	1	1	1	1	1	1	1	1	1	1	1	1	1	1	1	1	-1	-1	-1	1	1	1	1	1	1	1	1	1	1	1	1	1	1	1	1	1	1	1	1	1	1	1	1	1	1	1	1	1	1	1	1	1	1	1	1	1	1	1	1	-1	1	1	1	1	1	1	1	1	1	1	1	1	1	1	1	1	1	1	1	1	1	1	1	1	1	1	1	1	1	1	-1	-1	1	1	1	1	1	1	1	1	1	1	1	1	1	1	1	1	1	1	1	1	1	1	1	1	1	1	1	1	1	-1	1	1	1	1	1	1	1	1	1	1	1	1	1	1	1	1	1	1	1	1	1	1	1	1	1	1	1	-1	1	1	1	1	1	1	1	1	1	1	1	1	-1	-1	1	1	1	1	1	1	1	1	1	1	1	1	1	1	1	1	1	1	1	1	1	1	1	1	-1	1	1	1	1	1	1	1	1	1	1	1	1	1	1	1	1	1	1	1	1	1	1	1	1	1	1	1	1	1	-1	1	1	1	1	1	1	1	1	1	1	1	1	1	1	1	1	1	1	1	1	1	1	1	1	1	1	1	1	1	1	1	1	1	1	1	1	1	1	1	1	1	1	1	1	1	1	1	1	1	1	1	1	1	1	1	1	1	1	1	1	1	1	1	1	1	1	1	1	1	1	1	1	1	1	1	1	1	1	1	1	1	1	1	1	1	1	1	1	1	1	1	1	1	1	1	1	1	1	1
 212501_at	1	1	1	1	1	1	1	1	1	1	-1	1	1	1	1	1	1	1	1	1	1	1	1	1	1	1	1	1	1	1	1	1	1	1	1	1	1	1	1	1	1	1	1	1	1	-1	-1	-1	1	1	1	1	1	1	1	1	1	1	1	1	1	1	1	1	1	1	1	1	1	1	1	1	1	1	1	1	1	1	1	1	1	1	1	1	1	1	1	1	-1	1	1	1	1	1	1	1	1	1	1	1	1	1	1	1	1	1	1	1	1	1	1	1	1	1	1	1	1	1	1	-1	-1	1	1	1	1	1	1	1	1	1	1	1	1	1	1	1	1	1	1	1	1	1	1	1	1	1	1	1	1	1	-1	1	1	1	1	1	1	1	1	1	1	1	1	1	1	1	1	1	1	1	1	1	1	1	1	1	1	1	-1	1	1	1	1	1	1	1	1	1	1	1	1	-1	-1	1	1	1	1	1	1	1	1	1	1	1	1	1	1	1	1	1	1	1	1	1	1	1	1	-1	1	1	1	1	1	1	1	1	1	1	1	1	1	1	1	1	1	1	1	1	1	1	1	1	1	1	1	1	1	-1	1	1	1	1	1	1	1	1	1	1	1	1	1	1	1	1	1	1	1	1	1	1	1	1	1	1	1	1	1	1	1	1	1	1	1	1	1	1	1	1	1	1	1	1	1	1	1	1	1	1	1	1	1	1	1	1	1	1	1	1	1	1	1	1	1	1	1	1	1	1	1	1	1	1	1	1	1	1	1	1	1	1	1	1	1	1	1	1	1	1	1	1	1	1	1	1	1	1	1
204285_s_at	1	1	1	1	1	1	1	1	1	1	-1	1	1	1	1	1	1	1	1	1	1	1	1	1	1	1	1	1	1	1	1	1	1	1	1	1	1	1	1	1	1	1	1	1	1	-1	-1	-1	1	1	1	1	1	1	1	1	1	1	1	1	1	1	1	1	1	1	1	1	1	1	1	1	1	1	1	1	1	1	1	1	1	1	1	1	1	1	1	1	-1	1	1	1	1	1	1	1	1	1	1	1	1	1	1	1	1	1	1	1	1	1	1	1	1	1	1	1	1	1	1	-1	-1	1	1	1	1	1	1	1	1	1	1	1	1	1	1	1	1	1	1	1	1	1	1	1	1	1	1	1	1	1	-1	1	1	1	1	1	1	1	1	1	1	1	1	1	1	1	1	1	1	1	1	1	1	1	1	1	1	1	-1	1	1	1	1	1	1	1	1	1	1	1	1	-1	-1	1	1	1	1	1	1	1	1	1	1	1	1	1	1	1	1	1	1	1	1	1	1	1	1	-1	1	1	1	1	1	1	1	1	1	1	1	1	1	1	1	1	1	1	1	1	1	1	1	1	1	1	1	1	1	-1	1	1	1	1	1	1	1	1	1	1	1	1	1	1	1	1	1	1	1	1	1	1	1	1	1	1	1	1	1	1	1	1	1	1	1	1	1	1	1	1	1	1	1	1	1	1	1	1	1	1	1	1	1	1	1	1	1	1	1	1	1	1	1	1	1	1	1	1	1	1	1	1	1	1	1	1	1	1	1	1	1	1	1	1	1	1	1	1	1	1	1	1	1	1	1	1	1	1	1
204286_s_at	1	1	1	1	1	1	1	1	1	1	-1	1	1	1	1	1	1	1	1	1	1	1	1	1	1	1	1	1	1	1	1	1	1	1	1	1	1	1	1	1	1	1	1	1	1	-1	-1	-1	1	1	1	1	1	1	1	1	1	1	1	1	1	1	1	1	1	1	1	1	1	1	1	1	1	1	1	1	1	1	1	1	1	1	1	1	1	1	1	1	-1	1	1	1	1	1	1	1	1	1	1	1	1	1	1	1	1	1	1	1	1	1	1	1	1	1	1	1	1	1	1	-1	-1	1	1	1	1	1	1	1	1	1	1	1	1	1	1	1	1	1	1	1	1	1	1	1	1	1	1	1	1	1	-1	1	1	1	1	1	1	1	1	1	1	1	1	1	1	1	1	1	1	1	1	1	1	1	1	1	1	1	-1	1	1	1	1	1	1	1	1	1	1	1	1	-1	-1	1	1	1	1	1	1	1	1	1	1	1	1	1	1	1	1	1	1	1	1	1	1	1	1	-1	1	1	1	1	1	1	1	1	1	1	1	1	1	1	1	1	1	1	1	1	1	1	1	1	1	1	1	1	1	-1	1	1	1	1	1	1	1	1	1	1	1	1	1	1	1	1	1	1	1	1	1	1	1	1	1	1	1	1	1	1	1	1	1	1	1	1	1	1	1	1	1	1	1	1	1	1	1	1	1	1	1	1	1	1	1	1	1	1	1	1	1	1	1	1	1	1	1	1	1	1	1	1	1	1	1	1	1	1	1	1	1	1	1	1	1	1	1	1	1	1	1	1	1	1	1	1	1	1	1
202672_s_at	1	1	1	1	1	1	1	1	1	1	-1	1	1	1	1	1	1	1	1	1	1	1	1	1	1	1	1	1	1	1	1	1	1	1	1	1	1	1	1	1	1	1	1	1	1	-1	-1	-1	1	1	1	1	1	1	1	1	1	1	1	1	1	1	1	1	1	1	1	1	1	1	1	1	1	1	1	1	1	1	1	1	1	1	1	1	1	1	1	1	-1	1	1	1	1	1	1	1	1	1	1	1	1	1	1	1	1	1	1	1	1	1	1	1	1	1	1	1	1	1	1	-1	-1	1	1	1	1	1	1	1	1	1	1	1	1	1	1	1	1	1	1	1	1	1	1	1	1	1	1	1	1	1	-1	1	1	1	1	1	1	1	1	1	1	1	1	1	1	1	1	1	1	1	1	1	1	1	1	1	1	1	-1	1	1	1	1	1	1	1	1	1	1	1	1	-1	-1	1	1	1	1	1	1	1	1	1	1	1	1	1	1	1	1	1	1	1	1	1	1	1	1	-1	1	1	1	1	1	1	1	1	1	1	1	1	1	1	1	1	1	1	1	1	1	1	1	1	1	1	1	1	1	-1	1	1	1	1	1	1	1	1	1	1	1	1	1	1	1	1	1	1	1	1	1	1	1	1	1	1	1	1	1	1	1	1	1	1	1	1	1	1	1	1	1	1	1	1	1	1	1	1	1	1	1	1	1	1	1	1	1	1	1	1	1	1	1	1	1	1	1	1	1	1	1	1	1	1	1	1	1	1	1	1	1	1	1	1	1	1	1	1	1	1	1	1	1	1	1	1	1	1	1
201041_s_at	1	1	1	1	1	1	1	1	1	1	-1	1	1	1	1	1	1	1	1	1	1	1	1	1	1	1	1	1	1	1	1	1	1	1	1	1	1	1	1	1	1	1	1	1	1	-1	-1	-1	1	1	1	1	1	1	1	1	1	1	1	1	1	1	1	1	1	1	1	1	1	1	1	1	1	1	1	1	1	1	1	1	1	1	1	1	1	1	1	1	-1	1	1	1	1	1	1	1	1	1	1	1	1	1	1	1	1	1	1	1	1	1	1	1	1	1	1	1	1	1	1	-1	-1	1	1	1	1	1	1	1	1	1	1	1	1	1	1	1	1	1	1	1	1	1	1	1	1	1	1	1	1	1	-1	1	1	1	1	1	1	1	1	1	1	1	1	1	1	1	1	1	1	1	1	1	1	1	1	1	1	1	-1	1	1	1	1	1	1	1	1	1	1	1	1	-1	-1	1	1	1	1	1	1	1	1	1	1	1	1	1	1	1	1	1	1	1	1	1	1	1	1	-1	1	1	1	1	1	1	1	1	1	1	1	1	1	1	1	1	1	1	1	1	1	1	1	1	1	1	1	1	1	-1	1	1	1	1	1	1	1	1	1	1	1	1	1	1	1	1	1	1	1	1	1	1	1	1	1	1	1	1	1	1	1	1	1	1	1	1	1	1	1	1	1	1	1	1	1	1	1	1	1	1	1	1	1	1	1	1	1	1	1	1	1	1	1	1	1	1	1	1	1	1	1	1	1	1	1	1	1	1	1	1	1	1	1	1	1	1	1	1	1	1	1	1	1	1	1	1	1	1	1


BC008 S=2046
 Genes [6]: 210592_s_at 221985_at 203455_s_at 221986_s_at 200921_s_at 200920_s_at 
 Conds [341]: 4112 4133 4136 2268 328 461 4164 1769 1786 2580 2423 2429 1486 1498 1520 4217 2624 2629 2651 2656 2446 2448 2452 2822 1535 1540 3221 3227 3231 3236 4388 2690 2794 2886 2896 2914 2915 2918 2919 332 3395 3397 3428 4325 4327 4328 4344 4405 911 906 909 910 941 2835 3462 3480 4436 4439 4444 4448 2403 3510 3518 3534 3945 3963 3360 4404 4454 4458 4460 4463 4466 2718 3091 1393 1402 965 977 981 992 995 1000 1112 3643 3979 3993 1749 1598 1607 2210 2211 2212 2218 2227 3177 3178 3190 3243 1841 1212 1234 2942 2247 3275 3283 3297 3310 3312 3318 2330 3141 1010 1014 1019 1050 1053 1058 2192 2193 2195 2202 2929 2938 3688 3701 3704 1339 1068 1072 1645 429 1672 3746 3770 3771 2525 2539 2540 1655 1659 1661 1667 1668 2971 2977 3787 3791 3808 2576 2753 1176 318 486 1471 1477 3851 3852 3868 2777 869 870 873 1302 1304 4018 7179 7188 7207 7407 7420 7426 7441 7443 7235 7236 6874 6879 6886 6891 6896 6900 6901 6902 6916 6919 7387 7453 6807 6820 6823 5935 5940 5942 5945 5950 5962 5981 7550 7555 6149 6164 6170 6579 4544 4617 6187 6193 5438 5439 5441 5511 4630 4632 4637 4641 4665 5070 5074 5291 5296 4680 4710 4721 4723 4726 4732 5018 5021 5022 5026 5308 5324 5336 5356 4954 4768 5413 5417 5420 5572 5580 5584 5590 5594 5597 5484 5489 5501 4985 5212 4801 4809 5599 5602 5603 5613 5625 5632 5640 6451 6463 7005 4471 5217 5221 5227 5231 5233 5234 5724 5745 5826 5239 5260 5267 5275 5987 5903 5906 5908 6493 6498 5802 6045 6047 6048 5674 5677 5678 5691 5698 5702 5998 6980 6984 6989 6993 6064 6680 6427 6434 6438 6439 6205 6210 6932 6939 6945 6949 6951 6953 6954 6956 6958 6995 6996 6998 7001 7002 6724 6736 6744 6276 6546 6551 7077 7094 7324 7340 6639 6768 6780 6070 6085 6087 6784 7043 7063 7068 6298 
210592_s_at	1	1	1	1	1	1	1	-1	1	1	1	1	1	1	1	1	1	1	1	1	1	1	1	1	1	1	1	1	1	1	1	1	1	1	1	-1	-1	-1	-1	1	1	1	1	1	1	1	1	1	1	1	1	1	1	1	1	1	1	1	1	1	1	1	1	1	1	1	1	1	1	1	1	1	1	-1	1	1	1	1	1	1	1	1	1	1	1	1	1	1	1	1	1	1	1	1	1	1	1	1	1	-1	1	1	1	1	1	1	1	1	1	1	1	1	1	1	1	1	1	1	1	1	1	1	-1	1	1	1	1	1	1	1	1	1	1	1	1	1	1	1	1	1	1	1	1	1	1	1	1	1	1	1	1	1	1	1	1	1	1	1	1	1	1	1	1	1	1	1	1	1	1	1	1	1	1	1	1	1	1	1	1	1	1	1	1	1	1	1	1	1	1	1	1	1	1	1	1	1	1	1	1	1	1	-1	1	1	1	1	1	1	1	1	1	1	1	1	1	1	1	1	1	1	1	1	1	1	1	1	1	1	1	1	1	1	1	1	1	1	1	1	1	1	1	1	1	1	1	1	1	1	1	1	1	1	-1	1	1	1	1	1	1	1	1	1	1	1	1	1	1	1	1	1	1	1	1	1	1	1	1	1	1	1	1	1	1	1	1	1	1	1	1	1	1	1	1	1	1	1	1	1	1	1	1	1	1	1	1	1	1	1	1	1	1	1	1	1	1	1	1	1	1	1	1	1	1	1	1	1	1	1	1	1	1	1	1	1	1	1	1	1	1	1	1
 221985_at	1	1	1	1	1	1	1	-1	1	1	1	1	1	1	1	1	1	1	1	1	1	1	1	1	1	1	1	1	1	1	1	1	1	1	1	-1	-1	-1	-1	1	1	1	1	1	1	1	1	1	1	1	1	1	1	1	1	1	1	1	1	1	1	1	1	1	1	1	1	1	1	1	1	1	1	-1	1	1	1	1	1	1	1	1	1	1	1	1	1	1	1	1	1	1	1	1	1	1	1	1	1	-1	1	1	1	1	1	1	1	1	1	1	1	1	1	1	1	1	1	1	1	1	1	1	-1	1	1	1	1	1	1	1	1	1	1	1	1	1	1	1	1	1	1	1	1	1	1	1	1	1	1	1	1	1	1	1	1	1	1	1	1	1	1	1	1	1	1	1	1	1	1	1	1	1	1	1	1	1	1	1	1	1	1	1	1	1	1	1	1	1	1	1	1	1	1	1	1	1	1	1	1	1	1	-1	1	1	1	1	1	1	1	1	1	1	1	1	1	1	1	1	1	1	1	1	1	1	1	1	1	1	1	1	1	1	1	1	1	1	1	1	1	1	1	1	1	1	1	1	1	1	1	1	1	1	-1	1	1	1	1	1	1	1	1	1	1	1	1	1	1	1	1	1	1	1	1	1	1	1	1	1	1	1	1	1	1	1	1	1	1	1	1	1	1	1	1	1	1	1	1	1	1	1	1	1	1	1	1	1	1	1	1	1	1	1	1	1	1	1	1	1	1	1	1	1	1	1	1	1	1	1	1	1	1	1	1	1	1	1	1	1	1	1	1
203455_s_at	1	1	1	1	1	1	1	-1	1	1	1	1	1	1	1	1	1	1	1	1	1	1	1	1	1	1	1	1	1	1	1	1	1	1	1	-1	-1	-1	-1	1	1	1	1	1	1	1	1	1	1	1	1	1	1	1	1	1	1	1	1	1	1	1	1	1	1	1	1	1	1	1	1	1	1	-1	1	1	1	1	1	1	1	1	1	1	1	1	1	1	1	1	1	1	1	1	1	1	1	1	1	-1	1	1	1	1	1	1	1	1	1	1	1	1	1	1	1	1	1	1	1	1	1	1	-1	1	1	1	1	1	1	1	1	1	1	1	1	1	1	1	1	1	1	1	1	1	1	1	1	1	1	1	1	1	1	1	1	1	1	1	1	1	1	1	1	1	1	1	1	1	1	1	1	1	1	1	1	1	1	1	1	1	1	1	1	1	1	1	1	1	1	1	1	1	1	1	1	1	1	1	1	1	1	-1	1	1	1	1	1	1	1	1	1	1	1	1	1	1	1	1	1	1	1	1	1	1	1	1	1	1	1	1	1	1	1	1	1	1	1	1	1	1	1	1	1	1	1	1	1	1	1	1	1	1	-1	1	1	1	1	1	1	1	1	1	1	1	1	1	1	1	1	1	1	1	1	1	1	1	1	1	1	1	1	1	1	1	1	1	1	1	1	1	1	1	1	1	1	1	1	1	1	1	1	1	1	1	1	1	1	1	1	1	1	1	1	1	1	1	1	1	1	1	1	1	1	1	1	1	1	1	1	1	1	1	1	1	1	1	1	1	1	1	1
221986_s_at	1	1	1	1	1	1	1	-1	1	1	1	1	1	1	1	1	1	1	1	1	1	1	1	1	1	1	1	1	1	1	1	1	1	1	1	-1	-1	-1	-1	1	1	1	1	1	1	1	1	1	1	1	1	1	1	1	1	1	1	1	1	1	1	1	1	1	1	1	1	1	1	1	1	1	1	-1	1	1	1	1	1	1	1	1	1	1	1	1	1	1	1	1	1	1	1	1	1	1	1	1	1	-1	1	1	1	1	1	1	1	1	1	1	1	1	1	1	1	1	1	1	1	1	1	1	-1	1	1	1	1	1	1	1	1	1	1	1	1	1	1	1	1	1	1	1	1	1	1	1	1	1	1	1	1	1	1	1	1	1	1	1	1	1	1	1	1	1	1	1	1	1	1	1	1	1	1	1	1	1	1	1	1	1	1	1	1	1	1	1	1	1	1	1	1	1	1	1	1	1	1	1	1	1	1	-1	1	1	1	1	1	1	1	1	1	1	1	1	1	1	1	1	1	1	1	1	1	1	1	1	1	1	1	1	1	1	1	1	1	1	1	1	1	1	1	1	1	1	1	1	1	1	1	1	1	1	-1	1	1	1	1	1	1	1	1	1	1	1	1	1	1	1	1	1	1	1	1	1	1	1	1	1	1	1	1	1	1	1	1	1	1	1	1	1	1	1	1	1	1	1	1	1	1	1	1	1	1	1	1	1	1	1	1	1	1	1	1	1	1	1	1	1	1	1	1	1	1	1	1	1	1	1	1	1	1	1	1	1	1	1	1	1	1	1	1
200921_s_at	1	1	1	1	1	1	1	-1	1	1	1	1	1	1	1	1	1	1	1	1	1	1	1	1	1	1	1	1	1	1	1	1	1	1	1	-1	-1	-1	-1	1	1	1	1	1	1	1	1	1	1	1	1	1	1	1	1	1	1	1	1	1	1	1	1	1	1	1	1	1	1	1	1	1	1	-1	1	1	1	1	1	1	1	1	1	1	1	1	1	1	1	1	1	1	1	1	1	1	1	1	1	-1	1	1	1	1	1	1	1	1	1	1	1	1	1	1	1	1	1	1	1	1	1	1	-1	1	1	1	1	1	1	1	1	1	1	1	1	1	1	1	1	1	1	1	1	1	1	1	1	1	1	1	1	1	1	1	1	1	1	1	1	1	1	1	1	1	1	1	1	1	1	1	1	1	1	1	1	1	1	1	1	1	1	1	1	1	1	1	1	1	1	1	1	1	1	1	1	1	1	1	1	1	1	-1	1	1	1	1	1	1	1	1	1	1	1	1	1	1	1	1	1	1	1	1	1	1	1	1	1	1	1	1	1	1	1	1	1	1	1	1	1	1	1	1	1	1	1	1	1	1	1	1	1	1	-1	1	1	1	1	1	1	1	1	1	1	1	1	1	1	1	1	1	1	1	1	1	1	1	1	1	1	1	1	1	1	1	1	1	1	1	1	1	1	1	1	1	1	1	1	1	1	1	1	1	1	1	1	1	1	1	1	1	1	1	1	1	1	1	1	1	1	1	1	1	1	1	1	1	1	1	1	1	1	1	1	1	1	1	1	1	1	1	1
200920_s_at	1	1	1	1	1	1	1	-1	1	1	1	1	1	1	1	1	1	1	1	1	1	1	1	1	1	1	1	1	1	1	1	1	1	1	1	-1	-1	-1	-1	1	1	1	1	1	1	1	1	1	1	1	1	1	1	1	1	1	1	1	1	1	1	1	1	1	1	1	1	1	1	1	1	1	1	-1	1	1	1	1	1	1	1	1	1	1	1	1	1	1	1	1	1	1	1	1	1	1	1	1	1	-1	1	1	1	1	1	1	1	1	1	1	1	1	1	1	1	1	1	1	1	1	1	1	-1	1	1	1	1	1	1	1	1	1	1	1	1	1	1	1	1	1	1	1	1	1	1	1	1	1	1	1	1	1	1	1	1	1	1	1	1	1	1	1	1	1	1	1	1	1	1	1	1	1	1	1	1	1	1	1	1	1	1	1	1	1	1	1	1	1	1	1	1	1	1	1	1	1	1	1	1	1	1	-1	1	1	1	1	1	1	1	1	1	1	1	1	1	1	1	1	1	1	1	1	1	1	1	1	1	1	1	1	1	1	1	1	1	1	1	1	1	1	1	1	1	1	1	1	1	1	1	1	1	1	-1	1	1	1	1	1	1	1	1	1	1	1	1	1	1	1	1	1	1	1	1	1	1	1	1	1	1	1	1	1	1	1	1	1	1	1	1	1	1	1	1	1	1	1	1	1	1	1	1	1	1	1	1	1	1	1	1	1	1	1	1	1	1	1	1	1	1	1	1	1	1	1	1	1	1	1	1	1	1	1	1	1	1	1	1	1	1	1	1


BC009 S=2034
 Genes [6]: 203721_s_at 221970_s_at 218027_at 201479_at 209233_at 218984_at 
 Conds [339]: 4139 4142 2666 2671 2678 2268 1998 2007 4151 4153 4169 1764 1769 2577 622 2035 2425 4266 4267 4268 2338 2620 2636 2639 488 2433 2436 2439 2822 2872 2881 2883 1535 3227 4269 4349 4388 2794 2812 2813 2902 2903 2905 2911 2913 2915 2918 2919 331 332 3395 3428 4421 909 361 364 2835 3462 4272 4273 4277 4302 4431 4436 2370 2403 2998 3001 3078 3510 3332 3338 3348 4451 4458 4463 4465 2718 3091 2136 2161 1398 1402 958 981 992 1000 373 1112 3633 3643 3979 1741 1745 1951 1007 1548 1550 1555 1598 1607 3177 3243 3257 1826 1831 1832 1833 1835 1841 1220 2942 2944 2945 2951 2247 3009 3010 3012 3014 3020 3022 3023 3278 3291 3312 2321 1858 1871 1872 2504 2506 2507 3133 1014 1050 2924 2926 2927 2929 2933 2938 2940 411 3688 3691 3699 2105 1072 1637 1645 345 1672 3024 3033 3035 3037 3768 2511 2517 2522 2523 2535 2543 2544 1321 1659 2954 2957 2965 2969 2976 2977 2980 1147 1152 3041 3056 3060 3065 3791 3808 2546 2547 2552 2560 2563 2567 2573 2743 2746 2750 2757 2758 2763 1159 1169 1471 3868 3887 3892 2777 2779 4022 4085 7193 7197 7198 7199 7200 7407 7425 7498 7499 7236 6874 6879 6886 6891 6896 6900 6901 6902 6340 7397 7453 6820 5935 5937 5945 5965 5970 5972 5976 5981 6420 6422 7503 7504 7525 7530 7532 7534 7551 7552 7553 7554 6130 6137 6149 6155 6162 6166 6172 6178 6185 6575 6579 4565 4578 4586 4598 4599 5086 4541 4556 4610 4617 6186 6194 5441 5511 4640 4652 5287 4710 5308 5336 4954 4957 4770 5417 5572 5575 5580 5587 5596 4972 5209 4821 5625 6454 7005 4483 5217 5218 5231 5745 5822 5260 5987 5882 6493 6025 6027 6030 6036 6041 6048 6058 5693 6967 6972 6980 6993 6671 6434 6925 6932 6939 6951 6957 6736 6276 6546 6551 7324 6609 7136 7245 6085 6784 7043 7047 7051 7067 7073 7277 6316 
203721_s_at	1	1	-1	-1	-1	-1	-1	-1	1	-1	1	-1	-1	1	-1	-1	-1	-1	-1	-1	-1	-1	-1	-1	1	-1	-1	-1	1	-1	-1	-1	-1	-1	-1	-1	-1	-1	-1	1	-1	1	1	-1	-1	-1	-1	-1	-1	-1	-1	-1	1	-1	-1	-1	-1	-1	-1	-1	-1	-1	-1	-1	-1	-1	-1	-1	-1	-1	-1	-1	-1	-1	-1	-1	1	-1	1	-1	-1	-1	1	-1	-1	-1	-1	1	-1	-1	-1	-1	-1	-1	-1	-1	-1	-1	-1	-1	-1	-1	-1	-1	1	1	1	-1	-1	-1	-1	1	1	-1	-1	-1	1	-1	1	1	1	1	1	1	-1	-1	-1	1	1	1	-1	-1	-1	1	-1	-1	-1	-1	-1	-1	-1	-1	-1	-1	-1	-1	-1	-1	-1	-1	-1	-1	-1	-1	-1	-1	-1	-1	-1	-1	-1	-1	1	-1	-1	-1	-1	-1	-1	-1	1	-1	-1	1	-1	-1	-1	1	-1	1	-1	1	-1	-1	-1	-1	-1	1	1	1	-1	-1	-1	-1	-1	-1	-1	-1	-1	-1	-1	-1	-1	1	-1	1	1	1	1	1	-1	1	-1	-1	-1	-1	-1	-1	-1	-1	-1	-1	-1	-1	-1	-1	-1	-1	-1	-1	-1	-1	1	-1	-1	1	-1	-1	1	-1	-1	-1	-1	1	1	1	1	-1	1	-1	-1	-1	-1	-1	-1	-1	1	-1	-1	-1	1	1	1	-1	-1	-1	-1	-1	-1	-1	-1	-1	1	-1	1	-1	-1	-1	-1	-1	-1	-1	-1	-1	-1	-1	-1	1	-1	-1	-1	-1	-1	-1	-1	-1	-1	-1	-1	-1	-1	-1	-1	-1	-1	-1	-1	-1	-1	-1	-1	-1	-1	-1	-1	-1	-1	-1	-1	-1	-1	1	-1	-1	-1	-1	-1	-1	-1	-1	-1	-1	-1	-1	-1	-1	-1	1	-1
221970_s_at	1	1	-1	-1	-1	-1	-1	-1	1	-1	1	-1	-1	1	-1	-1	-1	-1	-1	-1	-1	-1	-1	-1	1	-1	-1	-1	1	-1	-1	-1	-1	-1	-1	-1	-1	-1	-1	1	-1	1	1	-1	-1	-1	-1	-1	-1	-1	-1	-1	1	-1	-1	-1	-1	-1	-1	-1	-1	-1	-1	-1	-1	-1	-1	-1	-1	-1	-1	-1	-1	-1	-1	-1	1	-1	1	-1	-1	-1	1	-1	-1	-1	-1	1	-1	-1	-1	-1	-1	-1	-1	-1	-1	-1	-1	-1	-1	-1	-1	-1	1	1	1	-1	-1	-1	-1	1	1	-1	-1	-1	1	-1	1	1	1	1	1	1	-1	-1	-1	1	1	1	-1	-1	-1	1	-1	-1	-1	-1	-1	-1	-1	-1	-1	-1	-1	-1	-1	-1	-1	-1	-1	-1	-1	-1	-1	-1	-1	-1	-1	-1	-1	-1	1	-1	-1	-1	-1	-1	-1	-1	1	-1	-1	1	-1	-1	-1	1	-1	1	-1	1	-1	-1	-1	-1	-1	1	1	1	-1	-1	-1	-1	-1	-1	-1	-1	-1	-1	-1	-1	-1	1	-1	1	1	1	1	1	-1	1	-1	-1	-1	-1	-1	-1	-1	-1	-1	-1	-1	-1	-1	-1	-1	-1	-1	-1	-1	-1	1	-1	-1	1	-1	-1	1	-1	-1	-1	-1	1	1	1	1	-1	1	-1	-1	-1	-1	-1	-1	-1	1	-1	-1	-1	1	1	1	-1	-1	-1	-1	-1	-1	-1	-1	-1	1	-1	1	-1	-1	-1	-1	-1	-1	-1	-1	-1	-1	-1	-1	1	-1	-1	-1	-1	-1	-1	-1	-1	-1	-1	-1	-1	-1	-1	-1	-1	-1	-1	-1	-1	-1	-1	-1	-1	-1	-1	-1	-1	-1	-1	-1	-1	-1	1	-1	-1	-1	-1	-1	-1	-1	-1	-1	-1	-1	-1	-1	-1	-1	1	-1
 218027_at	1	1	-1	-1	-1	-1	-1	-1	1	-1	1	-1	-1	1	-1	-1	-1	-1	-1	-1	-1	-1	-1	-1	1	-1	-1	-1	1	-1	-1	-1	-1	-1	-1	-1	-1	-1	-1	1	-1	1	1	-1	-1	-1	-1	-1	-1	-1	-1	-1	1	-1	-1	-1	-1	-1	-1	-1	-1	-1	-1	-1	-1	-1	-1	-1	-1	-1	-1	-1	-1	-1	-1	-1	1	-1	1	-1	-1	-1	1	-1	-1	-1	-1	1	-1	-1	-1	-1	-1	-1	-1	-1	-1	-1	-1	-1	-1	-1	-1	-1	1	1	1	-1	-1	-1	-1	1	1	-1	-1	-1	1	-1	1	1	1	1	1	1	-1	-1	-1	1	1	1	-1	-1	-1	1	-1	-1	-1	-1	-1	-1	-1	-1	-1	-1	-1	-1	-1	-1	-1	-1	-1	-1	-1	-1	-1	-1	-1	-1	-1	-1	-1	-1	1	-1	-1	-1	-1	-1	-1	-1	1	-1	-1	1	-1	-1	-1	1	-1	1	-1	1	-1	-1	-1	-1	-1	1	1	1	-1	-1	-1	-1	-1	-1	-1	-1	-1	-1	-1	-1	-1	1	-1	1	1	1	1	1	-1	1	-1	-1	-1	-1	-1	-1	-1	-1	-1	-1	-1	-1	-1	-1	-1	-1	-1	-1	-1	-1	1	-1	-1	1	-1	-1	1	-1	-1	-1	-1	1	1	1	1	-1	1	-1	-1	-1	-1	-1	-1	-1	1	-1	-1	-1	1	1	1	-1	-1	-1	-1	-1	-1	-1	-1	-1	1	-1	1	-1	-1	-1	-1	-1	-1	-1	-1	-1	-1	-1	-1	1	-1	-1	-1	-1	-1	-1	-1	-1	-1	-1	-1	-1	-1	-1	-1	-1	-1	-1	-1	-1	-1	-1	-1	-1	-1	-1	-1	-1	-1	-1	-1	-1	-1	1	-1	-1	-1	-1	-1	-1	-1	-1	-1	-1	-1	-1	-1	-1	-1	1	-1
 201479_at	1	1	-1	-1	-1	-1	-1	-1	1	-1	1	-1	-1	1	-1	-1	-1	-1	-1	-1	-1	-1	-1	-1	1	-1	-1	-1	1	-1	-1	-1	-1	-1	-1	-1	-1	-1	-1	1	-1	1	1	-1	-1	-1	-1	-1	-1	-1	-1	-1	1	-1	-1	-1	-1	-1	-1	-1	-1	-1	-1	-1	-1	-1	-1	-1	-1	-1	-1	-1	-1	-1	-1	-1	1	-1	1	-1	-1	-1	1	-1	-1	-1	-1	1	-1	-1	-1	-1	-1	-1	-1	-1	-1	-1	-1	-1	-1	-1	-1	-1	1	1	1	-1	-1	-1	-1	1	1	-1	-1	-1	1	-1	1	1	1	1	1	1	-1	-1	-1	1	1	1	-1	-1	-1	1	-1	-1	-1	-1	-1	-1	-1	-1	-1	-1	-1	-1	-1	-1	-1	-1	-1	-1	-1	-1	-1	-1	-1	-1	-1	-1	-1	-1	1	-1	-1	-1	-1	-1	-1	-1	1	-1	-1	1	-1	-1	-1	1	-1	1	-1	1	-1	-1	-1	-1	-1	1	1	1	-1	-1	-1	-1	-1	-1	-1	-1	-1	-1	-1	-1	-1	1	-1	1	1	1	1	1	-1	1	-1	-1	-1	-1	-1	-1	-1	-1	-1	-1	-1	-1	-1	-1	-1	-1	-1	-1	-1	-1	1	-1	-1	1	-1	-1	1	-1	-1	-1	-1	1	1	1	1	-1	1	-1	-1	-1	-1	-1	-1	-1	1	-1	-1	-1	1	1	1	-1	-1	-1	-1	-1	-1	-1	-1	-1	1	-1	1	-1	-1	-1	-1	-1	-1	-1	-1	-1	-1	-1	-1	1	-1	-1	-1	-1	-1	-1	-1	-1	-1	-1	-1	-1	-1	-1	-1	-1	-1	-1	-1	-1	-1	-1	-1	-1	-1	-1	-1	-1	-1	-1	-1	-1	-1	1	-1	-1	-1	-1	-1	-1	-1	-1	-1	-1	-1	-1	-1	-1	-1	1	-1
 209233_at	1	1	-1	-1	-1	-1	-1	-1	1	-1	1	-1	-1	1	-1	-1	-1	-1	-1	-1	-1	-1	-1	-1	1	-1	-1	-1	1	-1	-1	-1	-1	-1	-1	-1	-1	-1	-1	1	-1	1	1	-1	-1	-1	-1	-1	-1	-1	-1	-1	1	-1	-1	-1	-1	-1	-1	-1	-1	-1	-1	-1	-1	-1	-1	-1	-1	-1	-1	-1	-1	-1	-1	-1	1	-1	1	-1	-1	-1	1	-1	-1	-1	-1	1	-1	-1	-1	-1	-1	-1	-1	-1	-1	-1	-1	-1	-1	-1	-1	-1	1	1	1	-1	-1	-1	-1	1	1	-1	-1	-1	1	-1	1	1	1	1	1	1	-1	-1	-1	1	1	1	-1	-1	-1	1	-1	-1	-1	-1	-1	-1	-1	-1	-1	-1	-1	-1	-1	-1	-1	-1	-1	-1	-1	-1	-1	-1	-1	-1	-1	-1	-1	-1	1	-1	-1	-1	-1	-1	-1	-1	1	-1	-1	1	-1	-1	-1	1	-1	1	-1	1	-1	-1	-1	-1	-1	1	1	1	-1	-1	-1	-1	-1	-1	-1	-1	-1	-1	-1	-1	-1	1	-1	1	1	1	1	1	-1	1	-1	-1	-1	-1	-1	-1	-1	-1	-1	-1	-1	-1	-1	-1	-1	-1	-1	-1	-1	-1	1	-1	-1	1	-1	-1	1	-1	-1	-1	-1	1	1	1	1	-1	1	-1	-1	-1	-1	-1	-1	-1	1	-1	-1	-1	1	1	1	-1	-1	-1	-1	-1	-1	-1	-1	-1	1	-1	1	-1	-1	-1	-1	-1	-1	-1	-1	-1	-1	-1	-1	1	-1	-1	-1	-1	-1	-1	-1	-1	-1	-1	-1	-1	-1	-1	-1	-1	-1	-1	-1	-1	-1	-1	-1	-1	-1	-1	-1	-1	-1	-1	-1	-1	-1	1	-1	-1	-1	-1	-1	-1	-1	-1	-1	-1	-1	-1	-1	-1	-1	1	-1
 218984_at	1	1	-1	-1	-1	-1	-1	-1	1	-1	1	-1	-1	1	-1	-1	-1	-1	-1	-1	-1	-1	-1	-1	1	-1	-1	-1	1	-1	-1	-1	-1	-1	-1	-1	-1	-1	-1	1	-1	1	1	-1	-1	-1	-1	-1	-1	-1	-1	-1	1	-1	-1	-1	-1	-1	-1	-1	-1	-1	-1	-1	-1	-1	-1	-1	-1	-1	-1	-1	-1	-1	-1	-1	1	-1	1	-1	-1	-1	1	-1	-1	-1	-1	1	-1	-1	-1	-1	-1	-1	-1	-1	-1	-1	-1	-1	-1	-1	-1	-1	1	1	1	-1	-1	-1	-1	1	1	-1	-1	-1	1	-1	1	1	1	1	1	1	-1	-1	-1	1	1	1	-1	-1	-1	1	-1	-1	-1	-1	-1	-1	-1	-1	-1	-1	-1	-1	-1	-1	-1	-1	-1	-1	-1	-1	-1	-1	-1	-1	-1	-1	-1	-1	1	-1	-1	-1	-1	-1	-1	-1	1	-1	-1	1	-1	-1	-1	1	-1	1	-1	1	-1	-1	-1	-1	-1	1	1	1	-1	-1	-1	-1	-1	-1	-1	-1	-1	-1	-1	-1	-1	1	-1	1	1	1	1	1	-1	1	-1	-1	-1	-1	-1	-1	-1	-1	-1	-1	-1	-1	-1	-1	-1	-1	-1	-1	-1	-1	1	-1	-1	1	-1	-1	1	-1	-1	-1	-1	1	1	1	1	-1	1	-1	-1	-1	-1	-1	-1	-1	1	-1	-1	-1	1	1	1	-1	-1	-1	-1	-1	-1	-1	-1	-1	1	-1	1	-1	-1	-1	-1	-1	-1	-1	-1	-1	-1	-1	-1	1	-1	-1	-1	-1	-1	-1	-1	-1	-1	-1	-1	-1	-1	-1	-1	-1	-1	-1	-1	-1	-1	-1	-1	-1	-1	-1	-1	-1	-1	-1	-1	-1	-1	1	-1	-1	-1	-1	-1	-1	-1	-1	-1	-1	-1	-1	-1	-1	-1	1	-1


BC010 S=2010
 Genes [6]: 204285_s_at 218611_at 204286_s_at 203455_s_at 210592_s_at 202672_s_at 
 Conds [335]: 4112 4128 4133 4136 4138 4153 4163 4164 4184 1769 2038 2042 2423 2425 2429 1942 1486 1498 1520 4217 4237 4243 2627 2629 2639 2651 2658 2448 2456 2822 1535 1540 3227 3231 4369 4376 4380 4388 2690 2691 2794 2801 2886 2896 2914 2915 2918 2919 3395 3428 4306 4327 4328 4405 887 906 909 941 2835 3462 3464 4444 2859 3518 3963 3360 4454 4458 4460 2723 2145 1402 956 965 981 995 1000 1004 3643 3979 3993 1736 1741 1791 1792 1579 1140 1141 2210 2211 2212 2218 2227 2239 3178 3190 3243 1823 1841 1230 1231 2247 3279 3281 3290 3295 3310 3312 3318 2321 2330 1010 1011 1014 2193 2195 2924 2929 410 3701 1334 1339 1068 1072 1645 1649 1672 3034 3035 3746 3770 3771 2525 2544 1655 1656 1659 3065 3787 3808 3819 2570 2743 2757 1171 1176 1471 1477 3868 3887 3895 2777 848 869 870 873 1302 1304 3902 4072 7179 7188 7407 7427 7441 7498 7499 7236 6879 6886 6891 6896 6901 6910 6916 6919 6340 7387 7453 6807 6820 6823 5935 5940 5945 5950 5962 5976 7525 7530 7535 7550 7554 7555 6162 6164 6577 6579 4565 5086 4541 4544 4617 6189 6193 5439 5441 5511 4632 4652 4665 5065 5291 5296 4680 4710 4721 4723 4726 4732 5017 5018 5021 5022 5308 5310 5327 5336 5340 4954 4755 4768 4770 4791 5417 5420 5572 5580 5584 5590 5594 5364 5489 5493 5501 5530 4985 5209 5212 4804 4821 4827 4843 5612 5613 5625 6451 6454 6463 7005 4483 5217 5221 5227 5231 5234 5726 5743 5745 5822 5826 5247 5248 5260 5267 5987 5882 5903 5908 6493 5802 5674 5677 5691 5693 5698 5702 6008 6972 6980 6984 6989 6993 6064 6680 6429 6434 6439 6205 6210 6932 6939 6948 6951 6954 7285 6709 6711 6724 6736 6276 6546 6551 7077 7079 7094 7324 6609 6764 6780 7100 7105 7139 7245 6085 7356 6784 7043 7047 7063 7068 7073 7074 6316 6319 
204285_s_at	1	1	1	1	1	1	1	1	1	-1	1	1	1	-1	1	1	1	1	1	1	1	1	1	1	1	1	1	1	1	1	1	1	1	1	1	1	1	1	1	1	1	1	1	1	-1	-1	-1	-1	1	1	-1	1	1	1	1	1	1	1	1	1	1	1	1	1	1	1	1	1	1	1	1	1	1	1	1	1	1	1	1	1	1	1	-1	1	-1	-1	1	1	1	1	1	1	1	1	1	1	1	1	-1	1	1	1	1	1	1	1	1	1	1	1	1	1	1	1	1	1	-1	-1	1	1	1	1	1	1	1	1	1	-1	-1	1	1	1	1	-1	1	1	1	1	1	1	1	1	1	1	1	1	1	1	1	1	1	1	1	1	1	1	1	1	1	1	1	1	1	1	1	1	1	1	1	1	1	1	1	1	1	1	1	1	1	1	1	1	1	1	1	1	1	1	1	1	1	1	1	1	-1	-1	1	1	1	1	1	1	1	1	1	1	1	1	1	1	1	1	1	1	1	1	1	1	1	1	1	1	1	1	1	1	1	1	1	1	1	1	1	1	1	1	1	1	1	1	1	1	1	1	1	1	1	1	1	1	1	1	1	1	1	1	1	1	1	1	1	1	1	1	1	1	1	1	1	1	1	1	1	1	1	1	1	1	1	1	1	1	1	1	1	1	1	1	1	1	1	1	1	1	1	1	1	1	1	1	1	1	1	1	1	1	1	1	1	1	1	1	1	1	1	1	1	1	1	1	1	1	1	1	1	1	1	1	1	1	1	1	1	1	1
 218611_at	1	1	1	1	1	1	1	1	1	-1	1	1	1	-1	1	1	1	1	1	1	1	1	1	1	1	1	1	1	1	1	1	1	1	1	1	1	1	1	1	1	1	1	1	1	-1	-1	-1	-1	1	1	-1	1	1	1	1	1	1	1	1	1	1	1	1	1	1	1	1	1	1	1	1	1	1	1	1	1	1	1	1	1	1	1	-1	1	-1	-1	1	1	1	1	1	1	1	1	1	1	1	1	-1	1	1	1	1	1	1	1	1	1	1	1	1	1	1	1	1	1	-1	-1	1	1	1	1	1	1	1	1	1	-1	-1	1	1	1	1	-1	1	1	1	1	1	1	1	1	1	1	1	1	1	1	1	1	1	1	1	1	1	1	1	1	1	1	1	1	1	1	1	1	1	1	1	1	1	1	1	1	1	1	1	1	1	1	1	1	1	1	1	1	1	1	1	1	1	1	1	1	-1	-1	1	1	1	1	1	1	1	1	1	1	1	1	1	1	1	1	1	1	1	1	1	1	1	1	1	1	1	1	1	1	1	1	1	1	1	1	1	1	1	1	1	1	1	1	1	1	1	1	1	1	1	1	1	1	1	1	1	1	1	1	1	1	1	1	1	1	1	1	1	1	1	1	1	1	1	1	1	1	1	1	1	1	1	1	1	1	1	1	1	1	1	1	1	1	1	1	1	1	1	1	1	1	1	1	1	1	1	1	1	1	1	1	1	1	1	1	1	1	1	1	1	1	1	1	1	1	1	1	1	1	1	1	1	1	1	1	1	1	1
204286_s_at	1	1	1	1	1	1	1	1	1	-1	1	1	1	-1	1	1	1	1	1	1	1	1	1	1	1	1	1	1	1	1	1	1	1	1	1	1	1	1	1	1	1	1	1	1	-1	-1	-1	-1	1	1	-1	1	1	1	1	1	1	1	1	1	1	1	1	1	1	1	1	1	1	1	1	1	1	1	1	1	1	1	1	1	1	1	-1	1	-1	-1	1	1	1	1	1	1	1	1	1	1	1	1	-1	1	1	1	1	1	1	1	1	1	1	1	1	1	1	1	1	1	-1	-1	1	1	1	1	1	1	1	1	1	-1	-1	1	1	1	1	-1	1	1	1	1	1	1	1	1	1	1	1	1	1	1	1	1	1	1	1	1	1	1	1	1	1	1	1	1	1	1	1	1	1	1	1	1	1	1	1	1	1	1	1	1	1	1	1	1	1	1	1	1	1	1	1	1	1	1	1	1	-1	-1	1	1	1	1	1	1	1	1	1	1	1	1	1	1	1	1	1	1	1	1	1	1	1	1	1	1	1	1	1	1	1	1	1	1	1	1	1	1	1	1	1	1	1	1	1	1	1	1	1	1	1	1	1	1	1	1	1	1	1	1	1	1	1	1	1	1	1	1	1	1	1	1	1	1	1	1	1	1	1	1	1	1	1	1	1	1	1	1	1	1	1	1	1	1	1	1	1	1	1	1	1	1	1	1	1	1	1	1	1	1	1	1	1	1	1	1	1	1	1	1	1	1	1	1	1	1	1	1	1	1	1	1	1	1	1	1	1	1	1
203455_s_at	1	1	1	1	1	1	1	1	1	-1	1	1	1	-1	1	1	1	1	1	1	1	1	1	1	1	1	1	1	1	1	1	1	1	1	1	1	1	1	1	1	1	1	1	1	-1	-1	-1	-1	1	1	-1	1	1	1	1	1	1	1	1	1	1	1	1	1	1	1	1	1	1	1	1	1	1	1	1	1	1	1	1	1	1	1	-1	1	-1	-1	1	1	1	1	1	1	1	1	1	1	1	1	-1	1	1	1	1	1	1	1	1	1	1	1	1	1	1	1	1	1	-1	-1	1	1	1	1	1	1	1	1	1	-1	-1	1	1	1	1	-1	1	1	1	1	1	1	1	1	1	1	1	1	1	1	1	1	1	1	1	1	1	1	1	1	1	1	1	1	1	1	1	1	1	1	1	1	1	1	1	1	1	1	1	1	1	1	1	1	1	1	1	1	1	1	1	1	1	1	1	1	-1	-1	1	1	1	1	1	1	1	1	1	1	1	1	1	1	1	1	1	1	1	1	1	1	1	1	1	1	1	1	1	1	1	1	1	1	1	1	1	1	1	1	1	1	1	1	1	1	1	1	1	1	1	1	1	1	1	1	1	1	1	1	1	1	1	1	1	1	1	1	1	1	1	1	1	1	1	1	1	1	1	1	1	1	1	1	1	1	1	1	1	1	1	1	1	1	1	1	1	1	1	1	1	1	1	1	1	1	1	1	1	1	1	1	1	1	1	1	1	1	1	1	1	1	1	1	1	1	1	1	1	1	1	1	1	1	1	1	1	1	1
210592_s_at	1	1	1	1	1	1	1	1	1	-1	1	1	1	-1	1	1	1	1	1	1	1	1	1	1	1	1	1	1	1	1	1	1	1	1	1	1	1	1	1	1	1	1	1	1	-1	-1	-1	-1	1	1	-1	1	1	1	1	1	1	1	1	1	1	1	1	1	1	1	1	1	1	1	1	1	1	1	1	1	1	1	1	1	1	1	-1	1	-1	-1	1	1	1	1	1	1	1	1	1	1	1	1	-1	1	1	1	1	1	1	1	1	1	1	1	1	1	1	1	1	1	-1	-1	1	1	1	1	1	1	1	1	1	-1	-1	1	1	1	1	-1	1	1	1	1	1	1	1	1	1	1	1	1	1	1	1	1	1	1	1	1	1	1	1	1	1	1	1	1	1	1	1	1	1	1	1	1	1	1	1	1	1	1	1	1	1	1	1	1	1	1	1	1	1	1	1	1	1	1	1	1	-1	-1	1	1	1	1	1	1	1	1	1	1	1	1	1	1	1	1	1	1	1	1	1	1	1	1	1	1	1	1	1	1	1	1	1	1	1	1	1	1	1	1	1	1	1	1	1	1	1	1	1	1	1	1	1	1	1	1	1	1	1	1	1	1	1	1	1	1	1	1	1	1	1	1	1	1	1	1	1	1	1	1	1	1	1	1	1	1	1	1	1	1	1	1	1	1	1	1	1	1	1	1	1	1	1	1	1	1	1	1	1	1	1	1	1	1	1	1	1	1	1	1	1	1	1	1	1	1	1	1	1	1	1	1	1	1	1	1	1	1	1
202672_s_at	1	1	1	1	1	1	1	1	1	-1	1	1	1	-1	1	1	1	1	1	1	1	1	1	1	1	1	1	1	1	1	1	1	1	1	1	1	1	1	1	1	1	1	1	1	-1	-1	-1	-1	1	1	-1	1	1	1	1	1	1	1	1	1	1	1	1	1	1	1	1	1	1	1	1	1	1	1	1	1	1	1	1	1	1	1	-1	1	-1	-1	1	1	1	1	1	1	1	1	1	1	1	1	-1	1	1	1	1	1	1	1	1	1	1	1	1	1	1	1	1	1	-1	-1	1	1	1	1	1	1	1	1	1	-1	-1	1	1	1	1	-1	1	1	1	1	1	1	1	1	1	1	1	1	1	1	1	1	1	1	1	1	1	1	1	1	1	1	1	1	1	1	1	1	1	1	1	1	1	1	1	1	1	1	1	1	1	1	1	1	1	1	1	1	1	1	1	1	1	1	1	1	-1	-1	1	1	1	1	1	1	1	1	1	1	1	1	1	1	1	1	1	1	1	1	1	1	1	1	1	1	1	1	1	1	1	1	1	1	1	1	1	1	1	1	1	1	1	1	1	1	1	1	1	1	1	1	1	1	1	1	1	1	1	1	1	1	1	1	1	1	1	1	1	1	1	1	1	1	1	1	1	1	1	1	1	1	1	1	1	1	1	1	1	1	1	1	1	1	1	1	1	1	1	1	1	1	1	1	1	1	1	1	1	1	1	1	1	1	1	1	1	1	1	1	1	1	1	1	1	1	1	1	1	1	1	1	1	1	1	1	1	1	1


BC011 S=2004
 Genes [6]: 200800_s_at 202581_at 200666_s_at 200664_s_at 200799_at 207030_s_at 
 Conds [334]: 4112 2268 521 1891 4153 4184 312 611 4237 2639 2656 2439 1535 3227 4365 4369 4376 4385 4388 2691 2794 2885 331 332 221 3379 3395 3428 4344 961 887 909 916 593 2835 3458 3462 4430 4431 4436 4437 4442 4443 4444 3510 3348 4449 4450 4452 4458 947 952 953 956 972 981 986 992 993 998 999 1000 1005 1006 1112 3630 3643 3979 3993 1791 1951 1140 381 2215 3177 3243 3257 1814 1206 1212 1213 1218 1219 1225 1226 1228 1231 1234 2247 3310 3312 2330 1008 1011 1014 1044 1050 1051 1056 1057 1058 2927 3688 3691 3710 1063 1064 1066 1069 1072 1631 1637 1638 1643 1644 1645 432 448 345 449 450 505 1672 3746 1651 1653 1656 1659 3787 3791 3819 2750 2757 2763 318 486 489 493 1471 2053 3868 3873 3895 2777 831 835 836 844 864 873 428 484 325 2084 3902 4072 7179 7209 7425 7440 7487 7492 7499 7236 6874 6879 6886 6891 6895 6896 6901 6902 6910 6919 6340 7387 7453 6820 5935 5936 5940 5945 5947 5950 5952 5953 5958 5976 5981 7503 7545 7550 7555 6577 6579 6599 4563 4565 4578 5086 4542 4554 5441 5511 5105 5111 4632 4652 4665 5065 5291 4710 4713 4716 4989 5308 5310 5336 5354 4954 4768 4770 5417 5566 5572 5573 5578 5579 5580 5585 5586 5588 5591 5594 5484 5530 4983 5203 5209 5210 5215 4821 5613 5625 6451 6454 6457 7005 4483 4493 5216 5217 5222 5223 5225 5228 5231 5729 5745 5760 5822 5826 5248 5260 5987 5882 5903 5908 5914 5919 6485 6493 5802 6048 6051 5693 6966 6972 6973 6978 6979 6980 6985 6986 6990 6993 6064 6671 6427 6429 6434 6439 6210 6236 6926 6932 6933 6937 6938 6939 6943 6944 6946 6948 6951 7285 6709 6711 6736 6276 6546 6551 7077 7079 7080 7094 7324 6609 7105 7139 7245 6085 6087 6784 7043 7045 7047 7050 7051 7063 7068 7073 6316 6401 
200800_s_at	1	1	1	1	1	1	-1	1	1	1	-1	1	1	1	-1	1	1	1	1	1	1	1	1	1	1	-1	1	1	1	1	1	1	1	1	1	1	1	1	-1	1	1	1	1	1	1	-1	1	1	1	1	1	1	1	1	1	1	1	1	1	1	1	1	1	1	1	-1	1	1	1	-1	1	1	1	1	1	1	-1	1	1	1	1	1	1	1	1	1	1	1	1	1	1	1	1	1	1	1	1	1	1	1	1	1	1	-1	-1	1	1	1	1	1	1	1	1	1	1	1	1	1	1	1	1	1	1	1	1	1	1	1	1	1	1	-1	1	-1	-1	1	1	1	1	1	1	1	1	1	1	1	1	1	1	1	1	1	1	1	1	1	1	-1	1	1	1	1	1	1	1	1	1	1	-1	1	1	-1	1	1	1	1	1	1	1	-1	1	1	1	1	1	1	1	1	1	1	1	1	1	1	1	1	1	1	-1	1	1	1	1	1	1	1	1	1	1	1	1	1	-1	-1	-1	1	1	1	-1	1	1	1	1	1	1	1	1	1	1	1	1	1	1	1	1	1	-1	1	1	1	1	1	1	1	1	1	-1	1	1	1	1	1	1	1	1	1	1	1	1	1	1	1	1	1	1	1	1	1	1	1	-1	1	1	-1	-1	1	1	1	1	1	1	1	1	1	1	1	1	1	1	1	1	1	1	1	1	1	1	1	1	1	1	1	1	1	1	1	1	1	1	1	1	1	1	1	-1	1	1	1	1	1	1	1	-1	1	1	1	1	1	-1	1	1	1	1	1
 202581_at	1	1	1	1	1	1	-1	1	1	1	-1	1	1	1	-1	1	1	1	1	1	1	1	1	1	1	-1	1	1	1	1	1	1	1	1	1	1	1	1	-1	1	1	1	1	1	1	-1	1	1	1	1	1	1	1	1	1	1	1	1	1	1	1	1	1	1	1	-1	1	1	1	-1	1	1	1	1	1	1	-1	1	1	1	1	1	1	1	1	1	1	1	1	1	1	1	1	1	1	1	1	1	1	1	1	1	1	-1	-1	1	1	1	1	1	1	1	1	1	1	1	1	1	1	1	1	1	1	1	1	1	1	1	1	1	1	-1	1	-1	-1	1	1	1	1	1	1	1	1	1	1	1	1	1	1	1	1	1	1	1	1	1	1	-1	1	1	1	1	1	1	1	1	1	1	-1	1	1	-1	1	1	1	1	1	1	1	-1	1	1	1	1	1	1	1	1	1	1	1	1	1	1	1	1	1	1	-1	1	1	1	1	1	1	1	1	1	1	1	1	1	-1	-1	-1	1	1	1	-1	1	1	1	1	1	1	1	1	1	1	1	1	1	1	1	1	1	-1	1	1	1	1	1	1	1	1	1	-1	1	1	1	1	1	1	1	1	1	1	1	1	1	1	1	1	1	1	1	1	1	1	1	-1	1	1	-1	-1	1	1	1	1	1	1	1	1	1	1	1	1	1	1	1	1	1	1	1	1	1	1	1	1	1	1	1	1	1	1	1	1	1	1	1	1	1	1	1	-1	1	1	1	1	1	1	1	-1	1	1	1	1	1	-1	1	1	1	1	1
200666_s_at	1	1	1	1	1	1	-1	1	1	1	-1	1	1	1	-1	1	1	1	1	1	1	1	1	1	1	-1	1	1	1	1	1	1	1	1	1	1	1	1	-1	1	1	1	1	1	1	-1	1	1	1	1	1	1	1	1	1	1	1	1	1	1	1	1	1	1	1	-1	1	1	1	-1	1	1	1	1	1	1	-1	1	1	1	1	1	1	1	1	1	1	1	1	1	1	1	1	1	1	1	1	1	1	1	1	1	1	-1	-1	1	1	1	1	1	1	1	1	1	1	1	1	1	1	1	1	1	1	1	1	1	1	1	1	1	1	-1	1	-1	-1	1	1	1	1	1	1	1	1	1	1	1	1	1	1	1	1	1	1	1	1	1	1	-1	1	1	1	1	1	1	1	1	1	1	-1	1	1	-1	1	1	1	1	1	1	1	-1	1	1	1	1	1	1	1	1	1	1	1	1	1	1	1	1	1	1	-1	1	1	1	1	1	1	1	1	1	1	1	1	1	-1	-1	-1	1	1	1	-1	1	1	1	1	1	1	1	1	1	1	1	1	1	1	1	1	1	-1	1	1	1	1	1	1	1	1	1	-1	1	1	1	1	1	1	1	1	1	1	1	1	1	1	1	1	1	1	1	1	1	1	1	-1	1	1	-1	-1	1	1	1	1	1	1	1	1	1	1	1	1	1	1	1	1	1	1	1	1	1	1	1	1	1	1	1	1	1	1	1	1	1	1	1	1	1	1	1	-1	1	1	1	1	1	1	1	-1	1	1	1	1	1	-1	1	1	1	1	1
200664_s_at	1	1	1	1	1	1	-1	1	1	1	-1	1	1	1	-1	1	1	1	1	1	1	1	1	1	1	-1	1	1	1	1	1	1	1	1	1	1	1	1	-1	1	1	1	1	1	1	-1	1	1	1	1	1	1	1	1	1	1	1	1	1	1	1	1	1	1	1	-1	1	1	1	-1	1	1	1	1	1	1	-1	1	1	1	1	1	1	1	1	1	1	1	1	1	1	1	1	1	1	1	1	1	1	1	1	1	1	-1	-1	1	1	1	1	1	1	1	1	1	1	1	1	1	1	1	1	1	1	1	1	1	1	1	1	1	1	-1	1	-1	-1	1	1	1	1	1	1	1	1	1	1	1	1	1	1	1	1	1	1	1	1	1	1	-1	1	1	1	1	1	1	1	1	1	1	-1	1	1	-1	1	1	1	1	1	1	1	-1	1	1	1	1	1	1	1	1	1	1	1	1	1	1	1	1	1	1	-1	1	1	1	1	1	1	1	1	1	1	1	1	1	-1	-1	-1	1	1	1	-1	1	1	1	1	1	1	1	1	1	1	1	1	1	1	1	1	1	-1	1	1	1	1	1	1	1	1	1	-1	1	1	1	1	1	1	1	1	1	1	1	1	1	1	1	1	1	1	1	1	1	1	1	-1	1	1	-1	-1	1	1	1	1	1	1	1	1	1	1	1	1	1	1	1	1	1	1	1	1	1	1	1	1	1	1	1	1	1	1	1	1	1	1	1	1	1	1	1	-1	1	1	1	1	1	1	1	-1	1	1	1	1	1	-1	1	1	1	1	1
 200799_at	1	1	1	1	1	1	-1	1	1	1	-1	1	1	1	-1	1	1	1	1	1	1	1	1	1	1	-1	1	1	1	1	1	1	1	1	1	1	1	1	-1	1	1	1	1	1	1	-1	1	1	1	1	1	1	1	1	1	1	1	1	1	1	1	1	1	1	1	-1	1	1	1	-1	1	1	1	1	1	1	-1	1	1	1	1	1	1	1	1	1	1	1	1	1	1	1	1	1	1	1	1	1	1	1	1	1	1	-1	-1	1	1	1	1	1	1	1	1	1	1	1	1	1	1	1	1	1	1	1	1	1	1	1	1	1	1	-1	1	-1	-1	1	1	1	1	1	1	1	1	1	1	1	1	1	1	1	1	1	1	1	1	1	1	-1	1	1	1	1	1	1	1	1	1	1	-1	1	1	-1	1	1	1	1	1	1	1	-1	1	1	1	1	1	1	1	1	1	1	1	1	1	1	1	1	1	1	-1	1	1	1	1	1	1	1	1	1	1	1	1	1	-1	-1	-1	1	1	1	-1	1	1	1	1	1	1	1	1	1	1	1	1	1	1	1	1	1	-1	1	1	1	1	1	1	1	1	1	-1	1	1	1	1	1	1	1	1	1	1	1	1	1	1	1	1	1	1	1	1	1	1	1	-1	1	1	-1	-1	1	1	1	1	1	1	1	1	1	1	1	1	1	1	1	1	1	1	1	1	1	1	1	1	1	1	1	1	1	1	1	1	1	1	1	1	1	1	1	-1	1	1	1	1	1	1	1	-1	1	1	1	1	1	-1	1	1	1	1	1
207030_s_at	1	1	1	1	1	1	-1	1	1	1	-1	1	1	1	-1	1	1	1	1	1	1	1	1	1	1	-1	1	1	1	1	1	1	1	1	1	1	1	1	-1	1	1	1	1	1	1	-1	1	1	1	1	1	1	1	1	1	1	1	1	1	1	1	1	1	1	1	-1	1	1	1	-1	1	1	1	1	1	1	-1	1	1	1	1	1	1	1	1	1	1	1	1	1	1	1	1	1	1	1	1	1	1	1	1	1	1	-1	-1	1	1	1	1	1	1	1	1	1	1	1	1	1	1	1	1	1	1	1	1	1	1	1	1	1	1	-1	1	-1	-1	1	1	1	1	1	1	1	1	1	1	1	1	1	1	1	1	1	1	1	1	1	1	-1	1	1	1	1	1	1	1	1	1	1	-1	1	1	-1	1	1	1	1	1	1	1	-1	1	1	1	1	1	1	1	1	1	1	1	1	1	1	1	1	1	1	-1	1	1	1	1	1	1	1	1	1	1	1	1	1	-1	-1	-1	1	1	1	-1	1	1	1	1	1	1	1	1	1	1	1	1	1	1	1	1	1	-1	1	1	1	1	1	1	1	1	1	-1	1	1	1	1	1	1	1	1	1	1	1	1	1	1	1	1	1	1	1	1	1	1	1	-1	1	1	-1	-1	1	1	1	1	1	1	1	1	1	1	1	1	1	1	1	1	1	1	1	1	1	1	1	1	1	1	1	1	1	1	1	1	1	1	1	1	1	1	1	-1	1	1	1	1	1	1	1	-1	1	1	1	1	1	-1	1	1	1	1	1


BC012 S=1968
 Genes [6]: 201041_s_at 205807_s_at 218611_at 203455_s_at 210592_s_at 200921_s_at 
 Conds [328]: 4112 4128 4133 4136 4139 2020 461 1891 4151 4163 4184 2042 2423 2425 2429 1486 1498 1520 4217 4237 2629 2639 2651 2656 2658 2448 2456 2822 1535 1540 3227 4374 4388 2695 2794 2812 2813 2886 2896 2919 331 332 407 3395 3397 3428 4327 4328 4344 4405 906 909 941 2835 3462 3464 4274 4277 4302 4436 4444 3518 3945 3963 4404 4454 4458 4460 4465 2723 2145 1373 1393 956 965 977 981 992 1000 1112 1132 3643 3979 3993 1712 1749 1791 1792 1793 1951 1598 1140 1141 376 2210 2211 2212 2227 2239 3177 3178 3190 3243 1819 1823 1212 1220 1234 2942 2247 3275 3283 3290 3295 3297 3310 3312 3318 2330 3141 1010 1014 1050 1058 2193 2195 2921 2929 3688 3701 1339 1342 1343 1068 1072 1637 1645 344 345 1672 3746 3770 3771 2525 2540 1655 1659 1668 2971 3058 3065 3787 3791 3808 2570 1176 486 1471 1477 3851 3852 3868 3892 2777 2779 869 870 873 2084 1302 1304 4072 4074 7179 7188 7199 7426 7427 7441 7236 6874 6879 6886 6891 6896 6901 6910 6916 6919 6340 7387 7453 6807 6820 6823 5935 5940 5945 5950 5962 5976 5981 7530 7535 7550 7555 6579 4565 4566 5086 4544 6187 5439 5441 5511 4630 4632 4651 4652 4665 5065 5291 5296 4680 4710 4732 5017 5026 5308 5310 5324 4954 4768 5417 5420 5572 5580 5584 5594 5364 5484 5489 5501 4801 4821 5602 5612 5613 5625 5640 6451 6454 6463 7005 4483 5217 5231 5234 5726 5743 5745 5822 5826 5247 5248 5260 5267 5275 5987 5882 5903 5908 6493 5802 6025 6041 6047 6048 5677 5702 6008 6972 6980 6993 6064 6680 6434 6439 6210 6932 6939 6945 6951 6953 6996 6998 7285 6709 6711 6724 6736 6276 6546 6551 7077 7079 7084 7094 7324 7340 6609 6764 6780 7100 7105 7245 6085 6087 6782 6784 7043 7047 7063 7068 7073 7074 6316 6319 
201041_s_at	1	1	1	1	1	1	1	1	1	1	1	1	1	-1	1	1	1	1	1	1	1	1	1	1	1	1	1	1	1	1	1	-1	1	1	1	-1	1	1	1	-1	1	1	1	1	1	1	1	1	1	1	1	1	1	1	1	1	-1	-1	1	1	1	1	1	1	1	1	1	1	1	1	1	1	1	1	1	1	1	1	1	1	1	1	1	1	1	1	1	-1	1	1	1	1	1	1	1	1	1	1	1	1	1	1	1	1	1	1	1	1	1	1	1	1	1	1	1	1	1	1	1	1	1	1	1	1	1	1	-1	-1	1	1	1	1	1	1	1	1	1	1	1	1	1	1	1	1	1	1	1	1	1	1	1	1	1	1	1	1	1	1	1	1	1	1	-1	1	-1	1	1	1	1	1	1	1	-1	1	1	1	1	1	1	1	1	1	1	1	1	1	1	1	1	1	1	1	1	1	1	1	1	1	1	1	1	1	1	1	1	1	1	1	-1	1	1	1	1	1	1	1	1	1	1	1	1	1	1	1	1	1	1	1	1	1	1	1	1	1	1	1	1	1	1	1	1	1	1	1	1	1	1	1	1	1	1	1	1	1	1	1	1	1	1	1	1	1	1	1	1	1	1	1	1	1	1	1	1	1	-1	-1	1	1	1	1	1	1	1	1	1	1	1	1	1	1	1	1	1	1	1	1	1	1	1	1	1	1	1	1	1	1	1	1	1	1	1	1	1	1	1	1	1	1	-1	1	1	1	1	1	1	1	1	1
205807_s_at	1	1	1	1	1	1	1	1	1	1	1	1	1	-1	1	1	1	1	1	1	1	1	1	1	1	1	1	1	1	1	1	-1	1	1	1	-1	1	1	1	-1	1	1	1	1	1	1	1	1	1	1	1	1	1	1	1	1	-1	-1	1	1	1	1	1	1	1	1	1	1	1	1	1	1	1	1	1	1	1	1	1	1	1	1	1	1	1	1	1	-1	1	1	1	1	1	1	1	1	1	1	1	1	1	1	1	1	1	1	1	1	1	1	1	1	1	1	1	1	1	1	1	1	1	1	1	1	1	1	-1	-1	1	1	1	1	1	1	1	1	1	1	1	1	1	1	1	1	1	1	1	1	1	1	1	1	1	1	1	1	1	1	1	1	1	1	-1	1	-1	1	1	1	1	1	1	1	-1	1	1	1	1	1	1	1	1	1	1	1	1	1	1	1	1	1	1	1	1	1	1	1	1	1	1	1	1	1	1	1	1	1	1	1	-1	1	1	1	1	1	1	1	1	1	1	1	1	1	1	1	1	1	1	1	1	1	1	1	1	1	1	1	1	1	1	1	1	1	1	1	1	1	1	1	1	1	1	1	1	1	1	1	1	1	1	1	1	1	1	1	1	1	1	1	1	1	1	1	1	1	-1	-1	1	1	1	1	1	1	1	1	1	1	1	1	1	1	1	1	1	1	1	1	1	1	1	1	1	1	1	1	1	1	1	1	1	1	1	1	1	1	1	1	1	1	-1	1	1	1	1	1	1	1	1	1
 218611_at	1	1	1	1	1	1	1	1	1	1	1	1	1	-1	1	1	1	1	1	1	1	1	1	1	1	1	1	1	1	1	1	-1	1	1	1	-1	1	1	1	-1	1	1	1	1	1	1	1	1	1	1	1	1	1	1	1	1	-1	-1	1	1	1	1	1	1	1	1	1	1	1	1	1	1	1	1	1	1	1	1	1	1	1	1	1	1	1	1	1	-1	1	1	1	1	1	1	1	1	1	1	1	1	1	1	1	1	1	1	1	1	1	1	1	1	1	1	1	1	1	1	1	1	1	1	1	1	1	1	-1	-1	1	1	1	1	1	1	1	1	1	1	1	1	1	1	1	1	1	1	1	1	1	1	1	1	1	1	1	1	1	1	1	1	1	1	-1	1	-1	1	1	1	1	1	1	1	-1	1	1	1	1	1	1	1	1	1	1	1	1	1	1	1	1	1	1	1	1	1	1	1	1	1	1	1	1	1	1	1	1	1	1	1	-1	1	1	1	1	1	1	1	1	1	1	1	1	1	1	1	1	1	1	1	1	1	1	1	1	1	1	1	1	1	1	1	1	1	1	1	1	1	1	1	1	1	1	1	1	1	1	1	1	1	1	1	1	1	1	1	1	1	1	1	1	1	1	1	1	1	-1	-1	1	1	1	1	1	1	1	1	1	1	1	1	1	1	1	1	1	1	1	1	1	1	1	1	1	1	1	1	1	1	1	1	1	1	1	1	1	1	1	1	1	1	-1	1	1	1	1	1	1	1	1	1
203455_s_at	1	1	1	1	1	1	1	1	1	1	1	1	1	-1	1	1	1	1	1	1	1	1	1	1	1	1	1	1	1	1	1	-1	1	1	1	-1	1	1	1	-1	1	1	1	1	1	1	1	1	1	1	1	1	1	1	1	1	-1	-1	1	1	1	1	1	1	1	1	1	1	1	1	1	1	1	1	1	1	1	1	1	1	1	1	1	1	1	1	1	-1	1	1	1	1	1	1	1	1	1	1	1	1	1	1	1	1	1	1	1	1	1	1	1	1	1	1	1	1	1	1	1	1	1	1	1	1	1	1	-1	-1	1	1	1	1	1	1	1	1	1	1	1	1	1	1	1	1	1	1	1	1	1	1	1	1	1	1	1	1	1	1	1	1	1	1	-1	1	-1	1	1	1	1	1	1	1	-1	1	1	1	1	1	1	1	1	1	1	1	1	1	1	1	1	1	1	1	1	1	1	1	1	1	1	1	1	1	1	1	1	1	1	1	-1	1	1	1	1	1	1	1	1	1	1	1	1	1	1	1	1	1	1	1	1	1	1	1	1	1	1	1	1	1	1	1	1	1	1	1	1	1	1	1	1	1	1	1	1	1	1	1	1	1	1	1	1	1	1	1	1	1	1	1	1	1	1	1	1	1	-1	-1	1	1	1	1	1	1	1	1	1	1	1	1	1	1	1	1	1	1	1	1	1	1	1	1	1	1	1	1	1	1	1	1	1	1	1	1	1	1	1	1	1	1	-1	1	1	1	1	1	1	1	1	1
210592_s_at	1	1	1	1	1	1	1	1	1	1	1	1	1	-1	1	1	1	1	1	1	1	1	1	1	1	1	1	1	1	1	1	-1	1	1	1	-1	1	1	1	-1	1	1	1	1	1	1	1	1	1	1	1	1	1	1	1	1	-1	-1	1	1	1	1	1	1	1	1	1	1	1	1	1	1	1	1	1	1	1	1	1	1	1	1	1	1	1	1	1	-1	1	1	1	1	1	1	1	1	1	1	1	1	1	1	1	1	1	1	1	1	1	1	1	1	1	1	1	1	1	1	1	1	1	1	1	1	1	1	-1	-1	1	1	1	1	1	1	1	1	1	1	1	1	1	1	1	1	1	1	1	1	1	1	1	1	1	1	1	1	1	1	1	1	1	1	-1	1	-1	1	1	1	1	1	1	1	-1	1	1	1	1	1	1	1	1	1	1	1	1	1	1	1	1	1	1	1	1	1	1	1	1	1	1	1	1	1	1	1	1	1	1	1	-1	1	1	1	1	1	1	1	1	1	1	1	1	1	1	1	1	1	1	1	1	1	1	1	1	1	1	1	1	1	1	1	1	1	1	1	1	1	1	1	1	1	1	1	1	1	1	1	1	1	1	1	1	1	1	1	1	1	1	1	1	1	1	1	1	1	-1	-1	1	1	1	1	1	1	1	1	1	1	1	1	1	1	1	1	1	1	1	1	1	1	1	1	1	1	1	1	1	1	1	1	1	1	1	1	1	1	1	1	1	1	-1	1	1	1	1	1	1	1	1	1
200921_s_at	1	1	1	1	1	1	1	1	1	1	1	1	1	-1	1	1	1	1	1	1	1	1	1	1	1	1	1	1	1	1	1	-1	1	1	1	-1	1	1	1	-1	1	1	1	1	1	1	1	1	1	1	1	1	1	1	1	1	-1	-1	1	1	1	1	1	1	1	1	1	1	1	1	1	1	1	1	1	1	1	1	1	1	1	1	1	1	1	1	1	-1	1	1	1	1	1	1	1	1	1	1	1	1	1	1	1	1	1	1	1	1	1	1	1	1	1	1	1	1	1	1	1	1	1	1	1	1	1	1	-1	-1	1	1	1	1	1	1	1	1	1	1	1	1	1	1	1	1	1	1	1	1	1	1	1	1	1	1	1	1	1	1	1	1	1	1	-1	1	-1	1	1	1	1	1	1	1	-1	1	1	1	1	1	1	1	1	1	1	1	1	1	1	1	1	1	1	1	1	1	1	1	1	1	1	1	1	1	1	1	1	1	1	1	-1	1	1	1	1	1	1	1	1	1	1	1	1	1	1	1	1	1	1	1	1	1	1	1	1	1	1	1	1	1	1	1	1	1	1	1	1	1	1	1	1	1	1	1	1	1	1	1	1	1	1	1	1	1	1	1	1	1	1	1	1	1	1	1	1	1	-1	-1	1	1	1	1	1	1	1	1	1	1	1	1	1	1	1	1	1	1	1	1	1	1	1	1	1	1	1	1	1	1	1	1	1	1	1	1	1	1	1	1	1	1	-1	1	1	1	1	1	1	1	1	1


BC013 S=1956
 Genes [6]: 212513_s_at 212585_at 202228_s_at 209130_at 202673_at 218395_at 
 Conds [326]: 4112 4138 4139 4140 2669 2672 2679 2680 2000 2001 2002 1684 1891 1927 4184 1769 1783 2577 2578 2038 2042 2044 2045 2425 1501 1508 4237 4266 4267 4268 2639 2653 2822 1535 3227 4269 4363 4375 4381 4388 4390 2695 2700 2701 2812 2813 2903 2905 2911 2914 2915 2918 2919 331 332 3395 3428 4308 4344 882 885 576 2835 3462 4272 4273 4274 4277 4427 4440 4444 2386 2998 3001 3085 3348 4465 3091 3101 2157 2164 1373 1402 981 3979 3993 1712 1791 1951 1959 1546 3243 1803 1823 1826 1830 1831 1832 1833 1841 1212 1234 1239 2942 2944 2247 3009 3012 3020 3022 3312 2330 1858 1872 2504 2506 3128 3130 1014 2924 2929 410 3700 1072 1637 345 346 1672 3024 3034 3035 3746 2511 2517 2522 2524 2529 2534 2535 2540 2541 2544 1324 1659 2954 2965 2971 2976 2980 3041 3058 3065 1409 1416 1433 3787 2546 2547 2552 2566 2570 2571 2572 2573 2576 2743 2746 2755 2757 2758 2763 1175 1176 493 3868 3873 2777 2779 873 1971 2084 1304 4015 4022 4024 4068 4074 7179 7189 7197 7198 7200 7425 7440 7498 7236 6876 6879 6891 6901 6910 6912 6913 6914 6915 6916 6919 6367 6920 7387 7453 6820 5937 5940 5945 5950 5962 5972 5976 5981 6420 7550 7552 7553 7554 7555 6127 6130 6137 6153 6162 6164 6170 6171 6175 6575 6579 4566 4578 4586 4598 4599 6187 6193 5441 5511 4632 4639 4640 4680 4710 5308 5327 5336 4768 4772 4786 5409 5415 5417 5421 5572 5580 5594 5595 5364 5484 5209 4799 4804 4821 4822 5600 5625 6454 6479 7005 4476 4504 5217 5231 5760 5822 5835 5842 5843 5260 5987 5903 5908 6493 5802 6025 6030 6036 6041 6052 6980 6993 6064 6434 6439 6440 6932 6939 6951 6999 7285 6709 6719 6720 6736 6760 6276 6551 7324 7098 7105 6085 6784 7043 7277 7278 7279 6316 6319 
212513_s_at	1	1	1	1	1	1	1	1	1	1	1	1	1	1	1	-1	-1	1	1	1	1	1	1	-1	1	1	1	-1	-1	-1	1	1	1	1	1	-1	-1	1	1	1	-1	1	1	1	-1	1	1	1	-1	-1	-1	-1	-1	1	1	1	1	-1	1	-1	1	-1	1	1	-1	-1	-1	-1	1	-1	1	1	-1	-1	-1	-1	1	1	-1	1	1	1	1	1	1	1	1	-1	1	-1	1	1	1	1	1	1	1	1	-1	-1	1	1	1	1	1	1	1	1	1	1	1	1	1	1	-1	-1	1	1	1	-1	-1	1	1	1	1	1	1	1	-1	-1	-1	1	-1	-1	-1	1	1	1	1	1	1	-1	-1	1	-1	-1	1	-1	1	-1	1	1	-1	1	-1	1	-1	-1	-1	1	1	1	1	1	1	1	-1	1	-1	-1	-1	1	1	1	1	1	1	-1	1	1	1	1	1	1	1	-1	-1	1	1	1	1	1	1	1	-1	1	-1	1	1	1	1	1	1	1	1	1	1	-1	1	1	1	1	-1	1	1	1	1	1	1	1	1	1	1	1	1	1	1	-1	1	1	-1	-1	1	1	-1	1	1	-1	-1	1	1	1	1	1	1	1	1	1	1	1	1	1	1	1	1	-1	-1	1	1	1	1	1	1	1	1	1	1	1	1	1	1	-1	1	1	1	1	1	-1	1	1	1	1	1	1	1	1	1	1	1	1	1	1	-1	-1	-1	-1	-1	1	1	1	1	1	1	1	1	1	1	1	1	1	1	1	1	1	1	1	1	1	1	1	1	1	1	1	1	1
 212585_at	1	1	1	1	1	1	1	1	1	1	1	1	1	1	1	-1	-1	1	1	1	1	1	1	-1	1	1	1	-1	-1	-1	1	1	1	1	1	-1	-1	1	1	1	-1	1	1	1	-1	1	1	1	-1	-1	-1	-1	-1	1	1	1	1	-1	1	-1	1	-1	1	1	-1	-1	-1	-1	1	-1	1	1	-1	-1	-1	-1	1	1	-1	1	1	1	1	1	1	1	1	-1	1	-1	1	1	1	1	1	1	1	1	-1	-1	1	1	1	1	1	1	1	1	1	1	1	1	1	1	-1	-1	1	1	1	-1	-1	1	1	1	1	1	1	1	-1	-1	-1	1	-1	-1	-1	1	1	1	1	1	1	-1	-1	1	-1	-1	1	-1	1	-1	1	1	-1	1	-1	1	-1	-1	-1	1	1	1	1	1	1	1	-1	1	-1	-1	-1	1	1	1	1	1	1	-1	1	1	1	1	1	1	1	-1	-1	1	1	1	1	1	1	1	-1	1	-1	1	1	1	1	1	1	1	1	1	1	-1	1	1	1	1	-1	1	1	1	1	1	1	1	1	1	1	1	1	1	1	-1	1	1	-1	-1	1	1	-1	1	1	-1	-1	1	1	1	1	1	1	1	1	1	1	1	1	1	1	1	1	-1	-1	1	1	1	1	1	1	1	1	1	1	1	1	1	1	-1	1	1	1	1	1	-1	1	1	1	1	1	1	1	1	1	1	1	1	1	1	-1	-1	-1	-1	-1	1	1	1	1	1	1	1	1	1	1	1	1	1	1	1	1	1	1	1	1	1	1	1	1	1	1	1	1	1
202228_s_at	1	1	1	1	1	1	1	1	1	1	1	1	1	1	1	-1	-1	1	1	1	1	1	1	-1	1	1	1	-1	-1	-1	1	1	1	1	1	-1	-1	1	1	1	-1	1	1	1	-1	1	1	1	-1	-1	-1	-1	-1	1	1	1	1	-1	1	-1	1	-1	1	1	-1	-1	-1	-1	1	-1	1	1	-1	-1	-1	-1	1	1	-1	1	1	1	1	1	1	1	1	-1	1	-1	1	1	1	1	1	1	1	1	-1	-1	1	1	1	1	1	1	1	1	1	1	1	1	1	1	-1	-1	1	1	1	-1	-1	1	1	1	1	1	1	1	-1	-1	-1	1	-1	-1	-1	1	1	1	1	1	1	-1	-1	1	-1	-1	1	-1	1	-1	1	1	-1	1	-1	1	-1	-1	-1	1	1	1	1	1	1	1	-1	1	-1	-1	-1	1	1	1	1	1	1	-1	1	1	1	1	1	1	1	-1	-1	1	1	1	1	1	1	1	-1	1	-1	1	1	1	1	1	1	1	1	1	1	-1	1	1	1	1	-1	1	1	1	1	1	1	1	1	1	1	1	1	1	1	-1	1	1	-1	-1	1	1	-1	1	1	-1	-1	1	1	1	1	1	1	1	1	1	1	1	1	1	1	1	1	-1	-1	1	1	1	1	1	1	1	1	1	1	1	1	1	1	-1	1	1	1	1	1	-1	1	1	1	1	1	1	1	1	1	1	1	1	1	1	-1	-1	-1	-1	-1	1	1	1	1	1	1	1	1	1	1	1	1	1	1	1	1	1	1	1	1	1	1	1	1	1	1	1	1	1
 209130_at	1	1	1	1	1	1	1	1	1	1	1	1	1	1	1	-1	-1	1	1	1	1	1	1	-1	1	1	1	-1	-1	-1	1	1	1	1	1	-1	-1	1	1	1	-1	1	1	1	-1	1	1	1	-1	-1	-1	-1	-1	1	1	1	1	-1	1	-1	1	-1	1	1	-1	-1	-1	-1	1	-1	1	1	-1	-1	-1	-1	1	1	-1	1	1	1	1	1	1	1	1	-1	1	-1	1	1	1	1	1	1	1	1	-1	-1	1	1	1	1	1	1	1	1	1	1	1	1	1	1	-1	-1	1	1	1	-1	-1	1	1	1	1	1	1	1	-1	-1	-1	1	-1	-1	-1	1	1	1	1	1	1	-1	-1	1	-1	-1	1	-1	1	-1	1	1	-1	1	-1	1	-1	-1	-1	1	1	1	1	1	1	1	-1	1	-1	-1	-1	1	1	1	1	1	1	-1	1	1	1	1	1	1	1	-1	-1	1	1	1	1	1	1	1	-1	1	-1	1	1	1	1	1	1	1	1	1	1	-1	1	1	1	1	-1	1	1	1	1	1	1	1	1	1	1	1	1	1	1	-1	1	1	-1	-1	1	1	-1	1	1	-1	-1	1	1	1	1	1	1	1	1	1	1	1	1	1	1	1	1	-1	-1	1	1	1	1	1	1	1	1	1	1	1	1	1	1	-1	1	1	1	1	1	-1	1	1	1	1	1	1	1	1	1	1	1	1	1	1	-1	-1	-1	-1	-1	1	1	1	1	1	1	1	1	1	1	1	1	1	1	1	1	1	1	1	1	1	1	1	1	1	1	1	1	1
 202673_at	1	1	1	1	1	1	1	1	1	1	1	1	1	1	1	-1	-1	1	1	1	1	1	1	-1	1	1	1	-1	-1	-1	1	1	1	1	1	-1	-1	1	1	1	-1	1	1	1	-1	1	1	1	-1	-1	-1	-1	-1	1	1	1	1	-1	1	-1	1	-1	1	1	-1	-1	-1	-1	1	-1	1	1	-1	-1	-1	-1	1	1	-1	1	1	1	1	1	1	1	1	-1	1	-1	1	1	1	1	1	1	1	1	-1	-1	1	1	1	1	1	1	1	1	1	1	1	1	1	1	-1	-1	1	1	1	-1	-1	1	1	1	1	1	1	1	-1	-1	-1	1	-1	-1	-1	1	1	1	1	1	1	-1	-1	1	-1	-1	1	-1	1	-1	1	1	-1	1	-1	1	-1	-1	-1	1	1	1	1	1	1	1	-1	1	-1	-1	-1	1	1	1	1	1	1	-1	1	1	1	1	1	1	1	-1	-1	1	1	1	1	1	1	1	-1	1	-1	1	1	1	1	1	1	1	1	1	1	-1	1	1	1	1	-1	1	1	1	1	1	1	1	1	1	1	1	1	1	1	-1	1	1	-1	-1	1	1	-1	1	1	-1	-1	1	1	1	1	1	1	1	1	1	1	1	1	1	1	1	1	-1	-1	1	1	1	1	1	1	1	1	1	1	1	1	1	1	-1	1	1	1	1	1	-1	1	1	1	1	1	1	1	1	1	1	1	1	1	1	-1	-1	-1	-1	-1	1	1	1	1	1	1	1	1	1	1	1	1	1	1	1	1	1	1	1	1	1	1	1	1	1	1	1	1	1
 218395_at	1	1	1	1	1	1	1	1	1	1	1	1	1	1	1	-1	-1	1	1	1	1	1	1	-1	1	1	1	-1	-1	-1	1	1	1	1	1	-1	-1	1	1	1	-1	1	1	1	-1	1	1	1	-1	-1	-1	-1	-1	1	1	1	1	-1	1	-1	1	-1	1	1	-1	-1	-1	-1	1	-1	1	1	-1	-1	-1	-1	1	1	-1	1	1	1	1	1	1	1	1	-1	1	-1	1	1	1	1	1	1	1	1	-1	-1	1	1	1	1	1	1	1	1	1	1	1	1	1	1	-1	-1	1	1	1	-1	-1	1	1	1	1	1	1	1	-1	-1	-1	1	-1	-1	-1	1	1	1	1	1	1	-1	-1	1	-1	-1	1	-1	1	-1	1	1	-1	1	-1	1	-1	-1	-1	1	1	1	1	1	1	1	-1	1	-1	-1	-1	1	1	1	1	1	1	-1	1	1	1	1	1	1	1	-1	-1	1	1	1	1	1	1	1	-1	1	-1	1	1	1	1	1	1	1	1	1	1	-1	1	1	1	1	-1	1	1	1	1	1	1	1	1	1	1	1	1	1	1	-1	1	1	-1	-1	1	1	-1	1	1	-1	-1	1	1	1	1	1	1	1	1	1	1	1	1	1	1	1	1	-1	-1	1	1	1	1	1	1	1	1	1	1	1	1	1	1	-1	1	1	1	1	1	-1	1	1	1	1	1	1	1	1	1	1	1	1	1	1	-1	-1	-1	-1	-1	1	1	1	1	1	1	1	1	1	1	1	1	1	1	1	1	1	1	1	1	1	1	1	1	1	1	1	1	1


BC014 S=1950
 Genes [6]: 204326_x_at 210592_s_at 203455_s_at 208581_x_at 212185_x_at 213629_x_at 
 Conds [325]: 4112 4129 4133 4137 4139 2666 2673 2678 2679 2680 2268 2007 4153 4164 4205 1786 639 2038 2429 1486 1520 4243 4244 2338 2624 2627 2629 2639 2651 2658 2445 2456 2822 2881 2883 1535 3227 4349 4369 4388 4390 2685 2686 2688 2694 2695 2696 2699 2794 2801 2813 2886 2896 2914 2915 2918 3395 3428 4325 906 909 941 413 2835 3462 3464 3480 4277 4439 4448 2368 2370 2375 2997 3084 3510 3534 4454 4460 4463 4466 2723 2738 3091 2136 2145 1365 1369 1373 1400 956 981 1000 2185 1112 1114 3643 3979 1745 1746 1589 1141 2210 2211 2212 2227 3177 3178 3190 3243 1236 1239 2410 2247 3022 3281 3290 3312 3318 2330 1873 1010 1050 1053 1058 2924 2929 409 410 1342 1068 1072 1637 1645 345 1672 3024 2517 2532 2540 1659 1667 2971 3058 3065 2546 2566 2571 2572 2576 2750 1161 1166 1167 1175 1176 1177 486 1471 2048 3868 3873 2777 873 1971 1297 3905 4085 7179 7188 7207 7407 7420 7441 7443 7498 7499 7236 6876 6879 6891 6901 6902 6910 6916 6385 7397 7453 6807 6820 6823 5942 5945 5962 5976 7530 7531 7550 7554 6130 6156 6167 6177 6179 6184 6579 6187 6193 6195 6198 5438 5439 5441 5511 5116 4641 4651 4652 4663 5070 5074 5291 5296 4710 4721 4732 4994 5017 5018 5021 5022 5398 5308 5336 5356 4954 4768 4770 5417 5420 5572 5575 5580 5584 5590 5594 5364 5484 5489 5493 5501 5209 5212 4809 4821 4827 4843 5602 5603 5612 5613 5623 5625 6451 6454 6463 7005 4471 4473 5217 5227 5231 5724 5743 5826 5239 5247 5248 5260 5267 5987 5903 5908 6493 6045 5674 5678 5693 5698 5702 5998 6975 6980 6989 6993 6064 6675 6434 6438 6205 6210 6932 6939 6951 6954 6958 7001 7002 6724 6744 6276 6551 7324 6764 6768 6780 7100 7103 7105 6070 6085 6784 7043 7074 6298 
204326_x_at	1	1	1	1	1	1	1	1	1	1	1	1	1	1	1	1	1	1	1	1	1	1	1	1	1	1	1	1	1	1	-1	1	1	1	-1	1	1	1	1	1	-1	1	1	1	1	1	1	1	1	1	1	1	1	-1	-1	-1	1	1	1	1	1	1	1	1	1	1	1	-1	1	1	1	1	1	-1	1	1	1	1	1	1	1	1	1	1	1	1	1	1	1	1	1	1	1	1	1	1	1	1	1	1	1	1	1	1	1	1	1	1	1	1	1	1	1	1	1	1	1	1	1	1	1	1	1	1	1	-1	-1	1	1	1	1	1	1	1	1	1	-1	-1	1	1	1	1	1	1	1	-1	1	1	1	1	-1	1	1	1	1	1	1	1	1	1	1	1	1	1	1	1	1	1	1	1	1	1	1	1	1	1	1	1	-1	1	1	1	1	1	1	1	1	1	1	1	1	1	1	1	1	1	-1	1	1	-1	1	1	1	1	1	1	1	1	1	1	1	1	1	1	1	1	1	1	1	1	1	1	1	1	1	1	1	1	1	1	1	1	1	1	1	1	1	1	1	1	1	1	1	1	1	1	1	1	1	1	1	1	1	-1	1	1	1	1	1	1	1	1	1	1	1	1	1	1	1	1	1	1	1	1	1	1	1	1	1	1	1	1	1	1	1	1	1	1	1	1	1	1	1	1	1	1	1	1	1	1	1	1	1	1	1	1	1	1	1	1	1	1	1	1	1	1	1	1	1	1	1	1	1	1	1
210592_s_at	1	1	1	1	1	1	1	1	1	1	1	1	1	1	1	1	1	1	1	1	1	1	1	1	1	1	1	1	1	1	-1	1	1	1	-1	1	1	1	1	1	-1	1	1	1	1	1	1	1	1	1	1	1	1	-1	-1	-1	1	1	1	1	1	1	1	1	1	1	1	-1	1	1	1	1	1	-1	1	1	1	1	1	1	1	1	1	1	1	1	1	1	1	1	1	1	1	1	1	1	1	1	1	1	1	1	1	1	1	1	1	1	1	1	1	1	1	1	1	1	1	1	1	1	1	1	1	1	1	-1	-1	1	1	1	1	1	1	1	1	1	-1	-1	1	1	1	1	1	1	1	-1	1	1	1	1	-1	1	1	1	1	1	1	1	1	1	1	1	1	1	1	1	1	1	1	1	1	1	1	1	1	1	1	1	-1	1	1	1	1	1	1	1	1	1	1	1	1	1	1	1	1	1	-1	1	1	-1	1	1	1	1	1	1	1	1	1	1	1	1	1	1	1	1	1	1	1	1	1	1	1	1	1	1	1	1	1	1	1	1	1	1	1	1	1	1	1	1	1	1	1	1	1	1	1	1	1	1	1	1	1	-1	1	1	1	1	1	1	1	1	1	1	1	1	1	1	1	1	1	1	1	1	1	1	1	1	1	1	1	1	1	1	1	1	1	1	1	1	1	1	1	1	1	1	1	1	1	1	1	1	1	1	1	1	1	1	1	1	1	1	1	1	1	1	1	1	1	1	1	1	1	1	1
203455_s_at	1	1	1	1	1	1	1	1	1	1	1	1	1	1	1	1	1	1	1	1	1	1	1	1	1	1	1	1	1	1	-1	1	1	1	-1	1	1	1	1	1	-1	1	1	1	1	1	1	1	1	1	1	1	1	-1	-1	-1	1	1	1	1	1	1	1	1	1	1	1	-1	1	1	1	1	1	-1	1	1	1	1	1	1	1	1	1	1	1	1	1	1	1	1	1	1	1	1	1	1	1	1	1	1	1	1	1	1	1	1	1	1	1	1	1	1	1	1	1	1	1	1	1	1	1	1	1	1	1	-1	-1	1	1	1	1	1	1	1	1	1	-1	-1	1	1	1	1	1	1	1	-1	1	1	1	1	-1	1	1	1	1	1	1	1	1	1	1	1	1	1	1	1	1	1	1	1	1	1	1	1	1	1	1	1	-1	1	1	1	1	1	1	1	1	1	1	1	1	1	1	1	1	1	-1	1	1	-1	1	1	1	1	1	1	1	1	1	1	1	1	1	1	1	1	1	1	1	1	1	1	1	1	1	1	1	1	1	1	1	1	1	1	1	1	1	1	1	1	1	1	1	1	1	1	1	1	1	1	1	1	1	-1	1	1	1	1	1	1	1	1	1	1	1	1	1	1	1	1	1	1	1	1	1	1	1	1	1	1	1	1	1	1	1	1	1	1	1	1	1	1	1	1	1	1	1	1	1	1	1	1	1	1	1	1	1	1	1	1	1	1	1	1	1	1	1	1	1	1	1	1	1	1	1
208581_x_at	1	1	1	1	1	1	1	1	1	1	1	1	1	1	1	1	1	1	1	1	1	1	1	1	1	1	1	1	1	1	-1	1	1	1	-1	1	1	1	1	1	-1	1	1	1	1	1	1	1	1	1	1	1	1	-1	-1	-1	1	1	1	1	1	1	1	1	1	1	1	-1	1	1	1	1	1	-1	1	1	1	1	1	1	1	1	1	1	1	1	1	1	1	1	1	1	1	1	1	1	1	1	1	1	1	1	1	1	1	1	1	1	1	1	1	1	1	1	1	1	1	1	1	1	1	1	1	1	1	-1	-1	1	1	1	1	1	1	1	1	1	-1	-1	1	1	1	1	1	1	1	-1	1	1	1	1	-1	1	1	1	1	1	1	1	1	1	1	1	1	1	1	1	1	1	1	1	1	1	1	1	1	1	1	1	-1	1	1	1	1	1	1	1	1	1	1	1	1	1	1	1	1	1	-1	1	1	-1	1	1	1	1	1	1	1	1	1	1	1	1	1	1	1	1	1	1	1	1	1	1	1	1	1	1	1	1	1	1	1	1	1	1	1	1	1	1	1	1	1	1	1	1	1	1	1	1	1	1	1	1	1	-1	1	1	1	1	1	1	1	1	1	1	1	1	1	1	1	1	1	1	1	1	1	1	1	1	1	1	1	1	1	1	1	1	1	1	1	1	1	1	1	1	1	1	1	1	1	1	1	1	1	1	1	1	1	1	1	1	1	1	1	1	1	1	1	1	1	1	1	1	1	1	1
212185_x_at	1	1	1	1	1	1	1	1	1	1	1	1	1	1	1	1	1	1	1	1	1	1	1	1	1	1	1	1	1	1	-1	1	1	1	-1	1	1	1	1	1	-1	1	1	1	1	1	1	1	1	1	1	1	1	-1	-1	-1	1	1	1	1	1	1	1	1	1	1	1	-1	1	1	1	1	1	-1	1	1	1	1	1	1	1	1	1	1	1	1	1	1	1	1	1	1	1	1	1	1	1	1	1	1	1	1	1	1	1	1	1	1	1	1	1	1	1	1	1	1	1	1	1	1	1	1	1	1	1	-1	-1	1	1	1	1	1	1	1	1	1	-1	-1	1	1	1	1	1	1	1	-1	1	1	1	1	-1	1	1	1	1	1	1	1	1	1	1	1	1	1	1	1	1	1	1	1	1	1	1	1	1	1	1	1	-1	1	1	1	1	1	1	1	1	1	1	1	1	1	1	1	1	1	-1	1	1	-1	1	1	1	1	1	1	1	1	1	1	1	1	1	1	1	1	1	1	1	1	1	1	1	1	1	1	1	1	1	1	1	1	1	1	1	1	1	1	1	1	1	1	1	1	1	1	1	1	1	1	1	1	1	-1	1	1	1	1	1	1	1	1	1	1	1	1	1	1	1	1	1	1	1	1	1	1	1	1	1	1	1	1	1	1	1	1	1	1	1	1	1	1	1	1	1	1	1	1	1	1	1	1	1	1	1	1	1	1	1	1	1	1	1	1	1	1	1	1	1	1	1	1	1	1	1
213629_x_at	1	1	1	1	1	1	1	1	1	1	1	1	1	1	1	1	1	1	1	1	1	1	1	1	1	1	1	1	1	1	-1	1	1	1	-1	1	1	1	1	1	-1	1	1	1	1	1	1	1	1	1	1	1	1	-1	-1	-1	1	1	1	1	1	1	1	1	1	1	1	-1	1	1	1	1	1	-1	1	1	1	1	1	1	1	1	1	1	1	1	1	1	1	1	1	1	1	1	1	1	1	1	1	1	1	1	1	1	1	1	1	1	1	1	1	1	1	1	1	1	1	1	1	1	1	1	1	1	1	-1	-1	1	1	1	1	1	1	1	1	1	-1	-1	1	1	1	1	1	1	1	-1	1	1	1	1	-1	1	1	1	1	1	1	1	1	1	1	1	1	1	1	1	1	1	1	1	1	1	1	1	1	1	1	1	-1	1	1	1	1	1	1	1	1	1	1	1	1	1	1	1	1	1	-1	1	1	-1	1	1	1	1	1	1	1	1	1	1	1	1	1	1	1	1	1	1	1	1	1	1	1	1	1	1	1	1	1	1	1	1	1	1	1	1	1	1	1	1	1	1	1	1	1	1	1	1	1	1	1	1	1	-1	1	1	1	1	1	1	1	1	1	1	1	1	1	1	1	1	1	1	1	1	1	1	1	1	1	1	1	1	1	1	1	1	1	1	1	1	1	1	1	1	1	1	1	1	1	1	1	1	1	1	1	1	1	1	1	1	1	1	1	1	1	1	1	1	1	1	1	1	1	1	1


BC015 S=1902
 Genes [6]: 209921_at 217678_at 202887_s_at 205047_s_at 209383_at 218145_at 
 Conds [317]: 4128 4136 2667 2678 2261 1905 1916 4155 4163 4164 4190 4207 417 612 639 2038 2042 1483 1486 1498 1507 1520 1525 4211 4253 2619 2631 2651 2822 2823 1533 1537 1540 3221 3231 3240 4376 4385 4386 2785 2885 2886 2896 2915 2918 3408 4325 4405 4411 922 881 882 887 893 901 904 905 906 914 941 541 582 3443 3446 3480 3507 4271 4296 4439 4448 2405 2850 3518 3534 3536 3943 4452 4454 4465 2723 3091 947 956 972 976 978 979 995 1004 1132 3635 3637 1956 1140 1141 2210 2211 2212 2213 2215 2218 2227 2230 2239 3166 3178 3187 3190 1819 1822 1823 1831 1215 1230 1231 2942 3267 3270 3281 3285 3288 3295 3296 3310 3318 1010 1011 1017 1053 442 3691 3699 3704 3710 1063 1068 1069 1649 344 3035 3037 3740 3768 1655 1656 3065 2750 2753 2757 2758 486 1475 1477 2048 2049 3895 825 831 839 848 863 864 868 869 870 3902 4015 4018 4083 4085 7164 7183 7188 7206 7207 7427 7443 7492 7218 6895 6339 6369 6385 7397 7402 6807 6823 6844 5943 5957 5962 5963 6417 6422 7545 6172 6574 4563 4586 4542 4544 4610 4617 6186 6201 5439 5118 4637 4640 4641 4652 4672 5070 5072 5074 5291 5296 4682 4721 4726 4732 4989 4994 5008 5018 5021 5022 5388 5396 5398 5310 5327 5344 4960 4760 4762 5420 5590 5591 5489 5501 5530 4985 5212 4835 4843 5613 5623 5632 5642 6451 6457 6463 4471 4492 5227 5228 5234 5724 5726 5733 5756 5777 7032 5248 5267 5277 5880 5906 5909 5911 5921 5804 6045 6058 5674 5678 5695 5698 5702 6008 6989 6990 6672 6693 6427 6438 6440 6205 6207 6210 6213 6247 6948 6954 6708 6549 7079 7089 7094 7339 6639 6780 7100 7103 6070 6081 7356 7045 7050 7053 7063 7068 6298 6318 6319 6390 
 209921_at	1	1	-1	-1	1	1	1	1	1	1	1	1	1	1	1	1	1	1	1	1	1	1	1	1	1	1	1	1	1	1	1	1	1	1	1	1	1	1	1	1	1	1	1	-1	-1	1	1	1	1	1	1	1	1	1	1	1	1	1	1	1	1	1	1	1	1	1	1	1	1	1	1	1	1	1	1	1	1	1	1	-1	1	1	1	1	1	1	1	1	1	1	1	1	1	1	1	1	1	1	1	1	1	1	1	1	1	1	1	1	1	1	1	1	1	1	1	1	1	1	1	1	1	1	1	1	1	1	1	1	1	1	-1	1	1	1	1	1	1	1	1	-1	-1	1	1	1	1	1	-1	1	1	-1	1	1	1	1	1	1	1	1	1	1	1	1	1	1	1	1	1	1	1	1	1	1	1	1	1	1	1	1	1	1	1	1	1	1	1	1	1	1	1	1	1	-1	1	1	1	-1	1	1	1	1	1	-1	1	-1	-1	1	1	1	1	1	1	1	1	1	1	1	1	1	1	1	1	1	1	1	1	1	1	1	1	1	1	1	1	1	1	1	1	1	1	1	1	1	1	1	1	1	1	1	1	1	1	1	1	1	1	1	1	1	1	1	1	1	1	1	1	1	1	1	1	1	1	1	1	1	1	1	1	1	1	1	1	1	1	1	1	1	1	1	1	1	1	1	1	1	1	1	1	1	1	1	1	1	1	1	1	1	1	1	1	1	1	1	1	1	1	1	1
 217678_at	1	1	-1	-1	1	1	1	1	1	1	1	1	1	1	1	1	1	1	1	1	1	1	1	1	1	1	1	1	1	1	1	1	1	1	1	1	1	1	1	1	1	1	1	-1	-1	1	1	1	1	1	1	1	1	1	1	1	1	1	1	1	1	1	1	1	1	1	1	1	1	1	1	1	1	1	1	1	1	1	1	-1	1	1	1	1	1	1	1	1	1	1	1	1	1	1	1	1	1	1	1	1	1	1	1	1	1	1	1	1	1	1	1	1	1	1	1	1	1	1	1	1	1	1	1	1	1	1	1	1	1	1	-1	1	1	1	1	1	1	1	1	-1	-1	1	1	1	1	1	-1	1	1	-1	1	1	1	1	1	1	1	1	1	1	1	1	1	1	1	1	1	1	1	1	1	1	1	1	1	1	1	1	1	1	1	1	1	1	1	1	1	1	1	1	1	-1	1	1	1	-1	1	1	1	1	1	-1	1	-1	-1	1	1	1	1	1	1	1	1	1	1	1	1	1	1	1	1	1	1	1	1	1	1	1	1	1	1	1	1	1	1	1	1	1	1	1	1	1	1	1	1	1	1	1	1	1	1	1	1	1	1	1	1	1	1	1	1	1	1	1	1	1	1	1	1	1	1	1	1	1	1	1	1	1	1	1	1	1	1	1	1	1	1	1	1	1	1	1	1	1	1	1	1	1	1	1	1	1	1	1	1	1	1	1	1	1	1	1	1	1	1	1	1
202887_s_at	1	1	-1	-1	1	1	1	1	1	1	1	1	1	1	1	1	1	1	1	1	1	1	1	1	1	1	1	1	1	1	1	1	1	1	1	1	1	1	1	1	1	1	1	-1	-1	1	1	1	1	1	1	1	1	1	1	1	1	1	1	1	1	1	1	1	1	1	1	1	1	1	1	1	1	1	1	1	1	1	1	-1	1	1	1	1	1	1	1	1	1	1	1	1	1	1	1	1	1	1	1	1	1	1	1	1	1	1	1	1	1	1	1	1	1	1	1	1	1	1	1	1	1	1	1	1	1	1	1	1	1	1	-1	1	1	1	1	1	1	1	1	-1	-1	1	1	1	1	1	-1	1	1	-1	1	1	1	1	1	1	1	1	1	1	1	1	1	1	1	1	1	1	1	1	1	1	1	1	1	1	1	1	1	1	1	1	1	1	1	1	1	1	1	1	1	-1	1	1	1	-1	1	1	1	1	1	-1	1	-1	-1	1	1	1	1	1	1	1	1	1	1	1	1	1	1	1	1	1	1	1	1	1	1	1	1	1	1	1	1	1	1	1	1	1	1	1	1	1	1	1	1	1	1	1	1	1	1	1	1	1	1	1	1	1	1	1	1	1	1	1	1	1	1	1	1	1	1	1	1	1	1	1	1	1	1	1	1	1	1	1	1	1	1	1	1	1	1	1	1	1	1	1	1	1	1	1	1	1	1	1	1	1	1	1	1	1	1	1	1	1	1	1	1
205047_s_at	1	1	-1	-1	1	1	1	1	1	1	1	1	1	1	1	1	1	1	1	1	1	1	1	1	1	1	1	1	1	1	1	1	1	1	1	1	1	1	1	1	1	1	1	-1	-1	1	1	1	1	1	1	1	1	1	1	1	1	1	1	1	1	1	1	1	1	1	1	1	1	1	1	1	1	1	1	1	1	1	1	-1	1	1	1	1	1	1	1	1	1	1	1	1	1	1	1	1	1	1	1	1	1	1	1	1	1	1	1	1	1	1	1	1	1	1	1	1	1	1	1	1	1	1	1	1	1	1	1	1	1	1	-1	1	1	1	1	1	1	1	1	-1	-1	1	1	1	1	1	-1	1	1	-1	1	1	1	1	1	1	1	1	1	1	1	1	1	1	1	1	1	1	1	1	1	1	1	1	1	1	1	1	1	1	1	1	1	1	1	1	1	1	1	1	1	-1	1	1	1	-1	1	1	1	1	1	-1	1	-1	-1	1	1	1	1	1	1	1	1	1	1	1	1	1	1	1	1	1	1	1	1	1	1	1	1	1	1	1	1	1	1	1	1	1	1	1	1	1	1	1	1	1	1	1	1	1	1	1	1	1	1	1	1	1	1	1	1	1	1	1	1	1	1	1	1	1	1	1	1	1	1	1	1	1	1	1	1	1	1	1	1	1	1	1	1	1	1	1	1	1	1	1	1	1	1	1	1	1	1	1	1	1	1	1	1	1	1	1	1	1	1	1	1
 209383_at	1	1	-1	-1	1	1	1	1	1	1	1	1	1	1	1	1	1	1	1	1	1	1	1	1	1	1	1	1	1	1	1	1	1	1	1	1	1	1	1	1	1	1	1	-1	-1	1	1	1	1	1	1	1	1	1	1	1	1	1	1	1	1	1	1	1	1	1	1	1	1	1	1	1	1	1	1	1	1	1	1	-1	1	1	1	1	1	1	1	1	1	1	1	1	1	1	1	1	1	1	1	1	1	1	1	1	1	1	1	1	1	1	1	1	1	1	1	1	1	1	1	1	1	1	1	1	1	1	1	1	1	1	-1	1	1	1	1	1	1	1	1	-1	-1	1	1	1	1	1	-1	1	1	-1	1	1	1	1	1	1	1	1	1	1	1	1	1	1	1	1	1	1	1	1	1	1	1	1	1	1	1	1	1	1	1	1	1	1	1	1	1	1	1	1	1	-1	1	1	1	-1	1	1	1	1	1	-1	1	-1	-1	1	1	1	1	1	1	1	1	1	1	1	1	1	1	1	1	1	1	1	1	1	1	1	1	1	1	1	1	1	1	1	1	1	1	1	1	1	1	1	1	1	1	1	1	1	1	1	1	1	1	1	1	1	1	1	1	1	1	1	1	1	1	1	1	1	1	1	1	1	1	1	1	1	1	1	1	1	1	1	1	1	1	1	1	1	1	1	1	1	1	1	1	1	1	1	1	1	1	1	1	1	1	1	1	1	1	1	1	1	1	1	1
 218145_at	1	1	-1	-1	1	1	1	1	1	1	1	1	1	1	1	1	1	1	1	1	1	1	1	1	1	1	1	1	1	1	1	1	1	1	1	1	1	1	1	1	1	1	1	-1	-1	1	1	1	1	1	1	1	1	1	1	1	1	1	1	1	1	1	1	1	1	1	1	1	1	1	1	1	1	1	1	1	1	1	1	-1	1	1	1	1	1	1	1	1	1	1	1	1	1	1	1	1	1	1	1	1	1	1	1	1	1	1	1	1	1	1	1	1	1	1	1	1	1	1	1	1	1	1	1	1	1	1	1	1	1	1	-1	1	1	1	1	1	1	1	1	-1	-1	1	1	1	1	1	-1	1	1	-1	1	1	1	1	1	1	1	1	1	1	1	1	1	1	1	1	1	1	1	1	1	1	1	1	1	1	1	1	1	1	1	1	1	1	1	1	1	1	1	1	1	-1	1	1	1	-1	1	1	1	1	1	-1	1	-1	-1	1	1	1	1	1	1	1	1	1	1	1	1	1	1	1	1	1	1	1	1	1	1	1	1	1	1	1	1	1	1	1	1	1	1	1	1	1	1	1	1	1	1	1	1	1	1	1	1	1	1	1	1	1	1	1	1	1	1	1	1	1	1	1	1	1	1	1	1	1	1	1	1	1	1	1	1	1	1	1	1	1	1	1	1	1	1	1	1	1	1	1	1	1	1	1	1	1	1	1	1	1	1	1	1	1	1	1	1	1	1	1	1


BC016 S=1884
 Genes [6]: 221986_s_at 36711_at 221985_at 209102_s_at 200920_s_at 200921_s_at 
 Conds [314]: 4112 4136 461 501 4164 1769 2577 2580 2429 1486 1498 1501 1520 4217 2624 2651 2656 2822 1533 1535 1540 3221 3231 3236 2690 2886 2896 2914 2915 2918 2919 401 3397 4325 4327 4328 911 906 910 913 941 2835 3443 4439 4448 2850 3518 3534 3536 3945 3963 3360 4404 4454 4460 4466 2718 3091 3574 1393 1708 971 973 977 978 981 995 1122 3635 3979 1598 2210 2211 2212 2213 2218 2227 3178 3190 3257 1841 2942 3283 3287 3297 3310 3312 3318 2330 3128 3133 3141 1010 1014 1016 1017 1019 1022 1023 1053 2192 2193 2195 2202 2929 3691 3701 3704 1339 1065 1068 1072 1074 1075 1077 1081 1632 429 3740 3770 3771 2511 2525 2539 2540 1655 1664 1667 1668 2971 3808 2753 1176 318 486 1475 1477 3851 3852 3868 841 865 869 870 873 1302 1304 4018 7178 7179 7188 7197 7198 7207 7420 7441 7443 7235 6875 6879 6900 6901 6902 6916 6919 7453 7466 6807 6823 5936 5941 5945 5962 5965 5968 5980 7555 6149 6164 6170 6589 4586 4599 4544 4610 4617 5439 5441 5453 4630 4637 4641 5070 5074 5287 5291 5296 4680 4710 4713 4721 4723 4726 4732 5008 5018 5021 5022 5026 5324 5356 4760 4768 5413 5417 5420 5567 5572 5580 5581 5584 5587 5590 5594 5596 5597 5484 5489 5491 5501 4983 4985 5204 5212 4801 5599 5602 5603 5613 5632 5640 5642 5643 5644 6451 6463 4471 5217 5221 5224 5227 5231 5233 5234 5724 5826 5239 5240 5260 5267 5275 5903 6493 6045 6047 6048 7036 5671 5674 5677 5678 5691 5698 5702 5998 6003 6980 6987 6989 6993 6064 6680 6427 6438 6439 6210 6932 6945 6949 6951 6953 6954 6958 6959 6995 6996 6998 7001 7002 6724 7078 7094 7340 6639 6768 6780 6070 6082 6085 6087 6100 7056 7067 7068 
221986_s_at	1	1	1	1	1	-1	1	1	1	1	1	1	1	1	1	1	1	1	1	1	1	1	1	1	1	1	1	-1	-1	-1	-1	1	1	1	1	1	1	1	1	1	1	1	1	1	1	1	1	1	1	1	1	1	1	1	1	1	-1	1	1	1	1	1	1	1	1	1	1	1	1	1	1	1	1	1	1	1	1	1	1	-1	-1	1	1	1	1	1	1	1	1	1	1	1	1	1	1	1	1	1	1	1	1	1	1	1	-1	-1	1	1	1	1	1	1	1	1	1	1	1	1	1	1	1	-1	1	1	1	1	1	1	1	1	1	1	1	1	1	1	1	1	1	1	1	1	1	1	1	1	1	1	1	1	1	1	1	1	1	1	1	1	-1	1	1	1	1	1	1	1	1	1	1	-1	-1	1	1	1	-1	1	1	1	-1	1	-1	1	1	1	-1	1	1	1	1	1	1	1	1	1	1	1	1	1	1	-1	1	1	1	1	1	1	1	1	1	1	1	1	1	1	1	1	1	1	1	1	1	1	1	1	1	1	1	1	1	1	-1	1	1	1	1	1	1	1	1	1	1	1	1	1	1	1	1	1	1	1	1	1	1	1	1	1	1	1	1	1	1	1	1	1	1	1	1	-1	1	1	1	1	1	1	1	1	1	1	1	1	1	1	1	1	1	1	1	1	1	1	1	1	1	1	1	1	1	1	1	1	-1	1	1	1	1	1	1	1	1	1	1	-1	-1	1
  36711_at	1	1	1	1	1	-1	1	1	1	1	1	1	1	1	1	1	1	1	1	1	1	1	1	1	1	1	1	-1	-1	-1	-1	1	1	1	1	1	1	1	1	1	1	1	1	1	1	1	1	1	1	1	1	1	1	1	1	1	-1	1	1	1	1	1	1	1	1	1	1	1	1	1	1	1	1	1	1	1	1	1	1	-1	-1	1	1	1	1	1	1	1	1	1	1	1	1	1	1	1	1	1	1	1	1	1	1	1	-1	-1	1	1	1	1	1	1	1	1	1	1	1	1	1	1	1	-1	1	1	1	1	1	1	1	1	1	1	1	1	1	1	1	1	1	1	1	1	1	1	1	1	1	1	1	1	1	1	1	1	1	1	1	1	-1	1	1	1	1	1	1	1	1	1	1	-1	-1	1	1	1	-1	1	1	1	-1	1	-1	1	1	1	-1	1	1	1	1	1	1	1	1	1	1	1	1	1	1	-1	1	1	1	1	1	1	1	1	1	1	1	1	1	1	1	1	1	1	1	1	1	1	1	1	1	1	1	1	1	1	-1	1	1	1	1	1	1	1	1	1	1	1	1	1	1	1	1	1	1	1	1	1	1	1	1	1	1	1	1	1	1	1	1	1	1	1	1	-1	1	1	1	1	1	1	1	1	1	1	1	1	1	1	1	1	1	1	1	1	1	1	1	1	1	1	1	1	1	1	1	1	-1	1	1	1	1	1	1	1	1	1	1	-1	-1	1
 221985_at	1	1	1	1	1	-1	1	1	1	1	1	1	1	1	1	1	1	1	1	1	1	1	1	1	1	1	1	-1	-1	-1	-1	1	1	1	1	1	1	1	1	1	1	1	1	1	1	1	1	1	1	1	1	1	1	1	1	1	-1	1	1	1	1	1	1	1	1	1	1	1	1	1	1	1	1	1	1	1	1	1	1	-1	-1	1	1	1	1	1	1	1	1	1	1	1	1	1	1	1	1	1	1	1	1	1	1	1	-1	-1	1	1	1	1	1	1	1	1	1	1	1	1	1	1	1	-1	1	1	1	1	1	1	1	1	1	1	1	1	1	1	1	1	1	1	1	1	1	1	1	1	1	1	1	1	1	1	1	1	1	1	1	1	-1	1	1	1	1	1	1	1	1	1	1	-1	-1	1	1	1	-1	1	1	1	-1	1	-1	1	1	1	-1	1	1	1	1	1	1	1	1	1	1	1	1	1	1	-1	1	1	1	1	1	1	1	1	1	1	1	1	1	1	1	1	1	1	1	1	1	1	1	1	1	1	1	1	1	1	-1	1	1	1	1	1	1	1	1	1	1	1	1	1	1	1	1	1	1	1	1	1	1	1	1	1	1	1	1	1	1	1	1	1	1	1	1	-1	1	1	1	1	1	1	1	1	1	1	1	1	1	1	1	1	1	1	1	1	1	1	1	1	1	1	1	1	1	1	1	1	-1	1	1	1	1	1	1	1	1	1	1	-1	-1	1
209102_s_at	1	1	1	1	1	-1	1	1	1	1	1	1	1	1	1	1	1	1	1	1	1	1	1	1	1	1	1	-1	-1	-1	-1	1	1	1	1	1	1	1	1	1	1	1	1	1	1	1	1	1	1	1	1	1	1	1	1	1	-1	1	1	1	1	1	1	1	1	1	1	1	1	1	1	1	1	1	1	1	1	1	1	-1	-1	1	1	1	1	1	1	1	1	1	1	1	1	1	1	1	1	1	1	1	1	1	1	1	-1	-1	1	1	1	1	1	1	1	1	1	1	1	1	1	1	1	-1	1	1	1	1	1	1	1	1	1	1	1	1	1	1	1	1	1	1	1	1	1	1	1	1	1	1	1	1	1	1	1	1	1	1	1	1	-1	1	1	1	1	1	1	1	1	1	1	-1	-1	1	1	1	-1	1	1	1	-1	1	-1	1	1	1	-1	1	1	1	1	1	1	1	1	1	1	1	1	1	1	-1	1	1	1	1	1	1	1	1	1	1	1	1	1	1	1	1	1	1	1	1	1	1	1	1	1	1	1	1	1	1	-1	1	1	1	1	1	1	1	1	1	1	1	1	1	1	1	1	1	1	1	1	1	1	1	1	1	1	1	1	1	1	1	1	1	1	1	1	-1	1	1	1	1	1	1	1	1	1	1	1	1	1	1	1	1	1	1	1	1	1	1	1	1	1	1	1	1	1	1	1	1	-1	1	1	1	1	1	1	1	1	1	1	-1	-1	1
200920_s_at	1	1	1	1	1	-1	1	1	1	1	1	1	1	1	1	1	1	1	1	1	1	1	1	1	1	1	1	-1	-1	-1	-1	1	1	1	1	1	1	1	1	1	1	1	1	1	1	1	1	1	1	1	1	1	1	1	1	1	-1	1	1	1	1	1	1	1	1	1	1	1	1	1	1	1	1	1	1	1	1	1	1	-1	-1	1	1	1	1	1	1	1	1	1	1	1	1	1	1	1	1	1	1	1	1	1	1	1	-1	-1	1	1	1	1	1	1	1	1	1	1	1	1	1	1	1	-1	1	1	1	1	1	1	1	1	1	1	1	1	1	1	1	1	1	1	1	1	1	1	1	1	1	1	1	1	1	1	1	1	1	1	1	1	-1	1	1	1	1	1	1	1	1	1	1	-1	-1	1	1	1	-1	1	1	1	-1	1	-1	1	1	1	-1	1	1	1	1	1	1	1	1	1	1	1	1	1	1	-1	1	1	1	1	1	1	1	1	1	1	1	1	1	1	1	1	1	1	1	1	1	1	1	1	1	1	1	1	1	1	-1	1	1	1	1	1	1	1	1	1	1	1	1	1	1	1	1	1	1	1	1	1	1	1	1	1	1	1	1	1	1	1	1	1	1	1	1	-1	1	1	1	1	1	1	1	1	1	1	1	1	1	1	1	1	1	1	1	1	1	1	1	1	1	1	1	1	1	1	1	1	-1	1	1	1	1	1	1	1	1	1	1	-1	-1	1
200921_s_at	1	1	1	1	1	-1	1	1	1	1	1	1	1	1	1	1	1	1	1	1	1	1	1	1	1	1	1	-1	-1	-1	-1	1	1	1	1	1	1	1	1	1	1	1	1	1	1	1	1	1	1	1	1	1	1	1	1	1	-1	1	1	1	1	1	1	1	1	1	1	1	1	1	1	1	1	1	1	1	1	1	1	-1	-1	1	1	1	1	1	1	1	1	1	1	1	1	1	1	1	1	1	1	1	1	1	1	1	-1	-1	1	1	1	1	1	1	1	1	1	1	1	1	1	1	1	-1	1	1	1	1	1	1	1	1	1	1	1	1	1	1	1	1	1	1	1	1	1	1	1	1	1	1	1	1	1	1	1	1	1	1	1	1	-1	1	1	1	1	1	1	1	1	1	1	-1	-1	1	1	1	-1	1	1	1	-1	1	-1	1	1	1	-1	1	1	1	1	1	1	1	1	1	1	1	1	1	1	-1	1	1	1	1	1	1	1	1	1	1	1	1	1	1	1	1	1	1	1	1	1	1	1	1	1	1	1	1	1	1	-1	1	1	1	1	1	1	1	1	1	1	1	1	1	1	1	1	1	1	1	1	1	1	1	1	1	1	1	1	1	1	1	1	1	1	1	1	-1	1	1	1	1	1	1	1	1	1	1	1	1	1	1	1	1	1	1	1	1	1	1	1	1	1	1	1	1	1	1	1	1	-1	1	1	1	1	1	1	1	1	1	1	-1	-1	1


BC017 S=1878
 Genes [6]: 200921_s_at 211423_s_at 212623_at 202679_at 208785_s_at 212470_at 
 Conds [313]: 4112 4139 2679 2268 4151 4184 1769 1783 2577 2425 1486 1498 1520 4237 4266 4268 2639 2651 2445 2822 1535 3227 4269 4388 2695 2794 2808 2812 2813 2905 2911 2914 2915 2918 2919 331 332 421 3395 3397 3428 4327 4328 909 2835 3440 3462 3480 4273 4274 4277 4436 4444 3001 3075 3510 3360 4404 4458 4465 2718 2722 3091 3101 1402 981 992 1000 1112 3633 3635 3643 3979 3993 1948 1951 1605 1140 376 2210 2211 3177 3243 1826 1827 1830 1832 1836 1841 1212 1220 1234 2942 2247 3010 3312 3318 2330 1858 2504 2506 2953 1010 1014 1050 1053 1058 2924 2929 3667 3688 3691 3701 1068 1072 1637 1645 345 1672 3024 3035 3037 3740 3746 2517 2522 2529 2534 2535 2544 1655 1659 2971 2976 3042 3058 3065 3787 3791 2546 2547 2743 2746 2750 2763 486 1471 3868 3873 2777 2779 873 2084 4018 4068 4072 4074 7178 7179 7188 7197 7198 7407 7425 7440 7441 7443 7236 6874 6879 6886 6891 6896 6901 6910 6916 6919 6340 7387 7444 7453 6807 6820 6823 5935 5940 5945 5950 5976 5981 7550 7555 6127 6130 6137 6162 6170 6571 6579 4565 4566 4578 4586 4598 4599 5086 4556 4610 6187 6193 5441 5511 4632 4665 5065 5291 4680 4710 4723 4726 5017 5018 5021 5022 5308 5336 4954 4963 4768 4771 4772 4786 5417 5572 5580 5584 5590 5594 5595 5364 5484 5489 5501 4985 5209 5212 4801 4805 4809 4821 4843 5625 5644 6454 7005 4483 5217 5227 5231 5234 5745 5822 5842 5260 5267 5275 5987 5882 5903 5908 6493 5802 6025 6036 6041 5698 6003 6008 6972 6980 6989 6993 6064 6434 6438 6439 6932 6939 6951 6996 7285 6709 6736 6276 6546 6551 7077 7094 7324 7340 6609 6764 7100 7105 7245 6085 7356 6784 7043 7047 7053 7073 6316 
200921_s_at	1	1	1	1	1	1	-1	-1	1	-1	1	1	1	1	-1	-1	1	1	-1	1	1	1	-1	1	1	1	-1	-1	1	1	-1	-1	-1	-1	-1	1	1	1	1	1	1	1	1	1	1	1	1	1	-1	-1	-1	1	1	-1	-1	1	1	1	1	1	-1	-1	1	-1	1	1	1	1	1	-1	1	1	1	1	-1	1	1	1	1	1	1	1	1	1	1	1	1	-1	-1	1	1	1	1	1	-1	1	1	1	1	-1	-1	-1	1	1	1	1	1	-1	-1	-1	1	-1	1	1	1	1	1	1	1	-1	-1	-1	1	1	-1	-1	1	1	1	-1	1	1	1	-1	-1	1	1	1	1	-1	-1	1	-1	-1	-1	1	1	1	1	1	-1	1	1	1	-1	1	-1	1	1	1	1	1	1	1	1	1	1	1	1	1	1	1	1	1	1	1	1	1	1	-1	1	1	1	1	1	1	1	1	1	1	1	1	1	-1	1	-1	1	1	1	1	-1	-1	1	1	1	1	-1	-1	1	1	1	1	1	1	1	1	1	1	1	1	1	1	1	1	1	1	1	-1	1	-1	-1	-1	1	1	1	1	1	1	1	1	1	1	1	1	1	1	1	1	-1	1	1	1	1	1	1	1	1	1	1	1	1	1	1	1	1	1	1	1	1	1	1	1	-1	-1	-1	1	1	1	1	1	1	1	1	1	1	1	1	1	1	1	1	1	1	1	1	1	1	1	1	1	1	1	1	1	1	1	1	1	1	1	1	1	1
211423_s_at	1	1	1	1	1	1	-1	-1	1	-1	1	1	1	1	-1	-1	1	1	-1	1	1	1	-1	1	1	1	-1	-1	1	1	-1	-1	-1	-1	-1	1	1	1	1	1	1	1	1	1	1	1	1	1	-1	-1	-1	1	1	-1	-1	1	1	1	1	1	-1	-1	1	-1	1	1	1	1	1	-1	1	1	1	1	-1	1	1	1	1	1	1	1	1	1	1	1	1	-1	-1	1	1	1	1	1	-1	1	1	1	1	-1	-1	-1	1	1	1	1	1	-1	-1	-1	1	-1	1	1	1	1	1	1	1	-1	-1	-1	1	1	-1	-1	1	1	1	-1	1	1	1	-1	-1	1	1	1	1	-1	-1	1	-1	-1	-1	1	1	1	1	1	-1	1	1	1	-1	1	-1	1	1	1	1	1	1	1	1	1	1	1	1	1	1	1	1	1	1	1	1	1	1	-1	1	1	1	1	1	1	1	1	1	1	1	1	1	-1	1	-1	1	1	1	1	-1	-1	1	1	1	1	-1	-1	1	1	1	1	1	1	1	1	1	1	1	1	1	1	1	1	1	1	1	-1	1	-1	-1	-1	1	1	1	1	1	1	1	1	1	1	1	1	1	1	1	1	-1	1	1	1	1	1	1	1	1	1	1	1	1	1	1	1	1	1	1	1	1	1	1	1	-1	-1	-1	1	1	1	1	1	1	1	1	1	1	1	1	1	1	1	1	1	1	1	1	1	1	1	1	1	1	1	1	1	1	1	1	1	1	1	1	1	1
 212623_at	1	1	1	1	1	1	-1	-1	1	-1	1	1	1	1	-1	-1	1	1	-1	1	1	1	-1	1	1	1	-1	-1	1	1	-1	-1	-1	-1	-1	1	1	1	1	1	1	1	1	1	1	1	1	1	-1	-1	-1	1	1	-1	-1	1	1	1	1	1	-1	-1	1	-1	1	1	1	1	1	-1	1	1	1	1	-1	1	1	1	1	1	1	1	1	1	1	1	1	-1	-1	1	1	1	1	1	-1	1	1	1	1	-1	-1	-1	1	1	1	1	1	-1	-1	-1	1	-1	1	1	1	1	1	1	1	-1	-1	-1	1	1	-1	-1	1	1	1	-1	1	1	1	-1	-1	1	1	1	1	-1	-1	1	-1	-1	-1	1	1	1	1	1	-1	1	1	1	-1	1	-1	1	1	1	1	1	1	1	1	1	1	1	1	1	1	1	1	1	1	1	1	1	1	-1	1	1	1	1	1	1	1	1	1	1	1	1	1	-1	1	-1	1	1	1	1	-1	-1	1	1	1	1	-1	-1	1	1	1	1	1	1	1	1	1	1	1	1	1	1	1	1	1	1	1	-1	1	-1	-1	-1	1	1	1	1	1	1	1	1	1	1	1	1	1	1	1	1	-1	1	1	1	1	1	1	1	1	1	1	1	1	1	1	1	1	1	1	1	1	1	1	1	-1	-1	-1	1	1	1	1	1	1	1	1	1	1	1	1	1	1	1	1	1	1	1	1	1	1	1	1	1	1	1	1	1	1	1	1	1	1	1	1	1	1
 202679_at	1	1	1	1	1	1	-1	-1	1	-1	1	1	1	1	-1	-1	1	1	-1	1	1	1	-1	1	1	1	-1	-1	1	1	-1	-1	-1	-1	-1	1	1	1	1	1	1	1	1	1	1	1	1	1	-1	-1	-1	1	1	-1	-1	1	1	1	1	1	-1	-1	1	-1	1	1	1	1	1	-1	1	1	1	1	-1	1	1	1	1	1	1	1	1	1	1	1	1	-1	-1	1	1	1	1	1	-1	1	1	1	1	-1	-1	-1	1	1	1	1	1	-1	-1	-1	1	-1	1	1	1	1	1	1	1	-1	-1	-1	1	1	-1	-1	1	1	1	-1	1	1	1	-1	-1	1	1	1	1	-1	-1	1	-1	-1	-1	1	1	1	1	1	-1	1	1	1	-1	1	-1	1	1	1	1	1	1	1	1	1	1	1	1	1	1	1	1	1	1	1	1	1	1	-1	1	1	1	1	1	1	1	1	1	1	1	1	1	-1	1	-1	1	1	1	1	-1	-1	1	1	1	1	-1	-1	1	1	1	1	1	1	1	1	1	1	1	1	1	1	1	1	1	1	1	-1	1	-1	-1	-1	1	1	1	1	1	1	1	1	1	1	1	1	1	1	1	1	-1	1	1	1	1	1	1	1	1	1	1	1	1	1	1	1	1	1	1	1	1	1	1	1	-1	-1	-1	1	1	1	1	1	1	1	1	1	1	1	1	1	1	1	1	1	1	1	1	1	1	1	1	1	1	1	1	1	1	1	1	1	1	1	1	1	1
208785_s_at	1	1	1	1	1	1	-1	-1	1	-1	1	1	1	1	-1	-1	1	1	-1	1	1	1	-1	1	1	1	-1	-1	1	1	-1	-1	-1	-1	-1	1	1	1	1	1	1	1	1	1	1	1	1	1	-1	-1	-1	1	1	-1	-1	1	1	1	1	1	-1	-1	1	-1	1	1	1	1	1	-1	1	1	1	1	-1	1	1	1	1	1	1	1	1	1	1	1	1	-1	-1	1	1	1	1	1	-1	1	1	1	1	-1	-1	-1	1	1	1	1	1	-1	-1	-1	1	-1	1	1	1	1	1	1	1	-1	-1	-1	1	1	-1	-1	1	1	1	-1	1	1	1	-1	-1	1	1	1	1	-1	-1	1	-1	-1	-1	1	1	1	1	1	-1	1	1	1	-1	1	-1	1	1	1	1	1	1	1	1	1	1	1	1	1	1	1	1	1	1	1	1	1	1	-1	1	1	1	1	1	1	1	1	1	1	1	1	1	-1	1	-1	1	1	1	1	-1	-1	1	1	1	1	-1	-1	1	1	1	1	1	1	1	1	1	1	1	1	1	1	1	1	1	1	1	-1	1	-1	-1	-1	1	1	1	1	1	1	1	1	1	1	1	1	1	1	1	1	-1	1	1	1	1	1	1	1	1	1	1	1	1	1	1	1	1	1	1	1	1	1	1	1	-1	-1	-1	1	1	1	1	1	1	1	1	1	1	1	1	1	1	1	1	1	1	1	1	1	1	1	1	1	1	1	1	1	1	1	1	1	1	1	1	1	1
 212470_at	1	1	1	1	1	1	-1	-1	1	-1	1	1	1	1	-1	-1	1	1	-1	1	1	1	-1	1	1	1	-1	-1	1	1	-1	-1	-1	-1	-1	1	1	1	1	1	1	1	1	1	1	1	1	1	-1	-1	-1	1	1	-1	-1	1	1	1	1	1	-1	-1	1	-1	1	1	1	1	1	-1	1	1	1	1	-1	1	1	1	1	1	1	1	1	1	1	1	1	-1	-1	1	1	1	1	1	-1	1	1	1	1	-1	-1	-1	1	1	1	1	1	-1	-1	-1	1	-1	1	1	1	1	1	1	1	-1	-1	-1	1	1	-1	-1	1	1	1	-1	1	1	1	-1	-1	1	1	1	1	-1	-1	1	-1	-1	-1	1	1	1	1	1	-1	1	1	1	-1	1	-1	1	1	1	1	1	1	1	1	1	1	1	1	1	1	1	1	1	1	1	1	1	1	-1	1	1	1	1	1	1	1	1	1	1	1	1	1	-1	1	-1	1	1	1	1	-1	-1	1	1	1	1	-1	-1	1	1	1	1	1	1	1	1	1	1	1	1	1	1	1	1	1	1	1	-1	1	-1	-1	-1	1	1	1	1	1	1	1	1	1	1	1	1	1	1	1	1	-1	1	1	1	1	1	1	1	1	1	1	1	1	1	1	1	1	1	1	1	1	1	1	1	-1	-1	-1	1	1	1	1	1	1	1	1	1	1	1	1	1	1	1	1	1	1	1	1	1	1	1	1	1	1	1	1	1	1	1	1	1	1	1	1	1	1


BC018 S=1872
 Genes [6]: 201925_s_at 203455_s_at 210592_s_at 218611_at 200921_s_at 208785_s_at 
 Conds [312]: 4112 4128 4133 4136 4139 4142 2679 2020 328 461 1891 4151 4164 4184 1769 2580 2038 2042 2425 1942 1486 1498 1520 4217 4237 4268 2338 2629 2651 2445 2456 2821 2822 4363 4374 4375 4390 2685 2690 2695 2812 2813 2886 2896 2914 2915 2918 407 3397 4327 4328 4344 911 906 941 2835 3440 3480 4273 4274 4277 4444 2368 2997 3085 3518 3945 3963 4404 4454 4458 4460 4465 3091 3101 1373 1393 1402 956 977 995 1132 3993 1712 1749 1793 1951 1548 1586 1597 1598 1140 1141 2210 2211 2227 3178 3190 3243 1819 1836 1840 1841 1212 1220 1234 3275 3283 3297 3310 3318 2330 1872 2953 1010 1053 2192 2193 2195 2924 2929 3688 3701 1068 1645 344 345 1672 3034 3035 3746 3770 3771 2517 2525 2540 2544 1307 1655 1661 2971 3065 3787 3791 3808 2546 2566 2570 2571 2572 2576 2743 1176 486 1477 3851 3852 3868 2777 869 870 873 2084 1304 4024 4072 4074 7179 7188 7199 7420 7425 7426 7427 7440 7441 7443 7236 6879 6891 6896 6901 6910 6912 6916 6919 7387 7453 6807 6820 6823 5940 5945 5950 5962 5976 5981 7550 7555 6130 6162 6164 6170 4566 4578 5086 4544 4617 6187 5439 5511 4632 4652 4665 5065 5291 4680 4721 4723 4726 4732 5018 5021 5022 5026 5308 5324 4768 4772 4786 4791 5413 5420 5564 5584 5590 5594 5362 5364 5484 5489 5493 5501 4985 5212 4799 4801 4804 4843 5599 5602 5613 5640 6451 4483 5227 5234 5726 5743 5745 5822 5826 5239 5248 5267 5275 5882 5903 5908 5802 6025 6041 6047 6048 5674 5677 5698 5702 6972 6980 6989 6993 6064 6680 6439 6210 6954 6996 7285 6709 6724 6736 6276 6546 6551 7077 7094 7340 6764 6780 7100 7105 7245 6087 7356 6784 7043 7047 7063 7073 6316 6319 
201925_s_at	1	1	1	1	1	1	1	1	1	1	1	1	1	1	-1	1	1	1	-1	1	1	1	1	1	1	-1	1	1	1	-1	1	1	1	-1	-1	1	-1	1	1	1	-1	1	1	1	-1	-1	-1	1	1	1	1	1	1	1	1	1	1	1	-1	-1	-1	1	1	-1	-1	1	1	1	1	1	1	1	1	1	-1	1	1	1	1	1	1	1	1	1	1	1	1	1	1	1	1	1	1	1	1	1	1	1	1	1	-1	-1	-1	1	1	1	1	1	1	1	1	1	1	-1	1	1	1	1	1	-1	-1	1	1	1	1	1	1	1	-1	-1	1	1	1	-1	1	1	-1	1	1	1	1	1	1	1	1	-1	1	1	1	1	1	1	1	1	1	1	1	1	1	1	1	1	1	1	1	1	-1	1	1	1	1	1	1	1	1	1	1	1	1	1	1	1	1	1	1	1	1	1	1	1	1	1	1	1	1	1	1	1	1	-1	-1	-1	1	-1	-1	1	1	1	1	1	1	1	1	1	1	1	1	1	1	1	1	1	1	1	1	1	1	1	-1	-1	1	1	1	-1	1	1	1	-1	1	1	1	1	1	1	1	1	1	1	1	1	1	1	1	1	1	1	1	1	1	1	1	1	1	1	1	1	1	1	1	1	-1	-1	1	1	1	1	1	1	1	1	1	1	1	1	1	1	1	1	1	1	1	1	1	1	1	1	1	1	1	1	1	1	1	1	1	1	1	1	1	1	1	1
203455_s_at	1	1	1	1	1	1	1	1	1	1	1	1	1	1	-1	1	1	1	-1	1	1	1	1	1	1	-1	1	1	1	-1	1	1	1	-1	-1	1	-1	1	1	1	-1	1	1	1	-1	-1	-1	1	1	1	1	1	1	1	1	1	1	1	-1	-1	-1	1	1	-1	-1	1	1	1	1	1	1	1	1	1	-1	1	1	1	1	1	1	1	1	1	1	1	1	1	1	1	1	1	1	1	1	1	1	1	1	1	-1	-1	-1	1	1	1	1	1	1	1	1	1	1	-1	1	1	1	1	1	-1	-1	1	1	1	1	1	1	1	-1	-1	1	1	1	-1	1	1	-1	1	1	1	1	1	1	1	1	-1	1	1	1	1	1	1	1	1	1	1	1	1	1	1	1	1	1	1	1	1	-1	1	1	1	1	1	1	1	1	1	1	1	1	1	1	1	1	1	1	1	1	1	1	1	1	1	1	1	1	1	1	1	1	-1	-1	-1	1	-1	-1	1	1	1	1	1	1	1	1	1	1	1	1	1	1	1	1	1	1	1	1	1	1	1	-1	-1	1	1	1	-1	1	1	1	-1	1	1	1	1	1	1	1	1	1	1	1	1	1	1	1	1	1	1	1	1	1	1	1	1	1	1	1	1	1	1	1	1	-1	-1	1	1	1	1	1	1	1	1	1	1	1	1	1	1	1	1	1	1	1	1	1	1	1	1	1	1	1	1	1	1	1	1	1	1	1	1	1	1	1	1
210592_s_at	1	1	1	1	1	1	1	1	1	1	1	1	1	1	-1	1	1	1	-1	1	1	1	1	1	1	-1	1	1	1	-1	1	1	1	-1	-1	1	-1	1	1	1	-1	1	1	1	-1	-1	-1	1	1	1	1	1	1	1	1	1	1	1	-1	-1	-1	1	1	-1	-1	1	1	1	1	1	1	1	1	1	-1	1	1	1	1	1	1	1	1	1	1	1	1	1	1	1	1	1	1	1	1	1	1	1	1	1	-1	-1	-1	1	1	1	1	1	1	1	1	1	1	-1	1	1	1	1	1	-1	-1	1	1	1	1	1	1	1	-1	-1	1	1	1	-1	1	1	-1	1	1	1	1	1	1	1	1	-1	1	1	1	1	1	1	1	1	1	1	1	1	1	1	1	1	1	1	1	1	-1	1	1	1	1	1	1	1	1	1	1	1	1	1	1	1	1	1	1	1	1	1	1	1	1	1	1	1	1	1	1	1	1	-1	-1	-1	1	-1	-1	1	1	1	1	1	1	1	1	1	1	1	1	1	1	1	1	1	1	1	1	1	1	1	-1	-1	1	1	1	-1	1	1	1	-1	1	1	1	1	1	1	1	1	1	1	1	1	1	1	1	1	1	1	1	1	1	1	1	1	1	1	1	1	1	1	1	1	-1	-1	1	1	1	1	1	1	1	1	1	1	1	1	1	1	1	1	1	1	1	1	1	1	1	1	1	1	1	1	1	1	1	1	1	1	1	1	1	1	1	1
 218611_at	1	1	1	1	1	1	1	1	1	1	1	1	1	1	-1	1	1	1	-1	1	1	1	1	1	1	-1	1	1	1	-1	1	1	1	-1	-1	1	-1	1	1	1	-1	1	1	1	-1	-1	-1	1	1	1	1	1	1	1	1	1	1	1	-1	-1	-1	1	1	-1	-1	1	1	1	1	1	1	1	1	1	-1	1	1	1	1	1	1	1	1	1	1	1	1	1	1	1	1	1	1	1	1	1	1	1	1	1	-1	-1	-1	1	1	1	1	1	1	1	1	1	1	-1	1	1	1	1	1	-1	-1	1	1	1	1	1	1	1	-1	-1	1	1	1	-1	1	1	-1	1	1	1	1	1	1	1	1	-1	1	1	1	1	1	1	1	1	1	1	1	1	1	1	1	1	1	1	1	1	-1	1	1	1	1	1	1	1	1	1	1	1	1	1	1	1	1	1	1	1	1	1	1	1	1	1	1	1	1	1	1	1	1	-1	-1	-1	1	-1	-1	1	1	1	1	1	1	1	1	1	1	1	1	1	1	1	1	1	1	1	1	1	1	1	-1	-1	1	1	1	-1	1	1	1	-1	1	1	1	1	1	1	1	1	1	1	1	1	1	1	1	1	1	1	1	1	1	1	1	1	1	1	1	1	1	1	1	1	-1	-1	1	1	1	1	1	1	1	1	1	1	1	1	1	1	1	1	1	1	1	1	1	1	1	1	1	1	1	1	1	1	1	1	1	1	1	1	1	1	1	1
200921_s_at	1	1	1	1	1	1	1	1	1	1	1	1	1	1	-1	1	1	1	-1	1	1	1	1	1	1	-1	1	1	1	-1	1	1	1	-1	-1	1	-1	1	1	1	-1	1	1	1	-1	-1	-1	1	1	1	1	1	1	1	1	1	1	1	-1	-1	-1	1	1	-1	-1	1	1	1	1	1	1	1	1	1	-1	1	1	1	1	1	1	1	1	1	1	1	1	1	1	1	1	1	1	1	1	1	1	1	1	1	-1	-1	-1	1	1	1	1	1	1	1	1	1	1	-1	1	1	1	1	1	-1	-1	1	1	1	1	1	1	1	-1	-1	1	1	1	-1	1	1	-1	1	1	1	1	1	1	1	1	-1	1	1	1	1	1	1	1	1	1	1	1	1	1	1	1	1	1	1	1	1	-1	1	1	1	1	1	1	1	1	1	1	1	1	1	1	1	1	1	1	1	1	1	1	1	1	1	1	1	1	1	1	1	1	-1	-1	-1	1	-1	-1	1	1	1	1	1	1	1	1	1	1	1	1	1	1	1	1	1	1	1	1	1	1	1	-1	-1	1	1	1	-1	1	1	1	-1	1	1	1	1	1	1	1	1	1	1	1	1	1	1	1	1	1	1	1	1	1	1	1	1	1	1	1	1	1	1	1	1	-1	-1	1	1	1	1	1	1	1	1	1	1	1	1	1	1	1	1	1	1	1	1	1	1	1	1	1	1	1	1	1	1	1	1	1	1	1	1	1	1	1	1
208785_s_at	1	1	1	1	1	1	1	1	1	1	1	1	1	1	-1	1	1	1	-1	1	1	1	1	1	1	-1	1	1	1	-1	1	1	1	-1	-1	1	-1	1	1	1	-1	1	1	1	-1	-1	-1	1	1	1	1	1	1	1	1	1	1	1	-1	-1	-1	1	1	-1	-1	1	1	1	1	1	1	1	1	1	-1	1	1	1	1	1	1	1	1	1	1	1	1	1	1	1	1	1	1	1	1	1	1	1	1	1	-1	-1	-1	1	1	1	1	1	1	1	1	1	1	-1	1	1	1	1	1	-1	-1	1	1	1	1	1	1	1	-1	-1	1	1	1	-1	1	1	-1	1	1	1	1	1	1	1	1	-1	1	1	1	1	1	1	1	1	1	1	1	1	1	1	1	1	1	1	1	1	-1	1	1	1	1	1	1	1	1	1	1	1	1	1	1	1	1	1	1	1	1	1	1	1	1	1	1	1	1	1	1	1	1	-1	-1	-1	1	-1	-1	1	1	1	1	1	1	1	1	1	1	1	1	1	1	1	1	1	1	1	1	1	1	1	-1	-1	1	1	1	-1	1	1	1	-1	1	1	1	1	1	1	1	1	1	1	1	1	1	1	1	1	1	1	1	1	1	1	1	1	1	1	1	1	1	1	1	1	-1	-1	1	1	1	1	1	1	1	1	1	1	1	1	1	1	1	1	1	1	1	1	1	1	1	1	1	1	1	1	1	1	1	1	1	1	1	1	1	1	1	1


BC019 S=1860
 Genes [6]: 209682_at 210592_s_at 203455_s_at 203140_at 218611_at 200921_s_at 
 Conds [310]: 4112 4136 4139 2673 2679 2268 2020 328 1891 4163 4164 4184 312 1786 2580 2038 2042 2425 2429 1942 1486 1498 1520 4237 4266 4268 2338 2639 2651 2445 2448 1535 3227 4269 4363 4388 2685 2688 2690 2695 2794 2813 2914 2915 2918 2919 331 332 3395 3428 4327 4328 4344 911 909 2835 3440 3462 3480 4273 4274 4277 4436 4444 3085 3510 4458 4460 2723 3101 2145 1365 1373 1393 1400 1402 977 981 992 995 1000 1112 1132 3643 3979 3993 1712 1749 1793 1951 1546 1548 1598 1141 2211 2227 3177 3243 1819 1823 1212 1220 1234 2942 2247 3022 3312 2330 1872 3141 1010 1014 1019 1050 1058 2921 2924 3688 3701 1068 1072 1637 1645 344 345 1672 3034 3746 3770 3771 2517 2539 2540 1655 1659 1661 1668 3058 3065 3787 3791 3808 2566 2570 2571 2572 2576 2743 1176 486 1471 1477 3868 2777 2779 869 870 873 2084 4072 7179 7188 7407 7420 7425 7441 7236 6874 6879 6886 6891 6896 6900 6901 6902 6910 6915 6916 6919 6340 7387 7453 6807 6820 6823 5935 5940 5945 5950 5976 5981 7550 7555 6170 6175 6579 4565 4578 5086 4617 6187 6193 5439 5441 5511 4632 4651 4665 5065 5291 5296 4680 4710 4721 4723 4726 5017 5018 5021 5022 5026 5308 5327 5336 4954 4768 4772 5413 5417 5572 5580 5584 5590 5594 5364 5484 5501 4985 5209 5212 4801 4821 5599 5602 5625 6454 6463 7005 4483 5217 5221 5227 5231 5233 5743 5745 5822 5826 5239 5260 5987 5882 5903 5908 6493 5802 6025 6041 6972 6980 6989 6993 6064 6680 6434 6439 6932 6939 6945 6951 6953 6954 6956 6995 6996 6998 7285 6709 6711 6724 6736 6276 6546 6551 7077 7084 7324 6609 6764 6780 7105 7245 6085 6784 7043 7047 7073 7074 6316 6319 
 209682_at	1	1	1	1	1	1	1	1	1	1	1	1	-1	1	1	1	1	-1	1	1	1	1	1	1	-1	-1	1	1	1	-1	1	1	1	-1	-1	1	1	1	1	1	1	1	-1	-1	-1	-1	1	1	1	1	1	1	1	1	1	1	1	1	1	-1	-1	-1	1	1	-1	1	1	1	1	-1	1	1	1	1	1	1	1	1	1	1	1	1	1	1	1	1	1	1	1	1	1	1	1	1	1	1	1	1	1	1	1	1	1	1	1	1	1	1	1	1	1	1	1	1	1	-1	-1	1	1	1	1	1	1	1	1	1	-1	1	1	1	-1	1	1	1	1	1	1	1	1	1	1	1	1	1	1	1	1	1	1	1	1	1	1	1	-1	1	1	1	1	1	1	1	1	1	1	1	1	1	1	1	1	1	1	1	1	1	1	1	1	1	1	1	1	1	1	1	1	1	1	1	1	1	1	1	-1	1	1	-1	1	1	1	1	1	1	1	1	1	1	1	1	1	1	1	1	1	1	1	1	1	1	1	1	1	1	1	1	-1	1	1	1	1	1	1	1	1	1	1	1	1	1	1	1	1	1	1	1	1	1	1	1	1	1	1	1	1	1	1	1	1	1	1	1	1	1	1	1	-1	-1	1	1	1	1	1	1	1	1	1	1	1	1	1	1	1	1	1	1	1	1	1	1	1	1	1	1	1	1	1	1	1	1	1	1	1	1	1	1	1	1	1	1
210592_s_at	1	1	1	1	1	1	1	1	1	1	1	1	-1	1	1	1	1	-1	1	1	1	1	1	1	-1	-1	1	1	1	-1	1	1	1	-1	-1	1	1	1	1	1	1	1	-1	-1	-1	-1	1	1	1	1	1	1	1	1	1	1	1	1	1	-1	-1	-1	1	1	-1	1	1	1	1	-1	1	1	1	1	1	1	1	1	1	1	1	1	1	1	1	1	1	1	1	1	1	1	1	1	1	1	1	1	1	1	1	1	1	1	1	1	1	1	1	1	1	1	1	1	1	-1	-1	1	1	1	1	1	1	1	1	1	-1	1	1	1	-1	1	1	1	1	1	1	1	1	1	1	1	1	1	1	1	1	1	1	1	1	1	1	1	-1	1	1	1	1	1	1	1	1	1	1	1	1	1	1	1	1	1	1	1	1	1	1	1	1	1	1	1	1	1	1	1	1	1	1	1	1	1	1	1	-1	1	1	-1	1	1	1	1	1	1	1	1	1	1	1	1	1	1	1	1	1	1	1	1	1	1	1	1	1	1	1	1	-1	1	1	1	1	1	1	1	1	1	1	1	1	1	1	1	1	1	1	1	1	1	1	1	1	1	1	1	1	1	1	1	1	1	1	1	1	1	1	1	-1	-1	1	1	1	1	1	1	1	1	1	1	1	1	1	1	1	1	1	1	1	1	1	1	1	1	1	1	1	1	1	1	1	1	1	1	1	1	1	1	1	1	1	1
203455_s_at	1	1	1	1	1	1	1	1	1	1	1	1	-1	1	1	1	1	-1	1	1	1	1	1	1	-1	-1	1	1	1	-1	1	1	1	-1	-1	1	1	1	1	1	1	1	-1	-1	-1	-1	1	1	1	1	1	1	1	1	1	1	1	1	1	-1	-1	-1	1	1	-1	1	1	1	1	-1	1	1	1	1	1	1	1	1	1	1	1	1	1	1	1	1	1	1	1	1	1	1	1	1	1	1	1	1	1	1	1	1	1	1	1	1	1	1	1	1	1	1	1	1	1	-1	-1	1	1	1	1	1	1	1	1	1	-1	1	1	1	-1	1	1	1	1	1	1	1	1	1	1	1	1	1	1	1	1	1	1	1	1	1	1	1	-1	1	1	1	1	1	1	1	1	1	1	1	1	1	1	1	1	1	1	1	1	1	1	1	1	1	1	1	1	1	1	1	1	1	1	1	1	1	1	1	-1	1	1	-1	1	1	1	1	1	1	1	1	1	1	1	1	1	1	1	1	1	1	1	1	1	1	1	1	1	1	1	1	-1	1	1	1	1	1	1	1	1	1	1	1	1	1	1	1	1	1	1	1	1	1	1	1	1	1	1	1	1	1	1	1	1	1	1	1	1	1	1	1	-1	-1	1	1	1	1	1	1	1	1	1	1	1	1	1	1	1	1	1	1	1	1	1	1	1	1	1	1	1	1	1	1	1	1	1	1	1	1	1	1	1	1	1	1
 203140_at	1	1	1	1	1	1	1	1	1	1	1	1	-1	1	1	1	1	-1	1	1	1	1	1	1	-1	-1	1	1	1	-1	1	1	1	-1	-1	1	1	1	1	1	1	1	-1	-1	-1	-1	1	1	1	1	1	1	1	1	1	1	1	1	1	-1	-1	-1	1	1	-1	1	1	1	1	-1	1	1	1	1	1	1	1	1	1	1	1	1	1	1	1	1	1	1	1	1	1	1	1	1	1	1	1	1	1	1	1	1	1	1	1	1	1	1	1	1	1	1	1	1	1	-1	-1	1	1	1	1	1	1	1	1	1	-1	1	1	1	-1	1	1	1	1	1	1	1	1	1	1	1	1	1	1	1	1	1	1	1	1	1	1	1	-1	1	1	1	1	1	1	1	1	1	1	1	1	1	1	1	1	1	1	1	1	1	1	1	1	1	1	1	1	1	1	1	1	1	1	1	1	1	1	1	-1	1	1	-1	1	1	1	1	1	1	1	1	1	1	1	1	1	1	1	1	1	1	1	1	1	1	1	1	1	1	1	1	-1	1	1	1	1	1	1	1	1	1	1	1	1	1	1	1	1	1	1	1	1	1	1	1	1	1	1	1	1	1	1	1	1	1	1	1	1	1	1	1	-1	-1	1	1	1	1	1	1	1	1	1	1	1	1	1	1	1	1	1	1	1	1	1	1	1	1	1	1	1	1	1	1	1	1	1	1	1	1	1	1	1	1	1	1
 218611_at	1	1	1	1	1	1	1	1	1	1	1	1	-1	1	1	1	1	-1	1	1	1	1	1	1	-1	-1	1	1	1	-1	1	1	1	-1	-1	1	1	1	1	1	1	1	-1	-1	-1	-1	1	1	1	1	1	1	1	1	1	1	1	1	1	-1	-1	-1	1	1	-1	1	1	1	1	-1	1	1	1	1	1	1	1	1	1	1	1	1	1	1	1	1	1	1	1	1	1	1	1	1	1	1	1	1	1	1	1	1	1	1	1	1	1	1	1	1	1	1	1	1	1	-1	-1	1	1	1	1	1	1	1	1	1	-1	1	1	1	-1	1	1	1	1	1	1	1	1	1	1	1	1	1	1	1	1	1	1	1	1	1	1	1	-1	1	1	1	1	1	1	1	1	1	1	1	1	1	1	1	1	1	1	1	1	1	1	1	1	1	1	1	1	1	1	1	1	1	1	1	1	1	1	1	-1	1	1	-1	1	1	1	1	1	1	1	1	1	1	1	1	1	1	1	1	1	1	1	1	1	1	1	1	1	1	1	1	-1	1	1	1	1	1	1	1	1	1	1	1	1	1	1	1	1	1	1	1	1	1	1	1	1	1	1	1	1	1	1	1	1	1	1	1	1	1	1	1	-1	-1	1	1	1	1	1	1	1	1	1	1	1	1	1	1	1	1	1	1	1	1	1	1	1	1	1	1	1	1	1	1	1	1	1	1	1	1	1	1	1	1	1	1
200921_s_at	1	1	1	1	1	1	1	1	1	1	1	1	-1	1	1	1	1	-1	1	1	1	1	1	1	-1	-1	1	1	1	-1	1	1	1	-1	-1	1	1	1	1	1	1	1	-1	-1	-1	-1	1	1	1	1	1	1	1	1	1	1	1	1	1	-1	-1	-1	1	1	-1	1	1	1	1	-1	1	1	1	1	1	1	1	1	1	1	1	1	1	1	1	1	1	1	1	1	1	1	1	1	1	1	1	1	1	1	1	1	1	1	1	1	1	1	1	1	1	1	1	1	1	-1	-1	1	1	1	1	1	1	1	1	1	-1	1	1	1	-1	1	1	1	1	1	1	1	1	1	1	1	1	1	1	1	1	1	1	1	1	1	1	1	-1	1	1	1	1	1	1	1	1	1	1	1	1	1	1	1	1	1	1	1	1	1	1	1	1	1	1	1	1	1	1	1	1	1	1	1	1	1	1	1	-1	1	1	-1	1	1	1	1	1	1	1	1	1	1	1	1	1	1	1	1	1	1	1	1	1	1	1	1	1	1	1	1	-1	1	1	1	1	1	1	1	1	1	1	1	1	1	1	1	1	1	1	1	1	1	1	1	1	1	1	1	1	1	1	1	1	1	1	1	1	1	1	1	-1	-1	1	1	1	1	1	1	1	1	1	1	1	1	1	1	1	1	1	1	1	1	1	1	1	1	1	1	1	1	1	1	1	1	1	1	1	1	1	1	1	1	1	1


BC020 S=1854
 Genes [6]: 201009_s_at 201010_s_at 201008_s_at 200921_s_at 200920_s_at 210592_s_at 
 Conds [309]: 4112 4128 4136 4139 2679 2268 328 1891 4163 4184 312 1769 2423 2429 1520 4217 4237 4266 2338 2639 2655 2656 2658 2448 1535 3227 4388 2685 2794 2886 2896 2918 2919 331 332 407 423 3395 3397 3428 4327 4328 4344 4405 911 906 909 941 2835 3462 3464 4436 4444 2403 3510 3518 3534 3945 3963 3360 4404 4458 4460 4465 2718 2723 2145 1393 965 977 981 992 1000 1112 3635 3637 3643 3979 3993 1715 1793 1948 1951 1140 376 2210 2211 2212 2213 2227 3177 3178 3243 1833 1212 1220 1234 2247 3275 3283 3297 3310 3312 2330 1014 1016 1019 1022 1023 1050 1058 2192 2193 2195 3688 1339 1343 1072 1626 1637 1645 344 1672 3035 3740 3746 3770 3771 2525 2529 2540 2544 1659 1661 1664 1667 1668 3787 3791 3808 2546 2563 2570 2571 2753 1176 318 486 1471 1475 3851 3852 3868 2777 869 873 326 2084 1276 1302 1304 4010 7178 7179 7188 7207 7407 7420 7441 7236 6874 6879 6886 6891 6896 6901 6916 6919 7387 7453 6807 6820 6823 5935 5940 5942 5945 5950 5953 5957 5962 5981 7550 7555 6579 4565 4578 6187 5439 5441 5511 4632 4651 4665 5291 4680 4710 4721 4723 5026 5027 5308 5310 5324 5336 5356 4954 4957 4762 4768 4791 5417 5572 5580 5584 5587 5594 5596 5597 5364 5484 5489 5501 4801 4809 4843 5599 5602 5603 5612 5625 5640 7005 5217 5224 5231 5233 5743 5745 5826 5239 5260 5275 5987 5882 5903 5906 5908 6493 5802 6041 6045 6047 6048 6980 6987 6993 6064 6680 6434 6439 6205 6932 6939 6945 6951 6953 6956 6958 6959 6995 6998 7001 7285 6724 6736 6276 6546 6551 7077 7324 7340 6609 6764 6780 7100 7103 7105 7245 6070 6085 6087 6784 7043 7047 7053 7063 7073 6316 
201009_s_at	1	1	1	1	1	1	1	1	1	1	-1	-1	1	1	1	1	1	-1	1	1	-1	1	1	1	1	1	1	1	1	1	1	-1	-1	1	1	1	1	1	1	1	1	1	1	1	1	1	1	1	1	1	1	1	1	1	1	1	1	1	1	1	1	1	1	1	-1	1	1	1	1	1	1	1	1	1	1	1	1	1	1	1	1	-1	1	1	1	1	1	1	1	1	1	1	1	1	1	1	1	1	1	1	1	1	1	1	1	1	1	1	1	1	1	1	1	1	1	1	1	1	1	1	1	1	1	-1	1	1	1	1	1	1	1	-1	1	1	1	1	1	1	1	1	-1	1	1	1	1	1	1	1	1	1	1	1	1	1	1	1	1	1	-1	1	1	1	1	1	1	1	1	1	1	1	1	1	1	1	1	1	1	1	1	1	1	1	1	1	1	1	1	1	1	1	1	1	1	1	1	1	-1	1	1	1	1	1	1	1	1	1	1	1	1	1	1	1	1	1	1	1	1	-1	1	1	1	1	1	1	1	1	1	1	1	1	1	1	1	1	-1	1	1	1	1	1	1	1	1	1	1	1	1	1	1	1	1	1	1	1	1	1	1	1	1	1	-1	1	1	1	1	1	1	1	1	1	1	1	1	1	1	1	1	1	1	1	1	1	1	1	1	1	1	1	1	1	1	1	1	1	1	1	1	1	1	1	1	1	1	1	1	1	1	1	1
201010_s_at	1	1	1	1	1	1	1	1	1	1	-1	-1	1	1	1	1	1	-1	1	1	-1	1	1	1	1	1	1	1	1	1	1	-1	-1	1	1	1	1	1	1	1	1	1	1	1	1	1	1	1	1	1	1	1	1	1	1	1	1	1	1	1	1	1	1	1	-1	1	1	1	1	1	1	1	1	1	1	1	1	1	1	1	1	-1	1	1	1	1	1	1	1	1	1	1	1	1	1	1	1	1	1	1	1	1	1	1	1	1	1	1	1	1	1	1	1	1	1	1	1	1	1	1	1	1	1	-1	1	1	1	1	1	1	1	-1	1	1	1	1	1	1	1	1	-1	1	1	1	1	1	1	1	1	1	1	1	1	1	1	1	1	1	-1	1	1	1	1	1	1	1	1	1	1	1	1	1	1	1	1	1	1	1	1	1	1	1	1	1	1	1	1	1	1	1	1	1	1	1	1	1	-1	1	1	1	1	1	1	1	1	1	1	1	1	1	1	1	1	1	1	1	1	-1	1	1	1	1	1	1	1	1	1	1	1	1	1	1	1	1	-1	1	1	1	1	1	1	1	1	1	1	1	1	1	1	1	1	1	1	1	1	1	1	1	1	1	-1	1	1	1	1	1	1	1	1	1	1	1	1	1	1	1	1	1	1	1	1	1	1	1	1	1	1	1	1	1	1	1	1	1	1	1	1	1	1	1	1	1	1	1	1	1	1	1	1
201008_s_at	1	1	1	1	1	1	1	1	1	1	-1	-1	1	1	1	1	1	-1	1	1	-1	1	1	1	1	1	1	1	1	1	1	-1	-1	1	1	1	1	1	1	1	1	1	1	1	1	1	1	1	1	1	1	1	1	1	1	1	1	1	1	1	1	1	1	1	-1	1	1	1	1	1	1	1	1	1	1	1	1	1	1	1	1	-1	1	1	1	1	1	1	1	1	1	1	1	1	1	1	1	1	1	1	1	1	1	1	1	1	1	1	1	1	1	1	1	1	1	1	1	1	1	1	1	1	1	-1	1	1	1	1	1	1	1	-1	1	1	1	1	1	1	1	1	-1	1	1	1	1	1	1	1	1	1	1	1	1	1	1	1	1	1	-1	1	1	1	1	1	1	1	1	1	1	1	1	1	1	1	1	1	1	1	1	1	1	1	1	1	1	1	1	1	1	1	1	1	1	1	1	1	-1	1	1	1	1	1	1	1	1	1	1	1	1	1	1	1	1	1	1	1	1	-1	1	1	1	1	1	1	1	1	1	1	1	1	1	1	1	1	-1	1	1	1	1	1	1	1	1	1	1	1	1	1	1	1	1	1	1	1	1	1	1	1	1	1	-1	1	1	1	1	1	1	1	1	1	1	1	1	1	1	1	1	1	1	1	1	1	1	1	1	1	1	1	1	1	1	1	1	1	1	1	1	1	1	1	1	1	1	1	1	1	1	1	1
200921_s_at	1	1	1	1	1	1	1	1	1	1	-1	-1	1	1	1	1	1	-1	1	1	-1	1	1	1	1	1	1	1	1	1	1	-1	-1	1	1	1	1	1	1	1	1	1	1	1	1	1	1	1	1	1	1	1	1	1	1	1	1	1	1	1	1	1	1	1	-1	1	1	1	1	1	1	1	1	1	1	1	1	1	1	1	1	-1	1	1	1	1	1	1	1	1	1	1	1	1	1	1	1	1	1	1	1	1	1	1	1	1	1	1	1	1	1	1	1	1	1	1	1	1	1	1	1	1	1	-1	1	1	1	1	1	1	1	-1	1	1	1	1	1	1	1	1	-1	1	1	1	1	1	1	1	1	1	1	1	1	1	1	1	1	1	-1	1	1	1	1	1	1	1	1	1	1	1	1	1	1	1	1	1	1	1	1	1	1	1	1	1	1	1	1	1	1	1	1	1	1	1	1	1	-1	1	1	1	1	1	1	1	1	1	1	1	1	1	1	1	1	1	1	1	1	-1	1	1	1	1	1	1	1	1	1	1	1	1	1	1	1	1	-1	1	1	1	1	1	1	1	1	1	1	1	1	1	1	1	1	1	1	1	1	1	1	1	1	1	-1	1	1	1	1	1	1	1	1	1	1	1	1	1	1	1	1	1	1	1	1	1	1	1	1	1	1	1	1	1	1	1	1	1	1	1	1	1	1	1	1	1	1	1	1	1	1	1	1
200920_s_at	1	1	1	1	1	1	1	1	1	1	-1	-1	1	1	1	1	1	-1	1	1	-1	1	1	1	1	1	1	1	1	1	1	-1	-1	1	1	1	1	1	1	1	1	1	1	1	1	1	1	1	1	1	1	1	1	1	1	1	1	1	1	1	1	1	1	1	-1	1	1	1	1	1	1	1	1	1	1	1	1	1	1	1	1	-1	1	1	1	1	1	1	1	1	1	1	1	1	1	1	1	1	1	1	1	1	1	1	1	1	1	1	1	1	1	1	1	1	1	1	1	1	1	1	1	1	1	-1	1	1	1	1	1	1	1	-1	1	1	1	1	1	1	1	1	-1	1	1	1	1	1	1	1	1	1	1	1	1	1	1	1	1	1	-1	1	1	1	1	1	1	1	1	1	1	1	1	1	1	1	1	1	1	1	1	1	1	1	1	1	1	1	1	1	1	1	1	1	1	1	1	1	-1	1	1	1	1	1	1	1	1	1	1	1	1	1	1	1	1	1	1	1	1	-1	1	1	1	1	1	1	1	1	1	1	1	1	1	1	1	1	-1	1	1	1	1	1	1	1	1	1	1	1	1	1	1	1	1	1	1	1	1	1	1	1	1	1	-1	1	1	1	1	1	1	1	1	1	1	1	1	1	1	1	1	1	1	1	1	1	1	1	1	1	1	1	1	1	1	1	1	1	1	1	1	1	1	1	1	1	1	1	1	1	1	1	1
210592_s_at	1	1	1	1	1	1	1	1	1	1	-1	-1	1	1	1	1	1	-1	1	1	-1	1	1	1	1	1	1	1	1	1	1	-1	-1	1	1	1	1	1	1	1	1	1	1	1	1	1	1	1	1	1	1	1	1	1	1	1	1	1	1	1	1	1	1	1	-1	1	1	1	1	1	1	1	1	1	1	1	1	1	1	1	1	-1	1	1	1	1	1	1	1	1	1	1	1	1	1	1	1	1	1	1	1	1	1	1	1	1	1	1	1	1	1	1	1	1	1	1	1	1	1	1	1	1	1	-1	1	1	1	1	1	1	1	-1	1	1	1	1	1	1	1	1	-1	1	1	1	1	1	1	1	1	1	1	1	1	1	1	1	1	1	-1	1	1	1	1	1	1	1	1	1	1	1	1	1	1	1	1	1	1	1	1	1	1	1	1	1	1	1	1	1	1	1	1	1	1	1	1	1	-1	1	1	1	1	1	1	1	1	1	1	1	1	1	1	1	1	1	1	1	1	-1	1	1	1	1	1	1	1	1	1	1	1	1	1	1	1	1	-1	1	1	1	1	1	1	1	1	1	1	1	1	1	1	1	1	1	1	1	1	1	1	1	1	1	-1	1	1	1	1	1	1	1	1	1	1	1	1	1	1	1	1	1	1	1	1	1	1	1	1	1	1	1	1	1	1	1	1	1	1	1	1	1	1	1	1	1	1	1	1	1	1	1	1


BC021 S=1848
 Genes [6]: 202672_s_at 221577_x_at 202887_s_at 209383_at 204285_s_at 203725_at 
 Conds [308]: 4128 4133 4136 2678 2261 1916 4155 4163 4164 612 639 2042 1937 1942 1483 1486 1498 1520 1521 1525 4243 2619 2621 2624 2627 2629 2643 2651 2456 2823 1533 1537 1540 3221 3231 3240 4376 4385 2807 2885 2886 2896 3373 3386 3391 3408 4325 4405 595 922 961 882 887 893 904 905 906 941 3446 3507 4296 4439 4444 4448 2850 2854 2859 3518 3534 3536 3943 4454 4458 3559 3578 949 956 958 965 976 977 978 979 995 1004 1132 3635 3637 1140 1141 2210 2211 2212 2213 2215 2218 2227 2239 3166 3168 3178 3190 1822 1230 3281 3295 3310 3317 3318 2300 1010 1011 1053 442 3701 3704 1068 1069 1075 1082 1649 344 3740 3746 3770 1655 1656 3065 3787 2753 2757 486 1475 1477 3850 3887 3893 3895 825 835 839 841 844 848 868 869 870 3902 4010 4018 7165 7178 7188 7206 7207 7211 7426 7427 7441 7492 7498 7235 6874 6886 6908 6919 6339 6385 7387 7402 6807 6823 6825 6844 5936 5940 5957 5962 7530 7545 7555 6574 6577 4586 5086 4542 4544 4617 5439 5453 4632 4637 4640 4641 4651 4652 4663 5070 5291 5294 5296 4682 4694 4695 4721 4732 4989 4994 5005 5008 5018 5019 5021 5022 5023 5396 5398 5310 5327 5340 5356 4762 4791 5420 5590 5591 5489 5501 5530 4983 5212 4835 4843 5613 5623 5632 6451 6463 6474 4471 5227 5228 5234 5724 5726 5745 5777 5826 7032 5244 5248 5258 5267 5882 5906 5908 5911 5802 6045 6053 6058 5674 5678 5695 5698 5702 5998 6008 6989 6990 6672 6692 6427 6433 6438 6439 6205 6207 6208 6210 6247 6948 7285 6549 7079 7089 7094 7339 6764 6768 6770 6776 6780 7100 7103 7105 7139 6070 7356 7045 7047 7050 7053 7063 7068 6316 6319 6390 
202672_s_at	1	1	1	-1	1	1	1	1	1	1	1	1	1	1	1	1	1	1	1	1	1	1	1	1	1	1	1	1	1	1	1	1	1	1	1	1	1	1	1	1	1	1	1	1	1	1	1	1	1	1	1	1	1	1	1	1	1	1	1	1	1	1	1	1	1	1	1	1	1	1	1	1	1	1	1	1	1	1	1	1	1	1	1	1	1	1	1	1	1	1	1	1	1	1	1	1	1	1	1	1	1	1	1	1	1	1	1	1	1	1	1	1	1	1	1	1	1	1	1	1	1	1	1	1	1	1	1	1	1	1	1	1	1	1	1	1	1	1	1	1	1	1	1	1	1	1	1	1	1	1	1	1	1	1	1	1	1	1	1	1	1	1	1	1	1	1	1	1	1	1	1	1	1	1	-1	1	1	1	1	1	1	1	1	1	1	1	1	1	1	1	1	1	1	1	1	1	1	1	1	1	1	1	1	1	1	1	1	1	1	1	1	1	1	1	1	1	1	1	1	1	1	1	1	1	1	1	1	1	1	-1	1	1	1	1	1	1	1	1	1	1	1	1	1	1	1	1	1	1	1	1	1	1	1	1	1	1	1	1	1	1	1	1	1	1	1	1	1	1	1	1	1	1	1	1	1	1	1	1	1	1	1	1	1	1	1	1	1	1	1	1	1	1	1	1	1	1	1	1	1	1	1	1	1	1	1	1	1	1
221577_x_at	1	1	1	-1	1	1	1	1	1	1	1	1	1	1	1	1	1	1	1	1	1	1	1	1	1	1	1	1	1	1	1	1	1	1	1	1	1	1	1	1	1	1	1	1	1	1	1	1	1	1	1	1	1	1	1	1	1	1	1	1	1	1	1	1	1	1	1	1	1	1	1	1	1	1	1	1	1	1	1	1	1	1	1	1	1	1	1	1	1	1	1	1	1	1	1	1	1	1	1	1	1	1	1	1	1	1	1	1	1	1	1	1	1	1	1	1	1	1	1	1	1	1	1	1	1	1	1	1	1	1	1	1	1	1	1	1	1	1	1	1	1	1	1	1	1	1	1	1	1	1	1	1	1	1	1	1	1	1	1	1	1	1	1	1	1	1	1	1	1	1	1	1	1	1	-1	1	1	1	1	1	1	1	1	1	1	1	1	1	1	1	1	1	1	1	1	1	1	1	1	1	1	1	1	1	1	1	1	1	1	1	1	1	1	1	1	1	1	1	1	1	1	1	1	1	1	1	1	1	1	-1	1	1	1	1	1	1	1	1	1	1	1	1	1	1	1	1	1	1	1	1	1	1	1	1	1	1	1	1	1	1	1	1	1	1	1	1	1	1	1	1	1	1	1	1	1	1	1	1	1	1	1	1	1	1	1	1	1	1	1	1	1	1	1	1	1	1	1	1	1	1	1	1	1	1	1	1	1	1
202887_s_at	1	1	1	-1	1	1	1	1	1	1	1	1	1	1	1	1	1	1	1	1	1	1	1	1	1	1	1	1	1	1	1	1	1	1	1	1	1	1	1	1	1	1	1	1	1	1	1	1	1	1	1	1	1	1	1	1	1	1	1	1	1	1	1	1	1	1	1	1	1	1	1	1	1	1	1	1	1	1	1	1	1	1	1	1	1	1	1	1	1	1	1	1	1	1	1	1	1	1	1	1	1	1	1	1	1	1	1	1	1	1	1	1	1	1	1	1	1	1	1	1	1	1	1	1	1	1	1	1	1	1	1	1	1	1	1	1	1	1	1	1	1	1	1	1	1	1	1	1	1	1	1	1	1	1	1	1	1	1	1	1	1	1	1	1	1	1	1	1	1	1	1	1	1	1	-1	1	1	1	1	1	1	1	1	1	1	1	1	1	1	1	1	1	1	1	1	1	1	1	1	1	1	1	1	1	1	1	1	1	1	1	1	1	1	1	1	1	1	1	1	1	1	1	1	1	1	1	1	1	1	-1	1	1	1	1	1	1	1	1	1	1	1	1	1	1	1	1	1	1	1	1	1	1	1	1	1	1	1	1	1	1	1	1	1	1	1	1	1	1	1	1	1	1	1	1	1	1	1	1	1	1	1	1	1	1	1	1	1	1	1	1	1	1	1	1	1	1	1	1	1	1	1	1	1	1	1	1	1	1
 209383_at	1	1	1	-1	1	1	1	1	1	1	1	1	1	1	1	1	1	1	1	1	1	1	1	1	1	1	1	1	1	1	1	1	1	1	1	1	1	1	1	1	1	1	1	1	1	1	1	1	1	1	1	1	1	1	1	1	1	1	1	1	1	1	1	1	1	1	1	1	1	1	1	1	1	1	1	1	1	1	1	1	1	1	1	1	1	1	1	1	1	1	1	1	1	1	1	1	1	1	1	1	1	1	1	1	1	1	1	1	1	1	1	1	1	1	1	1	1	1	1	1	1	1	1	1	1	1	1	1	1	1	1	1	1	1	1	1	1	1	1	1	1	1	1	1	1	1	1	1	1	1	1	1	1	1	1	1	1	1	1	1	1	1	1	1	1	1	1	1	1	1	1	1	1	1	-1	1	1	1	1	1	1	1	1	1	1	1	1	1	1	1	1	1	1	1	1	1	1	1	1	1	1	1	1	1	1	1	1	1	1	1	1	1	1	1	1	1	1	1	1	1	1	1	1	1	1	1	1	1	1	-1	1	1	1	1	1	1	1	1	1	1	1	1	1	1	1	1	1	1	1	1	1	1	1	1	1	1	1	1	1	1	1	1	1	1	1	1	1	1	1	1	1	1	1	1	1	1	1	1	1	1	1	1	1	1	1	1	1	1	1	1	1	1	1	1	1	1	1	1	1	1	1	1	1	1	1	1	1	1
204285_s_at	1	1	1	-1	1	1	1	1	1	1	1	1	1	1	1	1	1	1	1	1	1	1	1	1	1	1	1	1	1	1	1	1	1	1	1	1	1	1	1	1	1	1	1	1	1	1	1	1	1	1	1	1	1	1	1	1	1	1	1	1	1	1	1	1	1	1	1	1	1	1	1	1	1	1	1	1	1	1	1	1	1	1	1	1	1	1	1	1	1	1	1	1	1	1	1	1	1	1	1	1	1	1	1	1	1	1	1	1	1	1	1	1	1	1	1	1	1	1	1	1	1	1	1	1	1	1	1	1	1	1	1	1	1	1	1	1	1	1	1	1	1	1	1	1	1	1	1	1	1	1	1	1	1	1	1	1	1	1	1	1	1	1	1	1	1	1	1	1	1	1	1	1	1	1	-1	1	1	1	1	1	1	1	1	1	1	1	1	1	1	1	1	1	1	1	1	1	1	1	1	1	1	1	1	1	1	1	1	1	1	1	1	1	1	1	1	1	1	1	1	1	1	1	1	1	1	1	1	1	1	-1	1	1	1	1	1	1	1	1	1	1	1	1	1	1	1	1	1	1	1	1	1	1	1	1	1	1	1	1	1	1	1	1	1	1	1	1	1	1	1	1	1	1	1	1	1	1	1	1	1	1	1	1	1	1	1	1	1	1	1	1	1	1	1	1	1	1	1	1	1	1	1	1	1	1	1	1	1	1
 203725_at	1	1	1	-1	1	1	1	1	1	1	1	1	1	1	1	1	1	1	1	1	1	1	1	1	1	1	1	1	1	1	1	1	1	1	1	1	1	1	1	1	1	1	1	1	1	1	1	1	1	1	1	1	1	1	1	1	1	1	1	1	1	1	1	1	1	1	1	1	1	1	1	1	1	1	1	1	1	1	1	1	1	1	1	1	1	1	1	1	1	1	1	1	1	1	1	1	1	1	1	1	1	1	1	1	1	1	1	1	1	1	1	1	1	1	1	1	1	1	1	1	1	1	1	1	1	1	1	1	1	1	1	1	1	1	1	1	1	1	1	1	1	1	1	1	1	1	1	1	1	1	1	1	1	1	1	1	1	1	1	1	1	1	1	1	1	1	1	1	1	1	1	1	1	1	-1	1	1	1	1	1	1	1	1	1	1	1	1	1	1	1	1	1	1	1	1	1	1	1	1	1	1	1	1	1	1	1	1	1	1	1	1	1	1	1	1	1	1	1	1	1	1	1	1	1	1	1	1	1	1	-1	1	1	1	1	1	1	1	1	1	1	1	1	1	1	1	1	1	1	1	1	1	1	1	1	1	1	1	1	1	1	1	1	1	1	1	1	1	1	1	1	1	1	1	1	1	1	1	1	1	1	1	1	1	1	1	1	1	1	1	1	1	1	1	1	1	1	1	1	1	1	1	1	1	1	1	1	1	1


BC022 S=1842
 Genes [6]: 202770_s_at 211559_s_at 202769_at 209102_s_at 221986_s_at 221985_at 
 Conds [307]: 4112 4136 328 461 501 4164 4168 4190 258 1486 1498 1501 1520 2651 2439 2822 2881 1533 1535 3231 3236 4401 2684 2690 2696 2699 2702 2886 2896 2915 2919 3397 3428 4325 4328 595 911 906 909 910 913 941 2835 3443 3462 3480 4445 4448 2403 2850 3518 3534 3536 3943 3945 3963 3360 4404 4451 4454 4460 4463 4466 3091 3574 1393 1402 1708 977 978 981 995 1004 1122 3635 3979 1007 1607 1141 2210 2211 2212 2218 2227 3190 3243 3257 1822 1841 1207 1221 1227 1230 1236 1239 1242 1243 2410 3267 3291 3310 3312 3318 2321 2330 3141 1010 1014 1016 1019 1022 1023 1053 1058 1059 2938 3691 3701 3704 1065 1068 1072 1074 1077 1081 1646 1649 345 1672 3738 3740 3746 2540 1652 1655 1659 1661 1663 1664 1667 1668 2977 2576 2753 1176 318 486 2048 3850 3851 3852 3868 3873 3887 2777 865 869 870 873 4018 4083 4085 7178 7179 7188 7198 7420 7441 7443 6891 6900 7402 7453 6807 6823 5932 5942 5945 5965 5968 5970 5975 5980 6417 7522 7550 7554 6149 6170 4586 4610 4617 6187 6195 6198 5439 4637 4672 5070 5074 5291 5296 4680 4688 4710 4721 4723 4726 5018 5022 5027 4467 5308 4762 4768 5413 5420 5567 5572 5580 5581 5584 5587 5590 5594 5596 5597 5484 5489 5501 4983 4985 5204 5209 5212 4801 5599 5602 5603 5609 5625 5632 5638 5640 5642 5643 6454 7005 4471 4492 5217 5221 5224 5227 5233 5234 5724 5758 5239 5240 5260 5267 5275 5880 5903 6045 6047 5671 5678 5691 5693 5698 6981 6987 6989 6064 6692 6434 6438 6213 6235 6927 6932 6945 6951 6953 6954 6956 6958 6959 6995 6998 7001 7002 6276 7078 7080 7340 6639 6070 6082 6085 6087 7043 7051 7056 7067 
202770_s_at	1	1	1	1	1	1	-1	1	1	1	1	1	1	1	1	1	1	1	1	1	1	-1	1	1	1	1	1	1	1	-1	-1	1	1	1	1	1	1	1	1	1	1	1	1	1	1	1	1	1	1	1	1	1	1	1	1	1	1	1	1	1	1	1	1	1	1	1	1	1	1	1	1	1	1	1	1	1	1	1	1	1	1	1	1	1	1	1	-1	1	-1	1	1	1	1	1	1	1	1	1	1	-1	1	1	1	-1	1	1	1	1	1	1	1	1	1	1	1	1	-1	1	1	1	1	1	1	1	1	1	1	1	1	1	1	1	1	1	1	1	1	1	1	1	1	1	1	1	1	1	1	1	1	1	1	1	1	-1	1	1	1	1	1	1	1	1	1	1	1	1	1	1	1	1	1	1	1	1	1	1	1	1	1	-1	1	1	1	1	1	1	1	1	1	1	-1	1	1	1	1	1	1	1	1	1	1	1	1	1	1	1	1	1	1	1	1	1	1	1	1	1	1	1	1	1	1	1	1	1	1	1	1	1	1	1	-1	1	1	1	1	1	1	1	1	1	1	1	1	1	1	1	1	1	1	1	1	1	1	1	1	1	1	1	1	1	1	1	1	1	1	1	1	-1	1	1	1	1	1	1	1	1	1	1	1	1	1	1	1	1	1	1	1	1	1	1	1	1	1	1	1	-1	-1	1	1	1	1	1	1	1	-1	-1	-1
211559_s_at	1	1	1	1	1	1	-1	1	1	1	1	1	1	1	1	1	1	1	1	1	1	-1	1	1	1	1	1	1	1	-1	-1	1	1	1	1	1	1	1	1	1	1	1	1	1	1	1	1	1	1	1	1	1	1	1	1	1	1	1	1	1	1	1	1	1	1	1	1	1	1	1	1	1	1	1	1	1	1	1	1	1	1	1	1	1	1	1	-1	1	-1	1	1	1	1	1	1	1	1	1	1	-1	1	1	1	-1	1	1	1	1	1	1	1	1	1	1	1	1	-1	1	1	1	1	1	1	1	1	1	1	1	1	1	1	1	1	1	1	1	1	1	1	1	1	1	1	1	1	1	1	1	1	1	1	1	1	-1	1	1	1	1	1	1	1	1	1	1	1	1	1	1	1	1	1	1	1	1	1	1	1	1	1	-1	1	1	1	1	1	1	1	1	1	1	-1	1	1	1	1	1	1	1	1	1	1	1	1	1	1	1	1	1	1	1	1	1	1	1	1	1	1	1	1	1	1	1	1	1	1	1	1	1	1	1	-1	1	1	1	1	1	1	1	1	1	1	1	1	1	1	1	1	1	1	1	1	1	1	1	1	1	1	1	1	1	1	1	1	1	1	1	1	-1	1	1	1	1	1	1	1	1	1	1	1	1	1	1	1	1	1	1	1	1	1	1	1	1	1	1	1	-1	-1	1	1	1	1	1	1	1	-1	-1	-1
 202769_at	1	1	1	1	1	1	-1	1	1	1	1	1	1	1	1	1	1	1	1	1	1	-1	1	1	1	1	1	1	1	-1	-1	1	1	1	1	1	1	1	1	1	1	1	1	1	1	1	1	1	1	1	1	1	1	1	1	1	1	1	1	1	1	1	1	1	1	1	1	1	1	1	1	1	1	1	1	1	1	1	1	1	1	1	1	1	1	1	-1	1	-1	1	1	1	1	1	1	1	1	1	1	-1	1	1	1	-1	1	1	1	1	1	1	1	1	1	1	1	1	-1	1	1	1	1	1	1	1	1	1	1	1	1	1	1	1	1	1	1	1	1	1	1	1	1	1	1	1	1	1	1	1	1	1	1	1	1	-1	1	1	1	1	1	1	1	1	1	1	1	1	1	1	1	1	1	1	1	1	1	1	1	1	1	-1	1	1	1	1	1	1	1	1	1	1	-1	1	1	1	1	1	1	1	1	1	1	1	1	1	1	1	1	1	1	1	1	1	1	1	1	1	1	1	1	1	1	1	1	1	1	1	1	1	1	1	-1	1	1	1	1	1	1	1	1	1	1	1	1	1	1	1	1	1	1	1	1	1	1	1	1	1	1	1	1	1	1	1	1	1	1	1	1	-1	1	1	1	1	1	1	1	1	1	1	1	1	1	1	1	1	1	1	1	1	1	1	1	1	1	1	1	-1	-1	1	1	1	1	1	1	1	-1	-1	-1
209102_s_at	1	1	1	1	1	1	-1	1	1	1	1	1	1	1	1	1	1	1	1	1	1	-1	1	1	1	1	1	1	1	-1	-1	1	1	1	1	1	1	1	1	1	1	1	1	1	1	1	1	1	1	1	1	1	1	1	1	1	1	1	1	1	1	1	1	1	1	1	1	1	1	1	1	1	1	1	1	1	1	1	1	1	1	1	1	1	1	1	-1	1	-1	1	1	1	1	1	1	1	1	1	1	-1	1	1	1	-1	1	1	1	1	1	1	1	1	1	1	1	1	-1	1	1	1	1	1	1	1	1	1	1	1	1	1	1	1	1	1	1	1	1	1	1	1	1	1	1	1	1	1	1	1	1	1	1	1	1	-1	1	1	1	1	1	1	1	1	1	1	1	1	1	1	1	1	1	1	1	1	1	1	1	1	1	-1	1	1	1	1	1	1	1	1	1	1	-1	1	1	1	1	1	1	1	1	1	1	1	1	1	1	1	1	1	1	1	1	1	1	1	1	1	1	1	1	1	1	1	1	1	1	1	1	1	1	1	-1	1	1	1	1	1	1	1	1	1	1	1	1	1	1	1	1	1	1	1	1	1	1	1	1	1	1	1	1	1	1	1	1	1	1	1	1	-1	1	1	1	1	1	1	1	1	1	1	1	1	1	1	1	1	1	1	1	1	1	1	1	1	1	1	1	-1	-1	1	1	1	1	1	1	1	-1	-1	-1
221986_s_at	1	1	1	1	1	1	-1	1	1	1	1	1	1	1	1	1	1	1	1	1	1	-1	1	1	1	1	1	1	1	-1	-1	1	1	1	1	1	1	1	1	1	1	1	1	1	1	1	1	1	1	1	1	1	1	1	1	1	1	1	1	1	1	1	1	1	1	1	1	1	1	1	1	1	1	1	1	1	1	1	1	1	1	1	1	1	1	1	-1	1	-1	1	1	1	1	1	1	1	1	1	1	-1	1	1	1	-1	1	1	1	1	1	1	1	1	1	1	1	1	-1	1	1	1	1	1	1	1	1	1	1	1	1	1	1	1	1	1	1	1	1	1	1	1	1	1	1	1	1	1	1	1	1	1	1	1	1	-1	1	1	1	1	1	1	1	1	1	1	1	1	1	1	1	1	1	1	1	1	1	1	1	1	1	-1	1	1	1	1	1	1	1	1	1	1	-1	1	1	1	1	1	1	1	1	1	1	1	1	1	1	1	1	1	1	1	1	1	1	1	1	1	1	1	1	1	1	1	1	1	1	1	1	1	1	1	-1	1	1	1	1	1	1	1	1	1	1	1	1	1	1	1	1	1	1	1	1	1	1	1	1	1	1	1	1	1	1	1	1	1	1	1	1	-1	1	1	1	1	1	1	1	1	1	1	1	1	1	1	1	1	1	1	1	1	1	1	1	1	1	1	1	-1	-1	1	1	1	1	1	1	1	-1	-1	-1
 221985_at	1	1	1	1	1	1	-1	1	1	1	1	1	1	1	1	1	1	1	1	1	1	-1	1	1	1	1	1	1	1	-1	-1	1	1	1	1	1	1	1	1	1	1	1	1	1	1	1	1	1	1	1	1	1	1	1	1	1	1	1	1	1	1	1	1	1	1	1	1	1	1	1	1	1	1	1	1	1	1	1	1	1	1	1	1	1	1	1	-1	1	-1	1	1	1	1	1	1	1	1	1	1	-1	1	1	1	-1	1	1	1	1	1	1	1	1	1	1	1	1	-1	1	1	1	1	1	1	1	1	1	1	1	1	1	1	1	1	1	1	1	1	1	1	1	1	1	1	1	1	1	1	1	1	1	1	1	1	-1	1	1	1	1	1	1	1	1	1	1	1	1	1	1	1	1	1	1	1	1	1	1	1	1	1	-1	1	1	1	1	1	1	1	1	1	1	-1	1	1	1	1	1	1	1	1	1	1	1	1	1	1	1	1	1	1	1	1	1	1	1	1	1	1	1	1	1	1	1	1	1	1	1	1	1	1	1	-1	1	1	1	1	1	1	1	1	1	1	1	1	1	1	1	1	1	1	1	1	1	1	1	1	1	1	1	1	1	1	1	1	1	1	1	1	-1	1	1	1	1	1	1	1	1	1	1	1	1	1	1	1	1	1	1	1	1	1	1	1	1	1	1	1	-1	-1	1	1	1	1	1	1	1	-1	-1	-1


BC023 S=1720
 Genes [5]: 204285_s_at 221986_s_at 204286_s_at 202672_s_at 217168_s_at 
 Conds [344]: 4112 4133 4136 4138 4164 1764 1769 1783 2577 2425 2429 1486 1498 1520 1525 4217 2624 2627 2629 2651 2448 2456 2822 2823 1533 1535 1540 3221 3227 3231 4376 4380 4385 2691 2886 2896 2914 2915 2918 2919 3395 3428 4325 4327 4328 882 887 893 905 906 941 583 2835 3443 3462 4296 4439 4448 2850 2854 2859 3001 3518 3536 3943 3359 3360 4454 4455 3608 949 956 958 965 978 981 995 1000 1004 3635 3637 3643 3979 3993 1736 1140 1141 2210 2211 2212 2213 2215 2218 2227 2230 3178 3190 3243 1822 1831 1841 1230 1231 2247 3281 3310 3312 3318 2330 1864 1010 1011 1014 2202 2929 410 3699 3701 3704 1068 1069 1072 1645 1649 662 1672 3035 3740 3746 3768 3770 3771 2544 1655 1659 3065 3787 3819 2570 2743 2753 1156 1171 1176 1471 1475 1477 2048 3868 3893 3895 2777 835 841 869 870 873 4018 4068 4085 7178 7179 7188 7198 7207 7211 7427 7432 7441 7492 7499 7236 6879 6886 6891 6896 6901 6908 6910 6916 6919 6341 6385 7387 7397 7402 6807 6823 5935 5936 5940 5945 5950 5962 5976 7530 7545 7550 7554 7555 6162 6164 6558 6577 6579 4586 4599 4544 4617 6193 5439 5441 5511 5105 4632 4637 4641 4652 4665 5070 5291 5296 4680 4682 4710 4713 4721 4723 4726 4732 4989 4994 4996 5008 5018 5021 5022 5308 5336 5340 5356 4954 4963 4762 4768 5417 5419 5420 5572 5580 5584 5590 5594 5489 5501 5530 4983 4985 5212 4843 5613 5625 5632 6451 6463 7005 4471 4492 5217 5221 5227 5231 5234 5724 5733 5807 5826 7032 5248 5258 5260 5267 5987 5903 5906 5908 5911 6493 6045 6053 5674 5677 5678 5693 5698 5702 6008 6980 6984 6989 6990 6993 6064 6680 6692 6427 6429 6433 6434 6438 6439 6205 6210 6932 6939 6948 6951 6954 7285 6736 6276 6546 6551 7079 7094 7324 6768 6776 6780 7103 7132 7139 6070 6085 7356 6784 7043 7045 7050 7063 7068 6298 6390 6401 
204285_s_at	1	1	1	1	1	1	-1	-1	1	-1	1	1	1	1	1	1	1	1	1	1	1	1	1	1	1	1	1	1	1	1	1	1	1	1	1	1	-1	-1	-1	-1	1	1	1	1	1	1	1	1	1	1	1	1	1	1	1	1	1	1	1	1	1	-1	1	1	1	1	1	1	1	1	1	1	1	1	1	1	1	1	1	1	1	1	1	1	1	1	1	1	1	1	1	1	1	1	1	1	1	1	1	1	-1	1	1	1	1	1	1	1	1	1	1	1	1	1	-1	1	1	1	1	1	1	1	1	1	1	1	-1	1	1	1	1	1	-1	1	1	1	1	1	1	1	1	1	1	1	1	1	1	1	1	1	1	1	1	1	1	1	1	1	-1	1	1	1	1	1	1	1	1	1	1	1	1	1	1	1	1	1	1	1	1	1	1	1	1	1	1	1	1	1	1	-1	1	1	1	1	1	1	1	1	1	1	-1	-1	1	1	1	1	1	1	1	1	1	1	1	1	1	1	1	1	1	1	1	1	1	1	1	-1	1	1	1	1	1	1	1	1	1	1	1	1	1	1	1	1	-1	1	1	1	1	1	1	1	1	1	1	1	1	1	-1	1	1	1	1	1	1	1	1	1	1	1	1	1	1	1	1	1	1	1	1	1	1	1	1	1	1	1	1	1	1	1	1	1	1	1	1	1	1	1	1	1	1	1	1	1	1	1	1	1	1	1	1	1	1	1	1	1	1	1	1	1	1	1	1	1	1	1	1	1	1	1	1	1	1	1	1	1	1	1	1	1	1	1	1	1	1	1
221986_s_at	1	1	1	1	1	1	-1	-1	1	-1	1	1	1	1	1	1	1	1	1	1	1	1	1	1	1	1	1	1	1	1	1	1	1	1	1	1	-1	-1	-1	-1	1	1	1	1	1	1	1	1	1	1	1	1	1	1	1	1	1	1	1	1	1	-1	1	1	1	1	1	1	1	1	1	1	1	1	1	1	1	1	1	1	1	1	1	1	1	1	1	1	1	1	1	1	1	1	1	1	1	1	1	1	-1	1	1	1	1	1	1	1	1	1	1	1	1	1	-1	1	1	1	1	1	1	1	1	1	1	1	-1	1	1	1	1	1	-1	1	1	1	1	1	1	1	1	1	1	1	1	1	1	1	1	1	1	1	1	1	1	1	1	1	-1	1	1	1	1	1	1	1	1	1	1	1	1	1	1	1	1	1	1	1	1	1	1	1	1	1	1	1	1	1	1	-1	1	1	1	1	1	1	1	1	1	1	-1	-1	1	1	1	1	1	1	1	1	1	1	1	1	1	1	1	1	1	1	1	1	1	1	1	-1	1	1	1	1	1	1	1	1	1	1	1	1	1	1	1	1	-1	1	1	1	1	1	1	1	1	1	1	1	1	1	-1	1	1	1	1	1	1	1	1	1	1	1	1	1	1	1	1	1	1	1	1	1	1	1	1	1	1	1	1	1	1	1	1	1	1	1	1	1	1	1	1	1	1	1	1	1	1	1	1	1	1	1	1	1	1	1	1	1	1	1	1	1	1	1	1	1	1	1	1	1	1	1	1	1	1	1	1	1	1	1	1	1	1	1	1	1	1	1
204286_s_at	1	1	1	1	1	1	-1	-1	1	-1	1	1	1	1	1	1	1	1	1	1	1	1	1	1	1	1	1	1	1	1	1	1	1	1	1	1	-1	-1	-1	-1	1	1	1	1	1	1	1	1	1	1	1	1	1	1	1	1	1	1	1	1	1	-1	1	1	1	1	1	1	1	1	1	1	1	1	1	1	1	1	1	1	1	1	1	1	1	1	1	1	1	1	1	1	1	1	1	1	1	1	1	1	-1	1	1	1	1	1	1	1	1	1	1	1	1	1	-1	1	1	1	1	1	1	1	1	1	1	1	-1	1	1	1	1	1	-1	1	1	1	1	1	1	1	1	1	1	1	1	1	1	1	1	1	1	1	1	1	1	1	1	1	-1	1	1	1	1	1	1	1	1	1	1	1	1	1	1	1	1	1	1	1	1	1	1	1	1	1	1	1	1	1	1	-1	1	1	1	1	1	1	1	1	1	1	-1	-1	1	1	1	1	1	1	1	1	1	1	1	1	1	1	1	1	1	1	1	1	1	1	1	-1	1	1	1	1	1	1	1	1	1	1	1	1	1	1	1	1	-1	1	1	1	1	1	1	1	1	1	1	1	1	1	-1	1	1	1	1	1	1	1	1	1	1	1	1	1	1	1	1	1	1	1	1	1	1	1	1	1	1	1	1	1	1	1	1	1	1	1	1	1	1	1	1	1	1	1	1	1	1	1	1	1	1	1	1	1	1	1	1	1	1	1	1	1	1	1	1	1	1	1	1	1	1	1	1	1	1	1	1	1	1	1	1	1	1	1	1	1	1	1
202672_s_at	1	1	1	1	1	1	-1	-1	1	-1	1	1	1	1	1	1	1	1	1	1	1	1	1	1	1	1	1	1	1	1	1	1	1	1	1	1	-1	-1	-1	-1	1	1	1	1	1	1	1	1	1	1	1	1	1	1	1	1	1	1	1	1	1	-1	1	1	1	1	1	1	1	1	1	1	1	1	1	1	1	1	1	1	1	1	1	1	1	1	1	1	1	1	1	1	1	1	1	1	1	1	1	1	-1	1	1	1	1	1	1	1	1	1	1	1	1	1	-1	1	1	1	1	1	1	1	1	1	1	1	-1	1	1	1	1	1	-1	1	1	1	1	1	1	1	1	1	1	1	1	1	1	1	1	1	1	1	1	1	1	1	1	1	-1	1	1	1	1	1	1	1	1	1	1	1	1	1	1	1	1	1	1	1	1	1	1	1	1	1	1	1	1	1	1	-1	1	1	1	1	1	1	1	1	1	1	-1	-1	1	1	1	1	1	1	1	1	1	1	1	1	1	1	1	1	1	1	1	1	1	1	1	-1	1	1	1	1	1	1	1	1	1	1	1	1	1	1	1	1	-1	1	1	1	1	1	1	1	1	1	1	1	1	1	-1	1	1	1	1	1	1	1	1	1	1	1	1	1	1	1	1	1	1	1	1	1	1	1	1	1	1	1	1	1	1	1	1	1	1	1	1	1	1	1	1	1	1	1	1	1	1	1	1	1	1	1	1	1	1	1	1	1	1	1	1	1	1	1	1	1	1	1	1	1	1	1	1	1	1	1	1	1	1	1	1	1	1	1	1	1	1	1
217168_s_at	1	1	1	1	1	1	-1	-1	1	-1	1	1	1	1	1	1	1	1	1	1	1	1	1	1	1	1	1	1	1	1	1	1	1	1	1	1	-1	-1	-1	-1	1	1	1	1	1	1	1	1	1	1	1	1	1	1	1	1	1	1	1	1	1	-1	1	1	1	1	1	1	1	1	1	1	1	1	1	1	1	1	1	1	1	1	1	1	1	1	1	1	1	1	1	1	1	1	1	1	1	1	1	1	-1	1	1	1	1	1	1	1	1	1	1	1	1	1	-1	1	1	1	1	1	1	1	1	1	1	1	-1	1	1	1	1	1	-1	1	1	1	1	1	1	1	1	1	1	1	1	1	1	1	1	1	1	1	1	1	1	1	1	1	-1	1	1	1	1	1	1	1	1	1	1	1	1	1	1	1	1	1	1	1	1	1	1	1	1	1	1	1	1	1	1	-1	1	1	1	1	1	1	1	1	1	1	-1	-1	1	1	1	1	1	1	1	1	1	1	1	1	1	1	1	1	1	1	1	1	1	1	1	-1	1	1	1	1	1	1	1	1	1	1	1	1	1	1	1	1	-1	1	1	1	1	1	1	1	1	1	1	1	1	1	-1	1	1	1	1	1	1	1	1	1	1	1	1	1	1	1	1	1	1	1	1	1	1	1	1	1	1	1	1	1	1	1	1	1	1	1	1	1	1	1	1	1	1	1	1	1	1	1	1	1	1	1	1	1	1	1	1	1	1	1	1	1	1	1	1	1	1	1	1	1	1	1	1	1	1	1	1	1	1	1	1	1	1	1	1	1	1	1


BC024 S=1710
 Genes [5]: 201464_x_at 36711_at 202672_s_at 201694_s_at 204285_s_at 
 Conds [342]: 4128 4133 4136 4155 4163 4164 1755 1769 1783 2577 2423 2429 1937 1483 1486 1498 1520 4217 4243 2619 2621 2624 2627 2629 2639 2651 2653 2658 2456 2822 1535 1537 1540 3221 3231 3240 4365 4367 4369 4376 2691 2801 2886 2896 2914 2915 2918 2919 3373 3386 3392 3397 4327 4328 4405 922 961 893 904 905 906 941 2835 3448 3464 3507 4296 2850 2854 3001 3518 3534 3945 3963 3348 3359 3360 4455 2722 2723 2145 3578 949 958 965 974 981 995 1004 1132 3630 3635 3637 3979 1791 1140 1141 2210 2211 2212 2215 2218 2227 2239 3168 3178 3190 1823 1831 3279 3281 3288 3290 3295 3312 3317 3318 2321 2330 1010 1011 1014 1053 2202 2924 1339 1068 1069 1072 1082 1649 1670 3032 3034 3035 3037 3740 3770 3771 2544 1655 1657 2955 3065 3807 3808 3819 2561 2563 2570 2753 2757 1176 486 1475 1477 3851 3852 3868 3887 3893 3895 835 841 844 848 869 870 873 1276 1302 1304 3902 4010 4085 7165 7179 7188 7211 7426 7427 7441 7498 6879 6901 6916 6385 7453 6807 6823 6825 5936 5945 5957 7530 7535 7545 6166 6558 6577 4541 4544 4613 4617 5439 5453 4641 4651 4662 5070 5291 5293 5294 5296 4680 4710 4732 4989 4994 4996 4998 5005 5008 5017 5018 5021 5022 5023 5026 5396 5398 5306 5310 5327 5340 5355 5356 4954 4768 4791 5417 5419 5420 5572 5580 5584 5590 5592 5594 5364 5472 5484 5489 5493 5501 5530 4983 4985 5212 4801 4821 4827 4835 4845 5608 5612 5613 5623 5632 6451 6463 4471 5217 5221 5227 5228 5231 5234 5724 5726 5729 5743 5777 5826 5247 5248 5260 5267 5903 5906 6493 6045 6051 6053 5674 5677 5678 5693 5698 5702 5998 6008 6972 6975 6980 6984 6989 6993 6064 6675 6680 6427 6433 6438 6205 6207 6208 6210 6220 6252 6939 6948 6953 6954 6960 7000 6711 6724 7324 6764 6768 6770 6776 6780 7100 7139 6070 6085 6793 7053 6298 6401 
201464_x_at	1	1	1	1	1	1	-1	-1	-1	1	1	1	1	1	1	1	1	1	1	1	1	1	1	1	1	1	1	1	1	1	1	1	1	1	1	1	1	1	1	1	1	1	1	1	-1	-1	-1	-1	1	1	1	1	1	1	1	1	1	1	1	1	1	1	1	1	1	1	1	1	1	-1	1	1	1	1	1	1	1	1	-1	1	1	1	1	1	1	1	1	1	1	1	1	1	1	1	1	1	1	1	1	1	1	1	1	1	1	1	1	1	1	1	1	1	1	1	1	1	1	1	1	1	1	1	1	1	-1	1	1	1	1	1	1	1	-1	-1	-1	-1	1	1	1	-1	1	1	-1	1	1	1	1	-1	1	1	1	1	1	1	1	1	1	1	1	1	1	1	1	1	1	1	1	1	1	-1	1	1	1	1	1	1	1	1	1	1	1	1	1	1	1	1	1	1	1	1	1	-1	1	1	1	1	1	-1	1	1	1	1	1	1	1	1	1	1	1	1	1	1	1	1	1	1	1	1	1	1	1	1	1	1	1	1	1	1	1	1	1	1	1	1	1	1	1	1	1	1	1	1	1	1	1	1	1	1	1	1	1	1	1	1	1	1	-1	1	1	1	1	1	1	1	1	1	1	1	1	1	1	1	1	1	1	1	1	1	1	1	1	1	1	1	1	1	1	1	1	1	1	1	1	1	1	1	1	1	1	1	1	1	1	1	1	1	1	1	1	1	1	1	1	1	1	1	1	1	1	1	1	1	1	1	1	1	1	1	1	1	1	1	1	1	1	1	1	1	1	1	1	1
  36711_at	1	1	1	1	1	1	-1	-1	-1	1	1	1	1	1	1	1	1	1	1	1	1	1	1	1	1	1	1	1	1	1	1	1	1	1	1	1	1	1	1	1	1	1	1	1	-1	-1	-1	-1	1	1	1	1	1	1	1	1	1	1	1	1	1	1	1	1	1	1	1	1	1	-1	1	1	1	1	1	1	1	1	-1	1	1	1	1	1	1	1	1	1	1	1	1	1	1	1	1	1	1	1	1	1	1	1	1	1	1	1	1	1	1	1	1	1	1	1	1	1	1	1	1	1	1	1	1	1	-1	1	1	1	1	1	1	1	-1	-1	-1	-1	1	1	1	-1	1	1	-1	1	1	1	1	-1	1	1	1	1	1	1	1	1	1	1	1	1	1	1	1	1	1	1	1	1	1	-1	1	1	1	1	1	1	1	1	1	1	1	1	1	1	1	1	1	1	1	1	1	-1	1	1	1	1	1	-1	1	1	1	1	1	1	1	1	1	1	1	1	1	1	1	1	1	1	1	1	1	1	1	1	1	1	1	1	1	1	1	1	1	1	1	1	1	1	1	1	1	1	1	1	1	1	1	1	1	1	1	1	1	1	1	1	1	1	-1	1	1	1	1	1	1	1	1	1	1	1	1	1	1	1	1	1	1	1	1	1	1	1	1	1	1	1	1	1	1	1	1	1	1	1	1	1	1	1	1	1	1	1	1	1	1	1	1	1	1	1	1	1	1	1	1	1	1	1	1	1	1	1	1	1	1	1	1	1	1	1	1	1	1	1	1	1	1	1	1	1	1	1	1	1
202672_s_at	1	1	1	1	1	1	-1	-1	-1	1	1	1	1	1	1	1	1	1	1	1	1	1	1	1	1	1	1	1	1	1	1	1	1	1	1	1	1	1	1	1	1	1	1	1	-1	-1	-1	-1	1	1	1	1	1	1	1	1	1	1	1	1	1	1	1	1	1	1	1	1	1	-1	1	1	1	1	1	1	1	1	-1	1	1	1	1	1	1	1	1	1	1	1	1	1	1	1	1	1	1	1	1	1	1	1	1	1	1	1	1	1	1	1	1	1	1	1	1	1	1	1	1	1	1	1	1	1	-1	1	1	1	1	1	1	1	-1	-1	-1	-1	1	1	1	-1	1	1	-1	1	1	1	1	-1	1	1	1	1	1	1	1	1	1	1	1	1	1	1	1	1	1	1	1	1	1	-1	1	1	1	1	1	1	1	1	1	1	1	1	1	1	1	1	1	1	1	1	1	-1	1	1	1	1	1	-1	1	1	1	1	1	1	1	1	1	1	1	1	1	1	1	1	1	1	1	1	1	1	1	1	1	1	1	1	1	1	1	1	1	1	1	1	1	1	1	1	1	1	1	1	1	1	1	1	1	1	1	1	1	1	1	1	1	1	-1	1	1	1	1	1	1	1	1	1	1	1	1	1	1	1	1	1	1	1	1	1	1	1	1	1	1	1	1	1	1	1	1	1	1	1	1	1	1	1	1	1	1	1	1	1	1	1	1	1	1	1	1	1	1	1	1	1	1	1	1	1	1	1	1	1	1	1	1	1	1	1	1	1	1	1	1	1	1	1	1	1	1	1	1	1
201694_s_at	1	1	1	1	1	1	-1	-1	-1	1	1	1	1	1	1	1	1	1	1	1	1	1	1	1	1	1	1	1	1	1	1	1	1	1	1	1	1	1	1	1	1	1	1	1	-1	-1	-1	-1	1	1	1	1	1	1	1	1	1	1	1	1	1	1	1	1	1	1	1	1	1	-1	1	1	1	1	1	1	1	1	-1	1	1	1	1	1	1	1	1	1	1	1	1	1	1	1	1	1	1	1	1	1	1	1	1	1	1	1	1	1	1	1	1	1	1	1	1	1	1	1	1	1	1	1	1	1	-1	1	1	1	1	1	1	1	-1	-1	-1	-1	1	1	1	-1	1	1	-1	1	1	1	1	-1	1	1	1	1	1	1	1	1	1	1	1	1	1	1	1	1	1	1	1	1	1	-1	1	1	1	1	1	1	1	1	1	1	1	1	1	1	1	1	1	1	1	1	1	-1	1	1	1	1	1	-1	1	1	1	1	1	1	1	1	1	1	1	1	1	1	1	1	1	1	1	1	1	1	1	1	1	1	1	1	1	1	1	1	1	1	1	1	1	1	1	1	1	1	1	1	1	1	1	1	1	1	1	1	1	1	1	1	1	1	-1	1	1	1	1	1	1	1	1	1	1	1	1	1	1	1	1	1	1	1	1	1	1	1	1	1	1	1	1	1	1	1	1	1	1	1	1	1	1	1	1	1	1	1	1	1	1	1	1	1	1	1	1	1	1	1	1	1	1	1	1	1	1	1	1	1	1	1	1	1	1	1	1	1	1	1	1	1	1	1	1	1	1	1	1	1
204285_s_at	1	1	1	1	1	1	-1	-1	-1	1	1	1	1	1	1	1	1	1	1	1	1	1	1	1	1	1	1	1	1	1	1	1	1	1	1	1	1	1	1	1	1	1	1	1	-1	-1	-1	-1	1	1	1	1	1	1	1	1	1	1	1	1	1	1	1	1	1	1	1	1	1	-1	1	1	1	1	1	1	1	1	-1	1	1	1	1	1	1	1	1	1	1	1	1	1	1	1	1	1	1	1	1	1	1	1	1	1	1	1	1	1	1	1	1	1	1	1	1	1	1	1	1	1	1	1	1	1	-1	1	1	1	1	1	1	1	-1	-1	-1	-1	1	1	1	-1	1	1	-1	1	1	1	1	-1	1	1	1	1	1	1	1	1	1	1	1	1	1	1	1	1	1	1	1	1	1	-1	1	1	1	1	1	1	1	1	1	1	1	1	1	1	1	1	1	1	1	1	1	-1	1	1	1	1	1	-1	1	1	1	1	1	1	1	1	1	1	1	1	1	1	1	1	1	1	1	1	1	1	1	1	1	1	1	1	1	1	1	1	1	1	1	1	1	1	1	1	1	1	1	1	1	1	1	1	1	1	1	1	1	1	1	1	1	1	-1	1	1	1	1	1	1	1	1	1	1	1	1	1	1	1	1	1	1	1	1	1	1	1	1	1	1	1	1	1	1	1	1	1	1	1	1	1	1	1	1	1	1	1	1	1	1	1	1	1	1	1	1	1	1	1	1	1	1	1	1	1	1	1	1	1	1	1	1	1	1	1	1	1	1	1	1	1	1	1	1	1	1	1	1	1


BC025 S=1695
 Genes [5]: 217168_s_at 218611_at 212501_at 204285_s_at 204286_s_at 
 Conds [339]: 4112 4128 4133 4136 4139 1891 4151 4163 4164 4184 2425 2429 1942 1486 1498 1520 4217 4237 4268 2619 2627 2629 2651 2653 2456 2822 2823 1535 1537 1540 3227 3240 4369 4376 2691 2789 2808 2812 2813 2886 2896 2911 2914 2915 2918 2919 3395 3428 4327 4328 922 887 893 904 906 941 2835 3462 4273 4274 2407 2850 2859 3085 3518 4449 4454 4465 3608 949 956 965 978 1000 3635 3643 3979 3993 1741 1792 1951 1579 1140 1141 2210 2211 2212 2215 2218 2227 2239 3178 3190 3243 1814 1822 1823 1826 1831 1212 1220 1230 1231 1234 2247 3009 3022 2499 3278 3281 3295 3310 3312 3318 2330 1858 2506 1010 1011 1014 2921 2924 2929 2940 410 3691 3701 1068 1069 1072 1645 430 662 1672 3024 3035 3037 3746 3770 3771 2511 2517 2535 1655 1656 1659 2976 3065 3787 2546 2570 2573 2576 2743 2757 2763 1171 1176 1471 1475 1477 3868 3895 2777 839 841 870 873 2084 1276 4068 4072 7178 7179 7188 7211 7425 7427 7441 7491 7499 7236 6875 6879 6886 6891 6896 6901 6910 6914 6916 6919 7382 7387 6807 6823 5935 5936 5940 5941 5945 5950 5962 5963 5976 6420 7530 7535 7540 7550 7554 7555 6137 6162 6170 6574 6577 6579 4566 4586 4599 4544 4610 4617 5439 5441 5511 5105 4632 4640 4652 4665 5065 5291 5296 4680 4710 4713 4721 4726 4732 5008 5018 5021 5022 5308 5310 5336 4954 4963 4768 4791 5417 5420 5572 5580 5594 5595 5472 5489 5501 5530 4983 4985 5212 4835 5613 5625 6451 6463 7005 5217 5227 5231 5234 5726 5826 5248 5260 5267 5987 5903 5908 6493 6025 6038 6041 5674 5677 5693 5698 5702 6008 6980 6989 6990 6993 6064 6680 6429 6434 6439 6440 6205 6210 6932 6939 6948 6951 6954 7285 6711 6736 6276 6546 6551 7079 7084 7085 7089 7094 7324 6764 6776 6780 7100 6085 7356 6784 7043 7045 7047 7053 7063 7068 7073 7074 6316 6319 
217168_s_at	1	1	1	1	1	1	1	1	1	1	-1	1	1	1	1	1	1	1	-1	1	1	1	1	1	1	1	1	1	1	1	1	1	1	1	1	1	-1	-1	1	1	1	-1	-1	-1	-1	-1	1	1	1	1	1	1	1	1	1	1	1	1	-1	-1	1	1	1	-1	1	1	1	1	1	1	1	1	1	1	1	1	1	1	-1	-1	1	-1	1	1	1	1	1	1	1	1	1	1	1	1	1	1	1	1	1	1	1	1	1	1	1	1	1	1	1	1	1	1	1	1	1	1	-1	1	1	1	-1	-1	-1	-1	1	-1	1	1	1	1	1	1	1	1	-1	-1	-1	1	1	1	-1	-1	1	1	1	1	-1	1	1	-1	1	1	1	1	1	-1	1	1	1	1	1	1	1	1	1	1	1	1	1	-1	-1	1	1	1	1	1	1	1	1	1	1	1	-1	1	1	1	1	1	1	1	1	1	-1	1	1	1	1	-1	1	-1	1	1	1	-1	1	1	1	1	1	1	1	1	1	-1	1	1	1	1	-1	1	1	1	-1	1	1	1	1	1	1	1	1	1	1	1	1	1	1	-1	1	1	1	1	1	1	1	1	1	1	1	-1	1	1	1	1	1	1	1	1	1	1	1	1	-1	1	1	1	1	1	1	1	1	1	1	1	1	1	1	1	1	1	1	1	1	1	-1	-1	-1	1	1	1	1	1	1	1	1	1	1	1	1	1	1	1	1	1	1	1	1	1	1	1	1	1	1	1	1	1	1	1	-1	1	1	1	1	1	1	1	1	1	1	1	1	1	1	1	1	1	1	1	1
 218611_at	1	1	1	1	1	1	1	1	1	1	-1	1	1	1	1	1	1	1	-1	1	1	1	1	1	1	1	1	1	1	1	1	1	1	1	1	1	-1	-1	1	1	1	-1	-1	-1	-1	-1	1	1	1	1	1	1	1	1	1	1	1	1	-1	-1	1	1	1	-1	1	1	1	1	1	1	1	1	1	1	1	1	1	1	-1	-1	1	-1	1	1	1	1	1	1	1	1	1	1	1	1	1	1	1	1	1	1	1	1	1	1	1	1	1	1	1	1	1	1	1	1	1	1	-1	1	1	1	-1	-1	-1	-1	1	-1	1	1	1	1	1	1	1	1	-1	-1	-1	1	1	1	-1	-1	1	1	1	1	-1	1	1	-1	1	1	1	1	1	-1	1	1	1	1	1	1	1	1	1	1	1	1	1	-1	-1	1	1	1	1	1	1	1	1	1	1	1	-1	1	1	1	1	1	1	1	1	1	-1	1	1	1	1	-1	1	-1	1	1	1	-1	1	1	1	1	1	1	1	1	1	-1	1	1	1	1	-1	1	1	1	-1	1	1	1	1	1	1	1	1	1	1	1	1	1	1	-1	1	1	1	1	1	1	1	1	1	1	1	-1	1	1	1	1	1	1	1	1	1	1	1	1	-1	1	1	1	1	1	1	1	1	1	1	1	1	1	1	1	1	1	1	1	1	1	-1	-1	-1	1	1	1	1	1	1	1	1	1	1	1	1	1	1	1	1	1	1	1	1	1	1	1	1	1	1	1	1	1	1	1	-1	1	1	1	1	1	1	1	1	1	1	1	1	1	1	1	1	1	1	1	1
 212501_at	1	1	1	1	1	1	1	1	1	1	-1	1	1	1	1	1	1	1	-1	1	1	1	1	1	1	1	1	1	1	1	1	1	1	1	1	1	-1	-1	1	1	1	-1	-1	-1	-1	-1	1	1	1	1	1	1	1	1	1	1	1	1	-1	-1	1	1	1	-1	1	1	1	1	1	1	1	1	1	1	1	1	1	1	-1	-1	1	-1	1	1	1	1	1	1	1	1	1	1	1	1	1	1	1	1	1	1	1	1	1	1	1	1	1	1	1	1	1	1	1	1	1	1	-1	1	1	1	-1	-1	-1	-1	1	-1	1	1	1	1	1	1	1	1	-1	-1	-1	1	1	1	-1	-1	1	1	1	1	-1	1	1	-1	1	1	1	1	1	-1	1	1	1	1	1	1	1	1	1	1	1	1	1	-1	-1	1	1	1	1	1	1	1	1	1	1	1	-1	1	1	1	1	1	1	1	1	1	-1	1	1	1	1	-1	1	-1	1	1	1	-1	1	1	1	1	1	1	1	1	1	-1	1	1	1	1	-1	1	1	1	-1	1	1	1	1	1	1	1	1	1	1	1	1	1	1	-1	1	1	1	1	1	1	1	1	1	1	1	-1	1	1	1	1	1	1	1	1	1	1	1	1	-1	1	1	1	1	1	1	1	1	1	1	1	1	1	1	1	1	1	1	1	1	1	-1	-1	-1	1	1	1	1	1	1	1	1	1	1	1	1	1	1	1	1	1	1	1	1	1	1	1	1	1	1	1	1	1	1	1	-1	1	1	1	1	1	1	1	1	1	1	1	1	1	1	1	1	1	1	1	1
204285_s_at	1	1	1	1	1	1	1	1	1	1	-1	1	1	1	1	1	1	1	-1	1	1	1	1	1	1	1	1	1	1	1	1	1	1	1	1	1	-1	-1	1	1	1	-1	-1	-1	-1	-1	1	1	1	1	1	1	1	1	1	1	1	1	-1	-1	1	1	1	-1	1	1	1	1	1	1	1	1	1	1	1	1	1	1	-1	-1	1	-1	1	1	1	1	1	1	1	1	1	1	1	1	1	1	1	1	1	1	1	1	1	1	1	1	1	1	1	1	1	1	1	1	1	1	-1	1	1	1	-1	-1	-1	-1	1	-1	1	1	1	1	1	1	1	1	-1	-1	-1	1	1	1	-1	-1	1	1	1	1	-1	1	1	-1	1	1	1	1	1	-1	1	1	1	1	1	1	1	1	1	1	1	1	1	-1	-1	1	1	1	1	1	1	1	1	1	1	1	-1	1	1	1	1	1	1	1	1	1	-1	1	1	1	1	-1	1	-1	1	1	1	-1	1	1	1	1	1	1	1	1	1	-1	1	1	1	1	-1	1	1	1	-1	1	1	1	1	1	1	1	1	1	1	1	1	1	1	-1	1	1	1	1	1	1	1	1	1	1	1	-1	1	1	1	1	1	1	1	1	1	1	1	1	-1	1	1	1	1	1	1	1	1	1	1	1	1	1	1	1	1	1	1	1	1	1	-1	-1	-1	1	1	1	1	1	1	1	1	1	1	1	1	1	1	1	1	1	1	1	1	1	1	1	1	1	1	1	1	1	1	1	-1	1	1	1	1	1	1	1	1	1	1	1	1	1	1	1	1	1	1	1	1
204286_s_at	1	1	1	1	1	1	1	1	1	1	-1	1	1	1	1	1	1	1	-1	1	1	1	1	1	1	1	1	1	1	1	1	1	1	1	1	1	-1	-1	1	1	1	-1	-1	-1	-1	-1	1	1	1	1	1	1	1	1	1	1	1	1	-1	-1	1	1	1	-1	1	1	1	1	1	1	1	1	1	1	1	1	1	1	-1	-1	1	-1	1	1	1	1	1	1	1	1	1	1	1	1	1	1	1	1	1	1	1	1	1	1	1	1	1	1	1	1	1	1	1	1	1	1	-1	1	1	1	-1	-1	-1	-1	1	-1	1	1	1	1	1	1	1	1	-1	-1	-1	1	1	1	-1	-1	1	1	1	1	-1	1	1	-1	1	1	1	1	1	-1	1	1	1	1	1	1	1	1	1	1	1	1	1	-1	-1	1	1	1	1	1	1	1	1	1	1	1	-1	1	1	1	1	1	1	1	1	1	-1	1	1	1	1	-1	1	-1	1	1	1	-1	1	1	1	1	1	1	1	1	1	-1	1	1	1	1	-1	1	1	1	-1	1	1	1	1	1	1	1	1	1	1	1	1	1	1	-1	1	1	1	1	1	1	1	1	1	1	1	-1	1	1	1	1	1	1	1	1	1	1	1	1	-1	1	1	1	1	1	1	1	1	1	1	1	1	1	1	1	1	1	1	1	1	1	-1	-1	-1	1	1	1	1	1	1	1	1	1	1	1	1	1	1	1	1	1	1	1	1	1	1	1	1	1	1	1	1	1	1	1	-1	1	1	1	1	1	1	1	1	1	1	1	1	1	1	1	1	1	1	1	1


BC026 S=1685
 Genes [5]: 203821_at 204472_at 204285_s_at 204286_s_at 202672_s_at 
 Conds [337]: 4112 4128 4133 4136 2666 4153 4155 4163 4164 4168 4181 4184 2042 2423 2429 1942 1486 1509 1513 1520 4217 4237 4243 2624 2627 2639 2651 2658 2448 2456 1535 3227 3231 3232 4369 4376 4380 4388 2690 2691 2789 2794 2801 2807 2886 2896 2915 2918 2919 3373 3386 3392 3395 3428 3429 4325 4327 4328 4405 922 882 887 906 909 941 2835 3446 3448 3462 3464 4444 3001 3518 3963 3348 4454 4458 2723 3102 2145 3608 1402 956 965 981 1000 3637 3643 3979 3993 1715 1140 2210 2211 2212 2213 2215 2218 2227 2230 2239 3178 3190 3243 1831 1833 2247 3290 3295 3306 3310 3312 3318 2321 2330 1011 1014 2193 2195 2202 2929 3699 3701 1339 1069 1072 1645 1672 3035 3746 3770 3771 2525 1655 1656 1659 2955 3065 3787 3808 2563 2573 2757 1176 1471 1477 3868 3887 3893 3895 2777 835 839 848 873 1302 1304 3902 4068 4072 7179 7188 7206 7211 7427 7492 7499 7236 6879 6886 6891 6895 6896 6901 6910 6916 6919 6340 6385 7387 7453 6807 6820 6823 5935 5940 5945 5950 5976 7530 7535 7545 7550 7555 6579 4565 4590 4599 5086 4544 4547 4617 6193 5439 5441 5511 5105 4632 4637 4641 4665 5065 4680 4682 4710 4721 4723 4732 4996 4998 5005 5008 5010 5017 5018 5021 5022 5336 5340 4954 4755 4768 4770 4791 5417 5420 5572 5580 5584 5590 5591 5594 5364 5489 5493 5501 5530 5209 5212 4804 4821 4827 4845 5612 5613 5625 5632 6451 6454 6463 7005 4471 4483 4492 5217 5221 5228 5231 5724 5726 5733 5743 5745 5777 5822 5826 5247 5248 5260 5267 5987 5882 5903 5908 5917 6493 5802 5691 5693 6008 6980 6993 6064 6675 6680 6427 6434 6438 6439 6210 6252 6253 6932 6939 6948 6951 7285 6709 6711 6724 6736 6276 6546 6551 7077 7324 6609 6764 6776 6780 7100 7103 7105 7136 7139 7245 6085 6784 7043 7047 7050 7053 7063 7073 7074 6316 6319 
 203821_at	1	1	1	1	-1	1	1	1	1	1	1	1	1	1	1	1	1	1	1	1	1	1	1	1	1	1	1	1	1	1	1	1	1	1	1	1	1	1	1	1	1	1	1	1	1	1	-1	-1	-1	1	1	1	1	1	1	1	1	1	1	1	1	1	1	1	1	1	1	1	1	1	1	-1	1	1	1	1	1	1	-1	1	1	1	1	1	1	1	1	1	1	1	1	1	1	1	1	1	1	1	1	1	1	1	1	1	1	1	1	1	1	1	1	1	1	1	1	1	1	1	1	1	-1	1	1	1	1	1	1	1	-1	1	1	1	1	1	1	1	-1	1	1	1	1	1	1	1	1	1	1	1	1	1	1	1	1	1	1	1	1	1	-1	1	1	1	1	1	1	1	1	1	1	1	1	1	1	1	1	1	1	1	1	1	1	1	1	1	1	1	1	1	1	1	1	1	1	1	1	1	1	1	1	1	1	1	1	1	1	1	1	1	1	1	1	1	1	1	1	1	1	1	1	1	1	1	1	1	1	1	1	1	1	1	1	1	1	1	1	1	1	1	1	1	1	1	1	1	1	1	1	1	1	1	1	1	1	1	1	1	1	1	1	1	1	1	1	1	1	1	1	1	1	1	1	1	1	1	1	1	1	1	1	1	1	1	1	1	1	1	1	1	1	1	1	1	1	1	1	1	1	1	1	1	1	1	1	1	1	1	1	1	1	1	1	1	1	1	1	1	1	1	1	1	1	1	1	1	1	1	1	1	1	1	1	1	1	1	1	1	1
 204472_at	1	1	1	1	-1	1	1	1	1	1	1	1	1	1	1	1	1	1	1	1	1	1	1	1	1	1	1	1	1	1	1	1	1	1	1	1	1	1	1	1	1	1	1	1	1	1	-1	-1	-1	1	1	1	1	1	1	1	1	1	1	1	1	1	1	1	1	1	1	1	1	1	1	-1	1	1	1	1	1	1	-1	1	1	1	1	1	1	1	1	1	1	1	1	1	1	1	1	1	1	1	1	1	1	1	1	1	1	1	1	1	1	1	1	1	1	1	1	1	1	1	1	1	-1	1	1	1	1	1	1	1	-1	1	1	1	1	1	1	1	-1	1	1	1	1	1	1	1	1	1	1	1	1	1	1	1	1	1	1	1	1	1	-1	1	1	1	1	1	1	1	1	1	1	1	1	1	1	1	1	1	1	1	1	1	1	1	1	1	1	1	1	1	1	1	1	1	1	1	1	1	1	1	1	1	1	1	1	1	1	1	1	1	1	1	1	1	1	1	1	1	1	1	1	1	1	1	1	1	1	1	1	1	1	1	1	1	1	1	1	1	1	1	1	1	1	1	1	1	1	1	1	1	1	1	1	1	1	1	1	1	1	1	1	1	1	1	1	1	1	1	1	1	1	1	1	1	1	1	1	1	1	1	1	1	1	1	1	1	1	1	1	1	1	1	1	1	1	1	1	1	1	1	1	1	1	1	1	1	1	1	1	1	1	1	1	1	1	1	1	1	1	1	1	1	1	1	1	1	1	1	1	1	1	1	1	1	1	1	1	1	1
204285_s_at	1	1	1	1	-1	1	1	1	1	1	1	1	1	1	1	1	1	1	1	1	1	1	1	1	1	1	1	1	1	1	1	1	1	1	1	1	1	1	1	1	1	1	1	1	1	1	-1	-1	-1	1	1	1	1	1	1	1	1	1	1	1	1	1	1	1	1	1	1	1	1	1	1	-1	1	1	1	1	1	1	-1	1	1	1	1	1	1	1	1	1	1	1	1	1	1	1	1	1	1	1	1	1	1	1	1	1	1	1	1	1	1	1	1	1	1	1	1	1	1	1	1	1	-1	1	1	1	1	1	1	1	-1	1	1	1	1	1	1	1	-1	1	1	1	1	1	1	1	1	1	1	1	1	1	1	1	1	1	1	1	1	1	-1	1	1	1	1	1	1	1	1	1	1	1	1	1	1	1	1	1	1	1	1	1	1	1	1	1	1	1	1	1	1	1	1	1	1	1	1	1	1	1	1	1	1	1	1	1	1	1	1	1	1	1	1	1	1	1	1	1	1	1	1	1	1	1	1	1	1	1	1	1	1	1	1	1	1	1	1	1	1	1	1	1	1	1	1	1	1	1	1	1	1	1	1	1	1	1	1	1	1	1	1	1	1	1	1	1	1	1	1	1	1	1	1	1	1	1	1	1	1	1	1	1	1	1	1	1	1	1	1	1	1	1	1	1	1	1	1	1	1	1	1	1	1	1	1	1	1	1	1	1	1	1	1	1	1	1	1	1	1	1	1	1	1	1	1	1	1	1	1	1	1	1	1	1	1	1	1	1	1
204286_s_at	1	1	1	1	-1	1	1	1	1	1	1	1	1	1	1	1	1	1	1	1	1	1	1	1	1	1	1	1	1	1	1	1	1	1	1	1	1	1	1	1	1	1	1	1	1	1	-1	-1	-1	1	1	1	1	1	1	1	1	1	1	1	1	1	1	1	1	1	1	1	1	1	1	-1	1	1	1	1	1	1	-1	1	1	1	1	1	1	1	1	1	1	1	1	1	1	1	1	1	1	1	1	1	1	1	1	1	1	1	1	1	1	1	1	1	1	1	1	1	1	1	1	1	-1	1	1	1	1	1	1	1	-1	1	1	1	1	1	1	1	-1	1	1	1	1	1	1	1	1	1	1	1	1	1	1	1	1	1	1	1	1	1	-1	1	1	1	1	1	1	1	1	1	1	1	1	1	1	1	1	1	1	1	1	1	1	1	1	1	1	1	1	1	1	1	1	1	1	1	1	1	1	1	1	1	1	1	1	1	1	1	1	1	1	1	1	1	1	1	1	1	1	1	1	1	1	1	1	1	1	1	1	1	1	1	1	1	1	1	1	1	1	1	1	1	1	1	1	1	1	1	1	1	1	1	1	1	1	1	1	1	1	1	1	1	1	1	1	1	1	1	1	1	1	1	1	1	1	1	1	1	1	1	1	1	1	1	1	1	1	1	1	1	1	1	1	1	1	1	1	1	1	1	1	1	1	1	1	1	1	1	1	1	1	1	1	1	1	1	1	1	1	1	1	1	1	1	1	1	1	1	1	1	1	1	1	1	1	1	1	1	1
202672_s_at	1	1	1	1	-1	1	1	1	1	1	1	1	1	1	1	1	1	1	1	1	1	1	1	1	1	1	1	1	1	1	1	1	1	1	1	1	1	1	1	1	1	1	1	1	1	1	-1	-1	-1	1	1	1	1	1	1	1	1	1	1	1	1	1	1	1	1	1	1	1	1	1	1	-1	1	1	1	1	1	1	-1	1	1	1	1	1	1	1	1	1	1	1	1	1	1	1	1	1	1	1	1	1	1	1	1	1	1	1	1	1	1	1	1	1	1	1	1	1	1	1	1	1	-1	1	1	1	1	1	1	1	-1	1	1	1	1	1	1	1	-1	1	1	1	1	1	1	1	1	1	1	1	1	1	1	1	1	1	1	1	1	1	-1	1	1	1	1	1	1	1	1	1	1	1	1	1	1	1	1	1	1	1	1	1	1	1	1	1	1	1	1	1	1	1	1	1	1	1	1	1	1	1	1	1	1	1	1	1	1	1	1	1	1	1	1	1	1	1	1	1	1	1	1	1	1	1	1	1	1	1	1	1	1	1	1	1	1	1	1	1	1	1	1	1	1	1	1	1	1	1	1	1	1	1	1	1	1	1	1	1	1	1	1	1	1	1	1	1	1	1	1	1	1	1	1	1	1	1	1	1	1	1	1	1	1	1	1	1	1	1	1	1	1	1	1	1	1	1	1	1	1	1	1	1	1	1	1	1	1	1	1	1	1	1	1	1	1	1	1	1	1	1	1	1	1	1	1	1	1	1	1	1	1	1	1	1	1	1	1	1	1


BC027 S=1685
 Genes [5]: 202770_s_at 210592_s_at 203455_s_at 200921_s_at 217783_s_at 
 Conds [337]: 4112 4133 4139 2673 2679 2000 2007 328 461 1905 4151 4164 312 1769 1786 2580 2038 2042 2425 1486 1498 1520 4268 2338 2624 2629 2639 2651 2656 2445 2446 2452 2821 2822 1535 1540 3221 3227 3231 3236 4269 4375 4390 2685 2690 2695 2812 2813 2886 2896 2915 2918 2919 332 3395 3397 3428 4325 4327 4328 911 906 909 910 941 2835 3440 3462 3480 4273 4439 4448 2360 2378 2386 2403 2854 2997 3085 3510 3518 3534 3945 3963 4404 4454 4460 4463 4465 4466 2710 2718 2722 3091 2136 1373 1393 1398 1400 1402 956 977 981 992 995 1000 1105 1112 1132 3979 1745 1749 1546 1555 1598 1607 1141 376 2210 2211 2212 2227 3243 1819 1823 1836 1840 1239 2247 3010 3275 3283 3290 3312 3318 2330 1872 2506 2953 3141 1010 1014 1019 1050 1053 1058 2921 2924 2929 2938 3701 3704 1068 1072 1637 345 1672 3024 3035 3746 2517 2539 2540 1307 1655 1659 1661 1667 1668 2971 2977 3058 3065 3787 2563 2566 2570 2572 2576 2743 2750 2753 1176 318 486 1477 3851 3852 3868 3873 2777 2779 869 870 873 4018 7179 7188 7407 7420 7441 7443 7235 7236 6879 6891 6900 6901 6902 6910 6912 6916 6919 7453 6807 6823 5942 5945 5962 5976 7530 7550 6130 6149 6164 6170 6175 4578 5098 4617 6187 6193 5439 5511 4637 5074 5291 5296 4680 4710 4723 4726 5018 5021 5022 5026 5308 5327 5336 4768 4772 4786 5413 5417 5420 5572 5580 5584 5590 5594 5597 5364 5484 5489 5501 5209 5212 4799 4801 4804 5599 5602 5603 5625 5632 5640 6454 7005 4504 5217 5221 5227 5233 5234 5724 5756 5239 5247 5260 5267 5275 5987 5903 6045 6047 6048 5674 5677 5678 5691 5698 5998 6972 6980 6984 6989 6993 6064 6438 6945 6949 6951 6953 6954 6956 6958 6995 6996 6998 7001 7002 6744 6276 6551 7324 7340 6768 6780 7100 7103 6070 6085 6087 7356 6784 7043 7278 
202770_s_at	1	1	1	1	1	1	1	1	1	1	1	1	-1	-1	1	1	1	1	-1	1	1	1	-1	1	1	1	1	1	1	-1	1	1	1	1	1	1	1	1	1	1	-1	1	-1	1	1	1	-1	1	1	1	-1	-1	-1	1	1	1	1	1	1	1	1	1	1	1	1	1	1	1	1	-1	1	1	1	1	1	1	1	-1	-1	1	1	1	1	1	1	1	1	1	1	1	1	-1	-1	1	1	1	1	1	1	1	1	1	1	1	1	1	1	1	1	1	1	1	1	1	1	1	1	1	1	1	1	1	1	1	1	-1	-1	1	1	-1	1	1	1	1	1	1	1	-1	-1	1	1	1	1	1	1	1	-1	-1	-1	1	1	1	1	1	1	1	1	-1	-1	1	-1	1	1	1	1	1	1	1	1	1	1	1	1	1	1	1	1	1	1	1	-1	1	1	1	1	1	1	1	1	1	1	-1	1	1	1	1	1	1	1	1	1	1	1	1	1	1	1	1	1	1	1	1	1	1	1	1	1	1	1	1	1	1	-1	1	-1	1	-1	-1	-1	1	1	1	1	1	1	1	1	1	1	1	1	1	1	1	1	1	1	1	1	1	-1	-1	1	1	1	1	1	1	1	1	1	1	1	1	1	1	1	1	1	1	1	1	1	1	1	1	1	1	1	1	1	1	1	1	1	1	1	1	1	1	1	1	1	1	1	1	1	1	1	1	1	1	1	1	1	1	1	1	1	1	1	1	1	1	1	1	1	1	1	1	1	1	1	1	1	1	1	1	1	1	1	1	1	1	1	1	1
210592_s_at	1	1	1	1	1	1	1	1	1	1	1	1	-1	-1	1	1	1	1	-1	1	1	1	-1	1	1	1	1	1	1	-1	1	1	1	1	1	1	1	1	1	1	-1	1	-1	1	1	1	-1	1	1	1	-1	-1	-1	1	1	1	1	1	1	1	1	1	1	1	1	1	1	1	1	-1	1	1	1	1	1	1	1	-1	-1	1	1	1	1	1	1	1	1	1	1	1	1	-1	-1	1	1	1	1	1	1	1	1	1	1	1	1	1	1	1	1	1	1	1	1	1	1	1	1	1	1	1	1	1	1	1	1	-1	-1	1	1	-1	1	1	1	1	1	1	1	-1	-1	1	1	1	1	1	1	1	-1	-1	-1	1	1	1	1	1	1	1	1	-1	-1	1	-1	1	1	1	1	1	1	1	1	1	1	1	1	1	1	1	1	1	1	1	-1	1	1	1	1	1	1	1	1	1	1	-1	1	1	1	1	1	1	1	1	1	1	1	1	1	1	1	1	1	1	1	1	1	1	1	1	1	1	1	1	1	1	-1	1	-1	1	-1	-1	-1	1	1	1	1	1	1	1	1	1	1	1	1	1	1	1	1	1	1	1	1	1	-1	-1	1	1	1	1	1	1	1	1	1	1	1	1	1	1	1	1	1	1	1	1	1	1	1	1	1	1	1	1	1	1	1	1	1	1	1	1	1	1	1	1	1	1	1	1	1	1	1	1	1	1	1	1	1	1	1	1	1	1	1	1	1	1	1	1	1	1	1	1	1	1	1	1	1	1	1	1	1	1	1	1	1	1	1	1	1
203455_s_at	1	1	1	1	1	1	1	1	1	1	1	1	-1	-1	1	1	1	1	-1	1	1	1	-1	1	1	1	1	1	1	-1	1	1	1	1	1	1	1	1	1	1	-1	1	-1	1	1	1	-1	1	1	1	-1	-1	-1	1	1	1	1	1	1	1	1	1	1	1	1	1	1	1	1	-1	1	1	1	1	1	1	1	-1	-1	1	1	1	1	1	1	1	1	1	1	1	1	-1	-1	1	1	1	1	1	1	1	1	1	1	1	1	1	1	1	1	1	1	1	1	1	1	1	1	1	1	1	1	1	1	1	1	-1	-1	1	1	-1	1	1	1	1	1	1	1	-1	-1	1	1	1	1	1	1	1	-1	-1	-1	1	1	1	1	1	1	1	1	-1	-1	1	-1	1	1	1	1	1	1	1	1	1	1	1	1	1	1	1	1	1	1	1	-1	1	1	1	1	1	1	1	1	1	1	-1	1	1	1	1	1	1	1	1	1	1	1	1	1	1	1	1	1	1	1	1	1	1	1	1	1	1	1	1	1	1	-1	1	-1	1	-1	-1	-1	1	1	1	1	1	1	1	1	1	1	1	1	1	1	1	1	1	1	1	1	1	-1	-1	1	1	1	1	1	1	1	1	1	1	1	1	1	1	1	1	1	1	1	1	1	1	1	1	1	1	1	1	1	1	1	1	1	1	1	1	1	1	1	1	1	1	1	1	1	1	1	1	1	1	1	1	1	1	1	1	1	1	1	1	1	1	1	1	1	1	1	1	1	1	1	1	1	1	1	1	1	1	1	1	1	1	1	1	1
200921_s_at	1	1	1	1	1	1	1	1	1	1	1	1	-1	-1	1	1	1	1	-1	1	1	1	-1	1	1	1	1	1	1	-1	1	1	1	1	1	1	1	1	1	1	-1	1	-1	1	1	1	-1	1	1	1	-1	-1	-1	1	1	1	1	1	1	1	1	1	1	1	1	1	1	1	1	-1	1	1	1	1	1	1	1	-1	-1	1	1	1	1	1	1	1	1	1	1	1	1	-1	-1	1	1	1	1	1	1	1	1	1	1	1	1	1	1	1	1	1	1	1	1	1	1	1	1	1	1	1	1	1	1	1	1	-1	-1	1	1	-1	1	1	1	1	1	1	1	-1	-1	1	1	1	1	1	1	1	-1	-1	-1	1	1	1	1	1	1	1	1	-1	-1	1	-1	1	1	1	1	1	1	1	1	1	1	1	1	1	1	1	1	1	1	1	-1	1	1	1	1	1	1	1	1	1	1	-1	1	1	1	1	1	1	1	1	1	1	1	1	1	1	1	1	1	1	1	1	1	1	1	1	1	1	1	1	1	1	-1	1	-1	1	-1	-1	-1	1	1	1	1	1	1	1	1	1	1	1	1	1	1	1	1	1	1	1	1	1	-1	-1	1	1	1	1	1	1	1	1	1	1	1	1	1	1	1	1	1	1	1	1	1	1	1	1	1	1	1	1	1	1	1	1	1	1	1	1	1	1	1	1	1	1	1	1	1	1	1	1	1	1	1	1	1	1	1	1	1	1	1	1	1	1	1	1	1	1	1	1	1	1	1	1	1	1	1	1	1	1	1	1	1	1	1	1	1
217783_s_at	1	1	1	1	1	1	1	1	1	1	1	1	-1	-1	1	1	1	1	-1	1	1	1	-1	1	1	1	1	1	1	-1	1	1	1	1	1	1	1	1	1	1	-1	1	-1	1	1	1	-1	1	1	1	-1	-1	-1	1	1	1	1	1	1	1	1	1	1	1	1	1	1	1	1	-1	1	1	1	1	1	1	1	-1	-1	1	1	1	1	1	1	1	1	1	1	1	1	-1	-1	1	1	1	1	1	1	1	1	1	1	1	1	1	1	1	1	1	1	1	1	1	1	1	1	1	1	1	1	1	1	1	1	-1	-1	1	1	-1	1	1	1	1	1	1	1	-1	-1	1	1	1	1	1	1	1	-1	-1	-1	1	1	1	1	1	1	1	1	-1	-1	1	-1	1	1	1	1	1	1	1	1	1	1	1	1	1	1	1	1	1	1	1	-1	1	1	1	1	1	1	1	1	1	1	-1	1	1	1	1	1	1	1	1	1	1	1	1	1	1	1	1	1	1	1	1	1	1	1	1	1	1	1	1	1	1	-1	1	-1	1	-1	-1	-1	1	1	1	1	1	1	1	1	1	1	1	1	1	1	1	1	1	1	1	1	1	-1	-1	1	1	1	1	1	1	1	1	1	1	1	1	1	1	1	1	1	1	1	1	1	1	1	1	1	1	1	1	1	1	1	1	1	1	1	1	1	1	1	1	1	1	1	1	1	1	1	1	1	1	1	1	1	1	1	1	1	1	1	1	1	1	1	1	1	1	1	1	1	1	1	1	1	1	1	1	1	1	1	1	1	1	1	1	1


BC028 S=1685
 Genes [5]: 208786_s_at 209102_s_at 217783_s_at 210592_s_at 203455_s_at 
 Conds [337]: 4112 4139 2679 2268 2007 328 461 4151 4163 4164 1769 2580 2038 2425 1486 1498 1520 4217 4266 4267 2338 2651 2445 2822 2881 1535 1540 3231 4269 4379 2690 2691 2696 2699 2812 2813 2885 2886 2896 2914 2915 2918 2919 3397 3428 4327 4328 911 906 909 910 941 413 2835 3440 3462 3480 4272 4274 4277 4448 2360 2375 2378 2403 3518 3534 3945 3963 4404 4454 4460 2722 2723 1381 1393 1398 1400 1402 977 981 995 1000 1004 1105 1132 3979 3993 1712 1598 1140 1141 376 2210 2211 2212 2227 3243 1819 1823 1836 1239 2942 3010 3022 3283 3297 3312 2330 1872 1010 1014 1019 1050 1053 1058 2195 2929 3701 3704 1068 1072 1637 1645 1649 345 346 1672 3024 3035 3746 3770 3771 2517 2525 2540 1307 1655 1659 1668 2971 3058 3065 3808 3819 2546 2566 2570 2576 2743 2753 1171 1176 1177 318 486 1471 1477 3851 3852 3868 3873 3892 2777 2779 869 870 873 1971 1304 4018 4074 7179 7188 7407 7420 7425 7441 7443 7235 7236 6879 6891 6895 6900 6901 6916 6919 7453 6807 6823 5945 5962 5976 7550 7551 7553 7554 6126 6164 6170 6175 6579 4578 6187 6189 6190 6198 5439 5441 5511 4630 4637 4641 4652 5074 5291 5296 4680 4688 4710 4723 4726 4732 5017 5018 5021 5022 5026 5308 5324 5336 5356 4768 4772 4773 4786 4791 5413 5417 5420 5572 5580 5584 5590 5594 5597 5364 5484 5489 5501 5530 5209 5212 4801 4804 4821 5599 5600 5602 5603 5613 5625 5632 5640 6451 6454 6463 7005 4504 5217 5221 5227 5231 5233 5234 5724 5733 5756 5826 5239 5248 5260 5267 5275 5987 5903 6493 6030 6045 6047 6048 5674 5677 5678 5691 5693 5698 5702 5998 6980 6989 6993 6064 6672 6680 6438 6439 6213 6945 6949 6951 6953 6958 6995 6996 6998 7001 7002 6711 6724 6276 6551 7079 7094 7340 6764 6768 6780 7100 7103 6070 6085 6087 7356 6784 7043 
208786_s_at	1	1	1	1	1	1	1	1	1	1	-1	1	1	-1	1	1	1	1	-1	-1	1	1	-1	1	1	1	1	1	-1	1	1	1	1	1	-1	1	1	1	1	-1	-1	-1	-1	1	1	1	1	1	1	1	1	1	1	1	1	1	1	-1	-1	-1	1	1	1	1	1	1	1	1	1	1	1	1	-1	1	1	1	1	1	1	1	1	1	1	1	1	1	1	1	1	1	1	1	1	1	1	1	1	1	1	1	-1	1	1	-1	1	1	1	1	1	1	1	1	1	1	1	1	1	-1	1	1	1	1	1	1	1	1	1	1	-1	-1	1	1	1	-1	1	1	1	1	1	1	1	1	1	1	1	-1	1	1	1	1	1	1	1	1	1	1	1	1	1	1	1	1	-1	1	-1	1	1	1	1	1	1	-1	1	1	1	1	1	1	1	1	1	1	1	1	1	1	1	1	1	1	1	1	1	1	1	1	1	1	-1	-1	1	-1	1	-1	1	1	1	1	1	1	1	1	1	1	1	1	1	1	1	1	1	1	1	1	1	1	1	1	1	1	1	1	1	1	-1	-1	-1	1	1	1	1	1	1	1	1	1	1	1	1	1	1	1	1	1	1	1	1	1	1	1	1	1	1	1	1	1	1	1	1	1	1	1	1	1	1	1	1	1	1	1	1	1	1	1	1	1	1	1	-1	1	1	1	1	1	1	1	1	1	1	1	1	1	1	1	1	1	1	1	1	1	1	1	1	1	1	1	1	1	1	1	1	1	1	1	1	1	1	1	1	1	1	1	1	1	1	1	1
209102_s_at	1	1	1	1	1	1	1	1	1	1	-1	1	1	-1	1	1	1	1	-1	-1	1	1	-1	1	1	1	1	1	-1	1	1	1	1	1	-1	1	1	1	1	-1	-1	-1	-1	1	1	1	1	1	1	1	1	1	1	1	1	1	1	-1	-1	-1	1	1	1	1	1	1	1	1	1	1	1	1	-1	1	1	1	1	1	1	1	1	1	1	1	1	1	1	1	1	1	1	1	1	1	1	1	1	1	1	1	-1	1	1	-1	1	1	1	1	1	1	1	1	1	1	1	1	1	-1	1	1	1	1	1	1	1	1	1	1	-1	-1	1	1	1	-1	1	1	1	1	1	1	1	1	1	1	1	-1	1	1	1	1	1	1	1	1	1	1	1	1	1	1	1	1	-1	1	-1	1	1	1	1	1	1	-1	1	1	1	1	1	1	1	1	1	1	1	1	1	1	1	1	1	1	1	1	1	1	1	1	1	1	-1	-1	1	-1	1	-1	1	1	1	1	1	1	1	1	1	1	1	1	1	1	1	1	1	1	1	1	1	1	1	1	1	1	1	1	1	1	-1	-1	-1	1	1	1	1	1	1	1	1	1	1	1	1	1	1	1	1	1	1	1	1	1	1	1	1	1	1	1	1	1	1	1	1	1	1	1	1	1	1	1	1	1	1	1	1	1	1	1	1	1	1	1	-1	1	1	1	1	1	1	1	1	1	1	1	1	1	1	1	1	1	1	1	1	1	1	1	1	1	1	1	1	1	1	1	1	1	1	1	1	1	1	1	1	1	1	1	1	1	1	1	1
217783_s_at	1	1	1	1	1	1	1	1	1	1	-1	1	1	-1	1	1	1	1	-1	-1	1	1	-1	1	1	1	1	1	-1	1	1	1	1	1	-1	1	1	1	1	-1	-1	-1	-1	1	1	1	1	1	1	1	1	1	1	1	1	1	1	-1	-1	-1	1	1	1	1	1	1	1	1	1	1	1	1	-1	1	1	1	1	1	1	1	1	1	1	1	1	1	1	1	1	1	1	1	1	1	1	1	1	1	1	1	-1	1	1	-1	1	1	1	1	1	1	1	1	1	1	1	1	1	-1	1	1	1	1	1	1	1	1	1	1	-1	-1	1	1	1	-1	1	1	1	1	1	1	1	1	1	1	1	-1	1	1	1	1	1	1	1	1	1	1	1	1	1	1	1	1	-1	1	-1	1	1	1	1	1	1	-1	1	1	1	1	1	1	1	1	1	1	1	1	1	1	1	1	1	1	1	1	1	1	1	1	1	1	-1	-1	1	-1	1	-1	1	1	1	1	1	1	1	1	1	1	1	1	1	1	1	1	1	1	1	1	1	1	1	1	1	1	1	1	1	1	-1	-1	-1	1	1	1	1	1	1	1	1	1	1	1	1	1	1	1	1	1	1	1	1	1	1	1	1	1	1	1	1	1	1	1	1	1	1	1	1	1	1	1	1	1	1	1	1	1	1	1	1	1	1	1	-1	1	1	1	1	1	1	1	1	1	1	1	1	1	1	1	1	1	1	1	1	1	1	1	1	1	1	1	1	1	1	1	1	1	1	1	1	1	1	1	1	1	1	1	1	1	1	1	1
210592_s_at	1	1	1	1	1	1	1	1	1	1	-1	1	1	-1	1	1	1	1	-1	-1	1	1	-1	1	1	1	1	1	-1	1	1	1	1	1	-1	1	1	1	1	-1	-1	-1	-1	1	1	1	1	1	1	1	1	1	1	1	1	1	1	-1	-1	-1	1	1	1	1	1	1	1	1	1	1	1	1	-1	1	1	1	1	1	1	1	1	1	1	1	1	1	1	1	1	1	1	1	1	1	1	1	1	1	1	1	-1	1	1	-1	1	1	1	1	1	1	1	1	1	1	1	1	1	-1	1	1	1	1	1	1	1	1	1	1	-1	-1	1	1	1	-1	1	1	1	1	1	1	1	1	1	1	1	-1	1	1	1	1	1	1	1	1	1	1	1	1	1	1	1	1	-1	1	-1	1	1	1	1	1	1	-1	1	1	1	1	1	1	1	1	1	1	1	1	1	1	1	1	1	1	1	1	1	1	1	1	1	1	-1	-1	1	-1	1	-1	1	1	1	1	1	1	1	1	1	1	1	1	1	1	1	1	1	1	1	1	1	1	1	1	1	1	1	1	1	1	-1	-1	-1	1	1	1	1	1	1	1	1	1	1	1	1	1	1	1	1	1	1	1	1	1	1	1	1	1	1	1	1	1	1	1	1	1	1	1	1	1	1	1	1	1	1	1	1	1	1	1	1	1	1	1	-1	1	1	1	1	1	1	1	1	1	1	1	1	1	1	1	1	1	1	1	1	1	1	1	1	1	1	1	1	1	1	1	1	1	1	1	1	1	1	1	1	1	1	1	1	1	1	1	1
203455_s_at	1	1	1	1	1	1	1	1	1	1	-1	1	1	-1	1	1	1	1	-1	-1	1	1	-1	1	1	1	1	1	-1	1	1	1	1	1	-1	1	1	1	1	-1	-1	-1	-1	1	1	1	1	1	1	1	1	1	1	1	1	1	1	-1	-1	-1	1	1	1	1	1	1	1	1	1	1	1	1	-1	1	1	1	1	1	1	1	1	1	1	1	1	1	1	1	1	1	1	1	1	1	1	1	1	1	1	1	-1	1	1	-1	1	1	1	1	1	1	1	1	1	1	1	1	1	-1	1	1	1	1	1	1	1	1	1	1	-1	-1	1	1	1	-1	1	1	1	1	1	1	1	1	1	1	1	-1	1	1	1	1	1	1	1	1	1	1	1	1	1	1	1	1	-1	1	-1	1	1	1	1	1	1	-1	1	1	1	1	1	1	1	1	1	1	1	1	1	1	1	1	1	1	1	1	1	1	1	1	1	1	-1	-1	1	-1	1	-1	1	1	1	1	1	1	1	1	1	1	1	1	1	1	1	1	1	1	1	1	1	1	1	1	1	1	1	1	1	1	-1	-1	-1	1	1	1	1	1	1	1	1	1	1	1	1	1	1	1	1	1	1	1	1	1	1	1	1	1	1	1	1	1	1	1	1	1	1	1	1	1	1	1	1	1	1	1	1	1	1	1	1	1	1	1	-1	1	1	1	1	1	1	1	1	1	1	1	1	1	1	1	1	1	1	1	1	1	1	1	1	1	1	1	1	1	1	1	1	1	1	1	1	1	1	1	1	1	1	1	1	1	1	1	1


BC029 S=1675
 Genes [5]: 202872_at 218085_at 200673_at 202673_at 218395_at 
 Conds [335]: 4107 4112 4127 4129 4130 4133 4138 4139 4140 4141 4142 2669 2673 2679 2680 1927 1930 1932 4184 1769 1783 2577 2042 2044 2045 2425 1501 4266 4267 4268 488 2445 2822 1535 3227 4269 4363 4375 4388 4390 2691 2694 2803 2812 2813 2902 2911 2914 2915 2918 2919 332 407 408 3428 4308 4309 4311 4328 882 885 576 2827 2835 3462 4272 4273 4274 4277 4444 2386 3001 3085 4449 4465 3091 2157 1373 1395 1402 1000 3979 3993 1712 1749 1791 1957 1958 1959 1586 376 3243 3245 1823 1826 1830 1831 1832 1836 1837 1840 1841 1234 1239 1244 2942 2944 2247 3009 3012 3020 3022 3312 2330 1858 1871 1872 2506 2508 3128 1014 1058 2195 2920 2921 2924 2927 2929 410 3700 1072 1637 1645 2 345 346 348 1672 3024 3035 3037 3746 2511 2517 2522 2529 2534 2535 2541 2543 1324 1659 2954 2971 2980 3058 3065 1409 1416 1433 1435 3787 2546 2547 2552 2561 2566 2572 2573 2576 2743 2746 2753 2755 2757 2763 1161 1175 1176 1464 1471 3868 3873 3892 2771 2777 2779 873 425 23 1980 2084 1304 3905 4015 4022 4024 4068 7179 7181 7189 7197 7198 7199 7200 7425 7440 7236 6876 6879 6882 6891 6901 6910 6912 6913 6914 6915 6916 6918 6919 6920 6921 7387 7453 6820 5936 5940 5945 5952 5976 6123 7550 7552 7553 7554 7555 6130 6137 6140 6155 6162 6164 6170 6171 6177 6179 6575 6579 4566 4585 6187 6193 5441 5511 4680 4686 4710 5393 5399 5308 5327 5336 4954 4768 4771 4772 4782 4786 5409 5415 5417 5421 5572 5573 5580 5589 5594 5595 5362 5484 5206 5209 4799 4804 4805 4821 4822 4848 5600 5625 6454 6479 7005 5217 5231 5760 5822 5835 5841 5842 5239 5987 5903 6493 6025 6030 6041 5693 6980 6993 6064 6434 6439 6925 6932 6999 7285 7291 6709 6715 6719 6276 6551 7094 7324 7106 6085 7353 6784 7043 7277 7278 6316 6319 
 202872_at	1	1	1	1	1	1	1	1	1	1	1	1	1	1	1	1	-1	-1	1	-1	-1	1	1	1	1	-1	1	-1	-1	-1	1	-1	1	1	1	-1	-1	1	1	-1	1	1	1	-1	1	-1	-1	-1	-1	-1	-1	1	1	1	1	-1	-1	-1	1	-1	1	-1	-1	1	1	-1	-1	-1	-1	1	1	-1	-1	1	1	1	1	1	-1	1	1	1	1	1	1	-1	-1	-1	-1	1	1	1	-1	1	1	1	1	1	-1	-1	-1	-1	1	1	1	1	1	1	1	1	1	1	1	1	1	1	1	-1	1	1	1	1	1	-1	-1	-1	-1	-1	1	1	1	1	1	-1	1	1	1	1	-1	-1	-1	1	-1	-1	-1	1	1	1	1	-1	-1	1	-1	1	1	1	1	-1	1	-1	-1	1	-1	-1	-1	-1	1	1	1	1	1	-1	1	1	-1	-1	1	1	1	1	1	1	1	-1	1	1	-1	1	1	1	-1	1	1	1	1	1	1	-1	1	1	1	1	1	1	1	1	1	1	-1	1	-1	1	1	1	1	1	1	1	1	1	1	1	1	1	1	1	-1	1	1	1	1	1	1	1	1	1	1	-1	1	-1	-1	-1	-1	1	1	1	1	1	1	-1	-1	1	1	1	1	1	1	1	1	1	1	1	1	1	1	-1	-1	-1	-1	1	1	1	1	1	1	1	1	1	1	-1	1	1	1	1	1	1	1	-1	1	1	1	1	1	1	1	1	1	1	1	1	1	1	1	1	1	-1	-1	-1	1	1	1	1	1	1	-1	1	1	1	-1	1	1	1	1	1	1	1	-1	1	1	1	1	1	1	1	1
 218085_at	1	1	1	1	1	1	1	1	1	1	1	1	1	1	1	1	-1	-1	1	-1	-1	1	1	1	1	-1	1	-1	-1	-1	1	-1	1	1	1	-1	-1	1	1	-1	1	1	1	-1	1	-1	-1	-1	-1	-1	-1	1	1	1	1	-1	-1	-1	1	-1	1	-1	-1	1	1	-1	-1	-1	-1	1	1	-1	-1	1	1	1	1	1	-1	1	1	1	1	1	1	-1	-1	-1	-1	1	1	1	-1	1	1	1	1	1	-1	-1	-1	-1	1	1	1	1	1	1	1	1	1	1	1	1	1	1	1	-1	1	1	1	1	1	-1	-1	-1	-1	-1	1	1	1	1	1	-1	1	1	1	1	-1	-1	-1	1	-1	-1	-1	1	1	1	1	-1	-1	1	-1	1	1	1	1	-1	1	-1	-1	1	-1	-1	-1	-1	1	1	1	1	1	-1	1	1	-1	-1	1	1	1	1	1	1	1	-1	1	1	-1	1	1	1	-1	1	1	1	1	1	1	-1	1	1	1	1	1	1	1	1	1	1	-1	1	-1	1	1	1	1	1	1	1	1	1	1	1	1	1	1	1	-1	1	1	1	1	1	1	1	1	1	1	-1	1	-1	-1	-1	-1	1	1	1	1	1	1	-1	-1	1	1	1	1	1	1	1	1	1	1	1	1	1	1	-1	-1	-1	-1	1	1	1	1	1	1	1	1	1	1	-1	1	1	1	1	1	1	1	-1	1	1	1	1	1	1	1	1	1	1	1	1	1	1	1	1	1	-1	-1	-1	1	1	1	1	1	1	-1	1	1	1	-1	1	1	1	1	1	1	1	-1	1	1	1	1	1	1	1	1
 200673_at	1	1	1	1	1	1	1	1	1	1	1	1	1	1	1	1	-1	-1	1	-1	-1	1	1	1	1	-1	1	-1	-1	-1	1	-1	1	1	1	-1	-1	1	1	-1	1	1	1	-1	1	-1	-1	-1	-1	-1	-1	1	1	1	1	-1	-1	-1	1	-1	1	-1	-1	1	1	-1	-1	-1	-1	1	1	-1	-1	1	1	1	1	1	-1	1	1	1	1	1	1	-1	-1	-1	-1	1	1	1	-1	1	1	1	1	1	-1	-1	-1	-1	1	1	1	1	1	1	1	1	1	1	1	1	1	1	1	-1	1	1	1	1	1	-1	-1	-1	-1	-1	1	1	1	1	1	-1	1	1	1	1	-1	-1	-1	1	-1	-1	-1	1	1	1	1	-1	-1	1	-1	1	1	1	1	-1	1	-1	-1	1	-1	-1	-1	-1	1	1	1	1	1	-1	1	1	-1	-1	1	1	1	1	1	1	1	-1	1	1	-1	1	1	1	-1	1	1	1	1	1	1	-1	1	1	1	1	1	1	1	1	1	1	-1	1	-1	1	1	1	1	1	1	1	1	1	1	1	1	1	1	1	-1	1	1	1	1	1	1	1	1	1	1	-1	1	-1	-1	-1	-1	1	1	1	1	1	1	-1	-1	1	1	1	1	1	1	1	1	1	1	1	1	1	1	-1	-1	-1	-1	1	1	1	1	1	1	1	1	1	1	-1	1	1	1	1	1	1	1	-1	1	1	1	1	1	1	1	1	1	1	1	1	1	1	1	1	1	-1	-1	-1	1	1	1	1	1	1	-1	1	1	1	-1	1	1	1	1	1	1	1	-1	1	1	1	1	1	1	1	1
 202673_at	1	1	1	1	1	1	1	1	1	1	1	1	1	1	1	1	-1	-1	1	-1	-1	1	1	1	1	-1	1	-1	-1	-1	1	-1	1	1	1	-1	-1	1	1	-1	1	1	1	-1	1	-1	-1	-1	-1	-1	-1	1	1	1	1	-1	-1	-1	1	-1	1	-1	-1	1	1	-1	-1	-1	-1	1	1	-1	-1	1	1	1	1	1	-1	1	1	1	1	1	1	-1	-1	-1	-1	1	1	1	-1	1	1	1	1	1	-1	-1	-1	-1	1	1	1	1	1	1	1	1	1	1	1	1	1	1	1	-1	1	1	1	1	1	-1	-1	-1	-1	-1	1	1	1	1	1	-1	1	1	1	1	-1	-1	-1	1	-1	-1	-1	1	1	1	1	-1	-1	1	-1	1	1	1	1	-1	1	-1	-1	1	-1	-1	-1	-1	1	1	1	1	1	-1	1	1	-1	-1	1	1	1	1	1	1	1	-1	1	1	-1	1	1	1	-1	1	1	1	1	1	1	-1	1	1	1	1	1	1	1	1	1	1	-1	1	-1	1	1	1	1	1	1	1	1	1	1	1	1	1	1	1	-1	1	1	1	1	1	1	1	1	1	1	-1	1	-1	-1	-1	-1	1	1	1	1	1	1	-1	-1	1	1	1	1	1	1	1	1	1	1	1	1	1	1	-1	-1	-1	-1	1	1	1	1	1	1	1	1	1	1	-1	1	1	1	1	1	1	1	-1	1	1	1	1	1	1	1	1	1	1	1	1	1	1	1	1	1	-1	-1	-1	1	1	1	1	1	1	-1	1	1	1	-1	1	1	1	1	1	1	1	-1	1	1	1	1	1	1	1	1
 218395_at	1	1	1	1	1	1	1	1	1	1	1	1	1	1	1	1	-1	-1	1	-1	-1	1	1	1	1	-1	1	-1	-1	-1	1	-1	1	1	1	-1	-1	1	1	-1	1	1	1	-1	1	-1	-1	-1	-1	-1	-1	1	1	1	1	-1	-1	-1	1	-1	1	-1	-1	1	1	-1	-1	-1	-1	1	1	-1	-1	1	1	1	1	1	-1	1	1	1	1	1	1	-1	-1	-1	-1	1	1	1	-1	1	1	1	1	1	-1	-1	-1	-1	1	1	1	1	1	1	1	1	1	1	1	1	1	1	1	-1	1	1	1	1	1	-1	-1	-1	-1	-1	1	1	1	1	1	-1	1	1	1	1	-1	-1	-1	1	-1	-1	-1	1	1	1	1	-1	-1	1	-1	1	1	1	1	-1	1	-1	-1	1	-1	-1	-1	-1	1	1	1	1	1	-1	1	1	-1	-1	1	1	1	1	1	1	1	-1	1	1	-1	1	1	1	-1	1	1	1	1	1	1	-1	1	1	1	1	1	1	1	1	1	1	-1	1	-1	1	1	1	1	1	1	1	1	1	1	1	1	1	1	1	-1	1	1	1	1	1	1	1	1	1	1	-1	1	-1	-1	-1	-1	1	1	1	1	1	1	-1	-1	1	1	1	1	1	1	1	1	1	1	1	1	1	1	-1	-1	-1	-1	1	1	1	1	1	1	1	1	1	1	-1	1	1	1	1	1	1	1	-1	1	1	1	1	1	1	1	1	1	1	1	1	1	1	1	1	1	-1	-1	-1	1	1	1	1	1	1	-1	1	1	1	-1	1	1	1	1	1	1	1	-1	1	1	1	1	1	1	1	1


BC030 S=1670
 Genes [5]: 201041_s_at 209189_at 202672_s_at 210592_s_at 204472_at 
 Conds [334]: 4099 4112 4128 4133 4136 2675 4153 4155 4163 4164 2423 2429 1937 1486 1520 4217 4237 4243 2624 2627 2629 2651 2656 2658 2448 2456 1535 1540 4369 4376 4388 2690 2691 2695 2794 2801 2885 2886 2896 2914 2915 2919 3373 3386 3395 3397 3428 4325 4327 4328 4405 961 887 906 909 941 2835 3448 3458 3462 4444 4448 2375 2854 3518 3945 3963 3360 4404 4454 4458 2723 2145 3608 949 965 977 981 992 1000 1004 1132 3635 3637 3643 3979 3993 1715 1749 2210 2211 2212 2213 2215 2218 2227 2239 3178 3190 3243 2942 2247 3275 3283 3290 3295 3297 3310 3312 3318 2321 2330 3128 1010 1011 1014 1017 1058 2193 2195 2924 2929 3701 1334 1339 1343 1068 1069 1072 1075 1645 1649 1672 3746 3770 3771 2525 1655 1659 3065 3787 3807 2757 1176 486 1471 1477 3851 3852 3868 3887 3893 3895 2777 844 848 869 873 1302 1304 4010 4072 4085 7165 7179 7188 7211 7426 7427 7441 7236 6874 6879 6886 6891 6896 6901 6910 6916 6919 6385 7387 6807 6820 6823 6825 5935 5940 5945 5950 5976 5981 7530 7535 7550 7555 4565 5086 4544 4617 4619 5439 5441 5453 5511 5105 4630 4632 4641 4651 4662 4665 5065 5070 5291 4680 4710 4721 4732 4994 4996 5008 5017 5021 5022 5026 5308 5324 5340 5344 5356 4954 4768 4770 4791 5417 5420 5572 5580 5584 5590 5594 5364 5484 5489 5493 5501 4801 4827 5612 5613 5625 5632 5640 6451 6463 4471 4483 4504 5217 5227 5231 5724 5726 5729 5743 5745 5779 5826 5247 5248 5260 5267 5275 5987 5880 5903 5908 6493 5802 6047 6048 5674 5677 5693 5702 5998 6008 6972 6980 6989 6993 6064 6675 6680 6434 6438 6439 6205 6207 6210 6939 6951 6953 7285 6709 6711 6724 6736 6546 6551 7077 7324 7340 6609 6639 6764 6776 6780 7100 7105 7139 7245 6070 6085 6087 6784 7043 7047 7053 7063 7073 6316 6319 
201041_s_at	1	1	1	1	1	1	1	1	1	1	1	1	1	1	1	1	1	1	1	1	1	1	1	1	1	1	1	1	1	1	1	1	1	1	1	1	1	1	1	-1	-1	-1	1	1	1	1	1	1	1	1	1	1	1	1	1	1	1	1	1	1	1	1	1	1	1	1	1	1	1	1	1	1	1	1	1	1	1	1	1	1	1	1	1	1	1	1	1	1	1	1	1	1	1	1	1	1	1	1	1	1	1	1	1	1	1	1	1	1	1	1	1	1	1	1	1	1	1	1	1	1	-1	-1	1	1	1	1	1	1	1	1	1	1	1	1	1	1	1	1	1	1	1	1	1	1	1	1	1	1	1	1	1	1	1	1	1	1	1	1	1	1	1	1	1	1	1	1	1	1	1	1	1	1	1	1	1	1	1	1	1	1	1	1	1	1	1	1	1	1	1	1	1	1	1	1	1	1	1	1	1	1	1	1	1	1	1	1	1	1	1	1	1	1	1	1	1	1	1	1	1	1	1	1	1	1	1	1	1	1	1	1	1	1	1	1	1	1	1	1	1	1	1	1	1	1	1	1	1	1	1	1	1	1	1	1	1	1	1	1	1	1	1	1	1	1	1	1	1	1	1	1	1	1	1	1	1	1	1	1	1	1	1	1	1	1	1	1	1	1	1	1	1	1	1	1	1	1	1	1	1	1	1	1	1	1	1	1	1	1	1	1	1	1	1	1	1	1	1	1	1	1	1	1	1	1	1	1	1	1	1	1	1	1	1	1
 209189_at	1	1	1	1	1	1	1	1	1	1	1	1	1	1	1	1	1	1	1	1	1	1	1	1	1	1	1	1	1	1	1	1	1	1	1	1	1	1	1	-1	-1	-1	1	1	1	1	1	1	1	1	1	1	1	1	1	1	1	1	1	1	1	1	1	1	1	1	1	1	1	1	1	1	1	1	1	1	1	1	1	1	1	1	1	1	1	1	1	1	1	1	1	1	1	1	1	1	1	1	1	1	1	1	1	1	1	1	1	1	1	1	1	1	1	1	1	1	1	1	1	1	-1	-1	1	1	1	1	1	1	1	1	1	1	1	1	1	1	1	1	1	1	1	1	1	1	1	1	1	1	1	1	1	1	1	1	1	1	1	1	1	1	1	1	1	1	1	1	1	1	1	1	1	1	1	1	1	1	1	1	1	1	1	1	1	1	1	1	1	1	1	1	1	1	1	1	1	1	1	1	1	1	1	1	1	1	1	1	1	1	1	1	1	1	1	1	1	1	1	1	1	1	1	1	1	1	1	1	1	1	1	1	1	1	1	1	1	1	1	1	1	1	1	1	1	1	1	1	1	1	1	1	1	1	1	1	1	1	1	1	1	1	1	1	1	1	1	1	1	1	1	1	1	1	1	1	1	1	1	1	1	1	1	1	1	1	1	1	1	1	1	1	1	1	1	1	1	1	1	1	1	1	1	1	1	1	1	1	1	1	1	1	1	1	1	1	1	1	1	1	1	1	1	1	1	1	1	1	1	1	1	1	1	1	1	1
202672_s_at	1	1	1	1	1	1	1	1	1	1	1	1	1	1	1	1	1	1	1	1	1	1	1	1	1	1	1	1	1	1	1	1	1	1	1	1	1	1	1	-1	-1	-1	1	1	1	1	1	1	1	1	1	1	1	1	1	1	1	1	1	1	1	1	1	1	1	1	1	1	1	1	1	1	1	1	1	1	1	1	1	1	1	1	1	1	1	1	1	1	1	1	1	1	1	1	1	1	1	1	1	1	1	1	1	1	1	1	1	1	1	1	1	1	1	1	1	1	1	1	1	1	-1	-1	1	1	1	1	1	1	1	1	1	1	1	1	1	1	1	1	1	1	1	1	1	1	1	1	1	1	1	1	1	1	1	1	1	1	1	1	1	1	1	1	1	1	1	1	1	1	1	1	1	1	1	1	1	1	1	1	1	1	1	1	1	1	1	1	1	1	1	1	1	1	1	1	1	1	1	1	1	1	1	1	1	1	1	1	1	1	1	1	1	1	1	1	1	1	1	1	1	1	1	1	1	1	1	1	1	1	1	1	1	1	1	1	1	1	1	1	1	1	1	1	1	1	1	1	1	1	1	1	1	1	1	1	1	1	1	1	1	1	1	1	1	1	1	1	1	1	1	1	1	1	1	1	1	1	1	1	1	1	1	1	1	1	1	1	1	1	1	1	1	1	1	1	1	1	1	1	1	1	1	1	1	1	1	1	1	1	1	1	1	1	1	1	1	1	1	1	1	1	1	1	1	1	1	1	1	1	1	1	1	1	1	1
210592_s_at	1	1	1	1	1	1	1	1	1	1	1	1	1	1	1	1	1	1	1	1	1	1	1	1	1	1	1	1	1	1	1	1	1	1	1	1	1	1	1	-1	-1	-1	1	1	1	1	1	1	1	1	1	1	1	1	1	1	1	1	1	1	1	1	1	1	1	1	1	1	1	1	1	1	1	1	1	1	1	1	1	1	1	1	1	1	1	1	1	1	1	1	1	1	1	1	1	1	1	1	1	1	1	1	1	1	1	1	1	1	1	1	1	1	1	1	1	1	1	1	1	1	-1	-1	1	1	1	1	1	1	1	1	1	1	1	1	1	1	1	1	1	1	1	1	1	1	1	1	1	1	1	1	1	1	1	1	1	1	1	1	1	1	1	1	1	1	1	1	1	1	1	1	1	1	1	1	1	1	1	1	1	1	1	1	1	1	1	1	1	1	1	1	1	1	1	1	1	1	1	1	1	1	1	1	1	1	1	1	1	1	1	1	1	1	1	1	1	1	1	1	1	1	1	1	1	1	1	1	1	1	1	1	1	1	1	1	1	1	1	1	1	1	1	1	1	1	1	1	1	1	1	1	1	1	1	1	1	1	1	1	1	1	1	1	1	1	1	1	1	1	1	1	1	1	1	1	1	1	1	1	1	1	1	1	1	1	1	1	1	1	1	1	1	1	1	1	1	1	1	1	1	1	1	1	1	1	1	1	1	1	1	1	1	1	1	1	1	1	1	1	1	1	1	1	1	1	1	1	1	1	1	1	1	1	1	1
 204472_at	1	1	1	1	1	1	1	1	1	1	1	1	1	1	1	1	1	1	1	1	1	1	1	1	1	1	1	1	1	1	1	1	1	1	1	1	1	1	1	-1	-1	-1	1	1	1	1	1	1	1	1	1	1	1	1	1	1	1	1	1	1	1	1	1	1	1	1	1	1	1	1	1	1	1	1	1	1	1	1	1	1	1	1	1	1	1	1	1	1	1	1	1	1	1	1	1	1	1	1	1	1	1	1	1	1	1	1	1	1	1	1	1	1	1	1	1	1	1	1	1	1	-1	-1	1	1	1	1	1	1	1	1	1	1	1	1	1	1	1	1	1	1	1	1	1	1	1	1	1	1	1	1	1	1	1	1	1	1	1	1	1	1	1	1	1	1	1	1	1	1	1	1	1	1	1	1	1	1	1	1	1	1	1	1	1	1	1	1	1	1	1	1	1	1	1	1	1	1	1	1	1	1	1	1	1	1	1	1	1	1	1	1	1	1	1	1	1	1	1	1	1	1	1	1	1	1	1	1	1	1	1	1	1	1	1	1	1	1	1	1	1	1	1	1	1	1	1	1	1	1	1	1	1	1	1	1	1	1	1	1	1	1	1	1	1	1	1	1	1	1	1	1	1	1	1	1	1	1	1	1	1	1	1	1	1	1	1	1	1	1	1	1	1	1	1	1	1	1	1	1	1	1	1	1	1	1	1	1	1	1	1	1	1	1	1	1	1	1	1	1	1	1	1	1	1	1	1	1	1	1	1	1	1	1	1	1


BC031 S=1670
 Genes [5]: 200921_s_at 203739_at 212470_at 218611_at 208785_s_at 
 Conds [334]: 4112 4133 4139 4142 2679 2268 328 1684 1891 4151 4184 1769 1783 2577 2580 2425 1486 1520 4266 4268 2639 2651 2445 2822 1535 3227 4269 4363 4374 4375 4388 4390 2685 2695 2794 2808 2812 2813 2903 2905 2911 2914 2915 2918 2919 331 332 407 3395 3428 4327 4328 4344 909 2835 3462 3480 4273 4274 4277 4444 3001 3075 3510 3518 3360 4458 4465 2718 3091 3101 3582 1373 1393 1400 1402 981 992 1000 1112 1132 3635 3643 3979 3993 1712 1749 1793 1951 1586 1597 1605 1141 376 2210 3177 3243 1814 1819 1826 1830 1836 1841 1212 1220 1234 2942 2247 3009 3010 3014 3022 3310 3312 2330 1858 1872 2504 2506 2953 3128 1014 1050 1058 2195 2924 2929 3688 3691 3701 1343 1072 1637 1645 345 1672 3024 3034 3035 3037 3746 3771 2511 2517 2522 2525 2529 2534 2535 2540 2541 2544 1659 2955 2971 2976 3058 3065 3787 3791 2546 2547 2552 2566 2570 2572 2573 2576 2743 2763 1176 486 1471 3868 2777 2779 873 2084 1304 4024 4068 4074 7178 7179 7188 7197 7199 7407 7425 7440 7443 7236 6874 6879 6886 6891 6896 6901 6910 6916 6919 7387 7453 6807 6820 5935 5940 5945 5950 5962 5976 5981 7509 7550 7555 6127 6130 6137 6162 6164 6170 6175 6579 4565 4566 4578 4586 4598 4599 4556 4610 5439 5441 5511 4632 4640 4665 5287 5291 5297 4680 4710 4723 4726 5017 5018 5022 5308 5336 5354 4951 4954 4963 4768 4772 4786 4794 5413 5417 5572 5580 5584 5594 5595 5359 5364 5484 5501 4985 5209 5212 4799 4801 4804 4805 4810 4821 4843 4848 5625 5644 6454 7005 4483 4504 5217 5231 5234 5743 5745 5771 5822 5826 5842 5260 5987 5882 5903 5908 6493 5802 6025 6036 5691 5702 6972 6980 6993 6064 6680 6434 6439 6932 6939 6951 6996 7285 6709 6736 6276 6546 6551 7077 7094 7324 6609 6764 7105 6085 6784 7043 7047 7073 6316 
200921_s_at	1	1	1	1	1	1	1	1	1	1	1	-1	-1	1	1	-1	1	1	-1	-1	1	1	-1	1	1	1	-1	-1	-1	1	1	-1	1	1	1	-1	-1	1	1	1	-1	-1	-1	-1	-1	1	1	1	1	1	1	1	1	1	1	1	1	-1	-1	-1	1	-1	-1	1	1	1	1	1	-1	1	-1	1	1	1	1	1	1	1	1	1	1	1	1	1	1	1	1	1	1	1	1	1	1	1	1	1	1	1	1	1	1	-1	-1	1	1	1	1	1	1	-1	1	1	1	1	1	1	1	-1	-1	-1	1	1	1	1	1	-1	-1	1	-1	1	1	1	1	1	1	1	-1	-1	-1	-1	1	1	-1	-1	-1	1	1	1	1	1	1	-1	1	-1	1	-1	1	1	1	1	-1	-1	-1	1	1	1	1	1	1	-1	1	1	1	1	1	-1	1	1	1	1	-1	-1	1	1	1	1	1	1	1	1	1	1	1	1	1	1	1	1	1	1	1	1	1	1	1	1	1	1	1	1	1	1	-1	1	1	1	-1	1	-1	-1	1	-1	1	1	-1	-1	1	1	1	-1	-1	1	1	1	1	1	1	1	1	1	1	1	1	1	1	1	1	1	1	-1	-1	1	-1	1	-1	-1	1	1	1	1	1	1	1	1	-1	1	1	1	1	1	1	1	1	1	1	-1	1	1	1	1	1	1	1	1	1	1	1	1	1	1	-1	1	1	1	1	1	1	1	1	1	1	-1	-1	1	1	1	1	1	1	1	1	1	1	1	1	1	1	1	1	1	1	1	1	1	1	1	1	1	1	1	1	1	1	1
 203739_at	1	1	1	1	1	1	1	1	1	1	1	-1	-1	1	1	-1	1	1	-1	-1	1	1	-1	1	1	1	-1	-1	-1	1	1	-1	1	1	1	-1	-1	1	1	1	-1	-1	-1	-1	-1	1	1	1	1	1	1	1	1	1	1	1	1	-1	-1	-1	1	-1	-1	1	1	1	1	1	-1	1	-1	1	1	1	1	1	1	1	1	1	1	1	1	1	1	1	1	1	1	1	1	1	1	1	1	1	1	1	1	1	1	-1	-1	1	1	1	1	1	1	-1	1	1	1	1	1	1	1	-1	-1	-1	1	1	1	1	1	-1	-1	1	-1	1	1	1	1	1	1	1	-1	-1	-1	-1	1	1	-1	-1	-1	1	1	1	1	1	1	-1	1	-1	1	-1	1	1	1	1	-1	-1	-1	1	1	1	1	1	1	-1	1	1	1	1	1	-1	1	1	1	1	-1	-1	1	1	1	1	1	1	1	1	1	1	1	1	1	1	1	1	1	1	1	1	1	1	1	1	1	1	1	1	1	1	-1	1	1	1	-1	1	-1	-1	1	-1	1	1	-1	-1	1	1	1	-1	-1	1	1	1	1	1	1	1	1	1	1	1	1	1	1	1	1	1	1	-1	-1	1	-1	1	-1	-1	1	1	1	1	1	1	1	1	-1	1	1	1	1	1	1	1	1	1	1	-1	1	1	1	1	1	1	1	1	1	1	1	1	1	1	-1	1	1	1	1	1	1	1	1	1	1	-1	-1	1	1	1	1	1	1	1	1	1	1	1	1	1	1	1	1	1	1	1	1	1	1	1	1	1	1	1	1	1	1	1
 212470_at	1	1	1	1	1	1	1	1	1	1	1	-1	-1	1	1	-1	1	1	-1	-1	1	1	-1	1	1	1	-1	-1	-1	1	1	-1	1	1	1	-1	-1	1	1	1	-1	-1	-1	-1	-1	1	1	1	1	1	1	1	1	1	1	1	1	-1	-1	-1	1	-1	-1	1	1	1	1	1	-1	1	-1	1	1	1	1	1	1	1	1	1	1	1	1	1	1	1	1	1	1	1	1	1	1	1	1	1	1	1	1	1	1	-1	-1	1	1	1	1	1	1	-1	1	1	1	1	1	1	1	-1	-1	-1	1	1	1	1	1	-1	-1	1	-1	1	1	1	1	1	1	1	-1	-1	-1	-1	1	1	-1	-1	-1	1	1	1	1	1	1	-1	1	-1	1	-1	1	1	1	1	-1	-1	-1	1	1	1	1	1	1	-1	1	1	1	1	1	-1	1	1	1	1	-1	-1	1	1	1	1	1	1	1	1	1	1	1	1	1	1	1	1	1	1	1	1	1	1	1	1	1	1	1	1	1	1	-1	1	1	1	-1	1	-1	-1	1	-1	1	1	-1	-1	1	1	1	-1	-1	1	1	1	1	1	1	1	1	1	1	1	1	1	1	1	1	1	1	-1	-1	1	-1	1	-1	-1	1	1	1	1	1	1	1	1	-1	1	1	1	1	1	1	1	1	1	1	-1	1	1	1	1	1	1	1	1	1	1	1	1	1	1	-1	1	1	1	1	1	1	1	1	1	1	-1	-1	1	1	1	1	1	1	1	1	1	1	1	1	1	1	1	1	1	1	1	1	1	1	1	1	1	1	1	1	1	1	1
 218611_at	1	1	1	1	1	1	1	1	1	1	1	-1	-1	1	1	-1	1	1	-1	-1	1	1	-1	1	1	1	-1	-1	-1	1	1	-1	1	1	1	-1	-1	1	1	1	-1	-1	-1	-1	-1	1	1	1	1	1	1	1	1	1	1	1	1	-1	-1	-1	1	-1	-1	1	1	1	1	1	-1	1	-1	1	1	1	1	1	1	1	1	1	1	1	1	1	1	1	1	1	1	1	1	1	1	1	1	1	1	1	1	1	1	-1	-1	1	1	1	1	1	1	-1	1	1	1	1	1	1	1	-1	-1	-1	1	1	1	1	1	-1	-1	1	-1	1	1	1	1	1	1	1	-1	-1	-1	-1	1	1	-1	-1	-1	1	1	1	1	1	1	-1	1	-1	1	-1	1	1	1	1	-1	-1	-1	1	1	1	1	1	1	-1	1	1	1	1	1	-1	1	1	1	1	-1	-1	1	1	1	1	1	1	1	1	1	1	1	1	1	1	1	1	1	1	1	1	1	1	1	1	1	1	1	1	1	1	-1	1	1	1	-1	1	-1	-1	1	-1	1	1	-1	-1	1	1	1	-1	-1	1	1	1	1	1	1	1	1	1	1	1	1	1	1	1	1	1	1	-1	-1	1	-1	1	-1	-1	1	1	1	1	1	1	1	1	-1	1	1	1	1	1	1	1	1	1	1	-1	1	1	1	1	1	1	1	1	1	1	1	1	1	1	-1	1	1	1	1	1	1	1	1	1	1	-1	-1	1	1	1	1	1	1	1	1	1	1	1	1	1	1	1	1	1	1	1	1	1	1	1	1	1	1	1	1	1	1	1
208785_s_at	1	1	1	1	1	1	1	1	1	1	1	-1	-1	1	1	-1	1	1	-1	-1	1	1	-1	1	1	1	-1	-1	-1	1	1	-1	1	1	1	-1	-1	1	1	1	-1	-1	-1	-1	-1	1	1	1	1	1	1	1	1	1	1	1	1	-1	-1	-1	1	-1	-1	1	1	1	1	1	-1	1	-1	1	1	1	1	1	1	1	1	1	1	1	1	1	1	1	1	1	1	1	1	1	1	1	1	1	1	1	1	1	1	-1	-1	1	1	1	1	1	1	-1	1	1	1	1	1	1	1	-1	-1	-1	1	1	1	1	1	-1	-1	1	-1	1	1	1	1	1	1	1	-1	-1	-1	-1	1	1	-1	-1	-1	1	1	1	1	1	1	-1	1	-1	1	-1	1	1	1	1	-1	-1	-1	1	1	1	1	1	1	-1	1	1	1	1	1	-1	1	1	1	1	-1	-1	1	1	1	1	1	1	1	1	1	1	1	1	1	1	1	1	1	1	1	1	1	1	1	1	1	1	1	1	1	1	-1	1	1	1	-1	1	-1	-1	1	-1	1	1	-1	-1	1	1	1	-1	-1	1	1	1	1	1	1	1	1	1	1	1	1	1	1	1	1	1	1	-1	-1	1	-1	1	-1	-1	1	1	1	1	1	1	1	1	-1	1	1	1	1	1	1	1	1	1	1	-1	1	1	1	1	1	1	1	1	1	1	1	1	1	1	-1	1	1	1	1	1	1	1	1	1	1	-1	-1	1	1	1	1	1	1	1	1	1	1	1	1	1	1	1	1	1	1	1	1	1	1	1	1	1	1	1	1	1	1	1


BC032 S=1665
 Genes [5]: 204472_at 211458_s_at 210592_s_at 203455_s_at 218611_at 
 Conds [333]: 4112 4128 2679 2680 2268 461 1891 4153 4163 4164 4184 2423 2429 1942 1486 1520 4217 4237 4243 4266 4268 2627 2639 2651 2656 2658 2439 2448 2456 2881 1535 1540 3227 4269 4369 4376 4380 4388 2684 2686 2688 2690 2691 2695 2696 2699 2794 2801 2885 2896 2914 2915 2918 2919 331 332 3395 3428 4327 4328 4344 887 906 909 413 2835 3462 3480 4272 4273 4427 4436 4444 2375 2997 3510 3518 3945 3963 3360 4449 4454 4457 4465 2723 2738 2145 956 965 977 981 992 995 1000 1112 3643 3979 3993 1951 1140 2210 2211 2212 2218 2227 2239 3177 3178 3190 3243 1819 1212 1220 1234 2247 2499 3283 3290 3295 3297 3310 3312 3318 3322 2330 3141 1010 1011 1014 1019 1050 1058 2192 2193 2195 2203 3688 3701 1334 1339 1343 1068 1072 1637 1645 1649 450 1672 3035 3746 3770 3771 2539 2540 1655 1656 1659 3065 3787 3791 3808 2576 2757 1171 1175 1176 486 1471 1477 3868 3895 2777 869 873 2084 1302 1304 3902 4072 7179 7188 7407 7420 7425 7427 7441 7499 7236 6874 6879 6886 6891 6896 6901 6902 6910 6916 6919 6340 7387 7453 6807 6820 6823 5935 5940 5945 5950 5976 5981 7503 7550 7555 6170 6579 4563 4578 5086 4617 6187 6193 5439 5441 5511 4630 4632 4651 4665 5065 5291 4680 4710 4721 4723 5017 5018 5021 5022 5026 5308 5310 5324 5336 4954 4768 4770 5417 5420 5572 5580 5584 5590 5594 5364 5484 5489 5501 5530 5209 5212 4801 4821 5613 5625 5640 6451 6454 6463 7005 4483 5217 5221 5227 5231 5233 5234 5726 5743 5745 5764 5822 5826 5247 5248 5260 5267 5275 5987 5882 5903 5908 6493 5802 5677 5691 5693 5698 5702 6972 6975 6980 6989 6993 6064 6680 6434 6439 6210 6932 6939 6948 6951 6953 6954 6709 6711 6276 6546 6551 7084 7324 7340 6609 6764 7139 6085 7356 6784 7043 7047 7063 7074 6316 
 204472_at	1	1	1	1	1	1	1	1	1	1	1	1	1	1	1	1	1	1	1	-1	-1	1	1	1	1	1	1	1	1	1	1	1	1	-1	1	1	1	1	1	1	1	1	1	1	1	1	1	1	1	1	-1	-1	-1	-1	1	1	1	1	1	1	1	1	1	1	1	1	1	1	-1	-1	1	1	1	1	-1	1	1	1	1	1	1	1	-1	1	1	1	1	1	1	1	1	1	1	1	1	1	1	1	1	1	1	1	1	1	1	1	1	1	1	1	1	1	1	1	1	1	1	1	1	1	1	1	1	1	1	1	1	1	1	1	1	1	1	1	1	1	1	1	1	1	1	1	1	1	1	1	1	1	-1	1	1	1	1	1	1	1	1	1	1	1	1	1	1	1	1	1	1	1	1	1	1	1	1	1	1	1	1	1	1	1	1	1	1	1	1	1	1	1	1	1	1	1	1	1	1	1	1	1	1	1	1	1	1	1	1	1	1	1	1	1	1	1	1	1	1	1	-1	1	1	1	1	1	1	1	1	1	1	1	1	1	1	1	1	1	1	1	1	1	1	1	1	1	1	1	1	1	1	1	1	1	1	1	1	1	1	1	1	1	1	1	1	1	1	1	1	1	1	1	1	1	1	1	1	1	1	1	1	1	1	1	1	1	1	1	1	1	1	1	1	1	1	1	1	1	1	1	1	1	1	1	1	1	1	1	1	1	1	1	1	1	1	1	1	1	1	1	1	1	1	1	1	1	1	1	1	1	1	1	1	1	1	1	1
211458_s_at	1	1	1	1	1	1	1	1	1	1	1	1	1	1	1	1	1	1	1	-1	-1	1	1	1	1	1	1	1	1	1	1	1	1	-1	1	1	1	1	1	1	1	1	1	1	1	1	1	1	1	1	-1	-1	-1	-1	1	1	1	1	1	1	1	1	1	1	1	1	1	1	-1	-1	1	1	1	1	-1	1	1	1	1	1	1	1	-1	1	1	1	1	1	1	1	1	1	1	1	1	1	1	1	1	1	1	1	1	1	1	1	1	1	1	1	1	1	1	1	1	1	1	1	1	1	1	1	1	1	1	1	1	1	1	1	1	1	1	1	1	1	1	1	1	1	1	1	1	1	1	1	1	1	-1	1	1	1	1	1	1	1	1	1	1	1	1	1	1	1	1	1	1	1	1	1	1	1	1	1	1	1	1	1	1	1	1	1	1	1	1	1	1	1	1	1	1	1	1	1	1	1	1	1	1	1	1	1	1	1	1	1	1	1	1	1	1	1	1	1	1	1	-1	1	1	1	1	1	1	1	1	1	1	1	1	1	1	1	1	1	1	1	1	1	1	1	1	1	1	1	1	1	1	1	1	1	1	1	1	1	1	1	1	1	1	1	1	1	1	1	1	1	1	1	1	1	1	1	1	1	1	1	1	1	1	1	1	1	1	1	1	1	1	1	1	1	1	1	1	1	1	1	1	1	1	1	1	1	1	1	1	1	1	1	1	1	1	1	1	1	1	1	1	1	1	1	1	1	1	1	1	1	1	1	1	1	1	1	1
210592_s_at	1	1	1	1	1	1	1	1	1	1	1	1	1	1	1	1	1	1	1	-1	-1	1	1	1	1	1	1	1	1	1	1	1	1	-1	1	1	1	1	1	1	1	1	1	1	1	1	1	1	1	1	-1	-1	-1	-1	1	1	1	1	1	1	1	1	1	1	1	1	1	1	-1	-1	1	1	1	1	-1	1	1	1	1	1	1	1	-1	1	1	1	1	1	1	1	1	1	1	1	1	1	1	1	1	1	1	1	1	1	1	1	1	1	1	1	1	1	1	1	1	1	1	1	1	1	1	1	1	1	1	1	1	1	1	1	1	1	1	1	1	1	1	1	1	1	1	1	1	1	1	1	1	1	-1	1	1	1	1	1	1	1	1	1	1	1	1	1	1	1	1	1	1	1	1	1	1	1	1	1	1	1	1	1	1	1	1	1	1	1	1	1	1	1	1	1	1	1	1	1	1	1	1	1	1	1	1	1	1	1	1	1	1	1	1	1	1	1	1	1	1	1	-1	1	1	1	1	1	1	1	1	1	1	1	1	1	1	1	1	1	1	1	1	1	1	1	1	1	1	1	1	1	1	1	1	1	1	1	1	1	1	1	1	1	1	1	1	1	1	1	1	1	1	1	1	1	1	1	1	1	1	1	1	1	1	1	1	1	1	1	1	1	1	1	1	1	1	1	1	1	1	1	1	1	1	1	1	1	1	1	1	1	1	1	1	1	1	1	1	1	1	1	1	1	1	1	1	1	1	1	1	1	1	1	1	1	1	1	1
203455_s_at	1	1	1	1	1	1	1	1	1	1	1	1	1	1	1	1	1	1	1	-1	-1	1	1	1	1	1	1	1	1	1	1	1	1	-1	1	1	1	1	1	1	1	1	1	1	1	1	1	1	1	1	-1	-1	-1	-1	1	1	1	1	1	1	1	1	1	1	1	1	1	1	-1	-1	1	1	1	1	-1	1	1	1	1	1	1	1	-1	1	1	1	1	1	1	1	1	1	1	1	1	1	1	1	1	1	1	1	1	1	1	1	1	1	1	1	1	1	1	1	1	1	1	1	1	1	1	1	1	1	1	1	1	1	1	1	1	1	1	1	1	1	1	1	1	1	1	1	1	1	1	1	1	1	-1	1	1	1	1	1	1	1	1	1	1	1	1	1	1	1	1	1	1	1	1	1	1	1	1	1	1	1	1	1	1	1	1	1	1	1	1	1	1	1	1	1	1	1	1	1	1	1	1	1	1	1	1	1	1	1	1	1	1	1	1	1	1	1	1	1	1	1	-1	1	1	1	1	1	1	1	1	1	1	1	1	1	1	1	1	1	1	1	1	1	1	1	1	1	1	1	1	1	1	1	1	1	1	1	1	1	1	1	1	1	1	1	1	1	1	1	1	1	1	1	1	1	1	1	1	1	1	1	1	1	1	1	1	1	1	1	1	1	1	1	1	1	1	1	1	1	1	1	1	1	1	1	1	1	1	1	1	1	1	1	1	1	1	1	1	1	1	1	1	1	1	1	1	1	1	1	1	1	1	1	1	1	1	1	1
 218611_at	1	1	1	1	1	1	1	1	1	1	1	1	1	1	1	1	1	1	1	-1	-1	1	1	1	1	1	1	1	1	1	1	1	1	-1	1	1	1	1	1	1	1	1	1	1	1	1	1	1	1	1	-1	-1	-1	-1	1	1	1	1	1	1	1	1	1	1	1	1	1	1	-1	-1	1	1	1	1	-1	1	1	1	1	1	1	1	-1	1	1	1	1	1	1	1	1	1	1	1	1	1	1	1	1	1	1	1	1	1	1	1	1	1	1	1	1	1	1	1	1	1	1	1	1	1	1	1	1	1	1	1	1	1	1	1	1	1	1	1	1	1	1	1	1	1	1	1	1	1	1	1	1	1	-1	1	1	1	1	1	1	1	1	1	1	1	1	1	1	1	1	1	1	1	1	1	1	1	1	1	1	1	1	1	1	1	1	1	1	1	1	1	1	1	1	1	1	1	1	1	1	1	1	1	1	1	1	1	1	1	1	1	1	1	1	1	1	1	1	1	1	1	-1	1	1	1	1	1	1	1	1	1	1	1	1	1	1	1	1	1	1	1	1	1	1	1	1	1	1	1	1	1	1	1	1	1	1	1	1	1	1	1	1	1	1	1	1	1	1	1	1	1	1	1	1	1	1	1	1	1	1	1	1	1	1	1	1	1	1	1	1	1	1	1	1	1	1	1	1	1	1	1	1	1	1	1	1	1	1	1	1	1	1	1	1	1	1	1	1	1	1	1	1	1	1	1	1	1	1	1	1	1	1	1	1	1	1	1	1


BC033 S=1655
 Genes [5]: 203566_s_at 204634_at 218577_at 208924_at 202228_s_at 
 Conds [331]: 4112 4122 4127 4130 4131 4133 4138 4139 4141 4142 2669 2672 2679 2680 2001 2002 2020 387 1684 4168 4182 1769 2577 2578 2580 2039 2042 2044 2045 1501 1503 1508 4266 4267 4268 2653 2445 2458 2822 2872 3237 4269 4363 4374 4375 4381 4382 4385 4390 2685 2701 2702 2789 2792 2803 2804 2812 2813 2903 2905 2911 2915 2919 268 407 4308 4309 4318 4328 882 885 4272 4273 4274 4277 4427 2386 2998 3001 3075 3338 4449 4465 3091 2164 1373 1402 3988 1546 1561 1605 376 3185 3243 3257 3262 1803 1824 1826 1827 1830 1831 1832 1836 1837 1841 1239 2942 2944 2247 3009 3012 3014 3022 3023 3264 3278 2308 2326 2327 2330 1858 1872 2504 2953 3128 3130 2921 2924 2927 2929 3700 3701 3024 3034 3035 3736 2517 2524 2529 2534 2535 2540 2541 2542 2544 1306 1307 2954 2965 2976 2980 3041 3058 3061 3065 3783 2546 2547 2552 2560 2566 2570 2571 2572 2573 2576 2743 2750 2755 2757 2758 2763 1464 3868 2771 2777 2779 2084 1286 4015 4016 4021 4022 4023 4024 4068 4074 7179 7189 7193 7197 7198 7199 7200 7425 7440 7491 6876 6879 6908 6909 6910 6912 6914 6915 6916 6918 6919 6358 6920 5937 5962 6123 6420 6421 6422 6424 7503 7509 7532 7539 7550 7551 7552 7553 7554 7555 6127 6130 6137 6143 6153 6155 6162 6170 6171 6172 6575 4566 4578 4580 4598 4599 5098 4560 6187 6193 4639 4640 4662 5284 4680 4723 5000 5003 5393 5399 5327 4768 4771 4772 4781 4782 4786 4794 5405 5406 5409 5415 5418 5421 5589 5594 5595 5362 5364 5484 4967 4972 4799 4804 4805 4820 4822 4824 4838 4848 5600 5644 6479 4503 4504 5217 5760 5763 5835 5840 5842 5987 6485 6025 6030 6036 6041 6058 7038 5700 6064 6439 6018 6021 6925 6957 7283 6709 6715 6719 6720 6721 6760 6551 7098 7249 7360 6793 7043 7268 7277 7278 6322 
203566_s_at	1	1	1	1	1	1	1	1	1	1	1	1	1	1	1	1	1	1	1	-1	1	-1	1	1	1	1	1	1	1	1	1	1	-1	-1	-1	1	-1	1	1	-1	1	-1	-1	-1	1	1	1	-1	-1	1	1	1	1	1	1	-1	-1	1	1	1	-1	-1	-1	1	1	-1	-1	1	1	-1	1	-1	-1	-1	-1	1	1	-1	-1	-1	-1	1	1	1	1	1	1	1	1	1	1	1	-1	1	-1	1	1	1	1	1	1	1	1	-1	-1	-1	1	1	1	1	1	1	1	1	1	1	1	1	1	1	1	1	1	-1	-1	1	1	-1	-1	-1	-1	1	1	-1	-1	-1	1	-1	1	1	1	1	1	1	1	-1	1	1	-1	-1	-1	1	-1	1	1	1	1	-1	-1	-1	-1	1	1	1	1	1	1	1	-1	1	-1	-1	-1	1	1	1	1	-1	1	1	1	1	1	1	1	1	-1	-1	1	1	1	1	1	1	1	1	1	1	-1	1	1	1	1	1	1	1	1	1	1	1	1	-1	1	1	1	1	-1	-1	-1	-1	-1	1	1	1	1	1	1	1	1	-1	1	1	1	-1	-1	1	1	-1	1	-1	-1	1	1	1	-1	1	1	1	1	1	-1	-1	1	1	-1	-1	1	1	1	1	-1	-1	-1	-1	-1	1	1	1	1	1	1	1	1	1	1	-1	1	1	1	1	1	1	1	-1	-1	1	1	1	1	1	1	1	1	1	1	1	1	1	1	1	-1	-1	-1	-1	-1	-1	1	1	1	1	1	1	-1	1	-1	1	1	1	1	1	1	1	1	1	1	-1	1	1	1	1	1
 204634_at	1	1	1	1	1	1	1	1	1	1	1	1	1	1	1	1	1	1	1	-1	1	-1	1	1	1	1	1	1	1	1	1	1	-1	-1	-1	1	-1	1	1	-1	1	-1	-1	-1	1	1	1	-1	-1	1	1	1	1	1	1	-1	-1	1	1	1	-1	-1	-1	1	1	-1	-1	1	1	-1	1	-1	-1	-1	-1	1	1	-1	-1	-1	-1	1	1	1	1	1	1	1	1	1	1	1	-1	1	-1	1	1	1	1	1	1	1	1	-1	-1	-1	1	1	1	1	1	1	1	1	1	1	1	1	1	1	1	1	1	-1	-1	1	1	-1	-1	-1	-1	1	1	-1	-1	-1	1	-1	1	1	1	1	1	1	1	-1	1	1	-1	-1	-1	1	-1	1	1	1	1	-1	-1	-1	-1	1	1	1	1	1	1	1	-1	1	-1	-1	-1	1	1	1	1	-1	1	1	1	1	1	1	1	1	-1	-1	1	1	1	1	1	1	1	1	1	1	-1	1	1	1	1	1	1	1	1	1	1	1	1	-1	1	1	1	1	-1	-1	-1	-1	-1	1	1	1	1	1	1	1	1	-1	1	1	1	-1	-1	1	1	-1	1	-1	-1	1	1	1	-1	1	1	1	1	1	-1	-1	1	1	-1	-1	1	1	1	1	-1	-1	-1	-1	-1	1	1	1	1	1	1	1	1	1	1	-1	1	1	1	1	1	1	1	-1	-1	1	1	1	1	1	1	1	1	1	1	1	1	1	1	1	-1	-1	-1	-1	-1	-1	1	1	1	1	1	1	-1	1	-1	1	1	1	1	1	1	1	1	1	1	-1	1	1	1	1	1
 218577_at	1	1	1	1	1	1	1	1	1	1	1	1	1	1	1	1	1	1	1	-1	1	-1	1	1	1	1	1	1	1	1	1	1	-1	-1	-1	1	-1	1	1	-1	1	-1	-1	-1	1	1	1	-1	-1	1	1	1	1	1	1	-1	-1	1	1	1	-1	-1	-1	1	1	-1	-1	1	1	-1	1	-1	-1	-1	-1	1	1	-1	-1	-1	-1	1	1	1	1	1	1	1	1	1	1	1	-1	1	-1	1	1	1	1	1	1	1	1	-1	-1	-1	1	1	1	1	1	1	1	1	1	1	1	1	1	1	1	1	1	-1	-1	1	1	-1	-1	-1	-1	1	1	-1	-1	-1	1	-1	1	1	1	1	1	1	1	-1	1	1	-1	-1	-1	1	-1	1	1	1	1	-1	-1	-1	-1	1	1	1	1	1	1	1	-1	1	-1	-1	-1	1	1	1	1	-1	1	1	1	1	1	1	1	1	-1	-1	1	1	1	1	1	1	1	1	1	1	-1	1	1	1	1	1	1	1	1	1	1	1	1	-1	1	1	1	1	-1	-1	-1	-1	-1	1	1	1	1	1	1	1	1	-1	1	1	1	-1	-1	1	1	-1	1	-1	-1	1	1	1	-1	1	1	1	1	1	-1	-1	1	1	-1	-1	1	1	1	1	-1	-1	-1	-1	-1	1	1	1	1	1	1	1	1	1	1	-1	1	1	1	1	1	1	1	-1	-1	1	1	1	1	1	1	1	1	1	1	1	1	1	1	1	-1	-1	-1	-1	-1	-1	1	1	1	1	1	1	-1	1	-1	1	1	1	1	1	1	1	1	1	1	-1	1	1	1	1	1
 208924_at	1	1	1	1	1	1	1	1	1	1	1	1	1	1	1	1	1	1	1	-1	1	-1	1	1	1	1	1	1	1	1	1	1	-1	-1	-1	1	-1	1	1	-1	1	-1	-1	-1	1	1	1	-1	-1	1	1	1	1	1	1	-1	-1	1	1	1	-1	-1	-1	1	1	-1	-1	1	1	-1	1	-1	-1	-1	-1	1	1	-1	-1	-1	-1	1	1	1	1	1	1	1	1	1	1	1	-1	1	-1	1	1	1	1	1	1	1	1	-1	-1	-1	1	1	1	1	1	1	1	1	1	1	1	1	1	1	1	1	1	-1	-1	1	1	-1	-1	-1	-1	1	1	-1	-1	-1	1	-1	1	1	1	1	1	1	1	-1	1	1	-1	-1	-1	1	-1	1	1	1	1	-1	-1	-1	-1	1	1	1	1	1	1	1	-1	1	-1	-1	-1	1	1	1	1	-1	1	1	1	1	1	1	1	1	-1	-1	1	1	1	1	1	1	1	1	1	1	-1	1	1	1	1	1	1	1	1	1	1	1	1	-1	1	1	1	1	-1	-1	-1	-1	-1	1	1	1	1	1	1	1	1	-1	1	1	1	-1	-1	1	1	-1	1	-1	-1	1	1	1	-1	1	1	1	1	1	-1	-1	1	1	-1	-1	1	1	1	1	-1	-1	-1	-1	-1	1	1	1	1	1	1	1	1	1	1	-1	1	1	1	1	1	1	1	-1	-1	1	1	1	1	1	1	1	1	1	1	1	1	1	1	1	-1	-1	-1	-1	-1	-1	1	1	1	1	1	1	-1	1	-1	1	1	1	1	1	1	1	1	1	1	-1	1	1	1	1	1
202228_s_at	1	1	1	1	1	1	1	1	1	1	1	1	1	1	1	1	1	1	1	-1	1	-1	1	1	1	1	1	1	1	1	1	1	-1	-1	-1	1	-1	1	1	-1	1	-1	-1	-1	1	1	1	-1	-1	1	1	1	1	1	1	-1	-1	1	1	1	-1	-1	-1	1	1	-1	-1	1	1	-1	1	-1	-1	-1	-1	1	1	-1	-1	-1	-1	1	1	1	1	1	1	1	1	1	1	1	-1	1	-1	1	1	1	1	1	1	1	1	-1	-1	-1	1	1	1	1	1	1	1	1	1	1	1	1	1	1	1	1	1	-1	-1	1	1	-1	-1	-1	-1	1	1	-1	-1	-1	1	-1	1	1	1	1	1	1	1	-1	1	1	-1	-1	-1	1	-1	1	1	1	1	-1	-1	-1	-1	1	1	1	1	1	1	1	-1	1	-1	-1	-1	1	1	1	1	-1	1	1	1	1	1	1	1	1	-1	-1	1	1	1	1	1	1	1	1	1	1	-1	1	1	1	1	1	1	1	1	1	1	1	1	-1	1	1	1	1	-1	-1	-1	-1	-1	1	1	1	1	1	1	1	1	-1	1	1	1	-1	-1	1	1	-1	1	-1	-1	1	1	1	-1	1	1	1	1	1	-1	-1	1	1	-1	-1	1	1	1	1	-1	-1	-1	-1	-1	1	1	1	1	1	1	1	1	1	1	-1	1	1	1	1	1	1	1	-1	-1	1	1	1	1	1	1	1	1	1	1	1	1	1	1	1	-1	-1	-1	-1	-1	-1	1	1	1	1	1	1	-1	1	-1	1	1	1	1	1	1	1	1	1	1	-1	1	1	1	1	1


BC034 S=1655
 Genes [5]: 200723_s_at 201386_s_at 218027_at 201457_x_at 209233_at 
 Conds [331]: 4139 2268 1998 1891 4151 4153 4169 4184 1764 1769 2577 622 2425 4237 2639 2655 2458 2459 2460 2822 2872 2881 1535 3227 4349 4388 2694 2789 2794 2805 2808 2812 2813 2902 2905 2911 2915 2918 331 3395 3428 4318 4319 4321 4344 4421 882 2835 3462 4302 4436 4444 2998 3001 3332 3338 3348 4458 4465 2718 2722 3091 3101 2161 958 981 992 1000 1112 3633 3979 3993 1741 1791 1948 3243 3245 3257 1825 1832 1833 1836 1220 2942 2943 2944 2945 2951 2247 3009 3010 3012 3014 3022 3312 2321 1858 2504 2506 3133 3144 1014 1050 2926 2927 2929 3667 3688 3691 3699 2105 1072 1637 1645 144 3024 3033 3035 3741 2511 2517 2522 2535 2542 2543 2544 1324 1659 2954 2957 2965 2976 1147 3060 3065 3787 3791 2546 2547 2552 2560 2563 2568 2570 2573 2746 2750 2755 2758 1161 1175 1471 2049 3887 2777 2779 873 164 1985 4068 4072 4074 7179 7189 7193 7194 7197 7198 7209 7407 7425 7498 7499 7236 6874 6879 6886 6891 6896 6901 6910 6916 6919 6340 7387 7453 6820 5935 5937 5940 5942 5945 5950 5976 5981 6417 6420 6422 7503 7530 7532 7535 7551 7552 7553 7554 7555 6130 6137 6162 6164 6170 6172 6173 6179 6570 6571 6575 6576 6578 6579 4565 4566 4578 4580 4586 4588 4598 4599 5086 4527 4603 4610 5441 5511 5065 5284 5287 5017 5025 5308 5336 5344 5350 5354 5357 4954 4957 4961 4770 4771 4773 4796 5417 5572 5580 5594 5484 4964 5209 4803 4805 4806 4809 4810 4816 4820 4821 4824 4827 4832 4838 4843 5613 5625 6454 7005 4483 4504 5217 5218 5231 5855 5745 5822 5260 5882 6493 5802 6025 6030 6036 6041 6051 6052 6058 5693 6972 6980 6993 6704 6434 6439 6925 6932 6939 6951 7285 6709 6736 6276 6546 6551 7077 7080 7085 7324 6609 7105 7136 7245 6085 7043 7047 7051 7056 7067 7073 7074 6296 6316 
200723_s_at	1	-1	-1	-1	1	-1	1	-1	-1	-1	1	-1	-1	-1	-1	-1	1	1	1	1	-1	-1	-1	-1	-1	-1	-1	1	-1	-1	-1	-1	1	-1	1	-1	-1	-1	-1	-1	-1	1	1	1	-1	1	-1	-1	-1	-1	-1	-1	-1	-1	-1	-1	-1	-1	1	-1	-1	1	-1	-1	-1	-1	-1	-1	-1	-1	-1	-1	-1	-1	-1	-1	-1	-1	1	1	-1	-1	-1	1	1	1	-1	-1	-1	1	-1	1	1	1	-1	-1	1	-1	-1	1	-1	-1	-1	-1	-1	-1	-1	-1	-1	-1	-1	-1	-1	-1	1	-1	-1	-1	1	-1	-1	-1	1	1	-1	-1	-1	-1	-1	-1	-1	-1	-1	-1	1	-1	-1	-1	-1	-1	-1	-1	-1	1	1	-1	-1	1	-1	-1	-1	-1	-1	-1	-1	-1	-1	-1	-1	-1	-1	-1	-1	1	1	1	1	1	-1	-1	1	-1	-1	-1	-1	-1	-1	-1	-1	-1	-1	-1	-1	-1	-1	-1	-1	-1	-1	-1	-1	-1	-1	-1	-1	1	1	-1	-1	-1	-1	-1	1	1	1	1	-1	-1	1	-1	-1	1	-1	-1	-1	1	1	1	1	-1	-1	-1	-1	-1	1	1	1	1	1	-1	-1	-1	-1	-1	-1	-1	-1	1	-1	1	-1	-1	-1	-1	-1	-1	-1	-1	-1	-1	-1	-1	1	-1	-1	-1	-1	-1	-1	-1	1	1	1	-1	-1	-1	-1	-1	1	-1	1	1	1	-1	-1	-1	-1	-1	1	-1	-1	-1	-1	-1	-1	-1	-1	-1	-1	-1	-1	-1	-1	1	-1	-1	-1	-1	-1	-1	-1	-1	-1	-1	-1	-1	-1	-1	-1	-1	-1	-1	-1	-1	-1	-1	-1	-1	-1	-1	-1	-1	-1	-1	-1	-1	-1	-1	-1	-1	-1
201386_s_at	1	-1	-1	-1	1	-1	1	-1	-1	-1	1	-1	-1	-1	-1	-1	1	1	1	1	-1	-1	-1	-1	-1	-1	-1	1	-1	-1	-1	-1	1	-1	1	-1	-1	-1	-1	-1	-1	1	1	1	-1	1	-1	-1	-1	-1	-1	-1	-1	-1	-1	-1	-1	-1	1	-1	-1	1	-1	-1	-1	-1	-1	-1	-1	-1	-1	-1	-1	-1	-1	-1	-1	-1	1	1	-1	-1	-1	1	1	1	-1	-1	-1	1	-1	1	1	1	-1	-1	1	-1	-1	1	-1	-1	-1	-1	-1	-1	-1	-1	-1	-1	-1	-1	-1	-1	1	-1	-1	-1	1	-1	-1	-1	1	1	-1	-1	-1	-1	-1	-1	-1	-1	-1	-1	1	-1	-1	-1	-1	-1	-1	-1	-1	1	1	-1	-1	1	-1	-1	-1	-1	-1	-1	-1	-1	-1	-1	-1	-1	-1	-1	-1	1	1	1	1	1	-1	-1	1	-1	-1	-1	-1	-1	-1	-1	-1	-1	-1	-1	-1	-1	-1	-1	-1	-1	-1	-1	-1	-1	-1	-1	-1	1	1	-1	-1	-1	-1	-1	1	1	1	1	-1	-1	1	-1	-1	1	-1	-1	-1	1	1	1	1	-1	-1	-1	-1	-1	1	1	1	1	1	-1	-1	-1	-1	-1	-1	-1	-1	1	-1	1	-1	-1	-1	-1	-1	-1	-1	-1	-1	-1	-1	-1	1	-1	-1	-1	-1	-1	-1	-1	1	1	1	-1	-1	-1	-1	-1	1	-1	1	1	1	-1	-1	-1	-1	-1	1	-1	-1	-1	-1	-1	-1	-1	-1	-1	-1	-1	-1	-1	-1	1	-1	-1	-1	-1	-1	-1	-1	-1	-1	-1	-1	-1	-1	-1	-1	-1	-1	-1	-1	-1	-1	-1	-1	-1	-1	-1	-1	-1	-1	-1	-1	-1	-1	-1	-1	-1	-1
 218027_at	1	-1	-1	-1	1	-1	1	-1	-1	-1	1	-1	-1	-1	-1	-1	1	1	1	1	-1	-1	-1	-1	-1	-1	-1	1	-1	-1	-1	-1	1	-1	1	-1	-1	-1	-1	-1	-1	1	1	1	-1	1	-1	-1	-1	-1	-1	-1	-1	-1	-1	-1	-1	-1	1	-1	-1	1	-1	-1	-1	-1	-1	-1	-1	-1	-1	-1	-1	-1	-1	-1	-1	-1	1	1	-1	-1	-1	1	1	1	-1	-1	-1	1	-1	1	1	1	-1	-1	1	-1	-1	1	-1	-1	-1	-1	-1	-1	-1	-1	-1	-1	-1	-1	-1	-1	1	-1	-1	-1	1	-1	-1	-1	1	1	-1	-1	-1	-1	-1	-1	-1	-1	-1	-1	1	-1	-1	-1	-1	-1	-1	-1	-1	1	1	-1	-1	1	-1	-1	-1	-1	-1	-1	-1	-1	-1	-1	-1	-1	-1	-1	-1	1	1	1	1	1	-1	-1	1	-1	-1	-1	-1	-1	-1	-1	-1	-1	-1	-1	-1	-1	-1	-1	-1	-1	-1	-1	-1	-1	-1	-1	-1	1	1	-1	-1	-1	-1	-1	1	1	1	1	-1	-1	1	-1	-1	1	-1	-1	-1	1	1	1	1	-1	-1	-1	-1	-1	1	1	1	1	1	-1	-1	-1	-1	-1	-1	-1	-1	1	-1	1	-1	-1	-1	-1	-1	-1	-1	-1	-1	-1	-1	-1	1	-1	-1	-1	-1	-1	-1	-1	1	1	1	-1	-1	-1	-1	-1	1	-1	1	1	1	-1	-1	-1	-1	-1	1	-1	-1	-1	-1	-1	-1	-1	-1	-1	-1	-1	-1	-1	-1	1	-1	-1	-1	-1	-1	-1	-1	-1	-1	-1	-1	-1	-1	-1	-1	-1	-1	-1	-1	-1	-1	-1	-1	-1	-1	-1	-1	-1	-1	-1	-1	-1	-1	-1	-1	-1	-1
201457_x_at	1	-1	-1	-1	1	-1	1	-1	-1	-1	1	-1	-1	-1	-1	-1	1	1	1	1	-1	-1	-1	-1	-1	-1	-1	1	-1	-1	-1	-1	1	-1	1	-1	-1	-1	-1	-1	-1	1	1	1	-1	1	-1	-1	-1	-1	-1	-1	-1	-1	-1	-1	-1	-1	1	-1	-1	1	-1	-1	-1	-1	-1	-1	-1	-1	-1	-1	-1	-1	-1	-1	-1	-1	1	1	-1	-1	-1	1	1	1	-1	-1	-1	1	-1	1	1	1	-1	-1	1	-1	-1	1	-1	-1	-1	-1	-1	-1	-1	-1	-1	-1	-1	-1	-1	-1	1	-1	-1	-1	1	-1	-1	-1	1	1	-1	-1	-1	-1	-1	-1	-1	-1	-1	-1	1	-1	-1	-1	-1	-1	-1	-1	-1	1	1	-1	-1	1	-1	-1	-1	-1	-1	-1	-1	-1	-1	-1	-1	-1	-1	-1	-1	1	1	1	1	1	-1	-1	1	-1	-1	-1	-1	-1	-1	-1	-1	-1	-1	-1	-1	-1	-1	-1	-1	-1	-1	-1	-1	-1	-1	-1	-1	1	1	-1	-1	-1	-1	-1	1	1	1	1	-1	-1	1	-1	-1	1	-1	-1	-1	1	1	1	1	-1	-1	-1	-1	-1	1	1	1	1	1	-1	-1	-1	-1	-1	-1	-1	-1	1	-1	1	-1	-1	-1	-1	-1	-1	-1	-1	-1	-1	-1	-1	1	-1	-1	-1	-1	-1	-1	-1	1	1	1	-1	-1	-1	-1	-1	1	-1	1	1	1	-1	-1	-1	-1	-1	1	-1	-1	-1	-1	-1	-1	-1	-1	-1	-1	-1	-1	-1	-1	1	-1	-1	-1	-1	-1	-1	-1	-1	-1	-1	-1	-1	-1	-1	-1	-1	-1	-1	-1	-1	-1	-1	-1	-1	-1	-1	-1	-1	-1	-1	-1	-1	-1	-1	-1	-1	-1
 209233_at	1	-1	-1	-1	1	-1	1	-1	-1	-1	1	-1	-1	-1	-1	-1	1	1	1	1	-1	-1	-1	-1	-1	-1	-1	1	-1	-1	-1	-1	1	-1	1	-1	-1	-1	-1	-1	-1	1	1	1	-1	1	-1	-1	-1	-1	-1	-1	-1	-1	-1	-1	-1	-1	1	-1	-1	1	-1	-1	-1	-1	-1	-1	-1	-1	-1	-1	-1	-1	-1	-1	-1	-1	1	1	-1	-1	-1	1	1	1	-1	-1	-1	1	-1	1	1	1	-1	-1	1	-1	-1	1	-1	-1	-1	-1	-1	-1	-1	-1	-1	-1	-1	-1	-1	-1	1	-1	-1	-1	1	-1	-1	-1	1	1	-1	-1	-1	-1	-1	-1	-1	-1	-1	-1	1	-1	-1	-1	-1	-1	-1	-1	-1	1	1	-1	-1	1	-1	-1	-1	-1	-1	-1	-1	-1	-1	-1	-1	-1	-1	-1	-1	1	1	1	1	1	-1	-1	1	-1	-1	-1	-1	-1	-1	-1	-1	-1	-1	-1	-1	-1	-1	-1	-1	-1	-1	-1	-1	-1	-1	-1	-1	1	1	-1	-1	-1	-1	-1	1	1	1	1	-1	-1	1	-1	-1	1	-1	-1	-1	1	1	1	1	-1	-1	-1	-1	-1	1	1	1	1	1	-1	-1	-1	-1	-1	-1	-1	-1	1	-1	1	-1	-1	-1	-1	-1	-1	-1	-1	-1	-1	-1	-1	1	-1	-1	-1	-1	-1	-1	-1	1	1	1	-1	-1	-1	-1	-1	1	-1	1	1	1	-1	-1	-1	-1	-1	1	-1	-1	-1	-1	-1	-1	-1	-1	-1	-1	-1	-1	-1	-1	1	-1	-1	-1	-1	-1	-1	-1	-1	-1	-1	-1	-1	-1	-1	-1	-1	-1	-1	-1	-1	-1	-1	-1	-1	-1	-1	-1	-1	-1	-1	-1	-1	-1	-1	-1	-1	-1


BC035 S=1650
 Genes [5]: 202887_s_at 210512_s_at 36711_at 204285_s_at 202672_s_at 
 Conds [330]: 4128 4133 4136 2678 2261 4155 4163 4164 1769 1783 2577 1483 1486 1498 1520 1521 4243 2619 2621 2624 2627 2629 2631 2643 2651 2456 2822 2823 1533 1535 1537 1540 3221 3231 3240 4376 4385 2801 2885 2886 2896 2911 2914 2915 2918 2919 3373 3377 3386 3391 3408 4405 922 882 887 893 904 905 906 941 2835 3443 3446 3507 4296 2850 2854 2859 3518 3534 3536 3943 3348 3359 3360 4454 3559 3608 949 956 965 974 978 979 995 1004 1132 3635 3637 1579 1580 1140 1141 2210 2211 2212 2213 2215 2218 2227 2230 2239 3166 3168 3178 3190 1823 1831 2480 3281 3288 3290 3295 3306 3310 3317 3318 2330 1010 1011 1053 2924 2929 3704 1068 1069 1075 1082 1649 3034 3035 3037 3740 3770 1655 1656 1662 3065 2563 2570 2743 2753 2757 1176 486 1475 1477 3850 3893 3895 2770 825 841 844 848 869 870 1276 3902 4010 4018 7164 7165 7178 7179 7188 7198 7199 7200 7206 7207 7426 7427 7432 7441 7492 7498 6908 6385 6807 6823 6825 6844 5936 5957 5962 7530 7545 7554 6162 6164 6172 6178 6574 6577 4586 4599 4617 5429 5439 4640 4651 5070 5291 5293 5294 5296 4713 4721 4723 4726 4732 4989 4994 4998 5005 5008 5010 5017 5018 5019 5021 5022 5023 5388 5396 5398 5306 5310 5327 5355 5356 4760 4768 4791 5419 5420 5584 5590 5591 5472 5489 5493 5501 5530 4983 4985 5212 4827 4835 4843 5608 5612 5613 5623 5632 5636 5543 6446 6451 6463 6474 4471 4492 5221 5227 5228 5234 5726 5777 5826 7032 5247 5248 5249 5252 5267 5271 5906 5911 5915 6045 6053 6058 5674 5678 5691 5695 5698 5702 5998 6008 6984 6989 6990 6064 6427 6433 6438 6205 6207 6208 6210 6247 6923 6948 6954 6960 6996 7000 7079 7089 7094 7339 6764 6768 6770 6776 6780 7100 7103 6070 6081 6103 7356 6793 7045 7053 7063 6319 
202887_s_at	1	1	1	-1	1	1	1	1	-1	-1	1	1	1	1	1	1	1	1	1	1	1	1	1	1	1	1	1	1	1	1	1	1	1	1	1	1	1	1	1	1	1	-1	-1	-1	-1	-1	1	1	1	1	1	1	1	1	1	1	1	1	1	1	1	1	1	1	1	1	1	1	1	1	1	1	1	1	1	1	1	1	1	1	1	1	1	1	1	1	1	1	1	-1	1	1	1	1	1	1	1	1	1	1	1	1	1	1	1	1	1	1	-1	1	1	1	1	1	1	1	1	1	1	1	1	-1	-1	1	1	1	1	1	1	-1	-1	-1	1	1	1	1	1	1	1	1	1	1	1	1	1	1	1	1	1	1	1	1	1	1	1	1	1	-1	1	1	1	1	1	1	1	1	1	1	1	1	1	1	1	1	1	1	1	1	1	1	1	1	1	-1	1	1	1	1	1	-1	-1	-1	-1	1	1	1	1	1	1	1	1	1	1	1	1	1	1	-1	1	1	1	1	1	1	1	1	1	1	1	1	1	1	1	1	1	1	1	1	1	1	1	1	1	1	1	1	1	1	1	1	1	1	1	1	1	-1	1	1	1	1	1	1	1	1	1	1	1	1	1	1	1	1	1	1	1	1	1	1	1	1	1	1	1	1	-1	1	1	1	1	1	1	1	1	1	1	1	1	1	1	1	1	1	1	1	1	1	1	1	1	1	1	1	1	1	1	1	1	1	1	1	1	1	1	1	1	1	1	1	1	1	1	1	1	1	1	1	1	1	1	1
210512_s_at	1	1	1	-1	1	1	1	1	-1	-1	1	1	1	1	1	1	1	1	1	1	1	1	1	1	1	1	1	1	1	1	1	1	1	1	1	1	1	1	1	1	1	-1	-1	-1	-1	-1	1	1	1	1	1	1	1	1	1	1	1	1	1	1	1	1	1	1	1	1	1	1	1	1	1	1	1	1	1	1	1	1	1	1	1	1	1	1	1	1	1	1	1	-1	1	1	1	1	1	1	1	1	1	1	1	1	1	1	1	1	1	1	-1	1	1	1	1	1	1	1	1	1	1	1	1	-1	-1	1	1	1	1	1	1	-1	-1	-1	1	1	1	1	1	1	1	1	1	1	1	1	1	1	1	1	1	1	1	1	1	1	1	1	1	-1	1	1	1	1	1	1	1	1	1	1	1	1	1	1	1	1	1	1	1	1	1	1	1	1	1	-1	1	1	1	1	1	-1	-1	-1	-1	1	1	1	1	1	1	1	1	1	1	1	1	1	1	-1	1	1	1	1	1	1	1	1	1	1	1	1	1	1	1	1	1	1	1	1	1	1	1	1	1	1	1	1	1	1	1	1	1	1	1	1	1	-1	1	1	1	1	1	1	1	1	1	1	1	1	1	1	1	1	1	1	1	1	1	1	1	1	1	1	1	1	-1	1	1	1	1	1	1	1	1	1	1	1	1	1	1	1	1	1	1	1	1	1	1	1	1	1	1	1	1	1	1	1	1	1	1	1	1	1	1	1	1	1	1	1	1	1	1	1	1	1	1	1	1	1	1	1
  36711_at	1	1	1	-1	1	1	1	1	-1	-1	1	1	1	1	1	1	1	1	1	1	1	1	1	1	1	1	1	1	1	1	1	1	1	1	1	1	1	1	1	1	1	-1	-1	-1	-1	-1	1	1	1	1	1	1	1	1	1	1	1	1	1	1	1	1	1	1	1	1	1	1	1	1	1	1	1	1	1	1	1	1	1	1	1	1	1	1	1	1	1	1	1	-1	1	1	1	1	1	1	1	1	1	1	1	1	1	1	1	1	1	1	-1	1	1	1	1	1	1	1	1	1	1	1	1	-1	-1	1	1	1	1	1	1	-1	-1	-1	1	1	1	1	1	1	1	1	1	1	1	1	1	1	1	1	1	1	1	1	1	1	1	1	1	-1	1	1	1	1	1	1	1	1	1	1	1	1	1	1	1	1	1	1	1	1	1	1	1	1	1	-1	1	1	1	1	1	-1	-1	-1	-1	1	1	1	1	1	1	1	1	1	1	1	1	1	1	-1	1	1	1	1	1	1	1	1	1	1	1	1	1	1	1	1	1	1	1	1	1	1	1	1	1	1	1	1	1	1	1	1	1	1	1	1	1	-1	1	1	1	1	1	1	1	1	1	1	1	1	1	1	1	1	1	1	1	1	1	1	1	1	1	1	1	1	-1	1	1	1	1	1	1	1	1	1	1	1	1	1	1	1	1	1	1	1	1	1	1	1	1	1	1	1	1	1	1	1	1	1	1	1	1	1	1	1	1	1	1	1	1	1	1	1	1	1	1	1	1	1	1	1
204285_s_at	1	1	1	-1	1	1	1	1	-1	-1	1	1	1	1	1	1	1	1	1	1	1	1	1	1	1	1	1	1	1	1	1	1	1	1	1	1	1	1	1	1	1	-1	-1	-1	-1	-1	1	1	1	1	1	1	1	1	1	1	1	1	1	1	1	1	1	1	1	1	1	1	1	1	1	1	1	1	1	1	1	1	1	1	1	1	1	1	1	1	1	1	1	-1	1	1	1	1	1	1	1	1	1	1	1	1	1	1	1	1	1	1	-1	1	1	1	1	1	1	1	1	1	1	1	1	-1	-1	1	1	1	1	1	1	-1	-1	-1	1	1	1	1	1	1	1	1	1	1	1	1	1	1	1	1	1	1	1	1	1	1	1	1	1	-1	1	1	1	1	1	1	1	1	1	1	1	1	1	1	1	1	1	1	1	1	1	1	1	1	1	-1	1	1	1	1	1	-1	-1	-1	-1	1	1	1	1	1	1	1	1	1	1	1	1	1	1	-1	1	1	1	1	1	1	1	1	1	1	1	1	1	1	1	1	1	1	1	1	1	1	1	1	1	1	1	1	1	1	1	1	1	1	1	1	1	-1	1	1	1	1	1	1	1	1	1	1	1	1	1	1	1	1	1	1	1	1	1	1	1	1	1	1	1	1	-1	1	1	1	1	1	1	1	1	1	1	1	1	1	1	1	1	1	1	1	1	1	1	1	1	1	1	1	1	1	1	1	1	1	1	1	1	1	1	1	1	1	1	1	1	1	1	1	1	1	1	1	1	1	1	1
202672_s_at	1	1	1	-1	1	1	1	1	-1	-1	1	1	1	1	1	1	1	1	1	1	1	1	1	1	1	1	1	1	1	1	1	1	1	1	1	1	1	1	1	1	1	-1	-1	-1	-1	-1	1	1	1	1	1	1	1	1	1	1	1	1	1	1	1	1	1	1	1	1	1	1	1	1	1	1	1	1	1	1	1	1	1	1	1	1	1	1	1	1	1	1	1	-1	1	1	1	1	1	1	1	1	1	1	1	1	1	1	1	1	1	1	-1	1	1	1	1	1	1	1	1	1	1	1	1	-1	-1	1	1	1	1	1	1	-1	-1	-1	1	1	1	1	1	1	1	1	1	1	1	1	1	1	1	1	1	1	1	1	1	1	1	1	1	-1	1	1	1	1	1	1	1	1	1	1	1	1	1	1	1	1	1	1	1	1	1	1	1	1	1	-1	1	1	1	1	1	-1	-1	-1	-1	1	1	1	1	1	1	1	1	1	1	1	1	1	1	-1	1	1	1	1	1	1	1	1	1	1	1	1	1	1	1	1	1	1	1	1	1	1	1	1	1	1	1	1	1	1	1	1	1	1	1	1	1	-1	1	1	1	1	1	1	1	1	1	1	1	1	1	1	1	1	1	1	1	1	1	1	1	1	1	1	1	1	-1	1	1	1	1	1	1	1	1	1	1	1	1	1	1	1	1	1	1	1	1	1	1	1	1	1	1	1	1	1	1	1	1	1	1	1	1	1	1	1	1	1	1	1	1	1	1	1	1	1	1	1	1	1	1	1


BC036 S=1650
 Genes [5]: 201694_s_at 221986_s_at 221985_at 202672_s_at 210592_s_at 
 Conds [330]: 4112 4133 4136 4153 4164 1769 2580 2423 2429 1483 1486 1498 1501 1520 4217 2624 2629 2651 2656 2822 2881 1535 1540 3221 3227 3231 4376 4380 4388 2691 2794 2885 2886 2896 2914 2915 2918 2919 401 3395 3397 3428 4325 4327 4328 4405 595 887 906 909 910 941 2835 3462 4294 4296 4444 4448 2854 2859 3510 3518 3534 3536 3943 3945 3963 3359 3360 4404 4454 4460 3608 1402 949 965 974 977 981 992 995 1000 1004 3635 3643 3979 3993 1749 1141 2210 2211 2212 2213 2215 2218 2227 3178 3190 3243 1822 1215 1230 2942 2247 3275 3283 3297 3312 3318 2330 3128 1010 1011 1014 1017 1053 2193 2202 3699 3701 3704 1339 1068 1069 1072 1075 1645 1649 1672 3740 3768 3770 3771 2525 1655 1659 1668 3787 3807 3808 3819 2753 1176 486 1471 1475 1477 2049 3850 3851 3852 3868 3873 3893 3895 2777 869 870 873 1302 1304 3905 4018 4085 7179 7188 7207 7407 7420 7426 7441 7443 7499 7235 7236 7238 6879 6891 6901 6910 6916 6919 7399 7453 6807 6820 6823 6825 5935 5945 5962 5976 5981 7550 6164 6579 4544 4617 6193 5439 5441 5442 5453 5511 5105 4630 4637 4641 4652 5070 5072 5074 5291 5296 4680 4710 4721 4723 4726 4732 4994 5008 5018 5021 5022 5026 5308 5324 5336 5356 4954 4768 5413 5417 5419 5420 5572 5575 5580 5584 5590 5594 5597 5484 5489 5491 5501 5530 4985 5209 5212 4801 4821 5613 5625 5632 5640 6451 6454 6463 7005 4471 5217 5221 5227 5231 5234 5724 5729 5745 5826 5248 5260 5267 5275 5987 5880 5903 5906 6493 6045 6047 6048 5674 5677 5678 5693 5698 5702 5998 6972 6975 6980 6984 6989 6993 6064 6672 6680 6427 6434 6438 6205 6210 6932 6939 6948 6949 6951 6953 6954 6995 6996 6724 6744 6276 6551 7324 7340 6639 6768 6776 6780 7139 6070 6085 6087 6784 7043 6298 
201694_s_at	1	1	1	1	1	-1	1	1	1	1	1	1	1	1	1	1	1	1	1	1	1	1	1	1	1	1	1	1	1	1	1	1	1	1	-1	-1	-1	-1	1	1	1	1	1	1	1	1	1	1	1	1	1	1	1	1	1	1	1	1	1	1	1	1	1	1	1	1	1	1	1	1	1	1	1	1	1	1	1	1	1	1	1	1	1	1	1	1	1	1	1	1	1	1	1	1	1	1	1	1	1	1	1	1	1	1	1	1	1	1	1	1	1	1	1	1	1	1	1	1	1	1	1	1	1	1	1	1	1	1	1	1	1	1	1	1	1	1	1	1	1	1	1	1	1	1	1	1	1	1	1	1	1	1	1	1	1	1	1	1	1	1	1	1	1	1	1	1	1	1	1	1	1	1	1	1	1	1	1	1	1	1	1	1	1	1	1	1	1	1	1	1	1	1	1	1	-1	1	1	1	1	1	1	1	1	1	1	1	1	1	1	1	1	1	1	1	1	1	1	1	1	1	1	1	1	1	1	1	1	1	1	1	1	1	1	1	1	1	1	1	1	1	1	1	1	1	1	1	1	1	1	1	1	1	1	1	1	1	1	1	1	1	1	1	1	1	1	1	1	1	1	1	1	1	1	1	1	1	1	1	1	1	1	1	1	1	1	1	1	1	1	1	1	1	1	1	1	1	1	1	1	1	1	1	1	1	1	1	1	1	1	1	1	1	1	1	1	1	1	1	1	1	1	1	1	1	1	1	1	1	1	1
221986_s_at	1	1	1	1	1	-1	1	1	1	1	1	1	1	1	1	1	1	1	1	1	1	1	1	1	1	1	1	1	1	1	1	1	1	1	-1	-1	-1	-1	1	1	1	1	1	1	1	1	1	1	1	1	1	1	1	1	1	1	1	1	1	1	1	1	1	1	1	1	1	1	1	1	1	1	1	1	1	1	1	1	1	1	1	1	1	1	1	1	1	1	1	1	1	1	1	1	1	1	1	1	1	1	1	1	1	1	1	1	1	1	1	1	1	1	1	1	1	1	1	1	1	1	1	1	1	1	1	1	1	1	1	1	1	1	1	1	1	1	1	1	1	1	1	1	1	1	1	1	1	1	1	1	1	1	1	1	1	1	1	1	1	1	1	1	1	1	1	1	1	1	1	1	1	1	1	1	1	1	1	1	1	1	1	1	1	1	1	1	1	1	1	1	1	1	1	1	-1	1	1	1	1	1	1	1	1	1	1	1	1	1	1	1	1	1	1	1	1	1	1	1	1	1	1	1	1	1	1	1	1	1	1	1	1	1	1	1	1	1	1	1	1	1	1	1	1	1	1	1	1	1	1	1	1	1	1	1	1	1	1	1	1	1	1	1	1	1	1	1	1	1	1	1	1	1	1	1	1	1	1	1	1	1	1	1	1	1	1	1	1	1	1	1	1	1	1	1	1	1	1	1	1	1	1	1	1	1	1	1	1	1	1	1	1	1	1	1	1	1	1	1	1	1	1	1	1	1	1	1	1	1	1	1
 221985_at	1	1	1	1	1	-1	1	1	1	1	1	1	1	1	1	1	1	1	1	1	1	1	1	1	1	1	1	1	1	1	1	1	1	1	-1	-1	-1	-1	1	1	1	1	1	1	1	1	1	1	1	1	1	1	1	1	1	1	1	1	1	1	1	1	1	1	1	1	1	1	1	1	1	1	1	1	1	1	1	1	1	1	1	1	1	1	1	1	1	1	1	1	1	1	1	1	1	1	1	1	1	1	1	1	1	1	1	1	1	1	1	1	1	1	1	1	1	1	1	1	1	1	1	1	1	1	1	1	1	1	1	1	1	1	1	1	1	1	1	1	1	1	1	1	1	1	1	1	1	1	1	1	1	1	1	1	1	1	1	1	1	1	1	1	1	1	1	1	1	1	1	1	1	1	1	1	1	1	1	1	1	1	1	1	1	1	1	1	1	1	1	1	1	1	1	1	-1	1	1	1	1	1	1	1	1	1	1	1	1	1	1	1	1	1	1	1	1	1	1	1	1	1	1	1	1	1	1	1	1	1	1	1	1	1	1	1	1	1	1	1	1	1	1	1	1	1	1	1	1	1	1	1	1	1	1	1	1	1	1	1	1	1	1	1	1	1	1	1	1	1	1	1	1	1	1	1	1	1	1	1	1	1	1	1	1	1	1	1	1	1	1	1	1	1	1	1	1	1	1	1	1	1	1	1	1	1	1	1	1	1	1	1	1	1	1	1	1	1	1	1	1	1	1	1	1	1	1	1	1	1	1	1
202672_s_at	1	1	1	1	1	-1	1	1	1	1	1	1	1	1	1	1	1	1	1	1	1	1	1	1	1	1	1	1	1	1	1	1	1	1	-1	-1	-1	-1	1	1	1	1	1	1	1	1	1	1	1	1	1	1	1	1	1	1	1	1	1	1	1	1	1	1	1	1	1	1	1	1	1	1	1	1	1	1	1	1	1	1	1	1	1	1	1	1	1	1	1	1	1	1	1	1	1	1	1	1	1	1	1	1	1	1	1	1	1	1	1	1	1	1	1	1	1	1	1	1	1	1	1	1	1	1	1	1	1	1	1	1	1	1	1	1	1	1	1	1	1	1	1	1	1	1	1	1	1	1	1	1	1	1	1	1	1	1	1	1	1	1	1	1	1	1	1	1	1	1	1	1	1	1	1	1	1	1	1	1	1	1	1	1	1	1	1	1	1	1	1	1	1	1	1	1	-1	1	1	1	1	1	1	1	1	1	1	1	1	1	1	1	1	1	1	1	1	1	1	1	1	1	1	1	1	1	1	1	1	1	1	1	1	1	1	1	1	1	1	1	1	1	1	1	1	1	1	1	1	1	1	1	1	1	1	1	1	1	1	1	1	1	1	1	1	1	1	1	1	1	1	1	1	1	1	1	1	1	1	1	1	1	1	1	1	1	1	1	1	1	1	1	1	1	1	1	1	1	1	1	1	1	1	1	1	1	1	1	1	1	1	1	1	1	1	1	1	1	1	1	1	1	1	1	1	1	1	1	1	1	1	1
210592_s_at	1	1	1	1	1	-1	1	1	1	1	1	1	1	1	1	1	1	1	1	1	1	1	1	1	1	1	1	1	1	1	1	1	1	1	-1	-1	-1	-1	1	1	1	1	1	1	1	1	1	1	1	1	1	1	1	1	1	1	1	1	1	1	1	1	1	1	1	1	1	1	1	1	1	1	1	1	1	1	1	1	1	1	1	1	1	1	1	1	1	1	1	1	1	1	1	1	1	1	1	1	1	1	1	1	1	1	1	1	1	1	1	1	1	1	1	1	1	1	1	1	1	1	1	1	1	1	1	1	1	1	1	1	1	1	1	1	1	1	1	1	1	1	1	1	1	1	1	1	1	1	1	1	1	1	1	1	1	1	1	1	1	1	1	1	1	1	1	1	1	1	1	1	1	1	1	1	1	1	1	1	1	1	1	1	1	1	1	1	1	1	1	1	1	1	1	1	-1	1	1	1	1	1	1	1	1	1	1	1	1	1	1	1	1	1	1	1	1	1	1	1	1	1	1	1	1	1	1	1	1	1	1	1	1	1	1	1	1	1	1	1	1	1	1	1	1	1	1	1	1	1	1	1	1	1	1	1	1	1	1	1	1	1	1	1	1	1	1	1	1	1	1	1	1	1	1	1	1	1	1	1	1	1	1	1	1	1	1	1	1	1	1	1	1	1	1	1	1	1	1	1	1	1	1	1	1	1	1	1	1	1	1	1	1	1	1	1	1	1	1	1	1	1	1	1	1	1	1	1	1	1	1	1


BC037 S=1645
 Genes [5]: 202067_s_at 202068_s_at 201626_at 201627_s_at 201625_s_at 
 Conds [329]: 4136 4139 4145 2679 1916 4164 4190 4191 4203 312 1755 1765 2429 1937 1486 1498 1517 1520 4243 4246 4261 2619 2627 2629 2651 2456 2822 2823 1533 1540 3221 3231 3236 4380 4385 4386 2695 2785 2811 2885 2886 2895 2896 2915 2919 334 3397 3428 4319 4325 4407 4411 906 909 910 942 2830 3440 3443 3464 4427 4439 2405 3001 3518 3348 3359 3360 4454 2723 2145 1365 1381 1542 1700 974 979 981 983 995 1000 1004 1105 1114 3633 3635 3637 1949 1956 1140 2210 2211 2227 2230 2236 3178 3185 3190 1224 1230 1234 2410 2247 3267 3275 3283 3291 3297 3306 3318 2321 2330 2506 1010 1017 1024 1053 1058 2927 3683 3690 3691 3701 3704 1339 1066 1068 1070 1072 1075 1631 662 3037 3733 3740 3742 1655 1662 3805 3819 3822 3823 2546 2572 2753 2758 486 2048 2049 3868 3887 3895 826 864 866 870 871 873 1276 4018 4064 4071 7164 7178 7188 7198 7207 7417 7422 7441 7443 6895 6896 6385 7399 7402 7457 7466 7469 7485 6807 6823 5935 5936 5937 5963 5968 6420 7515 7522 7527 7550 7551 7552 7555 6127 6133 6575 4563 4583 4586 4541 4542 4554 4610 4617 5438 5116 4624 4626 4635 4637 4640 4670 4672 4678 4679 5070 5074 5287 5291 5292 4680 4688 4721 4726 4989 5000 5008 5018 5021 5022 5320 5344 5356 4762 4776 4786 5413 5578 5584 5588 5594 5530 4983 4985 4801 4843 5632 5638 5640 5642 6457 6463 6474 4471 5225 5227 5234 5724 5747 5756 5758 5759 5777 5821 5834 7034 5253 5265 5267 5880 5881 5908 5916 6493 6498 5791 5804 6045 6047 5671 5678 5698 6003 6506 6513 6989 6993 6064 6672 6675 6676 6680 6693 6695 6433 6205 6220 6224 6234 6235 6247 6939 6960 6996 6744 6271 6276 6551 7079 7085 7094 7300 7340 6639 6764 6780 7100 7103 6070 6082 6100 6103 7356 7364 7043 7050 7053 
202067_s_at	1	1	1	1	1	1	1	1	1	-1	-1	-1	-1	1	1	1	-1	1	-1	1	1	-1	1	1	1	1	1	1	1	1	1	1	1	1	1	1	1	1	-1	1	1	1	1	-1	-1	-1	1	1	1	1	1	1	1	1	1	1	1	1	1	-1	1	1	-1	-1	1	-1	1	1	1	-1	-1	1	1	1	1	1	1	1	1	1	1	1	1	-1	-1	1	1	1	1	1	1	1	1	1	1	1	-1	1	1	1	1	1	1	1	1	1	-1	1	1	1	-1	1	-1	1	1	1	1	1	-1	1	-1	-1	1	1	1	1	1	1	1	1	1	1	-1	1	1	1	1	1	1	1	1	1	-1	1	1	-1	1	1	1	1	-1	1	1	1	1	1	1	1	-1	1	1	1	1	1	1	1	1	1	1	1	1	1	1	1	1	1	1	1	1	1	1	1	1	-1	-1	-1	-1	1	1	1	1	1	1	1	1	1	-1	1	1	1	1	-1	1	1	-1	1	1	1	1	1	1	1	1	1	1	1	1	1	1	1	1	1	1	1	1	1	-1	-1	1	1	1	1	1	1	1	1	1	-1	1	1	1	1	1	1	-1	1	1	1	1	1	1	1	1	1	1	1	1	1	1	1	1	1	1	1	1	1	1	1	1	1	1	1	1	1	1	1	1	1	1	1	1	-1	1	1	1	1	1	1	1	1	1	1	1	1	1	-1	1	1	-1	1	1	1	1	1	1	1	1	1	1	1	1	-1	1	1	1	1	1	1	1	1	1	1	1	1	1	1	1	1	1
202068_s_at	1	1	1	1	1	1	1	1	1	-1	-1	-1	-1	1	1	1	-1	1	-1	1	1	-1	1	1	1	1	1	1	1	1	1	1	1	1	1	1	1	1	-1	1	1	1	1	-1	-1	-1	1	1	1	1	1	1	1	1	1	1	1	1	1	-1	1	1	-1	-1	1	-1	1	1	1	-1	-1	1	1	1	1	1	1	1	1	1	1	1	1	-1	-1	1	1	1	1	1	1	1	1	1	1	1	-1	1	1	1	1	1	1	1	1	1	-1	1	1	1	-1	1	-1	1	1	1	1	1	-1	1	-1	-1	1	1	1	1	1	1	1	1	1	1	-1	1	1	1	1	1	1	1	1	1	-1	1	1	-1	1	1	1	1	-1	1	1	1	1	1	1	1	-1	1	1	1	1	1	1	1	1	1	1	1	1	1	1	1	1	1	1	1	1	1	1	1	1	-1	-1	-1	-1	1	1	1	1	1	1	1	1	1	-1	1	1	1	1	-1	1	1	-1	1	1	1	1	1	1	1	1	1	1	1	1	1	1	1	1	1	1	1	1	1	-1	-1	1	1	1	1	1	1	1	1	1	-1	1	1	1	1	1	1	-1	1	1	1	1	1	1	1	1	1	1	1	1	1	1	1	1	1	1	1	1	1	1	1	1	1	1	1	1	1	1	1	1	1	1	1	1	-1	1	1	1	1	1	1	1	1	1	1	1	1	1	-1	1	1	-1	1	1	1	1	1	1	1	1	1	1	1	1	-1	1	1	1	1	1	1	1	1	1	1	1	1	1	1	1	1	1
 201626_at	1	1	1	1	1	1	1	1	1	-1	-1	-1	-1	1	1	1	-1	1	-1	1	1	-1	1	1	1	1	1	1	1	1	1	1	1	1	1	1	1	1	-1	1	1	1	1	-1	-1	-1	1	1	1	1	1	1	1	1	1	1	1	1	1	-1	1	1	-1	-1	1	-1	1	1	1	-1	-1	1	1	1	1	1	1	1	1	1	1	1	1	-1	-1	1	1	1	1	1	1	1	1	1	1	1	-1	1	1	1	1	1	1	1	1	1	-1	1	1	1	-1	1	-1	1	1	1	1	1	-1	1	-1	-1	1	1	1	1	1	1	1	1	1	1	-1	1	1	1	1	1	1	1	1	1	-1	1	1	-1	1	1	1	1	-1	1	1	1	1	1	1	1	-1	1	1	1	1	1	1	1	1	1	1	1	1	1	1	1	1	1	1	1	1	1	1	1	1	-1	-1	-1	-1	1	1	1	1	1	1	1	1	1	-1	1	1	1	1	-1	1	1	-1	1	1	1	1	1	1	1	1	1	1	1	1	1	1	1	1	1	1	1	1	1	-1	-1	1	1	1	1	1	1	1	1	1	-1	1	1	1	1	1	1	-1	1	1	1	1	1	1	1	1	1	1	1	1	1	1	1	1	1	1	1	1	1	1	1	1	1	1	1	1	1	1	1	1	1	1	1	1	-1	1	1	1	1	1	1	1	1	1	1	1	1	1	-1	1	1	-1	1	1	1	1	1	1	1	1	1	1	1	1	-1	1	1	1	1	1	1	1	1	1	1	1	1	1	1	1	1	1
201627_s_at	1	1	1	1	1	1	1	1	1	-1	-1	-1	-1	1	1	1	-1	1	-1	1	1	-1	1	1	1	1	1	1	1	1	1	1	1	1	1	1	1	1	-1	1	1	1	1	-1	-1	-1	1	1	1	1	1	1	1	1	1	1	1	1	1	-1	1	1	-1	-1	1	-1	1	1	1	-1	-1	1	1	1	1	1	1	1	1	1	1	1	1	-1	-1	1	1	1	1	1	1	1	1	1	1	1	-1	1	1	1	1	1	1	1	1	1	-1	1	1	1	-1	1	-1	1	1	1	1	1	-1	1	-1	-1	1	1	1	1	1	1	1	1	1	1	-1	1	1	1	1	1	1	1	1	1	-1	1	1	-1	1	1	1	1	-1	1	1	1	1	1	1	1	-1	1	1	1	1	1	1	1	1	1	1	1	1	1	1	1	1	1	1	1	1	1	1	1	1	-1	-1	-1	-1	1	1	1	1	1	1	1	1	1	-1	1	1	1	1	-1	1	1	-1	1	1	1	1	1	1	1	1	1	1	1	1	1	1	1	1	1	1	1	1	1	-1	-1	1	1	1	1	1	1	1	1	1	-1	1	1	1	1	1	1	-1	1	1	1	1	1	1	1	1	1	1	1	1	1	1	1	1	1	1	1	1	1	1	1	1	1	1	1	1	1	1	1	1	1	1	1	1	-1	1	1	1	1	1	1	1	1	1	1	1	1	1	-1	1	1	-1	1	1	1	1	1	1	1	1	1	1	1	1	-1	1	1	1	1	1	1	1	1	1	1	1	1	1	1	1	1	1
201625_s_at	1	1	1	1	1	1	1	1	1	-1	-1	-1	-1	1	1	1	-1	1	-1	1	1	-1	1	1	1	1	1	1	1	1	1	1	1	1	1	1	1	1	-1	1	1	1	1	-1	-1	-1	1	1	1	1	1	1	1	1	1	1	1	1	1	-1	1	1	-1	-1	1	-1	1	1	1	-1	-1	1	1	1	1	1	1	1	1	1	1	1	1	-1	-1	1	1	1	1	1	1	1	1	1	1	1	-1	1	1	1	1	1	1	1	1	1	-1	1	1	1	-1	1	-1	1	1	1	1	1	-1	1	-1	-1	1	1	1	1	1	1	1	1	1	1	-1	1	1	1	1	1	1	1	1	1	-1	1	1	-1	1	1	1	1	-1	1	1	1	1	1	1	1	-1	1	1	1	1	1	1	1	1	1	1	1	1	1	1	1	1	1	1	1	1	1	1	1	1	-1	-1	-1	-1	1	1	1	1	1	1	1	1	1	-1	1	1	1	1	-1	1	1	-1	1	1	1	1	1	1	1	1	1	1	1	1	1	1	1	1	1	1	1	1	1	-1	-1	1	1	1	1	1	1	1	1	1	-1	1	1	1	1	1	1	-1	1	1	1	1	1	1	1	1	1	1	1	1	1	1	1	1	1	1	1	1	1	1	1	1	1	1	1	1	1	1	1	1	1	1	1	1	-1	1	1	1	1	1	1	1	1	1	1	1	1	1	-1	1	1	-1	1	1	1	1	1	1	1	1	1	1	1	1	-1	1	1	1	1	1	1	1	1	1	1	1	1	1	1	1	1	1


BC038 S=1635
 Genes [5]: 203566_s_at 218577_at 209130_at 212585_at 212513_s_at 
 Conds [327]: 4112 4138 4139 2669 2672 2679 2680 2001 2002 1684 1927 4151 4168 4184 1769 1783 2577 2578 2580 2042 2044 2045 1501 1508 4266 4267 4268 2653 488 2821 2822 2865 2872 2883 3227 4269 4363 4367 4375 4381 4382 4388 4390 2701 2789 2804 2812 2813 2903 2905 2911 2915 2919 332 4306 4308 4343 4421 882 885 2835 4272 4273 4274 4277 4427 4444 2386 2997 2998 3001 3338 4464 4465 2718 3091 2157 2164 1373 1393 1402 1545 3633 3643 3979 3993 1712 1749 1791 1959 1546 1597 3243 3257 1803 1824 1825 1826 1830 1831 1832 1833 1840 1841 1611 1212 1234 1239 2942 2944 2247 3009 3012 3014 3022 3312 2308 2326 2327 2330 1858 1872 2504 3128 3130 2501 2924 2929 410 3694 3700 345 346 3024 3034 3035 3736 3746 2517 2524 2529 2534 2535 2540 2541 2542 2544 1307 2954 2965 2976 2980 3041 3056 3058 3061 3065 1409 1433 3787 2546 2547 2552 2566 2570 2571 2572 2573 2576 2743 2746 2750 2755 2757 2758 2763 3855 3868 3873 2777 2779 2084 4015 4021 4022 4024 4068 4074 7179 7189 7197 7198 7200 7209 7425 7440 6876 6879 6891 6898 6901 6910 6912 6914 6915 6916 6919 6367 6920 6820 5937 5940 5945 5962 5972 5976 5981 6420 6422 7532 7539 7550 7552 7553 7554 7555 6127 6130 6137 6153 6162 6170 6171 6175 6177 6575 4566 4577 4578 4580 4598 4599 4527 4536 4556 6187 6193 5444 5115 4639 4640 4662 5284 4680 4685 4710 5003 5308 5327 4768 4772 4773 4781 4786 4794 5409 5415 5421 5564 5575 5594 5595 5364 5484 4967 4799 4804 4820 4822 5600 5602 5644 6643 6454 6479 4492 4504 5217 5760 5822 5835 5842 5843 5239 5987 5903 5908 5802 6025 6030 6036 6038 6041 6052 7038 5677 6993 6064 6439 6018 6939 6999 6709 6719 6720 6760 6551 6552 7098 6085 7360 6784 7043 7268 7277 7278 6316 
203566_s_at	1	1	1	1	1	1	1	1	1	1	1	1	-1	1	-1	-1	1	1	1	1	1	1	1	1	-1	-1	-1	1	1	1	1	-1	-1	-1	1	-1	-1	-1	1	1	1	1	-1	1	1	-1	-1	1	1	1	-1	-1	-1	1	-1	-1	1	1	-1	1	1	-1	-1	-1	-1	1	1	1	-1	-1	-1	-1	1	1	-1	1	1	1	1	1	1	1	-1	1	1	1	1	1	-1	-1	1	1	1	-1	1	1	1	1	1	1	1	-1	-1	-1	1	1	1	1	1	1	1	1	1	1	1	1	1	1	1	1	1	1	-1	1	1	1	-1	-1	1	-1	1	1	1	-1	-1	-1	1	1	-1	1	1	1	1	1	1	1	-1	1	-1	-1	-1	1	-1	1	1	1	1	-1	-1	1	-1	-1	-1	1	1	1	1	1	1	1	-1	-1	1	-1	-1	-1	1	1	1	1	-1	1	1	1	1	1	-1	-1	1	1	1	1	1	-1	1	1	-1	1	1	1	1	1	1	1	1	1	1	-1	1	1	-1	1	1	1	1	1	1	1	-1	-1	1	1	1	1	1	1	1	-1	1	1	-1	1	1	-1	1	1	-1	1	-1	1	1	1	1	1	-1	1	1	1	1	1	1	-1	-1	1	1	1	-1	1	1	1	-1	-1	-1	-1	1	1	1	1	-1	-1	1	1	1	1	1	1	1	-1	-1	1	1	1	-1	1	1	1	1	1	1	1	1	1	1	1	1	1	1	1	-1	-1	-1	-1	-1	-1	1	-1	1	1	1	1	1	1	1	1	1	1	1	1	1	1	1	1	1	1	1	1	1
 218577_at	1	1	1	1	1	1	1	1	1	1	1	1	-1	1	-1	-1	1	1	1	1	1	1	1	1	-1	-1	-1	1	1	1	1	-1	-1	-1	1	-1	-1	-1	1	1	1	1	-1	1	1	-1	-1	1	1	1	-1	-1	-1	1	-1	-1	1	1	-1	1	1	-1	-1	-1	-1	1	1	1	-1	-1	-1	-1	1	1	-1	1	1	1	1	1	1	1	-1	1	1	1	1	1	-1	-1	1	1	1	-1	1	1	1	1	1	1	1	-1	-1	-1	1	1	1	1	1	1	1	1	1	1	1	1	1	1	1	1	1	1	-1	1	1	1	-1	-1	1	-1	1	1	1	-1	-1	-1	1	1	-1	1	1	1	1	1	1	1	-1	1	-1	-1	-1	1	-1	1	1	1	1	-1	-1	1	-1	-1	-1	1	1	1	1	1	1	1	-1	-1	1	-1	-1	-1	1	1	1	1	-1	1	1	1	1	1	-1	-1	1	1	1	1	1	-1	1	1	-1	1	1	1	1	1	1	1	1	1	1	-1	1	1	-1	1	1	1	1	1	1	1	-1	-1	1	1	1	1	1	1	1	-1	1	1	-1	1	1	-1	1	1	-1	1	-1	1	1	1	1	1	-1	1	1	1	1	1	1	-1	-1	1	1	1	-1	1	1	1	-1	-1	-1	-1	1	1	1	1	-1	-1	1	1	1	1	1	1	1	-1	-1	1	1	1	-1	1	1	1	1	1	1	1	1	1	1	1	1	1	1	1	-1	-1	-1	-1	-1	-1	1	-1	1	1	1	1	1	1	1	1	1	1	1	1	1	1	1	1	1	1	1	1	1
 209130_at	1	1	1	1	1	1	1	1	1	1	1	1	-1	1	-1	-1	1	1	1	1	1	1	1	1	-1	-1	-1	1	1	1	1	-1	-1	-1	1	-1	-1	-1	1	1	1	1	-1	1	1	-1	-1	1	1	1	-1	-1	-1	1	-1	-1	1	1	-1	1	1	-1	-1	-1	-1	1	1	1	-1	-1	-1	-1	1	1	-1	1	1	1	1	1	1	1	-1	1	1	1	1	1	-1	-1	1	1	1	-1	1	1	1	1	1	1	1	-1	-1	-1	1	1	1	1	1	1	1	1	1	1	1	1	1	1	1	1	1	1	-1	1	1	1	-1	-1	1	-1	1	1	1	-1	-1	-1	1	1	-1	1	1	1	1	1	1	1	-1	1	-1	-1	-1	1	-1	1	1	1	1	-1	-1	1	-1	-1	-1	1	1	1	1	1	1	1	-1	-1	1	-1	-1	-1	1	1	1	1	-1	1	1	1	1	1	-1	-1	1	1	1	1	1	-1	1	1	-1	1	1	1	1	1	1	1	1	1	1	-1	1	1	-1	1	1	1	1	1	1	1	-1	-1	1	1	1	1	1	1	1	-1	1	1	-1	1	1	-1	1	1	-1	1	-1	1	1	1	1	1	-1	1	1	1	1	1	1	-1	-1	1	1	1	-1	1	1	1	-1	-1	-1	-1	1	1	1	1	-1	-1	1	1	1	1	1	1	1	-1	-1	1	1	1	-1	1	1	1	1	1	1	1	1	1	1	1	1	1	1	1	-1	-1	-1	-1	-1	-1	1	-1	1	1	1	1	1	1	1	1	1	1	1	1	1	1	1	1	1	1	1	1	1
 212585_at	1	1	1	1	1	1	1	1	1	1	1	1	-1	1	-1	-1	1	1	1	1	1	1	1	1	-1	-1	-1	1	1	1	1	-1	-1	-1	1	-1	-1	-1	1	1	1	1	-1	1	1	-1	-1	1	1	1	-1	-1	-1	1	-1	-1	1	1	-1	1	1	-1	-1	-1	-1	1	1	1	-1	-1	-1	-1	1	1	-1	1	1	1	1	1	1	1	-1	1	1	1	1	1	-1	-1	1	1	1	-1	1	1	1	1	1	1	1	-1	-1	-1	1	1	1	1	1	1	1	1	1	1	1	1	1	1	1	1	1	1	-1	1	1	1	-1	-1	1	-1	1	1	1	-1	-1	-1	1	1	-1	1	1	1	1	1	1	1	-1	1	-1	-1	-1	1	-1	1	1	1	1	-1	-1	1	-1	-1	-1	1	1	1	1	1	1	1	-1	-1	1	-1	-1	-1	1	1	1	1	-1	1	1	1	1	1	-1	-1	1	1	1	1	1	-1	1	1	-1	1	1	1	1	1	1	1	1	1	1	-1	1	1	-1	1	1	1	1	1	1	1	-1	-1	1	1	1	1	1	1	1	-1	1	1	-1	1	1	-1	1	1	-1	1	-1	1	1	1	1	1	-1	1	1	1	1	1	1	-1	-1	1	1	1	-1	1	1	1	-1	-1	-1	-1	1	1	1	1	-1	-1	1	1	1	1	1	1	1	-1	-1	1	1	1	-1	1	1	1	1	1	1	1	1	1	1	1	1	1	1	1	-1	-1	-1	-1	-1	-1	1	-1	1	1	1	1	1	1	1	1	1	1	1	1	1	1	1	1	1	1	1	1	1
212513_s_at	1	1	1	1	1	1	1	1	1	1	1	1	-1	1	-1	-1	1	1	1	1	1	1	1	1	-1	-1	-1	1	1	1	1	-1	-1	-1	1	-1	-1	-1	1	1	1	1	-1	1	1	-1	-1	1	1	1	-1	-1	-1	1	-1	-1	1	1	-1	1	1	-1	-1	-1	-1	1	1	1	-1	-1	-1	-1	1	1	-1	1	1	1	1	1	1	1	-1	1	1	1	1	1	-1	-1	1	1	1	-1	1	1	1	1	1	1	1	-1	-1	-1	1	1	1	1	1	1	1	1	1	1	1	1	1	1	1	1	1	1	-1	1	1	1	-1	-1	1	-1	1	1	1	-1	-1	-1	1	1	-1	1	1	1	1	1	1	1	-1	1	-1	-1	-1	1	-1	1	1	1	1	-1	-1	1	-1	-1	-1	1	1	1	1	1	1	1	-1	-1	1	-1	-1	-1	1	1	1	1	-1	1	1	1	1	1	-1	-1	1	1	1	1	1	-1	1	1	-1	1	1	1	1	1	1	1	1	1	1	-1	1	1	-1	1	1	1	1	1	1	1	-1	-1	1	1	1	1	1	1	1	-1	1	1	-1	1	1	-1	1	1	-1	1	-1	1	1	1	1	1	-1	1	1	1	1	1	1	-1	-1	1	1	1	-1	1	1	1	-1	-1	-1	-1	1	1	1	1	-1	-1	1	1	1	1	1	1	1	-1	-1	1	1	1	-1	1	1	1	1	1	1	1	1	1	1	1	1	1	1	1	-1	-1	-1	-1	-1	-1	1	-1	1	1	1	1	1	1	1	1	1	1	1	1	1	1	1	1	1	1	1	1	1


BC039 S=1630
 Genes [5]: 200821_at 221510_s_at 212585_at 212513_s_at 202228_s_at 
 Conds [326]: 4112 4138 4139 4140 2669 2672 2679 2680 2001 2002 1684 1891 1927 1934 4151 4168 4184 1769 1783 2577 2578 2580 2038 2042 2044 2045 2425 1501 4266 4267 4268 2639 2653 2822 2872 1535 3227 3237 4269 4363 4375 4381 4382 4388 4390 4398 2700 2701 2702 2704 2803 2804 2807 2808 2812 2813 2903 2911 2915 2918 332 4308 4344 541 576 2835 3462 4272 4273 4274 4431 2998 3001 3348 4458 4465 3091 2164 1373 1402 3638 3979 3988 3993 1712 1951 1546 1580 3257 3262 1823 1824 1826 1830 1831 1832 1833 1837 1841 1212 1234 1239 2942 2944 2247 3009 3012 3014 3020 3022 3023 3264 3312 2308 2327 2328 2330 1858 1872 2504 2506 3128 1014 2924 2927 2929 3700 1078 1637 430 3024 3034 3035 3037 3736 3746 2510 2517 2522 2524 2529 2535 2541 2542 2544 1307 1659 2976 2980 3041 3058 3061 3065 1409 1416 1433 3787 3791 2546 2552 2566 2576 2743 2750 2755 2757 2758 1175 1176 1464 3868 2777 2779 2084 4015 4021 4022 4024 4068 4074 7179 7189 7193 7194 7197 7198 7200 7425 7440 7498 6876 6879 6891 6901 6909 6910 6912 6913 6914 6915 6916 6919 7387 7453 6806 6820 5937 5940 5950 5962 5972 5976 5981 6412 6420 6422 6424 7532 7539 7550 7555 6127 6137 6153 6162 6164 6171 6175 6574 6575 4565 4566 4577 4578 4580 4586 4598 4599 4556 6187 6193 5115 4632 4639 4640 5288 4680 5000 5308 5319 5327 4957 4963 4768 4772 4781 4786 4794 5405 5409 5415 5421 5584 5589 5594 5595 5484 5503 4967 4972 5206 4799 4804 4822 5600 5644 6454 6479 7005 4504 4508 5745 5760 5822 5835 5842 5843 5882 5903 5908 6485 5802 6025 6041 7038 5700 6993 6064 6434 6439 6440 6018 6236 6939 6951 6957 6999 7285 6709 6719 6720 6736 6760 6551 7098 7105 7360 6784 7043 7268 7277 7278 7279 6316 6319 6322 
 200821_at	1	1	1	1	1	1	1	1	1	1	1	1	1	-1	1	-1	1	-1	-1	1	1	1	1	1	1	1	-1	1	-1	-1	-1	1	1	1	-1	1	1	1	-1	-1	1	1	1	1	-1	-1	1	1	1	1	1	-1	-1	-1	-1	1	1	-1	-1	-1	1	-1	1	-1	-1	1	1	-1	-1	-1	-1	-1	-1	-1	1	1	1	1	1	1	1	1	1	1	1	1	1	1	-1	1	1	1	1	1	1	1	-1	-1	-1	1	1	1	1	1	1	1	1	1	1	1	1	1	1	1	1	1	1	1	1	-1	-1	1	1	-1	-1	-1	1	1	1	1	-1	-1	-1	-1	1	1	-1	-1	-1	1	1	1	1	1	-1	1	1	-1	1	-1	1	1	1	-1	1	-1	1	1	-1	-1	1	1	1	-1	1	-1	-1	1	1	1	1	1	-1	1	1	1	1	1	-1	-1	1	1	1	1	1	1	1	1	1	-1	-1	1	1	1	1	1	1	1	1	1	1	1	1	1	-1	1	-1	1	1	1	1	1	1	-1	1	-1	-1	-1	1	1	1	1	1	1	-1	-1	1	-1	1	1	1	-1	1	-1	1	1	1	1	-1	1	1	1	1	1	1	1	1	-1	1	1	1	-1	-1	1	-1	-1	-1	1	1	1	1	1	1	1	1	1	1	1	1	1	1	1	1	-1	1	1	1	1	1	1	1	1	1	1	1	1	1	1	1	1	-1	1	-1	-1	1	1	1	1	1	1	1	1	1	1	1	1	1	1	1	1	1	1	1	1	1	1	1	1	1	1	1	1	1	1	1	1
221510_s_at	1	1	1	1	1	1	1	1	1	1	1	1	1	-1	1	-1	1	-1	-1	1	1	1	1	1	1	1	-1	1	-1	-1	-1	1	1	1	-1	1	1	1	-1	-1	1	1	1	1	-1	-1	1	1	1	1	1	-1	-1	-1	-1	1	1	-1	-1	-1	1	-1	1	-1	-1	1	1	-1	-1	-1	-1	-1	-1	-1	1	1	1	1	1	1	1	1	1	1	1	1	1	1	-1	1	1	1	1	1	1	1	-1	-1	-1	1	1	1	1	1	1	1	1	1	1	1	1	1	1	1	1	1	1	1	1	-1	-1	1	1	-1	-1	-1	1	1	1	1	-1	-1	-1	-1	1	1	-1	-1	-1	1	1	1	1	1	-1	1	1	-1	1	-1	1	1	1	-1	1	-1	1	1	-1	-1	1	1	1	-1	1	-1	-1	1	1	1	1	1	-1	1	1	1	1	1	-1	-1	1	1	1	1	1	1	1	1	1	-1	-1	1	1	1	1	1	1	1	1	1	1	1	1	1	-1	1	-1	1	1	1	1	1	1	-1	1	-1	-1	-1	1	1	1	1	1	1	-1	-1	1	-1	1	1	1	-1	1	-1	1	1	1	1	-1	1	1	1	1	1	1	1	1	-1	1	1	1	-1	-1	1	-1	-1	-1	1	1	1	1	1	1	1	1	1	1	1	1	1	1	1	1	-1	1	1	1	1	1	1	1	1	1	1	1	1	1	1	1	1	-1	1	-1	-1	1	1	1	1	1	1	1	1	1	1	1	1	1	1	1	1	1	1	1	1	1	1	1	1	1	1	1	1	1	1	1	1
 212585_at	1	1	1	1	1	1	1	1	1	1	1	1	1	-1	1	-1	1	-1	-1	1	1	1	1	1	1	1	-1	1	-1	-1	-1	1	1	1	-1	1	1	1	-1	-1	1	1	1	1	-1	-1	1	1	1	1	1	-1	-1	-1	-1	1	1	-1	-1	-1	1	-1	1	-1	-1	1	1	-1	-1	-1	-1	-1	-1	-1	1	1	1	1	1	1	1	1	1	1	1	1	1	1	-1	1	1	1	1	1	1	1	-1	-1	-1	1	1	1	1	1	1	1	1	1	1	1	1	1	1	1	1	1	1	1	1	-1	-1	1	1	-1	-1	-1	1	1	1	1	-1	-1	-1	-1	1	1	-1	-1	-1	1	1	1	1	1	-1	1	1	-1	1	-1	1	1	1	-1	1	-1	1	1	-1	-1	1	1	1	-1	1	-1	-1	1	1	1	1	1	-1	1	1	1	1	1	-1	-1	1	1	1	1	1	1	1	1	1	-1	-1	1	1	1	1	1	1	1	1	1	1	1	1	1	-1	1	-1	1	1	1	1	1	1	-1	1	-1	-1	-1	1	1	1	1	1	1	-1	-1	1	-1	1	1	1	-1	1	-1	1	1	1	1	-1	1	1	1	1	1	1	1	1	-1	1	1	1	-1	-1	1	-1	-1	-1	1	1	1	1	1	1	1	1	1	1	1	1	1	1	1	1	-1	1	1	1	1	1	1	1	1	1	1	1	1	1	1	1	1	-1	1	-1	-1	1	1	1	1	1	1	1	1	1	1	1	1	1	1	1	1	1	1	1	1	1	1	1	1	1	1	1	1	1	1	1	1
212513_s_at	1	1	1	1	1	1	1	1	1	1	1	1	1	-1	1	-1	1	-1	-1	1	1	1	1	1	1	1	-1	1	-1	-1	-1	1	1	1	-1	1	1	1	-1	-1	1	1	1	1	-1	-1	1	1	1	1	1	-1	-1	-1	-1	1	1	-1	-1	-1	1	-1	1	-1	-1	1	1	-1	-1	-1	-1	-1	-1	-1	1	1	1	1	1	1	1	1	1	1	1	1	1	1	-1	1	1	1	1	1	1	1	-1	-1	-1	1	1	1	1	1	1	1	1	1	1	1	1	1	1	1	1	1	1	1	1	-1	-1	1	1	-1	-1	-1	1	1	1	1	-1	-1	-1	-1	1	1	-1	-1	-1	1	1	1	1	1	-1	1	1	-1	1	-1	1	1	1	-1	1	-1	1	1	-1	-1	1	1	1	-1	1	-1	-1	1	1	1	1	1	-1	1	1	1	1	1	-1	-1	1	1	1	1	1	1	1	1	1	-1	-1	1	1	1	1	1	1	1	1	1	1	1	1	1	-1	1	-1	1	1	1	1	1	1	-1	1	-1	-1	-1	1	1	1	1	1	1	-1	-1	1	-1	1	1	1	-1	1	-1	1	1	1	1	-1	1	1	1	1	1	1	1	1	-1	1	1	1	-1	-1	1	-1	-1	-1	1	1	1	1	1	1	1	1	1	1	1	1	1	1	1	1	-1	1	1	1	1	1	1	1	1	1	1	1	1	1	1	1	1	-1	1	-1	-1	1	1	1	1	1	1	1	1	1	1	1	1	1	1	1	1	1	1	1	1	1	1	1	1	1	1	1	1	1	1	1	1
202228_s_at	1	1	1	1	1	1	1	1	1	1	1	1	1	-1	1	-1	1	-1	-1	1	1	1	1	1	1	1	-1	1	-1	-1	-1	1	1	1	-1	1	1	1	-1	-1	1	1	1	1	-1	-1	1	1	1	1	1	-1	-1	-1	-1	1	1	-1	-1	-1	1	-1	1	-1	-1	1	1	-1	-1	-1	-1	-1	-1	-1	1	1	1	1	1	1	1	1	1	1	1	1	1	1	-1	1	1	1	1	1	1	1	-1	-1	-1	1	1	1	1	1	1	1	1	1	1	1	1	1	1	1	1	1	1	1	1	-1	-1	1	1	-1	-1	-1	1	1	1	1	-1	-1	-1	-1	1	1	-1	-1	-1	1	1	1	1	1	-1	1	1	-1	1	-1	1	1	1	-1	1	-1	1	1	-1	-1	1	1	1	-1	1	-1	-1	1	1	1	1	1	-1	1	1	1	1	1	-1	-1	1	1	1	1	1	1	1	1	1	-1	-1	1	1	1	1	1	1	1	1	1	1	1	1	1	-1	1	-1	1	1	1	1	1	1	-1	1	-1	-1	-1	1	1	1	1	1	1	-1	-1	1	-1	1	1	1	-1	1	-1	1	1	1	1	-1	1	1	1	1	1	1	1	1	-1	1	1	1	-1	-1	1	-1	-1	-1	1	1	1	1	1	1	1	1	1	1	1	1	1	1	1	1	-1	1	1	1	1	1	1	1	1	1	1	1	1	1	1	1	1	-1	1	-1	-1	1	1	1	1	1	1	1	1	1	1	1	1	1	1	1	1	1	1	1	1	1	1	1	1	1	1	1	1	1	1	1	1


BC040 S=1625
 Genes [5]: 210592_s_at 213836_s_at 203455_s_at 209682_at 202679_at 
 Conds [325]: 4112 4136 4139 2675 2679 2680 2268 1905 4163 4164 4184 312 1752 1769 2580 2042 2425 1486 1498 4237 4266 4267 4268 2338 2624 2639 2643 2651 2445 2448 2881 1535 1540 3221 3227 4269 4388 2684 2690 2691 2694 2695 2696 2794 2813 2914 2915 2919 331 332 3395 3428 4325 4344 909 941 2835 3440 3462 3480 4272 4273 4274 4277 4436 4439 4444 4448 2375 2854 2997 3085 3510 3360 4449 4454 4458 4465 3091 1373 1381 1393 1400 1402 979 981 992 995 1000 1004 1105 1112 1132 3643 3979 3993 1745 1749 1546 1598 1607 1141 376 2211 2227 3177 3243 1819 1823 1212 1230 1234 1236 1239 2410 2946 2247 3312 2330 1872 1010 1014 1050 1053 1058 2921 2924 2938 410 3688 3701 3704 1068 1072 1637 1645 1649 345 1672 3034 3746 3752 3768 2540 1655 1659 2971 2977 3058 3065 3787 3791 2566 2570 2572 2576 2743 2750 1161 1171 1175 1471 2048 2049 3868 3873 2777 869 873 425 2084 4018 4072 4074 4085 7179 7188 7407 7420 7425 7443 7499 7236 6879 6891 6901 6902 6910 6916 6919 7387 7399 7453 6807 6820 6823 5935 5940 5945 5950 5962 5976 5981 7550 7554 7555 6170 6179 6579 4565 4578 4590 4617 6187 6189 6193 6198 5438 5441 5442 5511 4632 4637 4641 4665 5074 5291 4710 4723 4726 5017 5018 5021 5022 5308 5336 4954 4768 4772 4776 5413 5417 5572 5580 5584 5590 5594 5484 5501 4985 5209 5212 4821 5600 5625 6454 6463 7005 4471 4476 5217 5221 5227 5231 5234 5724 5733 5745 5756 5777 5822 5260 5267 5987 5882 5903 5908 5921 6493 6498 5802 6025 5693 5698 5998 6972 6975 6980 6989 6993 6064 6672 6434 6438 6439 6213 6932 6939 6945 6949 6951 6954 6996 7283 7285 6709 6736 6276 6551 7077 7094 7324 6609 6639 6768 6780 7100 7105 6085 7356 6784 7043 7073 6316 6319 
210592_s_at	1	1	1	1	1	1	1	1	1	1	1	-1	1	-1	1	1	-1	1	1	1	-1	-1	-1	1	1	1	1	1	-1	1	1	1	1	1	1	-1	1	1	1	1	1	1	1	1	1	-1	-1	-1	1	1	1	1	1	1	1	1	1	1	1	1	-1	-1	-1	-1	1	1	1	1	1	1	-1	-1	1	1	1	1	1	1	1	1	1	1	1	1	1	1	1	1	1	1	1	1	1	1	1	1	1	1	1	1	1	1	1	1	1	1	1	1	1	1	1	1	1	1	1	1	1	1	1	1	1	1	1	1	1	-1	-1	1	1	1	1	1	1	1	1	1	1	1	1	-1	1	1	1	1	1	1	1	1	1	1	1	1	1	1	1	1	1	-1	1	1	1	1	1	1	1	1	1	1	1	1	1	1	1	-1	1	1	1	1	1	1	1	1	1	1	1	1	1	1	1	1	1	1	1	1	1	1	1	1	1	1	1	1	1	1	1	1	1	1	1	1	-1	1	1	1	1	1	1	1	1	1	1	1	1	1	1	1	1	1	1	1	1	1	1	1	1	1	1	1	-1	1	1	1	1	1	1	1	1	1	1	1	1	1	1	1	1	1	1	1	1	-1	1	1	1	1	1	1	1	1	1	1	1	1	1	1	1	1	1	1	1	1	1	-1	1	1	1	1	1	1	1	1	1	1	1	1	1	1	1	1	1	1	1	1	1	-1	1	1	1	1	1	1	1	1	1	1	1	1	1	1	1	1	1	1	1	1	1
213836_s_at	1	1	1	1	1	1	1	1	1	1	1	-1	1	-1	1	1	-1	1	1	1	-1	-1	-1	1	1	1	1	1	-1	1	1	1	1	1	1	-1	1	1	1	1	1	1	1	1	1	-1	-1	-1	1	1	1	1	1	1	1	1	1	1	1	1	-1	-1	-1	-1	1	1	1	1	1	1	-1	-1	1	1	1	1	1	1	1	1	1	1	1	1	1	1	1	1	1	1	1	1	1	1	1	1	1	1	1	1	1	1	1	1	1	1	1	1	1	1	1	1	1	1	1	1	1	1	1	1	1	1	1	1	1	-1	-1	1	1	1	1	1	1	1	1	1	1	1	1	-1	1	1	1	1	1	1	1	1	1	1	1	1	1	1	1	1	1	-1	1	1	1	1	1	1	1	1	1	1	1	1	1	1	1	-1	1	1	1	1	1	1	1	1	1	1	1	1	1	1	1	1	1	1	1	1	1	1	1	1	1	1	1	1	1	1	1	1	1	1	1	1	-1	1	1	1	1	1	1	1	1	1	1	1	1	1	1	1	1	1	1	1	1	1	1	1	1	1	1	1	-1	1	1	1	1	1	1	1	1	1	1	1	1	1	1	1	1	1	1	1	1	-1	1	1	1	1	1	1	1	1	1	1	1	1	1	1	1	1	1	1	1	1	1	-1	1	1	1	1	1	1	1	1	1	1	1	1	1	1	1	1	1	1	1	1	1	-1	1	1	1	1	1	1	1	1	1	1	1	1	1	1	1	1	1	1	1	1	1
203455_s_at	1	1	1	1	1	1	1	1	1	1	1	-1	1	-1	1	1	-1	1	1	1	-1	-1	-1	1	1	1	1	1	-1	1	1	1	1	1	1	-1	1	1	1	1	1	1	1	1	1	-1	-1	-1	1	1	1	1	1	1	1	1	1	1	1	1	-1	-1	-1	-1	1	1	1	1	1	1	-1	-1	1	1	1	1	1	1	1	1	1	1	1	1	1	1	1	1	1	1	1	1	1	1	1	1	1	1	1	1	1	1	1	1	1	1	1	1	1	1	1	1	1	1	1	1	1	1	1	1	1	1	1	1	1	-1	-1	1	1	1	1	1	1	1	1	1	1	1	1	-1	1	1	1	1	1	1	1	1	1	1	1	1	1	1	1	1	1	-1	1	1	1	1	1	1	1	1	1	1	1	1	1	1	1	-1	1	1	1	1	1	1	1	1	1	1	1	1	1	1	1	1	1	1	1	1	1	1	1	1	1	1	1	1	1	1	1	1	1	1	1	1	-1	1	1	1	1	1	1	1	1	1	1	1	1	1	1	1	1	1	1	1	1	1	1	1	1	1	1	1	-1	1	1	1	1	1	1	1	1	1	1	1	1	1	1	1	1	1	1	1	1	-1	1	1	1	1	1	1	1	1	1	1	1	1	1	1	1	1	1	1	1	1	1	-1	1	1	1	1	1	1	1	1	1	1	1	1	1	1	1	1	1	1	1	1	1	-1	1	1	1	1	1	1	1	1	1	1	1	1	1	1	1	1	1	1	1	1	1
 209682_at	1	1	1	1	1	1	1	1	1	1	1	-1	1	-1	1	1	-1	1	1	1	-1	-1	-1	1	1	1	1	1	-1	1	1	1	1	1	1	-1	1	1	1	1	1	1	1	1	1	-1	-1	-1	1	1	1	1	1	1	1	1	1	1	1	1	-1	-1	-1	-1	1	1	1	1	1	1	-1	-1	1	1	1	1	1	1	1	1	1	1	1	1	1	1	1	1	1	1	1	1	1	1	1	1	1	1	1	1	1	1	1	1	1	1	1	1	1	1	1	1	1	1	1	1	1	1	1	1	1	1	1	1	1	-1	-1	1	1	1	1	1	1	1	1	1	1	1	1	-1	1	1	1	1	1	1	1	1	1	1	1	1	1	1	1	1	1	-1	1	1	1	1	1	1	1	1	1	1	1	1	1	1	1	-1	1	1	1	1	1	1	1	1	1	1	1	1	1	1	1	1	1	1	1	1	1	1	1	1	1	1	1	1	1	1	1	1	1	1	1	1	-1	1	1	1	1	1	1	1	1	1	1	1	1	1	1	1	1	1	1	1	1	1	1	1	1	1	1	1	-1	1	1	1	1	1	1	1	1	1	1	1	1	1	1	1	1	1	1	1	1	-1	1	1	1	1	1	1	1	1	1	1	1	1	1	1	1	1	1	1	1	1	1	-1	1	1	1	1	1	1	1	1	1	1	1	1	1	1	1	1	1	1	1	1	1	-1	1	1	1	1	1	1	1	1	1	1	1	1	1	1	1	1	1	1	1	1	1
 202679_at	1	1	1	1	1	1	1	1	1	1	1	-1	1	-1	1	1	-1	1	1	1	-1	-1	-1	1	1	1	1	1	-1	1	1	1	1	1	1	-1	1	1	1	1	1	1	1	1	1	-1	-1	-1	1	1	1	1	1	1	1	1	1	1	1	1	-1	-1	-1	-1	1	1	1	1	1	1	-1	-1	1	1	1	1	1	1	1	1	1	1	1	1	1	1	1	1	1	1	1	1	1	1	1	1	1	1	1	1	1	1	1	1	1	1	1	1	1	1	1	1	1	1	1	1	1	1	1	1	1	1	1	1	1	-1	-1	1	1	1	1	1	1	1	1	1	1	1	1	-1	1	1	1	1	1	1	1	1	1	1	1	1	1	1	1	1	1	-1	1	1	1	1	1	1	1	1	1	1	1	1	1	1	1	-1	1	1	1	1	1	1	1	1	1	1	1	1	1	1	1	1	1	1	1	1	1	1	1	1	1	1	1	1	1	1	1	1	1	1	1	1	-1	1	1	1	1	1	1	1	1	1	1	1	1	1	1	1	1	1	1	1	1	1	1	1	1	1	1	1	-1	1	1	1	1	1	1	1	1	1	1	1	1	1	1	1	1	1	1	1	1	-1	1	1	1	1	1	1	1	1	1	1	1	1	1	1	1	1	1	1	1	1	1	-1	1	1	1	1	1	1	1	1	1	1	1	1	1	1	1	1	1	1	1	1	1	-1	1	1	1	1	1	1	1	1	1	1	1	1	1	1	1	1	1	1	1	1	1


BC041 S=1610
 Genes [5]: 202557_at 202727_s_at 218611_at 200921_s_at 212470_at 
 Conds [322]: 4112 4133 4136 4139 4142 2679 2268 2020 328 4151 4164 312 1769 2577 2580 2425 1942 1486 1498 1520 4266 4268 2639 2651 2653 2821 2822 1535 1540 3227 3231 4269 4363 4374 4375 4388 4390 2695 2794 2808 2812 2813 2903 2905 2911 2914 2915 2918 2919 331 332 407 3395 3397 3428 909 941 2835 3440 3462 3480 4273 4274 4277 4444 2386 3075 3510 3518 3357 3360 4404 4465 3091 3101 3582 1373 1402 981 1000 1112 1132 3633 3635 3979 1712 1749 1792 1546 1605 1140 1141 2210 2211 3177 3190 3243 1823 1826 1830 1831 1836 1841 2942 2944 2247 3009 3014 3022 3291 3310 3312 3318 3322 2330 1858 1872 2504 2506 2953 3128 1014 1050 1058 2921 2924 2929 3691 3701 1072 1637 1645 344 345 1672 3024 3034 3035 2517 2522 2535 2540 2541 2544 1655 1659 2976 3058 3065 2546 2547 2552 2566 2570 2572 2573 2576 2743 2746 2755 2758 2763 1176 486 1471 1475 3852 3868 2777 2779 873 2084 3905 4068 4074 7178 7179 7188 7194 7197 7199 7407 7425 7440 7443 7236 6879 6891 6901 6910 6916 6918 6919 7453 6807 6820 6823 5935 5945 5962 5963 5976 5981 7509 7532 7539 7550 7555 6127 6137 6162 6164 6170 6175 6579 4566 4586 4598 4599 4556 4610 6187 6193 5439 5441 5511 5291 4680 4710 4726 5018 5022 5308 5327 5336 5354 4954 4963 4768 4772 4773 4781 4786 4793 4794 5413 5417 5420 5572 5580 5594 5595 5359 5362 5484 5489 5501 4983 4985 5209 5212 4799 4801 4804 4805 4821 4822 4848 5625 5640 5642 5644 6454 6463 7005 4504 5217 5227 5231 5234 5842 5260 5275 5987 5903 6493 6036 6041 6047 5671 5698 5702 6972 6980 6989 6993 6064 6434 6439 6932 6939 6945 6951 6953 6996 6709 6276 6551 7324 7340 7100 6085 7356 6784 7043 7051 7053 7056 7062 7067 7278 6319 
 202557_at	1	1	1	1	1	1	1	1	1	1	1	-1	-1	1	1	-1	1	1	1	1	-1	-1	1	1	1	1	1	1	1	1	1	-1	-1	-1	1	1	-1	1	1	-1	-1	1	1	1	-1	-1	-1	-1	-1	1	1	1	1	1	1	1	1	1	1	1	1	-1	-1	-1	1	1	-1	1	1	-1	1	1	1	1	-1	1	1	1	1	1	1	1	-1	1	1	1	1	-1	1	1	1	1	1	1	1	1	1	1	1	1	1	-1	-1	1	1	1	1	1	1	-1	1	1	1	1	1	1	1	-1	-1	-1	1	1	1	1	-1	-1	-1	-1	1	1	1	1	1	1	1	-1	-1	-1	-1	-1	1	1	1	-1	1	1	-1	1	1	-1	-1	-1	1	1	1	1	1	1	-1	1	-1	-1	1	1	1	1	1	1	1	-1	1	1	1	-1	-1	1	1	1	1	1	1	1	1	1	1	1	1	1	1	1	1	1	1	1	1	1	1	1	1	1	-1	1	1	-1	-1	1	1	1	1	1	-1	-1	1	-1	1	-1	1	1	1	-1	-1	1	1	1	1	1	1	1	1	1	1	1	1	1	1	-1	1	-1	1	-1	-1	-1	-1	1	1	1	1	1	1	1	1	1	-1	-1	1	1	1	-1	1	1	1	1	1	1	1	1	-1	1	1	1	1	1	1	1	1	1	1	1	1	1	1	1	1	1	1	1	-1	-1	1	-1	1	1	1	1	1	1	1	1	1	1	1	1	1	1	1	1	1	1	1	1	1	1	1	1	1	-1	1	-1	-1	-1	1	1
202727_s_at	1	1	1	1	1	1	1	1	1	1	1	-1	-1	1	1	-1	1	1	1	1	-1	-1	1	1	1	1	1	1	1	1	1	-1	-1	-1	1	1	-1	1	1	-1	-1	1	1	1	-1	-1	-1	-1	-1	1	1	1	1	1	1	1	1	1	1	1	1	-1	-1	-1	1	1	-1	1	1	-1	1	1	1	1	-1	1	1	1	1	1	1	1	-1	1	1	1	1	-1	1	1	1	1	1	1	1	1	1	1	1	1	1	-1	-1	1	1	1	1	1	1	-1	1	1	1	1	1	1	1	-1	-1	-1	1	1	1	1	-1	-1	-1	-1	1	1	1	1	1	1	1	-1	-1	-1	-1	-1	1	1	1	-1	1	1	-1	1	1	-1	-1	-1	1	1	1	1	1	1	-1	1	-1	-1	1	1	1	1	1	1	1	-1	1	1	1	-1	-1	1	1	1	1	1	1	1	1	1	1	1	1	1	1	1	1	1	1	1	1	1	1	1	1	1	-1	1	1	-1	-1	1	1	1	1	1	-1	-1	1	-1	1	-1	1	1	1	-1	-1	1	1	1	1	1	1	1	1	1	1	1	1	1	1	-1	1	-1	1	-1	-1	-1	-1	1	1	1	1	1	1	1	1	1	-1	-1	1	1	1	-1	1	1	1	1	1	1	1	1	-1	1	1	1	1	1	1	1	1	1	1	1	1	1	1	1	1	1	1	1	-1	-1	1	-1	1	1	1	1	1	1	1	1	1	1	1	1	1	1	1	1	1	1	1	1	1	1	1	1	1	-1	1	-1	-1	-1	1	1
 218611_at	1	1	1	1	1	1	1	1	1	1	1	-1	-1	1	1	-1	1	1	1	1	-1	-1	1	1	1	1	1	1	1	1	1	-1	-1	-1	1	1	-1	1	1	-1	-1	1	1	1	-1	-1	-1	-1	-1	1	1	1	1	1	1	1	1	1	1	1	1	-1	-1	-1	1	1	-1	1	1	-1	1	1	1	1	-1	1	1	1	1	1	1	1	-1	1	1	1	1	-1	1	1	1	1	1	1	1	1	1	1	1	1	1	-1	-1	1	1	1	1	1	1	-1	1	1	1	1	1	1	1	-1	-1	-1	1	1	1	1	-1	-1	-1	-1	1	1	1	1	1	1	1	-1	-1	-1	-1	-1	1	1	1	-1	1	1	-1	1	1	-1	-1	-1	1	1	1	1	1	1	-1	1	-1	-1	1	1	1	1	1	1	1	-1	1	1	1	-1	-1	1	1	1	1	1	1	1	1	1	1	1	1	1	1	1	1	1	1	1	1	1	1	1	1	1	-1	1	1	-1	-1	1	1	1	1	1	-1	-1	1	-1	1	-1	1	1	1	-1	-1	1	1	1	1	1	1	1	1	1	1	1	1	1	1	-1	1	-1	1	-1	-1	-1	-1	1	1	1	1	1	1	1	1	1	-1	-1	1	1	1	-1	1	1	1	1	1	1	1	1	-1	1	1	1	1	1	1	1	1	1	1	1	1	1	1	1	1	1	1	1	-1	-1	1	-1	1	1	1	1	1	1	1	1	1	1	1	1	1	1	1	1	1	1	1	1	1	1	1	1	1	-1	1	-1	-1	-1	1	1
200921_s_at	1	1	1	1	1	1	1	1	1	1	1	-1	-1	1	1	-1	1	1	1	1	-1	-1	1	1	1	1	1	1	1	1	1	-1	-1	-1	1	1	-1	1	1	-1	-1	1	1	1	-1	-1	-1	-1	-1	1	1	1	1	1	1	1	1	1	1	1	1	-1	-1	-1	1	1	-1	1	1	-1	1	1	1	1	-1	1	1	1	1	1	1	1	-1	1	1	1	1	-1	1	1	1	1	1	1	1	1	1	1	1	1	1	-1	-1	1	1	1	1	1	1	-1	1	1	1	1	1	1	1	-1	-1	-1	1	1	1	1	-1	-1	-1	-1	1	1	1	1	1	1	1	-1	-1	-1	-1	-1	1	1	1	-1	1	1	-1	1	1	-1	-1	-1	1	1	1	1	1	1	-1	1	-1	-1	1	1	1	1	1	1	1	-1	1	1	1	-1	-1	1	1	1	1	1	1	1	1	1	1	1	1	1	1	1	1	1	1	1	1	1	1	1	1	1	-1	1	1	-1	-1	1	1	1	1	1	-1	-1	1	-1	1	-1	1	1	1	-1	-1	1	1	1	1	1	1	1	1	1	1	1	1	1	1	-1	1	-1	1	-1	-1	-1	-1	1	1	1	1	1	1	1	1	1	-1	-1	1	1	1	-1	1	1	1	1	1	1	1	1	-1	1	1	1	1	1	1	1	1	1	1	1	1	1	1	1	1	1	1	1	-1	-1	1	-1	1	1	1	1	1	1	1	1	1	1	1	1	1	1	1	1	1	1	1	1	1	1	1	1	1	-1	1	-1	-1	-1	1	1
 212470_at	1	1	1	1	1	1	1	1	1	1	1	-1	-1	1	1	-1	1	1	1	1	-1	-1	1	1	1	1	1	1	1	1	1	-1	-1	-1	1	1	-1	1	1	-1	-1	1	1	1	-1	-1	-1	-1	-1	1	1	1	1	1	1	1	1	1	1	1	1	-1	-1	-1	1	1	-1	1	1	-1	1	1	1	1	-1	1	1	1	1	1	1	1	-1	1	1	1	1	-1	1	1	1	1	1	1	1	1	1	1	1	1	1	-1	-1	1	1	1	1	1	1	-1	1	1	1	1	1	1	1	-1	-1	-1	1	1	1	1	-1	-1	-1	-1	1	1	1	1	1	1	1	-1	-1	-1	-1	-1	1	1	1	-1	1	1	-1	1	1	-1	-1	-1	1	1	1	1	1	1	-1	1	-1	-1	1	1	1	1	1	1	1	-1	1	1	1	-1	-1	1	1	1	1	1	1	1	1	1	1	1	1	1	1	1	1	1	1	1	1	1	1	1	1	1	-1	1	1	-1	-1	1	1	1	1	1	-1	-1	1	-1	1	-1	1	1	1	-1	-1	1	1	1	1	1	1	1	1	1	1	1	1	1	1	-1	1	-1	1	-1	-1	-1	-1	1	1	1	1	1	1	1	1	1	-1	-1	1	1	1	-1	1	1	1	1	1	1	1	1	-1	1	1	1	1	1	1	1	1	1	1	1	1	1	1	1	1	1	1	1	-1	-1	1	-1	1	1	1	1	1	1	1	1	1	1	1	1	1	1	1	1	1	1	1	1	1	1	1	1	1	-1	1	-1	-1	-1	1	1


BC042 S=1610
 Genes [5]: 202679_at 209102_s_at 200921_s_at 200920_s_at 210592_s_at 
 Conds [322]: 4112 4136 4139 2679 2268 1916 4163 4164 4184 312 1769 2580 2425 1937 1486 1498 1520 4217 4266 2338 2624 2651 2656 2658 2445 2448 2822 1535 1540 3221 3231 3236 2685 2690 2812 2896 2914 2915 2918 2919 423 3397 3428 4325 4327 4328 906 909 910 941 2835 3440 3462 3480 4439 4448 2360 3518 3534 3945 3963 3360 4404 4454 4465 4466 2718 2722 2723 3091 1393 1402 977 981 995 1000 1105 1132 3633 3635 3979 3993 1745 1951 1548 1561 1580 1598 1607 1140 376 2210 2211 2212 2227 3178 3190 3243 1819 1836 1841 2942 3283 3297 3310 3312 3318 2330 1010 1014 1017 1019 1050 1053 1058 2192 2193 2195 2929 2938 3699 3701 3704 1339 1343 1068 1072 1075 1637 1645 1672 3035 3740 3746 3770 3771 2525 2529 2540 1655 1659 2971 2977 3058 3065 3808 2546 2561 2566 2570 2572 2576 2746 2753 486 1471 1475 1477 3851 3852 3868 2777 869 870 873 1276 1302 1304 4018 7178 7179 7188 7198 7207 7407 7420 7425 7441 7443 7236 6879 6886 6891 6901 6902 6916 6919 7387 7453 6807 6823 5945 5962 5981 7550 7555 6170 6175 6579 4566 4578 4544 4617 6187 5439 5441 5511 4637 4641 5074 5291 5296 4680 4710 4721 4723 4726 4732 5008 5017 5018 5021 5022 5026 5308 5324 5336 5356 4957 4963 4762 4768 4772 4786 5413 5417 5572 5580 5584 5590 5594 5597 5364 5484 5489 5493 5501 4985 5212 4801 4809 4843 5613 5625 5632 5640 6451 6463 7005 4471 5217 5221 5227 5231 5234 5724 5743 5777 5826 5260 5267 5275 5987 5903 6493 6045 6047 6048 5677 5678 5698 5998 6003 6980 6989 6993 6064 6680 6427 6434 6438 6439 6932 6945 6949 6951 6953 6954 6960 6996 7285 6724 6276 6546 6551 7079 7094 7340 6639 6764 6768 6780 7100 6070 6085 6087 7356 6784 7043 7053 7068 6319 
 202679_at	1	1	1	1	1	1	1	1	1	-1	-1	1	-1	1	1	1	1	1	-1	1	1	1	1	1	-1	1	1	1	1	1	1	1	1	1	-1	1	-1	-1	-1	-1	1	1	1	1	1	1	1	1	1	1	1	1	1	1	1	1	1	1	1	1	1	1	1	1	1	1	-1	-1	1	1	1	1	1	1	1	1	1	1	-1	1	1	1	1	1	1	1	1	1	1	1	1	1	1	1	1	1	1	1	1	-1	-1	1	1	1	1	1	1	1	1	1	1	1	1	1	1	1	1	1	-1	1	1	1	1	1	1	1	1	1	1	1	1	-1	1	1	1	1	1	1	1	1	1	1	1	1	1	1	-1	-1	1	1	1	1	-1	1	1	1	1	1	1	1	1	1	1	1	1	-1	1	1	1	1	1	1	1	1	1	1	1	1	1	1	1	1	1	1	1	1	1	1	1	1	1	1	1	1	1	1	1	-1	1	-1	-1	1	1	1	1	1	1	1	1	1	1	1	1	1	1	1	1	1	1	1	1	1	1	1	1	1	1	1	-1	-1	1	1	-1	-1	1	1	1	1	1	1	1	1	1	1	1	1	1	1	1	1	-1	1	1	1	1	1	1	1	1	1	1	1	1	1	1	1	1	1	1	1	1	1	1	1	1	1	1	1	1	1	1	1	1	1	1	1	1	1	1	1	1	1	1	1	1	1	1	1	1	1	1	1	1	1	1	1	1	1	1	1	1	1	1	1	1	1	1	1	1	1	1	1
209102_s_at	1	1	1	1	1	1	1	1	1	-1	-1	1	-1	1	1	1	1	1	-1	1	1	1	1	1	-1	1	1	1	1	1	1	1	1	1	-1	1	-1	-1	-1	-1	1	1	1	1	1	1	1	1	1	1	1	1	1	1	1	1	1	1	1	1	1	1	1	1	1	1	-1	-1	1	1	1	1	1	1	1	1	1	1	-1	1	1	1	1	1	1	1	1	1	1	1	1	1	1	1	1	1	1	1	1	-1	-1	1	1	1	1	1	1	1	1	1	1	1	1	1	1	1	1	1	-1	1	1	1	1	1	1	1	1	1	1	1	1	-1	1	1	1	1	1	1	1	1	1	1	1	1	1	1	-1	-1	1	1	1	1	-1	1	1	1	1	1	1	1	1	1	1	1	1	-1	1	1	1	1	1	1	1	1	1	1	1	1	1	1	1	1	1	1	1	1	1	1	1	1	1	1	1	1	1	1	1	-1	1	-1	-1	1	1	1	1	1	1	1	1	1	1	1	1	1	1	1	1	1	1	1	1	1	1	1	1	1	1	1	-1	-1	1	1	-1	-1	1	1	1	1	1	1	1	1	1	1	1	1	1	1	1	1	-1	1	1	1	1	1	1	1	1	1	1	1	1	1	1	1	1	1	1	1	1	1	1	1	1	1	1	1	1	1	1	1	1	1	1	1	1	1	1	1	1	1	1	1	1	1	1	1	1	1	1	1	1	1	1	1	1	1	1	1	1	1	1	1	1	1	1	1	1	1	1	1
200921_s_at	1	1	1	1	1	1	1	1	1	-1	-1	1	-1	1	1	1	1	1	-1	1	1	1	1	1	-1	1	1	1	1	1	1	1	1	1	-1	1	-1	-1	-1	-1	1	1	1	1	1	1	1	1	1	1	1	1	1	1	1	1	1	1	1	1	1	1	1	1	1	1	-1	-1	1	1	1	1	1	1	1	1	1	1	-1	1	1	1	1	1	1	1	1	1	1	1	1	1	1	1	1	1	1	1	1	-1	-1	1	1	1	1	1	1	1	1	1	1	1	1	1	1	1	1	1	-1	1	1	1	1	1	1	1	1	1	1	1	1	-1	1	1	1	1	1	1	1	1	1	1	1	1	1	1	-1	-1	1	1	1	1	-1	1	1	1	1	1	1	1	1	1	1	1	1	-1	1	1	1	1	1	1	1	1	1	1	1	1	1	1	1	1	1	1	1	1	1	1	1	1	1	1	1	1	1	1	1	-1	1	-1	-1	1	1	1	1	1	1	1	1	1	1	1	1	1	1	1	1	1	1	1	1	1	1	1	1	1	1	1	-1	-1	1	1	-1	-1	1	1	1	1	1	1	1	1	1	1	1	1	1	1	1	1	-1	1	1	1	1	1	1	1	1	1	1	1	1	1	1	1	1	1	1	1	1	1	1	1	1	1	1	1	1	1	1	1	1	1	1	1	1	1	1	1	1	1	1	1	1	1	1	1	1	1	1	1	1	1	1	1	1	1	1	1	1	1	1	1	1	1	1	1	1	1	1	1
200920_s_at	1	1	1	1	1	1	1	1	1	-1	-1	1	-1	1	1	1	1	1	-1	1	1	1	1	1	-1	1	1	1	1	1	1	1	1	1	-1	1	-1	-1	-1	-1	1	1	1	1	1	1	1	1	1	1	1	1	1	1	1	1	1	1	1	1	1	1	1	1	1	1	-1	-1	1	1	1	1	1	1	1	1	1	1	-1	1	1	1	1	1	1	1	1	1	1	1	1	1	1	1	1	1	1	1	1	-1	-1	1	1	1	1	1	1	1	1	1	1	1	1	1	1	1	1	1	-1	1	1	1	1	1	1	1	1	1	1	1	1	-1	1	1	1	1	1	1	1	1	1	1	1	1	1	1	-1	-1	1	1	1	1	-1	1	1	1	1	1	1	1	1	1	1	1	1	-1	1	1	1	1	1	1	1	1	1	1	1	1	1	1	1	1	1	1	1	1	1	1	1	1	1	1	1	1	1	1	1	-1	1	-1	-1	1	1	1	1	1	1	1	1	1	1	1	1	1	1	1	1	1	1	1	1	1	1	1	1	1	1	1	-1	-1	1	1	-1	-1	1	1	1	1	1	1	1	1	1	1	1	1	1	1	1	1	-1	1	1	1	1	1	1	1	1	1	1	1	1	1	1	1	1	1	1	1	1	1	1	1	1	1	1	1	1	1	1	1	1	1	1	1	1	1	1	1	1	1	1	1	1	1	1	1	1	1	1	1	1	1	1	1	1	1	1	1	1	1	1	1	1	1	1	1	1	1	1	1
210592_s_at	1	1	1	1	1	1	1	1	1	-1	-1	1	-1	1	1	1	1	1	-1	1	1	1	1	1	-1	1	1	1	1	1	1	1	1	1	-1	1	-1	-1	-1	-1	1	1	1	1	1	1	1	1	1	1	1	1	1	1	1	1	1	1	1	1	1	1	1	1	1	1	-1	-1	1	1	1	1	1	1	1	1	1	1	-1	1	1	1	1	1	1	1	1	1	1	1	1	1	1	1	1	1	1	1	1	-1	-1	1	1	1	1	1	1	1	1	1	1	1	1	1	1	1	1	1	-1	1	1	1	1	1	1	1	1	1	1	1	1	-1	1	1	1	1	1	1	1	1	1	1	1	1	1	1	-1	-1	1	1	1	1	-1	1	1	1	1	1	1	1	1	1	1	1	1	-1	1	1	1	1	1	1	1	1	1	1	1	1	1	1	1	1	1	1	1	1	1	1	1	1	1	1	1	1	1	1	1	-1	1	-1	-1	1	1	1	1	1	1	1	1	1	1	1	1	1	1	1	1	1	1	1	1	1	1	1	1	1	1	1	-1	-1	1	1	-1	-1	1	1	1	1	1	1	1	1	1	1	1	1	1	1	1	1	-1	1	1	1	1	1	1	1	1	1	1	1	1	1	1	1	1	1	1	1	1	1	1	1	1	1	1	1	1	1	1	1	1	1	1	1	1	1	1	1	1	1	1	1	1	1	1	1	1	1	1	1	1	1	1	1	1	1	1	1	1	1	1	1	1	1	1	1	1	1	1	1


BC043 S=1605
 Genes [5]: 202842_s_at 217168_s_at 202887_s_at 209383_at 217678_at 
 Conds [321]: 4090 4108 4133 4136 4140 2678 602 1884 1896 1905 1916 4163 4164 4190 4194 4207 611 2038 1942 1486 1498 1520 1521 4211 2619 2627 2651 2456 2822 2823 1537 1540 3221 3231 3240 4385 2793 2813 2885 2886 2896 2911 2915 2918 2919 4325 4411 922 882 887 905 906 910 916 941 593 582 3443 4271 4296 4439 4448 2854 3534 4454 4465 2723 3091 947 949 952 956 965 972 979 986 995 998 1004 1005 1006 1105 1132 1956 1140 1141 2210 2211 2212 2213 2215 2218 2227 2230 3166 3178 3190 1807 1819 1822 1823 1824 1831 1215 1223 1230 1231 1233 1237 2942 3267 3281 3295 3310 3318 1008 1010 1011 1017 1044 1053 1056 2929 3691 3704 3710 1063 1064 1066 1068 1069 1070 1075 1649 344 3035 3037 3740 3752 3768 3770 1655 1656 1657 3065 2750 2752 2757 2758 486 1475 1477 2048 2049 3850 3893 3895 831 835 839 841 848 864 869 870 871 4015 4018 4083 4085 7178 7188 7207 7211 7426 7427 7441 7443 7491 7492 6895 6380 6385 7402 6807 6823 6825 6844 5962 5963 6417 7545 6172 6574 6577 4563 4581 4586 4542 4610 4613 4617 6186 5439 5105 5118 4634 4637 4640 4641 4652 4657 4672 5070 5072 5074 5291 5294 5296 4682 4684 4726 4732 4989 4994 4996 4998 5008 5018 5021 5022 5398 5310 5340 5344 5356 5420 5588 5590 5489 5491 5501 5530 4978 4983 4985 5212 4824 4843 5613 5632 5642 6451 6463 4471 4487 4492 4493 5227 5234 5724 5726 5733 5756 5777 7034 5248 5267 5880 5911 5921 5804 6027 6045 6053 5674 5698 5702 5998 6008 6989 6990 6672 6693 6694 6427 6438 6440 6205 6207 6208 6210 6926 6937 6943 6944 6946 6948 6949 6954 6708 6549 7079 7094 6639 6768 6776 6780 7100 7103 7139 6070 7356 7050 7053 7063 7068 6298 6318 6319 6390 
202842_s_at	1	1	1	1	1	-1	1	1	1	1	1	1	1	1	1	1	1	1	1	1	1	1	1	1	1	1	1	1	1	1	1	1	1	1	1	1	1	1	1	1	1	-1	-1	-1	-1	1	1	1	1	1	1	1	1	1	1	1	1	1	1	1	1	1	1	1	1	1	-1	1	1	1	1	1	1	1	1	1	1	1	1	1	1	1	1	1	1	1	1	1	1	1	1	1	1	1	1	1	1	1	1	1	1	1	1	1	1	1	1	1	1	1	1	1	1	1	1	1	1	1	1	1	1	1	-1	-1	1	1	1	1	1	1	1	1	1	1	1	-1	-1	1	1	1	1	1	1	1	1	-1	-1	1	-1	1	1	1	1	1	1	1	1	1	1	1	1	1	1	1	1	1	1	1	1	1	1	1	1	1	1	1	1	1	1	1	1	1	1	1	1	1	1	1	1	-1	1	1	-1	1	1	1	1	1	1	-1	1	1	-1	1	1	1	1	1	1	1	1	1	1	1	1	1	1	1	1	1	1	1	1	1	1	1	1	1	1	1	1	1	1	1	1	1	1	1	1	1	1	1	1	1	-1	1	1	1	1	1	1	1	1	1	1	1	1	1	1	1	1	1	1	1	1	1	1	1	1	1	1	1	-1	1	1	1	1	1	1	1	1	1	1	1	1	1	1	1	1	1	1	1	1	1	1	1	1	1	1	1	1	1	1	1	1	1	1	1	1	1	1	1	1	1	1	1	1	1	1	1	1
217168_s_at	1	1	1	1	1	-1	1	1	1	1	1	1	1	1	1	1	1	1	1	1	1	1	1	1	1	1	1	1	1	1	1	1	1	1	1	1	1	1	1	1	1	-1	-1	-1	-1	1	1	1	1	1	1	1	1	1	1	1	1	1	1	1	1	1	1	1	1	1	-1	1	1	1	1	1	1	1	1	1	1	1	1	1	1	1	1	1	1	1	1	1	1	1	1	1	1	1	1	1	1	1	1	1	1	1	1	1	1	1	1	1	1	1	1	1	1	1	1	1	1	1	1	1	1	1	-1	-1	1	1	1	1	1	1	1	1	1	1	1	-1	-1	1	1	1	1	1	1	1	1	-1	-1	1	-1	1	1	1	1	1	1	1	1	1	1	1	1	1	1	1	1	1	1	1	1	1	1	1	1	1	1	1	1	1	1	1	1	1	1	1	1	1	1	1	1	-1	1	1	-1	1	1	1	1	1	1	-1	1	1	-1	1	1	1	1	1	1	1	1	1	1	1	1	1	1	1	1	1	1	1	1	1	1	1	1	1	1	1	1	1	1	1	1	1	1	1	1	1	1	1	1	1	-1	1	1	1	1	1	1	1	1	1	1	1	1	1	1	1	1	1	1	1	1	1	1	1	1	1	1	1	-1	1	1	1	1	1	1	1	1	1	1	1	1	1	1	1	1	1	1	1	1	1	1	1	1	1	1	1	1	1	1	1	1	1	1	1	1	1	1	1	1	1	1	1	1	1	1	1	1
202887_s_at	1	1	1	1	1	-1	1	1	1	1	1	1	1	1	1	1	1	1	1	1	1	1	1	1	1	1	1	1	1	1	1	1	1	1	1	1	1	1	1	1	1	-1	-1	-1	-1	1	1	1	1	1	1	1	1	1	1	1	1	1	1	1	1	1	1	1	1	1	-1	1	1	1	1	1	1	1	1	1	1	1	1	1	1	1	1	1	1	1	1	1	1	1	1	1	1	1	1	1	1	1	1	1	1	1	1	1	1	1	1	1	1	1	1	1	1	1	1	1	1	1	1	1	1	1	-1	-1	1	1	1	1	1	1	1	1	1	1	1	-1	-1	1	1	1	1	1	1	1	1	-1	-1	1	-1	1	1	1	1	1	1	1	1	1	1	1	1	1	1	1	1	1	1	1	1	1	1	1	1	1	1	1	1	1	1	1	1	1	1	1	1	1	1	1	1	-1	1	1	-1	1	1	1	1	1	1	-1	1	1	-1	1	1	1	1	1	1	1	1	1	1	1	1	1	1	1	1	1	1	1	1	1	1	1	1	1	1	1	1	1	1	1	1	1	1	1	1	1	1	1	1	1	-1	1	1	1	1	1	1	1	1	1	1	1	1	1	1	1	1	1	1	1	1	1	1	1	1	1	1	1	-1	1	1	1	1	1	1	1	1	1	1	1	1	1	1	1	1	1	1	1	1	1	1	1	1	1	1	1	1	1	1	1	1	1	1	1	1	1	1	1	1	1	1	1	1	1	1	1	1
 209383_at	1	1	1	1	1	-1	1	1	1	1	1	1	1	1	1	1	1	1	1	1	1	1	1	1	1	1	1	1	1	1	1	1	1	1	1	1	1	1	1	1	1	-1	-1	-1	-1	1	1	1	1	1	1	1	1	1	1	1	1	1	1	1	1	1	1	1	1	1	-1	1	1	1	1	1	1	1	1	1	1	1	1	1	1	1	1	1	1	1	1	1	1	1	1	1	1	1	1	1	1	1	1	1	1	1	1	1	1	1	1	1	1	1	1	1	1	1	1	1	1	1	1	1	1	1	-1	-1	1	1	1	1	1	1	1	1	1	1	1	-1	-1	1	1	1	1	1	1	1	1	-1	-1	1	-1	1	1	1	1	1	1	1	1	1	1	1	1	1	1	1	1	1	1	1	1	1	1	1	1	1	1	1	1	1	1	1	1	1	1	1	1	1	1	1	1	-1	1	1	-1	1	1	1	1	1	1	-1	1	1	-1	1	1	1	1	1	1	1	1	1	1	1	1	1	1	1	1	1	1	1	1	1	1	1	1	1	1	1	1	1	1	1	1	1	1	1	1	1	1	1	1	1	-1	1	1	1	1	1	1	1	1	1	1	1	1	1	1	1	1	1	1	1	1	1	1	1	1	1	1	1	-1	1	1	1	1	1	1	1	1	1	1	1	1	1	1	1	1	1	1	1	1	1	1	1	1	1	1	1	1	1	1	1	1	1	1	1	1	1	1	1	1	1	1	1	1	1	1	1	1
 217678_at	1	1	1	1	1	-1	1	1	1	1	1	1	1	1	1	1	1	1	1	1	1	1	1	1	1	1	1	1	1	1	1	1	1	1	1	1	1	1	1	1	1	-1	-1	-1	-1	1	1	1	1	1	1	1	1	1	1	1	1	1	1	1	1	1	1	1	1	1	-1	1	1	1	1	1	1	1	1	1	1	1	1	1	1	1	1	1	1	1	1	1	1	1	1	1	1	1	1	1	1	1	1	1	1	1	1	1	1	1	1	1	1	1	1	1	1	1	1	1	1	1	1	1	1	1	-1	-1	1	1	1	1	1	1	1	1	1	1	1	-1	-1	1	1	1	1	1	1	1	1	-1	-1	1	-1	1	1	1	1	1	1	1	1	1	1	1	1	1	1	1	1	1	1	1	1	1	1	1	1	1	1	1	1	1	1	1	1	1	1	1	1	1	1	1	1	-1	1	1	-1	1	1	1	1	1	1	-1	1	1	-1	1	1	1	1	1	1	1	1	1	1	1	1	1	1	1	1	1	1	1	1	1	1	1	1	1	1	1	1	1	1	1	1	1	1	1	1	1	1	1	1	1	-1	1	1	1	1	1	1	1	1	1	1	1	1	1	1	1	1	1	1	1	1	1	1	1	1	1	1	1	-1	1	1	1	1	1	1	1	1	1	1	1	1	1	1	1	1	1	1	1	1	1	1	1	1	1	1	1	1	1	1	1	1	1	1	1	1	1	1	1	1	1	1	1	1	1	1	1	1


BC044 S=1600
 Genes [5]: 202540_s_at 202557_at 212623_at 212622_at 212274_at 
 Conds [320]: 4112 4138 4139 2679 2680 4151 4168 312 1769 1783 2577 2578 2580 2425 1486 1498 1520 4266 4267 4268 2639 2651 2822 2823 1535 1540 3221 3227 3231 3236 4380 4385 4388 2794 2804 2812 2813 2896 2907 2911 2915 2918 2919 421 3395 4325 4411 909 916 593 2835 3443 3462 3480 4272 4273 4274 4277 4284 4427 4444 3001 3510 3360 4465 2718 3091 3099 3574 1402 972 979 981 992 998 1000 1005 1006 1112 1114 3630 3633 3979 1140 2210 2211 3185 3243 1827 1831 1841 2942 2247 3009 3022 3023 3267 3291 3312 3318 2321 2326 2330 1858 1872 2506 1010 1011 1014 1050 1053 1056 1058 2920 2924 2927 2929 3691 3704 1063 1066 1068 1069 1072 1082 1631 1637 1643 1645 1672 3024 3035 3037 2517 2535 1651 1653 1655 1656 1659 2976 3056 3058 3065 2546 2547 2561 2572 2573 2576 2743 2750 2753 2758 486 1471 3868 3887 2777 870 871 873 2084 4015 4017 4018 4022 4074 7178 7179 7188 7197 7198 7200 7407 7425 7441 7443 7499 7236 6879 6891 6901 6910 6916 6918 6919 7402 6807 6817 6820 6823 5935 5936 5945 5953 5976 5981 7550 7551 7553 7555 6127 6133 6155 6162 6175 6579 4566 4583 4585 4586 4599 4541 4542 4556 6193 4688 4710 4723 4726 5008 5018 5021 5022 5308 5336 4954 4768 4786 5417 5420 5566 5572 5573 5578 5579 5584 5588 5594 5595 5484 5489 5501 4983 4985 5203 5209 5212 5215 4821 5625 5642 5644 6454 6463 6474 7005 5217 5222 5223 5225 5227 5228 5231 5234 5779 5842 5249 5260 5267 5880 5903 5914 6493 6025 6041 5678 5693 5698 6972 6980 6985 6986 6990 6993 6064 6687 6439 6205 6213 6937 6939 6943 6944 6948 6951 6954 6960 6996 6709 6715 6719 6720 6276 6551 7080 7094 7324 6764 6780 7100 6085 7356 6784 7043 7053 7056 7063 7067 
202540_s_at	1	1	1	1	1	1	-1	-1	-1	-1	1	1	1	-1	1	1	1	-1	-1	-1	1	1	1	1	1	1	1	1	1	1	1	1	1	1	-1	-1	1	1	-1	-1	-1	-1	-1	1	1	1	1	1	1	1	1	1	1	1	-1	-1	-1	-1	-1	1	1	-1	1	1	1	-1	1	-1	1	1	1	1	1	1	1	1	1	1	1	-1	-1	-1	1	1	1	1	-1	1	1	1	-1	1	1	1	1	1	1	-1	1	1	-1	1	1	1	1	-1	1	1	1	1	1	1	1	-1	-1	-1	-1	-1	1	1	1	1	1	1	1	1	1	1	1	1	-1	-1	-1	-1	1	1	1	1	1	1	-1	1	1	1	-1	-1	-1	1	1	1	1	-1	1	-1	1	1	1	-1	1	1	1	1	1	1	1	1	1	-1	1	1	1	1	1	1	1	1	1	1	1	1	1	1	1	1	1	1	1	1	1	-1	1	1	1	-1	1	1	1	1	1	1	1	1	1	-1	-1	-1	-1	1	-1	1	-1	1	1	-1	1	-1	1	1	1	1	1	1	1	1	1	1	1	1	1	-1	1	1	1	1	1	1	1	1	1	1	1	1	1	1	-1	1	1	1	1	1	1	1	1	1	1	1	1	1	1	1	1	1	1	1	1	1	-1	1	-1	1	1	1	1	1	1	-1	-1	1	1	1	1	1	1	1	1	1	1	-1	1	1	1	1	1	1	1	1	1	1	1	1	1	1	1	1	1	1	-1	1	1	1	1	1	1	1	1	1	1	-1	1	-1
 202557_at	1	1	1	1	1	1	-1	-1	-1	-1	1	1	1	-1	1	1	1	-1	-1	-1	1	1	1	1	1	1	1	1	1	1	1	1	1	1	-1	-1	1	1	-1	-1	-1	-1	-1	1	1	1	1	1	1	1	1	1	1	1	-1	-1	-1	-1	-1	1	1	-1	1	1	1	-1	1	-1	1	1	1	1	1	1	1	1	1	1	1	-1	-1	-1	1	1	1	1	-1	1	1	1	-1	1	1	1	1	1	1	-1	1	1	-1	1	1	1	1	-1	1	1	1	1	1	1	1	-1	-1	-1	-1	-1	1	1	1	1	1	1	1	1	1	1	1	1	-1	-1	-1	-1	1	1	1	1	1	1	-1	1	1	1	-1	-1	-1	1	1	1	1	-1	1	-1	1	1	1	-1	1	1	1	1	1	1	1	1	1	-1	1	1	1	1	1	1	1	1	1	1	1	1	1	1	1	1	1	1	1	1	1	-1	1	1	1	-1	1	1	1	1	1	1	1	1	1	-1	-1	-1	-1	1	-1	1	-1	1	1	-1	1	-1	1	1	1	1	1	1	1	1	1	1	1	1	1	-1	1	1	1	1	1	1	1	1	1	1	1	1	1	1	-1	1	1	1	1	1	1	1	1	1	1	1	1	1	1	1	1	1	1	1	1	1	-1	1	-1	1	1	1	1	1	1	-1	-1	1	1	1	1	1	1	1	1	1	1	-1	1	1	1	1	1	1	1	1	1	1	1	1	1	1	1	1	1	1	-1	1	1	1	1	1	1	1	1	1	1	-1	1	-1
 212623_at	1	1	1	1	1	1	-1	-1	-1	-1	1	1	1	-1	1	1	1	-1	-1	-1	1	1	1	1	1	1	1	1	1	1	1	1	1	1	-1	-1	1	1	-1	-1	-1	-1	-1	1	1	1	1	1	1	1	1	1	1	1	-1	-1	-1	-1	-1	1	1	-1	1	1	1	-1	1	-1	1	1	1	1	1	1	1	1	1	1	1	-1	-1	-1	1	1	1	1	-1	1	1	1	-1	1	1	1	1	1	1	-1	1	1	-1	1	1	1	1	-1	1	1	1	1	1	1	1	-1	-1	-1	-1	-1	1	1	1	1	1	1	1	1	1	1	1	1	-1	-1	-1	-1	1	1	1	1	1	1	-1	1	1	1	-1	-1	-1	1	1	1	1	-1	1	-1	1	1	1	-1	1	1	1	1	1	1	1	1	1	-1	1	1	1	1	1	1	1	1	1	1	1	1	1	1	1	1	1	1	1	1	1	-1	1	1	1	-1	1	1	1	1	1	1	1	1	1	-1	-1	-1	-1	1	-1	1	-1	1	1	-1	1	-1	1	1	1	1	1	1	1	1	1	1	1	1	1	-1	1	1	1	1	1	1	1	1	1	1	1	1	1	1	-1	1	1	1	1	1	1	1	1	1	1	1	1	1	1	1	1	1	1	1	1	1	-1	1	-1	1	1	1	1	1	1	-1	-1	1	1	1	1	1	1	1	1	1	1	-1	1	1	1	1	1	1	1	1	1	1	1	1	1	1	1	1	1	1	-1	1	1	1	1	1	1	1	1	1	1	-1	1	-1
 212622_at	1	1	1	1	1	1	-1	-1	-1	-1	1	1	1	-1	1	1	1	-1	-1	-1	1	1	1	1	1	1	1	1	1	1	1	1	1	1	-1	-1	1	1	-1	-1	-1	-1	-1	1	1	1	1	1	1	1	1	1	1	1	-1	-1	-1	-1	-1	1	1	-1	1	1	1	-1	1	-1	1	1	1	1	1	1	1	1	1	1	1	-1	-1	-1	1	1	1	1	-1	1	1	1	-1	1	1	1	1	1	1	-1	1	1	-1	1	1	1	1	-1	1	1	1	1	1	1	1	-1	-1	-1	-1	-1	1	1	1	1	1	1	1	1	1	1	1	1	-1	-1	-1	-1	1	1	1	1	1	1	-1	1	1	1	-1	-1	-1	1	1	1	1	-1	1	-1	1	1	1	-1	1	1	1	1	1	1	1	1	1	-1	1	1	1	1	1	1	1	1	1	1	1	1	1	1	1	1	1	1	1	1	1	-1	1	1	1	-1	1	1	1	1	1	1	1	1	1	-1	-1	-1	-1	1	-1	1	-1	1	1	-1	1	-1	1	1	1	1	1	1	1	1	1	1	1	1	1	-1	1	1	1	1	1	1	1	1	1	1	1	1	1	1	-1	1	1	1	1	1	1	1	1	1	1	1	1	1	1	1	1	1	1	1	1	1	-1	1	-1	1	1	1	1	1	1	-1	-1	1	1	1	1	1	1	1	1	1	1	-1	1	1	1	1	1	1	1	1	1	1	1	1	1	1	1	1	1	1	-1	1	1	1	1	1	1	1	1	1	1	-1	1	-1
 212274_at	1	1	1	1	1	1	-1	-1	-1	-1	1	1	1	-1	1	1	1	-1	-1	-1	1	1	1	1	1	1	1	1	1	1	1	1	1	1	-1	-1	1	1	-1	-1	-1	-1	-1	1	1	1	1	1	1	1	1	1	1	1	-1	-1	-1	-1	-1	1	1	-1	1	1	1	-1	1	-1	1	1	1	1	1	1	1	1	1	1	1	-1	-1	-1	1	1	1	1	-1	1	1	1	-1	1	1	1	1	1	1	-1	1	1	-1	1	1	1	1	-1	1	1	1	1	1	1	1	-1	-1	-1	-1	-1	1	1	1	1	1	1	1	1	1	1	1	1	-1	-1	-1	-1	1	1	1	1	1	1	-1	1	1	1	-1	-1	-1	1	1	1	1	-1	1	-1	1	1	1	-1	1	1	1	1	1	1	1	1	1	-1	1	1	1	1	1	1	1	1	1	1	1	1	1	1	1	1	1	1	1	1	1	-1	1	1	1	-1	1	1	1	1	1	1	1	1	1	-1	-1	-1	-1	1	-1	1	-1	1	1	-1	1	-1	1	1	1	1	1	1	1	1	1	1	1	1	1	-1	1	1	1	1	1	1	1	1	1	1	1	1	1	1	-1	1	1	1	1	1	1	1	1	1	1	1	1	1	1	1	1	1	1	1	1	1	-1	1	-1	1	1	1	1	1	1	-1	-1	1	1	1	1	1	1	1	1	1	1	-1	1	1	1	1	1	1	1	1	1	1	1	1	1	1	1	1	1	1	-1	1	1	1	1	1	1	1	1	1	1	-1	1	-1


BC045 S=1595
 Genes [5]: 202770_s_at 209682_at 217783_s_at 209102_s_at 221986_s_at 
 Conds [319]: 4112 4139 2672 328 501 4164 4168 4190 258 1769 2580 2425 1486 1498 1501 1520 4268 2344 2624 2651 2881 1535 1540 3221 4269 4401 2684 2685 2690 2696 2699 2813 2915 2918 2919 3428 4325 4327 4328 595 911 909 910 941 2835 3440 3462 3480 4272 4273 4439 4448 2403 2854 3348 4451 4454 4460 4463 4465 2722 3091 2136 1393 1402 973 977 981 995 1000 1004 1132 3635 3640 3979 1745 1007 1598 1607 1141 2211 2213 2227 3243 3257 1819 1822 1831 1239 1243 2410 3280 3312 2330 2508 3141 1010 1014 1016 1017 1019 1022 1023 1050 1053 1058 1059 2921 2938 3691 3701 3704 1065 1068 1072 1074 1077 1081 1640 1649 345 346 1672 3740 3746 2539 2540 1655 1659 1661 1663 1664 1667 1668 2971 2977 3058 3065 2570 2576 2743 2745 1171 1176 486 1477 3850 3868 3873 3887 2777 2779 865 869 870 873 326 4018 4083 4085 7178 7179 7188 7197 7407 7420 7441 7443 7235 7236 6879 6891 6900 6901 6902 6916 6918 6919 7402 7453 6807 6823 5932 5942 5945 5962 5965 5970 5975 5976 5980 6417 7550 7554 6137 6149 6164 6170 4586 4599 4610 4617 6187 6189 6195 6198 5439 5442 5511 4637 5074 5291 5296 4680 4710 4723 4726 4993 5008 5018 5021 5022 5026 5027 4467 5308 5336 5344 4762 4768 5413 5417 5420 5567 5572 5580 5581 5584 5587 5590 5594 5596 5484 5501 4983 5204 5209 5212 4801 5599 5602 5603 5609 5625 5642 5643 6454 7005 4492 4506 5217 5221 5224 5227 5233 5234 5724 5733 5756 5239 5260 5267 5987 5880 5903 5926 6045 5693 5698 5998 6003 6980 6989 6993 6064 6672 6693 6438 6213 6235 6945 6949 6951 6953 6954 6956 6958 6959 6995 6996 6998 7001 6274 6276 6551 7080 6768 6780 7103 6070 6085 7356 6784 7043 7051 7056 7062 7067 7278 
202770_s_at	1	1	1	1	1	1	-1	1	1	-1	1	-1	1	1	1	1	-1	1	1	1	1	1	1	1	-1	-1	1	1	1	1	1	1	-1	-1	-1	1	1	1	1	1	1	1	1	1	1	1	1	1	-1	-1	1	1	1	1	-1	1	1	1	1	1	-1	1	1	1	1	1	1	1	1	1	1	1	1	1	1	1	1	1	1	1	1	1	1	1	-1	1	1	1	1	1	1	1	1	1	1	1	1	1	1	1	1	1	1	1	1	1	1	-1	1	-1	1	1	1	1	1	1	1	1	1	1	1	1	1	1	1	1	1	1	1	1	1	1	1	1	1	1	1	1	1	1	1	1	1	1	1	1	1	1	1	-1	1	-1	1	1	1	1	1	1	1	1	1	1	1	1	1	1	1	1	1	1	1	1	1	1	1	1	1	1	1	1	1	1	1	1	1	1	1	1	1	1	1	1	1	1	1	1	-1	1	1	1	-1	1	1	1	1	1	1	1	1	1	1	1	1	1	1	1	1	-1	1	1	1	1	1	1	1	1	1	1	1	1	1	1	1	1	1	1	1	1	1	1	1	1	1	1	-1	1	1	1	1	1	1	1	1	1	1	1	1	1	1	1	1	1	1	1	1	1	1	1	1	1	1	1	1	1	1	1	1	1	1	1	1	1	1	1	1	1	1	1	1	1	1	1	1	1	1	1	1	1	1	1	1	1	1	1	1	-1	1	1	1	1	1	1	1	1	-1	-1	-1	-1	1
 209682_at	1	1	1	1	1	1	-1	1	1	-1	1	-1	1	1	1	1	-1	1	1	1	1	1	1	1	-1	-1	1	1	1	1	1	1	-1	-1	-1	1	1	1	1	1	1	1	1	1	1	1	1	1	-1	-1	1	1	1	1	-1	1	1	1	1	1	-1	1	1	1	1	1	1	1	1	1	1	1	1	1	1	1	1	1	1	1	1	1	1	1	-1	1	1	1	1	1	1	1	1	1	1	1	1	1	1	1	1	1	1	1	1	1	1	-1	1	-1	1	1	1	1	1	1	1	1	1	1	1	1	1	1	1	1	1	1	1	1	1	1	1	1	1	1	1	1	1	1	1	1	1	1	1	1	1	1	1	-1	1	-1	1	1	1	1	1	1	1	1	1	1	1	1	1	1	1	1	1	1	1	1	1	1	1	1	1	1	1	1	1	1	1	1	1	1	1	1	1	1	1	1	1	1	1	1	-1	1	1	1	-1	1	1	1	1	1	1	1	1	1	1	1	1	1	1	1	1	-1	1	1	1	1	1	1	1	1	1	1	1	1	1	1	1	1	1	1	1	1	1	1	1	1	1	1	-1	1	1	1	1	1	1	1	1	1	1	1	1	1	1	1	1	1	1	1	1	1	1	1	1	1	1	1	1	1	1	1	1	1	1	1	1	1	1	1	1	1	1	1	1	1	1	1	1	1	1	1	1	1	1	1	1	1	1	1	1	-1	1	1	1	1	1	1	1	1	-1	-1	-1	-1	1
217783_s_at	1	1	1	1	1	1	-1	1	1	-1	1	-1	1	1	1	1	-1	1	1	1	1	1	1	1	-1	-1	1	1	1	1	1	1	-1	-1	-1	1	1	1	1	1	1	1	1	1	1	1	1	1	-1	-1	1	1	1	1	-1	1	1	1	1	1	-1	1	1	1	1	1	1	1	1	1	1	1	1	1	1	1	1	1	1	1	1	1	1	1	-1	1	1	1	1	1	1	1	1	1	1	1	1	1	1	1	1	1	1	1	1	1	1	-1	1	-1	1	1	1	1	1	1	1	1	1	1	1	1	1	1	1	1	1	1	1	1	1	1	1	1	1	1	1	1	1	1	1	1	1	1	1	1	1	1	1	-1	1	-1	1	1	1	1	1	1	1	1	1	1	1	1	1	1	1	1	1	1	1	1	1	1	1	1	1	1	1	1	1	1	1	1	1	1	1	1	1	1	1	1	1	1	1	1	-1	1	1	1	-1	1	1	1	1	1	1	1	1	1	1	1	1	1	1	1	1	-1	1	1	1	1	1	1	1	1	1	1	1	1	1	1	1	1	1	1	1	1	1	1	1	1	1	1	-1	1	1	1	1	1	1	1	1	1	1	1	1	1	1	1	1	1	1	1	1	1	1	1	1	1	1	1	1	1	1	1	1	1	1	1	1	1	1	1	1	1	1	1	1	1	1	1	1	1	1	1	1	1	1	1	1	1	1	1	1	-1	1	1	1	1	1	1	1	1	-1	-1	-1	-1	1
209102_s_at	1	1	1	1	1	1	-1	1	1	-1	1	-1	1	1	1	1	-1	1	1	1	1	1	1	1	-1	-1	1	1	1	1	1	1	-1	-1	-1	1	1	1	1	1	1	1	1	1	1	1	1	1	-1	-1	1	1	1	1	-1	1	1	1	1	1	-1	1	1	1	1	1	1	1	1	1	1	1	1	1	1	1	1	1	1	1	1	1	1	1	-1	1	1	1	1	1	1	1	1	1	1	1	1	1	1	1	1	1	1	1	1	1	1	-1	1	-1	1	1	1	1	1	1	1	1	1	1	1	1	1	1	1	1	1	1	1	1	1	1	1	1	1	1	1	1	1	1	1	1	1	1	1	1	1	1	1	-1	1	-1	1	1	1	1	1	1	1	1	1	1	1	1	1	1	1	1	1	1	1	1	1	1	1	1	1	1	1	1	1	1	1	1	1	1	1	1	1	1	1	1	1	1	1	1	-1	1	1	1	-1	1	1	1	1	1	1	1	1	1	1	1	1	1	1	1	1	-1	1	1	1	1	1	1	1	1	1	1	1	1	1	1	1	1	1	1	1	1	1	1	1	1	1	1	-1	1	1	1	1	1	1	1	1	1	1	1	1	1	1	1	1	1	1	1	1	1	1	1	1	1	1	1	1	1	1	1	1	1	1	1	1	1	1	1	1	1	1	1	1	1	1	1	1	1	1	1	1	1	1	1	1	1	1	1	1	-1	1	1	1	1	1	1	1	1	-1	-1	-1	-1	1
221986_s_at	1	1	1	1	1	1	-1	1	1	-1	1	-1	1	1	1	1	-1	1	1	1	1	1	1	1	-1	-1	1	1	1	1	1	1	-1	-1	-1	1	1	1	1	1	1	1	1	1	1	1	1	1	-1	-1	1	1	1	1	-1	1	1	1	1	1	-1	1	1	1	1	1	1	1	1	1	1	1	1	1	1	1	1	1	1	1	1	1	1	1	-1	1	1	1	1	1	1	1	1	1	1	1	1	1	1	1	1	1	1	1	1	1	1	-1	1	-1	1	1	1	1	1	1	1	1	1	1	1	1	1	1	1	1	1	1	1	1	1	1	1	1	1	1	1	1	1	1	1	1	1	1	1	1	1	1	1	-1	1	-1	1	1	1	1	1	1	1	1	1	1	1	1	1	1	1	1	1	1	1	1	1	1	1	1	1	1	1	1	1	1	1	1	1	1	1	1	1	1	1	1	1	1	1	1	-1	1	1	1	-1	1	1	1	1	1	1	1	1	1	1	1	1	1	1	1	1	-1	1	1	1	1	1	1	1	1	1	1	1	1	1	1	1	1	1	1	1	1	1	1	1	1	1	1	-1	1	1	1	1	1	1	1	1	1	1	1	1	1	1	1	1	1	1	1	1	1	1	1	1	1	1	1	1	1	1	1	1	1	1	1	1	1	1	1	1	1	1	1	1	1	1	1	1	1	1	1	1	1	1	1	1	1	1	1	1	-1	1	1	1	1	1	1	1	1	-1	-1	-1	-1	1


BC046 S=1590
 Genes [5]: 202557_at 212623_at 217168_s_at 212622_at 202211_at 
 Conds [318]: 4112 4138 4139 2680 312 1769 1778 1783 2577 2580 611 2425 1486 1520 4267 2651 2823 1535 1537 1540 3227 3231 4376 4380 4385 2691 2812 2813 2885 2896 2905 2907 2911 2915 2918 2919 3395 3428 4411 882 916 593 413 2835 3443 3462 3480 4272 4273 4274 4277 4427 4439 4448 2998 3001 3085 3360 4449 4452 4454 4465 2718 2738 3091 972 979 981 998 1000 1005 1006 3633 3635 3643 3979 1140 381 2210 2211 3243 1809 1823 1824 1826 1827 1830 1831 1832 1836 1837 1841 2942 2247 3009 3265 3267 3291 3312 2321 2330 1858 1872 2504 2506 2953 1008 1010 1014 1053 1056 1058 2920 2924 2929 3691 3704 1063 1064 1066 1068 1072 1631 1643 1645 579 344 450 1672 3024 3035 2517 2535 2540 1655 1659 1660 2954 2976 3056 3058 3065 2546 2561 2572 2576 2743 2750 2753 2758 2763 1171 1176 486 3868 3887 2777 2779 864 871 873 428 4015 4018 4068 4074 7178 7179 7188 7189 7198 7199 7200 7425 7441 7443 7499 7236 6879 6891 6901 6910 6914 6915 6916 6919 7402 6807 6823 5935 5936 5945 5976 6420 6421 7550 7555 6127 6137 6155 6162 6170 6175 6573 6574 6575 6579 4566 4585 4586 4599 4541 6187 6193 5441 5511 4637 4640 5070 5074 4710 4723 4726 5018 5021 5022 5308 5336 4954 4963 4768 4771 4781 4782 4786 5417 5420 5566 5572 5578 5580 5584 5588 5594 5595 5484 5489 5501 5530 4985 5203 5212 5215 4805 4813 4827 5625 5642 5644 6463 7005 5217 5222 5223 5225 5227 5231 5234 5777 5842 5260 5267 5987 5880 5903 6493 6025 6036 6041 6052 5693 5698 6980 6985 6986 6993 6064 6434 6439 6213 6932 6933 6937 6939 6943 6944 6946 6951 6952 6954 6996 6720 6276 6551 7295 7324 7100 7103 6085 7356 6784 7043 7051 7053 7056 7063 7067 6319 
 202557_at	1	1	1	1	-1	-1	-1	-1	1	1	1	-1	1	1	-1	1	1	1	1	1	1	1	1	1	1	1	-1	1	1	1	1	-1	-1	-1	-1	-1	1	1	1	1	1	1	1	1	1	1	1	-1	-1	-1	-1	1	1	1	-1	-1	-1	1	1	1	1	1	-1	1	1	1	1	1	1	1	1	1	-1	1	1	1	1	1	1	1	1	1	1	1	1	1	1	1	1	-1	-1	-1	1	1	1	-1	1	-1	1	-1	1	1	1	-1	-1	-1	1	1	1	1	1	1	-1	-1	-1	-1	1	1	1	1	1	1	1	1	1	-1	1	1	1	-1	-1	-1	1	1	1	1	1	-1	-1	1	1	1	-1	-1	1	1	1	-1	1	-1	-1	1	1	1	1	-1	1	-1	1	1	1	1	1	1	-1	-1	1	1	1	1	1	1	1	1	1	1	1	1	1	1	1	1	1	1	1	1	1	1	1	1	-1	1	1	1	1	1	1	1	1	-1	-1	1	-1	1	1	1	1	-1	-1	1	1	-1	1	1	1	1	1	1	1	1	1	1	1	1	1	1	1	1	1	-1	1	-1	-1	-1	-1	1	1	1	1	1	1	1	1	1	1	1	1	1	1	1	1	1	1	1	-1	-1	1	1	1	1	1	1	1	1	1	1	1	1	1	1	1	1	1	1	1	1	-1	-1	-1	-1	1	1	1	1	1	1	1	1	1	1	1	1	1	1	1	1	1	1	1	1	1	1	1	1	1	1	1	1	1	1	1	1	-1	1	-1	1	-1	1
 212623_at	1	1	1	1	-1	-1	-1	-1	1	1	1	-1	1	1	-1	1	1	1	1	1	1	1	1	1	1	1	-1	1	1	1	1	-1	-1	-1	-1	-1	1	1	1	1	1	1	1	1	1	1	1	-1	-1	-1	-1	1	1	1	-1	-1	-1	1	1	1	1	1	-1	1	1	1	1	1	1	1	1	1	-1	1	1	1	1	1	1	1	1	1	1	1	1	1	1	1	1	-1	-1	-1	1	1	1	-1	1	-1	1	-1	1	1	1	-1	-1	-1	1	1	1	1	1	1	-1	-1	-1	-1	1	1	1	1	1	1	1	1	1	-1	1	1	1	-1	-1	-1	1	1	1	1	1	-1	-1	1	1	1	-1	-1	1	1	1	-1	1	-1	-1	1	1	1	1	-1	1	-1	1	1	1	1	1	1	-1	-1	1	1	1	1	1	1	1	1	1	1	1	1	1	1	1	1	1	1	1	1	1	1	1	1	-1	1	1	1	1	1	1	1	1	-1	-1	1	-1	1	1	1	1	-1	-1	1	1	-1	1	1	1	1	1	1	1	1	1	1	1	1	1	1	1	1	1	-1	1	-1	-1	-1	-1	1	1	1	1	1	1	1	1	1	1	1	1	1	1	1	1	1	1	1	-1	-1	1	1	1	1	1	1	1	1	1	1	1	1	1	1	1	1	1	1	1	1	-1	-1	-1	-1	1	1	1	1	1	1	1	1	1	1	1	1	1	1	1	1	1	1	1	1	1	1	1	1	1	1	1	1	1	1	1	1	-1	1	-1	1	-1	1
217168_s_at	1	1	1	1	-1	-1	-1	-1	1	1	1	-1	1	1	-1	1	1	1	1	1	1	1	1	1	1	1	-1	1	1	1	1	-1	-1	-1	-1	-1	1	1	1	1	1	1	1	1	1	1	1	-1	-1	-1	-1	1	1	1	-1	-1	-1	1	1	1	1	1	-1	1	1	1	1	1	1	1	1	1	-1	1	1	1	1	1	1	1	1	1	1	1	1	1	1	1	1	-1	-1	-1	1	1	1	-1	1	-1	1	-1	1	1	1	-1	-1	-1	1	1	1	1	1	1	-1	-1	-1	-1	1	1	1	1	1	1	1	1	1	-1	1	1	1	-1	-1	-1	1	1	1	1	1	-1	-1	1	1	1	-1	-1	1	1	1	-1	1	-1	-1	1	1	1	1	-1	1	-1	1	1	1	1	1	1	-1	-1	1	1	1	1	1	1	1	1	1	1	1	1	1	1	1	1	1	1	1	1	1	1	1	1	-1	1	1	1	1	1	1	1	1	-1	-1	1	-1	1	1	1	1	-1	-1	1	1	-1	1	1	1	1	1	1	1	1	1	1	1	1	1	1	1	1	1	-1	1	-1	-1	-1	-1	1	1	1	1	1	1	1	1	1	1	1	1	1	1	1	1	1	1	1	-1	-1	1	1	1	1	1	1	1	1	1	1	1	1	1	1	1	1	1	1	1	1	-1	-1	-1	-1	1	1	1	1	1	1	1	1	1	1	1	1	1	1	1	1	1	1	1	1	1	1	1	1	1	1	1	1	1	1	1	1	-1	1	-1	1	-1	1
 212622_at	1	1	1	1	-1	-1	-1	-1	1	1	1	-1	1	1	-1	1	1	1	1	1	1	1	1	1	1	1	-1	1	1	1	1	-1	-1	-1	-1	-1	1	1	1	1	1	1	1	1	1	1	1	-1	-1	-1	-1	1	1	1	-1	-1	-1	1	1	1	1	1	-1	1	1	1	1	1	1	1	1	1	-1	1	1	1	1	1	1	1	1	1	1	1	1	1	1	1	1	-1	-1	-1	1	1	1	-1	1	-1	1	-1	1	1	1	-1	-1	-1	1	1	1	1	1	1	-1	-1	-1	-1	1	1	1	1	1	1	1	1	1	-1	1	1	1	-1	-1	-1	1	1	1	1	1	-1	-1	1	1	1	-1	-1	1	1	1	-1	1	-1	-1	1	1	1	1	-1	1	-1	1	1	1	1	1	1	-1	-1	1	1	1	1	1	1	1	1	1	1	1	1	1	1	1	1	1	1	1	1	1	1	1	1	-1	1	1	1	1	1	1	1	1	-1	-1	1	-1	1	1	1	1	-1	-1	1	1	-1	1	1	1	1	1	1	1	1	1	1	1	1	1	1	1	1	1	-1	1	-1	-1	-1	-1	1	1	1	1	1	1	1	1	1	1	1	1	1	1	1	1	1	1	1	-1	-1	1	1	1	1	1	1	1	1	1	1	1	1	1	1	1	1	1	1	1	1	-1	-1	-1	-1	1	1	1	1	1	1	1	1	1	1	1	1	1	1	1	1	1	1	1	1	1	1	1	1	1	1	1	1	1	1	1	1	-1	1	-1	1	-1	1
 202211_at	1	1	1	1	-1	-1	-1	-1	1	1	1	-1	1	1	-1	1	1	1	1	1	1	1	1	1	1	1	-1	1	1	1	1	-1	-1	-1	-1	-1	1	1	1	1	1	1	1	1	1	1	1	-1	-1	-1	-1	1	1	1	-1	-1	-1	1	1	1	1	1	-1	1	1	1	1	1	1	1	1	1	-1	1	1	1	1	1	1	1	1	1	1	1	1	1	1	1	1	-1	-1	-1	1	1	1	-1	1	-1	1	-1	1	1	1	-1	-1	-1	1	1	1	1	1	1	-1	-1	-1	-1	1	1	1	1	1	1	1	1	1	-1	1	1	1	-1	-1	-1	1	1	1	1	1	-1	-1	1	1	1	-1	-1	1	1	1	-1	1	-1	-1	1	1	1	1	-1	1	-1	1	1	1	1	1	1	-1	-1	1	1	1	1	1	1	1	1	1	1	1	1	1	1	1	1	1	1	1	1	1	1	1	1	-1	1	1	1	1	1	1	1	1	-1	-1	1	-1	1	1	1	1	-1	-1	1	1	-1	1	1	1	1	1	1	1	1	1	1	1	1	1	1	1	1	1	-1	1	-1	-1	-1	-1	1	1	1	1	1	1	1	1	1	1	1	1	1	1	1	1	1	1	1	-1	-1	1	1	1	1	1	1	1	1	1	1	1	1	1	1	1	1	1	1	1	1	-1	-1	-1	-1	1	1	1	1	1	1	1	1	1	1	1	1	1	1	1	1	1	1	1	1	1	1	1	1	1	1	1	1	1	1	1	1	-1	1	-1	1	-1	1


BC047 S=1585
 Genes [5]: 202014_at 37028_at 202672_s_at 209383_at 204285_s_at 
 Conds [317]: 4136 1998 1905 1916 4155 4163 4164 1764 1937 1483 1486 1498 1520 1525 4217 4243 4263 2619 2621 2627 2629 2651 2658 2448 2456 2823 1533 1540 3227 3231 3240 4367 4369 4376 4385 4388 2691 2794 2801 2807 2885 2886 2896 2915 2919 3386 4325 4327 4328 4405 922 882 887 904 906 941 2835 3443 3464 4296 4439 4448 2850 2859 3001 3510 3534 3536 3943 3945 3963 4454 949 956 958 965 977 978 995 1000 1004 1132 3637 3643 3979 1715 1736 1140 2210 2211 2212 2213 2215 2218 2227 2230 3168 3178 3190 1822 1823 1833 1230 1231 3267 3279 3281 3290 3295 3310 3312 3318 2300 1864 1010 1011 2202 2927 3699 3701 3704 1068 1069 1072 344 3035 3037 3740 3768 3770 3771 1655 1656 1659 2955 3054 3807 3819 2563 2570 2753 2757 1171 486 1471 1477 2048 2049 3851 3852 3887 3893 3895 2777 835 839 841 844 848 869 870 873 1304 3902 4018 4085 7165 7188 7206 7211 7426 7427 7441 7218 7235 6891 6916 6385 7397 7402 7453 6807 6823 6825 6844 5935 5936 5945 5957 5962 7530 7535 7545 7550 6579 4542 4544 4613 4617 6189 5439 5105 4637 4640 4641 4651 4652 4663 4672 5070 5291 5294 5296 4680 4694 4710 4713 4721 4732 5008 5017 5021 5022 5026 5310 5340 5356 4762 4768 4791 5580 5590 5591 5364 5489 5501 5530 4983 5212 4801 4827 4843 4845 5612 5613 5623 5625 5632 6451 6463 4471 4493 5228 5231 5234 5724 5726 5729 5777 5826 7032 5247 5248 5267 5903 5906 5911 5786 6045 6051 6058 5674 5678 5698 5702 5998 6008 6990 6064 6672 6675 6680 6692 6695 6427 6429 6433 6438 6205 6210 6948 6960 6711 6724 7079 7094 7305 6764 6768 6770 6776 6780 7100 7103 7132 7139 6070 6793 7043 7050 7053 7063 7068 6298 6319 6390 6401 
 202014_at	1	1	1	1	1	1	1	1	1	1	1	1	1	1	1	1	1	1	1	1	1	1	1	1	1	1	1	1	1	1	1	1	1	1	1	1	1	1	1	1	1	1	1	-1	-1	1	1	1	1	1	1	1	1	1	1	1	1	1	1	1	1	1	1	1	-1	1	1	1	1	1	1	1	1	1	1	1	1	1	1	1	1	1	1	1	1	1	1	1	1	1	1	1	1	1	1	1	1	1	1	1	1	1	1	1	1	1	1	1	1	1	1	1	1	1	1	1	1	1	1	1	1	1	1	1	1	-1	-1	1	1	1	1	1	1	1	-1	1	1	1	1	1	1	1	1	1	1	1	1	1	1	1	1	1	1	1	1	1	1	1	1	1	1	1	1	1	1	1	1	1	1	1	1	1	1	1	1	1	1	1	1	1	1	1	1	1	1	1	-1	1	1	1	1	1	1	1	1	1	1	1	1	1	1	1	1	1	1	1	1	1	1	1	1	1	1	1	1	1	-1	1	1	1	1	1	1	1	1	1	1	1	1	1	1	1	1	1	1	1	1	-1	1	1	1	1	1	1	1	1	1	1	1	1	1	1	1	1	1	1	1	1	1	1	1	1	1	1	1	1	1	1	1	1	1	1	1	1	1	1	1	1	1	1	1	1	1	1	1	1	1	1	1	1	1	1	1	1	1	1	1	1	1	1	1	1	1	1	1	1	1	1	1	1	1	1	1	1	1	1	1
  37028_at	1	1	1	1	1	1	1	1	1	1	1	1	1	1	1	1	1	1	1	1	1	1	1	1	1	1	1	1	1	1	1	1	1	1	1	1	1	1	1	1	1	1	1	-1	-1	1	1	1	1	1	1	1	1	1	1	1	1	1	1	1	1	1	1	1	-1	1	1	1	1	1	1	1	1	1	1	1	1	1	1	1	1	1	1	1	1	1	1	1	1	1	1	1	1	1	1	1	1	1	1	1	1	1	1	1	1	1	1	1	1	1	1	1	1	1	1	1	1	1	1	1	1	1	1	1	1	-1	-1	1	1	1	1	1	1	1	-1	1	1	1	1	1	1	1	1	1	1	1	1	1	1	1	1	1	1	1	1	1	1	1	1	1	1	1	1	1	1	1	1	1	1	1	1	1	1	1	1	1	1	1	1	1	1	1	1	1	1	1	-1	1	1	1	1	1	1	1	1	1	1	1	1	1	1	1	1	1	1	1	1	1	1	1	1	1	1	1	1	1	-1	1	1	1	1	1	1	1	1	1	1	1	1	1	1	1	1	1	1	1	1	-1	1	1	1	1	1	1	1	1	1	1	1	1	1	1	1	1	1	1	1	1	1	1	1	1	1	1	1	1	1	1	1	1	1	1	1	1	1	1	1	1	1	1	1	1	1	1	1	1	1	1	1	1	1	1	1	1	1	1	1	1	1	1	1	1	1	1	1	1	1	1	1	1	1	1	1	1	1	1	1
202672_s_at	1	1	1	1	1	1	1	1	1	1	1	1	1	1	1	1	1	1	1	1	1	1	1	1	1	1	1	1	1	1	1	1	1	1	1	1	1	1	1	1	1	1	1	-1	-1	1	1	1	1	1	1	1	1	1	1	1	1	1	1	1	1	1	1	1	-1	1	1	1	1	1	1	1	1	1	1	1	1	1	1	1	1	1	1	1	1	1	1	1	1	1	1	1	1	1	1	1	1	1	1	1	1	1	1	1	1	1	1	1	1	1	1	1	1	1	1	1	1	1	1	1	1	1	1	1	1	-1	-1	1	1	1	1	1	1	1	-1	1	1	1	1	1	1	1	1	1	1	1	1	1	1	1	1	1	1	1	1	1	1	1	1	1	1	1	1	1	1	1	1	1	1	1	1	1	1	1	1	1	1	1	1	1	1	1	1	1	1	1	-1	1	1	1	1	1	1	1	1	1	1	1	1	1	1	1	1	1	1	1	1	1	1	1	1	1	1	1	1	1	-1	1	1	1	1	1	1	1	1	1	1	1	1	1	1	1	1	1	1	1	1	-1	1	1	1	1	1	1	1	1	1	1	1	1	1	1	1	1	1	1	1	1	1	1	1	1	1	1	1	1	1	1	1	1	1	1	1	1	1	1	1	1	1	1	1	1	1	1	1	1	1	1	1	1	1	1	1	1	1	1	1	1	1	1	1	1	1	1	1	1	1	1	1	1	1	1	1	1	1	1	1
 209383_at	1	1	1	1	1	1	1	1	1	1	1	1	1	1	1	1	1	1	1	1	1	1	1	1	1	1	1	1	1	1	1	1	1	1	1	1	1	1	1	1	1	1	1	-1	-1	1	1	1	1	1	1	1	1	1	1	1	1	1	1	1	1	1	1	1	-1	1	1	1	1	1	1	1	1	1	1	1	1	1	1	1	1	1	1	1	1	1	1	1	1	1	1	1	1	1	1	1	1	1	1	1	1	1	1	1	1	1	1	1	1	1	1	1	1	1	1	1	1	1	1	1	1	1	1	1	1	-1	-1	1	1	1	1	1	1	1	-1	1	1	1	1	1	1	1	1	1	1	1	1	1	1	1	1	1	1	1	1	1	1	1	1	1	1	1	1	1	1	1	1	1	1	1	1	1	1	1	1	1	1	1	1	1	1	1	1	1	1	1	-1	1	1	1	1	1	1	1	1	1	1	1	1	1	1	1	1	1	1	1	1	1	1	1	1	1	1	1	1	1	-1	1	1	1	1	1	1	1	1	1	1	1	1	1	1	1	1	1	1	1	1	-1	1	1	1	1	1	1	1	1	1	1	1	1	1	1	1	1	1	1	1	1	1	1	1	1	1	1	1	1	1	1	1	1	1	1	1	1	1	1	1	1	1	1	1	1	1	1	1	1	1	1	1	1	1	1	1	1	1	1	1	1	1	1	1	1	1	1	1	1	1	1	1	1	1	1	1	1	1	1	1
204285_s_at	1	1	1	1	1	1	1	1	1	1	1	1	1	1	1	1	1	1	1	1	1	1	1	1	1	1	1	1	1	1	1	1	1	1	1	1	1	1	1	1	1	1	1	-1	-1	1	1	1	1	1	1	1	1	1	1	1	1	1	1	1	1	1	1	1	-1	1	1	1	1	1	1	1	1	1	1	1	1	1	1	1	1	1	1	1	1	1	1	1	1	1	1	1	1	1	1	1	1	1	1	1	1	1	1	1	1	1	1	1	1	1	1	1	1	1	1	1	1	1	1	1	1	1	1	1	1	-1	-1	1	1	1	1	1	1	1	-1	1	1	1	1	1	1	1	1	1	1	1	1	1	1	1	1	1	1	1	1	1	1	1	1	1	1	1	1	1	1	1	1	1	1	1	1	1	1	1	1	1	1	1	1	1	1	1	1	1	1	1	-1	1	1	1	1	1	1	1	1	1	1	1	1	1	1	1	1	1	1	1	1	1	1	1	1	1	1	1	1	1	-1	1	1	1	1	1	1	1	1	1	1	1	1	1	1	1	1	1	1	1	1	-1	1	1	1	1	1	1	1	1	1	1	1	1	1	1	1	1	1	1	1	1	1	1	1	1	1	1	1	1	1	1	1	1	1	1	1	1	1	1	1	1	1	1	1	1	1	1	1	1	1	1	1	1	1	1	1	1	1	1	1	1	1	1	1	1	1	1	1	1	1	1	1	1	1	1	1	1	1	1	1


BC048 S=1575
 Genes [5]: 201925_s_at 202887_s_at 217168_s_at 212501_at 204285_s_at 
 Conds [315]: 4128 4133 4136 4139 607 1891 1896 1905 1916 4151 4163 4164 4184 312 609 612 1937 1942 1483 1486 1498 1507 1520 1525 4237 4268 2629 2651 2456 2822 1533 1537 1540 3240 4376 2804 2812 2813 2886 2896 2914 2915 2918 4325 922 887 893 905 906 941 583 2835 3443 4273 4274 4439 4448 2407 2850 2859 3085 3518 3534 3536 3338 4449 4454 4465 949 956 965 978 979 1132 3635 3637 3993 1140 1141 2210 2211 2212 2213 2215 2227 2239 3166 3178 3190 3243 1807 1819 1822 1823 1831 1212 1220 1230 1233 1234 3267 3281 3295 3310 3318 2330 1858 1010 1011 1053 2924 2929 3691 3699 3701 1068 1069 344 662 3035 3740 3746 3768 3770 3771 2511 1655 1656 3065 3787 3807 2546 2570 2743 2753 2763 1176 486 1475 1477 2048 2049 3850 2777 839 870 2084 1276 4015 4018 4072 4083 4085 7178 7179 7183 7188 7197 7198 7200 7206 7207 7425 7427 7432 7440 7441 7491 7492 6875 6895 6896 6901 6919 6339 6385 7387 7397 6807 6823 6844 5936 5940 5950 5957 5962 5963 6417 7554 7555 6137 6155 6162 6170 6172 6574 4585 4586 4599 4544 4610 4613 4617 5439 5105 4632 4637 4640 4641 4652 4665 4676 5065 5070 5291 5296 4682 4713 4721 4726 4732 5018 5021 5022 5388 5396 5308 5310 4963 4762 4768 4791 5420 5472 5489 5501 5530 4983 4985 5212 4835 5613 5632 6451 6463 4471 4492 4493 5227 5234 5724 5726 5733 5777 5826 7032 5248 5267 5906 5908 5911 6025 6030 6041 6045 6058 5674 5678 5698 5702 6989 6990 6064 6427 6438 6439 6440 6205 6207 6210 6213 6948 6954 6996 7285 6711 6736 6276 6546 6549 6551 7078 7084 7089 7094 6764 6768 6776 6780 7100 7103 6070 7356 6784 7045 7047 7051 7053 7056 7063 7073 7074 6316 6319 6390 
201925_s_at	1	1	1	1	1	1	1	1	1	1	1	1	1	-1	1	1	1	1	1	1	1	1	1	1	1	-1	1	1	1	1	1	1	1	1	1	-1	-1	1	1	1	-1	-1	-1	1	1	1	1	1	1	1	1	1	1	-1	-1	1	1	1	1	1	-1	1	1	1	-1	1	1	1	1	1	1	1	1	1	1	1	1	1	1	1	1	1	1	1	1	1	1	1	1	1	1	1	1	1	1	1	1	1	1	1	1	1	1	1	1	1	1	1	1	1	-1	-1	-1	1	1	1	1	1	1	-1	1	1	1	1	1	-1	1	1	1	1	1	-1	1	1	1	-1	1	1	1	1	1	1	1	1	1	1	1	-1	1	1	1	1	1	1	1	1	1	1	1	1	1	1	1	1	1	1	1	1	1	-1	1	1	1	1	1	1	1	1	1	1	1	-1	1	1	1	1	-1	1	1	1	1	-1	-1	1	-1	1	-1	1	1	1	-1	1	1	1	1	1	1	1	1	1	1	1	1	1	1	1	1	-1	1	1	1	1	1	1	1	1	1	1	-1	1	1	1	1	1	1	1	1	-1	1	1	1	1	1	1	1	1	1	1	1	1	1	1	1	1	1	1	1	1	1	1	1	-1	-1	-1	1	1	1	1	1	1	1	1	1	1	1	1	1	1	1	1	1	1	1	1	1	1	1	1	1	1	1	-1	1	1	1	1	1	1	1	1	1	1	1	1	1	1	-1	1	-1	1	1	1	1	1	1
202887_s_at	1	1	1	1	1	1	1	1	1	1	1	1	1	-1	1	1	1	1	1	1	1	1	1	1	1	-1	1	1	1	1	1	1	1	1	1	-1	-1	1	1	1	-1	-1	-1	1	1	1	1	1	1	1	1	1	1	-1	-1	1	1	1	1	1	-1	1	1	1	-1	1	1	1	1	1	1	1	1	1	1	1	1	1	1	1	1	1	1	1	1	1	1	1	1	1	1	1	1	1	1	1	1	1	1	1	1	1	1	1	1	1	1	1	1	1	-1	-1	-1	1	1	1	1	1	1	-1	1	1	1	1	1	-1	1	1	1	1	1	-1	1	1	1	-1	1	1	1	1	1	1	1	1	1	1	1	-1	1	1	1	1	1	1	1	1	1	1	1	1	1	1	1	1	1	1	1	1	1	-1	1	1	1	1	1	1	1	1	1	1	1	-1	1	1	1	1	-1	1	1	1	1	-1	-1	1	-1	1	-1	1	1	1	-1	1	1	1	1	1	1	1	1	1	1	1	1	1	1	1	1	-1	1	1	1	1	1	1	1	1	1	1	-1	1	1	1	1	1	1	1	1	-1	1	1	1	1	1	1	1	1	1	1	1	1	1	1	1	1	1	1	1	1	1	1	1	-1	-1	-1	1	1	1	1	1	1	1	1	1	1	1	1	1	1	1	1	1	1	1	1	1	1	1	1	1	1	1	-1	1	1	1	1	1	1	1	1	1	1	1	1	1	1	-1	1	-1	1	1	1	1	1	1
217168_s_at	1	1	1	1	1	1	1	1	1	1	1	1	1	-1	1	1	1	1	1	1	1	1	1	1	1	-1	1	1	1	1	1	1	1	1	1	-1	-1	1	1	1	-1	-1	-1	1	1	1	1	1	1	1	1	1	1	-1	-1	1	1	1	1	1	-1	1	1	1	-1	1	1	1	1	1	1	1	1	1	1	1	1	1	1	1	1	1	1	1	1	1	1	1	1	1	1	1	1	1	1	1	1	1	1	1	1	1	1	1	1	1	1	1	1	1	-1	-1	-1	1	1	1	1	1	1	-1	1	1	1	1	1	-1	1	1	1	1	1	-1	1	1	1	-1	1	1	1	1	1	1	1	1	1	1	1	-1	1	1	1	1	1	1	1	1	1	1	1	1	1	1	1	1	1	1	1	1	1	-1	1	1	1	1	1	1	1	1	1	1	1	-1	1	1	1	1	-1	1	1	1	1	-1	-1	1	-1	1	-1	1	1	1	-1	1	1	1	1	1	1	1	1	1	1	1	1	1	1	1	1	-1	1	1	1	1	1	1	1	1	1	1	-1	1	1	1	1	1	1	1	1	-1	1	1	1	1	1	1	1	1	1	1	1	1	1	1	1	1	1	1	1	1	1	1	1	-1	-1	-1	1	1	1	1	1	1	1	1	1	1	1	1	1	1	1	1	1	1	1	1	1	1	1	1	1	1	1	-1	1	1	1	1	1	1	1	1	1	1	1	1	1	1	-1	1	-1	1	1	1	1	1	1
 212501_at	1	1	1	1	1	1	1	1	1	1	1	1	1	-1	1	1	1	1	1	1	1	1	1	1	1	-1	1	1	1	1	1	1	1	1	1	-1	-1	1	1	1	-1	-1	-1	1	1	1	1	1	1	1	1	1	1	-1	-1	1	1	1	1	1	-1	1	1	1	-1	1	1	1	1	1	1	1	1	1	1	1	1	1	1	1	1	1	1	1	1	1	1	1	1	1	1	1	1	1	1	1	1	1	1	1	1	1	1	1	1	1	1	1	1	1	-1	-1	-1	1	1	1	1	1	1	-1	1	1	1	1	1	-1	1	1	1	1	1	-1	1	1	1	-1	1	1	1	1	1	1	1	1	1	1	1	-1	1	1	1	1	1	1	1	1	1	1	1	1	1	1	1	1	1	1	1	1	1	-1	1	1	1	1	1	1	1	1	1	1	1	-1	1	1	1	1	-1	1	1	1	1	-1	-1	1	-1	1	-1	1	1	1	-1	1	1	1	1	1	1	1	1	1	1	1	1	1	1	1	1	-1	1	1	1	1	1	1	1	1	1	1	-1	1	1	1	1	1	1	1	1	-1	1	1	1	1	1	1	1	1	1	1	1	1	1	1	1	1	1	1	1	1	1	1	1	-1	-1	-1	1	1	1	1	1	1	1	1	1	1	1	1	1	1	1	1	1	1	1	1	1	1	1	1	1	1	1	-1	1	1	1	1	1	1	1	1	1	1	1	1	1	1	-1	1	-1	1	1	1	1	1	1
204285_s_at	1	1	1	1	1	1	1	1	1	1	1	1	1	-1	1	1	1	1	1	1	1	1	1	1	1	-1	1	1	1	1	1	1	1	1	1	-1	-1	1	1	1	-1	-1	-1	1	1	1	1	1	1	1	1	1	1	-1	-1	1	1	1	1	1	-1	1	1	1	-1	1	1	1	1	1	1	1	1	1	1	1	1	1	1	1	1	1	1	1	1	1	1	1	1	1	1	1	1	1	1	1	1	1	1	1	1	1	1	1	1	1	1	1	1	1	-1	-1	-1	1	1	1	1	1	1	-1	1	1	1	1	1	-1	1	1	1	1	1	-1	1	1	1	-1	1	1	1	1	1	1	1	1	1	1	1	-1	1	1	1	1	1	1	1	1	1	1	1	1	1	1	1	1	1	1	1	1	1	-1	1	1	1	1	1	1	1	1	1	1	1	-1	1	1	1	1	-1	1	1	1	1	-1	-1	1	-1	1	-1	1	1	1	-1	1	1	1	1	1	1	1	1	1	1	1	1	1	1	1	1	-1	1	1	1	1	1	1	1	1	1	1	-1	1	1	1	1	1	1	1	1	-1	1	1	1	1	1	1	1	1	1	1	1	1	1	1	1	1	1	1	1	1	1	1	1	-1	-1	-1	1	1	1	1	1	1	1	1	1	1	1	1	1	1	1	1	1	1	1	1	1	1	1	1	1	1	1	-1	1	1	1	1	1	1	1	1	1	1	1	1	1	1	-1	1	-1	1	1	1	1	1	1


BC049 S=1570
 Genes [5]: 202557_at 202842_s_at 217168_s_at 218696_at 202720_at 
 Conds [314]: 4108 4133 4136 4138 4139 4140 4142 2020 607 1916 4151 312 1764 1769 2577 2580 611 2038 1942 1486 1498 1520 4266 2619 2651 2653 2448 2822 2823 1540 3221 3237 4369 4385 2691 2812 2813 2885 2886 2896 2905 2907 2911 2914 2915 2918 2919 4328 4411 882 885 887 906 916 941 593 4272 4273 4274 3075 3076 3534 3357 3359 3360 4454 4465 2718 3091 3099 1545 947 972 979 986 998 1005 1006 1132 1746 1791 1140 1141 381 2210 2211 2215 3178 3190 1819 1823 1826 1830 1831 1832 1836 1841 1223 2942 2944 3009 3019 3022 2499 3267 3278 3281 3291 3310 3318 2321 1858 1864 1872 2504 2506 2953 1008 1010 2920 2924 2929 3691 3701 1063 1064 1066 1068 1073 1631 1643 344 450 452 3024 3035 3037 3736 3740 2517 2522 2535 1324 1651 1655 2954 2976 3056 3058 3065 2546 2552 2572 2576 2743 2746 2750 2757 2758 486 1477 3887 3895 2779 831 864 870 871 428 1276 1299 4015 4017 4018 4068 4074 7178 7179 7188 7200 7425 7427 7440 7441 7443 6875 6876 6901 6908 6910 6914 6915 6916 6385 6807 6823 5936 5941 5963 5968 7539 7550 6127 6137 6155 6164 6170 6172 6574 6575 6577 4586 4599 4541 4542 4610 6187 5105 5118 4637 4640 4652 5074 5291 4680 4682 4684 4726 4989 5008 5018 5021 5022 5310 4963 4771 4772 4786 5420 5573 5584 5588 5595 5489 5501 5530 4983 4985 5212 5215 4805 5613 5642 5644 6451 6463 4492 5222 5223 5225 5227 5234 5724 5726 5777 5841 5248 5267 5881 5903 5914 5921 6025 6036 6041 6053 5698 5700 5702 5998 6008 6989 6064 6438 6440 6210 6926 6933 6937 6943 6944 6946 6952 6954 6957 6996 6720 7079 7080 7085 7094 6639 6764 6780 7100 7103 7051 7053 7056 7062 7067 7068 6319 6401 
 202557_at	1	1	1	1	1	1	1	1	1	1	1	-1	1	-1	1	1	1	1	1	1	1	1	-1	1	1	1	1	1	1	1	1	1	1	1	1	-1	1	1	1	1	1	-1	-1	-1	-1	-1	-1	1	1	1	1	1	1	1	1	1	-1	-1	-1	-1	-1	1	-1	1	1	1	1	-1	1	-1	1	1	1	1	1	1	1	1	1	1	-1	1	1	1	1	1	1	1	1	1	1	1	1	1	1	-1	-1	1	1	1	1	1	1	1	1	1	1	-1	1	1	-1	1	1	1	-1	-1	-1	1	1	-1	-1	-1	-1	1	1	1	1	1	1	1	1	1	1	1	-1	-1	-1	1	1	-1	-1	1	-1	1	1	-1	-1	1	1	1	-1	-1	1	1	1	-1	-1	1	-1	1	1	-1	1	-1	1	1	1	1	1	-1	1	1	1	1	-1	-1	1	1	1	1	1	1	1	1	1	-1	-1	1	1	1	1	1	1	1	1	1	-1	-1	-1	-1	1	1	1	1	-1	-1	1	-1	1	1	1	1	1	-1	1	-1	1	1	1	1	1	1	1	1	1	1	1	1	1	1	1	1	1	1	-1	-1	-1	-1	1	1	1	1	1	1	1	1	-1	1	1	1	1	1	1	1	1	1	1	1	1	1	1	1	1	1	1	1	1	1	1	1	1	1	-1	-1	-1	1	1	1	1	1	1	1	1	1	1	1	1	1	1	1	1	1	1	1	1	1	1	1	-1	-1	1	1	1	1	1	1	-1	1	-1	-1	-1	1	1	1
202842_s_at	1	1	1	1	1	1	1	1	1	1	1	-1	1	-1	1	1	1	1	1	1	1	1	-1	1	1	1	1	1	1	1	1	1	1	1	1	-1	1	1	1	1	1	-1	-1	-1	-1	-1	-1	1	1	1	1	1	1	1	1	1	-1	-1	-1	-1	-1	1	-1	1	1	1	1	-1	1	-1	1	1	1	1	1	1	1	1	1	1	-1	1	1	1	1	1	1	1	1	1	1	1	1	1	1	-1	-1	1	1	1	1	1	1	1	1	1	1	-1	1	1	-1	1	1	1	-1	-1	-1	1	1	-1	-1	-1	-1	1	1	1	1	1	1	1	1	1	1	1	-1	-1	-1	1	1	-1	-1	1	-1	1	1	-1	-1	1	1	1	-1	-1	1	1	1	-1	-1	1	-1	1	1	-1	1	-1	1	1	1	1	1	-1	1	1	1	1	-1	-1	1	1	1	1	1	1	1	1	1	-1	-1	1	1	1	1	1	1	1	1	1	-1	-1	-1	-1	1	1	1	1	-1	-1	1	-1	1	1	1	1	1	-1	1	-1	1	1	1	1	1	1	1	1	1	1	1	1	1	1	1	1	1	1	-1	-1	-1	-1	1	1	1	1	1	1	1	1	-1	1	1	1	1	1	1	1	1	1	1	1	1	1	1	1	1	1	1	1	1	1	1	1	1	1	-1	-1	-1	1	1	1	1	1	1	1	1	1	1	1	1	1	1	1	1	1	1	1	1	1	1	1	-1	-1	1	1	1	1	1	1	-1	1	-1	-1	-1	1	1	1
217168_s_at	1	1	1	1	1	1	1	1	1	1	1	-1	1	-1	1	1	1	1	1	1	1	1	-1	1	1	1	1	1	1	1	1	1	1	1	1	-1	1	1	1	1	1	-1	-1	-1	-1	-1	-1	1	1	1	1	1	1	1	1	1	-1	-1	-1	-1	-1	1	-1	1	1	1	1	-1	1	-1	1	1	1	1	1	1	1	1	1	1	-1	1	1	1	1	1	1	1	1	1	1	1	1	1	1	-1	-1	1	1	1	1	1	1	1	1	1	1	-1	1	1	-1	1	1	1	-1	-1	-1	1	1	-1	-1	-1	-1	1	1	1	1	1	1	1	1	1	1	1	-1	-1	-1	1	1	-1	-1	1	-1	1	1	-1	-1	1	1	1	-1	-1	1	1	1	-1	-1	1	-1	1	1	-1	1	-1	1	1	1	1	1	-1	1	1	1	1	-1	-1	1	1	1	1	1	1	1	1	1	-1	-1	1	1	1	1	1	1	1	1	1	-1	-1	-1	-1	1	1	1	1	-1	-1	1	-1	1	1	1	1	1	-1	1	-1	1	1	1	1	1	1	1	1	1	1	1	1	1	1	1	1	1	1	-1	-1	-1	-1	1	1	1	1	1	1	1	1	-1	1	1	1	1	1	1	1	1	1	1	1	1	1	1	1	1	1	1	1	1	1	1	1	1	1	-1	-1	-1	1	1	1	1	1	1	1	1	1	1	1	1	1	1	1	1	1	1	1	1	1	1	1	-1	-1	1	1	1	1	1	1	-1	1	-1	-1	-1	1	1	1
 218696_at	1	1	1	1	1	1	1	1	1	1	1	-1	1	-1	1	1	1	1	1	1	1	1	-1	1	1	1	1	1	1	1	1	1	1	1	1	-1	1	1	1	1	1	-1	-1	-1	-1	-1	-1	1	1	1	1	1	1	1	1	1	-1	-1	-1	-1	-1	1	-1	1	1	1	1	-1	1	-1	1	1	1	1	1	1	1	1	1	1	-1	1	1	1	1	1	1	1	1	1	1	1	1	1	1	-1	-1	1	1	1	1	1	1	1	1	1	1	-1	1	1	-1	1	1	1	-1	-1	-1	1	1	-1	-1	-1	-1	1	1	1	1	1	1	1	1	1	1	1	-1	-1	-1	1	1	-1	-1	1	-1	1	1	-1	-1	1	1	1	-1	-1	1	1	1	-1	-1	1	-1	1	1	-1	1	-1	1	1	1	1	1	-1	1	1	1	1	-1	-1	1	1	1	1	1	1	1	1	1	-1	-1	1	1	1	1	1	1	1	1	1	-1	-1	-1	-1	1	1	1	1	-1	-1	1	-1	1	1	1	1	1	-1	1	-1	1	1	1	1	1	1	1	1	1	1	1	1	1	1	1	1	1	1	-1	-1	-1	-1	1	1	1	1	1	1	1	1	-1	1	1	1	1	1	1	1	1	1	1	1	1	1	1	1	1	1	1	1	1	1	1	1	1	1	-1	-1	-1	1	1	1	1	1	1	1	1	1	1	1	1	1	1	1	1	1	1	1	1	1	1	1	-1	-1	1	1	1	1	1	1	-1	1	-1	-1	-1	1	1	1
 202720_at	1	1	1	1	1	1	1	1	1	1	1	-1	1	-1	1	1	1	1	1	1	1	1	-1	1	1	1	1	1	1	1	1	1	1	1	1	-1	1	1	1	1	1	-1	-1	-1	-1	-1	-1	1	1	1	1	1	1	1	1	1	-1	-1	-1	-1	-1	1	-1	1	1	1	1	-1	1	-1	1	1	1	1	1	1	1	1	1	1	-1	1	1	1	1	1	1	1	1	1	1	1	1	1	1	-1	-1	1	1	1	1	1	1	1	1	1	1	-1	1	1	-1	1	1	1	-1	-1	-1	1	1	-1	-1	-1	-1	1	1	1	1	1	1	1	1	1	1	1	-1	-1	-1	1	1	-1	-1	1	-1	1	1	-1	-1	1	1	1	-1	-1	1	1	1	-1	-1	1	-1	1	1	-1	1	-1	1	1	1	1	1	-1	1	1	1	1	-1	-1	1	1	1	1	1	1	1	1	1	-1	-1	1	1	1	1	1	1	1	1	1	-1	-1	-1	-1	1	1	1	1	-1	-1	1	-1	1	1	1	1	1	-1	1	-1	1	1	1	1	1	1	1	1	1	1	1	1	1	1	1	1	1	1	-1	-1	-1	-1	1	1	1	1	1	1	1	1	-1	1	1	1	1	1	1	1	1	1	1	1	1	1	1	1	1	1	1	1	1	1	1	1	1	1	-1	-1	-1	1	1	1	1	1	1	1	1	1	1	1	1	1	1	1	1	1	1	1	1	1	1	1	-1	-1	1	1	1	1	1	1	-1	1	-1	-1	-1	1	1	1


BC050 S=1570
 Genes [5]: 205193_at 36711_at 202672_s_at 204285_s_at 204286_s_at 
 Conds [314]: 4128 4133 4136 2666 2678 1905 1916 4155 4163 4164 4169 1769 1783 2423 2429 1486 1498 1520 4217 4243 2621 2624 2627 2629 2631 2643 2651 2653 2658 2456 2822 1533 1537 1540 3221 3231 3240 4367 4369 4376 2690 2801 2807 2886 2896 2911 2914 2919 3373 3376 3377 3386 3392 3408 3429 4325 4327 4328 4405 922 882 887 904 906 941 944 3443 3446 3448 3464 3507 4296 4448 2850 3518 3536 3943 3963 3346 3348 3359 3360 4454 4455 2723 2145 3546 3559 3608 949 958 978 981 995 1004 3630 3635 3979 1791 1579 2210 2211 2212 2213 2215 2218 2227 2230 2239 3178 3190 1822 1823 1230 1231 2480 3279 3281 3290 3295 3306 3310 3312 3317 3318 2300 2321 2330 1864 1010 1011 2193 2195 2202 2929 2940 410 3701 3704 1339 1068 1649 3035 3037 3740 3768 3770 3771 1655 1656 1666 3808 3819 2561 2753 2757 1475 1477 3887 3893 3895 848 869 870 1276 1302 1304 3902 4018 4068 4085 7178 7188 7206 7211 7441 7498 6807 6823 6844 5936 5957 5962 7535 7554 7555 6172 6577 4586 4541 4544 4554 4617 5439 5441 5105 4637 4640 4652 5294 4680 4721 4723 4726 4732 4989 4994 4996 4998 5008 5010 5017 5018 5019 5021 5022 5023 5396 5310 5340 5356 4954 4960 4768 4788 5419 5420 5572 5580 5590 5594 5364 5489 5493 5501 5530 4985 4804 4821 4827 4843 4845 5612 5613 5623 5632 6446 6451 6463 4471 4493 5221 5227 5231 5724 5726 5743 5760 5777 5826 7032 5247 5248 5267 5908 5911 5915 5917 6493 6045 6053 6058 5674 5677 5678 5691 5693 5695 5698 6008 6984 6993 6064 6675 6680 6427 6439 6205 6207 6253 6948 6954 6709 6711 6724 7079 7089 7094 7339 6764 6768 6776 6780 7103 7139 6070 6085 6103 7050 7063 7068 6298 6319 6401 
 205193_at	1	1	1	-1	-1	1	1	1	1	1	1	-1	-1	1	1	1	1	1	1	1	1	1	1	1	1	1	1	1	1	1	1	1	1	1	1	1	1	1	1	1	1	1	1	1	1	-1	-1	-1	1	1	1	1	1	1	1	1	1	1	1	1	1	1	1	1	1	1	1	1	1	1	1	1	1	1	1	1	1	1	1	1	1	1	1	1	1	1	-1	1	1	1	1	1	1	1	1	1	1	1	1	-1	1	1	1	1	1	1	1	1	1	1	1	1	1	1	1	-1	1	1	1	1	1	1	1	1	1	1	1	1	1	1	1	1	1	1	-1	-1	1	1	1	1	1	1	-1	-1	1	1	1	1	1	1	1	1	1	-1	1	1	1	1	1	1	1	1	1	1	-1	1	1	1	1	-1	1	1	1	1	1	1	1	1	1	1	-1	1	1	1	1	1	-1	1	1	1	1	1	1	1	1	1	1	1	1	1	1	1	1	1	1	1	1	1	1	1	1	1	1	1	1	1	1	1	1	1	1	1	1	1	1	1	1	1	1	1	1	1	1	1	1	1	1	1	1	1	1	1	1	1	1	1	1	1	1	1	1	1	1	1	1	1	1	1	1	1	1	1	1	1	1	1	1	1	1	1	1	1	1	1	1	1	1	1	1	1	1	1	1	1	1	1	1	1	1	1	1	1	1	1	1	1	1	1	1	1	1	1	1	1	1	1	1	1	1	1	1	1	1	1
  36711_at	1	1	1	-1	-1	1	1	1	1	1	1	-1	-1	1	1	1	1	1	1	1	1	1	1	1	1	1	1	1	1	1	1	1	1	1	1	1	1	1	1	1	1	1	1	1	1	-1	-1	-1	1	1	1	1	1	1	1	1	1	1	1	1	1	1	1	1	1	1	1	1	1	1	1	1	1	1	1	1	1	1	1	1	1	1	1	1	1	1	-1	1	1	1	1	1	1	1	1	1	1	1	1	-1	1	1	1	1	1	1	1	1	1	1	1	1	1	1	1	-1	1	1	1	1	1	1	1	1	1	1	1	1	1	1	1	1	1	1	-1	-1	1	1	1	1	1	1	-1	-1	1	1	1	1	1	1	1	1	1	-1	1	1	1	1	1	1	1	1	1	1	-1	1	1	1	1	-1	1	1	1	1	1	1	1	1	1	1	-1	1	1	1	1	1	-1	1	1	1	1	1	1	1	1	1	1	1	1	1	1	1	1	1	1	1	1	1	1	1	1	1	1	1	1	1	1	1	1	1	1	1	1	1	1	1	1	1	1	1	1	1	1	1	1	1	1	1	1	1	1	1	1	1	1	1	1	1	1	1	1	1	1	1	1	1	1	1	1	1	1	1	1	1	1	1	1	1	1	1	1	1	1	1	1	1	1	1	1	1	1	1	1	1	1	1	1	1	1	1	1	1	1	1	1	1	1	1	1	1	1	1	1	1	1	1	1	1	1	1	1	1	1	1
202672_s_at	1	1	1	-1	-1	1	1	1	1	1	1	-1	-1	1	1	1	1	1	1	1	1	1	1	1	1	1	1	1	1	1	1	1	1	1	1	1	1	1	1	1	1	1	1	1	1	-1	-1	-1	1	1	1	1	1	1	1	1	1	1	1	1	1	1	1	1	1	1	1	1	1	1	1	1	1	1	1	1	1	1	1	1	1	1	1	1	1	1	-1	1	1	1	1	1	1	1	1	1	1	1	1	-1	1	1	1	1	1	1	1	1	1	1	1	1	1	1	1	-1	1	1	1	1	1	1	1	1	1	1	1	1	1	1	1	1	1	1	-1	-1	1	1	1	1	1	1	-1	-1	1	1	1	1	1	1	1	1	1	-1	1	1	1	1	1	1	1	1	1	1	-1	1	1	1	1	-1	1	1	1	1	1	1	1	1	1	1	-1	1	1	1	1	1	-1	1	1	1	1	1	1	1	1	1	1	1	1	1	1	1	1	1	1	1	1	1	1	1	1	1	1	1	1	1	1	1	1	1	1	1	1	1	1	1	1	1	1	1	1	1	1	1	1	1	1	1	1	1	1	1	1	1	1	1	1	1	1	1	1	1	1	1	1	1	1	1	1	1	1	1	1	1	1	1	1	1	1	1	1	1	1	1	1	1	1	1	1	1	1	1	1	1	1	1	1	1	1	1	1	1	1	1	1	1	1	1	1	1	1	1	1	1	1	1	1	1	1	1	1	1	1	1
204285_s_at	1	1	1	-1	-1	1	1	1	1	1	1	-1	-1	1	1	1	1	1	1	1	1	1	1	1	1	1	1	1	1	1	1	1	1	1	1	1	1	1	1	1	1	1	1	1	1	-1	-1	-1	1	1	1	1	1	1	1	1	1	1	1	1	1	1	1	1	1	1	1	1	1	1	1	1	1	1	1	1	1	1	1	1	1	1	1	1	1	1	-1	1	1	1	1	1	1	1	1	1	1	1	1	-1	1	1	1	1	1	1	1	1	1	1	1	1	1	1	1	-1	1	1	1	1	1	1	1	1	1	1	1	1	1	1	1	1	1	1	-1	-1	1	1	1	1	1	1	-1	-1	1	1	1	1	1	1	1	1	1	-1	1	1	1	1	1	1	1	1	1	1	-1	1	1	1	1	-1	1	1	1	1	1	1	1	1	1	1	-1	1	1	1	1	1	-1	1	1	1	1	1	1	1	1	1	1	1	1	1	1	1	1	1	1	1	1	1	1	1	1	1	1	1	1	1	1	1	1	1	1	1	1	1	1	1	1	1	1	1	1	1	1	1	1	1	1	1	1	1	1	1	1	1	1	1	1	1	1	1	1	1	1	1	1	1	1	1	1	1	1	1	1	1	1	1	1	1	1	1	1	1	1	1	1	1	1	1	1	1	1	1	1	1	1	1	1	1	1	1	1	1	1	1	1	1	1	1	1	1	1	1	1	1	1	1	1	1	1	1	1	1	1	1
204286_s_at	1	1	1	-1	-1	1	1	1	1	1	1	-1	-1	1	1	1	1	1	1	1	1	1	1	1	1	1	1	1	1	1	1	1	1	1	1	1	1	1	1	1	1	1	1	1	1	-1	-1	-1	1	1	1	1	1	1	1	1	1	1	1	1	1	1	1	1	1	1	1	1	1	1	1	1	1	1	1	1	1	1	1	1	1	1	1	1	1	1	-1	1	1	1	1	1	1	1	1	1	1	1	1	-1	1	1	1	1	1	1	1	1	1	1	1	1	1	1	1	-1	1	1	1	1	1	1	1	1	1	1	1	1	1	1	1	1	1	1	-1	-1	1	1	1	1	1	1	-1	-1	1	1	1	1	1	1	1	1	1	-1	1	1	1	1	1	1	1	1	1	1	-1	1	1	1	1	-1	1	1	1	1	1	1	1	1	1	1	-1	1	1	1	1	1	-1	1	1	1	1	1	1	1	1	1	1	1	1	1	1	1	1	1	1	1	1	1	1	1	1	1	1	1	1	1	1	1	1	1	1	1	1	1	1	1	1	1	1	1	1	1	1	1	1	1	1	1	1	1	1	1	1	1	1	1	1	1	1	1	1	1	1	1	1	1	1	1	1	1	1	1	1	1	1	1	1	1	1	1	1	1	1	1	1	1	1	1	1	1	1	1	1	1	1	1	1	1	1	1	1	1	1	1	1	1	1	1	1	1	1	1	1	1	1	1	1	1	1	1	1	1	1	1


BC051 S=1570
 Genes [5]: 207700_s_at 209060_x_at 209061_at 211352_s_at 202679_at 
 Conds [314]: 4112 4139 2679 2680 2268 1891 4153 4168 4184 312 2580 2425 1520 4237 2338 2619 2639 2658 2448 2822 1535 3227 3232 4388 2690 2691 2694 2696 2794 2808 2812 2813 2911 2918 2919 331 332 3395 3428 4327 4328 4344 909 593 413 2835 3462 3464 3480 4273 4277 4436 4444 2370 2407 3075 3510 3963 3338 3348 4404 4449 4458 4465 2723 3091 1393 981 992 1000 1112 1114 3630 3643 3979 3993 1791 1951 1548 1563 1598 376 3177 3243 3257 1830 1832 1836 1840 1212 1234 1239 2410 2942 2247 3275 3291 3312 2321 2330 1858 1872 1014 1050 1058 2192 2193 2195 2927 2929 410 3688 3691 3701 1072 1637 1645 345 1672 3024 3034 3746 3770 3771 2517 2525 2535 2540 1659 2977 3058 3065 3787 3791 3819 2546 2566 2572 2576 2750 2753 2758 1161 1175 1471 3851 3852 3868 3873 3887 3892 2777 2779 873 2084 1302 1304 4010 4018 4072 4074 7179 7407 7425 7492 7498 7499 7236 6874 6875 6879 6886 6891 6896 6901 6340 7387 7444 7453 6820 5935 5936 5940 5941 5945 5950 5962 5963 5968 5976 5981 7530 7535 7545 7550 7555 6126 6137 6162 6170 6172 6179 6579 4565 4566 4578 4580 4598 4599 4541 4554 4610 6190 6193 5441 5511 5105 4632 4665 5065 4680 4710 4713 4989 5017 5308 5324 5336 4954 4768 4770 5417 5571 5572 5580 5594 5364 5484 5530 4983 5208 5209 4801 4821 4845 5625 5640 6643 6454 7005 4483 4493 5217 5231 5733 5745 5779 5822 5826 5260 5275 5987 5903 5908 6493 5802 6047 6048 5671 5677 5693 6972 6980 6993 6064 6671 6680 6429 6434 6439 6253 6932 6939 6951 7285 6709 6724 6736 6276 6546 6551 7077 7078 7079 7080 7085 7094 7324 7340 6609 7100 7105 7245 6085 6784 7043 7047 7051 7056 7062 7067 7073 6316 6319 
207700_s_at	1	1	1	1	1	1	1	-1	1	-1	1	-1	1	1	1	-1	1	1	1	1	1	1	-1	1	1	1	1	1	1	-1	-1	1	-1	-1	-1	1	1	1	1	1	1	1	1	1	1	1	1	1	1	-1	-1	1	1	1	1	-1	1	1	-1	-1	1	1	1	1	1	1	1	1	1	1	1	-1	-1	1	1	1	-1	1	1	1	1	1	1	1	-1	1	1	-1	-1	1	1	1	1	1	1	1	-1	1	-1	1	1	1	1	1	1	1	1	1	-1	-1	1	1	-1	1	1	1	1	1	1	-1	-1	1	1	1	-1	1	1	1	1	1	1	1	1	1	1	-1	1	1	1	-1	1	-1	1	1	1	1	1	1	1	-1	-1	1	-1	1	1	1	1	-1	1	1	-1	1	1	1	1	-1	1	1	1	-1	1	1	1	1	1	1	1	-1	1	1	1	-1	1	-1	1	1	1	-1	-1	1	1	-1	-1	1	1	1	-1	1	-1	1	-1	1	1	1	-1	-1	1	1	1	-1	1	-1	1	1	1	1	1	1	1	1	1	1	-1	-1	1	1	1	1	1	1	1	1	1	1	1	1	1	1	1	-1	1	1	1	1	-1	1	1	-1	1	1	1	1	1	1	1	1	-1	1	1	1	1	1	1	1	1	1	1	1	-1	1	1	1	1	1	1	1	1	1	1	1	-1	1	1	1	1	1	1	1	1	1	1	1	-1	1	-1	-1	1	1	1	1	1	1	1	1	1	1	1	-1	-1	-1	-1	1	1	1
209060_x_at	1	1	1	1	1	1	1	-1	1	-1	1	-1	1	1	1	-1	1	1	1	1	1	1	-1	1	1	1	1	1	1	-1	-1	1	-1	-1	-1	1	1	1	1	1	1	1	1	1	1	1	1	1	1	-1	-1	1	1	1	1	-1	1	1	-1	-1	1	1	1	1	1	1	1	1	1	1	1	-1	-1	1	1	1	-1	1	1	1	1	1	1	1	-1	1	1	-1	-1	1	1	1	1	1	1	1	-1	1	-1	1	1	1	1	1	1	1	1	1	-1	-1	1	1	-1	1	1	1	1	1	1	-1	-1	1	1	1	-1	1	1	1	1	1	1	1	1	1	1	-1	1	1	1	-1	1	-1	1	1	1	1	1	1	1	-1	-1	1	-1	1	1	1	1	-1	1	1	-1	1	1	1	1	-1	1	1	1	-1	1	1	1	1	1	1	1	-1	1	1	1	-1	1	-1	1	1	1	-1	-1	1	1	-1	-1	1	1	1	-1	1	-1	1	-1	1	1	1	-1	-1	1	1	1	-1	1	-1	1	1	1	1	1	1	1	1	1	1	-1	-1	1	1	1	1	1	1	1	1	1	1	1	1	1	1	1	-1	1	1	1	1	-1	1	1	-1	1	1	1	1	1	1	1	1	-1	1	1	1	1	1	1	1	1	1	1	1	-1	1	1	1	1	1	1	1	1	1	1	1	-1	1	1	1	1	1	1	1	1	1	1	1	-1	1	-1	-1	1	1	1	1	1	1	1	1	1	1	1	-1	-1	-1	-1	1	1	1
 209061_at	1	1	1	1	1	1	1	-1	1	-1	1	-1	1	1	1	-1	1	1	1	1	1	1	-1	1	1	1	1	1	1	-1	-1	1	-1	-1	-1	1	1	1	1	1	1	1	1	1	1	1	1	1	1	-1	-1	1	1	1	1	-1	1	1	-1	-1	1	1	1	1	1	1	1	1	1	1	1	-1	-1	1	1	1	-1	1	1	1	1	1	1	1	-1	1	1	-1	-1	1	1	1	1	1	1	1	-1	1	-1	1	1	1	1	1	1	1	1	1	-1	-1	1	1	-1	1	1	1	1	1	1	-1	-1	1	1	1	-1	1	1	1	1	1	1	1	1	1	1	-1	1	1	1	-1	1	-1	1	1	1	1	1	1	1	-1	-1	1	-1	1	1	1	1	-1	1	1	-1	1	1	1	1	-1	1	1	1	-1	1	1	1	1	1	1	1	-1	1	1	1	-1	1	-1	1	1	1	-1	-1	1	1	-1	-1	1	1	1	-1	1	-1	1	-1	1	1	1	-1	-1	1	1	1	-1	1	-1	1	1	1	1	1	1	1	1	1	1	-1	-1	1	1	1	1	1	1	1	1	1	1	1	1	1	1	1	-1	1	1	1	1	-1	1	1	-1	1	1	1	1	1	1	1	1	-1	1	1	1	1	1	1	1	1	1	1	1	-1	1	1	1	1	1	1	1	1	1	1	1	-1	1	1	1	1	1	1	1	1	1	1	1	-1	1	-1	-1	1	1	1	1	1	1	1	1	1	1	1	-1	-1	-1	-1	1	1	1
211352_s_at	1	1	1	1	1	1	1	-1	1	-1	1	-1	1	1	1	-1	1	1	1	1	1	1	-1	1	1	1	1	1	1	-1	-1	1	-1	-1	-1	1	1	1	1	1	1	1	1	1	1	1	1	1	1	-1	-1	1	1	1	1	-1	1	1	-1	-1	1	1	1	1	1	1	1	1	1	1	1	-1	-1	1	1	1	-1	1	1	1	1	1	1	1	-1	1	1	-1	-1	1	1	1	1	1	1	1	-1	1	-1	1	1	1	1	1	1	1	1	1	-1	-1	1	1	-1	1	1	1	1	1	1	-1	-1	1	1	1	-1	1	1	1	1	1	1	1	1	1	1	-1	1	1	1	-1	1	-1	1	1	1	1	1	1	1	-1	-1	1	-1	1	1	1	1	-1	1	1	-1	1	1	1	1	-1	1	1	1	-1	1	1	1	1	1	1	1	-1	1	1	1	-1	1	-1	1	1	1	-1	-1	1	1	-1	-1	1	1	1	-1	1	-1	1	-1	1	1	1	-1	-1	1	1	1	-1	1	-1	1	1	1	1	1	1	1	1	1	1	-1	-1	1	1	1	1	1	1	1	1	1	1	1	1	1	1	1	-1	1	1	1	1	-1	1	1	-1	1	1	1	1	1	1	1	1	-1	1	1	1	1	1	1	1	1	1	1	1	-1	1	1	1	1	1	1	1	1	1	1	1	-1	1	1	1	1	1	1	1	1	1	1	1	-1	1	-1	-1	1	1	1	1	1	1	1	1	1	1	1	-1	-1	-1	-1	1	1	1
 202679_at	1	1	1	1	1	1	1	-1	1	-1	1	-1	1	1	1	-1	1	1	1	1	1	1	-1	1	1	1	1	1	1	-1	-1	1	-1	-1	-1	1	1	1	1	1	1	1	1	1	1	1	1	1	1	-1	-1	1	1	1	1	-1	1	1	-1	-1	1	1	1	1	1	1	1	1	1	1	1	-1	-1	1	1	1	-1	1	1	1	1	1	1	1	-1	1	1	-1	-1	1	1	1	1	1	1	1	-1	1	-1	1	1	1	1	1	1	1	1	1	-1	-1	1	1	-1	1	1	1	1	1	1	-1	-1	1	1	1	-1	1	1	1	1	1	1	1	1	1	1	-1	1	1	1	-1	1	-1	1	1	1	1	1	1	1	-1	-1	1	-1	1	1	1	1	-1	1	1	-1	1	1	1	1	-1	1	1	1	-1	1	1	1	1	1	1	1	-1	1	1	1	-1	1	-1	1	1	1	-1	-1	1	1	-1	-1	1	1	1	-1	1	-1	1	-1	1	1	1	-1	-1	1	1	1	-1	1	-1	1	1	1	1	1	1	1	1	1	1	-1	-1	1	1	1	1	1	1	1	1	1	1	1	1	1	1	1	-1	1	1	1	1	-1	1	1	-1	1	1	1	1	1	1	1	1	-1	1	1	1	1	1	1	1	1	1	1	1	-1	1	1	1	1	1	1	1	1	1	1	1	-1	1	1	1	1	1	1	1	1	1	1	1	-1	1	-1	-1	1	1	1	1	1	1	1	1	1	1	1	-1	-1	-1	-1	1	1	1


BC052 S=1565
 Genes [5]: 203140_at 36711_at 203455_s_at 210592_s_at 218611_at 
 Conds [313]: 4112 4133 4136 4139 2675 2679 1998 461 4151 4153 4163 4164 1786 2580 2425 2429 1486 1498 1520 4217 4243 4266 4267 4268 2338 2627 2629 2639 2651 2656 2658 2439 2445 2456 2822 1535 3231 4269 4363 4369 4374 2684 2690 2691 2695 2696 2699 2812 2813 2885 2886 2900 2914 2915 2918 2919 3397 4327 4328 4344 911 906 2835 3440 3464 4272 4273 4274 4277 4427 2375 2407 2859 3085 3518 3945 3963 4404 4449 4460 2718 2723 2738 3101 2145 1365 1373 1393 965 977 981 995 1004 1132 3979 1548 1597 1598 1141 2210 2211 2212 2218 2227 3178 3190 1819 1823 1230 1231 2942 3022 2499 3275 3283 3290 3295 3297 3310 3312 3318 2308 2330 1872 2506 2953 3141 1010 1014 1019 2192 2193 2195 2921 2924 2929 410 3701 1334 1339 1343 1068 1072 1626 1649 3034 3035 3770 3771 2517 2539 2540 1307 1655 1668 3058 3065 1433 3808 3819 2566 2570 2571 2572 2743 1171 1176 486 1477 3851 3852 3868 3887 3895 869 870 873 1304 7179 7188 7420 7427 7441 7498 6879 6900 6901 6902 6912 6915 6916 6919 7453 6807 6823 5940 5945 7503 7535 7554 7555 6167 6170 6175 4566 4578 4617 6190 6198 5439 5441 4651 4652 5291 5296 4680 4710 4721 4723 4726 5017 5018 5021 5022 5026 5310 5324 5327 4954 4768 4772 5413 5417 5564 5572 5580 5584 5590 5594 5364 5484 5489 5493 5501 5530 4985 5212 4801 4804 4821 5599 5600 5602 5613 5640 6451 6463 5217 5221 5227 5231 5233 5743 5826 5239 5247 5260 5275 5903 5908 6493 6025 6047 6048 5677 5691 5693 5702 6008 6972 6975 6980 6984 6989 6993 6064 6680 6687 6429 6439 6932 6939 6945 6951 6953 6954 6995 6996 6998 7283 6709 6711 6715 6719 6724 7324 7340 6764 6780 7139 6085 6087 6319 
 203140_at	1	1	1	1	1	1	1	1	1	1	1	1	1	1	-1	1	1	1	1	1	1	-1	-1	-1	1	1	1	1	1	1	1	1	-1	1	1	1	1	-1	-1	1	-1	1	1	1	1	1	1	-1	1	1	1	1	-1	-1	-1	-1	1	1	1	1	1	1	1	1	1	-1	-1	-1	-1	1	1	1	1	-1	1	1	1	1	1	1	-1	1	1	-1	1	1	1	1	1	1	1	1	1	1	1	1	1	1	1	1	1	1	1	1	1	1	1	1	1	1	1	1	1	1	1	1	1	1	1	1	1	1	1	1	-1	-1	1	1	1	1	1	1	1	-1	-1	-1	1	1	1	1	1	1	1	1	1	-1	-1	1	1	-1	1	1	1	1	1	1	1	-1	1	1	1	1	1	1	1	1	1	1	1	1	1	1	1	1	1	1	1	1	1	1	1	1	1	1	1	1	1	1	1	1	1	1	1	1	1	1	1	1	1	1	1	1	1	-1	-1	-1	1	1	1	1	1	1	1	1	1	1	1	1	1	1	1	1	1	1	1	1	1	1	1	1	-1	1	1	-1	1	1	1	1	1	1	1	1	1	1	1	1	1	1	1	1	1	1	1	1	1	1	1	1	1	1	1	1	1	1	1	1	1	1	1	1	1	-1	1	1	1	1	1	1	1	1	1	1	1	1	1	1	1	-1	1	1	1	1	1	1	1	1	1	1	1	-1	1	1	1	1	1	1	1	1	1	1	1	1	1
  36711_at	1	1	1	1	1	1	1	1	1	1	1	1	1	1	-1	1	1	1	1	1	1	-1	-1	-1	1	1	1	1	1	1	1	1	-1	1	1	1	1	-1	-1	1	-1	1	1	1	1	1	1	-1	1	1	1	1	-1	-1	-1	-1	1	1	1	1	1	1	1	1	1	-1	-1	-1	-1	1	1	1	1	-1	1	1	1	1	1	1	-1	1	1	-1	1	1	1	1	1	1	1	1	1	1	1	1	1	1	1	1	1	1	1	1	1	1	1	1	1	1	1	1	1	1	1	1	1	1	1	1	1	1	1	1	-1	-1	1	1	1	1	1	1	1	-1	-1	-1	1	1	1	1	1	1	1	1	1	-1	-1	1	1	-1	1	1	1	1	1	1	1	-1	1	1	1	1	1	1	1	1	1	1	1	1	1	1	1	1	1	1	1	1	1	1	1	1	1	1	1	1	1	1	1	1	1	1	1	1	1	1	1	1	1	1	1	1	1	-1	-1	-1	1	1	1	1	1	1	1	1	1	1	1	1	1	1	1	1	1	1	1	1	1	1	1	1	-1	1	1	-1	1	1	1	1	1	1	1	1	1	1	1	1	1	1	1	1	1	1	1	1	1	1	1	1	1	1	1	1	1	1	1	1	1	1	1	1	1	-1	1	1	1	1	1	1	1	1	1	1	1	1	1	1	1	-1	1	1	1	1	1	1	1	1	1	1	1	-1	1	1	1	1	1	1	1	1	1	1	1	1	1
203455_s_at	1	1	1	1	1	1	1	1	1	1	1	1	1	1	-1	1	1	1	1	1	1	-1	-1	-1	1	1	1	1	1	1	1	1	-1	1	1	1	1	-1	-1	1	-1	1	1	1	1	1	1	-1	1	1	1	1	-1	-1	-1	-1	1	1	1	1	1	1	1	1	1	-1	-1	-1	-1	1	1	1	1	-1	1	1	1	1	1	1	-1	1	1	-1	1	1	1	1	1	1	1	1	1	1	1	1	1	1	1	1	1	1	1	1	1	1	1	1	1	1	1	1	1	1	1	1	1	1	1	1	1	1	1	1	-1	-1	1	1	1	1	1	1	1	-1	-1	-1	1	1	1	1	1	1	1	1	1	-1	-1	1	1	-1	1	1	1	1	1	1	1	-1	1	1	1	1	1	1	1	1	1	1	1	1	1	1	1	1	1	1	1	1	1	1	1	1	1	1	1	1	1	1	1	1	1	1	1	1	1	1	1	1	1	1	1	1	1	-1	-1	-1	1	1	1	1	1	1	1	1	1	1	1	1	1	1	1	1	1	1	1	1	1	1	1	1	-1	1	1	-1	1	1	1	1	1	1	1	1	1	1	1	1	1	1	1	1	1	1	1	1	1	1	1	1	1	1	1	1	1	1	1	1	1	1	1	1	1	-1	1	1	1	1	1	1	1	1	1	1	1	1	1	1	1	-1	1	1	1	1	1	1	1	1	1	1	1	-1	1	1	1	1	1	1	1	1	1	1	1	1	1
210592_s_at	1	1	1	1	1	1	1	1	1	1	1	1	1	1	-1	1	1	1	1	1	1	-1	-1	-1	1	1	1	1	1	1	1	1	-1	1	1	1	1	-1	-1	1	-1	1	1	1	1	1	1	-1	1	1	1	1	-1	-1	-1	-1	1	1	1	1	1	1	1	1	1	-1	-1	-1	-1	1	1	1	1	-1	1	1	1	1	1	1	-1	1	1	-1	1	1	1	1	1	1	1	1	1	1	1	1	1	1	1	1	1	1	1	1	1	1	1	1	1	1	1	1	1	1	1	1	1	1	1	1	1	1	1	1	-1	-1	1	1	1	1	1	1	1	-1	-1	-1	1	1	1	1	1	1	1	1	1	-1	-1	1	1	-1	1	1	1	1	1	1	1	-1	1	1	1	1	1	1	1	1	1	1	1	1	1	1	1	1	1	1	1	1	1	1	1	1	1	1	1	1	1	1	1	1	1	1	1	1	1	1	1	1	1	1	1	1	1	-1	-1	-1	1	1	1	1	1	1	1	1	1	1	1	1	1	1	1	1	1	1	1	1	1	1	1	1	-1	1	1	-1	1	1	1	1	1	1	1	1	1	1	1	1	1	1	1	1	1	1	1	1	1	1	1	1	1	1	1	1	1	1	1	1	1	1	1	1	1	-1	1	1	1	1	1	1	1	1	1	1	1	1	1	1	1	-1	1	1	1	1	1	1	1	1	1	1	1	-1	1	1	1	1	1	1	1	1	1	1	1	1	1
 218611_at	1	1	1	1	1	1	1	1	1	1	1	1	1	1	-1	1	1	1	1	1	1	-1	-1	-1	1	1	1	1	1	1	1	1	-1	1	1	1	1	-1	-1	1	-1	1	1	1	1	1	1	-1	1	1	1	1	-1	-1	-1	-1	1	1	1	1	1	1	1	1	1	-1	-1	-1	-1	1	1	1	1	-1	1	1	1	1	1	1	-1	1	1	-1	1	1	1	1	1	1	1	1	1	1	1	1	1	1	1	1	1	1	1	1	1	1	1	1	1	1	1	1	1	1	1	1	1	1	1	1	1	1	1	1	-1	-1	1	1	1	1	1	1	1	-1	-1	-1	1	1	1	1	1	1	1	1	1	-1	-1	1	1	-1	1	1	1	1	1	1	1	-1	1	1	1	1	1	1	1	1	1	1	1	1	1	1	1	1	1	1	1	1	1	1	1	1	1	1	1	1	1	1	1	1	1	1	1	1	1	1	1	1	1	1	1	1	1	-1	-1	-1	1	1	1	1	1	1	1	1	1	1	1	1	1	1	1	1	1	1	1	1	1	1	1	1	-1	1	1	-1	1	1	1	1	1	1	1	1	1	1	1	1	1	1	1	1	1	1	1	1	1	1	1	1	1	1	1	1	1	1	1	1	1	1	1	1	1	-1	1	1	1	1	1	1	1	1	1	1	1	1	1	1	1	-1	1	1	1	1	1	1	1	1	1	1	1	-1	1	1	1	1	1	1	1	1	1	1	1	1	1


BC053 S=1555
 Genes [5]: 211936_at 217168_s_at 202655_at 212345_s_at 202061_s_at 
 Conds [311]: 4112 2680 462 602 1896 1916 4184 4194 4207 312 2577 2580 611 2425 1937 1942 4211 4233 4237 4252 2651 2653 1535 1537 1540 3227 2691 2914 2915 3395 3428 4325 4411 882 905 916 593 2835 3462 4271 4272 4427 4439 4448 3071 3075 4449 4450 4452 4454 2718 947 972 979 981 986 998 1005 1006 3643 3979 3993 1956 1141 381 3243 1807 1819 1822 1823 1831 1212 1218 1220 1223 1224 1230 1233 1234 3267 3278 3291 3312 2330 1858 1864 2506 1008 1014 1044 1050 1056 1058 410 3691 3693 3701 3710 1063 1064 1066 1072 1631 1643 1645 432 344 450 505 1672 3035 3037 3730 3743 3746 3752 3768 2511 2544 1651 1659 2954 2971 3065 3787 3810 2546 2552 2561 2567 2750 2758 1471 2049 3868 3892 2777 831 864 871 873 428 2084 4013 4015 4017 4072 4083 4085 7179 7491 7492 7499 7236 6901 6916 6341 6353 7387 7399 6807 5940 5950 5953 5976 7511 7537 7550 7552 7555 6162 6170 6175 6574 6575 6579 6586 4563 4566 4578 4581 4586 4589 4544 4546 4547 4617 6187 6193 5511 5114 5116 5118 4637 4640 4641 4657 4672 4678 5070 5072 5074 4682 4684 4710 5018 5022 5308 5336 4954 4768 4773 4786 5417 5564 5566 5572 5573 5578 5580 5585 5586 5588 5594 5595 5484 5203 5212 5215 5625 6648 7005 4471 4487 5217 5222 5223 5225 5231 5234 5853 5855 5726 5733 5756 5759 5777 5821 5841 5842 5260 5987 5880 5881 5903 5908 5914 5921 6493 6025 6027 5693 5698 6966 6978 6980 6985 6986 6993 6064 6675 6692 6693 6697 6438 6439 6926 6932 6933 6937 6939 6943 6944 6946 6951 6708 6717 6736 6740 6742 6744 6276 6551 7324 6639 7100 7103 6085 7356 6784 7043 7053 7073 6298 6302 6316 6318 6319 6320 6322 6390 
 211936_at	1	1	1	1	1	1	1	1	1	-1	1	1	1	-1	1	1	1	1	1	1	1	1	1	1	1	1	1	-1	-1	1	1	1	1	1	1	1	1	1	1	1	-1	1	1	1	1	-1	1	1	1	1	-1	1	1	1	1	1	1	1	1	1	1	1	1	1	1	1	1	1	1	1	1	1	1	1	1	1	1	1	1	1	1	-1	1	1	1	1	-1	1	1	1	1	1	1	1	-1	1	1	1	1	1	1	1	1	1	1	1	1	1	1	1	-1	-1	1	1	1	1	1	-1	-1	1	1	-1	1	1	1	1	-1	-1	-1	1	-1	-1	1	1	1	-1	1	1	1	1	1	1	1	1	1	1	1	1	1	1	1	1	1	1	1	1	1	1	1	1	1	1	1	1	1	-1	1	1	1	1	-1	1	-1	1	1	1	1	1	-1	-1	1	1	1	1	1	1	1	1	1	1	1	1	1	1	1	1	1	1	1	1	1	1	1	1	1	1	1	1	1	1	1	-1	-1	1	-1	1	1	1	1	1	1	1	1	1	1	1	1	1	1	1	1	1	1	1	1	1	1	1	1	1	1	-1	1	1	1	1	1	1	1	1	1	1	1	1	1	1	1	1	1	-1	-1	1	1	1	1	1	1	1	1	1	1	1	1	1	1	1	1	1	1	1	1	1	1	1	1	1	1	1	1	1	1	1	1	1	1	1	1	1	1	1	1	1	1	1	1	1	1	1	1	1	1
217168_s_at	1	1	1	1	1	1	1	1	1	-1	1	1	1	-1	1	1	1	1	1	1	1	1	1	1	1	1	1	-1	-1	1	1	1	1	1	1	1	1	1	1	1	-1	1	1	1	1	-1	1	1	1	1	-1	1	1	1	1	1	1	1	1	1	1	1	1	1	1	1	1	1	1	1	1	1	1	1	1	1	1	1	1	1	1	-1	1	1	1	1	-1	1	1	1	1	1	1	1	-1	1	1	1	1	1	1	1	1	1	1	1	1	1	1	1	-1	-1	1	1	1	1	1	-1	-1	1	1	-1	1	1	1	1	-1	-1	-1	1	-1	-1	1	1	1	-1	1	1	1	1	1	1	1	1	1	1	1	1	1	1	1	1	1	1	1	1	1	1	1	1	1	1	1	1	1	-1	1	1	1	1	-1	1	-1	1	1	1	1	1	-1	-1	1	1	1	1	1	1	1	1	1	1	1	1	1	1	1	1	1	1	1	1	1	1	1	1	1	1	1	1	1	1	1	-1	-1	1	-1	1	1	1	1	1	1	1	1	1	1	1	1	1	1	1	1	1	1	1	1	1	1	1	1	1	1	-1	1	1	1	1	1	1	1	1	1	1	1	1	1	1	1	1	1	-1	-1	1	1	1	1	1	1	1	1	1	1	1	1	1	1	1	1	1	1	1	1	1	1	1	1	1	1	1	1	1	1	1	1	1	1	1	1	1	1	1	1	1	1	1	1	1	1	1	1	1	1
 202655_at	1	1	1	1	1	1	1	1	1	-1	1	1	1	-1	1	1	1	1	1	1	1	1	1	1	1	1	1	-1	-1	1	1	1	1	1	1	1	1	1	1	1	-1	1	1	1	1	-1	1	1	1	1	-1	1	1	1	1	1	1	1	1	1	1	1	1	1	1	1	1	1	1	1	1	1	1	1	1	1	1	1	1	1	1	-1	1	1	1	1	-1	1	1	1	1	1	1	1	-1	1	1	1	1	1	1	1	1	1	1	1	1	1	1	1	-1	-1	1	1	1	1	1	-1	-1	1	1	-1	1	1	1	1	-1	-1	-1	1	-1	-1	1	1	1	-1	1	1	1	1	1	1	1	1	1	1	1	1	1	1	1	1	1	1	1	1	1	1	1	1	1	1	1	1	1	-1	1	1	1	1	-1	1	-1	1	1	1	1	1	-1	-1	1	1	1	1	1	1	1	1	1	1	1	1	1	1	1	1	1	1	1	1	1	1	1	1	1	1	1	1	1	1	1	-1	-1	1	-1	1	1	1	1	1	1	1	1	1	1	1	1	1	1	1	1	1	1	1	1	1	1	1	1	1	1	-1	1	1	1	1	1	1	1	1	1	1	1	1	1	1	1	1	1	-1	-1	1	1	1	1	1	1	1	1	1	1	1	1	1	1	1	1	1	1	1	1	1	1	1	1	1	1	1	1	1	1	1	1	1	1	1	1	1	1	1	1	1	1	1	1	1	1	1	1	1	1
212345_s_at	1	1	1	1	1	1	1	1	1	-1	1	1	1	-1	1	1	1	1	1	1	1	1	1	1	1	1	1	-1	-1	1	1	1	1	1	1	1	1	1	1	1	-1	1	1	1	1	-1	1	1	1	1	-1	1	1	1	1	1	1	1	1	1	1	1	1	1	1	1	1	1	1	1	1	1	1	1	1	1	1	1	1	1	1	-1	1	1	1	1	-1	1	1	1	1	1	1	1	-1	1	1	1	1	1	1	1	1	1	1	1	1	1	1	1	-1	-1	1	1	1	1	1	-1	-1	1	1	-1	1	1	1	1	-1	-1	-1	1	-1	-1	1	1	1	-1	1	1	1	1	1	1	1	1	1	1	1	1	1	1	1	1	1	1	1	1	1	1	1	1	1	1	1	1	1	-1	1	1	1	1	-1	1	-1	1	1	1	1	1	-1	-1	1	1	1	1	1	1	1	1	1	1	1	1	1	1	1	1	1	1	1	1	1	1	1	1	1	1	1	1	1	1	1	-1	-1	1	-1	1	1	1	1	1	1	1	1	1	1	1	1	1	1	1	1	1	1	1	1	1	1	1	1	1	1	-1	1	1	1	1	1	1	1	1	1	1	1	1	1	1	1	1	1	-1	-1	1	1	1	1	1	1	1	1	1	1	1	1	1	1	1	1	1	1	1	1	1	1	1	1	1	1	1	1	1	1	1	1	1	1	1	1	1	1	1	1	1	1	1	1	1	1	1	1	1	1
202061_s_at	1	1	1	1	1	1	1	1	1	-1	1	1	1	-1	1	1	1	1	1	1	1	1	1	1	1	1	1	-1	-1	1	1	1	1	1	1	1	1	1	1	1	-1	1	1	1	1	-1	1	1	1	1	-1	1	1	1	1	1	1	1	1	1	1	1	1	1	1	1	1	1	1	1	1	1	1	1	1	1	1	1	1	1	1	-1	1	1	1	1	-1	1	1	1	1	1	1	1	-1	1	1	1	1	1	1	1	1	1	1	1	1	1	1	1	-1	-1	1	1	1	1	1	-1	-1	1	1	-1	1	1	1	1	-1	-1	-1	1	-1	-1	1	1	1	-1	1	1	1	1	1	1	1	1	1	1	1	1	1	1	1	1	1	1	1	1	1	1	1	1	1	1	1	1	1	-1	1	1	1	1	-1	1	-1	1	1	1	1	1	-1	-1	1	1	1	1	1	1	1	1	1	1	1	1	1	1	1	1	1	1	1	1	1	1	1	1	1	1	1	1	1	1	1	-1	-1	1	-1	1	1	1	1	1	1	1	1	1	1	1	1	1	1	1	1	1	1	1	1	1	1	1	1	1	1	-1	1	1	1	1	1	1	1	1	1	1	1	1	1	1	1	1	1	-1	-1	1	1	1	1	1	1	1	1	1	1	1	1	1	1	1	1	1	1	1	1	1	1	1	1	1	1	1	1	1	1	1	1	1	1	1	1	1	1	1	1	1	1	1	1	1	1	1	1	1	1


BC054 S=1555
 Genes [5]: 201041_s_at 201925_s_at 201926_s_at 210592_s_at 203455_s_at 
 Conds [311]: 4099 4133 4136 4139 2675 2020 328 461 1896 1905 4155 4163 4164 4184 4205 4209 2580 2042 2425 2429 1486 1498 1520 4217 4237 4243 4248 4267 2651 2656 2658 2445 2448 2456 2822 1540 2684 2690 2695 2812 2813 2886 2896 2914 2915 3397 4325 4327 4328 4344 4405 887 906 941 3464 4274 4430 4437 4439 4442 4444 4448 2368 2854 3518 3945 3963 4404 4449 4450 4452 4454 4458 4459 4460 4465 2723 2738 2145 1369 1373 1393 956 965 977 1132 3993 1712 1749 1951 1598 1140 1141 2210 2211 2212 2227 3178 3190 1819 1823 1212 1215 1218 1220 1224 1225 1226 1228 1230 1234 3275 3283 3290 3297 3310 2327 2330 1010 1011 2193 2195 2924 2929 2938 3669 3677 3688 3701 1339 2105 1068 1645 344 450 3746 3768 3770 3771 2525 2540 1655 1656 1668 2957 2971 3038 3065 3787 3791 3808 3819 2570 2750 1176 486 1477 3851 3852 869 870 873 2084 1302 1304 3902 4018 4022 4072 4085 7179 7188 7199 7426 7427 7441 7236 6891 6896 6910 6916 6919 6331 7376 6385 7387 7389 6807 6823 5940 5950 5958 5962 5981 7503 7526 7550 7551 7554 7555 4566 4590 5086 4544 4557 4617 4619 6187 5439 5111 5116 4632 4637 4641 4665 4671 5065 5070 5291 4680 4721 4726 5018 5021 5022 5026 5324 4768 5420 5584 5590 5594 5364 5489 5493 5501 5530 5212 4801 4843 5602 5632 5640 6451 4471 4483 4495 5227 5234 5724 5726 5733 5743 5745 5756 5764 5777 5822 5826 5267 5275 5882 5903 5906 5908 5802 6047 6048 5674 5677 5998 6989 6064 6663 6680 6438 6439 6210 6948 6954 6996 6998 7285 6709 6710 6724 6736 6760 6276 6546 6547 6551 7077 7084 7094 7340 6764 7100 7103 7105 7245 6070 6087 7047 7059 7063 7073 7074 6286 6316 6319 
201041_s_at	1	1	1	1	1	1	1	1	1	1	1	1	1	1	1	1	1	1	-1	1	1	1	1	1	1	1	1	-1	1	1	1	-1	1	1	1	1	1	1	1	-1	1	1	1	-1	-1	1	1	1	1	1	1	1	1	1	1	-1	1	1	1	1	1	1	1	1	1	1	1	1	1	1	1	1	1	1	1	1	1	1	1	1	1	1	1	1	1	1	1	1	1	1	1	1	1	1	1	1	1	1	1	1	1	1	1	1	1	1	1	1	1	1	1	1	1	1	1	1	1	1	1	1	1	1	-1	-1	1	1	1	1	1	1	1	1	1	1	1	1	1	1	1	1	1	1	1	1	1	1	-1	1	1	1	1	1	1	-1	1	1	1	1	1	1	1	1	1	1	1	1	1	1	1	1	1	1	1	1	1	1	1	1	1	1	1	1	1	1	1	1	1	1	1	1	1	1	1	1	1	1	1	1	1	1	-1	1	1	1	1	1	1	1	1	1	1	1	1	1	1	1	1	1	1	1	1	1	1	1	1	1	1	1	1	1	1	1	1	1	1	1	1	1	1	1	1	1	1	1	1	1	1	1	1	1	1	1	1	1	1	1	1	1	1	1	1	1	1	1	1	1	1	1	1	1	1	1	1	1	1	1	1	1	1	1	1	1	1	1	1	1	1	1	1	1	1	1	1	1	1	1	1	1	1	1	1	1	1	1	1	1	1	1	1	1	1
201925_s_at	1	1	1	1	1	1	1	1	1	1	1	1	1	1	1	1	1	1	-1	1	1	1	1	1	1	1	1	-1	1	1	1	-1	1	1	1	1	1	1	1	-1	1	1	1	-1	-1	1	1	1	1	1	1	1	1	1	1	-1	1	1	1	1	1	1	1	1	1	1	1	1	1	1	1	1	1	1	1	1	1	1	1	1	1	1	1	1	1	1	1	1	1	1	1	1	1	1	1	1	1	1	1	1	1	1	1	1	1	1	1	1	1	1	1	1	1	1	1	1	1	1	1	1	1	1	-1	-1	1	1	1	1	1	1	1	1	1	1	1	1	1	1	1	1	1	1	1	1	1	1	-1	1	1	1	1	1	1	-1	1	1	1	1	1	1	1	1	1	1	1	1	1	1	1	1	1	1	1	1	1	1	1	1	1	1	1	1	1	1	1	1	1	1	1	1	1	1	1	1	1	1	1	1	1	1	-1	1	1	1	1	1	1	1	1	1	1	1	1	1	1	1	1	1	1	1	1	1	1	1	1	1	1	1	1	1	1	1	1	1	1	1	1	1	1	1	1	1	1	1	1	1	1	1	1	1	1	1	1	1	1	1	1	1	1	1	1	1	1	1	1	1	1	1	1	1	1	1	1	1	1	1	1	1	1	1	1	1	1	1	1	1	1	1	1	1	1	1	1	1	1	1	1	1	1	1	1	1	1	1	1	1	1	1	1	1	1
201926_s_at	1	1	1	1	1	1	1	1	1	1	1	1	1	1	1	1	1	1	-1	1	1	1	1	1	1	1	1	-1	1	1	1	-1	1	1	1	1	1	1	1	-1	1	1	1	-1	-1	1	1	1	1	1	1	1	1	1	1	-1	1	1	1	1	1	1	1	1	1	1	1	1	1	1	1	1	1	1	1	1	1	1	1	1	1	1	1	1	1	1	1	1	1	1	1	1	1	1	1	1	1	1	1	1	1	1	1	1	1	1	1	1	1	1	1	1	1	1	1	1	1	1	1	1	1	1	-1	-1	1	1	1	1	1	1	1	1	1	1	1	1	1	1	1	1	1	1	1	1	1	1	-1	1	1	1	1	1	1	-1	1	1	1	1	1	1	1	1	1	1	1	1	1	1	1	1	1	1	1	1	1	1	1	1	1	1	1	1	1	1	1	1	1	1	1	1	1	1	1	1	1	1	1	1	1	1	-1	1	1	1	1	1	1	1	1	1	1	1	1	1	1	1	1	1	1	1	1	1	1	1	1	1	1	1	1	1	1	1	1	1	1	1	1	1	1	1	1	1	1	1	1	1	1	1	1	1	1	1	1	1	1	1	1	1	1	1	1	1	1	1	1	1	1	1	1	1	1	1	1	1	1	1	1	1	1	1	1	1	1	1	1	1	1	1	1	1	1	1	1	1	1	1	1	1	1	1	1	1	1	1	1	1	1	1	1	1	1
210592_s_at	1	1	1	1	1	1	1	1	1	1	1	1	1	1	1	1	1	1	-1	1	1	1	1	1	1	1	1	-1	1	1	1	-1	1	1	1	1	1	1	1	-1	1	1	1	-1	-1	1	1	1	1	1	1	1	1	1	1	-1	1	1	1	1	1	1	1	1	1	1	1	1	1	1	1	1	1	1	1	1	1	1	1	1	1	1	1	1	1	1	1	1	1	1	1	1	1	1	1	1	1	1	1	1	1	1	1	1	1	1	1	1	1	1	1	1	1	1	1	1	1	1	1	1	1	1	-1	-1	1	1	1	1	1	1	1	1	1	1	1	1	1	1	1	1	1	1	1	1	1	1	-1	1	1	1	1	1	1	-1	1	1	1	1	1	1	1	1	1	1	1	1	1	1	1	1	1	1	1	1	1	1	1	1	1	1	1	1	1	1	1	1	1	1	1	1	1	1	1	1	1	1	1	1	1	1	-1	1	1	1	1	1	1	1	1	1	1	1	1	1	1	1	1	1	1	1	1	1	1	1	1	1	1	1	1	1	1	1	1	1	1	1	1	1	1	1	1	1	1	1	1	1	1	1	1	1	1	1	1	1	1	1	1	1	1	1	1	1	1	1	1	1	1	1	1	1	1	1	1	1	1	1	1	1	1	1	1	1	1	1	1	1	1	1	1	1	1	1	1	1	1	1	1	1	1	1	1	1	1	1	1	1	1	1	1	1	1
203455_s_at	1	1	1	1	1	1	1	1	1	1	1	1	1	1	1	1	1	1	-1	1	1	1	1	1	1	1	1	-1	1	1	1	-1	1	1	1	1	1	1	1	-1	1	1	1	-1	-1	1	1	1	1	1	1	1	1	1	1	-1	1	1	1	1	1	1	1	1	1	1	1	1	1	1	1	1	1	1	1	1	1	1	1	1	1	1	1	1	1	1	1	1	1	1	1	1	1	1	1	1	1	1	1	1	1	1	1	1	1	1	1	1	1	1	1	1	1	1	1	1	1	1	1	1	1	1	-1	-1	1	1	1	1	1	1	1	1	1	1	1	1	1	1	1	1	1	1	1	1	1	1	-1	1	1	1	1	1	1	-1	1	1	1	1	1	1	1	1	1	1	1	1	1	1	1	1	1	1	1	1	1	1	1	1	1	1	1	1	1	1	1	1	1	1	1	1	1	1	1	1	1	1	1	1	1	1	-1	1	1	1	1	1	1	1	1	1	1	1	1	1	1	1	1	1	1	1	1	1	1	1	1	1	1	1	1	1	1	1	1	1	1	1	1	1	1	1	1	1	1	1	1	1	1	1	1	1	1	1	1	1	1	1	1	1	1	1	1	1	1	1	1	1	1	1	1	1	1	1	1	1	1	1	1	1	1	1	1	1	1	1	1	1	1	1	1	1	1	1	1	1	1	1	1	1	1	1	1	1	1	1	1	1	1	1	1	1	1


BC055 S=1550
 Genes [5]: 202769_at 210592_s_at 203455_s_at 202770_s_at 211559_s_at 
 Conds [310]: 4112 4114 4133 4136 4138 4139 4142 2666 2673 2678 2679 2007 328 461 4164 4184 4194 312 2042 1486 1498 1520 4243 2338 2344 2651 2439 2822 2881 1535 3227 3231 3236 4375 4380 2684 2685 2686 2688 2690 2694 2695 2696 2699 2812 2886 2896 2915 2919 3395 3397 3428 4325 4328 911 906 909 910 941 2835 3462 3480 4448 2370 2375 2378 2391 2403 2407 3518 3534 3945 3963 3360 4404 4454 4460 4463 4466 2710 2711 2722 3091 2136 1373 1381 1393 1398 1400 1402 977 981 992 995 1004 1105 1112 1132 3979 1745 1749 1607 1141 2210 2211 2212 2218 2227 3190 3243 1823 1837 1841 1207 1230 1236 1239 2410 2247 3290 3310 3312 3318 2330 2506 3141 1010 1014 1019 1053 1058 2938 409 410 3701 3704 1068 1072 1649 345 1672 3746 3752 2540 1307 1655 1659 1661 1667 1668 2977 3046 3058 3065 3787 2576 2753 1171 1176 318 486 2048 2049 3851 3852 3868 3873 2777 869 870 873 4018 4085 7179 7188 7199 7420 7441 7443 6891 6900 6385 7399 7453 6807 6820 6823 5942 5945 7530 7550 7551 7554 6145 6149 6170 6175 6177 6184 6185 4566 4578 4583 4617 6187 6190 6193 6195 6198 5439 5116 4637 5070 5074 5291 5296 4680 4688 4710 4721 4723 4726 5018 5022 5308 5310 4755 4768 5413 5420 5572 5580 5584 5590 5594 5597 5362 5364 5484 5489 5493 5501 4985 5209 5212 4801 5599 5602 5603 5612 5625 5632 5640 6454 7005 4471 4495 4504 5217 5221 5222 5223 5225 5227 5233 5234 5724 5733 5777 7018 5239 5247 5260 5267 5275 5903 5906 6045 6047 5678 5691 5693 5698 6989 6064 6434 6438 6213 6932 6945 6951 6953 6954 6956 6958 6995 6998 7001 7002 6276 7324 7340 6639 7100 7103 6070 6085 6087 7356 7043 
 202769_at	1	1	1	1	1	1	1	1	1	1	1	1	1	1	1	1	1	-1	1	1	1	1	1	1	1	1	1	1	1	1	1	1	1	1	1	1	1	1	1	1	1	1	1	1	-1	1	1	-1	-1	1	1	1	1	1	1	1	1	1	1	1	1	1	1	1	1	1	1	1	1	1	1	1	1	1	1	1	1	1	1	1	1	-1	1	1	1	1	1	1	1	1	1	1	1	1	1	1	1	1	1	1	1	1	1	1	1	1	1	1	1	1	1	-1	-1	1	1	1	1	1	1	1	1	1	1	1	-1	1	1	1	1	1	1	1	1	1	1	1	1	1	1	1	1	1	1	1	1	1	1	1	1	1	1	1	1	1	1	1	1	1	1	1	1	1	1	1	1	1	1	1	1	1	1	1	1	1	1	1	1	1	1	1	1	1	1	1	1	1	1	1	1	1	1	1	1	-1	1	1	-1	1	1	1	-1	-1	1	1	1	1	1	1	1	1	1	1	1	1	1	1	1	1	1	1	1	1	1	1	1	1	1	1	1	1	1	1	1	1	1	1	-1	1	1	1	1	1	1	1	1	1	1	1	1	1	1	1	1	1	1	1	1	1	1	1	1	1	1	1	1	1	1	1	1	-1	1	1	1	1	1	1	1	1	1	1	1	1	1	1	1	1	1	1	1	1	1	1	1	1	1	1	1	1	1	1	1	1	1	1	1	1	1	1	1	1
210592_s_at	1	1	1	1	1	1	1	1	1	1	1	1	1	1	1	1	1	-1	1	1	1	1	1	1	1	1	1	1	1	1	1	1	1	1	1	1	1	1	1	1	1	1	1	1	-1	1	1	-1	-1	1	1	1	1	1	1	1	1	1	1	1	1	1	1	1	1	1	1	1	1	1	1	1	1	1	1	1	1	1	1	1	1	-1	1	1	1	1	1	1	1	1	1	1	1	1	1	1	1	1	1	1	1	1	1	1	1	1	1	1	1	1	1	-1	-1	1	1	1	1	1	1	1	1	1	1	1	-1	1	1	1	1	1	1	1	1	1	1	1	1	1	1	1	1	1	1	1	1	1	1	1	1	1	1	1	1	1	1	1	1	1	1	1	1	1	1	1	1	1	1	1	1	1	1	1	1	1	1	1	1	1	1	1	1	1	1	1	1	1	1	1	1	1	1	1	1	-1	1	1	-1	1	1	1	-1	-1	1	1	1	1	1	1	1	1	1	1	1	1	1	1	1	1	1	1	1	1	1	1	1	1	1	1	1	1	1	1	1	1	1	1	-1	1	1	1	1	1	1	1	1	1	1	1	1	1	1	1	1	1	1	1	1	1	1	1	1	1	1	1	1	1	1	1	1	-1	1	1	1	1	1	1	1	1	1	1	1	1	1	1	1	1	1	1	1	1	1	1	1	1	1	1	1	1	1	1	1	1	1	1	1	1	1	1	1	1
203455_s_at	1	1	1	1	1	1	1	1	1	1	1	1	1	1	1	1	1	-1	1	1	1	1	1	1	1	1	1	1	1	1	1	1	1	1	1	1	1	1	1	1	1	1	1	1	-1	1	1	-1	-1	1	1	1	1	1	1	1	1	1	1	1	1	1	1	1	1	1	1	1	1	1	1	1	1	1	1	1	1	1	1	1	1	-1	1	1	1	1	1	1	1	1	1	1	1	1	1	1	1	1	1	1	1	1	1	1	1	1	1	1	1	1	1	-1	-1	1	1	1	1	1	1	1	1	1	1	1	-1	1	1	1	1	1	1	1	1	1	1	1	1	1	1	1	1	1	1	1	1	1	1	1	1	1	1	1	1	1	1	1	1	1	1	1	1	1	1	1	1	1	1	1	1	1	1	1	1	1	1	1	1	1	1	1	1	1	1	1	1	1	1	1	1	1	1	1	1	-1	1	1	-1	1	1	1	-1	-1	1	1	1	1	1	1	1	1	1	1	1	1	1	1	1	1	1	1	1	1	1	1	1	1	1	1	1	1	1	1	1	1	1	1	-1	1	1	1	1	1	1	1	1	1	1	1	1	1	1	1	1	1	1	1	1	1	1	1	1	1	1	1	1	1	1	1	1	-1	1	1	1	1	1	1	1	1	1	1	1	1	1	1	1	1	1	1	1	1	1	1	1	1	1	1	1	1	1	1	1	1	1	1	1	1	1	1	1	1
202770_s_at	1	1	1	1	1	1	1	1	1	1	1	1	1	1	1	1	1	-1	1	1	1	1	1	1	1	1	1	1	1	1	1	1	1	1	1	1	1	1	1	1	1	1	1	1	-1	1	1	-1	-1	1	1	1	1	1	1	1	1	1	1	1	1	1	1	1	1	1	1	1	1	1	1	1	1	1	1	1	1	1	1	1	1	-1	1	1	1	1	1	1	1	1	1	1	1	1	1	1	1	1	1	1	1	1	1	1	1	1	1	1	1	1	1	-1	-1	1	1	1	1	1	1	1	1	1	1	1	-1	1	1	1	1	1	1	1	1	1	1	1	1	1	1	1	1	1	1	1	1	1	1	1	1	1	1	1	1	1	1	1	1	1	1	1	1	1	1	1	1	1	1	1	1	1	1	1	1	1	1	1	1	1	1	1	1	1	1	1	1	1	1	1	1	1	1	1	1	-1	1	1	-1	1	1	1	-1	-1	1	1	1	1	1	1	1	1	1	1	1	1	1	1	1	1	1	1	1	1	1	1	1	1	1	1	1	1	1	1	1	1	1	1	-1	1	1	1	1	1	1	1	1	1	1	1	1	1	1	1	1	1	1	1	1	1	1	1	1	1	1	1	1	1	1	1	1	-1	1	1	1	1	1	1	1	1	1	1	1	1	1	1	1	1	1	1	1	1	1	1	1	1	1	1	1	1	1	1	1	1	1	1	1	1	1	1	1	1
211559_s_at	1	1	1	1	1	1	1	1	1	1	1	1	1	1	1	1	1	-1	1	1	1	1	1	1	1	1	1	1	1	1	1	1	1	1	1	1	1	1	1	1	1	1	1	1	-1	1	1	-1	-1	1	1	1	1	1	1	1	1	1	1	1	1	1	1	1	1	1	1	1	1	1	1	1	1	1	1	1	1	1	1	1	1	-1	1	1	1	1	1	1	1	1	1	1	1	1	1	1	1	1	1	1	1	1	1	1	1	1	1	1	1	1	1	-1	-1	1	1	1	1	1	1	1	1	1	1	1	-1	1	1	1	1	1	1	1	1	1	1	1	1	1	1	1	1	1	1	1	1	1	1	1	1	1	1	1	1	1	1	1	1	1	1	1	1	1	1	1	1	1	1	1	1	1	1	1	1	1	1	1	1	1	1	1	1	1	1	1	1	1	1	1	1	1	1	1	1	-1	1	1	-1	1	1	1	-1	-1	1	1	1	1	1	1	1	1	1	1	1	1	1	1	1	1	1	1	1	1	1	1	1	1	1	1	1	1	1	1	1	1	1	1	-1	1	1	1	1	1	1	1	1	1	1	1	1	1	1	1	1	1	1	1	1	1	1	1	1	1	1	1	1	1	1	1	1	-1	1	1	1	1	1	1	1	1	1	1	1	1	1	1	1	1	1	1	1	1	1	1	1	1	1	1	1	1	1	1	1	1	1	1	1	1	1	1	1	1


BC056 S=1540
 Genes [5]: 203362_s_at 211698_at 204120_s_at 202823_at 221510_s_at 
 Conds [308]: 4112 4122 4127 4129 4131 4133 4134 4138 4139 4140 4141 4142 2679 2286 2001 2002 2020 2026 464 1684 1883 1888 1889 1894 1902 1906 1909 1922 1923 1924 1925 1926 1927 1929 1931 1932 1934 4182 1769 1787 2577 263 2038 2039 2042 2044 2045 1936 1939 1942 1944 1501 1508 1520 4266 4267 4268 2653 2458 2822 1536 3208 3237 4269 4363 4374 4375 4378 4381 4382 4390 2701 2702 2803 2812 2813 2903 2911 2915 2918 407 4308 4421 885 541 438 3485 4272 4273 4274 2998 3360 4449 4459 4465 3091 2164 1367 1370 1371 1373 1392 1393 1395 1398 1401 1402 1545 2170 1712 1749 1957 1958 1959 1546 1580 1586 1597 1605 1824 1831 1832 1841 1218 1223 1234 1239 1244 3009 3014 3019 3020 3021 3022 3023 3264 3273 3322 2308 2327 2328 1858 1872 2504 3128 2501 2208 2927 223 3700 3720 1346 430 2 348 3024 3035 3037 3736 3741 2517 2524 2529 2535 2541 2542 2544 1307 2954 2980 3041 3065 1409 1416 1426 1429 1430 1431 1433 1435 3822 2546 2552 2576 2743 2750 2755 1176 1441 1464 3873 3877 2771 2782 482 419 256 326 1976 1978 3905 4022 4023 4024 4074 7189 7193 7194 7197 7200 7425 7428 7440 7491 7495 6891 6910 6912 6915 6916 6918 5937 5952 6123 6420 6421 7504 7539 7555 6127 6130 6137 6164 6175 6575 4577 4580 4599 6193 7559 5444 5115 4639 4640 4680 4685 4724 5393 5319 5327 4763 4768 4772 4781 4786 5406 5409 5421 5422 5584 5595 5362 5494 4967 4972 4799 4801 4804 4805 4810 4820 4822 4824 4848 5600 6479 6483 5760 5835 5841 5842 5843 5239 5241 6025 6030 6041 7038 5700 6064 6439 6440 6952 7000 6719 6720 6760 6266 6551 7078 7088 6764 7098 7154 7353 7268 7277 7278 
203362_s_at	1	1	1	1	1	1	1	1	1	1	1	1	1	1	1	1	1	-1	1	1	1	-1	-1	1	1	1	-1	-1	-1	-1	-1	-1	1	-1	-1	-1	-1	1	-1	1	1	-1	1	1	1	1	1	-1	1	1	1	1	1	1	-1	-1	-1	1	1	1	1	-1	1	-1	-1	-1	1	1	1	1	-1	1	1	1	-1	1	1	-1	-1	-1	1	-1	1	1	-1	1	1	-1	-1	-1	-1	1	1	1	1	1	1	1	1	1	1	1	1	-1	-1	1	1	1	1	1	1	-1	-1	-1	1	1	1	1	1	1	1	1	-1	1	1	1	1	1	1	1	1	1	1	1	1	1	1	1	1	1	1	1	1	-1	1	1	1	-1	1	1	1	1	1	-1	1	-1	-1	-1	1	1	-1	1	1	1	1	1	-1	1	-1	1	-1	1	-1	1	-1	-1	-1	-1	-1	-1	1	-1	-1	1	1	-1	1	1	1	1	1	1	1	1	1	-1	1	1	1	1	1	1	1	1	-1	1	1	1	1	1	1	1	1	1	1	1	1	1	1	1	1	-1	1	1	1	1	1	1	1	1	-1	1	-1	-1	1	1	1	1	1	1	1	1	1	1	1	1	1	1	1	1	1	1	-1	-1	-1	1	1	1	1	1	1	-1	1	1	1	1	1	1	1	-1	-1	-1	1	1	1	1	1	1	1	1	1	1	1	1	-1	-1	-1	1	1	1	1	1	1	1	1	1	1	1	1	1	1	1	1	1	1	1	1	1
 211698_at	1	1	1	1	1	1	1	1	1	1	1	1	1	1	1	1	1	-1	1	1	1	-1	-1	1	1	1	-1	-1	-1	-1	-1	-1	1	-1	-1	-1	-1	1	-1	1	1	-1	1	1	1	1	1	-1	1	1	1	1	1	1	-1	-1	-1	1	1	1	1	-1	1	-1	-1	-1	1	1	1	1	-1	1	1	1	-1	1	1	-1	-1	-1	1	-1	1	1	-1	1	1	-1	-1	-1	-1	1	1	1	1	1	1	1	1	1	1	1	1	-1	-1	1	1	1	1	1	1	-1	-1	-1	1	1	1	1	1	1	1	1	-1	1	1	1	1	1	1	1	1	1	1	1	1	1	1	1	1	1	1	1	1	-1	1	1	1	-1	1	1	1	1	1	-1	1	-1	-1	-1	1	1	-1	1	1	1	1	1	-1	1	-1	1	-1	1	-1	1	-1	-1	-1	-1	-1	-1	1	-1	-1	1	1	-1	1	1	1	1	1	1	1	1	1	-1	1	1	1	1	1	1	1	1	-1	1	1	1	1	1	1	1	1	1	1	1	1	1	1	1	1	-1	1	1	1	1	1	1	1	1	-1	1	-1	-1	1	1	1	1	1	1	1	1	1	1	1	1	1	1	1	1	1	1	-1	-1	-1	1	1	1	1	1	1	-1	1	1	1	1	1	1	1	-1	-1	-1	1	1	1	1	1	1	1	1	1	1	1	1	-1	-1	-1	1	1	1	1	1	1	1	1	1	1	1	1	1	1	1	1	1	1	1	1	1
204120_s_at	1	1	1	1	1	1	1	1	1	1	1	1	1	1	1	1	1	-1	1	1	1	-1	-1	1	1	1	-1	-1	-1	-1	-1	-1	1	-1	-1	-1	-1	1	-1	1	1	-1	1	1	1	1	1	-1	1	1	1	1	1	1	-1	-1	-1	1	1	1	1	-1	1	-1	-1	-1	1	1	1	1	-1	1	1	1	-1	1	1	-1	-1	-1	1	-1	1	1	-1	1	1	-1	-1	-1	-1	1	1	1	1	1	1	1	1	1	1	1	1	-1	-1	1	1	1	1	1	1	-1	-1	-1	1	1	1	1	1	1	1	1	-1	1	1	1	1	1	1	1	1	1	1	1	1	1	1	1	1	1	1	1	1	-1	1	1	1	-1	1	1	1	1	1	-1	1	-1	-1	-1	1	1	-1	1	1	1	1	1	-1	1	-1	1	-1	1	-1	1	-1	-1	-1	-1	-1	-1	1	-1	-1	1	1	-1	1	1	1	1	1	1	1	1	1	-1	1	1	1	1	1	1	1	1	-1	1	1	1	1	1	1	1	1	1	1	1	1	1	1	1	1	-1	1	1	1	1	1	1	1	1	-1	1	-1	-1	1	1	1	1	1	1	1	1	1	1	1	1	1	1	1	1	1	1	-1	-1	-1	1	1	1	1	1	1	-1	1	1	1	1	1	1	1	-1	-1	-1	1	1	1	1	1	1	1	1	1	1	1	1	-1	-1	-1	1	1	1	1	1	1	1	1	1	1	1	1	1	1	1	1	1	1	1	1	1
 202823_at	1	1	1	1	1	1	1	1	1	1	1	1	1	1	1	1	1	-1	1	1	1	-1	-1	1	1	1	-1	-1	-1	-1	-1	-1	1	-1	-1	-1	-1	1	-1	1	1	-1	1	1	1	1	1	-1	1	1	1	1	1	1	-1	-1	-1	1	1	1	1	-1	1	-1	-1	-1	1	1	1	1	-1	1	1	1	-1	1	1	-1	-1	-1	1	-1	1	1	-1	1	1	-1	-1	-1	-1	1	1	1	1	1	1	1	1	1	1	1	1	-1	-1	1	1	1	1	1	1	-1	-1	-1	1	1	1	1	1	1	1	1	-1	1	1	1	1	1	1	1	1	1	1	1	1	1	1	1	1	1	1	1	1	-1	1	1	1	-1	1	1	1	1	1	-1	1	-1	-1	-1	1	1	-1	1	1	1	1	1	-1	1	-1	1	-1	1	-1	1	-1	-1	-1	-1	-1	-1	1	-1	-1	1	1	-1	1	1	1	1	1	1	1	1	1	-1	1	1	1	1	1	1	1	1	-1	1	1	1	1	1	1	1	1	1	1	1	1	1	1	1	1	-1	1	1	1	1	1	1	1	1	-1	1	-1	-1	1	1	1	1	1	1	1	1	1	1	1	1	1	1	1	1	1	1	-1	-1	-1	1	1	1	1	1	1	-1	1	1	1	1	1	1	1	-1	-1	-1	1	1	1	1	1	1	1	1	1	1	1	1	-1	-1	-1	1	1	1	1	1	1	1	1	1	1	1	1	1	1	1	1	1	1	1	1	1
221510_s_at	1	1	1	1	1	1	1	1	1	1	1	1	1	1	1	1	1	-1	1	1	1	-1	-1	1	1	1	-1	-1	-1	-1	-1	-1	1	-1	-1	-1	-1	1	-1	1	1	-1	1	1	1	1	1	-1	1	1	1	1	1	1	-1	-1	-1	1	1	1	1	-1	1	-1	-1	-1	1	1	1	1	-1	1	1	1	-1	1	1	-1	-1	-1	1	-1	1	1	-1	1	1	-1	-1	-1	-1	1	1	1	1	1	1	1	1	1	1	1	1	-1	-1	1	1	1	1	1	1	-1	-1	-1	1	1	1	1	1	1	1	1	-1	1	1	1	1	1	1	1	1	1	1	1	1	1	1	1	1	1	1	1	1	-1	1	1	1	-1	1	1	1	1	1	-1	1	-1	-1	-1	1	1	-1	1	1	1	1	1	-1	1	-1	1	-1	1	-1	1	-1	-1	-1	-1	-1	-1	1	-1	-1	1	1	-1	1	1	1	1	1	1	1	1	1	-1	1	1	1	1	1	1	1	1	-1	1	1	1	1	1	1	1	1	1	1	1	1	1	1	1	1	-1	1	1	1	1	1	1	1	1	-1	1	-1	-1	1	1	1	1	1	1	1	1	1	1	1	1	1	1	1	1	1	1	-1	-1	-1	1	1	1	1	1	1	-1	1	1	1	1	1	1	1	-1	-1	-1	1	1	1	1	1	1	1	1	1	1	1	1	-1	-1	-1	1	1	1	1	1	1	1	1	1	1	1	1	1	1	1	1	1	1	1	1	1


BC057 S=1535
 Genes [5]: 204472_at 204621_s_at 210592_s_at 203455_s_at 216248_s_at 
 Conds [307]: 4099 4112 4129 4133 2675 2677 2679 2680 4153 4163 4164 4184 1752 1755 2423 2429 1486 1520 4217 4237 4243 2627 2629 2651 2656 2658 2439 2446 2448 2452 2456 2881 1535 1540 3221 3227 4369 4388 2684 2686 2688 2690 2691 2695 2696 2699 2794 2886 2896 2915 3395 3397 3428 4325 4327 4328 4344 4405 887 906 2835 3462 3464 4302 4436 4444 3084 3945 3963 3360 4404 4454 4458 2723 2738 2130 2136 2145 965 977 981 3643 3979 3993 1712 1715 1745 1546 2210 2211 2218 2227 3178 3243 1833 1212 1234 2942 2485 2499 3275 3283 3290 3295 3297 3312 3318 3322 2321 2330 3141 1010 1014 2192 2193 2195 2920 2924 2926 2938 3688 3701 1339 2105 1068 1672 3035 3746 3768 3770 3771 2525 2539 2540 1659 2957 2977 3058 3060 3065 3787 3791 3808 2576 1176 1177 486 1477 3851 3852 3868 3873 3887 3895 2777 848 869 425 2084 1280 1302 1304 3902 4072 4085 7179 7441 7236 6874 6879 6886 6891 6896 6901 6902 6910 6916 7387 6807 6820 6823 5935 5940 5945 5950 5976 5981 7530 7535 7555 6149 6167 6177 6179 6184 6185 4590 4544 4617 4619 6187 6193 6194 6195 5441 5511 4630 4632 4641 4665 4671 5065 5070 4680 4710 4723 5017 5018 5021 5026 5308 5324 5336 4954 4768 4770 4791 5417 5420 5572 5580 5594 5597 5364 5484 5501 5209 5212 4801 4804 4821 4827 5612 5613 5625 5640 6451 6463 4471 4483 5217 5221 5227 5231 5233 5724 5743 5764 5777 5779 5822 5826 5247 5248 5260 5275 5882 5903 5908 6493 5802 6047 6048 5677 5678 5693 5702 6064 6675 6680 6427 6434 6439 6205 6253 6953 6709 6711 6724 6736 6546 6551 7077 7340 6609 6764 7103 7105 7139 6070 6085 6087 7043 7047 7059 7073 6316 
 204472_at	1	1	1	1	1	-1	1	1	1	1	1	1	1	1	1	1	1	1	1	1	1	1	1	1	1	1	1	1	1	1	1	1	1	1	1	1	1	1	1	1	1	1	1	1	1	1	1	1	1	-1	1	1	1	1	1	1	1	1	1	1	1	1	1	1	1	1	1	1	1	1	1	1	1	1	1	1	1	1	1	1	1	1	1	1	1	1	1	1	1	1	1	1	1	1	1	1	1	1	1	1	1	1	1	1	1	1	1	1	1	1	1	1	1	1	1	1	1	-1	1	1	1	1	1	1	1	1	-1	1	1	1	1	1	1	1	1	1	1	1	1	1	1	1	1	1	1	1	1	1	1	1	1	1	1	1	1	1	1	1	1	1	1	1	1	1	1	1	1	1	1	1	1	1	1	1	1	1	1	1	1	1	1	1	1	1	1	1	1	1	1	1	1	1	1	1	1	1	1	1	1	1	1	1	1	1	1	1	1	1	1	1	1	1	1	1	1	1	1	1	1	1	1	1	1	1	1	1	1	1	1	1	1	1	1	1	1	1	1	1	1	1	1	1	1	1	1	1	1	1	1	1	1	1	1	1	1	1	1	1	1	1	1	1	1	1	1	1	1	1	1	1	1	1	1	1	1	1	1	1	1	1	1	1	1	1	1	1	1	1	1	1	1	1	1	1	1	1	1	1	1	1	1	1	1	1	1	1	1
204621_s_at	1	1	1	1	1	-1	1	1	1	1	1	1	1	1	1	1	1	1	1	1	1	1	1	1	1	1	1	1	1	1	1	1	1	1	1	1	1	1	1	1	1	1	1	1	1	1	1	1	1	-1	1	1	1	1	1	1	1	1	1	1	1	1	1	1	1	1	1	1	1	1	1	1	1	1	1	1	1	1	1	1	1	1	1	1	1	1	1	1	1	1	1	1	1	1	1	1	1	1	1	1	1	1	1	1	1	1	1	1	1	1	1	1	1	1	1	1	1	-1	1	1	1	1	1	1	1	1	-1	1	1	1	1	1	1	1	1	1	1	1	1	1	1	1	1	1	1	1	1	1	1	1	1	1	1	1	1	1	1	1	1	1	1	1	1	1	1	1	1	1	1	1	1	1	1	1	1	1	1	1	1	1	1	1	1	1	1	1	1	1	1	1	1	1	1	1	1	1	1	1	1	1	1	1	1	1	1	1	1	1	1	1	1	1	1	1	1	1	1	1	1	1	1	1	1	1	1	1	1	1	1	1	1	1	1	1	1	1	1	1	1	1	1	1	1	1	1	1	1	1	1	1	1	1	1	1	1	1	1	1	1	1	1	1	1	1	1	1	1	1	1	1	1	1	1	1	1	1	1	1	1	1	1	1	1	1	1	1	1	1	1	1	1	1	1	1	1	1	1	1	1	1	1	1	1	1	1	1	1
210592_s_at	1	1	1	1	1	-1	1	1	1	1	1	1	1	1	1	1	1	1	1	1	1	1	1	1	1	1	1	1	1	1	1	1	1	1	1	1	1	1	1	1	1	1	1	1	1	1	1	1	1	-1	1	1	1	1	1	1	1	1	1	1	1	1	1	1	1	1	1	1	1	1	1	1	1	1	1	1	1	1	1	1	1	1	1	1	1	1	1	1	1	1	1	1	1	1	1	1	1	1	1	1	1	1	1	1	1	1	1	1	1	1	1	1	1	1	1	1	1	-1	1	1	1	1	1	1	1	1	-1	1	1	1	1	1	1	1	1	1	1	1	1	1	1	1	1	1	1	1	1	1	1	1	1	1	1	1	1	1	1	1	1	1	1	1	1	1	1	1	1	1	1	1	1	1	1	1	1	1	1	1	1	1	1	1	1	1	1	1	1	1	1	1	1	1	1	1	1	1	1	1	1	1	1	1	1	1	1	1	1	1	1	1	1	1	1	1	1	1	1	1	1	1	1	1	1	1	1	1	1	1	1	1	1	1	1	1	1	1	1	1	1	1	1	1	1	1	1	1	1	1	1	1	1	1	1	1	1	1	1	1	1	1	1	1	1	1	1	1	1	1	1	1	1	1	1	1	1	1	1	1	1	1	1	1	1	1	1	1	1	1	1	1	1	1	1	1	1	1	1	1	1	1	1	1	1	1	1	1	1
203455_s_at	1	1	1	1	1	-1	1	1	1	1	1	1	1	1	1	1	1	1	1	1	1	1	1	1	1	1	1	1	1	1	1	1	1	1	1	1	1	1	1	1	1	1	1	1	1	1	1	1	1	-1	1	1	1	1	1	1	1	1	1	1	1	1	1	1	1	1	1	1	1	1	1	1	1	1	1	1	1	1	1	1	1	1	1	1	1	1	1	1	1	1	1	1	1	1	1	1	1	1	1	1	1	1	1	1	1	1	1	1	1	1	1	1	1	1	1	1	1	-1	1	1	1	1	1	1	1	1	-1	1	1	1	1	1	1	1	1	1	1	1	1	1	1	1	1	1	1	1	1	1	1	1	1	1	1	1	1	1	1	1	1	1	1	1	1	1	1	1	1	1	1	1	1	1	1	1	1	1	1	1	1	1	1	1	1	1	1	1	1	1	1	1	1	1	1	1	1	1	1	1	1	1	1	1	1	1	1	1	1	1	1	1	1	1	1	1	1	1	1	1	1	1	1	1	1	1	1	1	1	1	1	1	1	1	1	1	1	1	1	1	1	1	1	1	1	1	1	1	1	1	1	1	1	1	1	1	1	1	1	1	1	1	1	1	1	1	1	1	1	1	1	1	1	1	1	1	1	1	1	1	1	1	1	1	1	1	1	1	1	1	1	1	1	1	1	1	1	1	1	1	1	1	1	1	1	1	1	1	1
216248_s_at	1	1	1	1	1	-1	1	1	1	1	1	1	1	1	1	1	1	1	1	1	1	1	1	1	1	1	1	1	1	1	1	1	1	1	1	1	1	1	1	1	1	1	1	1	1	1	1	1	1	-1	1	1	1	1	1	1	1	1	1	1	1	1	1	1	1	1	1	1	1	1	1	1	1	1	1	1	1	1	1	1	1	1	1	1	1	1	1	1	1	1	1	1	1	1	1	1	1	1	1	1	1	1	1	1	1	1	1	1	1	1	1	1	1	1	1	1	1	-1	1	1	1	1	1	1	1	1	-1	1	1	1	1	1	1	1	1	1	1	1	1	1	1	1	1	1	1	1	1	1	1	1	1	1	1	1	1	1	1	1	1	1	1	1	1	1	1	1	1	1	1	1	1	1	1	1	1	1	1	1	1	1	1	1	1	1	1	1	1	1	1	1	1	1	1	1	1	1	1	1	1	1	1	1	1	1	1	1	1	1	1	1	1	1	1	1	1	1	1	1	1	1	1	1	1	1	1	1	1	1	1	1	1	1	1	1	1	1	1	1	1	1	1	1	1	1	1	1	1	1	1	1	1	1	1	1	1	1	1	1	1	1	1	1	1	1	1	1	1	1	1	1	1	1	1	1	1	1	1	1	1	1	1	1	1	1	1	1	1	1	1	1	1	1	1	1	1	1	1	1	1	1	1	1	1	1	1	1	1


BC058 S=1530
 Genes [5]: 209130_at 213017_at 209585_s_at 206247_at 212798_s_at 
 Conds [306]: 4112 4139 2666 2669 2672 2673 2674 2679 2680 2268 1998 2020 1891 4151 4168 4184 1769 2038 2425 1501 4237 4266 4267 4268 2639 2448 2870 2872 1535 3227 4269 4381 4388 2685 2686 2688 2691 2789 2812 2813 2905 2915 2919 331 332 221 407 3395 3428 4308 887 909 916 544 593 2835 3462 4272 4273 4274 4436 4444 2375 3001 3510 3338 3348 4449 4450 4458 4464 4465 3101 2157 1373 1400 1402 947 972 981 1112 3633 3643 3979 3993 1791 3243 1824 1831 1833 1212 1234 2942 2247 3022 3312 2330 1872 1014 1057 1058 2208 2920 409 410 1063 1072 1631 1637 1638 1644 1645 449 450 1672 3024 3035 3746 2517 2524 2529 2534 2535 2544 1306 1659 1665 2971 1153 1154 3058 3060 3065 3787 3791 3819 2546 2547 2566 2570 2576 2750 2758 1161 1175 1176 489 493 3868 3873 2777 864 873 2084 1284 4022 4072 7179 7194 7197 7200 7407 7425 7440 7499 7236 6879 6886 6891 6901 6910 6912 6913 6914 6916 6919 7387 7453 6820 5935 5936 5940 5945 5950 5952 5953 5976 5981 6420 7550 7552 7555 6137 6143 6155 6166 6170 6171 6177 6184 6575 6579 4565 4566 4578 4586 4599 6187 6193 5441 5511 4665 5065 4710 4989 5308 5336 5350 4954 4768 4782 4786 4794 5417 5566 5572 5573 5578 5579 5580 5585 5588 5594 5595 5362 5484 5203 5209 5210 5215 4799 4804 4805 4821 4824 5600 5625 5644 6454 7005 4504 5217 5222 5223 5225 5231 5745 5760 5822 5249 5260 5987 5903 5908 5914 6493 6036 6041 5693 6972 6973 6978 6979 6980 6985 6986 6993 6064 6434 6439 6440 6932 6933 6939 6943 6951 7285 6709 6711 6736 6276 6546 6551 7079 7094 7324 6609 7105 6085 6784 7043 7067 7068 7073 7277 6316 
 209130_at	1	1	1	1	1	1	1	1	1	1	-1	1	1	1	-1	1	-1	1	-1	1	1	-1	-1	-1	1	1	-1	-1	1	1	-1	1	1	1	1	1	1	1	-1	1	1	-1	-1	1	1	1	1	1	1	-1	1	1	1	1	1	1	1	-1	-1	-1	1	1	1	-1	1	-1	-1	1	1	1	1	1	-1	1	1	1	1	1	1	1	1	-1	1	1	1	-1	1	1	1	-1	1	1	1	1	1	1	1	1	1	1	1	1	-1	1	1	1	1	1	1	1	1	1	1	1	1	-1	-1	1	-1	1	1	1	1	-1	1	1	1	1	1	1	1	-1	1	1	1	1	-1	-1	1	1	1	-1	-1	1	1	1	1	1	1	1	1	1	1	1	1	1	1	1	1	1	1	1	1	1	1	1	1	1	1	1	1	1	1	1	1	1	1	1	1	1	-1	1	1	1	1	1	1	1	1	1	1	1	1	1	-1	1	1	1	1	1	1	1	1	-1	-1	1	1	1	1	1	1	1	1	1	-1	1	1	-1	1	1	-1	-1	1	1	1	1	1	1	1	1	1	1	1	1	-1	1	1	1	1	1	1	1	1	1	1	1	1	1	1	1	1	1	1	1	1	1	1	1	1	-1	1	1	1	1	1	1	-1	-1	1	1	1	1	1	1	1	1	1	1	1	1	1	1	1	1	1	1	1	1	1	1	1	1	1	1	1	1	1	1	1	1	1	-1	1	1	1	1
 213017_at	1	1	1	1	1	1	1	1	1	1	-1	1	1	1	-1	1	-1	1	-1	1	1	-1	-1	-1	1	1	-1	-1	1	1	-1	1	1	1	1	1	1	1	-1	1	1	-1	-1	1	1	1	1	1	1	-1	1	1	1	1	1	1	1	-1	-1	-1	1	1	1	-1	1	-1	-1	1	1	1	1	1	-1	1	1	1	1	1	1	1	1	-1	1	1	1	-1	1	1	1	-1	1	1	1	1	1	1	1	1	1	1	1	1	-1	1	1	1	1	1	1	1	1	1	1	1	1	-1	-1	1	-1	1	1	1	1	-1	1	1	1	1	1	1	1	-1	1	1	1	1	-1	-1	1	1	1	-1	-1	1	1	1	1	1	1	1	1	1	1	1	1	1	1	1	1	1	1	1	1	1	1	1	1	1	1	1	1	1	1	1	1	1	1	1	1	1	-1	1	1	1	1	1	1	1	1	1	1	1	1	1	-1	1	1	1	1	1	1	1	1	-1	-1	1	1	1	1	1	1	1	1	1	-1	1	1	-1	1	1	-1	-1	1	1	1	1	1	1	1	1	1	1	1	1	-1	1	1	1	1	1	1	1	1	1	1	1	1	1	1	1	1	1	1	1	1	1	1	1	1	-1	1	1	1	1	1	1	-1	-1	1	1	1	1	1	1	1	1	1	1	1	1	1	1	1	1	1	1	1	1	1	1	1	1	1	1	1	1	1	1	1	1	1	-1	1	1	1	1
209585_s_at	1	1	1	1	1	1	1	1	1	1	-1	1	1	1	-1	1	-1	1	-1	1	1	-1	-1	-1	1	1	-1	-1	1	1	-1	1	1	1	1	1	1	1	-1	1	1	-1	-1	1	1	1	1	1	1	-1	1	1	1	1	1	1	1	-1	-1	-1	1	1	1	-1	1	-1	-1	1	1	1	1	1	-1	1	1	1	1	1	1	1	1	-1	1	1	1	-1	1	1	1	-1	1	1	1	1	1	1	1	1	1	1	1	1	-1	1	1	1	1	1	1	1	1	1	1	1	1	-1	-1	1	-1	1	1	1	1	-1	1	1	1	1	1	1	1	-1	1	1	1	1	-1	-1	1	1	1	-1	-1	1	1	1	1	1	1	1	1	1	1	1	1	1	1	1	1	1	1	1	1	1	1	1	1	1	1	1	1	1	1	1	1	1	1	1	1	1	-1	1	1	1	1	1	1	1	1	1	1	1	1	1	-1	1	1	1	1	1	1	1	1	-1	-1	1	1	1	1	1	1	1	1	1	-1	1	1	-1	1	1	-1	-1	1	1	1	1	1	1	1	1	1	1	1	1	-1	1	1	1	1	1	1	1	1	1	1	1	1	1	1	1	1	1	1	1	1	1	1	1	1	-1	1	1	1	1	1	1	-1	-1	1	1	1	1	1	1	1	1	1	1	1	1	1	1	1	1	1	1	1	1	1	1	1	1	1	1	1	1	1	1	1	1	1	-1	1	1	1	1
 206247_at	1	1	1	1	1	1	1	1	1	1	-1	1	1	1	-1	1	-1	1	-1	1	1	-1	-1	-1	1	1	-1	-1	1	1	-1	1	1	1	1	1	1	1	-1	1	1	-1	-1	1	1	1	1	1	1	-1	1	1	1	1	1	1	1	-1	-1	-1	1	1	1	-1	1	-1	-1	1	1	1	1	1	-1	1	1	1	1	1	1	1	1	-1	1	1	1	-1	1	1	1	-1	1	1	1	1	1	1	1	1	1	1	1	1	-1	1	1	1	1	1	1	1	1	1	1	1	1	-1	-1	1	-1	1	1	1	1	-1	1	1	1	1	1	1	1	-1	1	1	1	1	-1	-1	1	1	1	-1	-1	1	1	1	1	1	1	1	1	1	1	1	1	1	1	1	1	1	1	1	1	1	1	1	1	1	1	1	1	1	1	1	1	1	1	1	1	1	-1	1	1	1	1	1	1	1	1	1	1	1	1	1	-1	1	1	1	1	1	1	1	1	-1	-1	1	1	1	1	1	1	1	1	1	-1	1	1	-1	1	1	-1	-1	1	1	1	1	1	1	1	1	1	1	1	1	-1	1	1	1	1	1	1	1	1	1	1	1	1	1	1	1	1	1	1	1	1	1	1	1	1	-1	1	1	1	1	1	1	-1	-1	1	1	1	1	1	1	1	1	1	1	1	1	1	1	1	1	1	1	1	1	1	1	1	1	1	1	1	1	1	1	1	1	1	-1	1	1	1	1
212798_s_at	1	1	1	1	1	1	1	1	1	1	-1	1	1	1	-1	1	-1	1	-1	1	1	-1	-1	-1	1	1	-1	-1	1	1	-1	1	1	1	1	1	1	1	-1	1	1	-1	-1	1	1	1	1	1	1	-1	1	1	1	1	1	1	1	-1	-1	-1	1	1	1	-1	1	-1	-1	1	1	1	1	1	-1	1	1	1	1	1	1	1	1	-1	1	1	1	-1	1	1	1	-1	1	1	1	1	1	1	1	1	1	1	1	1	-1	1	1	1	1	1	1	1	1	1	1	1	1	-1	-1	1	-1	1	1	1	1	-1	1	1	1	1	1	1	1	-1	1	1	1	1	-1	-1	1	1	1	-1	-1	1	1	1	1	1	1	1	1	1	1	1	1	1	1	1	1	1	1	1	1	1	1	1	1	1	1	1	1	1	1	1	1	1	1	1	1	1	-1	1	1	1	1	1	1	1	1	1	1	1	1	1	-1	1	1	1	1	1	1	1	1	-1	-1	1	1	1	1	1	1	1	1	1	-1	1	1	-1	1	1	-1	-1	1	1	1	1	1	1	1	1	1	1	1	1	-1	1	1	1	1	1	1	1	1	1	1	1	1	1	1	1	1	1	1	1	1	1	1	1	1	-1	1	1	1	1	1	1	-1	-1	1	1	1	1	1	1	1	1	1	1	1	1	1	1	1	1	1	1	1	1	1	1	1	1	1	1	1	1	1	1	1	1	1	-1	1	1	1	1


BC059 S=1530
 Genes [5]: 212297_at 221510_s_at 200821_at 208924_at 203566_s_at 
 Conds [306]: 4112 4122 4127 4129 4131 4133 4138 4139 4140 4141 4142 2669 2679 2001 2002 2020 1684 1929 1932 4168 4172 4182 4184 1769 2577 2578 2580 263 2039 2042 2044 2045 1501 4267 4268 2653 2458 2822 2872 3237 4269 4363 4367 4374 4375 4378 4381 4382 4390 2693 2701 2702 2803 2804 2813 2903 2911 2915 254 407 4308 4328 576 4272 4273 4274 3001 3543 3360 4449 4464 4465 3091 2164 1370 1371 1373 1393 1402 3979 3988 3993 1749 1958 1546 1605 3257 1824 1826 1827 1830 1831 1832 1836 1840 1841 1212 1223 1234 1239 2942 2944 2247 3009 3012 3014 3022 3023 3264 3273 3322 2308 2327 2330 1858 1872 3128 2501 2924 2927 3700 3701 1343 2 3024 3034 3035 3037 3736 3741 3746 2517 2524 2529 2535 2541 2544 1307 2980 3041 3058 3061 3065 1409 1416 3787 3822 2546 2552 2566 2576 2743 2750 2755 2757 2758 1176 318 1464 3868 2771 2777 2779 2782 419 256 1978 2084 4015 4016 4021 4022 4023 4024 4068 4074 7179 7197 7198 7200 7408 7425 7440 6876 6879 6891 6901 6910 6912 6914 6915 6916 6919 6358 7387 6806 6820 5936 5937 5940 5952 5962 5981 6123 6420 6421 6422 7539 7550 7551 7555 6127 6137 6153 6162 6171 6575 6576 4566 4577 4578 4580 4598 6187 6193 5444 5461 5115 4639 4640 4643 4680 5000 5399 5319 5327 4946 4768 4772 4781 4786 4793 5405 5406 5409 5415 5421 5422 5584 5589 5594 5595 5484 5494 4967 4972 5206 4799 4804 4805 4806 4822 4824 4838 5600 5602 6454 6479 6483 4479 5728 5744 5760 5763 5764 5822 5835 5842 5843 5239 5908 6485 6025 6041 7038 6064 6439 6925 6957 6999 6709 6715 6719 6720 6760 6551 7088 7098 7353 6784 7043 7268 7277 7278 6316 6319 
 212297_at	1	1	1	1	1	1	1	1	1	1	1	1	1	1	1	1	1	-1	-1	-1	1	1	1	-1	1	1	1	-1	1	1	1	1	1	-1	-1	1	1	1	-1	1	-1	-1	-1	-1	1	1	1	1	-1	1	1	1	1	-1	1	1	-1	-1	-1	1	-1	1	-1	-1	-1	-1	-1	1	1	1	1	1	1	1	1	1	1	1	1	1	1	1	1	-1	1	1	-1	1	1	1	1	1	1	-1	-1	-1	1	1	1	1	1	1	1	1	1	1	1	1	1	1	1	1	1	1	1	1	1	1	-1	-1	1	1	1	-1	-1	-1	-1	-1	1	1	1	-1	1	1	1	1	-1	1	1	-1	1	1	1	-1	1	1	1	-1	-1	1	1	1	-1	1	-1	-1	1	-1	1	1	1	1	-1	1	-1	1	1	1	1	1	1	1	1	1	-1	-1	1	1	1	1	1	1	1	-1	1	1	1	1	1	1	1	1	1	1	1	-1	1	-1	-1	1	1	1	1	1	1	1	-1	1	1	1	1	1	1	1	-1	1	1	1	-1	1	-1	1	1	1	1	1	1	1	1	1	1	1	-1	1	1	1	1	1	-1	-1	-1	1	1	1	1	1	1	1	1	1	1	1	1	1	1	1	1	1	1	1	1	-1	1	1	1	1	1	1	1	-1	1	1	1	1	1	1	1	1	1	1	1	-1	-1	-1	1	1	1	-1	1	1	1	1	1	1	1	1	1	1	1	1	1	1	1	1	1	1
221510_s_at	1	1	1	1	1	1	1	1	1	1	1	1	1	1	1	1	1	-1	-1	-1	1	1	1	-1	1	1	1	-1	1	1	1	1	1	-1	-1	1	1	1	-1	1	-1	-1	-1	-1	1	1	1	1	-1	1	1	1	1	-1	1	1	-1	-1	-1	1	-1	1	-1	-1	-1	-1	-1	1	1	1	1	1	1	1	1	1	1	1	1	1	1	1	1	-1	1	1	-1	1	1	1	1	1	1	-1	-1	-1	1	1	1	1	1	1	1	1	1	1	1	1	1	1	1	1	1	1	1	1	1	1	-1	-1	1	1	1	-1	-1	-1	-1	-1	1	1	1	-1	1	1	1	1	-1	1	1	-1	1	1	1	-1	1	1	1	-1	-1	1	1	1	-1	1	-1	-1	1	-1	1	1	1	1	-1	1	-1	1	1	1	1	1	1	1	1	1	-1	-1	1	1	1	1	1	1	1	-1	1	1	1	1	1	1	1	1	1	1	1	-1	1	-1	-1	1	1	1	1	1	1	1	-1	1	1	1	1	1	1	1	-1	1	1	1	-1	1	-1	1	1	1	1	1	1	1	1	1	1	1	-1	1	1	1	1	1	-1	-1	-1	1	1	1	1	1	1	1	1	1	1	1	1	1	1	1	1	1	1	1	1	-1	1	1	1	1	1	1	1	-1	1	1	1	1	1	1	1	1	1	1	1	-1	-1	-1	1	1	1	-1	1	1	1	1	1	1	1	1	1	1	1	1	1	1	1	1	1	1
 200821_at	1	1	1	1	1	1	1	1	1	1	1	1	1	1	1	1	1	-1	-1	-1	1	1	1	-1	1	1	1	-1	1	1	1	1	1	-1	-1	1	1	1	-1	1	-1	-1	-1	-1	1	1	1	1	-1	1	1	1	1	-1	1	1	-1	-1	-1	1	-1	1	-1	-1	-1	-1	-1	1	1	1	1	1	1	1	1	1	1	1	1	1	1	1	1	-1	1	1	-1	1	1	1	1	1	1	-1	-1	-1	1	1	1	1	1	1	1	1	1	1	1	1	1	1	1	1	1	1	1	1	1	1	-1	-1	1	1	1	-1	-1	-1	-1	-1	1	1	1	-1	1	1	1	1	-1	1	1	-1	1	1	1	-1	1	1	1	-1	-1	1	1	1	-1	1	-1	-1	1	-1	1	1	1	1	-1	1	-1	1	1	1	1	1	1	1	1	1	-1	-1	1	1	1	1	1	1	1	-1	1	1	1	1	1	1	1	1	1	1	1	-1	1	-1	-1	1	1	1	1	1	1	1	-1	1	1	1	1	1	1	1	-1	1	1	1	-1	1	-1	1	1	1	1	1	1	1	1	1	1	1	-1	1	1	1	1	1	-1	-1	-1	1	1	1	1	1	1	1	1	1	1	1	1	1	1	1	1	1	1	1	1	-1	1	1	1	1	1	1	1	-1	1	1	1	1	1	1	1	1	1	1	1	-1	-1	-1	1	1	1	-1	1	1	1	1	1	1	1	1	1	1	1	1	1	1	1	1	1	1
 208924_at	1	1	1	1	1	1	1	1	1	1	1	1	1	1	1	1	1	-1	-1	-1	1	1	1	-1	1	1	1	-1	1	1	1	1	1	-1	-1	1	1	1	-1	1	-1	-1	-1	-1	1	1	1	1	-1	1	1	1	1	-1	1	1	-1	-1	-1	1	-1	1	-1	-1	-1	-1	-1	1	1	1	1	1	1	1	1	1	1	1	1	1	1	1	1	-1	1	1	-1	1	1	1	1	1	1	-1	-1	-1	1	1	1	1	1	1	1	1	1	1	1	1	1	1	1	1	1	1	1	1	1	1	-1	-1	1	1	1	-1	-1	-1	-1	-1	1	1	1	-1	1	1	1	1	-1	1	1	-1	1	1	1	-1	1	1	1	-1	-1	1	1	1	-1	1	-1	-1	1	-1	1	1	1	1	-1	1	-1	1	1	1	1	1	1	1	1	1	-1	-1	1	1	1	1	1	1	1	-1	1	1	1	1	1	1	1	1	1	1	1	-1	1	-1	-1	1	1	1	1	1	1	1	-1	1	1	1	1	1	1	1	-1	1	1	1	-1	1	-1	1	1	1	1	1	1	1	1	1	1	1	-1	1	1	1	1	1	-1	-1	-1	1	1	1	1	1	1	1	1	1	1	1	1	1	1	1	1	1	1	1	1	-1	1	1	1	1	1	1	1	-1	1	1	1	1	1	1	1	1	1	1	1	-1	-1	-1	1	1	1	-1	1	1	1	1	1	1	1	1	1	1	1	1	1	1	1	1	1	1
203566_s_at	1	1	1	1	1	1	1	1	1	1	1	1	1	1	1	1	1	-1	-1	-1	1	1	1	-1	1	1	1	-1	1	1	1	1	1	-1	-1	1	1	1	-1	1	-1	-1	-1	-1	1	1	1	1	-1	1	1	1	1	-1	1	1	-1	-1	-1	1	-1	1	-1	-1	-1	-1	-1	1	1	1	1	1	1	1	1	1	1	1	1	1	1	1	1	-1	1	1	-1	1	1	1	1	1	1	-1	-1	-1	1	1	1	1	1	1	1	1	1	1	1	1	1	1	1	1	1	1	1	1	1	1	-1	-1	1	1	1	-1	-1	-1	-1	-1	1	1	1	-1	1	1	1	1	-1	1	1	-1	1	1	1	-1	1	1	1	-1	-1	1	1	1	-1	1	-1	-1	1	-1	1	1	1	1	-1	1	-1	1	1	1	1	1	1	1	1	1	-1	-1	1	1	1	1	1	1	1	-1	1	1	1	1	1	1	1	1	1	1	1	-1	1	-1	-1	1	1	1	1	1	1	1	-1	1	1	1	1	1	1	1	-1	1	1	1	-1	1	-1	1	1	1	1	1	1	1	1	1	1	1	-1	1	1	1	1	1	-1	-1	-1	1	1	1	1	1	1	1	1	1	1	1	1	1	1	1	1	1	1	1	1	-1	1	1	1	1	1	1	1	-1	1	1	1	1	1	1	1	1	1	1	1	-1	-1	-1	1	1	1	-1	1	1	1	1	1	1	1	1	1	1	1	1	1	1	1	1	1	1


BC060 S=1506
 Genes [3]: 201590_x_at 213503_x_at 210427_x_at 
 Conds [502]: 4128 4139 2669 2671 2672 2673 2674 2675 2679 2680 2332 1998 1999 2000 2007 390 1922 1929 1931 4151 312 1752 1753 1761 1764 1765 1769 1772 1773 1777 1783 1786 2577 2578 2579 2580 630 265 2035 2036 2423 2425 2429 1486 1503 1504 1519 2333 2336 2338 2344 2636 2655 440 2439 2445 2446 2450 2452 2453 2456 2457 2458 2460 2461 2821 2822 2870 2883 3232 4349 4374 2683 2684 2685 2686 2688 2689 2690 2691 2692 2694 2695 2696 2697 2699 2700 2701 2788 2789 2807 2811 2812 2816 2817 2896 2903 2904 2905 2907 2910 2911 2913 2914 2915 2916 2917 2918 2919 333 3398 882 542 543 544 2357 2368 2370 2375 2377 2378 2382 2387 2403 2405 2992 2993 2996 2997 2998 3001 3003 3067 3071 3075 3076 3078 3079 3085 3963 2710 2711 2712 2716 2717 2718 2721 2722 2738 3108 3111 3114 3091 3093 3096 3098 3099 3101 3103 2136 2137 2142 2145 2152 2161 2163 2165 3545 1364 1365 1369 1381 1393 1398 1400 1402 1706 956 978 2174 2184 373 374 3633 3643 1713 1732 1736 1737 1741 1742 1745 1792 1547 1548 1555 1561 1563 1565 1567 1569 1579 1580 1585 1589 1598 1606 1607 382 3178 3243 1834 1835 1836 1837 1840 1841 1847 1854 2412 2942 2944 2948 2950 2951 3009 3010 3012 3014 3017 3020 3021 3022 3023 2462 2470 2474 2485 2489 2499 3265 3274 3291 3293 1858 1860 1863 1864 1865 1869 1872 2507 2952 2953 3128 3129 3130 3133 3141 3145 1042 2188 2193 2194 2195 2196 2202 2203 2208 2920 2921 2923 2924 2925 2926 2927 2928 2929 2933 2934 2938 2940 411 1331 1334 1337 1339 1342 1343 1344 1345 2105 1612 1613 1614 1622 1626 1647 1674 3024 3026 3030 3031 3033 3034 3035 2511 2517 2522 2523 2529 2530 2533 2534 2537 2538 2539 2540 2541 2542 2544 1306 1313 1324 2954 2955 2956 2962 2965 2971 2972 2975 2976 2977 2980 1147 1150 1152 1153 3042 3046 3056 3058 3060 3061 3062 3063 3065 1409 1417 1421 1426 2545 2546 2547 2550 2551 2552 2560 2561 2562 2566 2567 2568 2572 2573 2576 2746 2750 2763 1156 1159 1160 1161 1165 1166 1167 1171 1172 1176 1183 1185 3852 3888 3892 2772 1971 1986 1264 1271 1276 1284 1288 1289 1297 1302 7164 7198 6874 6876 5936 7508 7550 7551 7552 7553 7554 6126 6127 6130 6135 6137 6141 6143 6145 6146 6147 6149 6153 6155 6156 6157 6162 6164 6165 6168 6169 6170 6172 6173 6174 6175 6177 6180 6184 6187 6189 6190 6193 6201 5439 5283 5284 5287 5294 4688 4713 4723 5302 5303 5318 5322 5323 5327 5338 5339 5350 5354 5355 4951 4956 4957 4963 4781 4782 5359 5360 4799 4805 4809 4815 4816 4818 4827 4843 5642 5644 5541 5544 5545 5822 5992 5915 5926 6025 6030 6036 6041 6052 5671 5677 6220 6236 6247 6948 6960 7245 7363 7050 7051 7053 7062 
201590_x_at	1	1	1	-1	1	1	1	1	1	1	1	-1	-1	1	1	-1	1	1	1	1	1	1	1	1	-1	1	-1	-1	1	-1	-1	1	1	1	1	1	1	1	1	-1	-1	-1	-1	1	1	1	-1	1	1	1	1	-1	-1	-1	1	-1	1	1	1	1	1	1	1	1	1	1	1	-1	-1	1	1	-1	1	1	1	1	1	1	1	1	1	1	1	1	1	1	1	1	-1	1	-1	-1	-1	-1	-1	1	1	1	1	-1	-1	-1	-1	-1	-1	-1	-1	-1	-1	1	1	1	1	1	1	1	1	1	1	-1	1	-1	1	1	-1	-1	1	-1	-1	-1	-1	-1	-1	1	-1	-1	-1	-1	-1	-1	1	1	-1	1	1	-1	1	-1	1	1	1	1	1	-1	-1	-1	-1	-1	1	1	1	-1	-1	-1	-1	1	1	1	1	1	1	1	1	1	1	1	1	1	1	1	-1	1	1	-1	1	1	1	-1	1	-1	1	1	1	1	-1	1	1	1	1	-1	1	-1	1	1	1	1	1	1	1	1	1	-1	1	-1	-1	-1	-1	-1	1	1	1	1	-1	-1	-1	1	-1	1	1	1	1	1	1	1	1	-1	1	1	-1	1	-1	-1	1	1	1	1	-1	1	1	1	1	1	1	-1	1	-1	1	1	1	1	-1	1	-1	1	1	-1	1	1	1	-1	-1	-1	-1	-1	1	-1	-1	-1	-1	-1	1	-1	1	-1	1	1	-1	1	1	1	1	1	1	1	1	1	1	-1	-1	-1	-1	-1	-1	-1	-1	-1	-1	-1	-1	1	1	1	1	1	1	1	1	1	1	1	-1	1	1	-1	-1	-1	-1	-1	-1	1	1	-1	-1	1	1	1	1	-1	1	-1	1	1	1	-1	1	1	1	1	-1	1	1	1	-1	-1	-1	-1	-1	-1	-1	-1	1	1	1	-1	1	1	1	-1	-1	-1	1	1	1	1	1	1	1	1	1	1	1	1	-1	1	-1	1	1	1	-1	1	-1	1	-1	1	1	-1	1	1	1	1	1	-1	1	1	1	1	1	-1	1	-1	-1	1	-1	1	-1	-1	1	1	1	-1	1	1	-1	-1	-1	-1	-1	-1	-1	-1	1	-1	1	-1	1	1	1	1	1	-1	1	-1	-1	1	-1	1	1	1	1	-1	-1	-1	-1	1	1	-1	-1	-1	-1	-1	-1	-1	-1	-1	-1	-1	-1	1	1	-1	-1	-1	1	-1	1	1	1	1	1	1	1	1	1	1	-1	-1	-1	-1	-1	1	-1	-1	1	1	1	1	1	1	1	1	1	1
213503_x_at	1	1	1	-1	1	1	1	1	1	1	1	-1	-1	1	1	-1	1	1	1	1	1	1	1	1	-1	1	-1	-1	1	-1	-1	1	1	1	1	1	1	1	1	-1	-1	-1	-1	1	1	1	-1	1	1	1	1	-1	-1	-1	1	-1	1	1	1	1	1	1	1	1	1	1	1	-1	-1	1	1	-1	1	1	1	1	1	1	1	1	1	1	1	1	1	1	1	1	-1	1	-1	-1	-1	-1	-1	1	1	1	1	-1	-1	-1	-1	-1	-1	-1	-1	-1	-1	1	1	1	1	1	1	1	1	1	1	-1	1	-1	1	1	-1	-1	1	-1	-1	-1	-1	-1	-1	1	-1	-1	-1	-1	-1	-1	1	1	-1	1	1	-1	1	-1	1	1	1	1	1	-1	-1	-1	-1	-1	1	1	1	-1	-1	-1	-1	1	1	1	1	1	1	1	1	1	1	1	1	1	1	1	-1	1	1	-1	1	1	1	-1	1	-1	1	1	1	1	-1	1	1	1	1	-1	1	-1	1	1	1	1	1	1	1	1	1	-1	1	-1	-1	-1	-1	-1	1	1	1	1	-1	-1	-1	1	-1	1	1	1	1	1	1	1	1	-1	1	1	-1	1	-1	-1	1	1	1	1	-1	1	1	1	1	1	1	-1	1	-1	1	1	1	1	-1	1	-1	1	1	-1	1	1	1	-1	-1	-1	-1	-1	1	-1	-1	-1	-1	-1	1	-1	1	-1	1	1	-1	1	1	1	1	1	1	1	1	1	1	-1	-1	-1	-1	-1	-1	-1	-1	-1	-1	-1	-1	1	1	1	1	1	1	1	1	1	1	1	-1	1	1	-1	-1	-1	-1	-1	-1	1	1	-1	-1	1	1	1	1	-1	1	-1	1	1	1	-1	1	1	1	1	-1	1	1	1	-1	-1	-1	-1	-1	-1	-1	-1	1	1	1	-1	1	1	1	-1	-1	-1	1	1	1	1	1	1	1	1	1	1	1	1	-1	1	-1	1	1	1	-1	1	-1	1	-1	1	1	-1	1	1	1	1	1	-1	1	1	1	1	1	-1	1	-1	-1	1	-1	1	-1	-1	1	1	1	-1	1	1	-1	-1	-1	-1	-1	-1	-1	-1	1	-1	1	-1	1	1	1	1	1	-1	1	-1	-1	1	-1	1	1	1	1	-1	-1	-1	-1	1	1	-1	-1	-1	-1	-1	-1	-1	-1	-1	-1	-1	-1	1	1	-1	-1	-1	1	-1	1	1	1	1	1	1	1	1	1	1	-1	-1	-1	-1	-1	1	-1	-1	1	1	1	1	1	1	1	1	1	1
210427_x_at	1	1	1	-1	1	1	1	1	1	1	1	-1	-1	1	1	-1	1	1	1	1	1	1	1	1	-1	1	-1	-1	1	-1	-1	1	1	1	1	1	1	1	1	-1	-1	-1	-1	1	1	1	-1	1	1	1	1	-1	-1	-1	1	-1	1	1	1	1	1	1	1	1	1	1	1	-1	-1	1	1	-1	1	1	1	1	1	1	1	1	1	1	1	1	1	1	1	1	-1	1	-1	-1	-1	-1	-1	1	1	1	1	-1	-1	-1	-1	-1	-1	-1	-1	-1	-1	1	1	1	1	1	1	1	1	1	1	-1	1	-1	1	1	-1	-1	1	-1	-1	-1	-1	-1	-1	1	-1	-1	-1	-1	-1	-1	1	1	-1	1	1	-1	1	-1	1	1	1	1	1	-1	-1	-1	-1	-1	1	1	1	-1	-1	-1	-1	1	1	1	1	1	1	1	1	1	1	1	1	1	1	1	-1	1	1	-1	1	1	1	-1	1	-1	1	1	1	1	-1	1	1	1	1	-1	1	-1	1	1	1	1	1	1	1	1	1	-1	1	-1	-1	-1	-1	-1	1	1	1	1	-1	-1	-1	1	-1	1	1	1	1	1	1	1	1	-1	1	1	-1	1	-1	-1	1	1	1	1	-1	1	1	1	1	1	1	-1	1	-1	1	1	1	1	-1	1	-1	1	1	-1	1	1	1	-1	-1	-1	-1	-1	1	-1	-1	-1	-1	-1	1	-1	1	-1	1	1	-1	1	1	1	1	1	1	1	1	1	1	-1	-1	-1	-1	-1	-1	-1	-1	-1	-1	-1	-1	1	1	1	1	1	1	1	1	1	1	1	-1	1	1	-1	-1	-1	-1	-1	-1	1	1	-1	-1	1	1	1	1	-1	1	-1	1	1	1	-1	1	1	1	1	-1	1	1	1	-1	-1	-1	-1	-1	-1	-1	-1	1	1	1	-1	1	1	1	-1	-1	-1	1	1	1	1	1	1	1	1	1	1	1	1	-1	1	-1	1	1	1	-1	1	-1	1	-1	1	1	-1	1	1	1	1	1	-1	1	1	1	1	1	-1	1	-1	-1	1	-1	1	-1	-1	1	1	1	-1	1	1	-1	-1	-1	-1	-1	-1	-1	-1	1	-1	1	-1	1	1	1	1	1	-1	1	-1	-1	1	-1	1	1	1	1	-1	-1	-1	-1	1	1	-1	-1	-1	-1	-1	-1	-1	-1	-1	-1	-1	-1	1	1	-1	-1	-1	1	-1	1	1	1	1	1	1	1	1	1	1	-1	-1	-1	-1	-1	1	-1	-1	1	1	1	1	1	1	1	1	1	1


BC061 S=1488
 Genes [4]: 202770_s_at 203640_at 202769_at 211559_s_at 
 Conds [372]: 4109 4112 4121 4133 4136 4138 4139 4142 2666 2669 2672 2673 2678 2679 2007 328 461 501 4164 4168 4184 258 312 417 611 612 1486 1498 1520 2626 2651 2439 2822 2881 1533 1535 3227 3231 3236 3241 4375 2684 2685 2686 2688 2690 2694 2695 2696 2699 2700 2702 2886 2895 2896 2915 2919 403 421 3395 3428 4325 4328 595 911 906 909 916 941 573 593 2835 3462 3480 4448 2370 2375 2403 2850 3003 3518 3534 3536 3360 4454 4460 4463 4466 2710 2711 2136 3574 1393 1708 972 977 978 981 986 992 995 998 1006 1112 1122 1132 3635 3979 1745 1749 1607 1141 2210 2211 2212 2218 2227 3190 3243 3244 3257 1822 1823 1830 1207 1223 1227 1230 1236 1242 2410 2947 2247 3267 3290 3291 3310 3312 3317 3318 2321 2330 3141 1008 1010 1014 1016 1019 1053 1057 1058 2938 3691 3701 3704 1063 1066 1068 1072 1074 1077 1631 1638 1643 1649 345 1672 3736 3738 3740 3742 3743 3746 3752 2540 1307 1651 1653 1655 1659 1661 1664 1667 1668 2977 3046 3058 3065 3787 2576 2753 1171 318 486 3850 3868 3873 3887 2777 831 864 865 869 870 873 4018 4068 4083 7178 7179 7188 7420 7441 7443 6891 6900 7444 7453 6807 6820 6823 6825 5932 5942 5945 5953 5957 5965 5970 5975 5980 6421 7511 7522 7534 7550 7552 7554 6149 6166 6170 6171 6175 6177 6184 6185 4578 4586 4541 4610 6187 6190 6193 6198 5437 5439 5444 4640 4672 5074 5291 4680 4682 4710 4721 4723 4726 4989 5018 5022 5023 5308 5310 4762 4768 5413 5566 5572 5573 5578 5580 5584 5585 5587 5588 5590 5594 5484 5489 5493 5501 4983 4985 5203 5209 5210 5212 5215 4805 5599 5602 5625 5632 5642 6454 6457 6483 7005 4492 5217 5222 5223 5224 5225 5227 5233 5234 5853 5733 5777 7018 5239 5240 5247 5260 5267 5903 5906 5914 5804 6045 5671 5693 5698 6966 6978 6985 6986 6987 6989 6064 6434 6438 6440 6213 6235 6932 6943 6945 6951 6954 6995 6997 6998 7001 7002 6276 7078 7080 7082 7324 7100 7103 6070 6085 7356 7043 7051 7053 7056 7062 7067 
202770_s_at	-1	1	-1	1	1	1	1	1	1	1	1	1	1	1	1	1	1	1	1	-1	1	1	-1	1	1	1	1	1	1	1	1	1	1	1	1	1	1	1	1	1	1	1	1	1	1	1	1	1	1	1	1	1	1	1	1	-1	-1	-1	1	1	1	1	1	1	1	1	1	1	1	1	1	1	1	1	1	1	1	1	1	-1	1	1	1	1	1	1	1	1	1	1	1	1	1	1	1	1	1	1	1	1	1	1	1	1	1	1	1	1	1	1	1	1	1	1	1	1	1	1	1	1	-1	1	1	1	1	1	1	1	1	1	1	-1	1	1	1	-1	1	1	1	1	-1	1	1	1	1	1	1	1	1	1	1	1	-1	1	1	1	1	1	1	1	1	1	1	1	1	1	1	1	1	1	1	1	1	1	1	1	1	1	1	1	1	1	1	1	1	1	1	1	1	1	1	1	1	1	1	1	1	-1	1	1	1	1	1	1	1	1	-1	1	1	1	1	1	1	1	1	1	-1	1	1	1	1	1	1	1	1	1	1	1	1	1	1	1	-1	1	1	1	1	1	1	1	1	1	-1	1	1	1	-1	1	-1	-1	1	1	1	1	1	1	1	1	1	1	1	1	1	1	1	1	1	1	1	1	1	1	1	1	1	1	1	1	1	1	1	1	1	1	1	1	1	1	1	1	1	-1	1	1	1	1	1	1	1	1	1	1	1	1	1	1	1	1	1	1	1	1	1	1	1	1	1	1	1	1	-1	1	1	1	1	1	1	1	1	1	1	-1	1	1	1	1	1	1	1	1	1	1	1	1	1	1	1	1	1	1	1	1	1	1	1	1	1	-1	-1	-1	1	1	1	1	1	1	1	-1	1	-1	-1	-1
 203640_at	-1	1	-1	1	1	1	1	1	1	1	1	1	1	1	1	1	1	1	1	-1	1	1	-1	1	1	1	1	1	1	1	1	1	1	1	1	1	1	1	1	1	1	1	1	1	1	1	1	1	1	1	1	1	1	1	1	-1	-1	-1	1	1	1	1	1	1	1	1	1	1	1	1	1	1	1	1	1	1	1	1	1	-1	1	1	1	1	1	1	1	1	1	1	1	1	1	1	1	1	1	1	1	1	1	1	1	1	1	1	1	1	1	1	1	1	1	1	1	1	1	1	1	1	-1	1	1	1	1	1	1	1	1	1	1	-1	1	1	1	-1	1	1	1	1	-1	1	1	1	1	1	1	1	1	1	1	1	-1	1	1	1	1	1	1	1	1	1	1	1	1	1	1	1	1	1	1	1	1	1	1	1	1	1	1	1	1	1	1	1	1	1	1	1	1	1	1	1	1	1	1	1	1	-1	1	1	1	1	1	1	1	1	-1	1	1	1	1	1	1	1	1	1	-1	1	1	1	1	1	1	1	1	1	1	1	1	1	1	1	-1	1	1	1	1	1	1	1	1	1	-1	1	1	1	-1	1	-1	-1	1	1	1	1	1	1	1	1	1	1	1	1	1	1	1	1	1	1	1	1	1	1	1	1	1	1	1	1	1	1	1	1	1	1	1	1	1	1	1	1	1	-1	1	1	1	1	1	1	1	1	1	1	1	1	1	1	1	1	1	1	1	1	1	1	1	1	1	1	1	1	-1	1	1	1	1	1	1	1	1	1	1	-1	1	1	1	1	1	1	1	1	1	1	1	1	1	1	1	1	1	1	1	1	1	1	1	1	1	-1	-1	-1	1	1	1	1	1	1	1	-1	1	-1	-1	-1
 202769_at	-1	1	-1	1	1	1	1	1	1	1	1	1	1	1	1	1	1	1	1	-1	1	1	-1	1	1	1	1	1	1	1	1	1	1	1	1	1	1	1	1	1	1	1	1	1	1	1	1	1	1	1	1	1	1	1	1	-1	-1	-1	1	1	1	1	1	1	1	1	1	1	1	1	1	1	1	1	1	1	1	1	1	-1	1	1	1	1	1	1	1	1	1	1	1	1	1	1	1	1	1	1	1	1	1	1	1	1	1	1	1	1	1	1	1	1	1	1	1	1	1	1	1	1	-1	1	1	1	1	1	1	1	1	1	1	-1	1	1	1	-1	1	1	1	1	-1	1	1	1	1	1	1	1	1	1	1	1	-1	1	1	1	1	1	1	1	1	1	1	1	1	1	1	1	1	1	1	1	1	1	1	1	1	1	1	1	1	1	1	1	1	1	1	1	1	1	1	1	1	1	1	1	1	-1	1	1	1	1	1	1	1	1	-1	1	1	1	1	1	1	1	1	1	-1	1	1	1	1	1	1	1	1	1	1	1	1	1	1	1	-1	1	1	1	1	1	1	1	1	1	-1	1	1	1	-1	1	-1	-1	1	1	1	1	1	1	1	1	1	1	1	1	1	1	1	1	1	1	1	1	1	1	1	1	1	1	1	1	1	1	1	1	1	1	1	1	1	1	1	1	1	-1	1	1	1	1	1	1	1	1	1	1	1	1	1	1	1	1	1	1	1	1	1	1	1	1	1	1	1	1	-1	1	1	1	1	1	1	1	1	1	1	-1	1	1	1	1	1	1	1	1	1	1	1	1	1	1	1	1	1	1	1	1	1	1	1	1	1	-1	-1	-1	1	1	1	1	1	1	1	-1	1	-1	-1	-1
211559_s_at	-1	1	-1	1	1	1	1	1	1	1	1	1	1	1	1	1	1	1	1	-1	1	1	-1	1	1	1	1	1	1	1	1	1	1	1	1	1	1	1	1	1	1	1	1	1	1	1	1	1	1	1	1	1	1	1	1	-1	-1	-1	1	1	1	1	1	1	1	1	1	1	1	1	1	1	1	1	1	1	1	1	1	-1	1	1	1	1	1	1	1	1	1	1	1	1	1	1	1	1	1	1	1	1	1	1	1	1	1	1	1	1	1	1	1	1	1	1	1	1	1	1	1	1	-1	1	1	1	1	1	1	1	1	1	1	-1	1	1	1	-1	1	1	1	1	-1	1	1	1	1	1	1	1	1	1	1	1	-1	1	1	1	1	1	1	1	1	1	1	1	1	1	1	1	1	1	1	1	1	1	1	1	1	1	1	1	1	1	1	1	1	1	1	1	1	1	1	1	1	1	1	1	1	-1	1	1	1	1	1	1	1	1	-1	1	1	1	1	1	1	1	1	1	-1	1	1	1	1	1	1	1	1	1	1	1	1	1	1	1	-1	1	1	1	1	1	1	1	1	1	-1	1	1	1	-1	1	-1	-1	1	1	1	1	1	1	1	1	1	1	1	1	1	1	1	1	1	1	1	1	1	1	1	1	1	1	1	1	1	1	1	1	1	1	1	1	1	1	1	1	1	-1	1	1	1	1	1	1	1	1	1	1	1	1	1	1	1	1	1	1	1	1	1	1	1	1	1	1	1	1	-1	1	1	1	1	1	1	1	1	1	1	-1	1	1	1	1	1	1	1	1	1	1	1	1	1	1	1	1	1	1	1	1	1	1	1	1	1	-1	-1	-1	1	1	1	1	1	1	1	-1	1	-1	-1	-1


BC062 S=1460
 Genes [4]: 201925_s_at 215111_s_at 210592_s_at 203455_s_at 
 Conds [365]: 4112 4128 4133 4136 4138 4139 4142 2673 2675 2679 2020 461 4151 4184 4205 4209 312 1769 639 2038 2042 2425 2429 1942 1486 1498 1520 4217 4218 4237 4243 4267 4268 2651 2656 2658 2445 2448 2456 2821 2822 2883 1540 3231 4374 4375 2684 2685 2686 2690 2695 2696 2699 2801 2812 2813 2886 2896 2914 2915 2918 407 3397 4305 4309 4325 4327 4328 4344 906 941 2835 3464 3480 4272 4273 4274 4277 4430 4437 4442 4444 2358 2386 2854 2859 3085 3518 3945 3963 4404 4449 4450 4452 4454 4458 4460 4463 4465 4466 2723 3091 3101 2130 2145 1373 1402 965 977 1132 3993 1712 1749 1793 1951 1548 1580 1141 2210 2211 2212 2227 3178 3190 3243 1819 1823 1836 1837 1840 1841 1207 1212 1218 1220 1234 1236 1239 2410 3275 3281 3290 3310 3318 2330 1872 2195 2924 2929 2938 3669 3677 3688 3701 1339 1068 344 450 1672 3034 3035 3746 3768 3770 3771 2517 2539 2540 2544 1307 1667 2971 3038 3065 1409 3787 3791 3808 2546 2566 2570 2571 2572 2576 2743 2750 2753 2755 1171 486 1477 2049 3851 3852 3868 2777 869 870 2084 1304 3905 4010 4018 4022 4024 4072 4074 7179 7188 7199 7425 7427 7432 7440 7441 7443 6912 6916 6919 6331 7376 6385 7387 7389 7397 6807 6823 5940 5942 5950 5962 5981 7550 7551 7554 7555 6162 6170 4566 4578 4590 5086 4544 4557 4617 4619 6187 5439 4632 4641 4652 4665 4671 5065 5070 5291 5292 5296 4680 4723 5018 5022 5026 5308 5310 5324 4768 4772 4786 4791 5413 5584 5594 5362 5364 5489 5501 5212 4799 4801 4804 4827 4843 5599 5602 5612 5640 6463 4475 4476 4483 4495 5225 5227 5233 5234 5724 5726 5733 5743 5745 5764 5777 5822 5826 5239 5247 5267 5275 5882 5906 5908 5802 6025 6030 6041 6047 6048 6052 5677 5678 5702 6993 6064 6680 6427 6439 6205 6213 6958 6996 7283 7285 6709 6710 6711 6719 6720 6721 6724 6736 6546 6547 6551 7077 7084 7340 6764 6768 6780 7100 7103 7105 7245 6087 7356 6784 7043 7047 7059 7073 7074 7278 6286 6316 
201925_s_at	1	1	1	1	1	1	1	1	1	1	1	1	1	1	1	1	-1	-1	1	1	1	-1	1	1	1	1	1	1	-1	1	1	-1	-1	1	1	1	-1	1	1	1	1	-1	1	1	-1	1	1	1	1	1	1	1	1	1	-1	1	1	1	-1	-1	-1	1	1	-1	-1	1	1	1	1	1	1	1	1	1	-1	-1	-1	-1	1	1	1	1	1	1	1	1	-1	1	1	1	1	1	1	1	1	1	1	1	1	1	1	1	-1	1	1	1	1	1	1	1	1	1	1	1	1	1	1	1	1	1	1	1	1	1	1	1	1	-1	-1	-1	-1	1	1	1	1	1	1	1	1	1	1	1	1	1	1	1	1	-1	-1	1	1	1	1	1	1	1	1	1	1	-1	-1	1	1	1	1	-1	1	1	-1	1	1	1	-1	1	-1	1	1	1	-1	1	1	1	1	1	1	-1	1	1	1	1	1	1	1	1	1	1	1	1	1	1	1	1	1	1	1	1	-1	1	1	1	1	1	1	1	1	1	1	1	1	1	1	1	1	1	1	1	1	1	1	1	1	1	1	1	1	1	-1	1	-1	-1	1	1	1	1	1	1	1	1	1	1	1	1	1	1	1	1	1	1	1	1	1	1	1	1	1	1	1	-1	-1	1	1	1	1	-1	1	1	1	1	1	1	1	1	1	1	1	1	1	1	-1	-1	1	1	1	1	1	1	1	1	1	1	1	1	1	1	1	1	1	1	1	1	1	1	1	-1	-1	-1	1	1	-1	1	1	1	1	1	1	1	1	1	1	1	1	-1	1	1	1	1	1	1	1	1	1	1	1	1	1	1	1	1	1	1	1	1	1	1	1	1	1	1	1	1	1	1	1	1	1
215111_s_at	1	1	1	1	1	1	1	1	1	1	1	1	1	1	1	1	-1	-1	1	1	1	-1	1	1	1	1	1	1	-1	1	1	-1	-1	1	1	1	-1	1	1	1	1	-1	1	1	-1	1	1	1	1	1	1	1	1	1	-1	1	1	1	-1	-1	-1	1	1	-1	-1	1	1	1	1	1	1	1	1	1	-1	-1	-1	-1	1	1	1	1	1	1	1	1	-1	1	1	1	1	1	1	1	1	1	1	1	1	1	1	1	-1	1	1	1	1	1	1	1	1	1	1	1	1	1	1	1	1	1	1	1	1	1	1	1	1	-1	-1	-1	-1	1	1	1	1	1	1	1	1	1	1	1	1	1	1	1	1	-1	-1	1	1	1	1	1	1	1	1	1	1	-1	-1	1	1	1	1	-1	1	1	-1	1	1	1	-1	1	-1	1	1	1	-1	1	1	1	1	1	1	-1	1	1	1	1	1	1	1	1	1	1	1	1	1	1	1	1	1	1	1	1	-1	1	1	1	1	1	1	1	1	1	1	1	1	1	1	1	1	1	1	1	1	1	1	1	1	1	1	1	1	1	-1	1	-1	-1	1	1	1	1	1	1	1	1	1	1	1	1	1	1	1	1	1	1	1	1	1	1	1	1	1	1	1	-1	-1	1	1	1	1	-1	1	1	1	1	1	1	1	1	1	1	1	1	1	1	-1	-1	1	1	1	1	1	1	1	1	1	1	1	1	1	1	1	1	1	1	1	1	1	1	1	-1	-1	-1	1	1	-1	1	1	1	1	1	1	1	1	1	1	1	1	-1	1	1	1	1	1	1	1	1	1	1	1	1	1	1	1	1	1	1	1	1	1	1	1	1	1	1	1	1	1	1	1	1	1
210592_s_at	1	1	1	1	1	1	1	1	1	1	1	1	1	1	1	1	-1	-1	1	1	1	-1	1	1	1	1	1	1	-1	1	1	-1	-1	1	1	1	-1	1	1	1	1	-1	1	1	-1	1	1	1	1	1	1	1	1	1	-1	1	1	1	-1	-1	-1	1	1	-1	-1	1	1	1	1	1	1	1	1	1	-1	-1	-1	-1	1	1	1	1	1	1	1	1	-1	1	1	1	1	1	1	1	1	1	1	1	1	1	1	1	-1	1	1	1	1	1	1	1	1	1	1	1	1	1	1	1	1	1	1	1	1	1	1	1	1	-1	-1	-1	-1	1	1	1	1	1	1	1	1	1	1	1	1	1	1	1	1	-1	-1	1	1	1	1	1	1	1	1	1	1	-1	-1	1	1	1	1	-1	1	1	-1	1	1	1	-1	1	-1	1	1	1	-1	1	1	1	1	1	1	-1	1	1	1	1	1	1	1	1	1	1	1	1	1	1	1	1	1	1	1	1	-1	1	1	1	1	1	1	1	1	1	1	1	1	1	1	1	1	1	1	1	1	1	1	1	1	1	1	1	1	1	-1	1	-1	-1	1	1	1	1	1	1	1	1	1	1	1	1	1	1	1	1	1	1	1	1	1	1	1	1	1	1	1	-1	-1	1	1	1	1	-1	1	1	1	1	1	1	1	1	1	1	1	1	1	1	-1	-1	1	1	1	1	1	1	1	1	1	1	1	1	1	1	1	1	1	1	1	1	1	1	1	-1	-1	-1	1	1	-1	1	1	1	1	1	1	1	1	1	1	1	1	-1	1	1	1	1	1	1	1	1	1	1	1	1	1	1	1	1	1	1	1	1	1	1	1	1	1	1	1	1	1	1	1	1	1
203455_s_at	1	1	1	1	1	1	1	1	1	1	1	1	1	1	1	1	-1	-1	1	1	1	-1	1	1	1	1	1	1	-1	1	1	-1	-1	1	1	1	-1	1	1	1	1	-1	1	1	-1	1	1	1	1	1	1	1	1	1	-1	1	1	1	-1	-1	-1	1	1	-1	-1	1	1	1	1	1	1	1	1	1	-1	-1	-1	-1	1	1	1	1	1	1	1	1	-1	1	1	1	1	1	1	1	1	1	1	1	1	1	1	1	-1	1	1	1	1	1	1	1	1	1	1	1	1	1	1	1	1	1	1	1	1	1	1	1	1	-1	-1	-1	-1	1	1	1	1	1	1	1	1	1	1	1	1	1	1	1	1	-1	-1	1	1	1	1	1	1	1	1	1	1	-1	-1	1	1	1	1	-1	1	1	-1	1	1	1	-1	1	-1	1	1	1	-1	1	1	1	1	1	1	-1	1	1	1	1	1	1	1	1	1	1	1	1	1	1	1	1	1	1	1	1	-1	1	1	1	1	1	1	1	1	1	1	1	1	1	1	1	1	1	1	1	1	1	1	1	1	1	1	1	1	1	-1	1	-1	-1	1	1	1	1	1	1	1	1	1	1	1	1	1	1	1	1	1	1	1	1	1	1	1	1	1	1	1	-1	-1	1	1	1	1	-1	1	1	1	1	1	1	1	1	1	1	1	1	1	1	-1	-1	1	1	1	1	1	1	1	1	1	1	1	1	1	1	1	1	1	1	1	1	1	1	1	-1	-1	-1	1	1	-1	1	1	1	1	1	1	1	1	1	1	1	1	-1	1	1	1	1	1	1	1	1	1	1	1	1	1	1	1	1	1	1	1	1	1	1	1	1	1	1	1	1	1	1	1	1	1


BC063 S=1456
 Genes [4]: 202211_at 217858_s_at 202557_at 202720_at 
 Conds [364]: 4112 4133 4138 4139 4140 4142 2679 2268 2020 1902 1927 4172 312 1769 2577 2579 2580 611 2038 2042 1942 1486 1520 2651 2653 2448 2823 2883 1535 1540 3227 3231 3241 4269 4369 4382 4385 4388 4390 2691 2695 2812 2813 2896 2905 2907 2911 2915 2918 2919 254 331 332 407 408 3395 3428 4306 4411 882 887 905 916 593 2835 3462 3480 4272 4273 4274 4277 2998 3075 3510 3357 3359 3360 4452 4454 4465 2718 3091 2164 3559 1373 1402 947 972 979 995 998 1005 1006 1112 1132 3643 3979 1712 1749 1791 1546 1605 1140 1141 381 2210 2211 3166 3243 1819 1823 1824 1826 1831 1836 1841 1223 1239 2942 3009 3020 3023 2499 3265 3267 3278 3281 3291 3312 2321 2330 1858 1864 1872 2504 2953 1008 1010 1053 1056 1058 2920 2924 2929 3691 1063 1064 1066 1068 1073 1075 1631 1637 579 344 345 346 449 450 1672 3024 3035 3736 3740 2535 2540 2541 1655 1659 2954 2976 3056 3058 3065 1418 1433 2546 2552 2566 2572 2576 2743 2750 2753 2755 2758 2763 1171 1176 1477 3868 3873 3887 3895 2777 2779 831 864 871 873 428 23 1276 1299 4015 4018 4068 4074 7178 7179 7188 7198 7200 7206 7425 7440 7441 7443 7236 6875 6876 6879 6901 6910 6912 6914 6916 6919 6353 6920 7453 6807 6823 5936 5941 5945 5962 5963 5968 5981 7511 7539 7550 7551 7553 6127 6137 6155 6162 6170 6172 4586 4598 4599 4541 4610 6187 6193 4637 5074 5291 4680 4682 4726 5018 5021 5022 5308 5327 5328 5350 4963 4768 4771 4772 4786 5413 5566 5578 5584 5588 5594 5595 5484 5489 5501 5503 4985 5206 5209 5212 5215 4804 4821 5600 5602 5608 5620 5642 5644 6463 6479 4492 5217 5221 5223 5225 5227 5231 5234 5777 5842 5260 5267 6025 6036 6038 6041 5698 5998 6986 6989 6993 6064 6434 6438 6439 6440 6213 6933 6937 6939 6943 6944 6946 6949 6952 6954 6957 6960 6994 6996 6999 6709 6719 6720 6276 6551 7085 7324 6639 7100 7103 6070 6085 7356 6784 7051 7053 7056 7067 7277 7278 6319 
 202211_at	1	1	1	1	1	1	1	1	1	1	1	1	-1	-1	1	1	1	1	1	1	1	1	1	1	1	1	1	-1	1	1	1	1	1	-1	1	1	1	1	-1	1	1	-1	1	1	1	-1	-1	-1	-1	-1	-1	1	1	1	1	1	1	-1	1	1	1	1	1	1	1	1	1	-1	-1	-1	-1	-1	-1	1	-1	1	1	1	1	1	-1	1	1	1	1	1	1	1	1	1	1	1	1	1	1	1	1	1	1	-1	1	1	1	1	1	1	1	1	1	1	1	1	1	1	-1	-1	1	1	1	1	1	1	1	-1	1	1	1	-1	1	-1	1	1	1	1	-1	-1	1	1	1	1	1	-1	-1	-1	-1	1	1	1	1	1	1	1	1	-1	1	1	1	1	1	1	-1	-1	1	1	1	1	1	1	1	-1	-1	1	1	1	-1	-1	-1	-1	1	1	1	1	-1	1	1	-1	-1	1	1	1	1	1	-1	1	1	-1	1	1	1	1	1	1	-1	1	1	1	-1	-1	1	1	1	1	1	1	1	1	1	1	1	-1	-1	1	1	1	1	1	1	1	1	1	1	1	1	-1	-1	1	1	-1	-1	1	-1	1	1	1	1	1	1	-1	-1	1	-1	1	1	1	-1	-1	1	1	1	1	1	1	1	1	1	1	1	1	1	-1	-1	-1	1	-1	-1	-1	1	1	1	1	1	1	1	1	1	1	1	1	1	1	1	1	1	1	1	1	1	1	1	1	1	1	1	1	1	1	1	1	1	1	1	1	1	1	-1	-1	-1	-1	1	1	1	1	1	1	1	1	1	1	1	1	1	1	1	1	1	1	1	1	1	1	1	1	1	1	1	1	1	1	-1	1	1	1	1	1	1	1	1	-1	1	-1	-1	1	1	1
217858_s_at	1	1	1	1	1	1	1	1	1	1	1	1	-1	-1	1	1	1	1	1	1	1	1	1	1	1	1	1	-1	1	1	1	1	1	-1	1	1	1	1	-1	1	1	-1	1	1	1	-1	-1	-1	-1	-1	-1	1	1	1	1	1	1	-1	1	1	1	1	1	1	1	1	1	-1	-1	-1	-1	-1	-1	1	-1	1	1	1	1	1	-1	1	1	1	1	1	1	1	1	1	1	1	1	1	1	1	1	1	1	-1	1	1	1	1	1	1	1	1	1	1	1	1	1	1	-1	-1	1	1	1	1	1	1	1	-1	1	1	1	-1	1	-1	1	1	1	1	-1	-1	1	1	1	1	1	-1	-1	-1	-1	1	1	1	1	1	1	1	1	-1	1	1	1	1	1	1	-1	-1	1	1	1	1	1	1	1	-1	-1	1	1	1	-1	-1	-1	-1	1	1	1	1	-1	1	1	-1	-1	1	1	1	1	1	-1	1	1	-1	1	1	1	1	1	1	-1	1	1	1	-1	-1	1	1	1	1	1	1	1	1	1	1	1	-1	-1	1	1	1	1	1	1	1	1	1	1	1	1	-1	-1	1	1	-1	-1	1	-1	1	1	1	1	1	1	-1	-1	1	-1	1	1	1	-1	-1	1	1	1	1	1	1	1	1	1	1	1	1	1	-1	-1	-1	1	-1	-1	-1	1	1	1	1	1	1	1	1	1	1	1	1	1	1	1	1	1	1	1	1	1	1	1	1	1	1	1	1	1	1	1	1	1	1	1	1	1	1	-1	-1	-1	-1	1	1	1	1	1	1	1	1	1	1	1	1	1	1	1	1	1	1	1	1	1	1	1	1	1	1	1	1	1	1	-1	1	1	1	1	1	1	1	1	-1	1	-1	-1	1	1	1
 202557_at	1	1	1	1	1	1	1	1	1	1	1	1	-1	-1	1	1	1	1	1	1	1	1	1	1	1	1	1	-1	1	1	1	1	1	-1	1	1	1	1	-1	1	1	-1	1	1	1	-1	-1	-1	-1	-1	-1	1	1	1	1	1	1	-1	1	1	1	1	1	1	1	1	1	-1	-1	-1	-1	-1	-1	1	-1	1	1	1	1	1	-1	1	1	1	1	1	1	1	1	1	1	1	1	1	1	1	1	1	1	-1	1	1	1	1	1	1	1	1	1	1	1	1	1	1	-1	-1	1	1	1	1	1	1	1	-1	1	1	1	-1	1	-1	1	1	1	1	-1	-1	1	1	1	1	1	-1	-1	-1	-1	1	1	1	1	1	1	1	1	-1	1	1	1	1	1	1	-1	-1	1	1	1	1	1	1	1	-1	-1	1	1	1	-1	-1	-1	-1	1	1	1	1	-1	1	1	-1	-1	1	1	1	1	1	-1	1	1	-1	1	1	1	1	1	1	-1	1	1	1	-1	-1	1	1	1	1	1	1	1	1	1	1	1	-1	-1	1	1	1	1	1	1	1	1	1	1	1	1	-1	-1	1	1	-1	-1	1	-1	1	1	1	1	1	1	-1	-1	1	-1	1	1	1	-1	-1	1	1	1	1	1	1	1	1	1	1	1	1	1	-1	-1	-1	1	-1	-1	-1	1	1	1	1	1	1	1	1	1	1	1	1	1	1	1	1	1	1	1	1	1	1	1	1	1	1	1	1	1	1	1	1	1	1	1	1	1	1	-1	-1	-1	-1	1	1	1	1	1	1	1	1	1	1	1	1	1	1	1	1	1	1	1	1	1	1	1	1	1	1	1	1	1	1	-1	1	1	1	1	1	1	1	1	-1	1	-1	-1	1	1	1
 202720_at	1	1	1	1	1	1	1	1	1	1	1	1	-1	-1	1	1	1	1	1	1	1	1	1	1	1	1	1	-1	1	1	1	1	1	-1	1	1	1	1	-1	1	1	-1	1	1	1	-1	-1	-1	-1	-1	-1	1	1	1	1	1	1	-1	1	1	1	1	1	1	1	1	1	-1	-1	-1	-1	-1	-1	1	-1	1	1	1	1	1	-1	1	1	1	1	1	1	1	1	1	1	1	1	1	1	1	1	1	1	-1	1	1	1	1	1	1	1	1	1	1	1	1	1	1	-1	-1	1	1	1	1	1	1	1	-1	1	1	1	-1	1	-1	1	1	1	1	-1	-1	1	1	1	1	1	-1	-1	-1	-1	1	1	1	1	1	1	1	1	-1	1	1	1	1	1	1	-1	-1	1	1	1	1	1	1	1	-1	-1	1	1	1	-1	-1	-1	-1	1	1	1	1	-1	1	1	-1	-1	1	1	1	1	1	-1	1	1	-1	1	1	1	1	1	1	-1	1	1	1	-1	-1	1	1	1	1	1	1	1	1	1	1	1	-1	-1	1	1	1	1	1	1	1	1	1	1	1	1	-1	-1	1	1	-1	-1	1	-1	1	1	1	1	1	1	-1	-1	1	-1	1	1	1	-1	-1	1	1	1	1	1	1	1	1	1	1	1	1	1	-1	-1	-1	1	-1	-1	-1	1	1	1	1	1	1	1	1	1	1	1	1	1	1	1	1	1	1	1	1	1	1	1	1	1	1	1	1	1	1	1	1	1	1	1	1	1	1	-1	-1	-1	-1	1	1	1	1	1	1	1	1	1	1	1	1	1	1	1	1	1	1	1	1	1	1	1	1	1	1	1	1	1	1	-1	1	1	1	1	1	1	1	1	-1	1	-1	-1	1	1	1


BC064 S=1444
 Genes [4]: 212130_x_at 212227_x_at 202021_x_at 200779_at 
 Conds [361]: 4133 4136 4138 4139 2678 2268 1998 462 1916 4151 4153 4155 4169 417 1755 1758 1769 1783 1486 1498 1520 1525 4217 4266 4268 2619 2629 2651 2653 2658 2456 2822 2823 2881 1535 1537 1540 3231 3240 4269 4349 4354 4365 4376 4380 4385 4388 2794 2801 2805 2808 2812 2886 2896 2911 3395 4325 4327 4328 893 904 941 541 2835 3443 3464 3507 4272 4273 4284 4296 4436 4448 2370 2403 2405 2850 2859 3510 3518 3536 3945 3963 3332 3348 4404 4454 4465 3561 3582 1380 956 976 977 978 992 373 1105 1112 3633 3635 3637 1793 1956 1140 377 2210 2211 2213 2227 2239 3177 3178 3187 3190 3245 1819 1822 1230 1231 1233 3267 3270 3278 3281 3285 3290 3291 3310 3317 3318 2506 1010 1011 1050 3691 3710 2105 2108 1068 1069 1080 1637 1645 579 344 1672 3037 3740 3770 3771 2525 2544 1655 1656 1659 3808 2546 2547 2552 2560 2576 2750 2753 2758 433 486 1475 1477 3851 3852 2777 839 868 869 870 1985 1304 3902 4018 4068 7165 7188 7198 7207 7407 6901 6910 6339 7382 6385 7389 7453 6807 6820 6823 6831 6844 5936 5957 5962 5963 5968 6417 7503 7509 7530 7535 7554 7556 6172 6173 6178 6179 6564 6569 6570 6571 6574 6577 6579 6599 4565 4566 4585 4586 5086 4610 4617 5439 5441 5511 4652 5065 5070 5291 5296 4680 4694 4711 4721 4726 4732 5017 5018 5021 5022 5023 5026 5396 5308 5310 5324 5336 5354 4951 4954 4956 4957 4963 4762 4769 4770 4791 5417 5419 5420 5572 5580 5364 5484 5489 5501 5530 4985 5209 5212 4801 4802 4805 4806 4809 4821 4835 4843 5612 5613 5625 5640 6448 6451 6454 6463 7005 4471 4493 5218 5227 5228 5724 5743 5777 5826 5841 7032 5247 5248 5267 5275 5987 5882 5906 5911 6025 6027 6030 6041 6051 5677 5698 5702 6972 6980 6990 6671 6680 6427 6429 6433 6438 6440 6207 6210 6220 6236 6932 6939 6940 6948 6954 6709 6724 6276 7078 7079 7092 7324 6764 6780 7100 7103 7136 6085 6784 6793 7050 7051 7053 7056 7063 7068 
212130_x_at	1	1	1	1	-1	-1	1	1	1	1	-1	1	1	1	-1	-1	-1	-1	1	1	1	1	1	-1	-1	1	1	1	1	1	1	1	1	-1	-1	1	1	1	1	-1	-1	-1	1	1	1	1	-1	-1	1	-1	-1	-1	1	1	-1	-1	1	1	1	1	1	1	1	-1	1	1	1	-1	-1	-1	1	-1	1	-1	-1	1	1	1	-1	1	1	1	1	-1	-1	1	1	1	-1	1	-1	1	1	1	1	-1	1	1	-1	-1	1	1	-1	1	1	1	1	1	1	1	1	-1	1	1	1	-1	1	1	1	1	1	1	1	1	1	1	1	-1	1	1	1	-1	1	1	-1	-1	1	-1	-1	1	1	-1	-1	-1	-1	1	-1	-1	1	1	1	1	-1	1	1	-1	1	-1	-1	-1	-1	1	-1	1	-1	-1	1	1	1	1	1	-1	1	1	1	1	-1	1	1	1	-1	1	1	1	1	-1	-1	-1	1	-1	1	1	-1	1	-1	1	1	1	-1	1	1	-1	-1	1	-1	-1	1	1	1	1	-1	-1	-1	-1	1	1	1	1	1	1	-1	1	-1	-1	-1	1	-1	-1	1	1	-1	-1	1	-1	1	1	1	1	1	1	1	1	1	-1	1	1	1	1	1	1	-1	1	1	-1	-1	-1	-1	-1	-1	-1	1	-1	-1	1	-1	1	1	-1	-1	1	-1	1	1	1	1	-1	1	1	1	1	1	-1	-1	1	1	1	1	-1	1	1	1	-1	1	-1	1	1	-1	1	1	1	1	1	1	1	1	1	1	1	1	-1	-1	1	1	-1	-1	-1	-1	1	1	1	1	-1	-1	1	-1	1	1	1	1	1	1	1	1	1	1	-1	-1	-1	1	1	-1	1	-1	-1	1	-1	-1	1	1	1	1	-1	-1	-1	1	1	-1	1	-1	1	1
212227_x_at	1	1	1	1	-1	-1	1	1	1	1	-1	1	1	1	-1	-1	-1	-1	1	1	1	1	1	-1	-1	1	1	1	1	1	1	1	1	-1	-1	1	1	1	1	-1	-1	-1	1	1	1	1	-1	-1	1	-1	-1	-1	1	1	-1	-1	1	1	1	1	1	1	1	-1	1	1	1	-1	-1	-1	1	-1	1	-1	-1	1	1	1	-1	1	1	1	1	-1	-1	1	1	1	-1	1	-1	1	1	1	1	-1	1	1	-1	-1	1	1	-1	1	1	1	1	1	1	1	1	-1	1	1	1	-1	1	1	1	1	1	1	1	1	1	1	1	-1	1	1	1	-1	1	1	-1	-1	1	-1	-1	1	1	-1	-1	-1	-1	1	-1	-1	1	1	1	1	-1	1	1	-1	1	-1	-1	-1	-1	1	-1	1	-1	-1	1	1	1	1	1	-1	1	1	1	1	-1	1	1	1	-1	1	1	1	1	-1	-1	-1	1	-1	1	1	-1	1	-1	1	1	1	-1	1	1	-1	-1	1	-1	-1	1	1	1	1	-1	-1	-1	-1	1	1	1	1	1	1	-1	1	-1	-1	-1	1	-1	-1	1	1	-1	-1	1	-1	1	1	1	1	1	1	1	1	1	-1	1	1	1	1	1	1	-1	1	1	-1	-1	-1	-1	-1	-1	-1	1	-1	-1	1	-1	1	1	-1	-1	1	-1	1	1	1	1	-1	1	1	1	1	1	-1	-1	1	1	1	1	-1	1	1	1	-1	1	-1	1	1	-1	1	1	1	1	1	1	1	1	1	1	1	1	-1	-1	1	1	-1	-1	-1	-1	1	1	1	1	-1	-1	1	-1	1	1	1	1	1	1	1	1	1	1	-1	-1	-1	1	1	-1	1	-1	-1	1	-1	-1	1	1	1	1	-1	-1	-1	1	1	-1	1	-1	1	1
202021_x_at	1	1	1	1	-1	-1	1	1	1	1	-1	1	1	1	-1	-1	-1	-1	1	1	1	1	1	-1	-1	1	1	1	1	1	1	1	1	-1	-1	1	1	1	1	-1	-1	-1	1	1	1	1	-1	-1	1	-1	-1	-1	1	1	-1	-1	1	1	1	1	1	1	1	-1	1	1	1	-1	-1	-1	1	-1	1	-1	-1	1	1	1	-1	1	1	1	1	-1	-1	1	1	1	-1	1	-1	1	1	1	1	-1	1	1	-1	-1	1	1	-1	1	1	1	1	1	1	1	1	-1	1	1	1	-1	1	1	1	1	1	1	1	1	1	1	1	-1	1	1	1	-1	1	1	-1	-1	1	-1	-1	1	1	-1	-1	-1	-1	1	-1	-1	1	1	1	1	-1	1	1	-1	1	-1	-1	-1	-1	1	-1	1	-1	-1	1	1	1	1	1	-1	1	1	1	1	-1	1	1	1	-1	1	1	1	1	-1	-1	-1	1	-1	1	1	-1	1	-1	1	1	1	-1	1	1	-1	-1	1	-1	-1	1	1	1	1	-1	-1	-1	-1	1	1	1	1	1	1	-1	1	-1	-1	-1	1	-1	-1	1	1	-1	-1	1	-1	1	1	1	1	1	1	1	1	1	-1	1	1	1	1	1	1	-1	1	1	-1	-1	-1	-1	-1	-1	-1	1	-1	-1	1	-1	1	1	-1	-1	1	-1	1	1	1	1	-1	1	1	1	1	1	-1	-1	1	1	1	1	-1	1	1	1	-1	1	-1	1	1	-1	1	1	1	1	1	1	1	1	1	1	1	1	-1	-1	1	1	-1	-1	-1	-1	1	1	1	1	-1	-1	1	-1	1	1	1	1	1	1	1	1	1	1	-1	-1	-1	1	1	-1	1	-1	-1	1	-1	-1	1	1	1	1	-1	-1	-1	1	1	-1	1	-1	1	1
 200779_at	1	1	1	1	-1	-1	1	1	1	1	-1	1	1	1	-1	-1	-1	-1	1	1	1	1	1	-1	-1	1	1	1	1	1	1	1	1	-1	-1	1	1	1	1	-1	-1	-1	1	1	1	1	-1	-1	1	-1	-1	-1	1	1	-1	-1	1	1	1	1	1	1	1	-1	1	1	1	-1	-1	-1	1	-1	1	-1	-1	1	1	1	-1	1	1	1	1	-1	-1	1	1	1	-1	1	-1	1	1	1	1	-1	1	1	-1	-1	1	1	-1	1	1	1	1	1	1	1	1	-1	1	1	1	-1	1	1	1	1	1	1	1	1	1	1	1	-1	1	1	1	-1	1	1	-1	-1	1	-1	-1	1	1	-1	-1	-1	-1	1	-1	-1	1	1	1	1	-1	1	1	-1	1	-1	-1	-1	-1	1	-1	1	-1	-1	1	1	1	1	1	-1	1	1	1	1	-1	1	1	1	-1	1	1	1	1	-1	-1	-1	1	-1	1	1	-1	1	-1	1	1	1	-1	1	1	-1	-1	1	-1	-1	1	1	1	1	-1	-1	-1	-1	1	1	1	1	1	1	-1	1	-1	-1	-1	1	-1	-1	1	1	-1	-1	1	-1	1	1	1	1	1	1	1	1	1	-1	1	1	1	1	1	1	-1	1	1	-1	-1	-1	-1	-1	-1	-1	1	-1	-1	1	-1	1	1	-1	-1	1	-1	1	1	1	1	-1	1	1	1	1	1	-1	-1	1	1	1	1	-1	1	1	1	-1	1	-1	1	1	-1	1	1	1	1	1	1	1	1	1	1	1	1	-1	-1	1	1	-1	-1	-1	-1	1	1	1	1	-1	-1	1	-1	1	1	1	1	1	1	1	1	1	1	-1	-1	-1	1	1	-1	1	-1	-1	1	-1	-1	1	1	1	1	-1	-1	-1	1	1	-1	1	-1	1	1


BC065 S=1436
 Genes [4]: 214290_s_at 218280_x_at 210592_s_at 203455_s_at 
 Conds [359]: 4099 4136 4139 2675 2679 1998 2007 2020 461 4151 1786 2038 2042 2425 2429 1486 1520 4216 4217 4243 4257 4266 4267 4268 2338 2627 2651 2656 2658 2439 2448 2452 2457 2821 2822 2872 1540 3232 4269 4379 4380 2684 2685 2687 2690 2691 2696 2699 2801 2812 2813 2885 2886 2896 2900 2914 2915 2918 407 3397 4305 4306 4310 4327 4328 4334 911 961 906 910 941 3462 3464 3480 4272 4273 4277 2368 2375 2386 2403 2848 2854 2859 3085 3534 3945 3963 4404 4454 4460 4463 4465 2710 2718 2723 3091 2136 2145 1369 1373 1381 1393 1398 1402 965 977 995 1004 1114 1132 3979 1712 1745 1791 1792 1546 1580 1598 1607 1141 2210 2211 2212 2218 2227 2239 3178 3190 1836 1840 1841 1236 1239 2410 2942 3021 3022 3275 3281 3283 3290 3295 3297 3318 2308 2321 2327 2328 2330 2507 2953 3141 1010 1019 1053 1058 2192 2193 2195 2202 2203 2921 2924 2929 2938 3701 1334 1343 1068 1614 1626 1649 3024 3034 3035 3770 3771 2517 2525 2532 2539 2540 2544 1655 1661 1667 2977 3040 3046 3058 3065 3808 3819 3823 2546 2570 2572 2576 2743 2753 2757 1176 1177 1180 318 486 1477 3851 3852 3887 2771 2777 2779 844 848 869 1297 1302 1304 3905 3906 4010 4018 4019 4022 7188 7420 7425 7441 7443 7498 6876 6900 6902 6385 7399 6807 6823 5942 7525 7530 7535 7550 7553 7555 6126 6130 6145 6146 6149 6162 6167 6170 4566 4541 4544 6187 6190 6195 6198 4637 4641 4651 5291 4680 4688 4711 4713 4721 4723 4732 5018 5021 5022 5026 5324 5357 4791 5584 5590 5594 5362 5364 5489 5501 5530 5212 4801 4809 4827 4843 5599 5602 5603 5612 5623 5640 6463 4471 4475 4476 5227 5231 5233 5234 5724 5726 5743 5777 5826 5239 5247 5267 5275 5903 5908 6025 6030 6041 6047 6048 6052 5677 5691 5702 6975 6984 6989 6064 6680 6438 6205 6945 6953 6956 6958 6995 6996 6998 7001 7002 7283 6724 6551 7094 7306 7340 6764 6768 7100 7103 7139 6087 7356 7364 7062 7278 6319 
214290_s_at	1	1	1	1	1	1	1	1	1	1	1	1	1	-1	1	1	1	-1	1	1	-1	-1	-1	-1	1	1	1	1	1	1	1	1	1	1	1	-1	1	1	-1	1	1	1	1	1	1	1	1	1	1	-1	1	1	1	1	1	-1	-1	-1	1	1	-1	-1	-1	1	1	1	1	1	1	1	1	1	1	1	-1	-1	-1	1	1	1	1	1	1	1	-1	1	1	1	1	1	1	1	1	1	-1	1	1	1	1	1	1	1	1	1	1	1	1	1	1	1	1	1	1	1	1	-1	1	1	1	1	1	1	1	1	1	1	1	1	1	-1	-1	-1	1	1	1	1	1	1	1	1	1	1	1	1	1	1	1	1	1	1	1	-1	1	1	1	1	1	1	1	1	1	1	-1	-1	-1	1	1	1	1	1	1	1	1	-1	-1	-1	1	1	-1	1	1	1	1	-1	1	1	1	1	-1	1	1	1	1	1	1	-1	1	1	1	1	1	1	1	1	1	1	1	1	1	1	1	1	1	-1	1	1	1	1	1	1	1	1	1	1	1	1	1	1	1	1	1	1	-1	1	1	1	1	1	1	1	1	1	1	1	1	1	-1	-1	-1	-1	1	-1	1	1	-1	1	1	1	1	1	1	1	1	1	1	1	1	1	1	1	1	1	1	1	1	1	1	-1	1	1	1	1	-1	1	1	1	1	1	1	-1	1	1	1	1	1	1	1	1	1	1	-1	-1	1	1	1	1	1	1	1	1	1	1	1	1	1	1	1	-1	-1	-1	1	1	-1	1	1	1	1	1	1	1	1	1	1	1	1	1	1	1	1	1	1	1	-1	1	1	1	-1	1	1	1	1	1	1	1	1	1	1	1	1
218280_x_at	1	1	1	1	1	1	1	1	1	1	1	1	1	-1	1	1	1	-1	1	1	-1	-1	-1	-1	1	1	1	1	1	1	1	1	1	1	1	-1	1	1	-1	1	1	1	1	1	1	1	1	1	1	-1	1	1	1	1	1	-1	-1	-1	1	1	-1	-1	-1	1	1	1	1	1	1	1	1	1	1	1	-1	-1	-1	1	1	1	1	1	1	1	-1	1	1	1	1	1	1	1	1	1	-1	1	1	1	1	1	1	1	1	1	1	1	1	1	1	1	1	1	1	1	1	-1	1	1	1	1	1	1	1	1	1	1	1	1	1	-1	-1	-1	1	1	1	1	1	1	1	1	1	1	1	1	1	1	1	1	1	1	1	-1	1	1	1	1	1	1	1	1	1	1	-1	-1	-1	1	1	1	1	1	1	1	1	-1	-1	-1	1	1	-1	1	1	1	1	-1	1	1	1	1	-1	1	1	1	1	1	1	-1	1	1	1	1	1	1	1	1	1	1	1	1	1	1	1	1	1	-1	1	1	1	1	1	1	1	1	1	1	1	1	1	1	1	1	1	1	-1	1	1	1	1	1	1	1	1	1	1	1	1	1	-1	-1	-1	-1	1	-1	1	1	-1	1	1	1	1	1	1	1	1	1	1	1	1	1	1	1	1	1	1	1	1	1	1	-1	1	1	1	1	-1	1	1	1	1	1	1	-1	1	1	1	1	1	1	1	1	1	1	-1	-1	1	1	1	1	1	1	1	1	1	1	1	1	1	1	1	-1	-1	-1	1	1	-1	1	1	1	1	1	1	1	1	1	1	1	1	1	1	1	1	1	1	1	-1	1	1	1	-1	1	1	1	1	1	1	1	1	1	1	1	1
210592_s_at	1	1	1	1	1	1	1	1	1	1	1	1	1	-1	1	1	1	-1	1	1	-1	-1	-1	-1	1	1	1	1	1	1	1	1	1	1	1	-1	1	1	-1	1	1	1	1	1	1	1	1	1	1	-1	1	1	1	1	1	-1	-1	-1	1	1	-1	-1	-1	1	1	1	1	1	1	1	1	1	1	1	-1	-1	-1	1	1	1	1	1	1	1	-1	1	1	1	1	1	1	1	1	1	-1	1	1	1	1	1	1	1	1	1	1	1	1	1	1	1	1	1	1	1	1	-1	1	1	1	1	1	1	1	1	1	1	1	1	1	-1	-1	-1	1	1	1	1	1	1	1	1	1	1	1	1	1	1	1	1	1	1	1	-1	1	1	1	1	1	1	1	1	1	1	-1	-1	-1	1	1	1	1	1	1	1	1	-1	-1	-1	1	1	-1	1	1	1	1	-1	1	1	1	1	-1	1	1	1	1	1	1	-1	1	1	1	1	1	1	1	1	1	1	1	1	1	1	1	1	1	-1	1	1	1	1	1	1	1	1	1	1	1	1	1	1	1	1	1	1	-1	1	1	1	1	1	1	1	1	1	1	1	1	1	-1	-1	-1	-1	1	-1	1	1	-1	1	1	1	1	1	1	1	1	1	1	1	1	1	1	1	1	1	1	1	1	1	1	-1	1	1	1	1	-1	1	1	1	1	1	1	-1	1	1	1	1	1	1	1	1	1	1	-1	-1	1	1	1	1	1	1	1	1	1	1	1	1	1	1	1	-1	-1	-1	1	1	-1	1	1	1	1	1	1	1	1	1	1	1	1	1	1	1	1	1	1	1	-1	1	1	1	-1	1	1	1	1	1	1	1	1	1	1	1	1
203455_s_at	1	1	1	1	1	1	1	1	1	1	1	1	1	-1	1	1	1	-1	1	1	-1	-1	-1	-1	1	1	1	1	1	1	1	1	1	1	1	-1	1	1	-1	1	1	1	1	1	1	1	1	1	1	-1	1	1	1	1	1	-1	-1	-1	1	1	-1	-1	-1	1	1	1	1	1	1	1	1	1	1	1	-1	-1	-1	1	1	1	1	1	1	1	-1	1	1	1	1	1	1	1	1	1	-1	1	1	1	1	1	1	1	1	1	1	1	1	1	1	1	1	1	1	1	1	-1	1	1	1	1	1	1	1	1	1	1	1	1	1	-1	-1	-1	1	1	1	1	1	1	1	1	1	1	1	1	1	1	1	1	1	1	1	-1	1	1	1	1	1	1	1	1	1	1	-1	-1	-1	1	1	1	1	1	1	1	1	-1	-1	-1	1	1	-1	1	1	1	1	-1	1	1	1	1	-1	1	1	1	1	1	1	-1	1	1	1	1	1	1	1	1	1	1	1	1	1	1	1	1	1	-1	1	1	1	1	1	1	1	1	1	1	1	1	1	1	1	1	1	1	-1	1	1	1	1	1	1	1	1	1	1	1	1	1	-1	-1	-1	-1	1	-1	1	1	-1	1	1	1	1	1	1	1	1	1	1	1	1	1	1	1	1	1	1	1	1	1	1	-1	1	1	1	1	-1	1	1	1	1	1	1	-1	1	1	1	1	1	1	1	1	1	1	-1	-1	1	1	1	1	1	1	1	1	1	1	1	1	1	1	1	-1	-1	-1	1	1	-1	1	1	1	1	1	1	1	1	1	1	1	1	1	1	1	1	1	1	1	-1	1	1	1	-1	1	1	1	1	1	1	1	1	1	1	1	1


BC066 S=1436
 Genes [4]: 202068_s_at 217168_s_at 202842_s_at 202887_s_at 
 Conds [359]: 4136 4139 1896 1905 1916 4151 4163 4164 4190 312 1755 1769 1783 2577 611 1937 1486 1498 1520 1521 4211 4252 4261 4266 4267 4268 2627 2651 2456 2822 2823 1540 3221 3231 3237 4385 2793 2804 2812 2813 2885 2886 2895 2896 2911 2914 2915 2918 2919 3373 3386 4325 4411 922 887 906 910 916 941 593 582 583 3443 4272 4273 4427 4439 4448 2854 3075 3085 3534 3338 3357 3359 3360 4454 4465 2718 2723 3091 1545 947 949 958 965 972 979 986 995 998 1004 1005 1006 1105 1132 1949 1956 1140 381 2210 2211 2212 2227 2230 3178 3190 1831 1836 1224 1230 1231 1233 1237 2942 3009 3267 3281 3291 3310 3318 2308 1858 1872 2504 2506 1008 1010 1011 1017 1044 1053 1056 2924 2929 3691 3701 3704 1063 1064 1066 1068 1069 1070 1075 1631 1643 1649 450 662 3024 3035 3037 3740 3743 3752 3768 2511 2522 2524 2529 1651 1655 1656 2971 3058 3065 3805 2546 2572 2744 2750 2752 2758 2763 486 1477 2048 2049 3850 3895 831 848 864 870 871 428 1276 1681 4018 7178 7188 7197 7207 7422 7425 7426 7427 7441 7443 7491 7494 6875 6895 6919 6385 7402 7466 6807 6823 6825 5936 5941 5963 5968 6417 7504 7552 7554 6127 6137 6162 6164 6170 6172 6175 6178 6574 6577 4563 4585 4586 4599 4542 4610 4617 6187 5439 5453 5116 4624 4637 4640 4652 4672 5070 5072 5074 5291 5296 4713 4723 4726 4732 4994 5008 5018 5021 5022 5344 5350 5354 5356 4963 4772 4791 5413 5420 5573 5584 5588 5589 5590 5489 5491 5501 5530 4978 4983 4985 5212 5215 4843 5632 5642 5545 6463 4471 4493 5221 5222 5223 5225 5227 5234 5724 5756 5759 5777 5821 5841 7034 5267 5880 5881 5914 5804 6025 6030 6036 6041 6045 6052 5671 5674 5698 5998 6008 6989 6990 6064 6672 6693 6205 6208 6926 6933 6937 6943 6944 6946 6948 6949 6952 6954 6996 6708 6711 6717 6720 6757 7079 7094 7305 6639 6764 6768 6780 7100 7103 6070 7356 7050 7053 7063 7068 7070 6319 6390 
202068_s_at	1	1	1	1	1	1	1	1	1	-1	-1	-1	-1	1	1	1	1	1	1	1	1	1	1	-1	-1	-1	1	1	1	1	1	1	1	1	1	1	1	-1	-1	1	1	1	1	1	-1	-1	-1	-1	-1	1	1	1	1	1	1	1	1	1	1	1	1	1	1	-1	-1	1	1	1	1	-1	-1	1	-1	-1	1	1	1	1	-1	-1	1	1	1	1	1	1	1	1	1	1	1	1	1	1	1	1	1	1	1	1	1	1	1	1	1	1	1	1	-1	1	1	1	1	1	1	1	1	1	-1	1	1	1	1	1	-1	-1	1	1	1	1	1	1	1	-1	-1	-1	1	1	1	1	1	1	1	1	1	1	1	1	1	1	-1	-1	-1	1	1	1	1	-1	-1	1	1	1	1	1	1	1	1	1	-1	1	1	-1	-1	-1	-1	1	1	1	1	1	1	1	1	1	1	1	1	-1	-1	1	1	1	1	1	1	1	1	1	1	1	1	1	-1	1	1	1	1	1	1	1	1	-1	-1	-1	-1	1	1	1	1	1	1	-1	-1	1	-1	-1	-1	1	1	1	-1	1	1	1	-1	1	1	1	1	1	1	1	1	1	1	1	1	1	1	1	-1	1	1	1	1	1	1	1	1	1	-1	-1	1	-1	-1	1	1	1	1	1	1	1	1	1	1	1	1	1	-1	1	1	1	1	1	1	1	1	1	1	1	1	1	1	1	1	1	1	1	1	1	1	1	1	1	1	1	1	-1	-1	-1	-1	1	-1	-1	1	1	1	1	1	1	1	1	1	1	1	1	1	1	1	1	1	1	1	1	1	1	1	1	1	1	1	1	1	1	1	1	1	1	1	1	1	1	1	1	1	1	-1	1	1
217168_s_at	1	1	1	1	1	1	1	1	1	-1	-1	-1	-1	1	1	1	1	1	1	1	1	1	1	-1	-1	-1	1	1	1	1	1	1	1	1	1	1	1	-1	-1	1	1	1	1	1	-1	-1	-1	-1	-1	1	1	1	1	1	1	1	1	1	1	1	1	1	1	-1	-1	1	1	1	1	-1	-1	1	-1	-1	1	1	1	1	-1	-1	1	1	1	1	1	1	1	1	1	1	1	1	1	1	1	1	1	1	1	1	1	1	1	1	1	1	1	1	-1	1	1	1	1	1	1	1	1	1	-1	1	1	1	1	1	-1	-1	1	1	1	1	1	1	1	-1	-1	-1	1	1	1	1	1	1	1	1	1	1	1	1	1	1	-1	-1	-1	1	1	1	1	-1	-1	1	1	1	1	1	1	1	1	1	-1	1	1	-1	-1	-1	-1	1	1	1	1	1	1	1	1	1	1	1	1	-1	-1	1	1	1	1	1	1	1	1	1	1	1	1	1	-1	1	1	1	1	1	1	1	1	-1	-1	-1	-1	1	1	1	1	1	1	-1	-1	1	-1	-1	-1	1	1	1	-1	1	1	1	-1	1	1	1	1	1	1	1	1	1	1	1	1	1	1	1	-1	1	1	1	1	1	1	1	1	1	-1	-1	1	-1	-1	1	1	1	1	1	1	1	1	1	1	1	1	1	-1	1	1	1	1	1	1	1	1	1	1	1	1	1	1	1	1	1	1	1	1	1	1	1	1	1	1	1	1	-1	-1	-1	-1	1	-1	-1	1	1	1	1	1	1	1	1	1	1	1	1	1	1	1	1	1	1	1	1	1	1	1	1	1	1	1	1	1	1	1	1	1	1	1	1	1	1	1	1	1	1	-1	1	1
202842_s_at	1	1	1	1	1	1	1	1	1	-1	-1	-1	-1	1	1	1	1	1	1	1	1	1	1	-1	-1	-1	1	1	1	1	1	1	1	1	1	1	1	-1	-1	1	1	1	1	1	-1	-1	-1	-1	-1	1	1	1	1	1	1	1	1	1	1	1	1	1	1	-1	-1	1	1	1	1	-1	-1	1	-1	-1	1	1	1	1	-1	-1	1	1	1	1	1	1	1	1	1	1	1	1	1	1	1	1	1	1	1	1	1	1	1	1	1	1	1	1	-1	1	1	1	1	1	1	1	1	1	-1	1	1	1	1	1	-1	-1	1	1	1	1	1	1	1	-1	-1	-1	1	1	1	1	1	1	1	1	1	1	1	1	1	1	-1	-1	-1	1	1	1	1	-1	-1	1	1	1	1	1	1	1	1	1	-1	1	1	-1	-1	-1	-1	1	1	1	1	1	1	1	1	1	1	1	1	-1	-1	1	1	1	1	1	1	1	1	1	1	1	1	1	-1	1	1	1	1	1	1	1	1	-1	-1	-1	-1	1	1	1	1	1	1	-1	-1	1	-1	-1	-1	1	1	1	-1	1	1	1	-1	1	1	1	1	1	1	1	1	1	1	1	1	1	1	1	-1	1	1	1	1	1	1	1	1	1	-1	-1	1	-1	-1	1	1	1	1	1	1	1	1	1	1	1	1	1	-1	1	1	1	1	1	1	1	1	1	1	1	1	1	1	1	1	1	1	1	1	1	1	1	1	1	1	1	1	-1	-1	-1	-1	1	-1	-1	1	1	1	1	1	1	1	1	1	1	1	1	1	1	1	1	1	1	1	1	1	1	1	1	1	1	1	1	1	1	1	1	1	1	1	1	1	1	1	1	1	1	-1	1	1
202887_s_at	1	1	1	1	1	1	1	1	1	-1	-1	-1	-1	1	1	1	1	1	1	1	1	1	1	-1	-1	-1	1	1	1	1	1	1	1	1	1	1	1	-1	-1	1	1	1	1	1	-1	-1	-1	-1	-1	1	1	1	1	1	1	1	1	1	1	1	1	1	1	-1	-1	1	1	1	1	-1	-1	1	-1	-1	1	1	1	1	-1	-1	1	1	1	1	1	1	1	1	1	1	1	1	1	1	1	1	1	1	1	1	1	1	1	1	1	1	1	1	-1	1	1	1	1	1	1	1	1	1	-1	1	1	1	1	1	-1	-1	1	1	1	1	1	1	1	-1	-1	-1	1	1	1	1	1	1	1	1	1	1	1	1	1	1	-1	-1	-1	1	1	1	1	-1	-1	1	1	1	1	1	1	1	1	1	-1	1	1	-1	-1	-1	-1	1	1	1	1	1	1	1	1	1	1	1	1	-1	-1	1	1	1	1	1	1	1	1	1	1	1	1	1	-1	1	1	1	1	1	1	1	1	-1	-1	-1	-1	1	1	1	1	1	1	-1	-1	1	-1	-1	-1	1	1	1	-1	1	1	1	-1	1	1	1	1	1	1	1	1	1	1	1	1	1	1	1	-1	1	1	1	1	1	1	1	1	1	-1	-1	1	-1	-1	1	1	1	1	1	1	1	1	1	1	1	1	1	-1	1	1	1	1	1	1	1	1	1	1	1	1	1	1	1	1	1	1	1	1	1	1	1	1	1	1	1	1	-1	-1	-1	-1	1	-1	-1	1	1	1	1	1	1	1	1	1	1	1	1	1	1	1	1	1	1	1	1	1	1	1	1	1	1	1	1	1	1	1	1	1	1	1	1	1	1	1	1	1	1	-1	1	1


BC067 S=1436
 Genes [4]: 218871_x_at 222235_s_at 203455_s_at 210592_s_at 
 Conds [359]: 4108 4112 4127 4129 4133 4136 4138 4139 4141 2677 2679 2680 2000 2007 461 1929 4151 4153 4184 312 1769 1786 1787 2580 2038 2041 2042 2425 2429 1520 4216 4237 4243 4266 4267 4268 2338 2639 2658 2445 2822 1535 3227 4269 4369 4388 2685 2690 2695 2696 2699 2803 2813 2885 2900 2915 2918 407 3395 3428 4325 4327 4328 4344 413 2835 3462 3464 4272 4273 4274 4277 4302 4436 4439 4444 4448 2386 2848 2998 4454 4458 4460 4463 4465 4466 2723 3091 2145 1373 1393 1402 981 1000 1112 3643 3979 3993 1712 1749 1792 1958 1586 1589 1597 1598 1141 2239 3190 3243 1819 1823 1836 1837 1841 1207 1212 1215 1218 1228 1230 1234 1239 2410 2942 2247 3021 3022 3290 3312 2330 1872 2506 1014 1050 1058 2195 2924 3688 3701 3704 1637 429 344 345 346 348 1672 3024 3034 3035 3746 3768 3771 2517 2540 2544 1307 1659 2971 3058 3065 1409 1418 1422 1433 1435 3787 3791 3808 3819 3823 2546 2563 2566 2571 2572 2576 2743 1171 1176 1477 2048 3868 3873 3895 2777 873 1971 2084 1304 3902 3905 4018 4022 4072 4074 4085 7179 7188 7199 7425 7440 7499 7236 6876 6879 6886 6891 6896 6901 6910 6912 6916 6919 6340 7387 7397 7399 7453 6820 5935 5940 5942 5945 5950 5962 5976 5981 7531 7550 7551 7554 7555 6162 6164 6175 6177 6579 4565 4566 4578 5086 4544 4554 4619 6187 6193 5439 5441 5511 5111 4632 4637 4652 4665 4671 5070 5074 5291 4680 4710 5308 5327 5336 4954 4768 4772 4786 5417 5572 5580 5594 5364 5484 5530 5209 4799 4804 4821 4843 5612 5625 6451 6454 7005 4475 5217 5231 5724 5726 5743 5745 5756 5777 5822 5826 5239 5247 5260 5987 5882 5903 5906 5908 5921 6493 5802 6025 5693 5702 6980 6993 6064 6672 6427 6429 6434 6438 6439 6932 6939 6951 7285 6709 6710 6711 6715 6719 6720 6721 6723 6736 6276 6546 6551 7077 7079 7084 7094 7324 6609 6639 6764 7100 7103 7105 6085 6784 7043 7044 7047 7063 7068 7073 7074 7278 6316 6319 
218871_x_at	1	1	1	1	1	1	1	1	1	-1	1	1	1	1	1	-1	1	1	1	-1	-1	1	1	1	1	1	1	-1	1	1	-1	1	1	-1	-1	-1	1	1	1	-1	1	1	1	-1	1	1	1	1	1	1	1	1	1	1	1	-1	-1	1	1	1	1	1	1	1	1	1	1	1	-1	-1	-1	-1	1	1	1	1	1	1	1	-1	1	1	1	1	1	1	1	1	1	1	1	1	1	1	1	1	1	1	1	1	-1	-1	1	1	1	1	1	1	1	1	1	1	-1	-1	-1	1	1	1	1	1	1	1	1	1	1	1	1	1	1	1	1	1	-1	1	1	1	1	-1	1	1	1	1	1	1	1	1	1	1	-1	-1	-1	1	1	1	-1	1	-1	1	1	1	1	1	-1	-1	-1	-1	-1	1	1	1	1	1	-1	1	1	1	1	1	1	1	1	1	1	1	1	1	1	1	1	1	1	1	1	1	1	1	-1	1	1	1	1	1	1	1	1	-1	1	1	1	1	1	1	1	1	1	1	1	1	1	1	1	1	1	1	1	1	1	1	1	-1	1	1	1	1	-1	-1	-1	1	1	1	-1	-1	1	1	1	1	1	1	1	1	1	1	1	1	1	1	1	1	1	1	1	1	1	1	1	1	1	-1	-1	1	1	1	1	1	1	1	1	1	1	1	1	1	1	1	1	1	-1	1	1	1	1	1	1	1	1	1	1	1	1	1	1	1	1	1	1	1	1	1	-1	1	1	1	1	1	1	1	1	1	1	1	1	1	1	1	1	1	1	1	1	1	1	1	1	1	1	1	1	1	1	1	1	1	1	1	1	1	1	1	1	1	1	1	1	1	1	1	1	1	1
222235_s_at	1	1	1	1	1	1	1	1	1	-1	1	1	1	1	1	-1	1	1	1	-1	-1	1	1	1	1	1	1	-1	1	1	-1	1	1	-1	-1	-1	1	1	1	-1	1	1	1	-1	1	1	1	1	1	1	1	1	1	1	1	-1	-1	1	1	1	1	1	1	1	1	1	1	1	-1	-1	-1	-1	1	1	1	1	1	1	1	-1	1	1	1	1	1	1	1	1	1	1	1	1	1	1	1	1	1	1	1	1	-1	-1	1	1	1	1	1	1	1	1	1	1	-1	-1	-1	1	1	1	1	1	1	1	1	1	1	1	1	1	1	1	1	1	-1	1	1	1	1	-1	1	1	1	1	1	1	1	1	1	1	-1	-1	-1	1	1	1	-1	1	-1	1	1	1	1	1	-1	-1	-1	-1	-1	1	1	1	1	1	-1	1	1	1	1	1	1	1	1	1	1	1	1	1	1	1	1	1	1	1	1	1	1	1	-1	1	1	1	1	1	1	1	1	-1	1	1	1	1	1	1	1	1	1	1	1	1	1	1	1	1	1	1	1	1	1	1	1	-1	1	1	1	1	-1	-1	-1	1	1	1	-1	-1	1	1	1	1	1	1	1	1	1	1	1	1	1	1	1	1	1	1	1	1	1	1	1	1	1	-1	-1	1	1	1	1	1	1	1	1	1	1	1	1	1	1	1	1	1	-1	1	1	1	1	1	1	1	1	1	1	1	1	1	1	1	1	1	1	1	1	1	-1	1	1	1	1	1	1	1	1	1	1	1	1	1	1	1	1	1	1	1	1	1	1	1	1	1	1	1	1	1	1	1	1	1	1	1	1	1	1	1	1	1	1	1	1	1	1	1	1	1	1
203455_s_at	1	1	1	1	1	1	1	1	1	-1	1	1	1	1	1	-1	1	1	1	-1	-1	1	1	1	1	1	1	-1	1	1	-1	1	1	-1	-1	-1	1	1	1	-1	1	1	1	-1	1	1	1	1	1	1	1	1	1	1	1	-1	-1	1	1	1	1	1	1	1	1	1	1	1	-1	-1	-1	-1	1	1	1	1	1	1	1	-1	1	1	1	1	1	1	1	1	1	1	1	1	1	1	1	1	1	1	1	1	-1	-1	1	1	1	1	1	1	1	1	1	1	-1	-1	-1	1	1	1	1	1	1	1	1	1	1	1	1	1	1	1	1	1	-1	1	1	1	1	-1	1	1	1	1	1	1	1	1	1	1	-1	-1	-1	1	1	1	-1	1	-1	1	1	1	1	1	-1	-1	-1	-1	-1	1	1	1	1	1	-1	1	1	1	1	1	1	1	1	1	1	1	1	1	1	1	1	1	1	1	1	1	1	1	-1	1	1	1	1	1	1	1	1	-1	1	1	1	1	1	1	1	1	1	1	1	1	1	1	1	1	1	1	1	1	1	1	1	-1	1	1	1	1	-1	-1	-1	1	1	1	-1	-1	1	1	1	1	1	1	1	1	1	1	1	1	1	1	1	1	1	1	1	1	1	1	1	1	1	-1	-1	1	1	1	1	1	1	1	1	1	1	1	1	1	1	1	1	1	-1	1	1	1	1	1	1	1	1	1	1	1	1	1	1	1	1	1	1	1	1	1	-1	1	1	1	1	1	1	1	1	1	1	1	1	1	1	1	1	1	1	1	1	1	1	1	1	1	1	1	1	1	1	1	1	1	1	1	1	1	1	1	1	1	1	1	1	1	1	1	1	1	1
210592_s_at	1	1	1	1	1	1	1	1	1	-1	1	1	1	1	1	-1	1	1	1	-1	-1	1	1	1	1	1	1	-1	1	1	-1	1	1	-1	-1	-1	1	1	1	-1	1	1	1	-1	1	1	1	1	1	1	1	1	1	1	1	-1	-1	1	1	1	1	1	1	1	1	1	1	1	-1	-1	-1	-1	1	1	1	1	1	1	1	-1	1	1	1	1	1	1	1	1	1	1	1	1	1	1	1	1	1	1	1	1	-1	-1	1	1	1	1	1	1	1	1	1	1	-1	-1	-1	1	1	1	1	1	1	1	1	1	1	1	1	1	1	1	1	1	-1	1	1	1	1	-1	1	1	1	1	1	1	1	1	1	1	-1	-1	-1	1	1	1	-1	1	-1	1	1	1	1	1	-1	-1	-1	-1	-1	1	1	1	1	1	-1	1	1	1	1	1	1	1	1	1	1	1	1	1	1	1	1	1	1	1	1	1	1	1	-1	1	1	1	1	1	1	1	1	-1	1	1	1	1	1	1	1	1	1	1	1	1	1	1	1	1	1	1	1	1	1	1	1	-1	1	1	1	1	-1	-1	-1	1	1	1	-1	-1	1	1	1	1	1	1	1	1	1	1	1	1	1	1	1	1	1	1	1	1	1	1	1	1	1	-1	-1	1	1	1	1	1	1	1	1	1	1	1	1	1	1	1	1	1	-1	1	1	1	1	1	1	1	1	1	1	1	1	1	1	1	1	1	1	1	1	1	-1	1	1	1	1	1	1	1	1	1	1	1	1	1	1	1	1	1	1	1	1	1	1	1	1	1	1	1	1	1	1	1	1	1	1	1	1	1	1	1	1	1	1	1	1	1	1	1	1	1	1


BC068 S=1432
 Genes [4]: 202557_at 202770_s_at 217168_s_at 202720_at 
 Conds [358]: 4112 4133 4136 4138 4139 4140 4142 1916 4151 312 1755 1769 1783 2580 611 2038 1942 1486 1498 1520 1525 4268 2619 2651 2822 2823 2870 1535 1540 3221 3227 3231 2812 2813 2886 2896 2905 2911 2915 2918 2919 334 3395 3428 4328 893 904 906 916 941 593 2835 3462 3480 4272 4273 2405 2850 3075 3518 3534 3536 3360 4449 4454 4465 2718 3091 3099 1545 947 956 972 978 979 986 993 995 998 1005 1006 1132 3635 3637 3643 3979 1746 1791 1141 381 2210 2211 2213 3187 3190 3243 1819 1823 1824 1826 1827 1830 1831 1832 1836 1841 1223 3267 3281 3291 3310 3312 3318 2304 2321 2330 1858 1872 2504 2506 2953 1008 1010 1050 1053 1056 1058 2920 2924 2929 410 3691 3701 1063 1064 1066 1068 1075 1631 1638 1643 344 1672 3024 3035 3037 3736 3740 2517 2535 2540 1651 1655 1659 2954 2976 3058 3065 1429 2570 2572 2573 2576 2743 2746 2750 2753 2763 1165 1171 1176 486 1477 3868 3887 2777 2779 831 841 864 869 870 871 873 428 1276 3905 4018 4068 7178 7179 7183 7188 7189 7198 7200 7207 7427 7441 7443 7236 6879 6901 6908 6910 6913 6914 6915 6916 6919 6367 6385 6807 6823 6844 5936 5941 5945 5953 5957 5962 5968 5976 7504 7507 7511 7539 7550 6127 6137 6155 6164 6170 6574 6577 4586 4599 4541 4610 6187 6193 5439 4637 4640 5074 5291 5296 4680 4682 4684 4721 4726 4989 5008 5018 5021 5022 5308 5310 5336 4762 4768 4771 4772 4786 5413 5417 5420 5566 5572 5573 5578 5584 5585 5586 5588 5589 5594 5484 5489 5501 4983 4985 5203 5206 5210 5212 5215 4805 5642 7005 4492 5217 5221 5222 5223 5225 5227 5234 5724 5726 5777 7032 5260 5267 5903 5906 5914 5921 6045 6053 5678 5698 5998 6008 6985 6986 6989 6990 6993 6064 6433 6434 6438 6440 6213 6926 6933 6937 6943 6944 6946 6948 6949 6952 6954 6957 6996 6720 6276 6551 7080 7085 7324 6639 6780 7100 7103 6070 6085 7356 6784 7043 7051 7053 7056 7062 7067 
 202557_at	1	1	1	1	1	1	1	1	1	-1	-1	-1	-1	1	1	1	1	1	1	1	1	-1	1	1	1	1	-1	1	1	1	1	1	-1	1	1	1	1	-1	-1	-1	-1	1	1	1	1	1	1	1	1	1	1	1	1	1	-1	-1	1	1	-1	1	1	1	1	1	1	1	-1	1	-1	1	1	1	1	1	1	1	1	1	1	1	1	1	1	1	1	1	1	-1	1	1	1	1	1	1	1	1	1	1	1	1	1	1	1	1	-1	-1	1	1	1	-1	1	1	1	-1	-1	1	1	1	-1	-1	-1	1	1	1	1	1	1	-1	-1	-1	1	-1	1	1	1	1	1	1	1	1	1	1	1	-1	-1	-1	1	1	-1	1	1	1	1	1	-1	-1	1	1	-1	1	1	1	1	1	-1	-1	1	-1	1	1	1	1	1	1	-1	1	-1	1	1	1	1	1	1	1	1	-1	1	1	-1	1	1	1	1	1	1	1	1	1	1	1	1	1	1	1	1	1	1	1	1	1	-1	1	1	1	1	-1	-1	1	1	1	1	-1	1	1	-1	-1	1	1	1	1	-1	-1	1	1	1	1	1	-1	-1	1	1	1	1	1	1	1	1	1	1	1	1	1	1	1	1	1	1	1	1	1	1	1	-1	-1	-1	1	1	1	1	1	1	1	1	1	1	1	1	1	1	1	1	-1	1	1	1	1	1	1	1	1	1	1	1	1	1	1	1	1	1	1	1	1	1	1	1	1	1	1	1	1	1	1	1	1	1	1	1	1	1	1	1	1	1	1	1	1	1	1	1	1	1	1	1	1	1	1	1	1	1	1	1	-1	-1	1	1	1	1	1	1	1	1	1	1	-1	1	-1	-1	-1
202770_s_at	1	1	1	1	1	1	1	1	1	-1	-1	-1	-1	1	1	1	1	1	1	1	1	-1	1	1	1	1	-1	1	1	1	1	1	-1	1	1	1	1	-1	-1	-1	-1	1	1	1	1	1	1	1	1	1	1	1	1	1	-1	-1	1	1	-1	1	1	1	1	1	1	1	-1	1	-1	1	1	1	1	1	1	1	1	1	1	1	1	1	1	1	1	1	1	-1	1	1	1	1	1	1	1	1	1	1	1	1	1	1	1	1	-1	-1	1	1	1	-1	1	1	1	-1	-1	1	1	1	-1	-1	-1	1	1	1	1	1	1	-1	-1	-1	1	-1	1	1	1	1	1	1	1	1	1	1	1	-1	-1	-1	1	1	-1	1	1	1	1	1	-1	-1	1	1	-1	1	1	1	1	1	-1	-1	1	-1	1	1	1	1	1	1	-1	1	-1	1	1	1	1	1	1	1	1	-1	1	1	-1	1	1	1	1	1	1	1	1	1	1	1	1	1	1	1	1	1	1	1	1	1	-1	1	1	1	1	-1	-1	1	1	1	1	-1	1	1	-1	-1	1	1	1	1	-1	-1	1	1	1	1	1	-1	-1	1	1	1	1	1	1	1	1	1	1	1	1	1	1	1	1	1	1	1	1	1	1	1	-1	-1	-1	1	1	1	1	1	1	1	1	1	1	1	1	1	1	1	1	-1	1	1	1	1	1	1	1	1	1	1	1	1	1	1	1	1	1	1	1	1	1	1	1	1	1	1	1	1	1	1	1	1	1	1	1	1	1	1	1	1	1	1	1	1	1	1	1	1	1	1	1	1	1	1	1	1	1	1	1	-1	-1	1	1	1	1	1	1	1	1	1	1	-1	1	-1	-1	-1
217168_s_at	1	1	1	1	1	1	1	1	1	-1	-1	-1	-1	1	1	1	1	1	1	1	1	-1	1	1	1	1	-1	1	1	1	1	1	-1	1	1	1	1	-1	-1	-1	-1	1	1	1	1	1	1	1	1	1	1	1	1	1	-1	-1	1	1	-1	1	1	1	1	1	1	1	-1	1	-1	1	1	1	1	1	1	1	1	1	1	1	1	1	1	1	1	1	1	-1	1	1	1	1	1	1	1	1	1	1	1	1	1	1	1	1	-1	-1	1	1	1	-1	1	1	1	-1	-1	1	1	1	-1	-1	-1	1	1	1	1	1	1	-1	-1	-1	1	-1	1	1	1	1	1	1	1	1	1	1	1	-1	-1	-1	1	1	-1	1	1	1	1	1	-1	-1	1	1	-1	1	1	1	1	1	-1	-1	1	-1	1	1	1	1	1	1	-1	1	-1	1	1	1	1	1	1	1	1	-1	1	1	-1	1	1	1	1	1	1	1	1	1	1	1	1	1	1	1	1	1	1	1	1	1	-1	1	1	1	1	-1	-1	1	1	1	1	-1	1	1	-1	-1	1	1	1	1	-1	-1	1	1	1	1	1	-1	-1	1	1	1	1	1	1	1	1	1	1	1	1	1	1	1	1	1	1	1	1	1	1	1	-1	-1	-1	1	1	1	1	1	1	1	1	1	1	1	1	1	1	1	1	-1	1	1	1	1	1	1	1	1	1	1	1	1	1	1	1	1	1	1	1	1	1	1	1	1	1	1	1	1	1	1	1	1	1	1	1	1	1	1	1	1	1	1	1	1	1	1	1	1	1	1	1	1	1	1	1	1	1	1	1	-1	-1	1	1	1	1	1	1	1	1	1	1	-1	1	-1	-1	-1
 202720_at	1	1	1	1	1	1	1	1	1	-1	-1	-1	-1	1	1	1	1	1	1	1	1	-1	1	1	1	1	-1	1	1	1	1	1	-1	1	1	1	1	-1	-1	-1	-1	1	1	1	1	1	1	1	1	1	1	1	1	1	-1	-1	1	1	-1	1	1	1	1	1	1	1	-1	1	-1	1	1	1	1	1	1	1	1	1	1	1	1	1	1	1	1	1	1	-1	1	1	1	1	1	1	1	1	1	1	1	1	1	1	1	1	-1	-1	1	1	1	-1	1	1	1	-1	-1	1	1	1	-1	-1	-1	1	1	1	1	1	1	-1	-1	-1	1	-1	1	1	1	1	1	1	1	1	1	1	1	-1	-1	-1	1	1	-1	1	1	1	1	1	-1	-1	1	1	-1	1	1	1	1	1	-1	-1	1	-1	1	1	1	1	1	1	-1	1	-1	1	1	1	1	1	1	1	1	-1	1	1	-1	1	1	1	1	1	1	1	1	1	1	1	1	1	1	1	1	1	1	1	1	1	-1	1	1	1	1	-1	-1	1	1	1	1	-1	1	1	-1	-1	1	1	1	1	-1	-1	1	1	1	1	1	-1	-1	1	1	1	1	1	1	1	1	1	1	1	1	1	1	1	1	1	1	1	1	1	1	1	-1	-1	-1	1	1	1	1	1	1	1	1	1	1	1	1	1	1	1	1	-1	1	1	1	1	1	1	1	1	1	1	1	1	1	1	1	1	1	1	1	1	1	1	1	1	1	1	1	1	1	1	1	1	1	1	1	1	1	1	1	1	1	1	1	1	1	1	1	1	1	1	1	1	1	1	1	1	1	1	1	-1	-1	1	1	1	1	1	1	1	1	1	1	-1	1	-1	-1	-1


BC069 S=1432
 Genes [4]: 212274_at 36711_at 212276_at 202068_s_at 
 Conds [358]: 4112 4114 4129 4136 4138 4139 4145 2679 4151 4163 4164 1769 1772 2578 2580 2425 1486 1498 1520 4266 4267 4268 2624 2627 2629 2641 2643 2651 2658 2433 2445 2456 2822 2823 1533 1535 1540 3213 3221 3231 3236 4369 4376 4385 2788 2792 2812 2886 2895 2896 2907 2911 2913 2914 2915 2918 2919 4325 4405 4407 4411 922 906 910 918 941 944 2830 3440 3443 4272 4427 4439 2854 3001 3078 3084 3085 3518 3534 3943 3359 3360 2718 2722 3091 3099 3101 3574 3610 1365 1373 1542 1700 974 978 979 981 995 1004 1105 3635 3637 1579 1140 2210 2211 2212 2227 2230 2239 3178 3190 3257 1831 1841 1231 2410 2942 3009 3010 2480 3281 3306 3310 3312 3313 3314 3318 2300 2308 2330 1872 2506 2953 1010 1011 1017 1053 2924 2927 2929 2940 3691 3701 3704 1343 1068 1069 1072 1075 1082 1640 1649 3024 3035 3037 3740 2511 2517 2522 2535 1655 1656 1662 2955 2971 3056 3058 3065 3819 2546 2561 2562 2563 2566 2570 2571 2572 2753 486 1477 3850 3868 3888 866 870 873 1276 3902 4017 4018 4074 7164 7169 7178 7188 7191 7197 7198 7207 7420 7422 7441 7443 7234 6875 6919 6385 7462 7466 7468 7476 7485 6807 6823 6825 5936 5941 5945 5963 5968 6420 7515 7522 7554 7555 6127 6162 6175 6178 6574 6577 6599 4563 4566 4586 4598 4599 4542 5437 5438 5439 5442 5444 5453 5287 5291 5292 4713 4721 4723 4726 4732 4994 5008 5010 5018 5021 5022 5387 5396 5344 5356 4957 4768 4776 5413 5420 5564 5584 5590 5594 5597 5472 5489 5493 5501 4978 4983 4985 5212 4834 4843 5620 5632 5638 5642 5545 6457 6463 6474 6479 4471 5221 5227 5234 5724 5842 5260 5265 5267 5903 5908 5916 6493 6498 6028 6036 6045 5674 5675 5678 5698 6003 6008 6986 6989 6990 6993 6064 6433 6205 6224 6234 6236 6247 6923 6939 6947 6948 6949 6951 6954 6960 6996 7003 6709 6711 6715 6720 6265 7094 6639 6768 6780 7100 6070 6082 6100 6103 7356 6793 7050 7053 7063 7067 6401 
 212274_at	1	1	1	1	1	1	1	1	1	1	1	-1	-1	1	1	-1	1	1	1	-1	-1	-1	1	1	1	1	1	1	1	-1	-1	1	1	1	1	1	1	1	1	1	1	1	1	1	-1	1	-1	1	1	1	-1	-1	-1	-1	-1	-1	-1	1	1	1	1	1	1	1	1	1	1	1	1	1	-1	1	1	1	-1	-1	1	-1	1	1	1	1	1	-1	-1	1	-1	-1	1	1	1	1	1	1	1	1	1	1	1	1	1	1	1	-1	1	1	1	1	1	1	1	1	1	-1	1	-1	1	1	1	1	-1	-1	1	1	1	1	1	1	1	1	1	1	1	-1	-1	1	1	1	1	-1	-1	-1	-1	-1	1	1	1	1	1	1	1	1	1	1	-1	-1	-1	1	-1	-1	-1	1	1	1	1	-1	1	1	1	1	1	-1	-1	1	1	1	1	1	1	1	1	1	1	1	1	1	1	1	-1	1	1	1	-1	1	1	1	1	1	1	1	1	1	1	1	1	1	-1	1	1	1	1	1	1	1	1	1	1	-1	-1	1	-1	-1	1	1	1	1	1	1	-1	-1	-1	1	1	1	1	-1	1	1	1	1	1	1	1	1	1	1	1	1	1	-1	1	1	1	1	1	1	1	1	1	1	1	1	1	1	-1	1	1	1	1	-1	1	1	1	1	1	1	1	1	1	-1	1	1	1	1	1	1	1	1	1	1	1	1	1	1	1	1	1	1	1	1	1	1	1	1	1	1	1	1	-1	1	1	1	1	1	1	1	1	1	1	1	1	1	1	1	1	1	1	1	1	1	1	1	1	1	1	1	1	1	1	1	1	1	1	1	1	1	1	1	1	1	1	1	1	1	1	1	-1	1
  36711_at	1	1	1	1	1	1	1	1	1	1	1	-1	-1	1	1	-1	1	1	1	-1	-1	-1	1	1	1	1	1	1	1	-1	-1	1	1	1	1	1	1	1	1	1	1	1	1	1	-1	1	-1	1	1	1	-1	-1	-1	-1	-1	-1	-1	1	1	1	1	1	1	1	1	1	1	1	1	1	-1	1	1	1	-1	-1	1	-1	1	1	1	1	1	-1	-1	1	-1	-1	1	1	1	1	1	1	1	1	1	1	1	1	1	1	1	-1	1	1	1	1	1	1	1	1	1	-1	1	-1	1	1	1	1	-1	-1	1	1	1	1	1	1	1	1	1	1	1	-1	-1	1	1	1	1	-1	-1	-1	-1	-1	1	1	1	1	1	1	1	1	1	1	-1	-1	-1	1	-1	-1	-1	1	1	1	1	-1	1	1	1	1	1	-1	-1	1	1	1	1	1	1	1	1	1	1	1	1	1	1	1	-1	1	1	1	-1	1	1	1	1	1	1	1	1	1	1	1	1	1	-1	1	1	1	1	1	1	1	1	1	1	-1	-1	1	-1	-1	1	1	1	1	1	1	-1	-1	-1	1	1	1	1	-1	1	1	1	1	1	1	1	1	1	1	1	1	1	-1	1	1	1	1	1	1	1	1	1	1	1	1	1	1	-1	1	1	1	1	-1	1	1	1	1	1	1	1	1	1	-1	1	1	1	1	1	1	1	1	1	1	1	1	1	1	1	1	1	1	1	1	1	1	1	1	1	1	1	1	-1	1	1	1	1	1	1	1	1	1	1	1	1	1	1	1	1	1	1	1	1	1	1	1	1	1	1	1	1	1	1	1	1	1	1	1	1	1	1	1	1	1	1	1	1	1	1	1	-1	1
 212276_at	1	1	1	1	1	1	1	1	1	1	1	-1	-1	1	1	-1	1	1	1	-1	-1	-1	1	1	1	1	1	1	1	-1	-1	1	1	1	1	1	1	1	1	1	1	1	1	1	-1	1	-1	1	1	1	-1	-1	-1	-1	-1	-1	-1	1	1	1	1	1	1	1	1	1	1	1	1	1	-1	1	1	1	-1	-1	1	-1	1	1	1	1	1	-1	-1	1	-1	-1	1	1	1	1	1	1	1	1	1	1	1	1	1	1	1	-1	1	1	1	1	1	1	1	1	1	-1	1	-1	1	1	1	1	-1	-1	1	1	1	1	1	1	1	1	1	1	1	-1	-1	1	1	1	1	-1	-1	-1	-1	-1	1	1	1	1	1	1	1	1	1	1	-1	-1	-1	1	-1	-1	-1	1	1	1	1	-1	1	1	1	1	1	-1	-1	1	1	1	1	1	1	1	1	1	1	1	1	1	1	1	-1	1	1	1	-1	1	1	1	1	1	1	1	1	1	1	1	1	1	-1	1	1	1	1	1	1	1	1	1	1	-1	-1	1	-1	-1	1	1	1	1	1	1	-1	-1	-1	1	1	1	1	-1	1	1	1	1	1	1	1	1	1	1	1	1	1	-1	1	1	1	1	1	1	1	1	1	1	1	1	1	1	-1	1	1	1	1	-1	1	1	1	1	1	1	1	1	1	-1	1	1	1	1	1	1	1	1	1	1	1	1	1	1	1	1	1	1	1	1	1	1	1	1	1	1	1	1	-1	1	1	1	1	1	1	1	1	1	1	1	1	1	1	1	1	1	1	1	1	1	1	1	1	1	1	1	1	1	1	1	1	1	1	1	1	1	1	1	1	1	1	1	1	1	1	1	-1	1
202068_s_at	1	1	1	1	1	1	1	1	1	1	1	-1	-1	1	1	-1	1	1	1	-1	-1	-1	1	1	1	1	1	1	1	-1	-1	1	1	1	1	1	1	1	1	1	1	1	1	1	-1	1	-1	1	1	1	-1	-1	-1	-1	-1	-1	-1	1	1	1	1	1	1	1	1	1	1	1	1	1	-1	1	1	1	-1	-1	1	-1	1	1	1	1	1	-1	-1	1	-1	-1	1	1	1	1	1	1	1	1	1	1	1	1	1	1	1	-1	1	1	1	1	1	1	1	1	1	-1	1	-1	1	1	1	1	-1	-1	1	1	1	1	1	1	1	1	1	1	1	-1	-1	1	1	1	1	-1	-1	-1	-1	-1	1	1	1	1	1	1	1	1	1	1	-1	-1	-1	1	-1	-1	-1	1	1	1	1	-1	1	1	1	1	1	-1	-1	1	1	1	1	1	1	1	1	1	1	1	1	1	1	1	-1	1	1	1	-1	1	1	1	1	1	1	1	1	1	1	1	1	1	-1	1	1	1	1	1	1	1	1	1	1	-1	-1	1	-1	-1	1	1	1	1	1	1	-1	-1	-1	1	1	1	1	-1	1	1	1	1	1	1	1	1	1	1	1	1	1	-1	1	1	1	1	1	1	1	1	1	1	1	1	1	1	-1	1	1	1	1	-1	1	1	1	1	1	1	1	1	1	-1	1	1	1	1	1	1	1	1	1	1	1	1	1	1	1	1	1	1	1	1	1	1	1	1	1	1	1	1	-1	1	1	1	1	1	1	1	1	1	1	1	1	1	1	1	1	1	1	1	1	1	1	1	1	1	1	1	1	1	1	1	1	1	1	1	1	1	1	1	1	1	1	1	1	1	1	1	-1	1


BC070 S=1412
 Genes [4]: 207574_s_at 36711_at 204285_s_at 204286_s_at 
 Conds [353]: 4128 4136 4139 2678 461 4155 4163 4164 4169 1755 1764 1769 1783 2577 2423 2425 2429 1937 1486 1498 1520 4217 4243 2621 2627 2629 2651 2653 2658 2433 2456 2883 1535 1537 3240 4369 2684 2690 2691 2801 2812 2813 2886 2896 2911 2914 2915 2918 2919 3373 3377 3386 3392 3429 4325 4327 4328 4344 4405 887 893 904 905 906 941 582 3446 3448 3464 4273 4296 4439 4448 2850 2854 3085 3518 3943 4449 4454 4460 4465 2723 2145 3546 1696 949 958 965 978 985 1004 3635 3637 3979 1791 1792 1548 1580 1140 1141 2210 2211 2212 2213 2218 2227 2239 3178 3190 1822 1830 1831 1230 1231 3009 3022 3278 3279 3290 3295 3306 3310 3317 3318 2321 2330 1864 2506 1010 1014 1021 2193 2921 2924 2929 2940 410 3671 3691 3701 3704 1339 1068 1072 1670 3024 3034 3035 3037 3740 3770 3771 2511 2517 2525 2535 2544 1655 1666 2955 1152 3060 3061 3065 3808 2546 2561 2573 2753 2757 2763 1171 1475 1477 3868 3887 3893 3895 835 841 848 869 870 873 1276 1302 1304 4010 4018 4085 7188 7206 7211 7427 7441 7490 7498 6872 6875 6880 6916 6918 6919 7370 6920 6807 6823 5936 5940 5941 5952 5957 5962 5963 5964 7525 7530 7531 7534 7535 7555 6137 6164 6170 6172 6178 6564 6574 4586 4598 4541 4544 4554 4610 4613 5439 5105 4637 4640 4641 4652 5070 5291 5294 5296 4680 4710 4713 4721 4723 4732 4989 5005 5008 5010 5017 5019 5021 5022 5023 5396 5310 5327 5340 5355 5356 4788 4791 5420 5565 5568 5584 5594 5595 5364 5489 5493 5501 5530 4972 4983 4804 4827 4843 4845 5600 5608 5612 5620 5632 6446 6463 6474 6479 4471 4492 5227 5234 5724 5726 5743 5760 5777 5826 5247 5248 5260 5267 5906 5908 5911 5926 6025 6045 6058 5678 5691 5702 6008 6989 6064 6675 6680 6427 6438 6439 6205 6210 6252 6253 6954 6960 6709 6711 6724 7079 7091 7094 7342 6764 6776 6780 7100 7103 7139 6070 6085 7063 7068 6298 6319 6401 
207574_s_at	1	1	1	-1	1	1	1	1	1	-1	1	-1	-1	1	1	-1	1	1	1	1	1	1	1	1	1	1	1	1	1	-1	1	-1	1	1	1	1	1	1	1	1	-1	1	1	1	-1	-1	-1	-1	-1	1	1	1	1	1	1	1	1	1	1	1	1	1	1	1	1	1	1	1	1	-1	1	1	1	1	1	-1	1	1	1	1	1	1	1	1	-1	1	1	1	1	1	-1	1	1	1	1	1	-1	1	1	1	1	1	1	1	1	1	1	1	1	1	1	1	1	1	1	1	1	1	1	1	1	1	1	1	1	1	1	1	-1	1	1	1	1	-1	-1	-1	-1	1	1	-1	1	1	1	1	1	1	-1	-1	-1	-1	1	1	1	-1	-1	1	1	-1	1	1	-1	1	1	1	1	1	-1	-1	1	1	1	-1	1	1	1	1	1	1	1	1	1	1	1	1	1	-1	1	1	1	1	1	1	1	1	1	1	-1	1	-1	-1	1	1	1	1	1	1	1	1	-1	1	-1	1	1	1	-1	-1	1	1	-1	-1	1	1	1	-1	1	-1	-1	1	1	1	1	1	1	1	-1	1	1	1	1	1	1	1	1	1	1	1	1	1	-1	1	1	1	1	1	1	1	1	1	1	1	1	1	1	1	1	1	1	1	1	1	-1	1	1	1	1	1	1	1	1	1	1	-1	1	1	1	1	1	1	1	1	1	1	1	1	1	1	1	1	1	1	1	1	1	1	1	1	1	1	1	1	1	1	-1	-1	1	1	1	1	1	1	1	1	1	1	1	1	1	1	1	1	1	1	1	1	1	1	1	-1	1	1	1	1	1	1	1	1	1	1	1	1	1	1	1
  36711_at	1	1	1	-1	1	1	1	1	1	-1	1	-1	-1	1	1	-1	1	1	1	1	1	1	1	1	1	1	1	1	1	-1	1	-1	1	1	1	1	1	1	1	1	-1	1	1	1	-1	-1	-1	-1	-1	1	1	1	1	1	1	1	1	1	1	1	1	1	1	1	1	1	1	1	1	-1	1	1	1	1	1	-1	1	1	1	1	1	1	1	1	-1	1	1	1	1	1	-1	1	1	1	1	1	-1	1	1	1	1	1	1	1	1	1	1	1	1	1	1	1	1	1	1	1	1	1	1	1	1	1	1	1	1	1	1	1	-1	1	1	1	1	-1	-1	-1	-1	1	1	-1	1	1	1	1	1	1	-1	-1	-1	-1	1	1	1	-1	-1	1	1	-1	1	1	-1	1	1	1	1	1	-1	-1	1	1	1	-1	1	1	1	1	1	1	1	1	1	1	1	1	1	-1	1	1	1	1	1	1	1	1	1	1	-1	1	-1	-1	1	1	1	1	1	1	1	1	-1	1	-1	1	1	1	-1	-1	1	1	-1	-1	1	1	1	-1	1	-1	-1	1	1	1	1	1	1	1	-1	1	1	1	1	1	1	1	1	1	1	1	1	1	-1	1	1	1	1	1	1	1	1	1	1	1	1	1	1	1	1	1	1	1	1	1	-1	1	1	1	1	1	1	1	1	1	1	-1	1	1	1	1	1	1	1	1	1	1	1	1	1	1	1	1	1	1	1	1	1	1	1	1	1	1	1	1	1	1	-1	-1	1	1	1	1	1	1	1	1	1	1	1	1	1	1	1	1	1	1	1	1	1	1	1	-1	1	1	1	1	1	1	1	1	1	1	1	1	1	1	1
204285_s_at	1	1	1	-1	1	1	1	1	1	-1	1	-1	-1	1	1	-1	1	1	1	1	1	1	1	1	1	1	1	1	1	-1	1	-1	1	1	1	1	1	1	1	1	-1	1	1	1	-1	-1	-1	-1	-1	1	1	1	1	1	1	1	1	1	1	1	1	1	1	1	1	1	1	1	1	-1	1	1	1	1	1	-1	1	1	1	1	1	1	1	1	-1	1	1	1	1	1	-1	1	1	1	1	1	-1	1	1	1	1	1	1	1	1	1	1	1	1	1	1	1	1	1	1	1	1	1	1	1	1	1	1	1	1	1	1	1	-1	1	1	1	1	-1	-1	-1	-1	1	1	-1	1	1	1	1	1	1	-1	-1	-1	-1	1	1	1	-1	-1	1	1	-1	1	1	-1	1	1	1	1	1	-1	-1	1	1	1	-1	1	1	1	1	1	1	1	1	1	1	1	1	1	-1	1	1	1	1	1	1	1	1	1	1	-1	1	-1	-1	1	1	1	1	1	1	1	1	-1	1	-1	1	1	1	-1	-1	1	1	-1	-1	1	1	1	-1	1	-1	-1	1	1	1	1	1	1	1	-1	1	1	1	1	1	1	1	1	1	1	1	1	1	-1	1	1	1	1	1	1	1	1	1	1	1	1	1	1	1	1	1	1	1	1	1	-1	1	1	1	1	1	1	1	1	1	1	-1	1	1	1	1	1	1	1	1	1	1	1	1	1	1	1	1	1	1	1	1	1	1	1	1	1	1	1	1	1	1	-1	-1	1	1	1	1	1	1	1	1	1	1	1	1	1	1	1	1	1	1	1	1	1	1	1	-1	1	1	1	1	1	1	1	1	1	1	1	1	1	1	1
204286_s_at	1	1	1	-1	1	1	1	1	1	-1	1	-1	-1	1	1	-1	1	1	1	1	1	1	1	1	1	1	1	1	1	-1	1	-1	1	1	1	1	1	1	1	1	-1	1	1	1	-1	-1	-1	-1	-1	1	1	1	1	1	1	1	1	1	1	1	1	1	1	1	1	1	1	1	1	-1	1	1	1	1	1	-1	1	1	1	1	1	1	1	1	-1	1	1	1	1	1	-1	1	1	1	1	1	-1	1	1	1	1	1	1	1	1	1	1	1	1	1	1	1	1	1	1	1	1	1	1	1	1	1	1	1	1	1	1	1	-1	1	1	1	1	-1	-1	-1	-1	1	1	-1	1	1	1	1	1	1	-1	-1	-1	-1	1	1	1	-1	-1	1	1	-1	1	1	-1	1	1	1	1	1	-1	-1	1	1	1	-1	1	1	1	1	1	1	1	1	1	1	1	1	1	-1	1	1	1	1	1	1	1	1	1	1	-1	1	-1	-1	1	1	1	1	1	1	1	1	-1	1	-1	1	1	1	-1	-1	1	1	-1	-1	1	1	1	-1	1	-1	-1	1	1	1	1	1	1	1	-1	1	1	1	1	1	1	1	1	1	1	1	1	1	-1	1	1	1	1	1	1	1	1	1	1	1	1	1	1	1	1	1	1	1	1	1	-1	1	1	1	1	1	1	1	1	1	1	-1	1	1	1	1	1	1	1	1	1	1	1	1	1	1	1	1	1	1	1	1	1	1	1	1	1	1	1	1	1	1	-1	-1	1	1	1	1	1	1	1	1	1	1	1	1	1	1	1	1	1	1	1	1	1	1	1	-1	1	1	1	1	1	1	1	1	1	1	1	1	1	1	1


BC071 S=1404
 Genes [4]: 203640_at 203827_at 209682_at 202679_at 
 Conds [351]: 4112 4136 4139 2669 2672 2680 2268 1891 1905 1916 4164 312 2580 1486 1498 1520 4237 4266 4267 4268 2624 2639 2643 2651 2445 2881 1535 1540 3221 3227 3232 4269 4388 2684 2685 2690 2694 2695 2700 2794 2813 2907 2914 2915 2918 2919 331 332 421 3395 3428 4325 4344 4411 595 909 941 593 282 2835 3462 3480 4273 4277 4436 4444 4448 2370 2375 2996 2997 3085 3510 3348 3360 4449 4454 4458 4465 2723 3101 2137 1393 977 979 981 992 995 1000 1112 1132 3630 3637 3643 3979 1745 1749 1951 1546 1561 1598 1605 1607 1141 2211 2227 3177 3243 3257 1819 1822 1823 1831 1212 1224 1230 1234 1236 1237 2410 2942 2946 2247 3267 3291 3312 2321 2330 1010 1014 1017 1050 1053 1058 2938 3688 3691 3701 3704 1068 1072 1637 1645 1647 1649 345 1672 3740 3746 3768 2535 2540 1306 1655 1659 2971 2977 3058 3065 3787 3791 3819 2561 2563 2566 2572 2576 1171 1175 1471 1477 3850 3868 3873 3887 2777 834 869 870 873 2084 1284 4018 4072 4074 4083 7178 7179 7188 7407 7420 7425 7441 7443 7498 7499 7236 6874 6879 6886 6891 6896 6901 6910 6916 6919 6340 6353 7387 7444 7453 6807 6820 6823 5935 5936 5940 5945 5963 5976 5981 6420 7530 7535 7550 7554 7555 6127 6155 6170 6179 6579 4565 4578 4586 4598 4599 5086 4541 4610 6187 6189 6190 6193 6198 5437 5438 5440 5441 5511 4632 4665 4672 5065 5074 5291 4682 4710 4716 4726 5008 5017 5018 5021 5022 5308 5336 5344 4954 4768 5413 5417 5572 5580 5584 5590 5594 5484 5501 4985 5209 5212 4809 4821 5600 5625 5644 6454 6463 7005 4483 5217 5227 5231 5234 5733 5745 5777 7034 5260 5267 5987 5882 5903 5908 6493 6498 5802 6045 5693 5698 5998 6972 6975 6980 6989 6993 6064 6671 6434 6438 6439 6440 6932 6939 6951 6954 6996 7285 6736 6276 6546 6551 7077 7078 7324 6609 7100 7105 6085 7356 6784 7043 7047 7051 7056 7062 7067 7073 6316 6319 
 203640_at	1	1	1	1	1	1	1	1	1	1	1	-1	1	1	1	1	1	-1	-1	-1	1	1	1	1	-1	1	1	1	1	1	-1	-1	1	1	1	1	1	1	1	1	1	-1	-1	-1	-1	-1	1	1	1	1	1	1	1	1	1	1	1	1	1	1	1	1	-1	-1	1	1	1	1	1	-1	-1	-1	1	-1	1	1	1	1	1	1	-1	1	1	1	1	1	1	1	1	1	1	-1	1	1	1	1	1	1	1	1	1	1	1	1	1	1	1	1	-1	1	1	1	1	1	1	1	1	1	1	1	1	1	1	1	-1	1	-1	1	1	1	1	1	1	1	1	1	-1	1	1	1	1	1	1	-1	1	1	1	1	1	1	1	1	1	1	1	1	1	1	1	1	1	1	-1	1	1	1	1	1	1	1	1	1	1	1	-1	1	1	1	1	1	1	1	1	1	-1	1	1	1	1	1	1	1	1	1	-1	1	1	1	1	1	1	1	1	1	1	1	1	1	1	-1	1	1	1	1	1	-1	1	1	-1	1	1	1	-1	-1	1	1	1	1	-1	1	1	1	1	-1	1	1	1	1	-1	-1	1	1	1	1	1	1	1	1	1	1	1	1	1	1	1	1	1	1	-1	1	1	1	1	1	1	1	1	1	1	1	1	1	1	1	1	1	1	1	1	1	1	1	-1	1	1	1	1	1	1	1	1	1	1	1	1	1	1	1	1	1	1	1	1	1	1	1	1	1	1	1	1	1	1	1	1	1	1	1	1	1	1	1	1	1	1	1	1	1	1	1	1	1	1	1	-1	1	1	1	1	1	1	1	1	1	-1	-1	-1	-1	1	1	1
 203827_at	1	1	1	1	1	1	1	1	1	1	1	-1	1	1	1	1	1	-1	-1	-1	1	1	1	1	-1	1	1	1	1	1	-1	-1	1	1	1	1	1	1	1	1	1	-1	-1	-1	-1	-1	1	1	1	1	1	1	1	1	1	1	1	1	1	1	1	1	-1	-1	1	1	1	1	1	-1	-1	-1	1	-1	1	1	1	1	1	1	-1	1	1	1	1	1	1	1	1	1	1	-1	1	1	1	1	1	1	1	1	1	1	1	1	1	1	1	1	-1	1	1	1	1	1	1	1	1	1	1	1	1	1	1	1	-1	1	-1	1	1	1	1	1	1	1	1	1	-1	1	1	1	1	1	1	-1	1	1	1	1	1	1	1	1	1	1	1	1	1	1	1	1	1	1	-1	1	1	1	1	1	1	1	1	1	1	1	-1	1	1	1	1	1	1	1	1	1	-1	1	1	1	1	1	1	1	1	1	-1	1	1	1	1	1	1	1	1	1	1	1	1	1	1	-1	1	1	1	1	1	-1	1	1	-1	1	1	1	-1	-1	1	1	1	1	-1	1	1	1	1	-1	1	1	1	1	-1	-1	1	1	1	1	1	1	1	1	1	1	1	1	1	1	1	1	1	1	-1	1	1	1	1	1	1	1	1	1	1	1	1	1	1	1	1	1	1	1	1	1	1	1	-1	1	1	1	1	1	1	1	1	1	1	1	1	1	1	1	1	1	1	1	1	1	1	1	1	1	1	1	1	1	1	1	1	1	1	1	1	1	1	1	1	1	1	1	1	1	1	1	1	1	1	1	-1	1	1	1	1	1	1	1	1	1	-1	-1	-1	-1	1	1	1
 209682_at	1	1	1	1	1	1	1	1	1	1	1	-1	1	1	1	1	1	-1	-1	-1	1	1	1	1	-1	1	1	1	1	1	-1	-1	1	1	1	1	1	1	1	1	1	-1	-1	-1	-1	-1	1	1	1	1	1	1	1	1	1	1	1	1	1	1	1	1	-1	-1	1	1	1	1	1	-1	-1	-1	1	-1	1	1	1	1	1	1	-1	1	1	1	1	1	1	1	1	1	1	-1	1	1	1	1	1	1	1	1	1	1	1	1	1	1	1	1	-1	1	1	1	1	1	1	1	1	1	1	1	1	1	1	1	-1	1	-1	1	1	1	1	1	1	1	1	1	-1	1	1	1	1	1	1	-1	1	1	1	1	1	1	1	1	1	1	1	1	1	1	1	1	1	1	-1	1	1	1	1	1	1	1	1	1	1	1	-1	1	1	1	1	1	1	1	1	1	-1	1	1	1	1	1	1	1	1	1	-1	1	1	1	1	1	1	1	1	1	1	1	1	1	1	-1	1	1	1	1	1	-1	1	1	-1	1	1	1	-1	-1	1	1	1	1	-1	1	1	1	1	-1	1	1	1	1	-1	-1	1	1	1	1	1	1	1	1	1	1	1	1	1	1	1	1	1	1	-1	1	1	1	1	1	1	1	1	1	1	1	1	1	1	1	1	1	1	1	1	1	1	1	-1	1	1	1	1	1	1	1	1	1	1	1	1	1	1	1	1	1	1	1	1	1	1	1	1	1	1	1	1	1	1	1	1	1	1	1	1	1	1	1	1	1	1	1	1	1	1	1	1	1	1	1	-1	1	1	1	1	1	1	1	1	1	-1	-1	-1	-1	1	1	1
 202679_at	1	1	1	1	1	1	1	1	1	1	1	-1	1	1	1	1	1	-1	-1	-1	1	1	1	1	-1	1	1	1	1	1	-1	-1	1	1	1	1	1	1	1	1	1	-1	-1	-1	-1	-1	1	1	1	1	1	1	1	1	1	1	1	1	1	1	1	1	-1	-1	1	1	1	1	1	-1	-1	-1	1	-1	1	1	1	1	1	1	-1	1	1	1	1	1	1	1	1	1	1	-1	1	1	1	1	1	1	1	1	1	1	1	1	1	1	1	1	-1	1	1	1	1	1	1	1	1	1	1	1	1	1	1	1	-1	1	-1	1	1	1	1	1	1	1	1	1	-1	1	1	1	1	1	1	-1	1	1	1	1	1	1	1	1	1	1	1	1	1	1	1	1	1	1	-1	1	1	1	1	1	1	1	1	1	1	1	-1	1	1	1	1	1	1	1	1	1	-1	1	1	1	1	1	1	1	1	1	-1	1	1	1	1	1	1	1	1	1	1	1	1	1	1	-1	1	1	1	1	1	-1	1	1	-1	1	1	1	-1	-1	1	1	1	1	-1	1	1	1	1	-1	1	1	1	1	-1	-1	1	1	1	1	1	1	1	1	1	1	1	1	1	1	1	1	1	1	-1	1	1	1	1	1	1	1	1	1	1	1	1	1	1	1	1	1	1	1	1	1	1	1	-1	1	1	1	1	1	1	1	1	1	1	1	1	1	1	1	1	1	1	1	1	1	1	1	1	1	1	1	1	1	1	1	1	1	1	1	1	1	1	1	1	1	1	1	1	1	1	1	1	1	1	1	-1	1	1	1	1	1	1	1	1	1	-1	-1	-1	-1	1	1	1


BC072 S=1396
 Genes [4]: 203752_s_at 212501_at 217168_s_at 202679_at
[truncated: 83,102 more chars]
