# Supplementary material for: DeBi: Discovering Differentially Expressed Biclusters using a Frequent Itemset Approach
Source: Algorithms Mol Biol. 2011 Jun 23;6:18. doi: 10.1186/1748-7188-6-18 (PMC3152888; doi:10.1186/1748-7188-6-18)
Supplement: Additional file 5 — DeBi and QUBIC biclustering results and GO term and TFBS enrichment analysis of the biclusters on CMap data. [file 1748-7188-6-18-S5.ZIP › file5_cmap/qubic/enrichment/go.txt]

Set	Enriched Set	Enriched Value	Pvalue	Set Hits	Set Size	Set Hits (%)	Total Hits	Total Size	Total Hits (%)
1	microsome	1	2.06E-06	4	13	30.77	322	43170	0.75
1	steroid metabolic process	1	2.14E-14	8	13	61.54	350	43170	0.82
1	alcohol metabolic process	1	1.19E-12	8	13	61.54	578	43170	1.34
1	sterol metabolic process	1	6.50E-17	8	13	61.54	171	43170	0.40
1	microbody	1	2.63E-07	4	13	30.77	192	43170	0.45
1	lipid biosynthetic process	1	1.35E-13	8	13	61.54	440	43170	1.02
1	steroid biosynthetic process	1	1.69E-17	8	13	61.54	145	43170	0.34
1	sterol biosynthetic process	1	2.79E-20	8	13	61.54	67	43170	0.16
2	copper ion binding	1	1.04E-15	6	6	100	140	43170	0.33
2	di-, tri-valent inorganic cation homeostasis	1	6.22E-06	3	6	50	295	43170	0.69
2	transition metal ion homeostasis	1	2.26E-07	3	6	50	98	43170	0.23
2	cadmium ion binding	1	6.05E-19	5	6	83.34	9	43170	0.03
5	steroid metabolic process	1	1.89E-12	6	7	85.72	350	43170	0.82
5	alcohol metabolic process	1	8.69E-09	5	7	71.43	578	43170	1.34
5	sterol metabolic process	1	1.92E-11	5	7	71.43	171	43170	0.40
5	microbody	1	2.99E-06	3	7	42.86	192	43170	0.45
5	lipid biosynthetic process	1	2.22E-09	5	7	71.43	440	43170	1.02
5	steroid biosynthetic process	1	8.33E-12	5	7	71.43	145	43170	0.34
5	sterol biosynthetic process	1	1.62E-13	5	7	71.43	67	43170	0.16
10	RNA processing	1	1.53E-06	4	6	66.67	779	43170	1.81
10	nucleolus	1	2.95E-06	3	6	50	230	43170	0.54
10	ribosome biogenesis and assembly	1	3.86E-07	3	6	50	117	43170	0.28
10	rRNA processing	1	2.19E-07	3	6	50	97	43170	0.23
12	unfolded protein binding	1	2.69E-06	3	6	50	223	43170	0.52
12	response to unfolded protein	1	3.47E-07	3	6	50	113	43170	0.27
15	copper ion binding	1	1.58E-09	4	6	66.67	140	43170	0.33
15	di-, tri-valent inorganic cation homeostasis	1	6.22E-06	3	6	50	295	43170	0.69
15	transition metal ion homeostasis	1	2.26E-07	3	6	50	98	43170	0.23
15	cadmium ion binding	1	1.25E-10	3	6	50	9	43170	0.03
17	regulation of cell differentiation	1	9.77E-06	3	6	50	343	43170	0.80
23	cell cycle checkpoint	1	6.21E-07	3	6	50	137	43170	0.32
52	acyltransferase activity	1	7.56E-09	4	5	80	271	43170	0.63
52	N-acetyltransferase activity	1	3.35E-11	4	5	80	71	43170	0.17
52	acetyltransferase activity	1	1.01E-10	4	5	80	93	43170	0.22
52	N-acyltransferase activity	1	7.68E-11	4	5	80	87	43170	0.21
52	transcriptional activator activity	1	4.67E-07	4	5	80	759	43170	1.76
52	transcription cofactor activity	1	4.22E-07	4	5	80	740	43170	1.72
52	transcription factor binding	1	1.16E-06	4	5	80	953	43170	2.21
52	transcription coactivator activity	1	5.33E-08	4	5	80	441	43170	1.03
52	positive regulation of transcription	1	4.02E-07	4	5	80	731	43170	1.70
52	positive regulation of metabolic process	1	1.19E-06	4	5	80	959	43170	2.23
52	positive regulation of transcription, DNA-dependent	1	1.71E-07	4	5	80	590	43170	1.37
52	steroid hormone receptor signaling pathway	1	6.98E-10	4	5	80	150	43170	0.35
52	androgen receptor signaling pathway	1	1.71E-10	4	5	80	106	43170	0.25
52	androgen receptor binding	1	2.06E-11	4	5	80	63	43170	0.15
52	hormone receptor binding	1	4.17E-10	4	5	80	132	43170	0.31
52	histone acetyltransferase activity	1	4.26E-12	4	5	80	43	43170	0.10
52	thyroid hormone receptor binding	1	2.06E-11	4	5	80	63	43170	0.15
56	M phase	1	1.39E-05	3	5	60	485	43170	1.13
56	mitosis	1	6.17E-06	3	5	60	370	43170	0.86
56	cell division	1	8.14E-06	3	5	60	406	43170	0.95
56	cell cycle checkpoint	1	3.11E-07	3	5	60	137	43170	0.32
61	enzyme inhibitor activity	1	1.16E-06	3	3	100	454	43170	1.06
61	skeletal development	1	1.72E-06	3	3	100	518	43170	1.20
61	cytoskeletal protein binding	1	1.18E-05	3	3	100	983	43170	2.28
61	lipid binding	1	8.67E-06	3	3	100	888	43170	2.06
61	phospholipid binding	1	1.87E-06	3	3	100	533	43170	1.24
61	calcium-dependent phospholipid binding	1	4.46E-10	3	3	100	34	43170	0.08
61	phospholipase inhibitor activity	1	2.71E-11	3	3	100	14	43170	0.04
62	cell cycle phase	1	1.38E-05	3	4	75	656	43170	1.52
62	mitotic cell cycle	1	1.06E-05	3	4	75	600	43170	1.39
62	M phase	1	5.59E-06	3	4	75	485	43170	1.13
62	mitosis	1	2.48E-06	3	4	75	370	43170	0.86
62	cell division	1	3.28E-06	3	4	75	406	43170	0.95
62	cell cycle checkpoint	1	1.25E-07	3	4	75	137	43170	0.32
65	translation regulator activity	1	7.28E-07	3	4	75	246	43170	0.57
65	regulation of protein metabolic process	1	1.26E-05	3	4	75	636	43170	1.48
65	regulation of translation	1	1.28E-06	3	4	75	297	43170	0.69
65	ribonucleoprotein complex biogenesis and assembly	1	2.08E-06	3	4	75	349	43170	0.81
65	protein-RNA complex assembly	1	6.84E-07	3	4	75	241	43170	0.56
65	translational initiation	1	1.30E-07	3	4	75	139	43170	0.33
65	translation initiation factor activity	1	9.92E-08	3	4	75	127	43170	0.30
65	regulation of translational initiation	1	3.38E-08	3	4	75	89	43170	0.21
70	regulation of cell differentiation	1	1.98E-06	3	4	75	343	43170	0.80
70	regulation of developmental process	1	9.36E-06	3	4	75	576	43170	1.34
82	response to chemical stimulus	1	1.22E-07	4	4	100	808	43170	1.88
82	response to biotic stimulus	1	2.11E-08	4	4	100	522	43170	1.21
82	protein folding	1	9.18E-09	4	4	100	424	43170	0.99
82	response to unfolded protein	1	4.45E-11	4	4	100	113	43170	0.27
84	protein transporter activity	1	1.27E-07	3	3	100	218	43170	0.51
84	endomembrane system	1	1.08E-05	3	3	100	955	43170	2.22
84	Golgi apparatus	1	5.27E-06	3	3	100	752	43170	1.75
84	endocytosis	1	8.20E-07	3	3	100	405	43170	0.94
84	membrane organization and biogenesis	1	2.35E-06	3	3	100	575	43170	1.34
84	vesicle	1	1.83E-06	3	3	100	529	43170	1.23
84	Golgi apparatus part	1	7.66E-07	3	3	100	396	43170	0.92
84	Golgi membrane	1	2.34E-07	3	3	100	267	43170	0.62
84	Golgi-associated vesicle	1	2.31E-08	3	3	100	124	43170	0.29
84	receptor-mediated endocytosis	1	9.06E-09	3	3	100	91	43170	0.22
84	coated pit	1	4.90E-08	3	3	100	159	43170	0.37
84	clathrin coat	1	1.24E-08	3	3	100	101	43170	0.24
84	vesicle coat	1	3.34E-08	3	3	100	140	43170	0.33
84	vesicle membrane	1	1.29E-07	3	3	100	219	43170	0.51
84	coated vesicle	1	2.70E-07	3	3	100	280	43170	0.65
84	clathrin-coated vesicle	1	1.34E-07	3	3	100	222	43170	0.52
84	membrane coat adaptor complex	1	1.46E-09	3	3	100	50	43170	0.12
84	clathrin adaptor complex	1	7.95E-10	3	3	100	41	43170	0.10
84	transport vesicle	1	1.13E-08	3	3	100	98	43170	0.23
84	trans-Golgi network transport vesicle	1	2.55E-09	3	3	100	60	43170	0.14
84	clathrin coat of trans-Golgi network vesicle	1	1.37E-09	3	3	100	49	43170	0.12
84	transport vesicle membrane	1	2.96E-09	3	3	100	63	43170	0.15
84	Golgi trans face	1	1.75E-09	3	3	100	53	43170	0.13
84	AP-1 adaptor complex	1	2.71E-11	3	3	100	14	43170	0.04
