# Supplementary material for: DeBi: Discovering Differentially Expressed Biclusters using a Frequent Itemset Approach
Source: Algorithms Mol Biol. 2011 Jun 23;6:18. doi: 10.1186/1748-7188-6-18 (PMC3152888; doi:10.1186/1748-7188-6-18)
Supplement: Additional file 5 — DeBi and QUBIC biclustering results and GO term and TFBS enrichment analysis of the biclusters on CMap data. [file 1748-7188-6-18-S5.ZIP › file5_cmap/qubic/enrichment/TFBS.txt]

Set	Enriched Set	Enriched Value	Pvalue	Set Hits	Set Size	Set Hits (%)	Total Hits	Total Size	Total Hits (%)
1	Fernandez03_P493(-tet)	1	2.51E-05	3	13	23.08	195	43170	0.46
2	Odom04_HNF4alpha HEP	1	1.68E-04	3	6	50	892	43170	2.07
2	Wang01_p53_introns	1	6.81E-05	3	6	50	658	43170	1.53
2	Odom04_HNF1alpha HEP	1	1.45E-04	3	6	50	848	43170	1.97
12	Wang01_p53_introns	1	6.81E-05	3	6	50	658	43170	1.53
23	Cam04_median_T98G G0 E2F4	1	1.62E-04	3	6	50	882	43170	2.05
23	Cam04_median_T98G G0 p130	1	2.01E-04	3	6	50	948	43170	2.20
23	Cam04_median_T98G Contact Inhibtion E2F4	1	1.60E-04	3	6	50	877	43170	2.04
23	Cam04_median_T98G Contact Inhibtion p130	1	2.04E-04	3	6	50	953	43170	2.21
23	Cam04_median_U2OS-p16 E2F4	1	1.74E-04	3	6	50	903	43170	2.10
23	Cam04_median_U2OS-p16 p130	1	1.73E-04	3	6	50	902	43170	2.09
23	Cam04_median_nrf1_T98G G0 NRF1	1	2.99E-06	3	6	50	231	43170	0.54
38	Fernandez03_P493(-tet)	1	9.02E-07	3	5	60	195	43170	0.46
51	Odom04_HNF6 ISLET	1	8.47E-07	4	5	80	881	43170	2.05
56	Cam04_median_T98G G0 E2F4	1	8.24E-05	3	5	60	882	43170	2.05
56	Cam04_median_T98G G0 p130	1	1.02E-04	3	5	60	948	43170	2.20
56	Cam04_median_T98G Contact Inhibtion E2F4	1	8.10E-05	3	5	60	877	43170	2.04
56	Cam04_median_T98G Contact Inhibtion p130	1	1.04E-04	3	5	60	953	43170	2.21
56	Cam04_median_U2OS-p16 E2F4	1	8.84E-05	3	5	60	903	43170	2.10
56	Cam04_median_U2OS-p16 p130	1	8.81E-05	3	5	60	902	43170	2.09
56	Cam04_median_nrf1_T98G G0 NRF1	1	1.50E-06	3	5	60	231	43170	0.54
62	Cam04_median_T98G G0 E2F4	1	3.35E-05	3	4	75	882	43170	2.05
62	Cam04_median_T98G G0 p130	1	4.15E-05	3	4	75	948	43170	2.20
62	Cam04_median_T98G Contact Inhibtion E2F4	1	3.29E-05	3	4	75	877	43170	2.04
62	Cam04_median_T98G Contact Inhibtion p130	1	4.22E-05	3	4	75	953	43170	2.21
62	Cam04_median_U2OS-p16 E2F4	1	3.59E-05	3	4	75	903	43170	2.10
62	Cam04_median_U2OS-p16 p130	1	3.58E-05	3	4	75	902	43170	2.09
62	Cam04_median_nrf1_T98G G0 NRF1	1	6.03E-07	3	4	75	231	43170	0.54
71	Odom04_HNF6 ISLET	1	3.34E-05	3	4	75	881	43170	2.05
