# Supplementary material for: DeBi: Discovering Differentially Expressed Biclusters using a Frequent Itemset Approach
Source: Algorithms Mol Biol. 2011 Jun 23;6:18. doi: 10.1186/1748-7188-6-18 (PMC3152888; doi:10.1186/1748-7188-6-18)
Supplement: Additional file 6 — DeBi and QUBIC biclustering results and GO term and TFBS enrichment analysis of the biclusters on ExpO data. [file 1748-7188-6-18-S6.ZIP]

Archive with 44 entries (29 files):
- file6_expO/
- file6_expO/.DS_Store
- __MACOSX/
- __MACOSX/file6_expO/
- __MACOSX/file6_expO/._.DS_Store
- file6_expO/debi/
- file6_expO/debi/.DS_Store
- __MACOSX/file6_expO/debi/
- __MACOSX/file6_expO/debi/._.DS_Store
- file6_expO/debi/.Rhistory
- file6_expO/debi/biclusters/
- file6_expO/debi/biclusters/.DS_Store
- __MACOSX/file6_expO/debi/biclusters/
- __MACOSX/file6_expO/debi/biclusters/._.DS_Store
- file6_expO/debi/biclusters/debi.down.txt
- __MACOSX/file6_expO/debi/biclusters/._debi.down.txt
- file6_expO/debi/biclusters/debi.up.txt
- __MACOSX/file6_expO/debi/biclusters/._debi.up.txt
- file6_expO/debi/debi.enrichment.txt
- __MACOSX/file6_expO/debi/._debi.enrichment.txt
- file6_expO/debi/enrichment/
- file6_expO/debi/enrichment/.DS_Store
- __MACOSX/file6_expO/debi/enrichment/
- __MACOSX/file6_expO/debi/enrichment/._.DS_Store
- file6_expO/debi/enrichment/debi.go.down.txt
- file6_expO/debi/enrichment/debi.go.up.txt
- file6_expO/debi/enrichment/debi.TFBS.up.txt
- __MACOSX/file6_expO/debi/enrichment/._debi.TFBS.up.txt
- file6_expO/enrichment.txt
- __MACOSX/file6_expO/._enrichment.txt
- file6_expO/qubic/
- file6_expO/qubic/.DS_Store
- __MACOSX/file6_expO/qubic/
- __MACOSX/file6_expO/qubic/._.DS_Store
- file6_expO/qubic/biclusters/
- file6_expO/qubic/biclusters/qubic.txt
- __MACOSX/file6_expO/qubic/biclusters/
- __MACOSX/file6_expO/qubic/biclusters/._qubic.txt
- file6_expO/qubic/enrichment/
- file6_expO/qubic/enrichment/qubic.go.txt
- __MACOSX/file6_expO/qubic/enrichment/
- __MACOSX/file6_expO/qubic/enrichment/._qubic.go.txt
- file6_expO/qubic/enrichment/qubic.tfbs.txt
- __MACOSX/file6_expO/qubic/enrichment/._qubic.tfbs.txt
