# Supplementary material for: DeBi: Discovering Differentially Expressed Biclusters using a Frequent Itemset Approach
Source: Algorithms Mol Biol. 2011 Jun 23;6:18. doi: 10.1186/1748-7188-6-18 (PMC3152888; doi:10.1186/1748-7188-6-18)
Supplement: Additional file 6 — DeBi and QUBIC biclustering results and GO term and TFBS enrichment analysis of the biclusters on ExpO data. [file 1748-7188-6-18-S6.ZIP › file6_expO/debi/biclusters/debi.down.txt]

12 47 653.897015 71.660348
NM_001305|201428_at NM_001307|202790_at NM_001038|203453_at BE791251|203953_s_at NM_002407|205979_at AF133425|209114_at AF088867|209173_at X69397|209772_s_at AI610869|213693_s_at AF213678|223631_s_at AL137725|232165_at N57927|235955_at 
GSM102463.CEL GSM102514.CEL GSM117576.CEL GSM117771.CEL GSM137930.CEL GSM179815.CEL GSM179877.CEL GSM179893.CEL GSM179939.CEL GSM203678.CEL GSM203705.CEL GSM203721.CEL GSM203749.CEL GSM231991.CEL GSM325823.CEL GSM353943.CEL GSM38085.CEL GSM53101.CEL GSM76551.CEL GSM89059.CEL GSM102467.CEL GSM102483.CEL GSM102576.CEL GSM102578.CEL GSM117587.CEL GSM117666.CEL GSM117755.CEL GSM137970.CEL GSM137975.CEL GSM152565.CEL GSM152566.CEL GSM152647.CEL GSM152655.CEL GSM152702.CEL GSM152742.CEL GSM152771.CEL GSM179814.CEL GSM179818.CEL GSM203747.CEL GSM203791.CEL GSM277729.CEL GSM353887.CEL GSM38096.CEL GSM53041.CEL GSM76523.CEL GSM76534.CEL GSM76559.CEL 
10 47 598.042248 81.620897
NM_002354|201839_s_at NM_001307|202790_at NM_001038|203453_at BE791251|203953_s_at NM_002407|205979_at AF088867|209173_at NM_020639|221215_s_at AF213678|223631_s_at AV681807|226213_at AL137725|232165_at 
GSM102463.CEL GSM102490.CEL GSM102514.CEL GSM137914.CEL GSM137930.CEL GSM138040.CEL GSM179815.CEL GSM179893.CEL GSM203678.CEL GSM203705.CEL GSM203721.CEL GSM203749.CEL GSM231930.CEL GSM231946.CEL GSM325823.CEL GSM38093.CEL GSM53058.CEL GSM53101.CEL GSM76642.CEL GSM76643.CEL GSM89027.CEL GSM89059.CEL GSM102483.CEL GSM117587.CEL GSM117666.CEL GSM117755.CEL GSM137920.CEL GSM137970.CEL GSM137975.CEL GSM152647.CEL GSM152650.CEL GSM152655.CEL GSM152702.CEL GSM152742.CEL GSM152767.CEL GSM179814.CEL GSM179826.CEL GSM203747.CEL GSM203776.CEL GSM203791.CEL GSM231923.CEL GSM231982.CEL GSM353887.CEL GSM353923.CEL GSM38096.CEL GSM53041.CEL GSM76518.CEL 
