# Supplementary material for: DeBi: Discovering Differentially Expressed Biclusters using a Frequent Itemset Approach
Source: Algorithms Mol Biol. 2011 Jun 23;6:18. doi: 10.1186/1748-7188-6-18 (PMC3152888; doi:10.1186/1748-7188-6-18)
Supplement: Additional file 6 — DeBi and QUBIC biclustering results and GO term and TFBS enrichment analysis of the biclusters on ExpO data. [file 1748-7188-6-18-S6.ZIP › file6_expO/debi/biclusters/debi.up.txt]

150 113 8491.882701 78.796499
J02843|1431_at NM_031440|1552568_at NM_031440|1552569_a_at NM_152569|1552755_at AF478446|1554375_a_at BC020687|1554459_s_at BC022309|1554491_a_at BC015993|1554668_a_at AF193836|1555345_at NM_001063|203400_s_at NM_000846|203924_at NM_000039|204450_x_at NM_000638|204534_at NM_001622|204551_s_at NM_000035|204705_x_at NM_002153|204818_at NM_000583|204965_at NM_002216|204987_at NM_005141|204988_at NM_000607|205040_at NM_000384|205108_s_at NM_000221|205175_s_at NM_000042|205216_s_at NM_000596|205302_at NM_004467|205305_at NM_001633|205477_s_at NM_000185|205576_at NM_000508|205649_s_at NM_021871|205650_s_at NM_000715|205654_at AI623321|205675_at NM_000277|205719_s_at NM_000567|205753_at NM_000506|205754_at NM_002217|205755_at NM_000429|205813_s_at NM_000040|205820_s_at NM_001443|205892_s_at NM_001086|205969_at AF182273|205999_x_at NM_002150|206024_at NM_000893|206054_at NM_001181|206130_s_at NM_000045|206177_s_at NM_000412|206226_at NM_000312|206259_at NM_000669|206262_at NM_002218|206287_s_at NM_003167|206292_s_at U08024|206293_at NM_000562|206305_s_at NM_001756|206325_at NM_000354|206386_at NM_006894|206496_at NM_004062|206517_at NM_000340|206535_at NM_000236|206606_at NM_016413|206651_s_at K02766|206727_at NM_001671|206743_s_at NM_001133|206840_at NM_001701|206913_at NM_000066|206979_at NM_001528|207027_at NM_005989|207102_at NM_001631|207140_at NM_000531|207200_at NM_003057|207201_s_at NM_000133|207218_at NM_000242|207256_at NM_001638|207262_at NM_000780|207406_at NM_002302|207409_at NM_003058|207429_at NM_000667|207820_at NM_006684|207874_s_at NM_030787|208088_s_at NM_030878|208147_s_at NM_000716|208209_s_at NM_003742|208288_at NM_000776|208367_x_at NM_020995|208471_at AF162690|209660_at BC001386|209937_at AF182276|209975_at AF182276|209976_s_at M74220|209977_at BC005395|210013_at D29832|210049_at AF196478|210143_at AF067864|210215_at AB013094|210289_at M17263|210324_at D13368|210326_at D13368|210327_s_at M15465|210451_at D26480|210452_x_at AB017551|210521_s_at AB045829|210558_at BC005161|210587_at AB008047|210798_x_at AF116713|210888_s_at AF116645|211298_s_at BC005314|211357_s_at AF315325|211843_x_at AI073407|214063_s_at H71135|214261_s_at NM_006944|214478_at S70004|214621_at M12523|214837_at M12523|214842_s_at BG545288|216238_s_at AJ271205|216599_x_at X02162|217073_x_at AK026411|217238_s_at BG398937|217512_at W80357|217564_s_at NM_006744|219140_s_at NM_001643|219465_at NM_001643|219466_s_at NM_000509|219612_s_at NM_014495|219803_at NM_000771|220017_x_at NM_017717|220074_at NM_017717|220075_s_at NM_018168|220084_at NM_018484|220100_at NM_017545|220224_at NM_022436|220383_at NM_018687|220437_at NM_016327|220507_s_at NM_018018|220786_s_at NM_004254|221298_s_at AA908769|222049_s_at AW024233|222083_at AF119905|223579_s_at AF163312|224043_s_at AF230095|224179_s_at AA702685|229230_at AI022193|229819_at AA777852|231398_at AV700829|231691_at AC005620|234361_at AI802118|237058_x_at BF447999|240033_at BE672390|242817_at H47984|244742_at M13149|31835_at X56692|37020_at M36803|39763_at 
GSM102428.CEL GSM102438.CEL GSM102474.CEL GSM102524.CEL GSM102565.CEL GSM102568.CEL GSM102582.CEL GSM117647.CEL GSM117678.CEL GSM117680.CEL GSM117749.CEL GSM117751.CEL GSM137951.CEL GSM137962.CEL GSM137974.CEL GSM137995.CEL GSM138018.CEL GSM138025.CEL GSM138043.CEL GSM152584.CEL GSM152708.CEL GSM152764.CEL GSM152765.CEL GSM152785.CEL GSM152791.CEL GSM152798.CEL GSM179789.CEL GSM179831.CEL GSM179866.CEL GSM179888.CEL GSM179907.CEL GSM179915.CEL GSM203665.CEL GSM203682.CEL GSM203694.CEL GSM203710.CEL GSM231883.CEL GSM231914.CEL GSM231926.CEL GSM231927.CEL GSM231972.CEL GSM301662.CEL GSM301682.CEL GSM301691.CEL GSM301710.CEL GSM325791.CEL GSM325800.CEL GSM353902.CEL GSM353911.CEL GSM353922.CEL GSM353927.CEL GSM353931.CEL GSM46825.CEL GSM46970.CEL GSM46971.CEL GSM53070.CEL GSM53081.CEL GSM76506.CEL GSM76512.CEL GSM76602.CEL GSM76644.CEL GSM88995.CEL GSM89053.CEL GSM89063.CEL GSM89067.CEL GSM89086.CEL GSM102433.CEL GSM102461.CEL GSM117591.CEL GSM117700.CEL GSM117709.CEL GSM137909.CEL GSM137935.CEL GSM137948.CEL GSM137965.CEL GSM138016.CEL GSM152619.CEL GSM152626.CEL GSM152632.CEL GSM152701.CEL GSM152705.CEL GSM152709.CEL GSM152741.CEL GSM152760.CEL GSM179800.CEL GSM179904.CEL GSM179914.CEL GSM179952.CEL GSM203676.CEL GSM203681.CEL GSM203684.CEL GSM203750.CEL GSM203787.CEL GSM231890.CEL GSM231928.CEL GSM231954.CEL GSM231986.CEL GSM277687.CEL GSM325790.CEL GSM325819.CEL GSM53039.CEL GSM53044.CEL GSM53098.CEL GSM53104.CEL GSM53136.CEL GSM53157.CEL GSM76494.CEL GSM76598.CEL GSM88956.CEL GSM89037.CEL GSM89043.CEL GSM89054.CEL GSM89078.CEL 
116 90 6645.417593 84.012434
J02843|1431_at NM_031440|1552568_at NM_031440|1552569_a_at NM_152569|1552755_at AF478446|1554375_a_at BC020687|1554459_s_at BC022309|1554491_a_at AF193836|1555345_at AF411117|1555533_at BC029048|1561951_at NM_000846|203924_at NM_001622|204551_s_at NM_000035|204705_x_at NM_000583|204965_at NM_002216|204987_at NM_005141|204988_at NM_001446|205029_s_at NM_000221|205175_s_at NM_004467|205305_at NM_003986|205363_at NM_004861|205670_at NM_000277|205719_s_at NM_000506|205754_at NM_002217|205755_at NM_000429|205813_s_at NM_002150|206024_at NM_000893|206054_at NM_001713|206119_at NM_001181|206130_s_at NM_000392|206155_at NM_000045|206177_s_at NM_000412|206226_at NM_000312|206259_at NM_003167|206292_s_at NM_000562|206305_s_at NM_001639|206350_at NM_000354|206386_at NM_004062|206517_at NM_000340|206535_at NM_000236|206606_at NM_016413|206651_s_at K02766|206727_at NM_001671|206743_s_at NM_001133|206840_at NM_001701|206913_at NM_000066|206979_at NM_005989|207102_at NM_003057|207201_s_at NM_000133|207218_at NM_000242|207256_at NM_001638|207262_at NM_006632|207298_at NM_002302|207409_at NM_003058|207429_at NM_000667|207820_at NM_000298|207858_s_at NM_006684|207874_s_at NM_030878|208147_s_at NM_000716|208209_s_at NM_003742|208288_at NM_020995|208471_at NM_001171|208480_s_at AF182276|209975_at AF182276|209976_s_at M74220|209977_at AF067864|210215_at AB013094|210289_at M17263|210324_at D13368|210326_at D13368|210327_s_at M15465|210451_at D26480|210452_x_at AB045829|210558_at AB008047|210798_x_at AF116713|210888_s_at BC005314|211357_s_at AF315325|211843_x_at AI073407|214063_s_at AI733515|214389_at S70004|214621_at BG545288|216238_s_at AJ271205|216599_x_at AK026411|217238_s_at BG398937|217512_at NM_006744|219140_s_at NM_018658|219564_at NM_014495|219803_at NM_017717|220074_at NM_017717|220075_s_at NM_018168|220084_at NM_018484|220100_at NM_017545|220224_at NM_024907|220233_at NM_016327|220507_s_at NM_016186|220626_at NM_018018|220786_s_at AW024233|222083_at AF169312|223333_s_at AY007436|223820_at AF163312|224043_s_at AF230095|224179_s_at AI022193|229819_at BF057185|230022_at BF060736|230920_at AF131783|231397_at AA777852|231398_at AV700829|231691_at AL139109|234296_s_at AV699047|235774_at AI802118|237058_x_at H20055|238663_x_at BF447999|240033_at AI733606|240475_at BE672390|242817_at BG431652|244410_at M13149|31835_at 
GSM102529.CEL GSM102554.CEL GSM102582.CEL GSM117715.CEL GSM137995.CEL GSM138020.CEL GSM138043.CEL GSM152584.CEL GSM152763.CEL GSM179779.CEL GSM179789.CEL GSM179810.CEL GSM179907.CEL GSM179910.CEL GSM179915.CEL GSM203662.CEL GSM203679.CEL GSM203692.CEL GSM203694.CEL GSM203727.CEL GSM231878.CEL GSM231883.CEL GSM231929.CEL GSM231963.CEL GSM301662.CEL GSM301682.CEL GSM301683.CEL GSM325786.CEL GSM325800.CEL GSM325842.CEL GSM353902.CEL GSM353911.CEL GSM353916.CEL GSM353927.CEL GSM353931.CEL GSM46825.CEL GSM46858.CEL GSM46970.CEL GSM46971.CEL GSM53043.CEL GSM53064.CEL GSM53081.CEL GSM53141.CEL GSM53171.CEL GSM76591.CEL GSM76644.CEL GSM88947.CEL GSM88995.CEL GSM89063.CEL GSM89064.CEL GSM89086.CEL GSM102461.CEL GSM102477.CEL GSM117674.CEL GSM137934.CEL GSM137990.CEL GSM138012.CEL GSM138053.CEL GSM152626.CEL GSM152701.CEL GSM152705.CEL GSM152727.CEL GSM152741.CEL GSM179873.CEL GSM179904.CEL GSM179914.CEL GSM179938.CEL GSM179952.CEL GSM203634.CEL GSM203676.CEL GSM203750.CEL GSM203771.CEL GSM203801.CEL GSM231890.CEL GSM231925.CEL GSM231942.CEL GSM231984.CEL GSM231986.CEL GSM277687.CEL GSM277718.CEL GSM325815.CEL GSM325820.CEL GSM38073.CEL GSM46875.CEL GSM46892.CEL GSM53136.CEL GSM88989.CEL GSM89043.CEL GSM89058.CEL GSM89065.CEL 
40 234 5484.601700 159.931637
NM_145285|1553808_a_at NM_000492|205043_at NM_001443|205892_s_at NM_005588|206000_at NM_000111|206143_at NM_022097|206149_at L31792|206198_s_at U51096|206387_at NM_007052|206418_at NM_002054|206422_at NM_001169|206784_at NM_014471|207214_at NM_001077|207245_at NM_017928|207259_at NM_001808|207412_x_at NM_007102|207502_at NM_001926|207814_at U57052|209844_at AF127036|210107_at AF006623|211848_s_at AL390736|212768_s_at AI825832|213369_at AI732381|213953_at AI732905|214142_at W60595|215702_s_at AC000099|216255_s_at NM_012128|220026_at NM_017717|220075_s_at NM_017678|220645_at NM_017716|220834_at AY007243|223447_at AB036706|223597_at AF323084|223969_s_at AF323084|223970_at AF147790|226654_at AA863031|229777_at AW614558|231667_at AV655991|231693_at AK025404|231814_at AW001557|238143_at 
GSM102431.CEL GSM102462.CEL GSM102472.CEL GSM102479.CEL GSM102516.CEL GSM102524.CEL GSM102533.CEL GSM102535.CEL GSM117652.CEL GSM117676.CEL GSM117738.CEL GSM137897.CEL GSM137922.CEL GSM137929.CEL GSM137964.CEL GSM137967.CEL GSM137985.CEL GSM138007.CEL GSM138018.CEL GSM138032.CEL GSM138039.CEL GSM152572.CEL GSM152592.CEL GSM152602.CEL GSM152630.CEL GSM152666.CEL GSM152695.CEL GSM152712.CEL GSM152721.CEL GSM152730.CEL GSM152750.CEL GSM152762.CEL GSM152765.CEL GSM152780.CEL GSM179820.CEL GSM179845.CEL GSM179858.CEL GSM179889.CEL GSM179937.CEL GSM203627.CEL GSM203638.CEL GSM203667.CEL GSM203687.CEL GSM203691.CEL GSM203702.CEL GSM203704.CEL GSM203728.CEL GSM203733.CEL GSM203775.CEL GSM231868.CEL GSM231875.CEL GSM231902.CEL GSM231934.CEL GSM277686.CEL GSM277689.CEL GSM277690.CEL GSM277708.CEL GSM277711.CEL GSM277728.CEL GSM277731.CEL GSM301658.CEL GSM301691.CEL GSM301702.CEL GSM325789.CEL GSM325796.CEL GSM325816.CEL GSM325818.CEL GSM353890.CEL GSM353922.CEL GSM353924.CEL GSM353934.CEL GSM353936.CEL GSM353939.CEL GSM38074.CEL GSM38077.CEL GSM38098.CEL GSM46828.CEL GSM46845.CEL GSM46861.CEL GSM46879.CEL GSM46887.CEL GSM46895.CEL GSM46924.CEL GSM46931.CEL GSM46940.CEL GSM46970.CEL GSM46971.CEL GSM53055.CEL GSM53087.CEL GSM53148.CEL GSM53153.CEL GSM53168.CEL GSM53169.CEL GSM76501.CEL GSM76519.CEL GSM76522.CEL GSM76529.CEL GSM76573.CEL GSM76574.CEL GSM76575.CEL GSM76576.CEL GSM88963.CEL GSM88982.CEL GSM88994.CEL GSM89004.CEL GSM89074.CEL GSM89075.CEL GSM89090.CEL GSM89095.CEL GSM89098.CEL GSM89100.CEL GSM102453.CEL GSM102460.CEL GSM102486.CEL GSM102517.CEL GSM102519.CEL GSM102539.CEL GSM102551.CEL GSM102559.CEL GSM102572.CEL GSM102579.CEL GSM117577.CEL GSM117649.CEL GSM117672.CEL GSM117673.CEL GSM117683.CEL GSM117699.CEL GSM117702.CEL GSM117709.CEL GSM117720.CEL GSM117728.CEL GSM117742.CEL GSM117752.CEL GSM137921.CEL GSM137933.CEL GSM137935.CEL GSM137947.CEL GSM137949.CEL GSM137993.CEL GSM137999.CEL GSM138021.CEL GSM138022.CEL GSM152582.CEL GSM152604.CEL GSM152632.CEL GSM152664.CEL GSM152675.CEL GSM152684.CEL GSM152692.CEL GSM152714.CEL GSM152725.CEL GSM152760.CEL GSM152790.CEL GSM152799.CEL GSM179782.CEL GSM179793.CEL GSM179795.CEL GSM179833.CEL GSM179838.CEL GSM179839.CEL GSM179859.CEL GSM179860.CEL GSM179880.CEL GSM179882.CEL GSM179894.CEL GSM179897.CEL GSM179920.CEL GSM179948.CEL GSM203640.CEL GSM203642.CEL GSM203645.CEL GSM203653.CEL GSM203659.CEL GSM203660.CEL GSM203684.CEL GSM203688.CEL GSM203700.CEL GSM203723.CEL GSM203780.CEL GSM203788.CEL GSM203800.CEL GSM231879.CEL GSM231915.CEL GSM231958.CEL GSM231959.CEL GSM231971.CEL GSM231987.CEL GSM277687.CEL GSM277699.CEL GSM301669.CEL GSM301706.CEL GSM325794.CEL GSM325798.CEL GSM325806.CEL GSM325825.CEL GSM325841.CEL GSM325844.CEL GSM353906.CEL GSM353915.CEL GSM38055.CEL GSM38075.CEL GSM38105.CEL GSM38107.CEL GSM46819.CEL GSM46856.CEL GSM46864.CEL GSM46865.CEL GSM46877.CEL GSM46901.CEL GSM46945.CEL GSM46967.CEL GSM46969.CEL GSM46972.CEL GSM53113.CEL GSM53156.CEL GSM53178.CEL GSM76509.CEL GSM76524.CEL GSM76526.CEL GSM76530.CEL GSM76555.CEL GSM76583.CEL GSM76607.CEL GSM76629.CEL GSM88946.CEL GSM88968.CEL GSM88976.CEL GSM89007.CEL GSM89026.CEL GSM89049.CEL GSM89061.CEL GSM89069.CEL GSM89096.CEL GSM89103.CEL 
140 58 9103.760799 105.425288
J02843|1431_at NM_031440|1552568_at NM_031440|1552569_a_at BC020687|1554459_s_at BC022309|1554491_a_at AF193836|1555345_at BC029479|1559363_at NM_001063|203400_s_at NM_000039|204450_x_at NM_000638|204534_at NM_001622|204551_s_at NM_000035|204705_x_at NM_000583|204965_at NM_002216|204987_at NM_005141|204988_at NM_000607|205040_at NM_000384|205108_s_at NM_000042|205216_s_at NM_000596|205302_at NM_004467|205305_at NM_001633|205477_s_at NM_000185|205576_at NM_000508|205649_s_at NM_021871|205650_s_at NM_000715|205654_at AI623321|205675_at NM_000277|205719_s_at NM_000567|205753_at NM_000506|205754_at NM_002217|205755_at NM_000429|205813_s_at NM_000040|205820_s_at NM_001086|205969_at AF182273|205999_x_at NM_002150|206024_at NM_000893|206054_at NM_001181|206130_s_at NM_000392|206155_at NM_000045|206177_s_at NM_000412|206226_at NM_000312|206259_at NM_002218|206287_s_at NM_003167|206292_s_at U08024|206293_at NM_000562|206305_s_at NM_001756|206325_at NM_001639|206350_at NM_000354|206386_at NM_006894|206496_at NM_000340|206535_at NM_000236|206606_at NM_016413|206651_s_at K02766|206727_at NM_001671|206743_s_at AF086735|206753_at NM_001133|206840_at NM_001701|206913_at NM_000066|206979_at NM_001528|207027_at NM_005989|207102_at NM_000531|207200_at NM_003057|207201_s_at NM_000133|207218_at NM_000242|207256_at NM_001638|207262_at NM_000780|207406_at NM_002302|207409_at AF182274|207609_s_at NM_000667|207820_at NM_006684|207874_s_at NM_003807|207907_at NM_030787|208088_s_at NM_030878|208147_s_at NM_000716|208209_s_at NM_003742|208288_at NM_005108|208318_s_at NM_000776|208367_x_at NM_020995|208471_at AF162690|209660_at BC001386|209937_at AF182276|209975_at AF182276|209976_s_at M74220|209977_at BC005395|210013_at D29832|210049_at AF067864|210215_at M17263|210324_at D13368|210326_at D13368|210327_s_at D26480|210452_x_at AB017551|210521_s_at AB045829|210558_at BC005161|210587_at AB008047|210798_x_at AF116713|210888_s_at AF116645|211298_s_at BC005314|211357_s_at AF315325|211843_x_at AI073407|214063_s_at H71135|214261_s_at NM_004139|214461_at NM_006944|214478_at S70004|214621_at M12523|214837_at M12523|214842_s_at J05158|216223_at BG545288|216238_s_at X02162|217073_x_at AK026411|217238_s_at BG398937|217512_at W80357|217564_s_at NM_006744|219140_s_at NM_001643|219465_at NM_001643|219466_s_at NM_000509|219612_s_at NM_014495|219803_at NM_000771|220017_x_at NM_017545|220224_at NM_022436|220383_at NM_018687|220437_at NM_016327|220507_s_at NM_016186|220626_at NM_018018|220786_s_at AA908769|222049_s_at AF119905|223579_s_at AF163312|224043_s_at AA948096|228621_at AA702685|229230_at AI022193|229819_at AA777852|231398_at AV700829|231691_at AC005620|234361_at AI023911|235770_at BF447999|240033_at BE672390|242817_at H47984|244742_at M13149|31835_at X56692|37020_at M36803|39763_at M83772|40665_at 
GSM102505.CEL GSM102575.CEL GSM117578.CEL GSM117774.CEL GSM137897.CEL GSM137910.CEL GSM137962.CEL GSM138043.CEL GSM152584.CEL GSM152708.CEL GSM152765.CEL GSM152798.CEL GSM179785.CEL GSM179842.CEL GSM179949.CEL GSM203760.CEL GSM203765.CEL GSM231883.CEL GSM325791.CEL GSM325800.CEL GSM46941.CEL GSM46970.CEL GSM46971.CEL GSM53127.CEL GSM53170.CEL GSM76498.CEL GSM76503.CEL GSM76644.CEL GSM88950.CEL GSM88955.CEL GSM89046.CEL GSM102471.CEL GSM117591.CEL GSM117674.CEL GSM117770.CEL GSM137909.CEL GSM137933.CEL GSM137934.CEL GSM137935.CEL GSM152626.CEL GSM152653.CEL GSM152758.CEL GSM152760.CEL GSM179914.CEL GSM179952.CEL GSM203676.CEL GSM203750.CEL GSM231890.CEL GSM277687.CEL GSM325819.CEL GSM325833.CEL GSM46903.CEL GSM53154.CEL GSM76585.CEL GSM88946.CEL GSM89043.CEL GSM89054.CEL GSM89060.CEL 
51 146 6325.637963 157.061935
NM_152569|1552755_at AF478446|1554375_a_at AF411117|1555533_at BC029048|1561951_at NM_000846|203924_at NM_000035|204705_x_at NM_001446|205029_s_at NM_001446|205030_at NM_000221|205175_s_at NM_003986|205363_at NM_004861|205670_at NM_001713|206119_at NM_000537|206367_at NM_004062|206517_at NM_000340|206535_at NM_000236|206606_at NM_016347|206964_at NM_006632|207298_at NM_003058|207429_at NM_004276|208320_at M74220|209977_at AB013094|210289_at AF124373|210343_s_at BC005314|211357_s_at AI733515|214389_at AJ271205|216599_x_at AK026411|217238_s_at NM_018658|219564_at NM_017717|220075_s_at NM_018168|220084_at NM_018484|220100_at NM_024907|220233_at AW024233|222083_at AW235567|222943_at AF169312|223333_s_at AF229179|223784_at AY007436|223820_at AF163312|224043_s_at AF230095|224179_s_at BF057185|230022_at BF060736|230920_at AW264294|231391_at AF131783|231397_at AL139109|234296_s_at AV699047|235774_at AI802118|237058_x_at H20055|238663_x_at AI640365|238997_at AI733606|240475_at BG431652|244410_at M36769|34471_at 
GSM102428.CEL GSM102438.CEL GSM102456.CEL GSM102459.CEL GSM102522.CEL GSM102529.CEL GSM102554.CEL GSM102565.CEL GSM102582.CEL GSM117658.CEL GSM117680.CEL GSM117711.CEL GSM117715.CEL GSM117721.CEL GSM117749.CEL GSM117751.CEL GSM137928.CEL GSM137986.CEL GSM137995.CEL GSM138006.CEL GSM138017.CEL GSM138020.CEL GSM152606.CEL GSM152637.CEL GSM152687.CEL GSM152697.CEL GSM152763.CEL GSM179779.CEL GSM179789.CEL GSM179810.CEL GSM179819.CEL GSM179821.CEL GSM179828.CEL GSM179907.CEL GSM179915.CEL GSM203662.CEL GSM203679.CEL GSM203694.CEL GSM203710.CEL GSM203726.CEL GSM203727.CEL GSM203754.CEL GSM203769.CEL GSM231878.CEL GSM231880.CEL GSM231914.CEL GSM231926.CEL GSM231927.CEL GSM231929.CEL GSM231966.CEL GSM231972.CEL GSM301662.CEL GSM301682.CEL GSM301683.CEL GSM301710.CEL GSM325786.CEL GSM325811.CEL GSM325813.CEL GSM325817.CEL GSM325842.CEL GSM353902.CEL GSM353911.CEL GSM353927.CEL GSM353928.CEL GSM353931.CEL GSM46825.CEL GSM46847.CEL GSM46858.CEL GSM46882.CEL GSM46929.CEL GSM46946.CEL GSM46964.CEL GSM53043.CEL GSM53064.CEL GSM53081.CEL GSM53122.CEL GSM53141.CEL GSM53171.CEL GSM76515.CEL GSM76543.CEL GSM76563.CEL GSM76591.CEL GSM88947.CEL GSM88995.CEL GSM89063.CEL GSM89064.CEL GSM89067.CEL GSM89086.CEL GSM102433.CEL GSM102461.CEL GSM102465.CEL GSM102477.CEL GSM117653.CEL GSM117700.CEL GSM137948.CEL GSM138012.CEL GSM138046.CEL GSM152677.CEL GSM152701.CEL GSM152741.CEL GSM152774.CEL GSM152801.CEL GSM179834.CEL GSM179846.CEL GSM179883.CEL GSM179904.CEL GSM179938.CEL GSM179955.CEL GSM203634.CEL GSM203655.CEL GSM203696.CEL GSM203741.CEL GSM203748.CEL GSM203771.CEL GSM231877.CEL GSM231889.CEL GSM231898.CEL GSM231900.CEL GSM231925.CEL GSM231942.CEL GSM231969.CEL GSM231984.CEL GSM231986.CEL GSM277718.CEL GSM301668.CEL GSM325807.CEL GSM325815.CEL GSM325820.CEL GSM353889.CEL GSM353929.CEL GSM38073.CEL GSM46875.CEL GSM46892.CEL GSM46939.CEL GSM46957.CEL GSM46963.CEL GSM46965.CEL GSM53136.CEL GSM76518.CEL GSM76568.CEL GSM76570.CEL GSM76606.CEL GSM88987.CEL GSM88989.CEL GSM89058.CEL GSM89065.CEL 
64 108 6515.807981 136.235376
NM_001717|1552487_a_at AK091138|1556793_a_at NM_000424|201820_at NM_002638|203691_at NM_002575|204614_at NM_000494|204636_at NM_002275|204734_at NM_014400|204952_at NM_003125|205064_at NM_001944|205595_at NM_006121|205900_at NM_002963|205916_at NM_000359|206008_at NM_001941|206033_s_at NM_005268|206156_at NM_006536|206164_at NM_006536|206165_s_at AF043977|206166_s_at NM_001264|206193_s_at NM_003695|206276_at NM_006183|206291_at NM_003784|206421_s_at NM_021013|206969_at NM_004948|207324_s_at NM_004942|207356_at NM_001139|207381_at NM_002274|207935_s_at NM_004138|208483_x_at NM_006945|208539_x_at J00269|209125_at L42612|209126_x_at BC002690|209351_at U19556|209719_x_at BC005224|209720_s_at AF061812|209800_at AJ001696|211361_s_at AB046400|211906_s_at X07695|213240_s_at AI831452|213680_at AI923984|213796_at AW238654|214370_at AJ276230|215724_at BE563442|216244_at BE148534|216258_s_at AL096710|216918_s_at BF003134|217528_at NM_005416|218990_s_at NM_016321|219554_at NM_023915|219936_s_at NM_019060|220620_at NM_006518|220664_at AI378979|221854_at AF268198|223720_at AB049591|224329_s_at AI479075|230193_at W69083|230835_at AI694073|231771_at AW170323|232074_at BF575466|232082_x_at AJ131212|234700_s_at AI813438|235075_at AI814274|235272_at AI590662|238460_at AA195677|239430_at 
GSM102543.CEL GSM117576.CEL GSM117610.CEL GSM117690.CEL GSM117763.CEL GSM152567.CEL GSM152587.CEL GSM152609.CEL GSM152625.CEL GSM152636.CEL GSM152665.CEL GSM152723.CEL GSM152736.CEL GSM152757.CEL GSM152777.CEL GSM152787.CEL GSM152797.CEL GSM179801.CEL GSM203641.CEL GSM203689.CEL GSM203699.CEL GSM203730.CEL GSM203742.CEL GSM203779.CEL GSM203799.CEL GSM231871.CEL GSM231899.CEL GSM231948.CEL GSM231949.CEL GSM231983.CEL GSM277678.CEL GSM277702.CEL GSM301663.CEL GSM301680.CEL GSM325793.CEL GSM353913.CEL GSM38097.CEL GSM46815.CEL GSM46850.CEL GSM46919.CEL GSM46973.CEL GSM53085.CEL GSM53112.CEL GSM53117.CEL GSM53138.CEL GSM53139.CEL GSM76513.CEL GSM76600.CEL GSM88952.CEL GSM88993.CEL GSM102437.CEL GSM102451.CEL GSM102481.CEL GSM102558.CEL GSM117629.CEL GSM117669.CEL GSM137932.CEL GSM138003.CEL GSM138013.CEL GSM152635.CEL GSM152642.CEL GSM152643.CEL GSM152731.CEL GSM152751.CEL GSM152779.CEL GSM152788.CEL GSM152793.CEL GSM152800.CEL GSM179788.CEL GSM179818.CEL GSM179953.CEL GSM203644.CEL GSM203714.CEL GSM203737.CEL GSM231874.CEL GSM231885.CEL GSM231896.CEL GSM231897.CEL GSM231907.CEL GSM231952.CEL GSM231981.CEL GSM301675.CEL GSM325788.CEL GSM325827.CEL GSM325832.CEL GSM38080.CEL GSM38108.CEL GSM46851.CEL GSM46889.CEL GSM46913.CEL GSM46932.CEL GSM46938.CEL GSM46942.CEL GSM46976.CEL GSM53042.CEL GSM53071.CEL GSM53074.CEL GSM53115.CEL GSM53145.CEL GSM53158.CEL GSM53167.CEL GSM53181.CEL GSM76494.CEL GSM76557.CEL GSM76611.CEL GSM76615.CEL GSM89041.CEL GSM89050.CEL 
64 85 8670.808140 180.364338
BC045709|1555517_at BC038422|1555800_at BC029479|1559363_at AK092548|1563571_at AI889739|201495_x_at BF059313|203129_s_at NM_001099|204393_s_at BC005248|204409_s_at NM_021076|204412_s_at NM_001648|204582_s_at U17040|204583_x_at NM_021977|205421_at NM_000729|205827_at BC005035|205924_at NM_000905|206001_at NM_003241|206260_at NM_003007|206442_at NM_006953|206771_at NM_018542|207063_at NM_013309|207362_at NM_002443|207430_s_at NM_006061|207802_at U57052|209844_at AA595465|209854_s_at AF188747|209855_s_at U22178|210297_s_at BC005196|210339_s_at AF011390|210738_s_at AF249669|211498_s_at AF270487|211689_s_at AY028424|211706_s_at AC005378|215145_s_at AC003034|215432_at BF589529|217562_at BF222018|217566_s_at BF222018|217567_at NM_025087|220724_at NM_030925|221003_s_at NM_030774|221424_s_at AI378979|221854_at AB017269|223557_s_at AF307451|224393_s_at AI660243|226553_at BF732767|228133_s_at BE673587|229151_at BE468066|229782_at BF062550|230105_at BF677651|230595_at BG498699|230784_at AA833830|230896_at AA226269|231096_at AI028170|231123_at AI703256|231336_at AI500293|231783_at AF311306|232482_at AL157430|233910_at AF223389|234529_at AI805082|236121_at AI659898|237030_at AW137133|239950_at BF060783|242138_at AI928428|242649_x_at AI272941|243483_at X15306|33767_at 
GSM102435.CEL GSM102498.CEL GSM102510.CEL GSM117726.CEL GSM117741.CEL GSM137971.CEL GSM138038.CEL GSM152575.CEL GSM152611.CEL GSM152622.CEL GSM152772.CEL GSM179792.CEL GSM179849.CEL GSM179868.CEL GSM179903.CEL GSM179954.CEL GSM203707.CEL GSM203715.CEL GSM203722.CEL GSM203778.CEL GSM203786.CEL GSM231872.CEL GSM231881.CEL GSM231894.CEL GSM231940.CEL GSM231951.CEL GSM277677.CEL GSM301665.CEL GSM301670.CEL GSM301674.CEL GSM301679.CEL GSM301709.CEL GSM325799.CEL GSM325804.CEL GSM353891.CEL GSM353892.CEL GSM353910.CEL GSM353917.CEL GSM353940.CEL GSM38053.CEL GSM46837.CEL GSM46866.CEL GSM53061.CEL GSM53114.CEL GSM53152.CEL GSM76516.CEL GSM76553.CEL GSM76640.CEL GSM88977.CEL GSM89017.CEL GSM117727.CEL GSM152617.CEL GSM152631.CEL GSM152778.CEL GSM152783.CEL GSM179790.CEL GSM179843.CEL GSM179901.CEL GSM203677.CEL GSM203711.CEL GSM203740.CEL GSM203764.CEL GSM231876.CEL GSM231888.CEL GSM231895.CEL GSM231957.CEL GSM231978.CEL GSM231979.CEL GSM231990.CEL GSM277683.CEL GSM277694.CEL GSM301659.CEL GSM301666.CEL GSM301701.CEL GSM325802.CEL GSM325810.CEL GSM353882.CEL GSM353884.CEL GSM353893.CEL GSM353894.CEL GSM353899.CEL GSM38079.CEL GSM53162.CEL GSM76648.CEL GSM88967.CEL 
54 72 4476.235575 124.128169
NM_033124|1552321_a_at NM_173528|1552950_at BC034417|1555804_a_at AL833762|1556158_at AK098238|1556711_at NM_001632|204664_at NM_000826|205358_at NM_002407|205979_at NM_015653|206526_at NM_006551|206799_at NM_007337|207896_s_at NM_004662|207959_s_at AL161995|210683_at AI697108|213432_at NM_012144|220125_at NM_024690|220196_at NM_024687|220269_at NM_017609|220539_at NM_025145|220919_s_at AU160041|221946_at AF239723|223609_at AF280086|223786_at AF334676|223867_at AL136907|223905_at AF345910|223962_at AA453640|228035_at AI763426|228056_s_at AW590326|229542_at AI831514|229627_at AV706971|230673_at AI652292|231044_at AI798832|231077_at AW665251|231084_at AL136112|231389_at AW341441|231565_at AL132795|233071_at AI925136|236085_at R73518|236407_at AI203106|237020_at AI480252|237251_at AW959427|238116_at AW513603|239150_at AI828906|239216_at BF941046|239477_at AI185136|239733_at AI769413|240065_at AI470220|240161_s_at AI936559|240275_at AA608813|240312_at AA934883|240857_at AI822140|241538_at AI859724|243758_at AI765621|243803_at AI190548|243900_at 
GSM102444.CEL GSM102454.CEL GSM102455.CEL GSM102488.CEL GSM117579.CEL GSM117703.CEL GSM117704.CEL GSM117729.CEL GSM137907.CEL GSM137913.CEL GSM137957.CEL GSM137968.CEL GSM138001.CEL GSM152660.CEL GSM152689.CEL GSM152694.CEL GSM152696.CEL GSM152745.CEL GSM179851.CEL GSM179879.CEL GSM179913.CEL GSM203674.CEL GSM203713.CEL GSM203725.CEL GSM203766.CEL GSM231913.CEL GSM231980.CEL GSM277713.CEL GSM325831.CEL GSM353888.CEL GSM46904.CEL GSM46914.CEL GSM46936.CEL GSM53029.CEL GSM53065.CEL GSM53176.CEL GSM76638.CEL GSM89034.CEL GSM117670.CEL GSM117724.CEL GSM117739.CEL GSM117772.CEL GSM137960.CEL GSM152583.CEL GSM152603.CEL GSM152657.CEL GSM152673.CEL GSM152674.CEL GSM179794.CEL GSM179824.CEL GSM179825.CEL GSM179905.CEL GSM203629.CEL GSM203650.CEL GSM203663.CEL GSM203672.CEL GSM203686.CEL GSM203772.CEL GSM203796.CEL GSM231964.CEL GSM277724.CEL GSM277727.CEL GSM301707.CEL GSM325797.CEL GSM353912.CEL GSM38084.CEL GSM46896.CEL GSM46912.CEL GSM53053.CEL GSM53074.CEL GSM53103.CEL GSM76507.CEL 
40 92 2504.948854 81.074107
NM_033124|1552321_a_at BC034417|1555804_a_at AK098238|1556711_at NM_001632|204664_at NM_000826|205358_at NM_002407|205979_at NM_015653|206526_at NM_006551|206799_at NM_006061|207802_at NM_006552|207910_at AF020769|209904_at J04948|210431_at AL161995|210683_at AI697108|213432_at NM_012144|220125_at NM_024690|220196_at NM_025145|220919_s_at AF239723|223609_at AF280086|223786_at AF334676|223867_at AL136907|223905_at AF345910|223962_at AA453640|228035_at AI763426|228056_s_at AW590326|229542_at AV706971|230673_at AI652292|231044_at AI798832|231077_at AW665251|231084_at AL136112|231389_at AW341441|231565_at AL132795|233071_at AI925136|236085_at R73518|236407_at AW513603|239150_at AI828906|239216_at AI470220|240161_s_at AI822140|241538_at AI765621|243803_at AI190548|243900_at 
GSM102444.CEL GSM102454.CEL GSM102488.CEL GSM102504.CEL GSM102557.CEL GSM117579.CEL GSM117703.CEL GSM117704.CEL GSM137907.CEL GSM137913.CEL GSM137957.CEL GSM137961.CEL GSM152577.CEL GSM152660.CEL GSM152690.CEL GSM152696.CEL GSM152745.CEL GSM152746.CEL GSM179799.CEL GSM179802.CEL GSM179823.CEL GSM179851.CEL GSM179853.CEL GSM203713.CEL GSM203766.CEL GSM203768.CEL GSM203781.CEL GSM231980.CEL GSM277709.CEL GSM277716.CEL GSM301694.CEL GSM353886.CEL GSM353888.CEL GSM46906.CEL GSM46910.CEL GSM46914.CEL GSM53065.CEL GSM53119.CEL GSM53165.CEL GSM76536.CEL GSM76596.CEL GSM76597.CEL GSM76632.CEL GSM88948.CEL GSM88966.CEL GSM89012.CEL GSM89051.CEL GSM89089.CEL GSM102425.CEL GSM102546.CEL GSM117590.CEL GSM117696.CEL GSM117712.CEL GSM117722.CEL GSM117736.CEL GSM117739.CEL GSM117768.CEL GSM137983.CEL GSM152583.CEL GSM152603.CEL GSM152652.CEL GSM152734.CEL GSM179794.CEL GSM179824.CEL GSM179891.CEL GSM203663.CEL GSM203672.CEL GSM203686.CEL GSM203706.CEL GSM203785.CEL GSM231965.CEL GSM277703.CEL GSM301672.CEL GSM353898.CEL GSM353932.CEL GSM46830.CEL GSM46867.CEL GSM46912.CEL GSM46918.CEL GSM46935.CEL GSM53053.CEL GSM53103.CEL GSM53149.CEL GSM53175.CEL GSM76487.CEL GSM76499.CEL GSM76525.CEL GSM76539.CEL GSM76554.CEL GSM76567.CEL GSM76635.CEL GSM89097.CEL 
29 99 4067.252341 176.013225
NM_025011|1553413_at AK096707|1566140_at NM_003357|205725_at NM_003018|205982_x_at J02761|209810_at D63412|210066_s_at U63622|210068_s_at U34846|210906_x_at BC006221|211024_s_at BC005913|211735_x_at AI858004|213674_x_at NM_003019|214199_at AA633841|214387_x_at AI831055|215454_x_at NM_000509|219612_s_at NM_016571|220393_at AF090386|223806_s_at AL355392|226067_at T15657|226228_at BG540454|228782_at BE218152|228979_at AI823572|229177_at AA742697|230378_at BG547464|232578_at U47671|233947_s_at T96555|243818_at AW293443|244056_at J02761|37004_at J03553|38691_s_at 
GSM102455.CEL GSM102553.CEL GSM102555.CEL GSM102556.CEL GSM117632.CEL GSM117671.CEL GSM117714.CEL GSM137910.CEL GSM137931.CEL GSM138001.CEL GSM138047.CEL GSM152594.CEL GSM152609.CEL GSM152624.CEL GSM152670.CEL GSM152755.CEL GSM152757.CEL GSM179784.CEL GSM179785.CEL GSM179801.CEL GSM179951.CEL GSM203641.CEL GSM203699.CEL GSM203732.CEL GSM203779.CEL GSM231891.CEL GSM231899.CEL GSM277678.CEL GSM301680.CEL GSM325836.CEL GSM353885.CEL GSM353913.CEL GSM38060.CEL GSM38100.CEL GSM46850.CEL GSM46860.CEL GSM46884.CEL GSM46904.CEL GSM46928.CEL GSM46936.CEL GSM46941.CEL GSM46975.CEL GSM53170.CEL GSM76488.CEL GSM76574.CEL GSM76590.CEL GSM88950.CEL GSM88959.CEL GSM89046.CEL GSM89072.CEL GSM102450.CEL GSM102507.CEL GSM102512.CEL GSM117629.CEL GSM117731.CEL GSM117748.CEL GSM117756.CEL GSM117770.CEL GSM137916.CEL GSM137945.CEL GSM138002.CEL GSM152608.CEL GSM152653.CEL GSM152681.CEL GSM203643.CEL GSM203787.CEL GSM231885.CEL GSM231895.CEL GSM231896.CEL GSM231897.CEL GSM231907.CEL GSM231952.CEL GSM277695.CEL GSM277696.CEL GSM301693.CEL GSM353908.CEL GSM353912.CEL GSM38072.CEL GSM38080.CEL GSM38104.CEL GSM46817.CEL GSM46824.CEL GSM46843.CEL GSM46844.CEL GSM46868.CEL GSM46903.CEL GSM46909.CEL GSM46913.CEL GSM46961.CEL GSM46976.CEL GSM53074.CEL GSM53167.CEL GSM76587.CEL GSM76647.CEL GSM88949.CEL GSM88962.CEL GSM88981.CEL GSM88997.CEL GSM89060.CEL 
50 28 2999.753928 140.215720
AY176040|1555044_a_at AU146889|203861_s_at H16245|203862_s_at W63731|203863_at NM_001100|203872_at NM_017534|204631_at NM_001824|204810_s_at NM_013292|205163_at NM_003281|205177_at NM_003279|205388_at NM_000540|205485_at NM_003476|205553_s_at NM_002470|205940_at NM_005963|205951_at NM_004997|206304_at NM_003282|206393_at NM_004533|206394_at NM_000079|206633_at NM_002478|206657_s_at NM_002472|206717_at NM_002152|207066_at NM_016599|207148_x_at NM_000231|207302_at NM_001232|207317_s_at NM_003319|208195_at AF020768|209742_s_at M20643|209888_s_at AF020769|209904_at L35853|210632_s_at AL566786|212654_at AJ011712|213201_s_at BF939176|213782_s_at X04201|214365_at NM_006063|219106_s_at NM_006790|219728_at NM_014332|219772_s_at NM_024875|219804_at NM_016300|220359_s_at AI760132|226096_at BF245954|226864_at BF060984|228406_at AA211780|228794_at AL133109|231935_at AI800785|235261_at AA195854|235313_at BF435831|236523_at BF438844|239057_at BF825274|241791_at BF109621|243346_at M36769|34471_at 
GSM117651.CEL GSM179875.CEL GSM179884.CEL GSM231991.CEL GSM301698.CEL GSM353943.CEL GSM46839.CEL GSM53050.CEL GSM53058.CEL GSM53072.CEL GSM53168.CEL GSM76633.CEL GSM88978.CEL GSM89027.CEL GSM89083.CEL GSM89101.CEL GSM102480.CEL GSM102508.CEL GSM137975.CEL GSM152628.CEL GSM152631.CEL GSM152786.CEL GSM179852.CEL GSM231876.CEL GSM231990.CEL GSM325810.CEL GSM53158.CEL GSM89038.CEL 
12 112 1451.377899 144.986925
BG704389|1563367_at NM_002411|206378_at NM_002652|206509_at NM_006551|206799_at NM_001267|206869_at BC002690|209351_at AI796169|209602_s_at NM_003221|214451_at AF269087|223864_at AF352582|224146_s_at AV700083|237395_at AI631850|240192_at 
GSM102502.CEL GSM102523.CEL GSM117580.CEL GSM117584.CEL GSM117687.CEL GSM117759.CEL GSM117777.CEL GSM137991.CEL GSM138031.CEL GSM152570.CEL GSM152571.CEL GSM152576.CEL GSM152605.CEL GSM152615.CEL GSM152645.CEL GSM152691.CEL GSM152713.CEL GSM152729.CEL GSM152776.CEL GSM179872.CEL GSM203673.CEL GSM203690.CEL GSM203701.CEL GSM231932.CEL GSM231976.CEL GSM301688.CEL GSM325791.CEL GSM38051.CEL GSM38069.CEL GSM38083.CEL GSM38103.CEL GSM46859.CEL GSM46863.CEL GSM46869.CEL GSM46885.CEL GSM46958.CEL GSM46959.CEL GSM53078.CEL GSM53091.CEL GSM53096.CEL GSM53102.CEL GSM53133.CEL GSM76492.CEL GSM76514.CEL GSM76517.CEL GSM76552.CEL GSM76616.CEL GSM88979.CEL GSM88990.CEL GSM89022.CEL GSM89055.CEL GSM102457.CEL GSM102571.CEL GSM117731.CEL GSM137925.CEL GSM137937.CEL GSM137944.CEL GSM137953.CEL GSM137963.CEL GSM137978.CEL GSM138027.CEL GSM138049.CEL GSM138054.CEL GSM152585.CEL GSM152616.CEL GSM152678.CEL GSM152680.CEL GSM152699.CEL GSM152781.CEL GSM179791.CEL GSM179862.CEL GSM179863.CEL GSM179946.CEL GSM179950.CEL GSM203671.CEL GSM203695.CEL GSM231917.CEL GSM231992.CEL GSM277682.CEL GSM277707.CEL GSM301651.CEL GSM301657.CEL GSM38063.CEL GSM38086.CEL GSM38090.CEL GSM38094.CEL GSM46827.CEL GSM46954.CEL GSM53086.CEL GSM53089.CEL GSM53095.CEL GSM53108.CEL GSM53120.CEL GSM53131.CEL GSM53134.CEL GSM53147.CEL GSM53159.CEL GSM53160.CEL GSM76486.CEL GSM76495.CEL GSM76528.CEL GSM76586.CEL GSM76627.CEL GSM88969.CEL GSM88985.CEL GSM88988.CEL GSM88996.CEL GSM89000.CEL GSM89005.CEL GSM89010.CEL GSM89071.CEL GSM89102.CEL 
33 26 1501.395192 98.862663
NM_004179|1553859_at AY036909|1555602_a_at NM_001819|204260_at NM_001275|204697_s_at AF040254|204851_s_at NM_002594|204870_s_at NM_000826|205358_at NM_006998|205697_at NM_000439|205825_at NM_016188|206013_s_at NM_016188|206014_at NM_002500|206282_at NM_002196|206502_s_at NM_015879|208065_at U48437|209462_at AF087138|210246_s_at T15766|213276_at AB002316|214811_at AI127885|215267_s_at NM_015980|218623_at NM_013243|219196_at NM_015722|219896_at NM_005209|220136_s_at NM_004115|221310_at AB058892|223913_s_at AB058893|223973_at AL533416|225482_at R20763|227612_at H05303|229651_at R52825|230547_at AI184196|231186_at N50117|240236_at AI989906|243173_at 
GSM117757.CEL GSM152649.CEL GSM203678.CEL GSM203784.CEL GSM231891.CEL GSM277692.CEL GSM301671.CEL GSM325821.CEL GSM46923.CEL GSM46926.CEL GSM53059.CEL GSM53118.CEL GSM76588.CEL GSM76643.CEL GSM138009.CEL GSM138010.CEL GSM203671.CEL GSM203681.CEL GSM203698.CEL GSM203708.CEL GSM325795.CEL GSM325812.CEL GSM53027.CEL GSM53044.CEL GSM53046.CEL GSM53157.CEL 
14 50 1186.566805 127.636491
BC042578|1555236_a_at NM_002153|204818_at AF196478|210143_at AW192795|214303_x_at AI521646|214385_s_at NM_005423|214476_at NM_019617|220191_at NM_016369|221132_at NM_016369|221133_s_at AY007243|223447_at AW473496|231646_at BG547464|232578_at AL031177|234370_at AW338320|241137_at 
GSM102495.CEL GSM117671.CEL GSM137938.CEL GSM138001.CEL GSM152785.CEL GSM152792.CEL GSM179827.CEL GSM179866.CEL GSM203703.CEL GSM203732.CEL GSM231970.CEL GSM325824.CEL GSM325829.CEL GSM38060.CEL GSM38101.CEL GSM46860.CEL GSM76562.CEL GSM76631.CEL GSM89057.CEL GSM102512.CEL GSM102541.CEL GSM102551.CEL GSM102552.CEL GSM117756.CEL GSM117762.CEL GSM137917.CEL GSM137932.CEL GSM137958.CEL GSM137965.CEL GSM152595.CEL GSM152601.CEL GSM179800.CEL GSM179869.CEL GSM179918.CEL GSM203666.CEL GSM203787.CEL GSM231907.CEL GSM231937.CEL GSM277726.CEL GSM277730.CEL GSM301654.CEL GSM301676.CEL GSM301708.CEL GSM325790.CEL GSM53039.CEL GSM53098.CEL GSM53121.CEL GSM76494.CEL GSM76530.CEL GSM88981.CEL 
21 33 1762.357895 148.036772
NM_144727|1553082_at NM_003235|203673_at NM_002594|204870_s_at NM_004473|206912_at NM_004143|207144_s_at NM_013244|207447_s_at BE045816|210055_at M17755|210342_s_at BC006221|211024_s_at BF593175|213482_at BE740743|215442_s_at BE740743|215443_at NM_018658|219564_at AF153815|222901_s_at W93847|227238_at R79759|227241_at BE218152|228979_at BE468066|229782_at BF431199|231070_at AI732913|231257_at AA405456|238047_at 
GSM102452.CEL GSM138004.CEL GSM138023.CEL GSM152663.CEL GSM179871.CEL GSM203623.CEL GSM203683.CEL GSM203774.CEL GSM231939.CEL GSM231973.CEL GSM231985.CEL GSM301652.CEL GSM46840.CEL GSM76541.CEL GSM76613.CEL GSM88998.CEL GSM89027.CEL GSM89030.CEL GSM89032.CEL GSM102424.CEL GSM102560.CEL GSM117646.CEL GSM117705.CEL GSM117723.CEL GSM117735.CEL GSM137901.CEL GSM138024.CEL GSM152802.CEL GSM179944.CEL GSM179947.CEL GSM203767.CEL GSM353925.CEL GSM89038.CEL 
16 40 1305.712244 143.545408
AF367019|1555230_a_at AF483549|1555740_a_at NM_005276|204997_at NM_006741|205478_at NM_002666|205913_at NM_003256|206243_at NM_000230|207092_at BC001766|209686_at AI368018|213706_at NM_022144|220065_at AF222694|223828_s_at T62068|228409_at AW272342|229476_s_at AI677905|235708_at AI766029|235978_at AW137636|239523_at 
GSM102485.CEL GSM102545.CEL GSM117710.CEL GSM117759.CEL GSM152590.CEL GSM152803.CEL GSM179898.CEL GSM203752.CEL GSM231875.CEL GSM325829.CEL GSM38061.CEL GSM46905.CEL GSM53031.CEL GSM76521.CEL GSM76580.CEL GSM76584.CEL GSM89014.CEL GSM89022.CEL GSM89055.CEL GSM102566.CEL GSM102583.CEL GSM117732.CEL GSM137939.CEL GSM137941.CEL GSM152629.CEL GSM152768.CEL GSM179791.CEL GSM203724.CEL GSM203761.CEL GSM231908.CEL GSM231955.CEL GSM277682.CEL GSM277693.CEL GSM277707.CEL GSM53110.CEL GSM76592.CEL GSM76603.CEL GSM76637.CEL GSM88951.CEL GSM89103.CEL 
18 34 1036.083448 79.447402
AF276507|1552367_a_at BC019612|1553169_at AF478446|1554375_a_at BC038422|1555800_at NM_004062|206517_at NM_000340|206535_at NM_000236|206606_at NM_012206|207052_at NM_003058|207429_at AB013094|210289_at AI927000|213456_at NM_018658|219564_at NM_018168|220084_at AL537457|221805_at AW024233|222083_at BF060736|230920_at AV699047|235774_at BG431652|244410_at 
GSM102582.CEL GSM117711.CEL GSM117751.CEL GSM137986.CEL GSM152606.CEL GSM179789.CEL GSM179819.CEL GSM203710.CEL GSM203754.CEL GSM203789.CEL GSM231967.CEL GSM231972.CEL GSM277735.CEL GSM301683.CEL GSM325817.CEL GSM46847.CEL GSM53064.CEL GSM53092.CEL GSM53122.CEL GSM89099.CEL GSM117694.CEL GSM152715.CEL GSM152774.CEL GSM152801.CEL GSM179846.CEL GSM203634.CEL GSM203696.CEL GSM203741.CEL GSM203748.CEL GSM231898.CEL GSM231925.CEL GSM277684.CEL GSM325807.CEL GSM353930.CEL 
19 29 1019.775666 83.610500
NM_144587|1552566_at NM_138784|1553924_at NM_002153|204818_at NM_005672|205319_at NM_016267|205487_s_at NM_003282|206393_at NM_005794|206463_s_at NM_006953|206771_at AI796169|209602_s_at AB002155|210065_s_at J02871|210096_at AF196478|210143_at AI923984|213796_at AK000345|214079_at BE542323|215729_s_at NM_016233|220779_at BE673587|229151_at AI694073|231771_at BF029081|241987_x_at 
GSM102448.CEL GSM102470.CEL GSM102515.CEL GSM117713.CEL GSM137919.CEL GSM179921.CEL GSM203656.CEL GSM203661.CEL GSM46829.CEL GSM46872.CEL GSM46920.CEL GSM53030.CEL GSM53097.CEL GSM76532.CEL GSM76600.CEL GSM89048.CEL GSM102434.CEL GSM102475.CEL GSM102520.CEL GSM137987.CEL GSM138054.CEL GSM179874.CEL GSM179923.CEL GSM179926.CEL GSM203644.CEL GSM277706.CEL GSM46844.CEL GSM53137.CEL GSM76559.CEL 
15 33 726.709027 111.642638
NM_002580|205815_at NM_006507|205886_at NM_001832|206131_at NM_007352|206151_x_at NM_006229|206694_at NM_014471|207214_at NM_001926|207814_at AF172331|209752_at D00306|210080_x_at BC005233|210722_at BC005918|211738_x_at BC005989|211766_s_at AI732905|214142_at AW584011|214411_x_at AF009664|216470_x_at 
GSM102497.CEL GSM137951.CEL GSM137974.CEL GSM179831.CEL GSM203649.CEL GSM277680.CEL GSM353939.CEL GSM353942.CEL GSM53070.CEL GSM76506.CEL GSM76512.CEL GSM102521.CEL GSM102551.CEL GSM117672.CEL GSM117746.CEL GSM137958.CEL GSM138042.CEL GSM152591.CEL GSM152604.CEL GSM152619.CEL GSM179795.CEL GSM179839.CEL GSM203720.CEL GSM231928.CEL GSM277701.CEL GSM277736.CEL GSM325790.CEL GSM353896.CEL GSM46877.CEL GSM53046.CEL GSM76598.CEL GSM76629.CEL GSM89062.CEL 
11 36 695.279372 85.347821
AY126671|1554436_a_at NM_014471|207214_at AF127036|210107_at AI697108|213432_at AI732905|214142_at AY007243|223447_at AF323084|223969_s_at AF323084|223970_at AL121722|228004_at AA863031|229777_at AW001557|238143_at 
GSM102533.CEL GSM117676.CEL GSM138001.CEL GSM179831.CEL GSM179845.CEL GSM179866.CEL GSM231902.CEL GSM325829.CEL GSM46878.CEL GSM46924.CEL GSM53112.CEL GSM76529.CEL GSM76540.CEL GSM89052.CEL GSM89053.CEL GSM102434.CEL GSM102436.CEL GSM102519.CEL GSM102549.CEL GSM102551.CEL GSM117683.CEL GSM117746.CEL GSM117762.CEL GSM152604.CEL GSM152610.CEL GSM152619.CEL GSM152675.CEL GSM179833.CEL GSM301676.CEL GSM353906.CEL GSM46967.CEL GSM53039.CEL GSM53045.CEL GSM76526.CEL GSM76598.CEL GSM76607.CEL 
11 29 697.746434 111.035851
NM_133638|1553179_at NM_000817|205278_at NM_002407|205979_at NM_014420|206619_at NM_013445|206670_s_at NM_000114|208399_s_at L26584|210550_s_at NM_005221|213707_s_at NM_005247|214571_at AL035250|217154_s_at AF110400|223761_at 
GSM102469.CEL GSM117667.CEL GSM152586.CEL GSM152599.CEL GSM152694.CEL GSM152743.CEL GSM203630.CEL GSM231983.CEL GSM301685.CEL GSM353919.CEL GSM46853.CEL GSM46897.CEL GSM53029.CEL GSM76533.CEL GSM88952.CEL GSM89034.CEL GSM102425.CEL GSM117582.CEL GSM117724.CEL GSM152643.CEL GSM203646.CEL GSM203796.CEL GSM231981.CEL GSM46896.CEL GSM46932.CEL GSM53075.CEL GSM53077.CEL GSM53155.CEL GSM89039.CEL 
12 25 594.687616 166.288614
BC042510|1553970_s_at NM_001807|205910_s_at NM_001832|206131_at NM_007352|206151_x_at NM_000928|206311_s_at NM_006229|206694_at NM_015849|207077_at NM_001808|207412_x_at D00306|210080_x_at BC005233|210722_at BC005918|211738_x_at AW584011|214411_x_at 
GSM152787.CEL GSM53031.CEL GSM76506.CEL GSM89040.CEL GSM89047.CEL GSM89095.CEL GSM117739.CEL GSM137958.CEL GSM152709.CEL GSM152799.CEL GSM179899.CEL GSM179929.CEL GSM179948.CEL GSM203720.CEL GSM231950.CEL GSM277696.CEL GSM277701.CEL GSM277736.CEL GSM325790.CEL GSM38080.CEL GSM46956.CEL GSM53046.CEL GSM53142.CEL GSM89044.CEL GSM89062.CEL 
