# Supplementary material for: DeBi: Discovering Differentially Expressed Biclusters using a Frequent Itemset Approach
Source: Algorithms Mol Biol. 2011 Jun 23;6:18. doi: 10.1186/1748-7188-6-18 (PMC3152888; doi:10.1186/1748-7188-6-18)
Supplement: Additional file 6 — DeBi and QUBIC biclustering results and GO term and TFBS enrichment analysis of the biclusters on ExpO data. [file 1748-7188-6-18-S6.ZIP › file6_expO/debi/enrichment/debi.go.up.txt]

Set	Enriched Set	Enriched Value	Pvalue	Set Hits	Set Size	Set Hits (%)	Total Hits	Total Size	Total Hits (%)
1	protease inhibitor activity	1	1.31E-16	16	147	10.89	230	43170	0.54
1	enzyme inhibitor activity	1	3.76E-13	17	147	11.57	454	43170	1.06
1	serine-type endopeptidase inhibitor activity	1	6.49E-11	10	147	6.81	141	43170	0.33
1	carrier activity	1	2.50E-04	9	147	6.13	607	43170	1.41
1	defense response	1	1.39E-09	18	147	12.25	878	43170	2.04
1	inflammatory response	1	3.19E-11	16	147	10.89	516	43170	1.20
1	acute-phase response	1	1.98E-08	6	147	4.09	50	43170	0.12
1	acute inflammatory response	1	2.68E-19	15	147	10.21	124	43170	0.29
1	microsome	1	6.80E-12	14	147	9.53	322	43170	0.75
1	carbohydrate binding	1	8.91E-10	14	147	9.53	467	43170	1.09
1	pattern binding	1	1.63E-10	12	147	8.17	268	43170	0.63
1	heparin binding	1	1.04E-10	11	147	7.49	199	43170	0.47
1	organic acid metabolic process	1	3.92E-08	17	147	11.57	968	43170	2.25
1	amine metabolic process	1	2.17E-05	12	147	8.17	804	43170	1.87
1	monocarboxylic acid metabolic process	1	1.64E-06	10	147	6.81	411	43170	0.96
1	vitamin binding	1	4.53E-11	10	147	6.81	136	43170	0.32
1	pyridoxal phosphate binding	1	2.15E-08	5	147	3.41	25	43170	0.06
1	organic acid catabolic process	1	5.68E-05	3	147	2.05	22	43170	0.06
1	aromatic compound catabolic process	1	1.62E-04	3	147	2.05	31	43170	0.08
1	lipoprotein metabolic process	1	6.19E-05	5	147	3.41	121	43170	0.29
1	steroid metabolic process	1	3.36E-09	12	147	8.17	350	43170	0.82
1	alcohol metabolic process	1	1.70E-11	17	147	11.57	578	43170	1.34
1	sterol metabolic process	1	2.16E-06	7	147	4.77	171	43170	0.40
1	lipid transport	1	1.95E-07	8	147	5.45	178	43170	0.42
1	lipid transporter activity	1	7.40E-13	12	147	8.17	169	43170	0.40
1	sterol transport	1	3.30E-06	4	147	2.73	30	43170	0.07
1	carbohydrate metabolic process	1	1.20E-07	15	147	10.21	804	43170	1.87
1	electron transport	1	4.72E-08	13	147	8.85	539	43170	1.25
1	regulation of multicellular organismal process	1	1.83E-09	15	147	10.21	585	43170	1.36
1	cellular carbohydrate metabolic process	1	3.13E-07	13	147	8.85	636	43170	1.48
1	iron ion binding	1	1.86E-12	17	147	11.57	502	43170	1.17
1	serine-type peptidase activity	1	6.26E-06	8	147	5.45	283	43170	0.66
1	circulation	1	1.84E-07	10	147	6.81	323	43170	0.75
1	wound healing	1	1.37E-14	15	147	10.21	254	43170	0.59
1	blood pressure regulation	1	7.87E-06	5	147	3.41	79	43170	0.19
1	humoral immune response	1	7.75E-07	9	147	6.13	291	43170	0.68
1	oxidoreductase activity, acting on CH-OH group of donors	1	4.34E-06	7	147	4.77	190	43170	0.45
1	alcohol dehydrogenase activity	1	5.68E-05	3	147	2.05	22	43170	0.06
1	lipid binding	1	5.66E-05	12	147	8.17	888	43170	2.06
1	fatty acid binding	1	1.78E-04	3	147	2.05	32	43170	0.08
1	extracellular space	1	4.18E-29	36	147	24.49	840	43170	1.95
1	hemostasis	1	8.19E-16	15	147	10.21	210	43170	0.49
1	positive regulation of multicellular organismal process	1	1.02E-08	9	147	6.13	175	43170	0.41
1	carbohydrate catabolic process	1	3.21E-05	6	147	4.09	175	43170	0.41
1	cell activation	1	1.54E-05	9	147	6.13	421	43170	0.98
1	cysteine protease inhibitor activity	1	5.24E-07	5	147	3.41	46	43170	0.11
1	glucose metabolic process	1	5.86E-05	6	147	4.09	195	43170	0.46
1	hexose metabolic process	1	8.62E-05	7	147	4.77	303	43170	0.71
1	iron ion homeostasis	1	6.50E-06	5	147	3.41	76	43170	0.18
1	transition metal ion homeostasis	1	2.25E-05	5	147	3.41	98	43170	0.23
1	interaction with host	1	3.08E-05	4	147	2.73	52	43170	0.13
1	interspecies interaction between organisms	1	6.99E-05	4	147	2.73	64	43170	0.15
1	modification of host morphology or physiology	1	8.94E-09	4	147	2.73	8	43170	0.02
1	response to starvation	1	4.56E-06	3	147	2.05	10	43170	0.03
1	oxygen binding	1	1.97E-11	9	147	6.13	87	43170	0.21
1	cellular response to starvation	1	2.14E-06	3	147	2.05	8	43170	0.02
1	cellular response to stimulus	1	1.71E-05	3	147	2.05	15	43170	0.04
1	cell killing	1	3.80E-07	4	147	2.73	18	43170	0.05
1	mitochondrion localization	1	2.14E-06	3	147	2.05	8	43170	0.02
1	killing by symbiont of host cells	1	4.48E-09	4	147	2.73	7	43170	0.02
1	toxin binding	1	7.68E-07	3	147	2.05	6	43170	0.02
1	negative regulation of non-apoptotic programmed cell death	1	1.34E-06	3	147	2.05	7	43170	0.02
1	non-apoptotic programmed cell death	1	3.20E-06	3	147	2.05	9	43170	0.03
1	steroid binding	1	2.48E-05	5	147	3.41	100	43170	0.24
1	glycolysis	1	2.11E-04	4	147	2.73	85	43170	0.20
1	hexose catabolic process	1	1.11E-04	5	147	3.41	137	43170	0.32
1	fructose metabolic process	1	1.62E-04	3	147	2.05	31	43170	0.08
1	aldehyde-lyase activity	1	1.37E-05	3	147	2.05	14	43170	0.04
1	fructose-bisphosphate aldolase activity	1	4.56E-06	3	147	2.05	10	43170	0.03
1	regulation of immune response	1	5.44E-10	10	147	6.81	175	43170	0.41
1	heme binding	1	4.73E-11	11	147	7.49	185	43170	0.43
1	digestion	1	8.50E-09	8	147	5.45	119	43170	0.28
1	protein polymerization	1	4.66E-05	5	147	3.41	114	43170	0.27
1	acylglycerol metabolic process	1	1.09E-06	4	147	2.73	23	43170	0.06
1	regulation of coagulation	1	8.32E-09	5	147	3.41	21	43170	0.05
1	high-density lipoprotein binding	1	2.14E-06	3	147	2.05	8	43170	0.02
1	digestive process	1	5.69E-08	5	147	3.41	30	43170	0.07
1	lipid digestion	1	4.78E-09	5	147	3.41	19	43170	0.05
1	regulation of cholesterol absorption	1	4.48E-09	4	147	2.73	7	43170	0.02
1	lipid catabolic process	1	3.54E-09	9	147	6.13	155	43170	0.36
1	response to hexose stimulus	1	8.32E-06	3	147	2.05	12	43170	0.03
1	chylomicron	1	1.08E-05	3	147	2.05	13	43170	0.04
1	retinoid binding	1	4.81E-07	4	147	2.73	19	43170	0.05
1	cellular lipid catabolic process	1	7.89E-05	4	147	2.73	66	43170	0.16
1	steroid catabolic process	1	5.99E-07	4	147	2.73	20	43170	0.05
1	arginine metabolic process	1	1.47E-04	3	147	2.05	30	43170	0.07
1	urea cycle	1	1.37E-05	3	147	2.05	14	43170	0.04
1	aminoglycan metabolic process	1	2.31E-04	4	147	2.73	87	43170	0.21
1	amino acid biosynthetic process	1	1.75E-04	4	147	2.73	81	43170	0.19
1	oxidoreductase activity, acting on paired donors, with incorporation or reduction of molecular oxygen	1	3.84E-13	13	147	8.85	207	43170	0.48
1	adaptive immune response	1	2.16E-08	8	147	5.45	134	43170	0.32
1	immune effector process	1	5.51E-09	9	147	6.13	163	43170	0.38
1	innate immune response	1	1.95E-11	10	147	6.81	125	43170	0.29
1	activation of immune response	1	4.89E-10	9	147	6.13	124	43170	0.29
1	complement activation	1	1.74E-12	9	147	6.13	67	43170	0.16
1	complement activation, alternative pathway	1	1.81E-09	5	147	3.41	16	43170	0.04
1	leukocyte mediated immunity	1	1.61E-08	8	147	5.45	129	43170	0.30
1	B cell mediated immunity	1	9.13E-10	8	147	5.45	90	43170	0.21
1	complement activation, classical pathway	1	1.59E-11	8	147	5.45	55	43170	0.13
1	cytolysis	1	1.09E-06	4	147	2.73	23	43170	0.06
1	membrane attack complex	1	1.60E-08	4	147	2.73	9	43170	0.03
1	retinol binding	1	2.67E-08	4	147	2.73	10	43170	0.03
1	amino acid binding	1	9.50E-05	3	147	2.05	26	43170	0.07
1	platelet activation	1	6.67E-09	6	147	4.09	42	43170	0.10
1	retinal binding	1	1.37E-05	3	147	2.05	14	43170	0.04
1	monooxygenase activity	1	2.40E-14	13	147	8.85	167	43170	0.39
1	unspecific monooxygenase activity	1	2.43E-09	7	147	4.77	64	43170	0.15
1	oxidoreductase activity, acting on paired donors, with incorporation or reduction of molecular oxygen, NADH or NADPH as one donor, and incorporation of one atom of oxygen	1	7.73E-09	6	147	4.09	43	43170	0.10
1	bile acid metabolic process	1	3.94E-08	5	147	3.41	28	43170	0.07
1	fibrinolysis	1	3.04E-05	3	147	2.05	18	43170	0.05
1	L-phenylalanine catabolic process	1	3.04E-05	3	147	2.05	18	43170	0.05
1	fibrinogen complex	1	3.92E-14	6	147	4.09	8	43170	0.02
1	hyaluronan metabolic process	1	4.48E-09	4	147	2.73	7	43170	0.02
1	bile acid catabolic process	1	7.68E-07	3	147	2.05	6	43170	0.02
2	protease inhibitor activity	1	5.33E-10	10	112	8.93	230	43170	0.54
2	enzyme inhibitor activity	1	2.71E-09	12	112	10.72	454	43170	1.06
2	serine-type endopeptidase inhibitor activity	1	1.96E-06	6	112	5.36	141	43170	0.33
2	defense response	1	3.20E-06	12	112	10.72	878	43170	2.04
2	inflammatory response	1	1.13E-07	11	112	9.83	516	43170	1.20
2	acute inflammatory response	1	1.17E-12	10	112	8.93	124	43170	0.29
2	microsome	1	2.02E-04	6	112	5.36	322	43170	0.75
2	carbohydrate binding	1	3.85E-06	9	112	8.04	467	43170	1.09
2	pattern binding	1	7.47E-05	6	112	5.36	268	43170	0.63
2	heparin binding	1	1.78E-04	5	112	4.47	199	43170	0.47
2	organic acid metabolic process	1	2.32E-07	14	112	12.50	968	43170	2.25
2	amine metabolic process	1	2.57E-04	9	112	8.04	804	43170	1.87
2	monocarboxylic acid metabolic process	1	1.36E-06	9	112	8.04	411	43170	0.96
2	vitamin binding	1	1.59E-06	6	112	5.36	136	43170	0.32
2	alcohol metabolic process	1	2.10E-05	9	112	8.04	578	43170	1.34
2	carbohydrate metabolic process	1	1.84E-07	13	112	11.61	804	43170	1.87
2	electron transport	1	1.21E-05	9	112	8.04	539	43170	1.25
2	regulation of multicellular organismal process	1	1.50E-04	8	112	7.15	585	43170	1.36
2	cellular carbohydrate metabolic process	1	8.91E-07	11	112	9.83	636	43170	1.48
2	iron ion binding	1	8.11E-07	10	112	8.93	502	43170	1.17
2	serine-type peptidase activity	1	9.73E-06	7	112	6.25	283	43170	0.66
2	wound healing	1	1.39E-09	10	112	8.93	254	43170	0.59
2	humoral immune response	1	1.16E-05	7	112	6.25	291	43170	0.68
2	extracellular space	1	6.55E-13	19	112	16.97	840	43170	1.95
2	hemostasis	1	2.20E-10	10	112	8.93	210	43170	0.49
2	positive regulation of multicellular organismal process	1	4.04E-07	7	112	6.25	175	43170	0.41
2	carbohydrate catabolic process	1	4.04E-07	7	112	6.25	175	43170	0.41
2	cysteine protease inhibitor activity	1	6.44E-06	4	112	3.58	46	43170	0.11
2	glucose metabolic process	1	1.62E-04	5	112	4.47	195	43170	0.46
2	hexose metabolic process	1	1.46E-04	6	112	5.36	303	43170	0.71
2	oxygen binding	1	8.09E-05	4	112	3.58	87	43170	0.21
2	glycolysis	1	2.99E-06	5	112	4.47	85	43170	0.20
2	hexose catabolic process	1	1.66E-06	6	112	5.36	137	43170	0.32
2	fructose metabolic process	1	7.25E-05	3	112	2.68	31	43170	0.08
2	aldehyde-lyase activity	1	6.06E-06	3	112	2.68	14	43170	0.04
2	fructose-bisphosphate aldolase activity	1	2.01E-06	3	112	2.68	10	43170	0.03
2	regulation of immune response	1	4.04E-07	7	112	6.25	175	43170	0.41
2	heme binding	1	9.37E-06	6	112	5.36	185	43170	0.43
2	regulation of angiogenesis	1	8.84E-05	4	112	3.58	89	43170	0.21
2	regulation of coagulation	1	2.11E-09	5	112	4.47	21	43170	0.05
2	retinoid binding	1	1.60E-05	3	112	2.68	19	43170	0.05
2	oxidoreductase activity, acting on paired donors, with incorporation or reduction of molecular oxygen	1	7.57E-08	8	112	7.15	207	43170	0.48
2	adaptive immune response	1	6.55E-08	7	112	6.25	134	43170	0.32
2	immune effector process	1	2.50E-07	7	112	6.25	163	43170	0.38
2	innate immune response	1	1.46E-09	8	112	7.15	125	43170	0.29
2	activation of immune response	1	3.84E-08	7	112	6.25	124	43170	0.29
2	complement activation	1	5.00E-10	7	112	6.25	67	43170	0.16
2	complement activation, alternative pathway	1	7.63E-08	4	112	3.58	16	43170	0.04
2	leukocyte mediated immunity	1	5.04E-08	7	112	6.25	129	43170	0.30
2	B cell mediated immunity	1	4.09E-09	7	112	6.25	90	43170	0.21
2	complement activation, classical pathway	1	1.20E-10	7	112	6.25	55	43170	0.13
2	cytolysis	1	3.66E-07	4	112	3.58	23	43170	0.06
2	membrane attack complex	1	5.35E-09	4	112	3.58	9	43170	0.03
2	retinol binding	1	2.01E-06	3	112	2.68	10	43170	0.03
2	platelet activation	1	1.81E-04	3	112	2.68	42	43170	0.10
2	monooxygenase activity	1	2.94E-07	7	112	6.25	167	43170	0.39
2	unspecific monooxygenase activity	1	7.25E-07	5	112	4.47	64	43170	0.15
2	bile acid metabolic process	1	5.31E-05	3	112	2.68	28	43170	0.07
2	fibrinolysis	1	1.35E-05	3	112	2.68	18	43170	0.05
2	fibrinogen complex	1	9.43E-07	3	112	2.68	8	43170	0.02
2	hyaluronan metabolic process	1	5.90E-07	3	112	2.68	7	43170	0.02
3	anion binding	1	1.91E-04	3	39	7.70	123	43170	0.29
4	protease inhibitor activity	1	1.30E-18	17	136	12.50	230	43170	0.54
4	enzyme inhibitor activity	1	4.39E-16	19	136	13.98	454	43170	1.06
4	serine-type endopeptidase inhibitor activity	1	1.04E-12	11	136	8.09	141	43170	0.33
4	defense response	1	6.39E-13	21	136	15.45	878	43170	2.04
4	inflammatory response	1	4.45E-15	19	136	13.98	516	43170	1.20
4	acute-phase response	1	3.78E-12	8	136	5.89	50	43170	0.12
4	acute inflammatory response	1	4.50E-25	18	136	13.24	124	43170	0.29
4	microsome	1	7.38E-15	16	136	11.77	322	43170	0.75
4	carbohydrate binding	1	2.72E-11	15	136	11.03	467	43170	1.09
4	pattern binding	1	3.73E-12	13	136	9.56	268	43170	0.63
4	heparin binding	1	4.46E-11	11	136	8.09	199	43170	0.47
4	organic acid metabolic process	1	4.55E-07	15	136	11.03	968	43170	2.25
4	amine metabolic process	1	9.90E-06	12	136	8.83	804	43170	1.87
4	monocarboxylic acid metabolic process	1	5.14E-05	8	136	5.89	411	43170	0.96
4	vitamin binding	1	2.09E-11	10	136	7.36	136	43170	0.32
4	pyridoxal phosphate binding	1	1.46E-08	5	136	3.68	25	43170	0.06
4	organic acid catabolic process	1	4.51E-05	3	136	2.21	22	43170	0.06
4	aromatic compound catabolic process	1	1.29E-04	3	136	2.21	31	43170	0.08
4	lipoprotein metabolic process	1	4.27E-05	5	136	3.68	121	43170	0.29
4	steroid metabolic process	1	1.86E-07	10	136	7.36	350	43170	0.82
4	alcohol metabolic process	1	4.85E-09	14	136	10.30	578	43170	1.34
4	sterol metabolic process	1	1.28E-06	7	136	5.15	171	43170	0.40
4	lipid transport	1	6.00E-09	9	136	6.62	178	43170	0.42
4	lipid transporter activity	1	7.60E-12	11	136	8.09	169	43170	0.40
4	sterol transport	1	2.42E-06	4	136	2.95	30	43170	0.07
4	carbohydrate metabolic process	1	9.90E-06	12	136	8.83	804	43170	1.87
4	electron transport	1	1.99E-10	15	136	11.03	539	43170	1.25
4	regulation of multicellular organismal process	1	6.17E-11	16	136	11.77	585	43170	1.36
4	cellular carbohydrate metabolic process	1	6.02E-06	11	136	8.09	636	43170	1.48
4	iron ion binding	1	3.86E-14	18	136	13.24	502	43170	1.17
4	endopeptidase activity	1	8.81E-05	10	136	7.36	708	43170	1.65
4	serine-type peptidase activity	1	3.19E-07	9	136	6.62	283	43170	0.66
4	circulation	1	8.84E-08	10	136	7.36	323	43170	0.75
4	wound healing	1	4.25E-15	15	136	11.03	254	43170	0.59
4	blood pressure regulation	1	5.39E-06	5	136	3.68	79	43170	0.19
4	humoral immune response	1	3.34E-08	10	136	7.36	291	43170	0.68
4	lipid binding	1	1.24E-04	11	136	8.09	888	43170	2.06
4	fatty acid binding	1	1.42E-04	3	136	2.21	32	43170	0.08
4	extracellular space	1	1.14E-35	40	136	29.42	840	43170	1.95
4	hemostasis	1	2.51E-16	15	136	11.03	210	43170	0.49
4	positive regulation of multicellular organismal process	1	2.53E-10	10	136	7.36	175	43170	0.41
4	cell activation	1	9.97E-07	10	136	7.36	421	43170	0.98
4	cysteine protease inhibitor activity	1	3.56E-07	5	136	3.68	46	43170	0.11
4	iron ion homeostasis	1	4.45E-06	5	136	3.68	76	43170	0.18
4	transition metal ion homeostasis	1	1.55E-05	5	136	3.68	98	43170	0.23
4	interaction with host	1	2.27E-05	4	136	2.95	52	43170	0.13
4	interspecies interaction between organisms	1	5.17E-05	4	136	2.95	64	43170	0.15
4	modification of host morphology or physiology	1	6.53E-09	4	136	2.95	8	43170	0.02
4	response to starvation	1	3.61E-06	3	136	2.21	10	43170	0.03
4	oxygen binding	1	2.24E-13	10	136	7.36	87	43170	0.21
4	cellular response to starvation	1	1.69E-06	3	136	2.21	8	43170	0.02
4	cellular response to stimulus	1	1.35E-05	3	136	2.21	15	43170	0.04
4	cell killing	1	2.79E-07	4	136	2.95	18	43170	0.05
4	mitochondrion localization	1	1.69E-06	3	136	2.21	8	43170	0.02
4	killing by symbiont of host cells	1	3.27E-09	4	136	2.95	7	43170	0.02
4	toxin binding	1	6.07E-07	3	136	2.21	6	43170	0.02
4	negative regulation of non-apoptotic programmed cell death	1	1.06E-06	3	136	2.21	7	43170	0.02
4	non-apoptotic programmed cell death	1	2.53E-06	3	136	2.21	9	43170	0.03
4	steroid binding	1	1.71E-05	5	136	3.68	100	43170	0.24
4	fructose metabolic process	1	1.29E-04	3	136	2.21	31	43170	0.08
4	aldehyde-lyase activity	1	1.09E-05	3	136	2.21	14	43170	0.04
4	fructose-bisphosphate aldolase activity	1	3.61E-06	3	136	2.21	10	43170	0.03
4	regulation of immune response	1	1.11E-11	11	136	8.09	175	43170	0.41
4	heme binding	1	8.55E-13	12	136	8.83	185	43170	0.43
4	digestion	1	4.61E-09	8	136	5.89	119	43170	0.28
4	protein polymerization	1	3.21E-05	5	136	3.68	114	43170	0.27
4	acylglycerol metabolic process	1	7.96E-07	4	136	2.95	23	43170	0.06
4	protein binding, bridging	1	2.12E-04	5	136	3.68	170	43170	0.40
4	regulation of coagulation	1	5.63E-09	5	136	3.68	21	43170	0.05
4	high-density lipoprotein binding	1	1.69E-06	3	136	2.21	8	43170	0.02
4	digestive process	1	3.85E-08	5	136	3.68	30	43170	0.07
4	lipid digestion	1	3.23E-09	5	136	3.68	19	43170	0.05
4	regulation of cholesterol absorption	1	3.27E-09	4	136	2.95	7	43170	0.02
4	lipid catabolic process	1	1.78E-09	9	136	6.62	155	43170	0.36
4	response to hexose stimulus	1	6.59E-06	3	136	2.21	12	43170	0.03
4	chylomicron	1	8.55E-06	3	136	2.21	13	43170	0.04
4	retinoid binding	1	3.52E-07	4	136	2.95	19	43170	0.05
4	cellular lipid catabolic process	1	5.84E-05	4	136	2.95	66	43170	0.16
4	steroid catabolic process	1	4.39E-07	4	136	2.95	20	43170	0.05
4	arginine metabolic process	1	1.17E-04	3	136	2.21	30	43170	0.07
4	urea cycle	1	1.09E-05	3	136	2.21	14	43170	0.04
4	aminoglycan metabolic process	1	1.71E-04	4	136	2.95	87	43170	0.21
4	amino acid biosynthetic process	1	1.30E-04	4	136	2.95	81	43170	0.19
4	oxidoreductase activity, acting on paired donors, with incorporation or reduction of molecular oxygen	1	2.02E-16	15	136	11.03	207	43170	0.48
4	adaptive immune response	1	4.89E-10	9	136	6.62	134	43170	0.32
4	immune effector process	1	1.26E-10	10	136	7.36	163	43170	0.38
4	innate immune response	1	2.75E-13	11	136	8.09	125	43170	0.29
4	activation of immune response	1	8.28E-12	10	136	7.36	124	43170	0.29
4	complement activation	1	1.46E-14	10	136	7.36	67	43170	0.16
4	complement activation, alternative pathway	1	1.22E-09	5	136	3.68	16	43170	0.04
4	leukocyte mediated immunity	1	3.48E-10	9	136	6.62	129	43170	0.30
4	B cell mediated immunity	1	1.33E-11	9	136	6.62	90	43170	0.21
4	complement activation, classical pathway	1	1.31E-13	9	136	6.62	55	43170	0.13
4	cytolysis	1	7.96E-07	4	136	2.95	23	43170	0.06
4	membrane attack complex	1	1.17E-08	4	136	2.95	9	43170	0.03
4	retinol binding	1	1.95E-08	4	136	2.95	10	43170	0.03
4	amino acid binding	1	7.54E-05	3	136	2.21	26	43170	0.07
4	platelet activation	1	4.18E-09	6	136	4.42	42	43170	0.10
4	retinal binding	1	1.09E-05	3	136	2.21	14	43170	0.04
4	monooxygenase activity	1	7.90E-18	15	136	11.03	167	43170	0.39
4	unspecific monooxygenase activity	1	3.01E-11	8	136	5.89	64	43170	0.15
4	oxidoreductase activity, acting on paired donors, with incorporation or reduction of molecular oxygen, NADH or NADPH as one donor, and incorporation of one atom of oxygen	1	7.72E-11	7	136	5.15	43	43170	0.10
4	bile acid metabolic process	1	1.82E-06	4	136	2.95	28	43170	0.07
4	fibrinolysis	1	2.41E-05	3	136	2.21	18	43170	0.05
4	L-phenylalanine catabolic process	1	2.41E-05	3	136	2.21	18	43170	0.05
4	fibrinogen complex	1	2.44E-14	6	136	4.42	8	43170	0.02
4	hyaluronan metabolic process	1	3.27E-09	4	136	2.95	7	43170	0.02
4	bile acid catabolic process	1	6.07E-07	3	136	2.21	6	43170	0.02
5	carbohydrate metabolic process	1	2.29E-04	6	47	12.77	804	43170	1.87
5	carbohydrate catabolic process	1	4.06E-05	4	47	8.52	175	43170	0.41
5	glycolysis	1	1.12E-04	3	47	6.39	85	43170	0.20
5	hexose catabolic process	1	1.56E-05	4	47	8.52	137	43170	0.32
5	fructose metabolic process	1	5.32E-06	3	47	6.39	31	43170	0.08
5	carbon-carbon lyase activity	1	5.52E-05	3	47	6.39	67	43170	0.16
5	aldehyde-lyase activity	1	4.37E-07	3	47	6.39	14	43170	0.04
5	fructose-bisphosphate aldolase activity	1	1.44E-07	3	47	6.39	10	43170	0.03
5	intracellular transporter activity	1	8.04E-05	3	47	6.39	76	43170	0.18
6	protease inhibitor activity	1	6.31E-11	9	64	14.07	230	43170	0.54
6	enzyme inhibitor activity	1	2.40E-08	9	64	14.07	454	43170	1.06
6	serine-type endopeptidase inhibitor activity	1	7.72E-13	9	64	14.07	141	43170	0.33
6	tissue development	1	1.64E-21	20	64	31.25	632	43170	1.47
6	structural constituent of cytoskeleton	1	3.05E-11	9	64	14.07	212	43170	0.50
6	tissue morphogenesis	1	1.59E-08	6	64	9.38	110	43170	0.26
6	ectoderm development	1	4.64E-29	20	64	31.25	266	43170	0.62
6	epidermis morphogenesis	1	7.07E-10	6	64	9.38	66	43170	0.16
6	keratinocyte differentiation	1	2.80E-12	7	64	10.94	57	43170	0.14
6	peptide cross-linking	1	9.91E-06	3	64	4.69	28	43170	0.07
6	cornified envelope	1	1.10E-12	6	64	9.38	24	43170	0.06
6	intermediate filament	1	2.74E-22	14	64	21.88	139	43170	0.33
6	gap junction	1	1.36E-05	3	64	4.69	31	43170	0.08
6	regulation of proteolysis	1	2.73E-05	3	64	4.69	39	43170	0.10
6	keratinization	1	8.26E-13	6	64	9.38	23	43170	0.06
7	secretory granule	1	9.05E-05	3	58	5.18	64	43170	0.15
7	endopeptidase activity	1	4.51E-05	7	58	12.07	708	43170	1.65
7	serine-type peptidase activity	1	1.09E-07	7	58	12.07	283	43170	0.66
7	neuron projection	1	1.68E-04	4	58	6.90	204	43170	0.48
7	peptide cross-linking	1	7.36E-06	3	58	5.18	28	43170	0.07
7	protein-glutamine gamma-glutamyltransferase activity	1	1.04E-06	3	58	5.18	15	43170	0.04
7	transferase activity, transferring amino-acyl groups	1	1.22E-05	3	58	5.18	33	43170	0.08
7	tissue kallikrein activity	1	4.59E-08	3	58	5.18	6	43170	0.02
8	microtubule cytoskeleton	1	6.03E-05	6	49	12.25	602	43170	1.40
8	microtubule-based process	1	5.83E-05	5	49	10.21	364	43170	0.85
8	microtubule	1	4.28E-06	6	49	12.25	376	43170	0.88
8	cilium	1	5.98E-05	3	49	6.13	66	43170	0.16
8	motor activity	1	2.65E-04	4	49	8.17	273	43170	0.64
8	microtubule associated complex	1	8.68E-05	4	49	8.17	204	43170	0.48
8	dynein complex	1	3.52E-07	4	49	8.17	51	43170	0.12
10	homeostatic process	1	3.72E-09	8	26	30.77	665	43170	1.55
10	excretion	1	3.90E-07	4	26	15.39	100	43170	0.24
10	extracellular space	1	8.90E-10	9	26	34.62	840	43170	1.95
10	water channel activity	1	1.40E-10	4	26	15.39	15	43170	0.04
10	water transporter activity	1	3.98E-10	4	26	15.39	19	43170	0.05
10	respiratory gaseous exchange	1	3.78E-17	8	26	30.77	68	43170	0.16
10	regulation of liquid surface tension	1	2.35E-25	8	26	30.77	10	43170	0.03
11	actin cytoskeleton	1	1.24E-15	14	48	29.17	567	43170	1.32
11	muscle development	1	4.30E-07	7	48	14.59	423	43170	0.98
11	regulation of multicellular organismal process	1	1.52E-08	9	48	18.75	585	43170	1.36
11	cytoskeletal protein binding	1	1.12E-13	15	48	31.25	983	43170	2.28
11	muscle contraction	1	1.38E-37	24	48	50	358	43170	0.83
11	actin filament	1	3.07E-05	3	48	6.25	54	43170	0.13
11	sarcomere	1	8.62E-29	15	48	31.25	99	43170	0.23
11	striated muscle thin filament	1	1.91E-10	5	48	10.42	30	43170	0.07
11	structural constituent of muscle	1	4.53E-16	9	48	18.75	85	43170	0.20
11	actin binding	1	5.60E-13	13	48	27.09	701	43170	1.63
11	Z disc	1	1.24E-05	3	48	6.25	40	43170	0.10
11	calmodulin binding	1	6.14E-05	5	48	10.42	376	43170	0.88
11	regulation of muscle contraction	1	2.51E-14	8	48	16.67	77	43170	0.18
11	striated muscle contraction	1	3.08E-24	12	48	25	65	43170	0.16
11	regulation of striated muscle contraction	1	3.66E-07	3	48	6.25	13	43170	0.04
11	motor activity	1	2.21E-08	7	48	14.59	273	43170	0.64
11	smooth endoplasmic reticulum	1	1.54E-07	3	48	6.25	10	43170	0.03
11	myosin complex	1	5.32E-11	7	48	14.59	115	43170	0.27
11	A band	1	6.29E-16	7	48	14.59	25	43170	0.06
11	microfilament motor activity	1	1.24E-05	3	48	6.25	40	43170	0.10
11	myosin II complex	1	2.70E-10	5	48	10.42	32	43170	0.08
14	digestion	1	7.27E-06	3	14	21.43	119	43170	0.28
14	tight junction	1	9.26E-06	3	14	21.43	129	43170	0.30
14	calcium-independent cell-cell adhesion	1	1.93E-07	3	14	21.43	36	43170	0.09
15	adult behavior	1	2.69E-06	3	19	15.79	62	43170	0.15
15	G-protein signaling, adenylate cyclase activating pathway	1	6.49E-06	3	19	15.79	83	43170	0.20
15	cyclic-nucleotide-mediated signaling	1	1.72E-04	3	19	15.79	249	43170	0.58
15	cAMP-mediated signaling	1	8.21E-05	3	19	15.79	194	43170	0.45
15	locomotion	1	6.36E-05	3	19	15.79	178	43170	0.42
15	hormone metabolic process	1	2.79E-05	3	19	15.79	135	43170	0.32
15	body growth	1	2.82E-06	3	19	15.79	63	43170	0.15
15	positive regulation of growth	1	7.07E-07	3	19	15.79	40	43170	0.10
15	positive regulation of body size	1	2.62E-07	3	19	15.79	29	43170	0.07
15	adult locomotory behavior	1	6.04E-07	3	19	15.79	38	43170	0.09
15	protein-hormone receptor activity	1	6.04E-07	3	19	15.79	38	43170	0.09
16	carbohydrate metabolic process	1	1.82E-04	4	16	25	804	43170	1.87
16	cellular carbohydrate metabolic process	1	7.38E-05	4	16	25	636	43170	1.48
16	energy reserve metabolic process	1	2.77E-06	3	16	18.75	75	43170	0.18
16	glucose metabolic process	1	4.87E-05	3	16	18.75	195	43170	0.46
16	hexose metabolic process	1	1.79E-04	3	16	18.75	303	43170	0.71
18	oxidoreductase activity, acting on CH-OH group of donors	1	7.72E-05	3	19	15.79	190	43170	0.45
18	hormone metabolic process	1	2.79E-05	3	19	15.79	135	43170	0.32
19	carboxylic ester hydrolase activity	1	2.55E-05	3	13	23.08	196	43170	0.46
19	lipase activity	1	6.96E-06	3	13	23.08	127	43170	0.30
19	carbohydrate binding	1	8.95E-06	4	13	30.77	467	43170	1.09
19	steroid metabolic process	1	1.42E-04	3	13	23.08	350	43170	0.82
19	sterol metabolic process	1	1.70E-05	3	13	23.08	171	43170	0.40
19	serine-type peptidase activity	1	7.59E-05	3	13	23.08	283	43170	0.66
19	sugar binding	1	5.22E-07	4	13	30.77	228	43170	0.53
19	digestion	1	3.85E-08	4	13	30.77	119	43170	0.28
19	lipid catabolic process	1	1.11E-07	4	13	30.77	155	43170	0.36
19	triacylglycerol lipase activity	1	9.69E-09	3	13	23.08	15	43170	0.04
19	pancreatic elastase activity	1	7.46E-10	3	13	23.08	7	43170	0.02
19	elastase activity	1	1.79E-09	3	13	23.08	9	43170	0.03
22	carboxylic ester hydrolase activity	1	8.28E-10	5	11	45.46	196	43170	0.46
22	lipase activity	1	9.27E-11	5	11	45.46	127	43170	0.30
22	steroid metabolic process	1	1.51E-08	5	11	45.46	350	43170	0.82
22	alcohol metabolic process	1	1.83E-07	5	11	45.46	578	43170	1.34
22	sterol metabolic process	1	4.17E-10	5	11	45.46	171	43170	0.40
22	endopeptidase activity	1	2.16E-05	4	11	36.37	708	43170	1.65
22	serine-type peptidase activity	1	5.75E-07	4	11	36.37	283	43170	0.66
22	digestion	1	6.67E-11	5	11	45.46	119	43170	0.28
22	lipid catabolic process	1	8.85E-13	6	11	54.55	155	43170	0.36
22	triacylglycerol lipase activity	1	3.11E-12	4	11	36.37	15	43170	0.04
22	pancreatic elastase activity	1	7.98E-14	4	11	36.37	7	43170	0.02
22	elastase activity	1	2.87E-13	4	11	36.37	9	43170	0.03
