# Supplementary material for: DeBi: Discovering Differentially Expressed Biclusters using a Frequent Itemset Approach
Source: Algorithms Mol Biol. 2011 Jun 23;6:18. doi: 10.1186/1748-7188-6-18 (PMC3152888; doi:10.1186/1748-7188-6-18)
Supplement: Additional file 6 — DeBi and QUBIC biclustering results and GO term and TFBS enrichment analysis of the biclusters on ExpO data. [file 1748-7188-6-18-S6.ZIP › file6_expO/debi/enrichment/debi.TFBS.up.txt]

Set	Enriched Set	Enriched Value	Pvalue	Set Hits	Set Size	Set Hits (%)	Total Hits	Total Size	Total Hits (%)
1	Odom04_HNF4alpha HEP	1	1.92E-34	41	147	27.90	892	43170	2.07
1	Odom04_HNF6 HEP	1	2.65E-17	25	147	17.01	781	43170	1.81
1	Wang01_p53_introns	1	4.59E-07	13	147	8.85	658	43170	1.53
1	Odom04_HNF1alpha ISLET	1	5.14E-11	15	147	10.21	451	43170	1.05
1	Odom04_HNF1alpha HEP	1	1.12E-40	45	147	30.62	848	43170	1.97
1	Odom04_HNF6 ISLET	1	1.10E-05	13	147	8.85	881	43170	2.05
2	Odom04_HNF4alpha HEP	1	6.01E-19	25	112	22.33	892	43170	2.07
2	Odom04_HNF6 HEP	1	1.97E-09	15	112	13.40	781	43170	1.81
2	Odom04_HNF1alpha HEP	1	2.66E-18	24	112	21.43	848	43170	1.97
4	Odom04_HNF4alpha HEP	1	1.95E-41	45	136	33.09	892	43170	2.07
4	Odom04_HNF6 HEP	1	3.79E-18	25	136	18.39	781	43170	1.81
4	Wang01_p53_introns	1	8.27E-06	11	136	8.09	658	43170	1.53
4	Odom04_HNF1alpha ISLET	1	2.25E-09	13	136	9.56	451	43170	1.05
4	Odom04_HNF1alpha HEP	1	2.07E-42	45	136	33.09	848	43170	1.97
4	Odom04_HNF6 ISLET	1	2.43E-05	12	136	8.83	881	43170	2.05
10	Wang01_p53_introns	1	2.18E-06	6	26	23.08	658	43170	1.53
15	Chen05_p53	1	9.88E-04	3	19	15.79	454	43170	1.06
22	Wang01_p53_introns	1	5.31E-04	3	11	27.28	658	43170	1.53
