# Supplementary material for: DeBi: Discovering Differentially Expressed Biclusters using a Frequent Itemset Approach
Source: Algorithms Mol Biol. 2011 Jun 23;6:18. doi: 10.1186/1748-7188-6-18 (PMC3152888; doi:10.1186/1748-7188-6-18)
Supplement: Additional file 6 — DeBi and QUBIC biclustering results and GO term and TFBS enrichment analysis of the biclusters on ExpO data. [file 1748-7188-6-18-S6.ZIP › file6_expO/enrichment.txt]

	DeBi	QUBIC
GeneNum	633	327
SampleNum	1241	1634
pval<5%	0.708333333	0.12
pval<1%	0.708333333	0.12
pval<0.5%	0.708333333	0.12
pval<0.1%	0.708333333	0.12
pval<0.001%	0.625	0.12
tf.pval<5%	0.5	0.06
tf.pval<1%	0.5	0.06
tf.pval<0.5%	0.5	0.06
tf.pval<0.1%	0.5	0.06
tf.pval<0.001%	0.333333333	0.02
