# Supplementary material for: DeBi: Discovering Differentially Expressed Biclusters using a Frequent Itemset Approach
Source: Algorithms Mol Biol. 2011 Jun 23;6:18. doi: 10.1186/1748-7188-6-18 (PMC3152888; doi:10.1186/1748-7188-6-18)
Supplement: Additional file 6 — DeBi and QUBIC biclustering results and GO term and TFBS enrichment analysis of the biclusters on ExpO data. [file 1748-7188-6-18-S6.ZIP › file6_expO/qubic/biclusters/qubic.txt]

# QUBIC version 0.1 output
# Datafile ../samples/cancer_data/expO_quantile_log2_mean_WH.txt: continuous type
# Parameters: -k 107 -f 0.50 -c 0.95 -o 100 -q 0.06 -r 1

BC000 S=5436
 Genes [36]: BC017303|1554945_x_at NM_017717|220075_s_at NM_006149|204272_at NM_017648|218687_s_at NM_004363|201884_at NM_001804|206430_at NM_001443|205892_s_at U07969|209847_at AW007273|213421_x_at AW006935|214070_s_at NM_003889|207202_s_at U51096|206387_at NM_002083|202831_at AF147790|226654_at NM_001046|204404_at NM_005588|206000_at BC017303|1554943_at NM_017726|220082_at NM_000492|205043_at NM_002771|207463_x_at AW451240|222712_s_at NM_014799|203903_s_at NM_003122|206239_s_at AW137009|229889_at NM_007052|206418_at AW001557|238143_at NM_004616|203824_at NM_021924|219796_s_at AB028957|213435_at NM_013955|207217_s_at NM_003226|204623_at NM_000015|206797_at AI732381|213953_at AV655991|231693_at AF220133|210885_s_at AI493119|55872_at 
 Conds [151]: GSM102462.CEL GSM102472.CEL GSM102479.CEL GSM102568.CEL GSM117652.CEL GSM117676.CEL GSM117738.CEL GSM137897.CEL GSM137922.CEL GSM137967.CEL GSM137985.CEL GSM138007.CEL GSM138018.CEL GSM138036.CEL GSM138039.CEL GSM152572.CEL GSM152614.CEL GSM152666.CEL GSM152695.CEL GSM152721.CEL GSM152730.CEL GSM152750.CEL GSM152762.CEL GSM152780.CEL GSM179820.CEL GSM179844.CEL GSM179845.CEL GSM179889.CEL GSM179928.CEL GSM203627.CEL GSM203638.CEL GSM203657.CEL GSM203667.CEL GSM203687.CEL GSM203691.CEL GSM203733.CEL GSM203775.CEL GSM231875.CEL GSM277686.CEL GSM277689.CEL GSM277690.CEL GSM277711.CEL GSM277728.CEL GSM277731.CEL GSM301691.CEL GSM301702.CEL GSM353924.CEL GSM353934.CEL GSM38074.CEL GSM38077.CEL GSM38099.CEL GSM46921.CEL GSM46931.CEL GSM46940.CEL GSM53055.CEL GSM53087.CEL GSM53148.CEL GSM53169.CEL GSM76522.CEL GSM76529.CEL GSM76573.CEL GSM76575.CEL GSM88994.CEL GSM89004.CEL GSM89074.CEL GSM89075.CEL GSM89090.CEL GSM89095.CEL GSM89100.CEL GSM102460.CEL GSM102486.CEL GSM102517.CEL GSM102519.CEL GSM102539.CEL GSM102559.CEL GSM102572.CEL GSM117577.CEL GSM117642.CEL GSM117656.CEL GSM117672.CEL GSM117673.CEL GSM117683.CEL GSM117702.CEL GSM117709.CEL GSM117720.CEL GSM117728.CEL GSM117752.CEL GSM137921.CEL GSM137947.CEL GSM137998.CEL GSM138021.CEL GSM138022.CEL GSM152612.CEL GSM152632.CEL GSM152664.CEL GSM152675.CEL GSM152692.CEL GSM152714.CEL GSM152725.CEL GSM152790.CEL GSM152799.CEL GSM179793.CEL GSM179833.CEL GSM179838.CEL GSM179839.CEL GSM179856.CEL GSM179860.CEL GSM179894.CEL GSM179897.CEL GSM203645.CEL GSM203660.CEL GSM203688.CEL GSM203723.CEL GSM203788.CEL GSM203800.CEL GSM231879.CEL GSM231915.CEL GSM231958.CEL GSM231959.CEL GSM231971.CEL GSM301706.CEL GSM325806.CEL GSM325819.CEL GSM325841.CEL GSM325844.CEL GSM353906.CEL GSM353915.CEL GSM38055.CEL GSM38075.CEL GSM38105.CEL GSM38107.CEL GSM46856.CEL GSM46864.CEL GSM46886.CEL GSM46901.CEL GSM46972.CEL GSM53045.CEL GSM53113.CEL GSM53156.CEL GSM53178.CEL GSM76530.CEL GSM76629.CEL GSM88968.CEL GSM88976.CEL GSM89001.CEL GSM89007.CEL GSM89026.CEL GSM89037.CEL GSM89049.CEL GSM89061.CEL GSM89062.CEL 
BC017303|1554945_x_at	1	1	1	1	1	1	1	1	1	1	1	1	1	1	1	1	1	1	1	1	1	1	1	1	1	1	1	1	1	1	1	1	1	1	1	1	1	1	1	1	1	1	0	1	1	1	1	1	1	1	1	1	1	1	1	1	1	1	1	1	1	1	1	1	1	1	1	1	1	1	1	1	1	1	1	1	1	1	1	1	1	1	1	1	1	1	1	1	1	1	0	1	1	1	1	1	1	1	1	1	1	1	1	1	1	1	1	1	1	1	1	1	1	1	1	1	1	1	1	1	1	1	1	1	1	1	1	1	1	1	1	1	1	1	1	1	1	1	1	1	1	1	1	1	1	1	1	1	1	1	1
NM_017717|220075_s_at	1	1	1	1	1	1	1	1	1	1	1	1	1	0	0	1	1	1	1	1	1	1	1	1	1	1	1	1	1	1	1	1	1	1	1	1	1	1	0	1	1	1	1	1	1	1	1	1	1	1	1	1	1	1	1	1	0	1	1	1	1	1	1	1	1	1	1	1	1	1	1	1	1	1	1	1	1	1	1	1	1	1	1	1	1	1	1	1	1	1	1	1	1	1	1	1	1	1	1	1	1	1	1	1	1	1	1	1	1	1	1	1	1	1	1	1	1	1	1	1	1	1	1	1	1	1	1	1	1	1	1	1	1	1	1	1	1	1	1	1	1	0	1	1	1	1	1	1	1	1	1
NM_006149|204272_at	1	1	1	1	1	1	1	1	1	1	1	1	1	1	1	1	1	1	1	1	1	1	1	1	1	1	1	1	1	1	1	1	1	1	1	1	1	1	1	1	1	1	1	1	1	1	1	1	1	1	1	1	1	1	1	1	1	1	1	1	1	1	1	1	1	1	1	1	1	1	1	1	1	1	1	1	1	1	1	1	1	1	1	1	1	1	1	1	1	1	1	1	1	1	1	1	1	1	1	1	1	1	1	1	1	1	1	1	1	1	1	1	1	1	1	1	1	1	1	1	1	1	1	1	1	1	1	1	1	1	1	1	1	1	1	1	1	1	1	1	1	1	1	1	1	1	1	1	1	1	1
NM_017648|218687_s_at	1	1	1	1	1	1	1	1	1	1	1	1	1	1	1	1	1	1	1	1	1	1	1	1	1	1	1	1	1	1	1	1	1	1	1	1	1	1	1	1	1	1	1	1	1	1	1	1	1	1	1	1	1	1	1	1	1	1	1	1	1	1	1	1	1	1	1	1	1	1	1	1	1	1	1	1	1	1	1	1	1	1	1	1	1	1	1	1	1	1	1	1	1	1	1	1	1	1	1	1	1	1	1	1	1	1	1	1	1	1	1	1	1	1	1	1	1	1	1	1	1	1	1	1	1	1	1	1	1	1	1	1	1	1	1	1	1	1	1	1	1	1	1	1	1	1	1	1	1	1	1
NM_004363|201884_at	1	1	1	1	1	1	1	1	1	1	1	1	1	1	1	1	1	1	1	1	1	1	1	1	1	1	1	1	1	1	1	1	1	1	1	1	1	1	1	1	1	1	1	1	1	1	1	1	1	1	1	1	1	1	1	1	1	1	1	1	1	1	1	1	1	1	1	1	1	1	1	1	1	1	1	1	1	1	1	1	1	1	1	1	1	1	1	1	1	1	1	1	1	1	1	1	1	1	1	1	1	1	1	1	1	1	1	1	1	1	1	1	1	1	1	1	1	1	1	1	1	1	1	1	1	1	1	1	1	1	1	1	1	1	1	1	1	1	1	1	1	1	1	1	1	1	1	1	1	1	1
NM_001804|206430_at	1	1	1	1	1	1	1	1	1	1	1	1	1	1	1	1	1	1	1	1	1	1	1	1	1	1	1	1	1	1	1	1	1	1	1	1	1	1	1	1	1	1	1	1	1	1	1	1	1	1	1	1	1	1	1	1	1	1	1	1	1	1	1	1	1	1	1	1	1	1	1	1	1	1	1	1	1	1	1	1	1	1	1	1	1	1	1	1	1	1	1	1	1	1	1	1	1	1	1	1	1	1	1	1	1	1	1	1	1	1	1	1	1	1	1	1	1	1	1	1	1	1	1	1	1	1	1	1	1	1	1	1	1	1	1	1	1	1	1	1	1	1	1	1	1	1	1	1	1	1	1
NM_001443|205892_s_at	1	1	1	1	1	1	1	1	1	1	1	1	1	1	1	1	1	1	1	1	1	1	1	1	1	1	1	1	1	1	1	1	1	1	1	1	1	1	1	1	1	1	1	1	1	1	1	1	1	1	1	1	1	1	1	1	1	1	1	1	1	1	1	1	1	1	1	1	1	1	1	1	1	1	1	1	1	1	1	1	1	1	1	1	1	1	1	1	1	1	1	1	1	1	1	1	1	1	1	1	1	1	1	1	1	1	1	1	1	1	1	1	1	1	1	1	1	1	1	1	1	1	1	1	1	1	1	1	1	1	1	1	1	1	1	1	1	1	1	1	1	1	1	1	1	1	1	1	1	1	1
U07969|209847_at	1	1	1	1	1	1	1	1	1	1	1	1	1	1	1	1	1	1	1	1	1	1	1	1	1	1	1	1	1	1	1	1	1	1	1	1	1	1	1	1	1	1	1	1	1	1	1	1	1	1	1	1	1	1	1	1	1	1	1	1	1	1	1	1	1	1	1	1	1	1	1	1	1	1	1	1	1	1	1	1	1	1	1	1	1	1	1	1	1	1	1	1	1	1	1	1	1	1	1	1	1	1	1	1	1	1	1	1	1	1	1	1	1	1	1	1	1	1	1	1	1	1	1	1	1	1	1	1	1	1	1	1	1	1	1	1	1	1	1	1	1	1	1	1	1	1	1	1	1	1	1
AW007273|213421_x_at	1	1	1	1	1	1	1	1	1	1	1	1	1	1	1	1	1	1	1	1	1	1	1	1	1	1	1	1	1	1	1	1	1	1	1	1	1	1	1	1	1	1	1	1	1	1	1	1	1	1	1	1	1	1	1	1	1	1	1	1	1	1	1	1	1	1	1	1	1	1	1	1	1	1	1	1	1	1	1	1	1	1	1	1	1	1	1	1	1	1	1	1	1	1	1	1	1	1	1	1	1	1	1	1	1	1	1	1	1	1	1	1	1	1	1	1	1	1	1	1	1	1	1	1	1	1	1	1	1	1	1	1	1	1	1	1	1	1	1	1	1	1	1	1	1	1	1	1	1	1	1
AW006935|214070_s_at	1	1	1	1	1	1	1	1	1	1	1	1	1	1	1	1	1	1	1	1	1	1	1	1	1	1	1	1	1	1	1	1	1	1	1	1	1	1	1	1	1	1	1	1	1	1	1	1	1	1	1	1	1	1	1	1	1	1	1	1	1	1	1	1	1	1	1	1	1	1	1	1	1	1	1	1	1	1	1	1	1	1	1	1	1	1	1	1	1	1	1	1	1	1	1	1	1	1	1	1	1	1	1	1	1	1	1	1	1	1	1	1	1	1	1	1	1	1	1	1	1	1	1	1	1	1	1	1	1	1	1	1	1	1	1	1	1	1	1	1	1	1	1	1	1	1	1	1	1	1	1
NM_003889|207202_s_at	1	1	1	1	1	1	1	1	1	1	1	1	1	1	1	1	1	1	1	1	1	1	1	1	1	1	1	1	1	1	1	1	1	1	1	1	1	1	1	1	1	1	1	1	1	1	1	1	1	1	1	1	1	1	1	1	1	1	1	1	1	1	1	1	1	1	1	1	1	1	1	1	1	1	1	1	1	1	1	1	1	1	1	1	1	1	1	1	1	1	1	1	1	1	1	1	1	1	1	1	1	1	1	1	1	1	1	1	1	1	1	1	1	1	1	1	1	1	1	1	1	1	1	1	1	1	1	1	1	1	1	1	1	1	1	1	1	1	1	1	1	1	1	1	1	1	1	1	1	1	1
U51096|206387_at	1	1	1	1	1	1	1	1	1	1	1	1	1	1	1	1	1	1	1	1	1	1	1	1	1	1	1	1	1	1	1	1	1	1	1	1	1	1	1	1	1	1	1	1	1	1	1	1	1	1	1	1	1	1	1	1	1	1	1	1	1	1	1	1	1	1	1	1	1	1	1	1	1	1	1	1	1	1	1	1	1	1	1	1	1	1	1	1	1	1	1	1	1	1	1	1	1	1	1	1	1	1	1	1	1	1	1	1	1	1	1	1	1	1	1	1	1	1	1	1	1	1	1	1	1	1	1	1	1	1	1	1	1	1	1	1	1	1	1	1	1	1	1	1	1	1	1	1	1	1	1
NM_002083|202831_at	1	1	1	1	1	1	1	1	1	1	1	1	1	1	1	1	1	1	1	1	1	1	1	1	1	1	1	1	1	1	1	1	1	1	1	1	1	1	1	1	1	1	1	1	1	1	1	1	1	1	1	1	1	1	1	1	1	1	1	1	1	1	1	1	1	1	1	1	1	1	1	1	1	1	1	1	1	1	1	1	1	1	1	1	1	1	1	1	1	1	1	1	1	1	1	1	1	1	1	1	1	1	1	1	1	1	1	1	1	1	1	1	1	1	1	1	1	1	1	1	1	1	1	1	1	1	1	1	1	1	1	1	1	1	1	1	1	1	1	1	1	1	1	1	1	1	1	1	1	1	1
AF147790|226654_at	1	1	1	1	1	1	1	1	1	1	1	1	1	1	1	1	1	1	1	1	1	1	1	1	1	1	1	1	1	1	1	1	1	1	1	1	1	1	1	1	1	1	1	1	1	1	1	1	1	1	1	1	1	1	1	1	1	1	1	1	1	1	1	1	1	1	1	1	1	1	1	1	1	1	1	1	1	1	1	1	1	1	1	1	1	1	1	1	1	1	1	1	1	1	1	1	1	1	1	1	1	1	1	1	1	1	1	1	1	1	1	1	1	1	1	1	1	1	1	1	1	1	1	1	1	1	1	1	1	1	1	1	1	1	1	1	1	1	1	1	1	1	1	1	1	1	1	1	1	1	1
NM_001046|204404_at	1	1	1	1	1	1	1	1	1	1	1	1	1	1	1	1	1	1	1	1	1	1	1	1	1	1	1	1	1	1	1	1	1	1	1	1	1	1	1	1	1	1	1	1	1	1	1	1	1	0	1	1	1	1	1	1	1	1	1	1	1	1	1	1	1	1	1	1	1	1	1	1	1	1	1	1	1	1	1	1	1	1	1	1	1	1	1	1	1	1	1	1	1	1	1	1	1	1	1	1	1	1	1	1	1	1	1	1	1	1	1	1	1	1	1	1	1	1	1	1	1	1	1	1	1	1	1	1	1	1	1	1	1	1	1	1	1	1	1	1	1	1	1	1	1	1	1	1	1	1	1
NM_005588|206000_at	1	1	1	1	1	1	1	1	1	1	1	1	1	1	1	1	1	1	1	1	1	1	1	1	1	1	1	1	1	1	1	1	1	1	1	1	1	1	1	1	1	1	1	1	1	1	1	1	1	1	1	1	1	1	1	1	1	1	1	1	1	1	1	1	1	1	1	1	1	1	1	1	1	1	1	1	1	1	1	1	1	1	1	1	1	1	1	1	1	1	1	1	1	1	1	1	1	1	1	1	1	1	1	1	1	1	1	1	1	1	1	1	1	1	1	1	1	1	1	1	1	1	1	1	1	1	1	1	1	1	1	1	1	1	1	1	1	1	1	1	1	1	1	1	1	1	1	1	1	1	1
BC017303|1554943_at	1	1	1	1	1	1	1	1	1	1	1	1	1	1	1	1	1	1	1	1	1	1	1	1	1	1	1	1	1	1	1	1	1	1	1	1	1	1	1	1	1	1	1	1	1	1	1	1	1	1	1	1	1	1	1	1	1	1	1	1	1	1	1	1	1	1	1	1	0	1	1	1	1	1	1	1	1	1	1	1	1	1	1	1	1	1	1	1	1	1	1	1	1	1	1	1	1	1	1	1	1	1	1	1	1	1	1	1	1	1	1	1	1	1	1	1	1	1	1	1	1	1	1	1	1	1	1	1	1	1	1	1	1	1	1	1	1	1	1	1	0	1	0	1	1	1	1	1	1	1	1
NM_017726|220082_at	1	1	1	1	1	1	1	1	1	1	1	1	1	1	1	1	1	1	1	1	1	1	1	1	1	1	1	1	1	1	1	1	1	1	1	1	1	1	1	1	1	1	1	1	1	1	1	1	1	1	1	1	1	1	1	1	1	1	1	1	1	1	1	1	1	1	1	1	1	1	1	1	1	1	1	1	1	1	1	1	1	1	1	1	1	1	1	1	1	1	1	1	1	1	1	1	1	1	1	1	1	1	1	1	1	1	1	1	1	1	1	1	1	1	1	1	1	1	1	1	1	1	1	1	1	1	1	1	1	1	1	1	1	1	1	1	1	1	1	1	1	1	1	1	1	1	1	1	1	1	1
NM_000492|205043_at	1	1	1	1	1	1	1	1	1	1	1	1	1	1	1	1	1	1	1	1	1	1	1	1	1	1	1	1	1	1	1	1	1	1	1	1	1	1	1	1	1	1	1	1	1	1	1	1	1	1	1	1	1	1	1	1	1	1	1	1	1	1	1	1	1	1	1	1	1	1	1	1	1	1	1	1	1	1	1	1	1	1	1	1	1	1	1	1	1	1	1	1	1	1	1	1	1	1	1	1	1	1	1	1	1	1	1	1	1	1	1	1	1	1	1	1	1	1	1	1	1	1	1	1	1	1	1	1	1	1	1	1	1	1	1	1	1	1	1	1	1	1	1	1	1	1	1	1	1	1	1
NM_002771|207463_x_at	1	1	1	1	1	1	1	1	1	0	1	1	1	1	1	1	1	1	1	1	1	1	1	1	1	1	1	1	1	1	1	1	1	1	1	1	1	1	1	1	1	1	1	1	1	1	1	1	1	1	1	1	1	1	1	1	1	1	0	1	1	1	1	1	1	1	1	1	1	1	1	1	1	1	1	1	1	1	1	1	1	1	1	1	1	1	1	1	1	1	1	1	1	1	1	1	1	1	1	1	1	1	1	1	1	1	1	1	1	1	1	1	1	1	1	1	1	1	1	1	1	1	1	1	1	1	1	1	1	1	1	1	1	1	1	1	1	1	1	1	1	1	1	1	1	1	1	1	1	1	1
AW451240|222712_s_at	1	1	1	1	1	1	1	1	1	1	1	1	1	1	1	1	1	1	1	1	1	1	1	1	1	1	1	1	1	1	1	1	0	1	1	1	1	1	1	1	1	1	1	1	1	1	1	1	1	1	1	1	1	1	1	1	1	1	1	1	1	1	1	1	1	1	1	1	1	1	1	1	1	1	1	1	1	1	1	1	1	1	1	1	1	1	1	1	1	1	1	1	1	1	1	1	1	1	1	1	1	1	1	1	1	1	1	1	1	1	1	1	1	1	1	1	1	1	1	1	1	1	1	1	1	1	1	1	1	1	1	1	1	1	1	1	1	1	1	1	1	1	1	1	1	1	1	0	1	1	1
NM_014799|203903_s_at	1	1	1	1	1	1	1	1	1	1	1	1	1	1	1	1	1	1	1	1	1	1	1	1	1	1	1	1	1	1	1	1	1	1	1	1	1	1	1	1	1	1	1	1	1	1	1	1	1	1	1	1	1	1	1	1	1	1	1	1	1	1	1	1	1	1	1	1	1	1	1	1	1	1	1	1	1	1	1	1	1	1	1	1	1	1	1	1	1	1	1	1	1	1	1	1	1	1	1	1	1	1	1	0	1	1	1	1	1	1	1	1	1	1	1	1	1	1	1	1	1	1	1	1	1	1	1	1	1	1	1	1	1	1	1	1	1	1	1	1	1	1	1	1	1	1	1	1	1	1	1
NM_003122|206239_s_at	1	1	1	1	1	1	1	1	1	1	1	1	1	1	1	1	1	1	1	1	1	1	1	1	1	1	1	1	1	1	1	1	1	1	1	1	1	1	1	1	1	1	1	1	1	1	1	1	1	1	1	1	1	1	1	1	1	1	1	1	1	1	1	1	1	1	1	1	1	1	1	1	1	1	1	1	1	1	1	1	1	1	1	1	1	1	1	1	1	1	1	1	1	1	1	1	1	1	1	1	1	1	1	1	1	1	1	1	1	1	1	1	1	1	1	1	1	1	1	1	1	1	1	1	1	1	1	1	1	1	1	1	1	1	1	1	1	1	1	1	1	1	1	1	1	1	1	1	1	1	1
AW137009|229889_at	1	1	0	1	1	1	1	1	1	1	1	1	1	1	1	1	1	1	1	1	1	1	1	1	1	1	1	1	1	1	1	1	1	1	1	1	1	1	1	1	1	1	1	1	1	1	1	1	1	1	1	1	1	1	1	1	1	1	1	1	1	1	1	1	1	1	1	1	1	1	1	1	0	1	1	1	1	1	1	1	1	1	1	1	1	1	1	1	1	1	1	1	1	1	1	1	0	1	1	1	1	1	1	1	1	1	1	1	1	1	1	1	1	1	1	1	1	1	1	1	1	1	1	1	1	1	1	1	1	1	1	1	1	1	1	1	1	1	1	0	1	1	1	1	1	1	1	1	1	1	1
NM_007052|206418_at	1	1	1	1	1	1	1	1	1	1	1	1	1	1	1	1	1	1	1	1	1	1	1	1	1	1	1	1	1	1	1	1	1	1	1	1	1	1	1	1	1	1	1	1	1	1	1	1	1	1	1	1	1	1	1	1	1	1	1	1	1	1	1	1	1	1	1	1	1	1	1	1	1	1	1	1	1	1	1	1	1	1	1	1	1	1	1	1	1	1	1	1	1	1	1	1	1	1	1	1	1	1	1	1	1	1	1	1	1	1	1	1	1	1	1	1	1	1	1	1	1	1	1	1	1	1	1	1	1	1	1	1	1	1	1	1	1	1	1	1	1	1	1	1	1	1	1	1	1	1	1
AW001557|238143_at	1	1	1	1	1	1	1	1	1	1	1	1	1	1	1	1	1	1	1	1	1	1	1	1	1	1	1	1	1	1	1	1	1	1	1	1	1	1	1	1	1	1	1	1	1	1	1	1	1	1	1	1	1	1	1	1	1	1	1	1	1	1	1	1	1	1	1	1	1	1	1	1	1	1	1	1	1	1	1	1	1	1	1	1	1	1	1	1	1	1	1	1	1	1	1	1	1	1	1	1	1	1	1	1	1	1	1	1	1	1	1	1	1	1	1	1	1	1	1	1	1	1	1	1	1	1	1	1	1	1	1	1	1	1	1	1	1	1	1	1	1	1	1	1	1	1	1	1	1	1	1
NM_004616|203824_at	1	1	1	1	1	1	1	1	1	1	1	1	1	1	1	1	1	1	1	1	1	1	1	1	1	1	1	1	1	1	1	1	1	1	1	1	1	1	1	1	1	1	1	1	1	1	1	0	1	1	1	1	1	1	1	1	1	1	1	1	1	1	1	1	1	1	1	1	1	1	1	1	1	1	1	1	1	1	1	1	0	1	1	1	1	1	1	1	1	1	1	1	1	1	1	1	1	1	1	1	1	1	1	1	1	1	0	1	1	1	1	1	1	1	1	1	1	1	1	1	1	1	1	1	1	1	1	1	1	1	1	1	1	1	1	1	1	1	1	1	1	1	1	1	1	1	1	1	1	1	1
NM_021924|219796_s_at	1	1	1	1	1	1	1	1	1	1	1	1	1	1	1	1	1	1	1	1	1	1	1	1	1	1	1	1	1	1	1	1	1	0	1	1	1	1	1	1	1	1	1	1	0	1	1	1	1	1	1	1	1	1	1	1	1	1	1	1	1	1	1	1	1	1	1	1	1	1	1	1	1	1	1	1	1	1	1	0	1	1	1	1	1	1	1	1	1	1	1	1	1	1	1	1	1	1	1	1	1	1	1	1	1	1	1	1	1	1	1	1	1	1	1	1	1	1	1	1	1	1	1	1	1	1	1	1	1	1	1	1	1	1	1	1	1	1	1	1	1	1	1	1	1	1	1	1	1	1	1
AB028957|213435_at	1	1	1	1	1	1	1	1	1	1	1	1	1	1	1	1	1	1	1	1	1	1	1	1	1	1	1	1	1	1	1	1	1	1	1	1	1	1	1	1	1	1	1	0	1	1	1	1	1	1	1	1	1	1	1	1	1	1	1	1	1	1	1	1	1	1	1	1	1	1	1	1	1	1	1	1	1	1	1	1	1	1	1	1	1	1	1	1	1	1	1	1	1	1	1	1	1	1	1	1	1	1	1	1	1	1	1	1	1	1	1	1	1	1	1	1	1	1	1	1	1	1	1	1	1	1	0	1	1	1	1	1	1	1	1	1	1	1	1	1	1	1	1	1	1	1	1	1	1	1	1
NM_013955|207217_s_at	1	1	1	0	1	1	1	1	1	1	1	1	1	1	1	1	1	1	1	1	1	1	1	1	1	1	1	1	1	1	1	1	1	1	1	1	1	1	1	1	1	1	1	1	1	1	1	1	1	1	1	1	1	1	1	1	1	1	1	1	1	1	1	1	1	1	1	1	1	1	1	1	1	1	1	1	1	1	1	1	1	1	1	0	1	1	1	1	1	1	1	1	1	1	1	1	1	1	1	1	1	1	1	1	1	1	1	1	1	1	1	1	1	1	1	1	0	1	1	1	1	1	1	1	1	1	1	1	1	1	1	1	1	1	1	1	1	1	1	1	1	1	1	1	1	1	1	1	1	1	1
NM_003226|204623_at	1	1	1	1	1	1	1	1	1	1	1	0	1	1	1	1	1	1	1	1	1	1	1	1	1	1	1	1	1	1	1	1	1	1	1	1	1	1	1	1	1	1	1	1	1	1	1	1	1	1	1	1	1	1	1	1	1	1	1	1	1	1	1	1	1	1	1	1	1	1	1	1	1	1	1	1	1	1	1	1	1	1	1	1	1	1	1	1	1	1	1	1	1	1	1	1	1	1	1	1	0	1	1	1	1	1	1	1	1	1	1	1	1	1	1	1	1	1	1	1	1	1	1	1	1	1	1	1	1	1	1	1	1	1	1	1	1	1	1	1	1	1	1	0	1	1	0	1	1	1	1
NM_000015|206797_at	1	1	1	1	1	1	1	1	1	1	1	1	1	1	1	1	1	1	1	1	1	1	1	1	1	1	1	1	1	1	1	1	1	1	1	1	1	1	1	1	1	1	1	1	1	1	1	1	1	1	1	1	1	1	1	1	1	1	1	1	1	0	0	1	1	1	1	1	1	1	1	1	1	1	1	1	1	1	1	1	1	1	1	1	1	1	1	1	1	1	1	1	1	1	1	1	1	1	1	1	1	1	1	1	1	1	1	1	1	1	1	1	1	1	1	1	1	1	1	1	1	1	1	1	1	1	1	1	1	1	1	1	1	0	1	1	1	1	1	1	1	1	1	1	1	1	1	1	1	1	1
AI732381|213953_at	1	1	1	1	1	1	1	0	1	1	1	1	1	1	1	1	1	1	1	1	1	1	1	1	1	1	1	1	1	1	1	1	1	1	1	1	1	1	1	1	0	1	1	1	1	1	1	1	1	1	1	1	1	1	1	1	1	1	1	1	1	1	1	1	1	1	1	1	1	1	1	1	1	1	1	1	1	1	1	1	1	1	1	1	1	1	1	1	1	1	1	1	1	1	1	1	1	1	1	1	1	1	1	1	1	1	1	1	1	1	1	1	1	1	1	1	1	1	1	1	1	1	1	1	1	1	1	1	1	1	1	1	1	1	1	1	1	1	1	1	1	1	1	1	1	1	1	1	1	1	1
AV655991|231693_at	1	1	1	1	1	1	1	1	1	1	1	1	1	1	1	1	1	1	1	1	1	1	1	1	1	1	1	1	1	1	1	0	1	1	1	1	1	1	1	1	1	1	1	1	1	1	1	1	1	1	0	1	1	1	1	1	1	1	1	1	1	1	1	1	1	1	1	1	1	1	0	1	1	1	1	1	1	1	1	1	1	1	1	1	1	1	1	1	1	1	1	1	1	1	1	1	1	1	1	1	1	1	1	1	1	1	1	1	1	1	1	1	1	1	1	1	1	1	1	1	1	1	1	1	1	1	1	1	1	1	1	1	1	1	1	1	1	1	1	1	1	1	1	1	1	1	1	1	1	1	1
AF220133|210885_s_at	1	1	1	1	1	1	1	1	1	1	1	1	1	1	1	1	1	0	1	1	1	1	1	1	1	1	1	1	1	1	1	1	1	1	1	1	1	0	1	1	1	1	1	1	1	1	1	1	1	1	1	1	1	1	1	1	1	1	1	1	1	1	1	1	1	1	1	1	1	0	1	1	1	1	1	1	1	1	1	1	1	1	1	1	1	1	1	0	1	1	1	1	1	1	1	1	1	1	1	1	1	1	1	1	1	1	1	1	1	0	1	1	1	1	1	1	1	1	1	1	1	1	1	1	1	1	1	1	1	1	1	1	1	1	1	1	1	1	1	1	1	1	1	1	0	1	1	1	1	1	1

AI493119|55872_at	-1	-1	-1	-1	-1	-1	-1	-1	-1	-1	-1	-1	-1	-1	-1	-1	-1	-1	-1	-1	-1	-1	-1	-1	-1	-1	-1	-1	-1	-1	-1	-1	-1	-1	-1	-1	0	0	-1	-1	-1	-1	-1	-1	-1	-1	-1	-1	-1	-1	-1	-1	-1	-1	-1	-1	-1	-1	-1	-1	-1	-1	-1	-1	-1	-1	-1	-1	-1	-1	-1	-1	-1	-1	-1	-1	-1	-1	-1	-1	-1	-1	-1	-1	-1	-1	-1	-1	-1	-1	-1	-1	-1	-1	-1	-1	-1	-1	-1	-1	-1	-1	-1	-1	-1	-1	-1	-1	-1	-1	-1	-1	-1	-1	-1	-1	-1	-1	-1	-1	-1	-1	-1	-1	-1	-1	-1	-1	-1	-1	-1	-1	-1	-1	-1	-1	-1	-1	-1	-1	-1	-1	-1	0	-1	-1	-1	-1	0	-1	-1

BC001 S=5022
 Genes [27]: BC014852|1552477_a_at NM_023938|219856_at NM_020387|218186_at NM_017697|219121_s_at BF001941|225846_at NM_024915|219388_at AI763378|225645_at AA565141|232361_s_at BF063271|203397_s_at BC005238|202489_s_at AA675917|229599_at AF088867|209173_at NM_024939|219395_at NM_002354|201839_s_at AL117612|224650_at NM_004360|201131_s_at NM_001038|203453_at BE645551|226403_at AA573775|236058_at J04152|202286_s_at NM_001307|202790_at NM_002773|202525_at AI652872|229292_at NM_001306|203954_x_at BE791251|203953_s_at NM_005498|218261_at AA910946|65517_at 
 Conds [186]: GSM102427.CEL GSM102456.CEL GSM102463.CEL GSM102496.CEL GSM102503.CEL GSM102538.CEL GSM102545.CEL GSM102565.CEL GSM117586.CEL GSM117644.CEL GSM117651.CEL GSM117655.CEL GSM117658.CEL GSM117665.CEL GSM137899.CEL GSM137914.CEL GSM137928.CEL GSM137930.CEL GSM137992.CEL GSM137997.CEL GSM138020.CEL GSM152590.CEL GSM152633.CEL GSM152637.CEL GSM152639.CEL GSM152672.CEL GSM152697.CEL GSM152718.CEL GSM179779.CEL GSM179796.CEL GSM179797.CEL GSM179815.CEL GSM179816.CEL GSM179828.CEL GSM179840.CEL GSM179842.CEL GSM179855.CEL GSM179857.CEL GSM179877.CEL GSM179893.CEL GSM179916.CEL GSM179939.CEL GSM203678.CEL GSM203705.CEL GSM203721.CEL GSM203749.CEL GSM203751.CEL GSM203765.CEL GSM231903.CEL GSM231916.CEL GSM231930.CEL GSM231945.CEL GSM231946.CEL GSM231963.CEL GSM277704.CEL GSM301692.CEL GSM301698.CEL GSM301705.CEL GSM325813.CEL GSM325821.CEL GSM325823.CEL GSM325828.CEL GSM353916.CEL GSM353943.CEL GSM38093.CEL GSM46818.CEL GSM46926.CEL GSM53026.CEL GSM53050.CEL GSM53056.CEL GSM53057.CEL GSM53058.CEL GSM53062.CEL GSM53072.CEL GSM53079.CEL GSM53101.CEL GSM53116.CEL GSM53127.CEL GSM76500.CEL GSM76505.CEL GSM76538.CEL GSM76543.CEL GSM76544.CEL GSM76551.CEL GSM76572.CEL GSM76580.CEL GSM76588.CEL GSM76591.CEL GSM76602.CEL GSM76633.CEL GSM76634.CEL GSM76642.CEL GSM76643.CEL GSM88964.CEL GSM89027.CEL GSM89033.CEL GSM89059.CEL GSM89077.CEL GSM89080.CEL GSM89083.CEL GSM89084.CEL GSM89091.CEL GSM89101.CEL GSM102432.CEL GSM102461.CEL GSM102466.CEL GSM102492.CEL GSM102511.CEL GSM102526.CEL GSM102532.CEL GSM102576.CEL GSM117587.CEL GSM117666.CEL GSM117732.CEL GSM117748.CEL GSM117755.CEL GSM137920.CEL GSM137940.CEL GSM137941.CEL GSM137954.CEL GSM137970.CEL GSM137975.CEL GSM137990.CEL GSM138030.CEL GSM152566.CEL GSM152650.CEL GSM152651.CEL GSM152655.CEL GSM152677.CEL GSM152727.CEL GSM152739.CEL GSM152742.CEL GSM152748.CEL GSM152767.CEL GSM152771.CEL GSM152786.CEL GSM179780.CEL GSM179812.CEL GSM179814.CEL GSM179826.CEL GSM179847.CEL GSM179848.CEL GSM179852.CEL GSM179936.CEL GSM179938.CEL GSM203628.CEL GSM203633.CEL GSM203655.CEL GSM203697.CEL GSM203724.CEL GSM203729.CEL GSM203747.CEL GSM203757.CEL GSM203761.CEL GSM203771.CEL GSM203776.CEL GSM203791.CEL GSM231869.CEL GSM231889.CEL GSM231908.CEL GSM231912.CEL GSM231982.CEL GSM301684.CEL GSM301687.CEL GSM353900.CEL GSM353923.CEL GSM38071.CEL GSM38096.CEL GSM46917.CEL GSM46951.CEL GSM46957.CEL GSM53041.CEL GSM53048.CEL GSM53154.CEL GSM76508.CEL GSM76523.CEL GSM76558.CEL GSM76606.CEL GSM76620.CEL GSM88951.CEL GSM88987.CEL GSM89031.CEL GSM89035.CEL GSM89065.CEL GSM89066.CEL GSM89093.CEL 
BC014852|1552477_a_at	-1	-1	-1	-1	-1	0	-1	-1	0	-1	-1	-1	-1	-1	-1	-1	0	-1	-1	-1	-1	-1	-1	-1	-1	-1	0	-1	-1	-1	-1	-1	-1	-1	-1	-1	-1	-1	-1	-1	-1	-1	0	-1	-1	-1	-1	-1	-1	-1	-1	-1	-1	-1	-1	-1	-1	-1	-1	-1	-1	-1	-1	-1	-1	-1	-1	-1	-1	-1	0	-1	-1	0	-1	-1	-1	-1	-1	-1	-1	-1	-1	-1	-1	-1	-1	-1	-1	-1	-1	-1	-1	-1	-1	-1	-1	-1	-1	-1	-1	0	-1	-1	-1	-1	-1	-1	-1	-1	-1	-1	-1	-1	-1	-1	-1	-1	-1	-1	-1	-1	-1	-1	-1	0	-1	-1	-1	-1	0	-1	-1	-1	-1	0	-1	-1	-1	-1	-1	-1	-1	-1	-1	-1	-1	-1	-1	-1	-1	-1	-1	-1	-1	-1	-1	-1	-1	-1	-1	-1	-1	-1	-1	-1	-1	-1	-1	-1	-1	-1	-1	-1	-1	-1	-1	0	-1	-1	0	-1	-1	-1	-1	-1
NM_023938|219856_at	-1	-1	-1	-1	0	-1	-1	-1	-1	-1	-1	-1	-1	-1	-1	-1	-1	-1	-1	-1	-1	-1	-1	-1	-1	-1	-1	0	-1	-1	-1	-1	-1	-1	-1	-1	-1	-1	-1	-1	-1	-1	-1	-1	-1	-1	-1	-1	-1	-1	-1	-1	-1	-1	-1	-1	-1	-1	-1	-1	-1	-1	-1	-1	-1	-1	0	-1	-1	-1	-1	-1	-1	-1	-1	-1	-1	-1	-1	-1	-1	-1	-1	-1	-1	-1	-1	-1	-1	-1	0	-1	-1	-1	-1	0	-1	-1	-1	-1	-1	-1	-1	0	-1	-1	-1	0	-1	0	-1	-1	-1	-1	0	-1	-1	0	0	-1	-1	-1	-1	-1	-1	-1	-1	0	-1	-1	-1	-1	-1	-1	0	-1	-1	-1	-1	-1	-1	-1	-1	-1	-1	-1	-1	-1	-1	-1	-1	-1	-1	-1	-1	0	-1	-1	-1	-1	-1	-1	-1	-1	-1	-1	0	-1	-1	-1	-1	-1	-1	-1	0	-1	-1	-1	-1	-1	-1	-1	-1	-1	-1	-1
NM_020387|218186_at	-1	-1	-1	-1	-1	-1	-1	-1	-1	-1	-1	-1	-1	-1	-1	-1	-1	-1	-1	-1	-1	-1	-1	-1	-1	-1	-1	-1	-1	-1	-1	-1	-1	-1	-1	-1	-1	-1	-1	-1	-1	-1	-1	-1	-1	-1	-1	-1	-1	-1	-1	-1	-1	-1	-1	-1	-1	-1	-1	-1	-1	-1	-1	-1	-1	-1	-1	-1	-1	-1	-1	-1	-1	-1	-1	-1	-1	-1	-1	-1	-1	-1	-1	-1	-1	-1	-1	-1	-1	-1	-1	-1	-1	-1	-1	-1	-1	-1	-1	-1	-1	-1	-1	-1	-1	-1	-1	-1	-1	-1	-1	-1	-1	-1	-1	-1	-1	-1	-1	-1	-1	-1	-1	-1	-1	-1	-1	-1	-1	-1	-1	-1	-1	-1	-1	-1	-1	-1	-1	-1	-1	-1	-1	-1	-1	-1	-1	-1	-1	-1	-1	-1	-1	-1	-1	-1	-1	-1	-1	-1	-1	-1	-1	-1	-1	-1	-1	-1	-1	-1	-1	-1	-1	-1	-1	-1	-1	-1	-1	-1	-1	-1	-1	-1	-1	-1
NM_017697|219121_s_at	-1	-1	-1	-1	-1	-1	-1	-1	-1	-1	-1	-1	-1	-1	-1	-1	-1	-1	-1	-1	-1	-1	-1	-1	-1	-1	-1	-1	-1	-1	-1	-1	-1	-1	-1	-1	-1	-1	-1	-1	-1	-1	-1	-1	-1	-1	-1	-1	-1	-1	-1	-1	-1	-1	-1	-1	-1	-1	-1	-1	-1	-1	-1	-1	-1	-1	-1	-1	-1	-1	-1	-1	-1	-1	-1	-1	-1	-1	-1	-1	-1	-1	-1	-1	-1	-1	-1	-1	-1	-1	-1	-1	-1	-1	-1	-1	-1	-1	-1	-1	-1	-1	-1	-1	-1	-1	-1	-1	-1	-1	-1	-1	-1	-1	-1	-1	-1	-1	-1	-1	-1	-1	-1	-1	-1	-1	-1	-1	-1	-1	-1	-1	-1	-1	-1	-1	-1	-1	-1	-1	-1	-1	-1	-1	-1	-1	-1	-1	-1	-1	-1	-1	-1	-1	-1	-1	-1	-1	-1	-1	-1	-1	-1	-1	-1	-1	-1	-1	-1	-1	-1	-1	-1	-1	-1	-1	-1	-1	-1	-1	-1	-1	-1	-1	-1	-1
BF001941|225846_at	-1	-1	-1	-1	-1	-1	-1	-1	-1	-1	-1	-1	-1	-1	-1	-1	-1	-1	-1	-1	-1	-1	-1	-1	-1	-1	-1	-1	-1	-1	-1	-1	-1	-1	-1	-1	-1	-1	-1	-1	-1	-1	-1	-1	-1	-1	-1	-1	-1	-1	-1	-1	-1	-1	-1	-1	-1	-1	-1	-1	-1	-1	-1	-1	-1	-1	-1	-1	-1	-1	-1	-1	-1	-1	-1	-1	-1	-1	-1	-1	-1	-1	-1	-1	-1	-1	-1	-1	-1	-1	-1	-1	-1	-1	-1	-1	-1	-1	-1	-1	-1	-1	-1	-1	-1	-1	-1	-1	-1	-1	-1	-1	-1	-1	-1	-1	-1	-1	-1	-1	-1	-1	-1	-1	-1	-1	-1	-1	-1	-1	-1	-1	-1	-1	-1	-1	-1	-1	-1	-1	-1	-1	-1	-1	-1	-1	-1	-1	-1	-1	-1	-1	-1	-1	-1	-1	-1	-1	-1	-1	-1	-1	-1	-1	-1	-1	-1	-1	-1	-1	-1	-1	-1	-1	-1	-1	-1	-1	-1	-1	-1	-1	-1	-1	-1	-1
NM_024915|219388_at	-1	-1	-1	-1	-1	-1	-1	-1	-1	-1	-1	-1	-1	-1	-1	-1	-1	-1	-1	-1	-1	-1	-1	-1	-1	-1	-1	-1	-1	-1	-1	-1	-1	-1	-1	-1	-1	-1	-1	-1	-1	-1	-1	-1	-1	-1	-1	-1	-1	-1	-1	-1	-1	-1	-1	-1	-1	-1	-1	-1	-1	-1	-1	-1	-1	-1	-1	-1	-1	-1	-1	-1	-1	-1	-1	-1	-1	-1	-1	-1	-1	-1	-1	-1	-1	-1	-1	-1	-1	-1	-1	-1	-1	-1	-1	-1	-1	-1	-1	-1	-1	-1	-1	-1	-1	-1	-1	-1	-1	-1	-1	-1	-1	-1	-1	-1	-1	-1	-1	-1	-1	-1	-1	-1	-1	-1	-1	-1	-1	-1	-1	-1	-1	-1	-1	-1	-1	-1	-1	-1	-1	-1	-1	-1	-1	-1	-1	-1	-1	-1	-1	-1	-1	-1	-1	-1	-1	-1	-1	-1	-1	-1	-1	-1	-1	-1	-1	-1	-1	-1	-1	-1	-1	-1	-1	-1	-1	-1	-1	-1	-1	-1	-1	-1	-1	-1
AI763378|225645_at	-1	-1	-1	-1	-1	-1	-1	-1	-1	-1	-1	-1	-1	-1	-1	-1	-1	-1	-1	-1	-1	-1	-1	-1	-1	-1	-1	-1	-1	-1	-1	-1	-1	-1	-1	-1	-1	-1	-1	-1	-1	-1	-1	-1	-1	-1	-1	-1	-1	-1	-1	-1	-1	-1	-1	-1	-1	-1	-1	-1	-1	-1	-1	-1	-1	-1	-1	-1	-1	-1	-1	-1	-1	-1	-1	-1	-1	-1	-1	-1	-1	-1	-1	-1	-1	-1	-1	-1	-1	-1	-1	-1	-1	-1	-1	-1	-1	-1	-1	-1	-1	-1	-1	-1	-1	-1	-1	-1	-1	-1	-1	-1	-1	-1	-1	-1	-1	-1	-1	-1	-1	-1	-1	-1	-1	-1	-1	-1	-1	-1	-1	-1	-1	-1	-1	-1	-1	-1	-1	-1	-1	-1	-1	-1	-1	-1	-1	-1	-1	-1	-1	-1	-1	-1	-1	-1	-1	-1	-1	-1	-1	-1	-1	-1	-1	-1	-1	-1	-1	-1	-1	-1	-1	-1	-1	-1	-1	-1	-1	-1	-1	-1	-1	-1	-1	-1
AA565141|232361_s_at	-1	-1	-1	-1	-1	-1	-1	-1	-1	-1	-1	-1	-1	-1	-1	-1	-1	-1	-1	-1	-1	-1	-1	-1	-1	-1	-1	-1	-1	-1	-1	-1	-1	-1	-1	-1	-1	-1	-1	-1	-1	-1	-1	-1	-1	-1	-1	-1	-1	-1	-1	-1	-1	-1	-1	-1	-1	-1	-1	-1	-1	-1	-1	-1	-1	-1	-1	-1	-1	-1	-1	-1	-1	-1	-1	-1	-1	-1	-1	-1	-1	-1	-1	-1	-1	-1	-1	-1	-1	-1	-1	-1	-1	-1	-1	-1	-1	-1	-1	-1	-1	-1	-1	-1	-1	-1	-1	-1	-1	-1	-1	-1	-1	-1	-1	-1	-1	-1	-1	-1	-1	-1	-1	-1	-1	-1	-1	-1	-1	-1	-1	-1	-1	-1	-1	-1	-1	-1	-1	-1	-1	-1	-1	-1	-1	-1	-1	-1	-1	-1	-1	-1	-1	-1	-1	-1	-1	-1	-1	-1	-1	-1	-1	-1	-1	-1	-1	-1	-1	-1	-1	-1	-1	-1	-1	-1	-1	-1	-1	-1	-1	-1	-1	-1	-1	-1
BF063271|203397_s_at	-1	-1	-1	-1	-1	-1	-1	-1	-1	-1	-1	-1	-1	-1	-1	-1	-1	-1	-1	-1	-1	-1	-1	-1	-1	-1	-1	-1	-1	-1	-1	-1	-1	-1	-1	-1	-1	-1	-1	-1	-1	-1	-1	-1	-1	-1	-1	-1	-1	-1	-1	-1	-1	-1	0	-1	-1	-1	-1	-1	-1	-1	-1	-1	-1	0	-1	-1	-1	-1	-1	-1	-1	-1	-1	-1	-1	-1	-1	-1	-1	-1	-1	-1	-1	-1	-1	-1	-1	-1	-1	-1	-1	-1	0	-1	-1	-1	-1	-1	-1	-1	-1	-1	-1	-1	-1	-1	-1	-1	-1	-1	-1	-1	-1	-1	-1	-1	-1	-1	-1	-1	-1	-1	-1	-1	-1	-1	-1	-1	-1	-1	-1	-1	-1	-1	-1	-1	-1	-1	-1	-1	-1	0	-1	-1	-1	-1	-1	-1	-1	-1	-1	-1	-1	-1	-1	-1	-1	-1	-1	-1	-1	-1	-1	-1	-1	-1	0	-1	-1	-1	-1	-1	-1	-1	-1	-1	-1	-1	-1	-1	-1	-1	-1	-1
BC005238|202489_s_at	-1	-1	-1	-1	-1	-1	-1	-1	-1	-1	-1	-1	-1	-1	-1	-1	-1	-1	-1	-1	-1	-1	-1	-1	-1	-1	-1	-1	-1	-1	-1	-1	-1	-1	-1	-1	-1	-1	-1	-1	-1	-1	-1	-1	-1	-1	-1	-1	-1	-1	-1	-1	-1	-1	-1	-1	-1	-1	-1	-1	-1	-1	-1	-1	-1	-1	-1	-1	-1	-1	-1	-1	-1	-1	-1	-1	-1	-1	-1	-1	-1	-1	-1	-1	-1	-1	-1	-1	-1	-1	-1	-1	-1	-1	-1	-1	-1	-1	-1	-1	-1	-1	-1	-1	-1	-1	-1	-1	-1	-1	-1	-1	-1	-1	-1	-1	-1	-1	-1	-1	-1	-1	-1	-1	-1	-1	-1	-1	-1	-1	-1	-1	-1	-1	-1	-1	-1	-1	-1	-1	-1	-1	-1	-1	-1	-1	-1	-1	-1	-1	-1	-1	-1	-1	-1	-1	-1	-1	-1	-1	-1	-1	-1	-1	-1	-1	-1	-1	-1	-1	-1	-1	-1	-1	-1	0	-1	-1	-1	-1	-1	-1	-1	-1	-1	-1
AA675917|229599_at	-1	-1	-1	-1	-1	-1	-1	-1	-1	-1	-1	-1	-1	-1	-1	0	-1	-1	-1	-1	-1	-1	-1	-1	-1	-1	-1	-1	-1	-1	-1	-1	-1	-1	-1	-1	-1	-1	-1	-1	-1	-1	-1	-1	-1	-1	-1	-1	-1	-1	-1	-1	-1	-1	-1	-1	-1	-1	-1	-1	-1	-1	-1	-1	-1	-1	-1	-1	-1	-1	-1	-1	-1	-1	-1	-1	-1	-1	-1	-1	-1	-1	-1	-1	-1	-1	-1	-1	-1	-1	-1	-1	-1	-1	-1	-1	-1	-1	-1	-1	-1	-1	-1	-1	-1	-1	-1	-1	-1	-1	-1	-1	-1	-1	-1	-1	-1	-1	-1	-1	-1	-1	-1	-1	-1	-1	-1	-1	-1	-1	-1	-1	-1	-1	-1	-1	-1	-1	-1	-1	-1	-1	0	-1	-1	-1	-1	-1	-1	-1	-1	-1	-1	-1	-1	-1	-1	-1	-1	0	-1	-1	-1	-1	-1	-1	-1	-1	-1	-1	-1	-1	-1	-1	-1	-1	-1	-1	-1	-1	-1	-1	-1	-1	-1	-1
AF088867|209173_at	-1	-1	-1	-1	-1	-1	-1	-1	-1	-1	-1	-1	-1	-1	-1	-1	-1	-1	-1	-1	-1	-1	-1	-1	0	-1	-1	-1	-1	-1	-1	-1	-1	-1	-1	-1	-1	-1	-1	-1	-1	-1	-1	-1	-1	-1	-1	-1	-1	-1	-1	-1	-1	-1	-1	-1	-1	-1	-1	-1	-1	-1	-1	-1	-1	-1	-1	-1	-1	0	-1	-1	-1	-1	-1	-1	-1	-1	-1	-1	-1	-1	-1	-1	-1	-1	-1	-1	-1	-1	-1	-1	-1	-1	-1	-1	-1	-1	-1	-1	0	-1	-1	-1	-1	-1	-1	-1	-1	-1	-1	-1	-1	-1	-1	-1	-1	-1	-1	-1	-1	-1	-1	-1	-1	-1	-1	-1	-1	-1	-1	-1	-1	-1	-1	-1	-1	-1	-1	-1	-1	-1	-1	-1	-1	-1	-1	-1	-1	-1	-1	-1	-1	0	-1	-1	-1	-1	-1	-1	-1	-1	-1	-1	0	-1	-1	-1	-1	-1	-1	-1	-1	-1	-1	-1	-1	-1	-1	-1	-1	-1	-1	-1	-1	-1
NM_024939|219395_at	-1	-1	-1	-1	-1	-1	-1	-1	-1	-1	-1	-1	-1	-1	-1	-1	-1	-1	-1	-1	-1	-1	-1	-1	-1	-1	-1	-1	-1	-1	-1	-1	-1	-1	-1	-1	-1	-1	-1	-1	-1	-1	-1	-1	-1	-1	-1	-1	-1	-1	-1	-1	-1	-1	-1	-1	-1	-1	-1	-1	-1	-1	-1	-1	-1	-1	-1	-1	-1	-1	-1	-1	-1	-1	-1	-1	-1	-1	-1	-1	-1	-1	-1	-1	-1	-1	-1	-1	-1	-1	-1	-1	-1	-1	-1	-1	-1	-1	-1	-1	-1	-1	-1	-1	-1	-1	-1	-1	-1	-1	-1	0	-1	-1	-1	-1	-1	-1	-1	-1	-1	-1	-1	-1	-1	-1	-1	-1	-1	-1	-1	-1	-1	-1	-1	-1	-1	-1	-1	-1	-1	-1	-1	-1	-1	-1	-1	-1	-1	-1	-1	-1	-1	-1	-1	-1	-1	-1	-1	-1	-1	-1	-1	-1	-1	-1	-1	-1	-1	-1	-1	-1	-1	-1	-1	-1	-1	-1	-1	-1	-1	-1	-1	-1	-1	-1
NM_002354|201839_s_at	-1	-1	-1	-1	-1	-1	-1	-1	-1	-1	-1	-1	-1	-1	-1	-1	-1	-1	-1	-1	-1	-1	-1	-1	-1	-1	-1	-1	-1	-1	-1	-1	-1	-1	-1	-1	-1	-1	-1	-1	-1	-1	-1	-1	-1	-1	-1	-1	-1	-1	-1	-1	-1	-1	-1	-1	-1	-1	-1	-1	-1	-1	-1	-1	-1	-1	-1	-1	-1	-1	-1	-1	-1	-1	-1	-1	-1	-1	-1	-1	-1	-1	-1	-1	-1	-1	-1	-1	-1	-1	-1	-1	-1	-1	-1	-1	-1	-1	-1	-1	-1	-1	-1	-1	-1	-1	-1	-1	-1	-1	-1	-1	-1	-1	-1	-1	-1	-1	-1	-1	-1	-1	-1	-1	-1	-1	-1	-1	-1	-1	-1	-1	-1	-1	-1	-1	-1	-1	-1	-1	-1	-1	-1	-1	-1	-1	-1	-1	-1	-1	-1	-1	-1	-1	-1	-1	-1	-1	-1	-1	-1	-1	-1	-1	-1	-1	-1	-1	-1	-1	-1	-1	-1	-1	-1	-1	-1	-1	-1	-1	-1	-1	-1	-1	-1	-1
AL117612|224650_at	-1	-1	-1	-1	-1	-1	-1	-1	-1	-1	-1	-1	-1	-1	-1	-1	-1	-1	-1	-1	-1	0	-1	-1	-1	-1	-1	-1	-1	-1	-1	-1	-1	-1	-1	-1	-1	-1	-1	-1	-1	-1	-1	-1	-1	-1	-1	-1	-1	-1	-1	-1	-1	-1	-1	-1	-1	-1	-1	-1	-1	-1	-1	-1	-1	-1	-1	-1	-1	-1	-1	-1	-1	-1	-1	-1	-1	-1	-1	-1	-1	-1	-1	-1	-1	-1	-1	-1	-1	-1	-1	-1	-1	-1	-1	-1	-1	-1	-1	-1	-1	-1	-1	-1	-1	-1	-1	-1	-1	-1	-1	-1	-1	-1	-1	-1	-1	-1	-1	-1	-1	-1	-1	-1	-1	-1	-1	-1	-1	-1	-1	-1	-1	-1	-1	-1	-1	-1	-1	-1	-1	-1	-1	-1	-1	-1	-1	-1	-1	-1	-1	-1	-1	-1	-1	-1	-1	-1	-1	-1	0	-1	-1	-1	-1	-1	-1	-1	-1	-1	-1	-1	-1	-1	-1	-1	-1	-1	-1	-1	-1	-1	-1	-1	-1	-1
NM_004360|201131_s_at	-1	-1	-1	-1	-1	-1	-1	-1	-1	-1	-1	-1	-1	-1	-1	-1	-1	-1	-1	-1	-1	-1	-1	-1	-1	-1	-1	-1	-1	-1	0	-1	-1	-1	-1	-1	-1	-1	-1	-1	-1	-1	-1	-1	-1	-1	-1	-1	-1	-1	-1	-1	-1	-1	-1	-1	-1	-1	-1	-1	-1	-1	-1	-1	-1	-1	-1	-1	-1	-1	-1	-1	-1	-1	-1	-1	-1	-1	-1	-1	-1	-1	-1	-1	-1	-1	-1	-1	-1	-1	-1	-1	-1	-1	-1	-1	-1	-1	-1	-1	-1	-1	-1	-1	-1	-1	-1	-1	-1	-1	-1	-1	-1	-1	-1	-1	-1	-1	-1	-1	-1	-1	-1	-1	-1	-1	-1	-1	-1	-1	-1	-1	-1	-1	-1	-1	-1	0	-1	-1	-1	-1	-1	-1	-1	-1	-1	-1	-1	-1	-1	-1	-1	-1	-1	-1	-1	-1	-1	-1	-1	-1	-1	-1	-1	-1	-1	-1	-1	-1	-1	-1	-1	-1	-1	-1	-1	-1	-1	-1	-1	-1	-1	-1	-1	-1
NM_001038|203453_at	-1	-1	-1	-1	-1	-1	-1	-1	-1	-1	-1	-1	-1	-1	-1	-1	-1	-1	-1	-1	-1	-1	-1	-1	-1	-1	-1	-1	-1	-1	-1	-1	-1	-1	-1	-1	-1	-1	-1	-1	-1	-1	-1	-1	-1	-1	-1	-1	-1	-1	-1	-1	-1	-1	-1	-1	-1	-1	-1	-1	-1	-1	-1	-1	-1	-1	-1	-1	-1	-1	-1	-1	-1	-1	-1	-1	-1	0	-1	-1	-1	-1	-1	-1	-1	-1	-1	-1	-1	-1	-1	-1	-1	-1	-1	-1	-1	-1	-1	-1	-1	-1	-1	-1	-1	-1	-1	-1	-1	-1	-1	-1	-1	-1	-1	-1	-1	-1	-1	-1	-1	-1	-1	-1	-1	-1	-1	-1	-1	-1	-1	-1	-1	-1	-1	-1	0	-1	-1	-1	-1	-1	-1	-1	-1	-1	-1	-1	-1	-1	-1	-1	-1	-1	-1	-1	-1	-1	-1	-1	-1	-1	-1	-1	-1	-1	-1	-1	-1	-1	-1	-1	-1	-1	-1	-1	-1	-1	-1	-1	-1	-1	-1	-1	-1	-1
BE645551|226403_at	-1	-1	-1	-1	-1	-1	-1	-1	-1	-1	-1	-1	-1	-1	-1	-1	-1	-1	-1	-1	-1	-1	-1	-1	-1	-1	-1	-1	-1	-1	-1	-1	-1	-1	-1	-1	-1	-1	-1	-1	-1	-1	-1	-1	-1	-1	-1	-1	-1	-1	-1	-1	-1	-1	-1	-1	-1	-1	-1	-1	-1	-1	-1	-1	-1	-1	-1	-1	-1	-1	-1	-1	-1	-1	-1	-1	-1	-1	-1	-1	-1	-1	-1	-1	-1	-1	-1	-1	-1	-1	-1	-1	-1	-1	-1	-1	-1	-1	-1	-1	-1	-1	-1	-1	-1	-1	-1	-1	-1	-1	-1	-1	-1	-1	-1	-1	-1	-1	-1	-1	-1	-1	-1	-1	-1	-1	-1	-1	-1	-1	-1	-1	-1	0	-1	-1	-1	-1	-1	-1	-1	-1	-1	-1	-1	-1	-1	-1	-1	-1	-1	-1	-1	-1	-1	-1	-1	-1	-1	-1	-1	-1	-1	-1	-1	-1	-1	-1	-1	-1	-1	-1	-1	-1	-1	-1	-1	-1	-1	-1	-1	-1	-1	-1	-1	-1
AA573775|236058_at	-1	-1	-1	-1	-1	-1	-1	-1	-1	-1	-1	-1	-1	-1	-1	-1	-1	-1	-1	-1	-1	-1	-1	-1	-1	-1	-1	-1	0	-1	-1	-1	-1	-1	-1	-1	-1	-1	-1	-1	-1	-1	-1	-1	-1	-1	-1	-1	-1	-1	-1	-1	-1	-1	-1	-1	-1	-1	-1	-1	-1	-1	-1	-1	-1	-1	-1	-1	-1	-1	-1	-1	-1	-1	-1	-1	-1	-1	-1	-1	-1	-1	-1	-1	-1	-1	-1	-1	-1	-1	-1	-1	-1	-1	-1	-1	-1	-1	-1	-1	-1	-1	-1	-1	-1	0	-1	-1	-1	-1	0	-1	-1	-1	-1	-1	-1	-1	-1	-1	-1	-1	-1	-1	-1	-1	-1	-1	-1	-1	-1	-1	-1	-1	-1	-1	-1	-1	-1	-1	-1	-1	-1	-1	-1	-1	-1	-1	-1	-1	0	-1	-1	-1	0	-1	-1	-1	-1	-1	-1	-1	-1	-1	-1	-1	-1	-1	-1	-1	-1	-1	-1	-1	-1	-1	-1	-1	-1	-1	-1	-1	-1	-1	-1	-1
J04152|202286_s_at	-1	-1	-1	-1	-1	-1	-1	-1	-1	-1	-1	-1	-1	-1	-1	-1	-1	-1	-1	-1	-1	-1	-1	-1	-1	-1	-1	-1	-1	-1	-1	-1	-1	-1	-1	-1	0	-1	-1	-1	-1	-1	-1	-1	-1	-1	-1	-1	-1	-1	-1	-1	-1	-1	-1	-1	-1	-1	-1	-1	-1	-1	-1	-1	-1	-1	-1	-1	-1	-1	-1	-1	-1	-1	-1	-1	-1	-1	-1	-1	-1	-1	-1	-1	-1	-1	-1	-1	-1	0	-1	-1	-1	-1	-1	-1	-1	-1	-1	-1	-1	-1	-1	-1	-1	-1	-1	-1	-1	-1	-1	-1	0	-1	-1	-1	-1	-1	-1	-1	-1	-1	-1	-1	-1	-1	-1	-1	-1	-1	-1	-1	-1	-1	-1	-1	-1	-1	-1	-1	-1	0	-1	-1	-1	-1	-1	-1	-1	-1	-1	-1	-1	-1	-1	-1	-1	-1	-1	-1	-1	-1	-1	-1	-1	-1	-1	-1	-1	-1	-1	-1	-1	-1	-1	-1	-1	-1	-1	-1	-1	-1	-1	-1	-1	-1
NM_001307|202790_at	-1	-1	0	-1	-1	-1	-1	-1	-1	-1	-1	-1	0	-1	-1	-1	-1	-1	-1	-1	-1	-1	-1	-1	-1	-1	-1	-1	-1	-1	-1	-1	-1	-1	-1	-1	-1	-1	-1	-1	-1	-1	-1	-1	-1	-1	-1	-1	-1	0	-1	-1	-1	-1	-1	-1	-1	-1	-1	-1	-1	-1	-1	-1	-1	-1	-1	-1	-1	-1	-1	-1	-1	-1	-1	-1	-1	-1	-1	-1	-1	-1	-1	-1	-1	-1	-1	-1	-1	-1	-1	-1	-1	-1	-1	-1	-1	-1	-1	-1	-1	-1	-1	-1	-1	-1	-1	-1	-1	-1	-1	-1	-1	-1	-1	-1	-1	-1	-1	-1	-1	-1	-1	-1	-1	-1	-1	-1	-1	-1	-1	-1	-1	-1	-1	-1	-1	-1	-1	-1	-1	-1	-1	-1	-1	-1	-1	-1	-1	-1	-1	-1	-1	-1	-1	-1	-1	-1	-1	-1	-1	-1	-1	-1	-1	-1	-1	-1	-1	-1	-1	-1	-1	-1	-1	-1	-1	-1	-1	-1	-1	-1	-1	-1	-1	-1
NM_002773|202525_at	-1	-1	-1	-1	-1	-1	-1	-1	-1	-1	-1	-1	-1	-1	-1	-1	-1	-1	-1	-1	-1	-1	-1	-1	-1	-1	-1	-1	-1	-1	-1	-1	-1	-1	-1	-1	-1	-1	-1	-1	-1	-1	-1	-1	-1	-1	-1	0	-1	-1	-1	-1	-1	-1	-1	-1	-1	-1	-1	-1	-1	-1	-1	-1	-1	-1	-1	-1	-1	-1	-1	-1	-1	-1	-1	-1	-1	-1	-1	-1	-1	-1	-1	-1	-1	-1	-1	-1	-1	-1	-1	-1	-1	-1	-1	-1	-1	-1	-1	-1	-1	-1	-1	-1	-1	-1	-1	-1	-1	-1	-1	-1	-1	-1	-1	-1	-1	-1	-1	-1	-1	-1	-1	-1	-1	-1	-1	-1	-1	-1	-1	-1	-1	-1	-1	-1	-1	-1	-1	-1	-1	-1	-1	-1	-1	-1	-1	-1	-1	-1	-1	-1	-1	-1	-1	-1	-1	0	-1	-1	-1	-1	-1	-1	-1	-1	-1	-1	-1	-1	0	-1	-1	-1	-1	-1	-1	-1	-1	-1	-1	-1	-1	-1	-1	-1
AI652872|229292_at	-1	-1	-1	-1	-1	-1	-1	-1	-1	-1	-1	-1	-1	-1	-1	-1	-1	-1	-1	-1	-1	-1	-1	-1	-1	-1	-1	-1	-1	-1	-1	-1	-1	-1	-1	-1	-1	-1	-1	-1	-1	-1	-1	-1	-1	-1	-1	-1	-1	-1	-1	-1	0	-1	-1	-1	-1	-1	-1	-1	-1	-1	-1	-1	-1	-1	-1	-1	-1	-1	-1	-1	-1	-1	-1	-1	-1	-1	-1	-1	-1	-1	-1	-1	-1	-1	-1	-1	-1	-1	-1	-1	-1	-1	-1	-1	-1	-1	-1	-1	-1	-1	-1	-1	-1	-1	-1	-1	-1	-1	-1	-1	-1	-1	-1	-1	-1	-1	-1	-1	-1	-1	-1	-1	-1	-1	-1	-1	-1	-1	-1	-1	-1	-1	-1	-1	-1	-1	-1	-1	-1	-1	-1	-1	-1	-1	-1	0	-1	-1	-1	-1	-1	-1	-1	-1	-1	-1	-1	-1	-1	-1	-1	-1	-1	-1	-1	-1	-1	-1	-1	-1	-1	-1	-1	-1	-1	-1	-1	-1	-1	-1	-1	-1	-1	-1
NM_001306|203954_x_at	-1	-1	-1	-1	-1	-1	-1	-1	-1	-1	-1	-1	-1	-1	-1	-1	-1	-1	-1	-1	-1	-1	-1	-1	-1	-1	-1	-1	-1	-1	-1	-1	-1	-1	-1	-1	-1	-1	-1	-1	-1	-1	-1	-1	-1	-1	-1	-1	-1	-1	-1	-1	-1	-1	-1	-1	-1	-1	-1	-1	-1	-1	-1	-1	-1	-1	-1	-1	-1	-1	-1	-1	-1	-1	-1	-1	-1	-1	-1	-1	-1	-1	-1	-1	-1	-1	-1	-1	-1	-1	-1	-1	-1	-1	-1	-1	-1	-1	-1	-1	-1	-1	-1	-1	-1	-1	-1	-1	-1	-1	-1	-1	-1	-1	-1	-1	-1	-1	-1	-1	-1	-1	-1	-1	-1	-1	-1	-1	-1	-1	-1	-1	-1	-1	-1	-1	-1	-1	-1	-1	-1	-1	-1	-1	0	-1	-1	-1	-1	-1	-1	-1	-1	-1	-1	-1	-1	-1	-1	-1	-1	-1	-1	-1	-1	-1	-1	-1	-1	-1	-1	-1	-1	-1	-1	-1	-1	-1	-1	-1	-1	-1	-1	-1	-1	-1
BE791251|203953_s_at	-1	-1	-1	-1	-1	-1	-1	-1	-1	-1	-1	-1	-1	-1	-1	-1	-1	-1	-1	-1	-1	-1	-1	-1	-1	-1	-1	-1	-1	-1	-1	-1	0	-1	-1	-1	-1	-1	-1	-1	-1	-1	-1	-1	-1	-1	-1	-1	-1	-1	-1	-1	-1	-1	-1	-1	-1	-1	0	-1	-1	-1	-1	-1	-1	-1	-1	-1	-1	-1	-1	-1	-1	-1	-1	-1	-1	-1	-1	-1	-1	-1	-1	-1	-1	-1	-1	-1	-1	-1	-1	-1	-1	-1	-1	-1	-1	-1	-1	-1	-1	-1	-1	-1	-1	-1	-1	-1	-1	-1	-1	-1	-1	-1	-1	-1	-1	-1	-1	-1	-1	-1	-1	-1	-1	-1	-1	-1	-1	-1	-1	-1	-1	-1	-1	-1	-1	-1	-1	-1	-1	-1	-1	-1	-1	-1	-1	-1	-1	-1	-1	-1	-1	-1	-1	-1	-1	-1	-1	-1	-1	-1	-1	-1	-1	-1	-1	-1	-1	-1	-1	-1	-1	-1	-1	-1	-1	-1	-1	-1	-1	-1	-1	0	-1	-1
NM_005498|218261_at	-1	-1	-1	-1	-1	-1	-1	-1	-1	-1	-1	-1	-1	-1	-1	-1	-1	-1	-1	-1	-1	-1	-1	-1	-1	-1	-1	-1	-1	-1	-1	-1	-1	-1	-1	-1	-1	-1	-1	-1	-1	-1	-1	-1	-1	-1	-1	-1	-1	-1	-1	-1	-1	-1	-1	-1	-1	-1	-1	-1	-1	-1	-1	-1	-1	-1	-1	-1	-1	-1	-1	-1	-1	-1	-1	-1	-1	-1	-1	-1	-1	-1	-1	-1	-1	-1	-1	-1	-1	-1	-1	-1	-1	0	-1	-1	-1	-1	-1	-1	-1	-1	-1	-1	0	-1	-1	-1	-1	-1	-1	-1	-1	-1	-1	-1	-1	-1	-1	-1	-1	-1	-1	-1	-1	-1	-1	-1	-1	-1	-1	-1	-1	-1	-1	-1	-1	-1	-1	-1	-1	-1	-1	-1	-1	-1	-1	-1	-1	-1	-1	-1	-1	-1	-1	-1	-1	-1	-1	-1	-1	-1	-1	-1	-1	-1	-1	-1	-1	-1	-1	-1	-1	-1	-1	-1	-1	-1	-1	-1	-1	-1	-1	-1	-1	-1
AA910946|65517_at	-1	-1	-1	-1	-1	-1	-1	-1	-1	-1	-1	-1	-1	-1	-1	-1	-1	-1	-1	-1	-1	-1	-1	-1	-1	-1	-1	-1	-1	-1	-1	-1	-1	-1	-1	-1	-1	-1	-1	-1	-1	-1	-1	-1	-1	-1	-1	-1	-1	-1	-1	-1	-1	-1	-1	-1	-1	-1	-1	-1	-1	-1	-1	-1	-1	-1	-1	-1	-1	-1	-1	-1	-1	-1	-1	-1	-1	-1	-1	-1	-1	0	-1	0	-1	-1	-1	-1	-1	-1	-1	-1	-1	-1	-1	-1	-1	-1	-1	-1	-1	-1	-1	-1	-1	-1	-1	-1	-1	-1	-1	-1	-1	-1	-1	-1	-1	-1	-1	-1	-1	-1	-1	-1	-1	-1	-1	-1	-1	-1	-1	-1	-1	-1	-1	-1	-1	-1	-1	-1	-1	-1	-1	-1	-1	-1	-1	-1	-1	-1	-1	-1	-1	-1	-1	-1	-1	-1	-1	-1	-1	-1	-1	-1	-1	-1	-1	-1	-1	-1	-1	-1	-1	-1	-1	-1	0	-1	-1	-1	-1	-1	-1	-1	-1	-1


BC002 S=4598
 Genes [22]: NM_144707|1552797_s_at AB037776|229276_at NM_024915|219388_at NM_020387|218186_at AI763378|225645_at AA565141|232361_s_at BF001941|225846_at NM_017697|219121_s_at BC005238|202489_s_at BF063271|203397_s_at AF088867|209173_at AA675917|229599_at BC000329|209260_at NM_024939|219395_at NM_002354|201839_s_at NM_001038|203453_at NM_004360|201131_s_at AL117612|224650_at AF053719|209873_s_at BE645551|226403_at BG484769|240304_s_at J04152|202286_s_at 
 Conds [209]: GSM102427.CEL GSM102456.CEL GSM102458.CEL GSM102463.CEL GSM102464.CEL GSM102496.CEL GSM102503.CEL GSM102529.CEL GSM102542.CEL GSM102545.CEL GSM117586.CEL GSM117644.CEL GSM117651.CEL GSM117655.CEL GSM117658.CEL GSM117665.CEL GSM117680.CEL GSM117715.CEL GSM117754.CEL GSM137899.CEL GSM137914.CEL GSM137928.CEL GSM137930.CEL GSM137986.CEL GSM137992.CEL GSM137995.CEL GSM138020.CEL GSM138029.CEL GSM152633.CEL GSM152637.CEL GSM152672.CEL GSM152687.CEL GSM152697.CEL GSM152698.CEL GSM152718.CEL GSM152763.CEL GSM179779.CEL GSM179796.CEL GSM179810.CEL GSM179815.CEL GSM179816.CEL GSM179819.CEL GSM179821.CEL GSM179828.CEL GSM179840.CEL GSM179857.CEL GSM179877.CEL GSM179893.CEL GSM179907.CEL GSM179910.CEL GSM179915.CEL GSM179916.CEL GSM179927.CEL GSM179939.CEL GSM203678.CEL GSM203679.CEL GSM203692.CEL GSM203694.CEL GSM203705.CEL GSM203721.CEL GSM203726.CEL GSM203727.CEL GSM203749.CEL GSM203751.CEL GSM203783.CEL GSM231878.CEL GSM231880.CEL GSM231916.CEL GSM231929.CEL GSM231930.CEL GSM231945.CEL GSM231946.CEL GSM231963.CEL GSM231966.CEL GSM231991.CEL GSM301662.CEL GSM301682.CEL GSM301692.CEL GSM301698.CEL GSM301705.CEL GSM325786.CEL GSM325811.CEL GSM325813.CEL GSM325821.CEL GSM325823.CEL GSM325828.CEL GSM325842.CEL GSM353911.CEL GSM353943.CEL GSM38093.CEL GSM46825.CEL GSM46858.CEL GSM53026.CEL GSM53050.CEL GSM53057.CEL GSM53058.CEL GSM53062.CEL GSM53079.CEL GSM53081.CEL GSM53141.CEL GSM53188.CEL GSM76500.CEL GSM76503.CEL GSM76505.CEL GSM76515.CEL GSM76543.CEL GSM76544.CEL GSM76551.CEL GSM76563.CEL GSM76572.CEL GSM76580.CEL GSM76588.CEL GSM76591.CEL GSM76602.CEL GSM76634.CEL GSM88947.CEL GSM88964.CEL GSM88995.CEL GSM89027.CEL GSM89059.CEL GSM89077.CEL GSM89080.CEL GSM89101.CEL GSM102432.CEL GSM102461.CEL GSM102466.CEL GSM102492.CEL GSM102511.CEL GSM102526.CEL GSM102562.CEL GSM102576.CEL GSM117682.CEL GSM117732.CEL GSM117748.CEL GSM117755.CEL GSM137940.CEL GSM137941.CEL GSM137954.CEL GSM137970.CEL GSM137990.CEL GSM138000.CEL GSM138012.CEL GSM138015.CEL GSM152566.CEL GSM152647.CEL GSM152650.CEL GSM152655.CEL GSM152677.CEL GSM152702.CEL GSM152727.CEL GSM152739.CEL GSM152742.CEL GSM152748.CEL GSM152771.CEL GSM152786.CEL GSM179814.CEL GSM179826.CEL GSM179834.CEL GSM179847.CEL GSM179848.CEL GSM179938.CEL GSM203628.CEL GSM203633.CEL GSM203655.CEL GSM203712.CEL GSM203747.CEL GSM203771.CEL GSM203776.CEL GSM203791.CEL GSM231869.CEL GSM231889.CEL GSM231898.CEL GSM231900.CEL GSM231923.CEL GSM231925.CEL GSM231942.CEL GSM231969.CEL GSM231982.CEL GSM231984.CEL GSM277718.CEL GSM277729.CEL GSM301668.CEL GSM301684.CEL GSM301687.CEL GSM325815.CEL GSM325820.CEL GSM353889.CEL GSM353903.CEL GSM353923.CEL GSM38071.CEL GSM38073.CEL GSM38096.CEL GSM46875.CEL GSM46951.CEL GSM46957.CEL GSM46963.CEL GSM53041.CEL GSM76518.CEL GSM76523.CEL GSM76558.CEL GSM76568.CEL GSM76606.CEL GSM76620.CEL GSM88951.CEL GSM88987.CEL GSM88989.CEL GSM89035.CEL GSM89065.CEL GSM89066.CEL 
NM_144707|1552797_s_at	-1	0	-1	0	0	-1	-1	-1	-1	-1	-1	-1	-1	-1	-1	-1	-1	-1	-1	-1	-1	-1	-1	-1	-1	-1	-1	0	-1	-1	-1	-1	0	-1	-1	-1	-1	-1	-1	-1	-1	-1	-1	-1	-1	-1	-1	-1	-1	-1	-1	-1	-1	-1	-1	-1	-1	-1	-1	-1	-1	-1	-1	0	-1	-1	-1	-1	-1	-1	-1	-1	-1	-1	-1	-1	-1	-1	-1	-1	-1	-1	-1	-1	-1	0	-1	-1	-1	-1	-1	-1	-1	-1	-1	-1	-1	-1	-1	-1	-1	0	0	0	-1	0	-1	0	-1	-1	-1	0	-1	0	-1	-1	0	-1	-1	-1	-1	0	-1	-1	-1	-1	-1	-1	-1	-1	-1	-1	-1	-1	-1	-1	0	0	-1	-1	-1	0	-1	-1	-1	-1	-1	0	-1	-1	-1	-1	-1	-1	-1	-1	-1	0	-1	-1	0	-1	-1	-1	-1	-1	-1	-1	-1	-1	-1	-1	-1	-1	-1	-1	-1	0	-1	-1	-1	0	-1	-1	-1	-1	-1	-1	-1	-1	-1	-1	-1	-1	-1	-1	0	-1	-1	-1	0	-1	0	-1	-1	-1	0	-1	-1
AB037776|229276_at	-1	-1	-1	-1	-1	-1	-1	-1	-1	-1	-1	0	-1	-1	-1	0	-1	-1	-1	-1	-1	-1	-1	-1	0	-1	-1	-1	-1	-1	0	-1	-1	-1	-1	0	-1	-1	-1	-1	-1	-1	-1	-1	-1	-1	-1	-1	-1	-1	-1	-1	-1	-1	-1	-1	-1	-1	-1	-1	-1	-1	-1	-1	-1	-1	-1	-1	-1	0	-1	-1	-1	-1	-1	-1	-1	-1	0	-1	-1	-1	-1	-1	-1	-1	-1	0	-1	-1	-1	-1	-1	-1	-1	0	0	-1	-1	-1	-1	-1	-1	-1	-1	-1	-1	-1	-1	-1	-1	-1	-1	-1	-1	-1	-1	-1	-1	-1	-1	-1	-1	-1	-1	-1	-1	-1	-1	-1	-1	-1	-1	-1	-1	-1	-1	-1	-1	-1	-1	-1	-1	-1	-1	-1	0	-1	-1	-1	-1	-1	-1	-1	-1	-1	-1	-1	-1	-1	-1	-1	-1	-1	-1	-1	-1	0	1	-1	-1	-1	-1	-1	-1	-1	-1	-1	-1	-1	-1	-1	-1	-1	-1	-1	-1	-1	-1	0	-1	-1	-1	0	-1	-1	-1	-1	-1	-1	-1	-1	-1	-1	-1	-1	-1	-1	-1
NM_024915|219388_at	-1	-1	-1	-1	-1	-1	-1	-1	-1	-1	-1	-1	-1	-1	-1	-1	-1	-1	-1	-1	-1	-1	-1	-1	-1	-1	-1	-1	-1	-1	-1	-1	-1	-1	-1	-1	-1	-1	-1	-1	-1	-1	-1	-1	-1	-1	-1	-1	-1	-1	-1	-1	-1	-1	-1	-1	-1	-1	-1	-1	-1	-1	-1	-1	-1	-1	-1	-1	-1	-1	-1	-1	-1	-1	-1	-1	-1	-1	-1	-1	-1	-1	-1	-1	-1	-1	-1	-1	-1	-1	-1	-1	-1	-1	-1	-1	-1	-1	-1	-1	-1	-1	-1	-1	-1	-1	-1	-1	-1	-1	-1	-1	-1	-1	-1	-1	-1	-1	-1	-1	-1	-1	-1	-1	-1	-1	-1	-1	-1	-1	-1	-1	-1	-1	-1	-1	-1	-1	-1	-1	-1	-1	-1	-1	-1	-1	-1	-1	-1	-1	-1	-1	-1	-1	-1	-1	-1	-1	-1	-1	-1	-1	-1	-1	-1	-1	-1	-1	-1	-1	-1	-1	-1	-1	-1	-1	-1	-1	-1	-1	-1	-1	-1	-1	-1	-1	-1	-1	-1	-1	-1	-1	-1	-1	-1	-1	-1	-1	-1	-1	-1	-1	-1	-1	-1	-1	-1	-1	-1
NM_020387|218186_at	-1	-1	-1	-1	-1	-1	-1	-1	-1	-1	-1	-1	-1	-1	-1	-1	-1	-1	-1	-1	-1	-1	-1	-1	-1	-1	-1	-1	-1	-1	-1	-1	-1	-1	-1	-1	-1	-1	-1	-1	-1	-1	-1	-1	-1	-1	-1	-1	-1	-1	-1	-1	-1	-1	-1	-1	-1	-1	-1	-1	-1	-1	-1	-1	-1	-1	-1	-1	-1	-1	-1	-1	-1	-1	-1	-1	-1	-1	-1	-1	-1	-1	-1	-1	-1	-1	-1	-1	-1	-1	-1	-1	-1	-1	-1	-1	-1	-1	-1	-1	-1	-1	-1	-1	-1	-1	-1	-1	-1	-1	-1	-1	-1	-1	-1	-1	-1	-1	-1	-1	-1	-1	-1	-1	-1	-1	-1	-1	-1	-1	-1	-1	-1	-1	-1	-1	-1	-1	-1	-1	-1	-1	-1	-1	-1	-1	-1	-1	-1	-1	-1	-1	-1	-1	-1	-1	-1	-1	-1	-1	-1	-1	-1	-1	-1	-1	-1	-1	-1	-1	-1	-1	-1	-1	-1	-1	-1	-1	-1	-1	-1	-1	-1	-1	-1	-1	-1	-1	-1	-1	-1	-1	-1	-1	-1	-1	-1	-1	-1	-1	-1	-1	-1	-1	-1	-1	-1	-1	-1
AI763378|225645_at	-1	-1	-1	-1	-1	-1	-1	-1	-1	-1	-1	-1	-1	-1	-1	-1	-1	-1	-1	-1	-1	-1	-1	-1	-1	-1	-1	-1	-1	-1	-1	-1	-1	-1	-1	-1	-1	-1	-1	-1	-1	-1	-1	-1	-1	-1	-1	-1	-1	-1	-1	-1	-1	-1	-1	-1	-1	-1	-1	-1	-1	-1	-1	-1	-1	-1	-1	-1	-1	-1	-1	-1	-1	-1	-1	-1	-1	-1	-1	-1	-1	-1	-1	-1	-1	-1	-1	-1	-1	-1	-1	-1	-1	-1	-1	-1	-1	-1	-1	-1	-1	-1	-1	-1	-1	-1	-1	-1	-1	-1	-1	-1	-1	-1	-1	-1	-1	-1	-1	-1	-1	-1	-1	-1	-1	-1	-1	-1	-1	-1	-1	-1	-1	-1	-1	-1	-1	-1	-1	-1	-1	-1	-1	-1	-1	-1	-1	-1	-1	-1	-1	-1	-1	-1	-1	-1	-1	-1	-1	-1	-1	-1	-1	-1	-1	-1	-1	-1	-1	-1	-1	-1	-1	-1	-1	-1	-1	-1	-1	-1	-1	-1	-1	-1	-1	-1	-1	-1	-1	-1	-1	-1	-1	-1	-1	-1	-1	-1	-1	-1	-1	-1	-1	-1	-1	-1	-1	-1	-1
AA565141|232361_s_at	-1	-1	-1	-1	-1	-1	-1	-1	-1	-1	-1	-1	-1	-1	-1	-1	-1	-1	-1	-1	-1	-1	-1	-1	-1	-1	-1	-1	-1	-1	-1	-1	-1	-1	-1	-1	-1	-1	-1	-1	-1	-1	-1	-1	-1	-1	-1	-1	-1	-1	-1	-1	-1	-1	-1	-1	-1	-1	-1	-1	-1	-1	-1	-1	-1	-1	-1	-1	-1	-1	-1	-1	-1	-1	-1	-1	-1	-1	-1	-1	-1	-1	-1	-1	-1	-1	-1	-1	-1	-1	-1	-1	-1	-1	-1	-1	-1	-1	-1	-1	-1	-1	-1	-1	-1	-1	-1	-1	-1	-1	-1	-1	-1	-1	-1	-1	-1	-1	-1	-1	-1	-1	-1	-1	-1	-1	-1	-1	-1	-1	-1	-1	-1	-1	-1	-1	-1	-1	-1	-1	-1	-1	-1	-1	-1	-1	-1	-1	-1	-1	-1	-1	-1	-1	-1	-1	-1	-1	-1	-1	-1	-1	-1	-1	-1	-1	-1	-1	-1	-1	-1	-1	-1	-1	-1	-1	-1	-1	-1	-1	-1	-1	-1	-1	-1	-1	-1	-1	-1	-1	-1	-1	-1	-1	-1	-1	-1	-1	-1	-1	-1	-1	-1	-1	-1	-1	-1	-1	-1
BF001941|225846_at	-1	-1	-1	-1	-1	-1	-1	-1	-1	-1	-1	-1	-1	-1	-1	-1	-1	-1	-1	-1	-1	-1	-1	-1	-1	-1	-1	-1	-1	-1	-1	-1	-1	-1	-1	-1	-1	-1	-1	-1	-1	-1	-1	-1	-1	-1	-1	-1	-1	-1	-1	-1	-1	-1	-1	-1	-1	-1	-1	-1	-1	-1	-1	-1	-1	-1	-1	-1	-1	-1	-1	-1	-1	-1	-1	-1	-1	-1	-1	-1	-1	-1	-1	-1	-1	-1	-1	-1	-1	-1	-1	-1	-1	-1	-1	-1	-1	-1	-1	-1	-1	-1	-1	-1	-1	-1	-1	-1	-1	-1	-1	-1	-1	-1	-1	-1	-1	-1	-1	-1	-1	-1	-1	-1	-1	-1	-1	-1	-1	-1	-1	-1	-1	-1	-1	-1	-1	-1	-1	-1	-1	-1	-1	-1	-1	-1	-1	-1	-1	-1	-1	-1	-1	-1	-1	-1	-1	-1	-1	-1	-1	-1	-1	-1	-1	-1	-1	-1	-1	-1	-1	-1	-1	-1	-1	-1	-1	-1	-1	-1	-1	-1	-1	-1	-1	-1	-1	-1	-1	-1	-1	-1	-1	-1	-1	-1	-1	-1	-1	-1	-1	-1	-1	-1	-1	-1	-1	-1	-1
NM_017697|219121_s_at	-1	-1	-1	-1	-1	-1	-1	-1	-1	-1	-1	-1	-1	-1	-1	-1	-1	-1	-1	-1	-1	-1	-1	-1	-1	-1	-1	-1	-1	-1	-1	-1	-1	-1	-1	-1	-1	-1	-1	-1	-1	-1	-1	-1	-1	-1	-1	-1	-1	-1	-1	-1	-1	-1	-1	-1	-1	-1	-1	-1	-1	-1	-1	-1	-1	-1	-1	-1	-1	-1	-1	-1	-1	-1	-1	-1	-1	-1	-1	-1	-1	-1	-1	-1	-1	-1	-1	-1	-1	-1	-1	-1	-1	-1	-1	-1	-1	-1	-1	-1	-1	-1	-1	-1	-1	-1	-1	-1	-1	-1	-1	-1	-1	-1	-1	-1	-1	-1	-1	-1	-1	-1	-1	-1	-1	-1	-1	-1	-1	-1	-1	-1	-1	-1	-1	-1	-1	-1	-1	-1	-1	-1	-1	-1	-1	-1	-1	-1	-1	-1	-1	-1	-1	-1	-1	-1	-1	-1	-1	-1	-1	-1	-1	-1	-1	-1	-1	-1	-1	-1	-1	-1	-1	-1	-1	-1	-1	-1	-1	-1	-1	-1	-1	-1	-1	-1	-1	-1	-1	-1	-1	-1	-1	-1	-1	-1	-1	-1	-1	-1	-1	-1	-1	-1	-1	-1	-1	-1	-1
BC005238|202489_s_at	-1	-1	-1	-1	-1	-1	-1	-1	-1	-1	-1	-1	-1	-1	-1	-1	-1	-1	-1	-1	-1	-1	-1	-1	-1	-1	-1	-1	-1	-1	-1	-1	-1	-1	-1	-1	-1	-1	-1	-1	-1	-1	-1	-1	-1	-1	-1	-1	-1	-1	-1	-1	-1	-1	-1	-1	-1	-1	-1	-1	-1	-1	-1	-1	-1	-1	-1	-1	-1	-1	-1	-1	-1	-1	-1	-1	-1	-1	-1	-1	-1	-1	-1	-1	-1	-1	-1	-1	-1	-1	-1	-1	-1	-1	-1	-1	-1	-1	-1	-1	-1	-1	-1	-1	-1	-1	-1	-1	-1	-1	-1	-1	-1	-1	-1	-1	-1	-1	-1	-1	-1	-1	-1	-1	-1	-1	-1	-1	-1	-1	-1	-1	-1	-1	-1	-1	-1	-1	-1	-1	-1	-1	-1	-1	-1	-1	-1	-1	-1	-1	-1	-1	-1	-1	-1	-1	-1	-1	-1	-1	-1	-1	-1	-1	-1	-1	-1	-1	-1	-1	-1	-1	-1	-1	-1	-1	-1	-1	-1	-1	-1	-1	-1	-1	-1	-1	-1	-1	-1	-1	-1	-1	-1	-1	-1	-1	-1	-1	0	-1	-1	-1	-1	-1	-1	-1	-1	-1	-1
BF063271|203397_s_at	-1	-1	-1	-1	-1	-1	-1	-1	-1	-1	-1	-1	-1	-1	-1	-1	-1	-1	-1	-1	-1	-1	-1	-1	-1	-1	-1	-1	-1	-1	-1	-1	-1	-1	-1	-1	-1	-1	-1	-1	-1	-1	-1	-1	-1	-1	-1	-1	-1	-1	-1	-1	-1	-1	-1	0	-1	-1	-1	-1	-1	-1	-1	-1	-1	-1	-1	-1	-1	-1	-1	-1	-1	-1	-1	-1	-1	-1	-1	-1	-1	-1	-1	-1	-1	-1	-1	-1	-1	-1	-1	-1	-1	-1	-1	-1	-1	-1	-1	-1	-1	-1	-1	-1	-1	-1	-1	-1	-1	-1	-1	-1	-1	-1	-1	-1	-1	-1	0	-1	-1	-1	-1	-1	-1	-1	-1	-1	-1	-1	-1	-1	-1	-1	-1	-1	-1	-1	-1	-1	-1	-1	-1	-1	0	-1	-1	-1	-1	-1	-1	-1	-1	-1	-1	-1	-1	-1	-1	-1	-1	-1	-1	-1	-1	-1	-1	-1	-1	-1	-1	-1	-1	-1	-1	-1	-1	-1	-1	-1	0	-1	-1	-1	-1	-1	-1	-1	-1	-1	-1	-1	-1	-1	-1	-1	-1	-1	-1	-1	-1	-1	-1	-1	-1	-1	-1	-1	-1
AF088867|209173_at	-1	-1	-1	-1	-1	-1	-1	-1	-1	-1	-1	-1	-1	-1	-1	-1	-1	-1	-1	-1	-1	-1	-1	-1	-1	-1	-1	-1	-1	-1	-1	-1	-1	-1	-1	-1	-1	-1	-1	-1	-1	-1	-1	-1	-1	-1	-1	-1	-1	-1	-1	-1	-1	-1	-1	-1	-1	-1	-1	-1	-1	-1	-1	-1	-1	-1	-1	-1	-1	-1	-1	-1	-1	-1	-1	-1	-1	-1	-1	-1	-1	-1	-1	-1	-1	-1	-1	-1	-1	-1	-1	-1	-1	-1	-1	-1	-1	-1	-1	-1	-1	-1	-1	-1	-1	-1	-1	-1	-1	-1	-1	-1	-1	-1	-1	-1	-1	-1	-1	-1	-1	-1	-1	-1	-1	-1	-1	-1	-1	-1	-1	-1	-1	-1	-1	-1	-1	-1	-1	-1	-1	-1	-1	-1	-1	-1	-1	-1	-1	-1	-1	-1	-1	-1	-1	-1	-1	-1	-1	-1	-1	-1	-1	-1	-1	-1	-1	-1	-1	-1	-1	-1	-1	-1	-1	-1	-1	-1	-1	-1	-1	-1	-1	-1	-1	-1	-1	-1	-1	-1	-1	-1	-1	-1	-1	-1	-1	-1	-1	-1	-1	-1	-1	-1	-1	-1	-1	-1	-1
AA675917|229599_at	-1	-1	-1	-1	-1	-1	-1	-1	-1	-1	-1	-1	-1	-1	-1	-1	-1	-1	-1	-1	0	-1	-1	-1	-1	-1	-1	-1	-1	-1	-1	-1	-1	0	-1	-1	-1	-1	-1	-1	-1	-1	-1	-1	-1	-1	-1	-1	-1	-1	-1	-1	-1	-1	-1	-1	-1	-1	-1	-1	-1	-1	-1	-1	-1	-1	-1	-1	-1	-1	-1	-1	-1	-1	-1	-1	-1	-1	-1	-1	-1	-1	-1	-1	-1	-1	-1	-1	-1	-1	-1	-1	-1	-1	-1	-1	-1	-1	-1	-1	-1	-1	-1	-1	-1	-1	-1	-1	-1	-1	-1	-1	-1	-1	-1	-1	-1	-1	-1	-1	-1	-1	-1	-1	-1	-1	-1	-1	-1	-1	-1	-1	-1	-1	-1	-1	-1	-1	-1	-1	-1	-1	0	-1	-1	-1	-1	-1	0	-1	-1	-1	-1	-1	-1	-1	-1	-1	-1	-1	-1	-1	-1	-1	-1	-1	-1	-1	-1	-1	-1	-1	-1	-1	-1	-1	-1	-1	-1	-1	-1	-1	-1	-1	-1	-1	-1	-1	-1	-1	-1	-1	-1	-1	-1	-1	-1	-1	-1	-1	-1	-1	-1	-1	-1	-1	-1	-1	-1
BC000329|209260_at	-1	-1	-1	-1	-1	-1	-1	-1	-1	-1	-1	-1	-1	0	-1	-1	-1	-1	-1	-1	-1	-1	-1	-1	-1	-1	-1	-1	-1	-1	-1	-1	-1	-1	-1	-1	-1	-1	-1	-1	-1	-1	-1	-1	-1	-1	-1	-1	-1	-1	-1	-1	-1	-1	-1	-1	-1	-1	-1	-1	-1	-1	-1	-1	-1	-1	-1	0	-1	-1	-1	-1	-1	-1	-1	-1	-1	0	-1	-1	-1	-1	-1	-1	-1	-1	-1	-1	-1	-1	-1	-1	-1	-1	-1	-1	-1	-1	-1	-1	-1	-1	-1	-1	-1	-1	-1	-1	-1	-1	-1	-1	-1	-1	-1	-1	-1	-1	-1	-1	0	-1	-1	-1	-1	-1	-1	0	-1	-1	-1	-1	-1	-1	-1	0	-1	-1	-1	-1	-1	-1	-1	-1	-1	-1	-1	-1	-1	-1	-1	-1	-1	-1	-1	-1	-1	-1	-1	-1	-1	-1	-1	-1	-1	-1	-1	-1	-1	-1	-1	-1	-1	-1	-1	-1	-1	-1	-1	-1	-1	-1	-1	-1	-1	-1	-1	-1	0	-1	-1	-1	-1	-1	-1	-1	-1	-1	-1	-1	-1	-1	-1	-1	-1	-1	-1	-1	-1
NM_024939|219395_at	-1	-1	-1	-1	-1	-1	-1	-1	-1	-1	-1	-1	-1	-1	-1	-1	-1	-1	-1	-1	-1	-1	-1	-1	-1	-1	-1	-1	-1	-1	-1	-1	-1	-1	-1	-1	-1	-1	-1	-1	-1	-1	-1	-1	-1	-1	-1	-1	-1	-1	-1	-1	-1	-1	-1	-1	-1	-1	-1	-1	-1	-1	-1	-1	-1	-1	-1	-1	-1	-1	-1	-1	-1	-1	-1	-1	-1	-1	-1	-1	-1	-1	-1	-1	-1	-1	-1	-1	-1	-1	-1	-1	-1	-1	-1	-1	-1	-1	-1	-1	-1	-1	-1	-1	-1	-1	-1	-1	-1	-1	-1	-1	-1	-1	-1	-1	-1	-1	-1	-1	-1	-1	-1	-1	-1	-1	-1	-1	-1	-1	-1	-1	-1	-1	-1	-1	-1	-1	-1	-1	-1	-1	-1	-1	-1	-1	-1	-1	-1	-1	-1	-1	-1	-1	-1	-1	-1	-1	-1	-1	-1	-1	-1	-1	-1	-1	-1	-1	-1	-1	-1	-1	-1	-1	-1	-1	-1	-1	-1	-1	-1	-1	-1	-1	-1	-1	-1	-1	-1	-1	-1	-1	-1	-1	-1	-1	-1	0	-1	-1	-1	-1	-1	-1	-1	-1	-1	-1	-1
NM_002354|201839_s_at	-1	-1	-1	-1	-1	-1	-1	-1	-1	-1	-1	-1	-1	-1	-1	-1	-1	-1	-1	-1	-1	-1	-1	-1	-1	-1	-1	-1	-1	-1	-1	-1	-1	-1	-1	-1	-1	-1	-1	-1	-1	-1	-1	-1	-1	-1	-1	-1	-1	-1	-1	-1	-1	-1	-1	-1	-1	-1	-1	-1	-1	-1	-1	-1	-1	-1	-1	-1	0	-1	-1	-1	-1	-1	-1	-1	-1	-1	-1	-1	-1	-1	-1	-1	-1	-1	-1	-1	-1	-1	-1	-1	-1	-1	-1	-1	-1	-1	-1	-1	-1	-1	-1	-1	-1	-1	-1	-1	-1	-1	-1	-1	-1	-1	-1	-1	-1	-1	-1	-1	-1	-1	-1	-1	-1	-1	-1	-1	-1	-1	-1	-1	-1	-1	-1	-1	-1	-1	-1	-1	-1	-1	-1	-1	-1	-1	-1	-1	-1	-1	-1	-1	-1	-1	-1	-1	-1	-1	-1	-1	-1	-1	-1	-1	-1	-1	-1	-1	-1	-1	-1	-1	-1	-1	-1	-1	-1	-1	-1	0	-1	-1	-1	-1	-1	-1	-1	-1	-1	-1	-1	-1	-1	-1	-1	-1	-1	-1	-1	-1	-1	-1	-1	-1	-1	0	-1	-1	-1
NM_001038|203453_at	-1	-1	-1	-1	-1	-1	-1	-1	-1	-1	-1	-1	-1	-1	-1	-1	-1	-1	-1	-1	-1	-1	-1	-1	-1	-1	-1	-1	-1	-1	-1	-1	-1	-1	-1	-1	-1	-1	-1	-1	-1	-1	-1	-1	-1	-1	-1	-1	-1	-1	-1	-1	-1	-1	-1	-1	-1	-1	-1	-1	-1	-1	-1	-1	0	-1	-1	-1	-1	-1	-1	-1	-1	-1	-1	-1	-1	-1	-1	-1	-1	-1	-1	-1	-1	-1	-1	-1	-1	-1	-1	-1	-1	-1	-1	-1	-1	-1	-1	-1	0	-1	-1	-1	-1	-1	-1	-1	-1	-1	-1	-1	-1	-1	-1	-1	-1	-1	-1	-1	-1	-1	-1	-1	-1	-1	-1	-1	-1	-1	-1	-1	-1	-1	-1	-1	-1	-1	-1	-1	-1	-1	-1	-1	-1	-1	-1	-1	-1	-1	-1	-1	-1	-1	-1	-1	-1	-1	-1	-1	-1	-1	-1	-1	-1	-1	-1	-1	-1	-1	-1	-1	-1	-1	-1	-1	-1	-1	-1	-1	-1	-1	-1	-1	-1	-1	-1	-1	-1	-1	-1	-1	-1	-1	-1	-1	-1	-1	-1	-1	-1	-1	-1	-1	-1	-1	-1	-1	-1
NM_004360|201131_s_at	-1	-1	1	-1	-1	-1	-1	-1	-1	-1	-1	-1	-1	-1	-1	-1	-1	-1	-1	-1	-1	-1	-1	-1	-1	0	-1	-1	-1	-1	-1	-1	-1	-1	-1	-1	-1	-1	-1	-1	-1	-1	-1	-1	-1	-1	-1	-1	0	-1	0	-1	-1	-1	-1	-1	-1	-1	-1	-1	-1	-1	-1	-1	-1	-1	-1	-1	-1	-1	-1	-1	-1	-1	-1	-1	-1	-1	-1	-1	-1	-1	-1	-1	-1	-1	-1	-1	-1	-1	-1	-1	-1	-1	-1	-1	-1	-1	-1	-1	-1	-1	-1	-1	-1	-1	-1	-1	-1	-1	-1	-1	-1	-1	-1	0	-1	-1	-1	-1	-1	-1	-1	-1	-1	-1	-1	-1	-1	-1	-1	-1	-1	-1	-1	-1	-1	-1	-1	-1	-1	-1	-1	-1	-1	-1	-1	-1	-1	-1	-1	-1	-1	-1	-1	-1	-1	-1	-1	-1	-1	-1	-1	-1	-1	-1	-1	-1	-1	-1	-1	-1	-1	-1	-1	-1	-1	-1	-1	-1	-1	-1	-1	-1	-1	-1	-1	-1	-1	-1	-1	-1	-1	-1	-1	-1	-1	-1	-1	-1	-1	-1	-1	-1	-1	-1	-1	-1	-1
AL117612|224650_at	-1	-1	-1	-1	-1	-1	-1	-1	-1	-1	-1	-1	-1	-1	-1	-1	-1	-1	-1	-1	-1	-1	-1	0	-1	-1	-1	-1	-1	-1	-1	-1	-1	-1	-1	-1	-1	-1	-1	-1	-1	-1	-1	-1	-1	-1	-1	-1	-1	-1	-1	-1	-1	-1	-1	-1	-1	-1	-1	-1	-1	-1	-1	-1	-1	-1	-1	-1	-1	-1	-1	-1	-1	-1	-1	-1	-1	-1	-1	-1	-1	0	-1	-1	-1	-1	-1	-1	-1	-1	-1	0	-1	-1	-1	-1	-1	-1	-1	-1	-1	-1	-1	-1	-1	-1	-1	-1	-1	-1	-1	-1	-1	-1	-1	-1	-1	-1	-1	-1	-1	-1	-1	-1	-1	-1	-1	-1	-1	-1	-1	-1	-1	-1	-1	-1	-1	-1	-1	-1	-1	-1	-1	-1	-1	-1	-1	-1	-1	-1	-1	-1	-1	-1	-1	-1	-1	-1	-1	-1	-1	-1	-1	-1	-1	-1	-1	-1	-1	-1	-1	-1	-1	-1	-1	-1	-1	-1	-1	-1	-1	-1	-1	-1	-1	-1	0	-1	-1	-1	-1	-1	-1	-1	-1	-1	-1	-1	-1	-1	-1	-1	-1	-1	-1	-1	-1	-1	-1
AF053719|209873_s_at	-1	-1	-1	-1	-1	0	-1	-1	-1	-1	-1	-1	-1	-1	-1	-1	-1	-1	-1	-1	-1	-1	-1	-1	-1	-1	-1	-1	-1	-1	-1	-1	-1	-1	-1	-1	-1	-1	-1	-1	-1	-1	-1	-1	-1	-1	-1	-1	-1	-1	-1	-1	-1	-1	-1	-1	-1	-1	-1	-1	-1	-1	0	-1	-1	-1	-1	-1	-1	-1	-1	-1	-1	-1	-1	-1	-1	-1	-1	-1	-1	-1	-1	-1	-1	-1	-1	-1	-1	0	-1	-1	-1	-1	-1	-1	-1	-1	-1	-1	-1	-1	-1	-1	-1	-1	-1	-1	-1	-1	-1	-1	-1	-1	-1	-1	-1	-1	-1	-1	-1	-1	-1	-1	0	-1	-1	-1	-1	-1	-1	-1	-1	-1	-1	-1	-1	-1	-1	-1	-1	-1	-1	-1	-1	-1	-1	-1	-1	-1	-1	-1	-1	-1	-1	-1	-1	-1	-1	-1	-1	-1	-1	-1	-1	-1	-1	-1	-1	-1	-1	-1	-1	-1	-1	-1	-1	-1	-1	-1	-1	-1	0	-1	-1	-1	-1	-1	-1	-1	-1	-1	-1	-1	-1	-1	-1	-1	-1	-1	-1	-1	-1	-1	-1	-1	-1	-1	-1
BE645551|226403_at	-1	-1	-1	-1	-1	-1	-1	0	-1	-1	-1	-1	-1	-1	-1	-1	0	-1	-1	-1	-1	-1	-1	-1	-1	-1	-1	-1	-1	-1	-1	0	-1	-1	-1	-1	-1	-1	-1	-1	-1	-1	-1	-1	-1	-1	-1	-1	-1	-1	-1	-1	-1	-1	-1	-1	-1	-1	-1	-1	-1	-1	-1	-1	-1	-1	-1	-1	-1	-1	-1	-1	-1	-1	-1	-1	-1	-1	-1	-1	-1	-1	-1	-1	-1	-1	-1	-1	-1	-1	-1	-1	-1	-1	-1	-1	-1	-1	-1	-1	-1	-1	-1	-1	0	-1	-1	-1	-1	-1	-1	-1	-1	-1	-1	-1	-1	-1	-1	-1	-1	-1	-1	-1	-1	-1	-1	-1	-1	-1	-1	-1	-1	-1	-1	-1	-1	-1	-1	-1	-1	-1	-1	-1	-1	-1	-1	-1	-1	-1	-1	-1	-1	-1	-1	-1	-1	-1	-1	-1	-1	-1	-1	-1	-1	-1	-1	-1	-1	-1	-1	-1	-1	-1	-1	-1	-1	-1	-1	-1	-1	-1	-1	-1	0	-1	-1	-1	-1	-1	-1	-1	-1	-1	-1	-1	-1	-1	-1	-1	-1	-1	-1	-1	-1	-1	-1	-1	-1
BG484769|240304_s_at	-1	-1	-1	-1	-1	-1	-1	-1	-1	-1	-1	-1	-1	-1	0	-1	-1	-1	-1	-1	-1	-1	-1	-1	-1	-1	-1	-1	-1	-1	-1	-1	-1	-1	-1	-1	-1	-1	-1	-1	-1	-1	-1	-1	-1	-1	-1	-1	-1	-1	-1	-1	-1	-1	-1	-1	-1	-1	-1	-1	-1	-1	-1	-1	-1	-1	-1	-1	-1	-1	-1	-1	-1	-1	-1	-1	-1	-1	-1	-1	-1	-1	-1	-1	-1	-1	-1	-1	-1	-1	-1	-1	-1	-1	-1	-1	-1	-1	-1	-1	-1	-1	-1	-1	-1	-1	-1	-1	-1	-1	-1	-1	-1	-1	-1	-1	-1	-1	-1	0	-1	-1	-1	-1	-1	-1	-1	-1	-1	-1	0	-1	-1	-1	-1	-1	-1	-1	0	-1	-1	-1	-1	-1	-1	-1	-1	-1	-1	-1	-1	-1	-1	-1	-1	-1	-1	-1	-1	-1	-1	-1	-1	-1	-1	-1	-1	-1	-1	-1	-1	-1	-1	-1	-1	-1	-1	-1	-1	-1	-1	-1	-1	-1	-1	-1	-1	-1	-1	-1	-1	-1	-1	-1	-1	-1	-1	-1	-1	-1	-1	0	-1	0	-1	-1	-1	-1	-1
J04152|202286_s_at	-1	-1	-1	-1	-1	-1	-1	-1	-1	-1	-1	-1	-1	-1	-1	-1	-1	-1	-1	-1	-1	-1	-1	-1	-1	-1	-1	-1	-1	-1	-1	-1	-1	-1	-1	-1	-1	-1	-1	-1	-1	-1	-1	-1	-1	-1	-1	-1	-1	-1	-1	-1	-1	-1	-1	-1	0	0	-1	-1	-1	-1	-1	-1	-1	-1	-1	-1	-1	-1	-1	-1	-1	-1	0	-1	-1	-1	-1	-1	-1	-1	-1	-1	-1	-1	-1	-1	-1	-1	-1	-1	-1	-1	-1	-1	-1	-1	0	-1	-1	-1	-1	-1	-1	-1	-1	-1	-1	-1	-1	-1	-1	-1	-1	-1	-1	-1	-1	-1	-1	-1	-1	-1	-1	-1	-1	-1	-1	-1	-1	0	-1	-1	-1	-1	-1	-1	-1	-1	-1	-1	-1	-1	-1	-1	-1	-1	-1	-1	-1	-1	-1	-1	-1	-1	-1	-1	-1	0	-1	-1	-1	-1	-1	-1	-1	-1	-1	-1	-1	-1	-1	-1	-1	-1	-1	-1	-1	-1	-1	-1	-1	-1	-1	-1	-1	0	-1	-1	-1	-1	-1	-1	-1	0	-1	-1	-1	-1	-1	-1	-1	-1	-1	-1	-1	-1	-1


BC003 S=4462
 Genes [23]: NM_018685|1552619_a_at AK023208|222608_s_at NM_004701|202705_at NM_001255|202870_s_at AL561834|201292_at NM_001168|202095_s_at AU159942|201291_s_at AL524035|203213_at AF098158|210052_s_at NM_018123|219918_s_at BE966236|201890_at BC001886|209773_s_at BE407516|214710_s_at NM_005196|207828_s_at NM_003318|204822_at NM_012310|218355_at NM_021953|202580_x_at NM_014791|204825_at NM_014736|202503_s_at NM_004523|204444_at NM_003981|218009_s_at NM_001786|203214_x_at D88357|210559_s_at 
 Conds [194]: GSM102428.CEL GSM102435.CEL GSM102490.CEL GSM102498.CEL GSM102542.CEL GSM102582.CEL GSM117679.CEL GSM117706.CEL GSM117725.CEL GSM117749.CEL GSM117750.CEL GSM117753.CEL GSM117754.CEL GSM137914.CEL GSM137955.CEL GSM137986.CEL GSM138017.CEL GSM152584.CEL GSM152590.CEL GSM152622.CEL GSM152645.CEL GSM152697.CEL GSM152713.CEL GSM152803.CEL GSM179779.CEL GSM179789.CEL GSM179796.CEL GSM179798.CEL GSM179821.CEL GSM179840.CEL GSM179849.CEL GSM179855.CEL GSM179871.CEL GSM179877.CEL GSM179903.CEL GSM179907.CEL GSM179910.CEL GSM179915.CEL GSM179916.CEL GSM179935.CEL GSM179954.CEL GSM203665.CEL GSM203668.CEL GSM203675.CEL GSM203678.CEL GSM203683.CEL GSM203690.CEL GSM203701.CEL GSM203707.CEL GSM203710.CEL GSM203722.CEL GSM203732.CEL GSM203760.CEL GSM203778.CEL GSM203783.CEL GSM203790.CEL GSM231881.CEL GSM231891.CEL GSM231894.CEL GSM231936.CEL GSM231940.CEL GSM231951.CEL GSM231973.CEL GSM231985.CEL GSM277677.CEL GSM301662.CEL GSM301665.CEL GSM301670.CEL GSM301674.CEL GSM301710.CEL GSM325804.CEL GSM325817.CEL GSM353892.CEL GSM353917.CEL GSM353940.CEL GSM46837.CEL GSM46858.CEL GSM46904.CEL GSM53059.CEL GSM53072.CEL GSM53092.CEL GSM53114.CEL GSM53188.CEL GSM76500.CEL GSM76506.CEL GSM76515.CEL GSM76516.CEL GSM76544.CEL GSM76564.CEL GSM76580.CEL GSM76588.CEL GSM76602.CEL GSM76640.CEL GSM88990.CEL GSM88995.CEL GSM89021.CEL GSM89067.CEL GSM89080.CEL GSM89099.CEL GSM102461.CEL GSM102520.CEL GSM102583.CEL GSM117682.CEL GSM117700.CEL GSM117719.CEL GSM117723.CEL GSM117727.CEL GSM117737.CEL GSM137901.CEL GSM137941.CEL GSM137946.CEL GSM138009.CEL GSM138024.CEL GSM152593.CEL GSM152617.CEL GSM152629.CEL GSM152631.CEL GSM152650.CEL GSM152651.CEL GSM152678.CEL GSM152699.CEL GSM152715.CEL GSM152741.CEL GSM152774.CEL GSM152801.CEL GSM179790.CEL GSM179832.CEL GSM179843.CEL GSM179931.CEL GSM179938.CEL GSM179944.CEL GSM179947.CEL GSM179955.CEL GSM203671.CEL GSM203677.CEL GSM203681.CEL GSM203696.CEL GSM203698.CEL GSM203711.CEL GSM203720.CEL GSM203724.CEL GSM203729.CEL GSM203740.CEL GSM203748.CEL GSM203761.CEL GSM231876.CEL GSM231888.CEL GSM231900.CEL GSM231908.CEL GSM231942.CEL GSM231962.CEL GSM231979.CEL GSM231990.CEL GSM277693.CEL GSM277694.CEL GSM277700.CEL GSM277701.CEL GSM277706.CEL GSM277717.CEL GSM301659.CEL GSM301666.CEL GSM301684.CEL GSM325802.CEL GSM325807.CEL GSM325808.CEL GSM325810.CEL GSM325812.CEL GSM325820.CEL GSM353882.CEL GSM353884.CEL GSM353893.CEL GSM353894.CEL GSM353899.CEL GSM38073.CEL GSM38079.CEL GSM46892.CEL GSM46939.CEL GSM53034.CEL GSM53046.CEL GSM53086.CEL GSM53110.CEL GSM53136.CEL GSM53160.CEL GSM76518.CEL GSM76528.CEL GSM76586.CEL GSM76626.CEL GSM76637.CEL GSM76648.CEL GSM89029.CEL GSM89031.CEL GSM89038.CEL GSM89065.CEL GSM89078.CEL 
NM_018685|1552619_a_at	-1	-1	-1	0	-1	-1	-1	-1	-1	-1	-1	-1	-1	-1	-1	-1	-1	-1	-1	-1	0	-1	-1	-1	-1	-1	0	-1	-1	0	-1	-1	-1	-1	-1	-1	-1	-1	-1	-1	-1	-1	0	-1	-1	-1	-1	0	-1	0	-1	-1	-1	-1	-1	-1	-1	-1	-1	-1	-1	-1	-1	-1	-1	-1	-1	-1	-1	-1	-1	-1	-1	-1	-1	-1	-1	-1	-1	0	0	-1	-1	-1	-1	-1	-1	-1	-1	-1	-1	-1	-1	-1	-1	-1	0	-1	-1	-1	-1	-1	-1	-1	-1	-1	-1	-1	-1	-1	-1	-1	-1	-1	-1	-1	-1	-1	0	-1	-1	-1	-1	0	-1	-1	-1	-1	0	-1	-1	-1	-1	0	-1	-1	0	-1	-1	-1	-1	-1	0	-1	-1	-1	-1	-1	-1	-1	-1	-1	-1	-1	-1	-1	-1	-1	-1	-1	-1	-1	-1	-1	-1	-1	-1	0	-1	-1	-1	-1	-1	0	-1	0	0	-1	-1	-1	-1	-1	-1	-1	-1	-1	-1	-1	-1	0	-1	-1	-1	-1
AK023208|222608_s_at	-1	-1	-1	-1	-1	-1	-1	-1	-1	-1	-1	-1	-1	-1	-1	-1	-1	-1	-1	-1	-1	-1	-1	-1	-1	-1	-1	-1	-1	-1	-1	-1	-1	-1	-1	-1	-1	-1	-1	0	-1	-1	-1	-1	-1	-1	-1	-1	-1	-1	-1	-1	-1	-1	-1	-1	-1	-1	-1	-1	-1	-1	-1	-1	-1	-1	-1	-1	-1	-1	-1	-1	-1	-1	-1	-1	-1	-1	-1	-1	-1	-1	-1	-1	-1	-1	-1	-1	-1	-1	-1	-1	-1	-1	-1	-1	-1	-1	-1	-1	-1	-1	-1	-1	-1	-1	-1	-1	-1	-1	-1	-1	-1	-1	-1	-1	-1	-1	-1	-1	-1	-1	-1	-1	-1	-1	-1	-1	-1	-1	-1	-1	-1	-1	-1	-1	-1	-1	-1	-1	-1	-1	-1	-1	-1	-1	-1	-1	-1	-1	-1	-1	-1	-1	-1	-1	-1	-1	-1	-1	-1	-1	-1	-1	-1	-1	-1	-1	-1	-1	-1	-1	-1	-1	-1	-1	-1	-1	-1	-1	-1	-1	-1	-1	-1	-1	-1	-1	-1	-1	-1	-1	-1	-1
NM_004701|202705_at	-1	-1	-1	-1	-1	-1	-1	-1	-1	-1	-1	-1	-1	-1	-1	-1	-1	-1	-1	-1	-1	-1	-1	-1	-1	-1	-1	-1	-1	-1	-1	-1	-1	-1	-1	-1	-1	-1	-1	-1	-1	-1	-1	-1	-1	-1	-1	-1	-1	-1	-1	-1	-1	-1	-1	-1	-1	-1	-1	-1	-1	-1	-1	-1	-1	-1	-1	-1	-1	-1	-1	-1	-1	-1	-1	-1	-1	-1	-1	-1	-1	-1	-1	-1	-1	-1	0	-1	-1	-1	-1	-1	-1	-1	-1	-1	-1	-1	-1	-1	-1	-1	-1	-1	-1	-1	-1	-1	-1	-1	-1	-1	-1	-1	-1	-1	-1	-1	-1	-1	-1	-1	-1	-1	-1	-1	-1	-1	-1	-1	-1	-1	-1	-1	-1	-1	-1	-1	-1	-1	-1	-1	-1	-1	-1	-1	-1	-1	-1	-1	-1	-1	-1	-1	0	-1	-1	-1	-1	-1	-1	-1	-1	-1	-1	-1	-1	-1	-1	-1	-1	-1	-1	-1	-1	-1	-1	-1	-1	-1	-1	-1	-1	-1	-1	-1	-1	-1	-1	-1	-1	-1	-1	-1
NM_001255|202870_s_at	-1	-1	0	-1	-1	-1	-1	-1	-1	-1	-1	-1	-1	-1	-1	-1	-1	-1	-1	-1	-1	-1	-1	-1	-1	-1	-1	-1	-1	-1	-1	-1	-1	-1	-1	-1	-1	-1	-1	-1	-1	-1	-1	-1	-1	-1	-1	-1	-1	-1	-1	-1	-1	-1	-1	-1	-1	-1	-1	-1	-1	-1	-1	-1	-1	-1	-1	-1	-1	-1	-1	-1	-1	-1	-1	-1	-1	-1	-1	-1	-1	-1	-1	-1	-1	-1	-1	-1	-1	-1	-1	-1	-1	-1	-1	-1	-1	-1	-1	-1	-1	-1	-1	-1	-1	-1	-1	-1	-1	-1	-1	-1	-1	-1	-1	-1	-1	-1	-1	-1	-1	-1	-1	-1	-1	-1	-1	-1	-1	-1	-1	-1	-1	-1	-1	-1	-1	-1	-1	-1	-1	-1	-1	-1	-1	-1	-1	-1	-1	-1	-1	-1	-1	-1	-1	-1	-1	-1	-1	-1	-1	-1	-1	-1	-1	-1	-1	-1	-1	-1	-1	-1	-1	-1	-1	-1	-1	-1	-1	-1	-1	-1	-1	-1	-1	-1	-1	-1	-1	-1	-1	-1	-1	-1
AL561834|201292_at	-1	-1	-1	-1	-1	-1	-1	-1	-1	-1	-1	-1	-1	-1	-1	-1	-1	-1	-1	-1	-1	-1	-1	-1	-1	-1	-1	-1	-1	-1	-1	-1	-1	-1	-1	-1	-1	-1	-1	-1	-1	-1	-1	-1	-1	-1	-1	-1	-1	-1	-1	-1	-1	-1	-1	-1	-1	-1	-1	-1	-1	-1	-1	-1	-1	-1	-1	-1	-1	-1	-1	-1	-1	-1	-1	-1	-1	-1	-1	-1	-1	-1	-1	-1	-1	-1	-1	-1	-1	-1	-1	-1	-1	-1	-1	-1	-1	-1	-1	-1	-1	-1	-1	-1	-1	-1	-1	-1	-1	-1	-1	-1	-1	-1	-1	-1	-1	-1	-1	-1	-1	-1	-1	-1	-1	-1	-1	-1	-1	-1	-1	-1	-1	-1	-1	-1	-1	-1	-1	-1	-1	-1	-1	-1	-1	-1	-1	-1	-1	-1	-1	-1	-1	-1	-1	-1	-1	-1	-1	-1	-1	-1	-1	-1	-1	-1	-1	-1	-1	-1	-1	-1	-1	-1	-1	-1	-1	-1	-1	-1	-1	-1	-1	-1	-1	-1	-1	-1	-1	-1	-1	-1	-1	-1
NM_001168|202095_s_at	-1	-1	-1	-1	-1	-1	-1	-1	-1	-1	0	-1	-1	-1	-1	-1	-1	-1	-1	-1	-1	-1	-1	-1	-1	-1	-1	-1	-1	-1	-1	-1	-1	-1	-1	-1	-1	-1	-1	-1	-1	-1	-1	-1	-1	-1	-1	-1	-1	-1	-1	-1	-1	-1	-1	-1	-1	-1	-1	-1	-1	-1	-1	-1	-1	-1	-1	-1	-1	-1	-1	-1	-1	-1	-1	-1	-1	-1	-1	-1	-1	-1	-1	-1	-1	-1	-1	-1	-1	-1	-1	-1	-1	-1	-1	-1	-1	-1	-1	-1	0	-1	-1	-1	-1	-1	-1	-1	-1	-1	-1	-1	-1	-1	-1	-1	-1	-1	-1	-1	-1	-1	-1	-1	-1	-1	-1	-1	-1	-1	-1	-1	-1	-1	-1	-1	-1	-1	-1	-1	-1	-1	-1	-1	-1	-1	-1	-1	-1	-1	-1	-1	-1	-1	-1	-1	-1	-1	-1	-1	-1	-1	-1	-1	-1	-1	-1	-1	-1	-1	-1	-1	-1	-1	-1	-1	-1	-1	-1	-1	0	-1	-1	-1	-1	-1	-1	-1	-1	-1	-1	-1	-1	-1
AU159942|201291_s_at	-1	-1	-1	-1	-1	-1	-1	-1	-1	-1	-1	-1	-1	-1	-1	-1	-1	-1	-1	-1	-1	-1	-1	-1	-1	-1	-1	-1	-1	-1	-1	-1	-1	-1	-1	-1	-1	-1	-1	-1	-1	-1	-1	-1	-1	-1	-1	-1	-1	-1	-1	-1	-1	-1	-1	-1	-1	-1	-1	-1	-1	-1	-1	-1	-1	-1	-1	-1	-1	-1	-1	-1	-1	-1	-1	-1	-1	-1	-1	-1	-1	-1	-1	-1	-1	-1	-1	-1	-1	-1	-1	-1	-1	-1	-1	-1	-1	-1	-1	-1	-1	-1	-1	-1	-1	-1	-1	-1	-1	-1	-1	-1	-1	-1	-1	-1	-1	-1	-1	-1	-1	-1	-1	-1	-1	-1	-1	-1	-1	-1	-1	-1	-1	-1	-1	-1	-1	-1	-1	-1	-1	-1	-1	-1	-1	-1	-1	-1	-1	-1	-1	-1	-1	-1	-1	-1	-1	-1	-1	-1	-1	-1	-1	-1	-1	-1	-1	-1	-1	-1	-1	-1	-1	-1	-1	-1	-1	-1	-1	-1	-1	-1	-1	-1	-1	-1	-1	-1	-1	-1	-1	-1	-1	-1
AL524035|203213_at	-1	-1	-1	-1	-1	-1	-1	-1	-1	-1	-1	-1	-1	-1	-1	-1	-1	-1	-1	-1	-1	-1	-1	-1	-1	-1	-1	-1	-1	-1	-1	-1	-1	-1	-1	-1	-1	-1	-1	-1	-1	-1	-1	-1	-1	-1	-1	-1	-1	-1	-1	-1	-1	-1	-1	-1	-1	-1	-1	-1	-1	-1	-1	-1	-1	-1	-1	-1	-1	-1	-1	-1	-1	-1	-1	-1	-1	-1	-1	-1	-1	-1	-1	-1	-1	-1	-1	-1	-1	-1	-1	-1	-1	-1	-1	-1	-1	-1	-1	-1	-1	-1	-1	-1	-1	-1	-1	-1	-1	-1	-1	-1	-1	-1	-1	-1	-1	-1	-1	-1	-1	-1	-1	-1	-1	-1	-1	-1	-1	-1	-1	-1	-1	-1	-1	-1	-1	-1	-1	-1	-1	-1	-1	-1	-1	-1	-1	-1	-1	-1	-1	-1	-1	-1	-1	-1	-1	-1	-1	-1	-1	-1	-1	-1	-1	-1	-1	-1	-1	-1	-1	-1	-1	-1	-1	-1	-1	-1	-1	-1	-1	-1	-1	-1	-1	-1	-1	-1	-1	-1	-1	-1	-1	-1
AF098158|210052_s_at	-1	-1	-1	-1	-1	-1	-1	-1	-1	-1	-1	-1	-1	-1	-1	-1	-1	-1	-1	-1	-1	-1	-1	-1	-1	-1	-1	-1	-1	-1	-1	-1	-1	-1	-1	-1	-1	-1	-1	-1	-1	-1	-1	-1	-1	-1	-1	-1	-1	-1	-1	-1	-1	-1	-1	-1	-1	-1	-1	-1	-1	-1	-1	-1	-1	-1	-1	-1	-1	-1	-1	-1	-1	-1	-1	-1	-1	-1	-1	-1	-1	-1	-1	-1	-1	-1	-1	-1	-1	-1	-1	-1	-1	-1	-1	-1	-1	-1	-1	-1	-1	-1	-1	-1	-1	-1	-1	-1	-1	-1	-1	-1	-1	-1	-1	-1	-1	-1	-1	-1	-1	-1	-1	-1	-1	-1	-1	-1	-1	-1	-1	-1	-1	-1	-1	-1	-1	-1	-1	-1	-1	-1	-1	-1	-1	-1	-1	-1	-1	-1	-1	-1	-1	-1	-1	-1	-1	-1	-1	-1	-1	-1	-1	-1	-1	-1	-1	-1	-1	-1	-1	-1	-1	-1	-1	-1	-1	-1	-1	-1	-1	-1	-1	-1	-1	-1	-1	-1	-1	-1	-1	-1	-1	-1
NM_018123|219918_s_at	-1	-1	-1	-1	-1	-1	-1	-1	-1	-1	-1	-1	-1	-1	-1	-1	-1	-1	-1	-1	-1	-1	-1	-1	-1	-1	-1	-1	-1	-1	-1	-1	-1	-1	-1	-1	-1	-1	-1	-1	-1	-1	-1	-1	-1	-1	-1	-1	-1	-1	-1	-1	-1	-1	-1	-1	-1	-1	-1	-1	-1	-1	-1	-1	-1	-1	-1	-1	-1	-1	-1	-1	-1	-1	-1	-1	-1	-1	-1	-1	-1	-1	-1	-1	-1	-1	-1	-1	-1	-1	-1	-1	-1	-1	-1	-1	-1	-1	-1	-1	-1	-1	-1	-1	-1	-1	-1	-1	-1	-1	-1	-1	-1	-1	-1	-1	-1	-1	-1	0	-1	-1	-1	-1	-1	-1	-1	-1	-1	-1	-1	-1	-1	-1	-1	-1	-1	-1	-1	-1	-1	-1	-1	-1	-1	-1	-1	-1	-1	-1	-1	-1	-1	-1	-1	-1	-1	-1	-1	-1	-1	-1	-1	-1	-1	-1	-1	-1	-1	-1	-1	-1	-1	-1	-1	-1	-1	-1	-1	-1	-1	-1	-1	-1	-1	-1	-1	-1	-1	-1	-1	-1	-1	-1
BE966236|201890_at	-1	-1	-1	-1	-1	-1	-1	-1	-1	-1	-1	-1	-1	-1	-1	-1	-1	-1	-1	-1	-1	-1	-1	-1	-1	-1	-1	-1	-1	-1	-1	-1	-1	-1	-1	-1	-1	-1	-1	-1	-1	-1	-1	-1	-1	-1	-1	-1	-1	-1	-1	-1	-1	-1	-1	-1	-1	-1	-1	-1	-1	-1	-1	-1	-1	-1	-1	-1	-1	-1	-1	-1	-1	-1	-1	-1	-1	-1	-1	-1	-1	-1	-1	-1	-1	-1	-1	-1	-1	-1	-1	-1	-1	-1	-1	-1	-1	-1	-1	-1	-1	-1	-1	-1	-1	-1	-1	-1	-1	-1	-1	-1	-1	-1	-1	-1	-1	-1	-1	-1	-1	-1	-1	-1	-1	-1	-1	-1	-1	-1	-1	-1	-1	-1	-1	-1	-1	-1	-1	-1	-1	-1	-1	-1	-1	-1	-1	-1	-1	-1	-1	-1	-1	-1	-1	-1	-1	-1	-1	-1	-1	-1	-1	-1	-1	-1	-1	-1	-1	-1	-1	-1	-1	-1	-1	-1	-1	-1	-1	-1	-1	-1	-1	-1	0	-1	-1	-1	-1	-1	-1	-1	-1	-1
BC001886|209773_s_at	-1	-1	-1	-1	-1	-1	-1	-1	-1	-1	-1	-1	-1	-1	-1	-1	-1	-1	-1	-1	-1	-1	-1	-1	-1	-1	-1	-1	-1	-1	-1	-1	-1	-1	-1	-1	-1	-1	-1	-1	-1	-1	-1	-1	-1	-1	-1	-1	-1	-1	-1	-1	-1	-1	-1	-1	-1	-1	-1	-1	-1	-1	-1	-1	-1	-1	-1	-1	-1	-1	-1	-1	-1	-1	-1	-1	-1	-1	-1	-1	-1	-1	-1	-1	-1	-1	-1	-1	-1	-1	-1	-1	-1	-1	-1	-1	-1	-1	-1	-1	-1	-1	-1	-1	-1	-1	-1	-1	-1	-1	-1	-1	-1	-1	-1	-1	-1	-1	-1	-1	-1	-1	-1	-1	-1	-1	-1	-1	-1	-1	-1	-1	-1	-1	-1	-1	-1	-1	-1	-1	-1	-1	-1	-1	-1	-1	-1	-1	-1	-1	-1	-1	-1	-1	-1	-1	-1	-1	-1	-1	-1	-1	-1	-1	-1	-1	-1	-1	-1	-1	-1	-1	-1	-1	-1	-1	-1	-1	-1	-1	-1	-1	-1	-1	-1	-1	-1	-1	-1	-1	-1	-1	-1	-1
BE407516|214710_s_at	-1	-1	-1	-1	-1	-1	-1	-1	-1	-1	-1	-1	-1	-1	-1	-1	-1	-1	-1	-1	-1	-1	-1	0	-1	-1	-1	-1	-1	-1	-1	-1	-1	-1	-1	-1	-1	-1	-1	-1	-1	-1	-1	-1	-1	-1	-1	-1	-1	-1	-1	-1	-1	-1	-1	-1	-1	-1	-1	-1	-1	-1	0	0	-1	-1	-1	-1	-1	-1	-1	-1	-1	-1	-1	-1	-1	-1	-1	-1	-1	-1	-1	-1	-1	-1	-1	-1	-1	-1	-1	-1	-1	-1	-1	-1	-1	-1	-1	-1	-1	-1	-1	-1	-1	-1	-1	-1	-1	-1	-1	-1	-1	-1	-1	-1	-1	-1	-1	-1	-1	-1	-1	-1	-1	-1	-1	-1	-1	-1	-1	-1	-1	-1	-1	-1	-1	-1	-1	-1	-1	-1	-1	-1	-1	-1	-1	-1	-1	-1	-1	-1	-1	-1	-1	-1	-1	-1	-1	-1	-1	-1	-1	-1	-1	-1	-1	-1	-1	-1	-1	-1	-1	-1	-1	-1	-1	-1	0	-1	-1	-1	-1	-1	-1	-1	-1	-1	-1	-1	-1	-1	-1	-1
NM_005196|207828_s_at	-1	-1	-1	-1	-1	-1	-1	-1	-1	-1	-1	-1	-1	-1	-1	0	-1	-1	-1	-1	-1	-1	-1	-1	-1	-1	-1	-1	-1	-1	-1	0	-1	-1	-1	-1	-1	-1	-1	-1	-1	-1	-1	0	-1	-1	-1	-1	-1	-1	-1	-1	-1	-1	-1	-1	-1	-1	-1	-1	-1	-1	-1	-1	-1	-1	-1	-1	-1	-1	-1	-1	-1	-1	-1	-1	-1	-1	-1	-1	-1	-1	0	-1	-1	-1	-1	-1	-1	-1	-1	-1	-1	-1	-1	-1	-1	-1	-1	-1	-1	-1	-1	-1	-1	-1	-1	-1	-1	-1	-1	-1	-1	-1	-1	-1	-1	-1	-1	-1	-1	-1	-1	-1	-1	-1	-1	-1	-1	-1	-1	-1	-1	-1	-1	-1	-1	-1	-1	-1	-1	-1	-1	-1	-1	-1	-1	-1	-1	-1	-1	-1	-1	-1	-1	-1	-1	-1	-1	-1	-1	-1	-1	-1	-1	-1	-1	-1	-1	-1	-1	-1	-1	-1	-1	-1	-1	-1	-1	-1	-1	-1	-1	-1	-1	-1	-1	-1	-1	-1	-1	-1	-1	-1
NM_003318|204822_at	-1	-1	-1	-1	-1	-1	-1	-1	-1	-1	-1	-1	-1	-1	-1	-1	-1	-1	-1	-1	-1	-1	-1	-1	-1	-1	-1	-1	-1	-1	-1	-1	-1	-1	-1	-1	-1	-1	-1	-1	-1	-1	-1	-1	-1	0	-1	-1	-1	-1	-1	-1	-1	0	0	-1	-1	-1	-1	-1	0	-1	-1	-1	-1	-1	-1	-1	-1	-1	-1	-1	-1	-1	-1	-1	-1	-1	-1	-1	-1	-1	-1	-1	-1	-1	-1	-1	-1	-1	-1	-1	-1	-1	-1	-1	-1	-1	-1	-1	-1	-1	-1	-1	-1	-1	-1	-1	-1	-1	-1	-1	-1	0	-1	-1	-1	-1	-1	-1	-1	-1	-1	-1	-1	-1	-1	-1	-1	-1	-1	-1	-1	-1	-1	-1	-1	-1	-1	-1	-1	-1	-1	-1	-1	-1	-1	-1	-1	-1	-1	-1	0	-1	-1	-1	-1	-1	-1	-1	0	-1	-1	-1	-1	-1	-1	-1	-1	-1	-1	-1	-1	-1	-1	-1	-1	-1	-1	-1	-1	-1	-1	-1	-1	-1	-1	-1	-1	-1	-1	-1	-1	-1
NM_012310|218355_at	-1	-1	-1	-1	-1	-1	0	-1	-1	-1	-1	-1	-1	-1	-1	-1	-1	-1	-1	-1	-1	-1	-1	-1	-1	-1	-1	-1	-1	-1	-1	-1	-1	-1	-1	-1	-1	-1	-1	-1	-1	-1	-1	-1	-1	-1	-1	-1	-1	-1	-1	-1	-1	-1	-1	-1	-1	-1	-1	-1	-1	-1	-1	-1	-1	-1	-1	-1	-1	-1	-1	-1	-1	-1	-1	-1	-1	-1	0	-1	-1	-1	-1	-1	-1	-1	-1	-1	-1	-1	-1	-1	-1	-1	-1	-1	-1	-1	-1	-1	-1	-1	-1	-1	-1	-1	-1	-1	-1	-1	-1	-1	-1	-1	-1	-1	-1	-1	-1	-1	-1	-1	-1	-1	-1	-1	-1	-1	-1	-1	-1	-1	-1	-1	-1	-1	-1	-1	-1	-1	-1	-1	-1	-1	-1	-1	-1	-1	-1	-1	-1	-1	-1	-1	-1	-1	-1	-1	-1	-1	-1	-1	-1	-1	-1	-1	-1	-1	-1	-1	-1	-1	-1	-1	-1	-1	-1	-1	-1	-1	-1	-1	-1	-1	-1	-1	0	0	-1	-1	-1	-1	-1	-1
NM_021953|202580_x_at	-1	-1	-1	-1	-1	-1	-1	-1	-1	-1	-1	-1	-1	-1	-1	-1	-1	-1	-1	-1	-1	-1	-1	-1	-1	-1	-1	0	-1	-1	-1	-1	-1	-1	-1	-1	-1	-1	-1	-1	-1	0	-1	-1	-1	-1	-1	-1	-1	-1	-1	-1	-1	-1	-1	-1	-1	-1	-1	-1	-1	-1	-1	-1	-1	-1	-1	-1	-1	-1	-1	0	-1	-1	0	-1	-1	-1	-1	-1	-1	-1	-1	-1	-1	-1	-1	-1	-1	-1	-1	-1	-1	-1	-1	-1	-1	-1	-1	-1	-1	-1	0	-1	-1	-1	-1	-1	-1	-1	-1	-1	-1	-1	-1	-1	-1	-1	-1	-1	-1	-1	-1	-1	-1	-1	-1	-1	-1	-1	-1	-1	-1	-1	-1	-1	-1	-1	-1	-1	-1	-1	-1	-1	-1	-1	-1	-1	-1	-1	-1	-1	-1	-1	-1	-1	-1	-1	-1	-1	-1	-1	-1	-1	-1	-1	-1	-1	-1	-1	-1	-1	-1	-1	-1	-1	-1	-1	-1	-1	-1	-1	-1	-1	-1	-1	-1	-1	-1	-1	-1	-1	-1	-1
NM_014791|204825_at	-1	-1	-1	-1	-1	-1	-1	-1	-1	-1	-1	0	-1	-1	-1	-1	-1	-1	-1	-1	-1	-1	-1	-1	-1	-1	-1	-1	-1	-1	-1	-1	-1	-1	-1	-1	-1	-1	-1	-1	-1	-1	-1	-1	-1	-1	-1	-1	-1	-1	-1	-1	-1	-1	-1	-1	-1	-1	-1	-1	-1	-1	-1	-1	-1	-1	-1	-1	-1	-1	-1	-1	-1	-1	-1	-1	-1	-1	-1	-1	-1	-1	-1	-1	-1	-1	-1	-1	-1	-1	-1	-1	-1	-1	-1	-1	-1	-1	-1	-1	-1	-1	-1	-1	-1	-1	-1	-1	-1	0	-1	-1	-1	-1	-1	-1	-1	-1	-1	-1	-1	-1	-1	-1	-1	-1	-1	-1	-1	-1	-1	-1	-1	-1	-1	-1	-1	-1	-1	-1	-1	-1	-1	-1	-1	-1	-1	-1	-1	-1	-1	0	-1	-1	-1	-1	-1	-1	-1	-1	-1	-1	-1	-1	-1	-1	-1	-1	-1	-1	-1	-1	-1	-1	-1	-1	-1	-1	-1	-1	-1	-1	-1	-1	-1	0	-1	-1	-1	-1	-1	-1	0	-1
NM_014736|202503_s_at	-1	-1	-1	-1	-1	-1	-1	-1	-1	-1	-1	-1	-1	-1	-1	-1	-1	-1	-1	-1	-1	-1	-1	-1	-1	-1	-1	-1	-1	-1	-1	-1	0	-1	-1	-1	-1	-1	-1	-1	-1	-1	-1	-1	-1	-1	-1	-1	-1	-1	-1	-1	-1	-1	-1	-1	-1	0	-1	-1	-1	-1	-1	-1	-1	-1	-1	-1	-1	-1	-1	-1	-1	-1	-1	-1	-1	-1	-1	-1	-1	-1	-1	-1	-1	-1	-1	-1	-1	-1	-1	-1	-1	-1	-1	-1	-1	-1	-1	-1	-1	-1	-1	-1	-1	-1	-1	-1	-1	-1	-1	-1	-1	-1	-1	-1	-1	-1	-1	-1	-1	-1	-1	-1	-1	-1	-1	-1	-1	-1	-1	-1	-1	-1	-1	-1	-1	-1	-1	-1	-1	-1	-1	-1	-1	-1	-1	-1	-1	-1	-1	-1	-1	-1	-1	-1	-1	-1	-1	-1	-1	-1	-1	-1	-1	-1	-1	-1	-1	-1	-1	-1	-1	-1	-1	-1	-1	-1	-1	-1	-1	-1	-1	-1	-1	-1	-1	-1	-1	-1	-1	-1	-1	-1
NM_004523|204444_at	-1	-1	-1	-1	0	-1	-1	-1	-1	-1	-1	-1	-1	-1	-1	-1	-1	-1	-1	-1	-1	-1	-1	-1	-1	-1	-1	-1	-1	-1	-1	-1	-1	-1	-1	-1	-1	-1	-1	-1	-1	-1	-1	-1	-1	-1	0	-1	-1	-1	-1	-1	-1	-1	-1	-1	-1	-1	-1	-1	-1	-1	-1	-1	-1	-1	-1	-1	-1	-1	-1	-1	-1	-1	-1	-1	-1	-1	-1	-1	-1	-1	-1	-1	-1	-1	-1	0	-1	-1	-1	-1	-1	-1	-1	-1	-1	-1	-1	-1	-1	-1	-1	-1	-1	-1	-1	-1	-1	-1	-1	-1	-1	-1	-1	-1	-1	-1	-1	-1	-1	-1	-1	-1	0	-1	-1	-1	-1	-1	-1	-1	-1	-1	-1	-1	-1	-1	-1	-1	-1	-1	-1	-1	-1	-1	-1	-1	-1	-1	-1	-1	-1	-1	-1	-1	-1	0	-1	-1	-1	-1	-1	-1	-1	-1	-1	-1	-1	-1	-1	-1	-1	-1	-1	-1	-1	-1	-1	-1	-1	-1	-1	-1	-1	-1	-1	-1	-1	-1	-1	-1	-1	-1
NM_003981|218009_s_at	-1	-1	-1	-1	-1	-1	-1	-1	-1	-1	-1	-1	-1	-1	-1	-1	-1	-1	-1	-1	-1	-1	-1	-1	-1	-1	-1	-1	0	-1	-1	-1	-1	-1	-1	-1	-1	-1	0	-1	-1	-1	-1	-1	-1	-1	-1	-1	-1	-1	-1	-1	-1	-1	-1	0	-1	-1	-1	-1	-1	-1	-1	-1	-1	-1	-1	-1	-1	-1	-1	-1	-1	-1	-1	0	-1	-1	-1	-1	-1	-1	-1	-1	-1	-1	-1	-1	-1	-1	-1	-1	-1	-1	-1	-1	-1	-1	-1	-1	-1	-1	-1	-1	-1	-1	-1	-1	-1	-1	-1	0	-1	-1	-1	-1	-1	-1	-1	-1	-1	-1	-1	-1	-1	-1	-1	-1	-1	-1	-1	-1	-1	-1	-1	-1	-1	-1	-1	-1	-1	-1	-1	-1	-1	-1	-1	-1	-1	-1	-1	-1	-1	-1	-1	-1	-1	-1	-1	-1	-1	-1	-1	-1	-1	-1	-1	-1	-1	-1	-1	-1	-1	-1	-1	-1	-1	-1	-1	-1	-1	-1	-1	-1	-1	-1	-1	-1	-1	-1	-1	-1	-1	-1
NM_001786|203214_x_at	0	-1	-1	-1	-1	-1	-1	-1	-1	-1	-1	-1	-1	-1	0	-1	-1	-1	-1	-1	-1	-1	-1	-1	-1	-1	-1	-1	-1	-1	-1	-1	-1	-1	-1	-1	-1	-1	-1	-1	-1	-1	-1	-1	-1	-1	-1	-1	-1	-1	-1	-1	-1	-1	-1	-1	-1	-1	-1	-1	-1	-1	-1	-1	-1	0	-1	-1	-1	-1	-1	-1	-1	-1	-1	-1	-1	-1	-1	-1	-1	-1	-1	-1	-1	-1	-1	-1	-1	-1	-1	0	-1	-1	-1	-1	-1	-1	-1	-1	-1	-1	-1	-1	-1	-1	-1	-1	-1	-1	-1	-1	-1	-1	-1	-1	-1	-1	-1	-1	-1	-1	0	-1	-1	-1	-1	-1	-1	-1	-1	-1	-1	-1	-1	-1	-1	-1	-1	-1	-1	-1	-1	-1	-1	-1	-1	-1	-1	-1	-1	-1	-1	-1	-1	-1	-1	-1	-1	-1	-1	-1	-1	-1	-1	-1	-1	-1	-1	-1	-1	-1	-1	-1	-1	-1	-1	-1	-1	-1	-1	-1	-1	-1	-1	-1	-1	-1	-1	-1	-1	-1	-1	-1
D88357|210559_s_at	-1	-1	-1	-1	-1	-1	-1	-1	-1	-1	-1	-1	-1	0	-1	-1	-1	0	-1	-1	-1	0	-1	-1	-1	-1	-1	-1	-1	-1	-1	-1	-1	-1	-1	-1	-1	-1	-1	-1	-1	-1	-1	-1	-1	-1	-1	-1	-1	-1	-1	-1	-1	-1	-1	-1	-1	-1	-1	-1	-1	-1	-1	-1	-1	-1	-1	-1	-1	-1	-1	-1	-1	-1	-1	-1	-1	-1	-1	-1	-1	-1	-1	-1	-1	-1	-1	-1	-1	-1	-1	-1	-1	-1	-1	-1	-1	-1	-1	-1	-1	-1	-1	-1	-1	-1	-1	0	0	-1	-1	-1	0	-1	-1	-1	-1	-1	-1	-1	-1	-1	-1	-1	-1	-1	-1	-1	-1	-1	-1	-1	-1	-1	-1	-1	-1	-1	-1	-1	-1	-1	-1	-1	-1	-1	-1	-1	-1	-1	-1	-1	-1	-1	-1	-1	-1	-1	-1	-1	-1	-1	-1	-1	-1	-1	-1	-1	-1	-1	-1	-1	-1	-1	-1	-1	-1	-1	-1	-1	-1	-1	-1	-1	-1	-1	-1	-1	-1	-1	-1	-1	-1	-1


BC004 S=3306
 Genes [29]: AF327350|1555630_a_at AF322067|224710_at NM_012317|204454_at AI073551|213340_s_at AI493119|55872_at AI498144|226607_at AL031781|212265_at AL137751|212397_at AI114716|212263_at AF154848|223374_s_at NM_004363|201884_at NM_002083|202831_at NM_006149|204272_at NM_001046|204404_at NM_001443|205892_s_at NM_005588|206000_at U51096|206387_at NM_001804|206430_at NM_003889|207202_s_at NM_002771|207463_x_at U07969|209847_at AB028021|210103_s_at AW007273|213421_x_at AW006935|214070_s_at NM_017648|218687_s_at NM_017726|220082_at AW451240|222712_s_at AF147790|226654_at AW137009|229889_at 
 Conds [114]: GSM102479.CEL GSM102574.CEL GSM102577.CEL GSM117676.CEL GSM137922.CEL GSM137952.CEL GSM138039.CEL GSM138050.CEL GSM152573.CEL GSM152602.CEL GSM152614.CEL GSM152658.CEL GSM152666.CEL GSM152695.CEL GSM152710.CEL GSM152721.CEL GSM152762.CEL GSM179804.CEL GSM179831.CEL GSM179867.CEL GSM179889.CEL GSM179937.CEL GSM203638.CEL GSM203657.CEL GSM203667.CEL GSM203687.CEL GSM203691.CEL GSM203731.CEL GSM203733.CEL GSM231961.CEL GSM277689.CEL GSM277690.CEL GSM277708.CEL GSM277711.CEL GSM301691.CEL GSM301702.CEL GSM301712.CEL GSM353881.CEL GSM38077.CEL GSM38099.CEL GSM46924.CEL GSM53055.CEL GSM53087.CEL GSM53106.CEL GSM53130.CEL GSM53148.CEL GSM53169.CEL GSM76501.CEL GSM76519.CEL GSM76575.CEL GSM76608.CEL GSM88982.CEL GSM89004.CEL GSM89052.CEL GSM89075.CEL GSM102486.CEL GSM102579.CEL GSM117577.CEL GSM117656.CEL GSM117683.CEL GSM117699.CEL GSM117720.CEL GSM137933.CEL GSM137935.CEL GSM137998.CEL GSM138022.CEL GSM152612.CEL GSM152664.CEL GSM152692.CEL GSM179782.CEL GSM179795.CEL GSM179833.CEL GSM179838.CEL GSM179839.CEL GSM179856.CEL GSM179860.CEL GSM179897.CEL GSM179899.CEL GSM179925.CEL GSM203640.CEL GSM203645.CEL GSM203723.CEL GSM203788.CEL GSM231879.CEL GSM231958.CEL GSM231959.CEL GSM231971.CEL GSM301667.CEL GSM325819.CEL GSM353896.CEL GSM353901.CEL GSM353906.CEL GSM353915.CEL GSM46832.CEL GSM46856.CEL GSM46864.CEL GSM46886.CEL GSM53039.CEL GSM53045.CEL GSM53083.CEL GSM53113.CEL GSM76526.CEL GSM76530.CEL GSM76605.CEL GSM76607.CEL GSM76629.CEL GSM88945.CEL GSM88946.CEL GSM88999.CEL GSM89007.CEL GSM89026.CEL GSM89036.CEL GSM89061.CEL GSM89096.CEL 
AF327350|1555630_a_at	-1	-1	-1	-1	-1	-1	-1	-1	-1	-1	-1	-1	-1	-1	-1	-1	-1	-1	-1	-1	-1	-1	-1	-1	-1	-1	-1	-1	-1	-1	-1	-1	-1	-1	-1	-1	-1	-1	-1	-1	-1	-1	-1	-1	-1	-1	-1	-1	-1	-1	-1	-1	-1	-1	-1	-1	-1	-1	-1	-1	-1	-1	-1	-1	-1	-1	-1	-1	-1	-1	-1	-1	-1	-1	-1	-1	-1	-1	-1	-1	-1	-1	-1	-1	-1	-1	-1	-1	-1	-1	-1	-1	-1	-1	-1	-1	-1	-1	-1	-1	-1	-1	-1	-1	-1	-1	-1	-1	-1	-1	-1	-1	-1	-1
AF322067|224710_at	-1	-1	-1	-1	-1	-1	-1	-1	-1	-1	-1	-1	-1	-1	-1	-1	-1	-1	-1	-1	-1	-1	-1	-1	-1	-1	-1	-1	-1	-1	-1	-1	-1	-1	-1	-1	-1	-1	-1	-1	-1	-1	-1	-1	-1	-1	-1	-1	-1	-1	-1	-1	-1	-1	-1	-1	-1	-1	-1	-1	-1	-1	-1	-1	-1	-1	-1	-1	-1	-1	-1	-1	-1	-1	-1	-1	-1	-1	-1	-1	-1	-1	-1	-1	-1	-1	-1	-1	-1	-1	-1	-1	-1	-1	-1	-1	-1	-1	-1	-1	-1	-1	-1	-1	-1	-1	-1	-1	-1	-1	-1	-1	-1	-1
NM_012317|204454_at	-1	-1	-1	-1	-1	-1	-1	-1	-1	-1	-1	-1	-1	-1	-1	-1	-1	-1	-1	-1	-1	-1	-1	-1	-1	-1	-1	-1	-1	-1	-1	-1	-1	-1	-1	-1	-1	-1	-1	-1	-1	-1	-1	-1	-1	-1	-1	-1	-1	-1	-1	-1	-1	-1	-1	-1	-1	-1	-1	-1	-1	-1	-1	-1	-1	-1	-1	-1	-1	-1	-1	-1	-1	-1	-1	-1	-1	-1	-1	-1	-1	-1	-1	-1	-1	-1	-1	-1	-1	-1	-1	-1	-1	-1	-1	-1	-1	-1	-1	-1	-1	-1	-1	-1	-1	-1	-1	-1	-1	-1	-1	-1	-1	-1
AI073551|213340_s_at	-1	-1	-1	-1	-1	-1	-1	-1	-1	-1	-1	-1	-1	-1	-1	-1	-1	-1	-1	-1	-1	-1	-1	-1	-1	-1	-1	-1	-1	-1	-1	-1	-1	-1	-1	-1	-1	-1	-1	-1	-1	-1	-1	-1	-1	-1	-1	-1	-1	-1	-1	-1	-1	-1	-1	-1	-1	-1	-1	-1	-1	-1	-1	-1	-1	-1	-1	-1	-1	-1	-1	-1	-1	-1	-1	-1	-1	-1	-1	-1	-1	-1	-1	-1	-1	-1	-1	-1	-1	-1	-1	-1	-1	-1	-1	-1	-1	-1	-1	-1	-1	-1	-1	-1	-1	-1	-1	-1	-1	-1	-1	-1	-1	-1
AI493119|55872_at	-1	-1	-1	-1	-1	-1	-1	-1	-1	-1	-1	-1	-1	-1	-1	-1	-1	-1	-1	-1	-1	-1	-1	-1	-1	-1	-1	-1	-1	-1	-1	-1	-1	-1	-1	-1	-1	-1	-1	-1	-1	-1	-1	-1	-1	-1	-1	-1	-1	-1	-1	-1	-1	-1	-1	-1	-1	-1	-1	-1	-1	-1	-1	-1	-1	-1	-1	-1	-1	-1	-1	-1	-1	-1	-1	-1	-1	-1	-1	-1	-1	-1	-1	-1	-1	-1	-1	-1	-1	-1	-1	-1	-1	-1	-1	-1	-1	-1	-1	-1	-1	-1	-1	-1	-1	-1	-1	-1	-1	-1	-1	-1	-1	-1
AI498144|226607_at	-1	-1	-1	-1	-1	-1	-1	-1	-1	-1	-1	-1	-1	-1	-1	-1	-1	-1	-1	-1	-1	-1	-1	-1	-1	-1	-1	-1	-1	-1	-1	-1	-1	-1	-1	-1	-1	-1	-1	-1	-1	-1	-1	-1	-1	-1	-1	-1	-1	-1	-1	-1	-1	-1	-1	-1	-1	-1	-1	-1	-1	-1	-1	-1	-1	-1	-1	-1	-1	-1	-1	-1	-1	-1	-1	-1	-1	-1	-1	-1	-1	-1	-1	-1	-1	-1	-1	-1	-1	-1	-1	-1	-1	-1	-1	-1	-1	-1	-1	-1	-1	-1	-1	-1	-1	-1	-1	-1	-1	-1	-1	-1	-1	-1
AL031781|212265_at	-1	-1	-1	-1	-1	-1	-1	-1	-1	-1	-1	-1	-1	-1	-1	-1	-1	-1	-1	-1	-1	-1	-1	-1	-1	-1	-1	-1	-1	-1	-1	-1	-1	-1	-1	-1	-1	-1	-1	-1	-1	-1	-1	-1	-1	-1	-1	-1	-1	-1	-1	-1	-1	-1	-1	-1	-1	-1	-1	-1	-1	-1	-1	-1	-1	-1	-1	-1	-1	-1	-1	-1	-1	-1	-1	-1	-1	-1	-1	-1	-1	-1	-1	-1	-1	-1	-1	-1	-1	-1	-1	-1	-1	-1	-1	-1	-1	-1	-1	-1	-1	-1	-1	-1	-1	-1	-1	-1	-1	-1	-1	-1	-1	-1
AL137751|212397_at	-1	-1	-1	-1	-1	-1	-1	-1	-1	-1	-1	-1	-1	-1	-1	-1	-1	-1	-1	-1	-1	-1	-1	-1	-1	-1	-1	-1	-1	-1	-1	-1	-1	-1	-1	-1	-1	-1	-1	-1	-1	-1	-1	-1	-1	-1	-1	-1	-1	-1	-1	-1	-1	-1	-1	-1	-1	-1	-1	-1	-1	-1	-1	-1	-1	-1	-1	-1	-1	-1	-1	-1	-1	-1	-1	-1	-1	-1	-1	-1	-1	-1	-1	-1	-1	-1	-1	-1	-1	-1	-1	-1	-1	-1	-1	-1	-1	-1	-1	-1	-1	-1	-1	-1	-1	-1	-1	-1	-1	-1	-1	-1	-1	-1
AI114716|212263_at	-1	-1	-1	-1	-1	-1	-1	-1	-1	-1	-1	-1	-1	-1	-1	-1	-1	-1	-1	-1	-1	-1	-1	-1	-1	-1	-1	-1	-1	-1	-1	-1	-1	-1	-1	-1	-1	-1	-1	-1	-1	-1	-1	-1	-1	-1	-1	-1	-1	-1	-1	-1	-1	-1	-1	-1	-1	-1	-1	-1	-1	-1	-1	-1	-1	-1	-1	-1	-1	-1	-1	-1	-1	-1	-1	-1	-1	-1	-1	-1	-1	-1	-1	-1	-1	-1	-1	-1	-1	-1	-1	-1	-1	-1	-1	-1	-1	-1	-1	-1	-1	-1	-1	-1	-1	-1	-1	-1	-1	-1	-1	-1	-1	-1
AF154848|223374_s_at	-1	-1	-1	-1	-1	-1	-1	-1	-1	-1	-1	-1	-1	-1	-1	-1	-1	-1	-1	-1	-1	-1	-1	-1	-1	-1	-1	-1	-1	-1	-1	-1	-1	-1	-1	-1	-1	-1	-1	-1	-1	-1	-1	-1	-1	-1	-1	-1	-1	-1	-1	-1	-1	-1	-1	-1	-1	-1	-1	-1	-1	-1	-1	-1	-1	-1	-1	-1	-1	-1	-1	-1	-1	-1	-1	-1	-1	-1	-1	-1	-1	-1	-1	-1	-1	-1	-1	-1	-1	-1	-1	-1	-1	-1	-1	-1	-1	-1	-1	-1	-1	-1	-1	-1	-1	-1	-1	-1	-1	-1	-1	-1	-1	-1

NM_004363|201884_at	1	1	1	1	1	1	1	1	1	1	1	1	1	1	1	1	1	1	1	1	1	1	1	1	1	1	1	1	1	1	1	1	1	1	1	1	1	1	1	1	1	1	1	1	1	1	1	1	1	1	1	1	1	1	1	1	1	1	1	1	1	1	1	1	1	1	1	1	1	1	1	1	1	1	1	1	1	1	1	1	1	1	1	1	1	1	1	1	1	1	1	1	1	1	1	1	1	1	1	1	1	1	1	1	1	1	1	1	1	1	1	1	1	1
NM_002083|202831_at	1	0	0	1	1	1	1	1	1	1	1	1	1	1	1	1	1	1	1	1	1	1	1	1	1	1	1	1	1	1	1	1	1	1	1	1	1	0	1	1	1	1	1	1	1	1	1	1	1	1	0	1	1	1	1	1	1	1	1	1	1	1	1	1	1	1	1	1	1	1	1	1	1	1	1	1	1	1	1	1	1	1	1	1	1	1	1	1	1	1	1	1	1	1	1	1	1	1	1	1	1	1	1	1	1	1	1	1	1	1	1	1	1	1
NM_006149|204272_at	1	1	1	1	1	1	1	1	1	1	1	1	1	1	1	1	1	1	1	1	1	1	1	1	1	1	1	1	1	1	1	1	1	1	1	1	1	1	1	1	1	1	1	1	1	1	1	1	1	1	1	1	1	1	1	1	1	1	1	1	1	1	1	1	1	1	1	1	1	1	1	1	1	1	1	1	1	1	1	1	1	1	1	1	1	1	1	1	1	1	1	1	1	1	1	1	1	1	1	1	1	1	1	1	1	1	1	1	1	1	1	1	1	1
NM_001046|204404_at	1	0	1	1	1	1	1	1	1	1	1	0	1	1	1	1	1	1	1	1	1	1	1	1	1	1	1	1	1	1	1	1	1	1	1	1	1	1	0	1	1	1	1	1	1	1	1	1	1	1	1	1	1	1	1	1	1	1	1	1	1	1	1	1	1	1	1	1	1	1	1	1	1	1	1	1	1	1	1	1	1	1	1	1	1	1	1	1	1	1	1	1	1	1	1	1	1	1	1	1	1	1	1	1	1	1	1	1	1	1	1	0	1	1
NM_001443|205892_s_at	1	1	1	1	1	1	1	1	1	1	1	1	1	1	1	1	1	1	1	1	1	1	1	1	1	1	1	1	1	1	1	1	1	1	1	1	1	0	1	1	1	1	1	1	1	1	1	1	1	1	1	1	1	1	1	1	1	1	1	1	1	1	1	1	1	1	1	1	1	1	1	1	1	1	1	1	1	1	1	1	1	1	1	1	1	1	1	1	1	1	1	1	1	1	1	1	1	1	1	1	1	1	1	1	1	1	1	1	1	1	1	1	1	1
NM_005588|206000_at	1	0	1	1	1	1	1	1	1	0	1	1	1	1	1	1	1	1	1	1	1	1	1	1	1	1	1	1	1	1	1	1	1	1	1	1	1	0	1	1	1	1	1	1	1	1	1	1	1	1	1	1	1	1	1	1	1	1	1	1	1	1	1	0	1	1	1	1	1	1	1	1	1	1	1	1	1	1	1	1	1	1	1	1	1	1	1	1	1	1	1	1	1	1	1	1	1	1	1	1	1	1	1	1	1	1	1	1	1	1	1	1	1	1
U51096|206387_at	1	0	1	1	1	1	1	1	1	1	1	1	1	1	1	1	1	1	1	1	1	1	1	1	1	1	1	1	1	1	1	1	1	1	1	1	1	1	1	1	1	1	1	1	1	1	1	1	1	1	1	1	1	1	1	1	1	1	1	1	1	1	1	1	1	1	1	1	1	1	1	1	1	1	1	1	1	1	1	1	1	1	1	1	1	1	1	1	1	1	1	1	1	1	1	1	1	1	1	1	1	1	1	1	1	1	1	1	1	1	1	1	1	1
NM_001804|206430_at	1	0	1	1	1	1	1	1	1	1	1	1	1	1	1	1	1	1	1	1	1	1	1	1	1	1	1	1	1	1	1	1	1	1	1	1	1	1	1	1	1	1	1	1	1	1	1	1	1	1	1	1	1	1	1	1	1	1	1	1	1	1	1	1	1	1	1	1	1	1	1	1	1	1	1	1	1	1	1	1	1	1	1	1	1	1	1	1	1	1	1	1	1	1	1	1	1	1	1	1	1	1	1	1	1	1	1	1	1	1	1	1	1	1
NM_003889|207202_s_at	1	0	1	1	1	1	1	1	1	1	1	1	1	1	1	1	1	1	1	1	1	1	1	1	1	1	1	1	1	1	1	1	1	1	1	1	1	0	1	1	1	1	1	1	1	1	1	1	1	1	1	1	1	0	1	1	1	1	1	1	1	1	1	1	1	1	1	1	1	1	1	1	1	1	1	1	1	1	1	1	1	1	1	1	1	1	1	1	1	1	1	1	1	1	1	1	1	1	1	1	1	1	1	1	1	1	1	1	1	1	1	1	1	1
NM_002771|207463_x_at	1	1	1	1	1	1	1	1	1	1	1	1	1	1	1	1	1	1	1	1	1	0	1	1	1	1	1	1	1	0	1	1	1	1	1	1	1	0	1	1	0	1	1	1	1	1	1	1	1	1	1	1	1	1	1	1	1	1	1	1	1	1	1	1	1	1	1	1	1	1	1	1	1	1	1	1	1	1	1	1	1	1	1	1	1	1	1	1	1	1	1	1	1	0	1	1	1	1	1	1	1	1	1	1	1	1	1	1	1	1	1	1	1	1
U07969|209847_at	1	0	1	1	1	1	1	1	1	1	1	1	1	1	1	1	1	1	1	1	1	1	1	1	1	1	1	1	1	1	1	1	1	1	1	1	1	0	1	1	1	1	1	1	1	1	1	1	1	1	1	1	1	1	1	1	1	1	1	1	1	1	1	1	1	1	1	1	1	1	1	1	1	1	1	1	1	1	1	1	1	1	1	1	1	1	1	1	1	1	1	1	1	1	1	1	1	1	1	1	1	1	1	1	1	1	1	1	1	1	1	1	1	1
AB028021|210103_s_at	1	1	0	1	1	1	1	1	1	1	1	1	1	1	1	1	1	1	0	1	1	1	1	1	1	1	1	1	1	1	1	1	1	1	1	0	1	1	1	1	1	1	1	1	1	1	1	1	1	1	1	1	1	1	1	1	1	1	1	1	1	1	1	1	0	1	1	1	1	1	1	1	1	1	1	1	1	1	1	1	1	1	1	1	1	1	1	1	1	1	1	1	1	1	1	1	1	1	1	1	1	1	1	0	1	1	1	1	1	1	1	1	1	1
AW007273|213421_x_at	1	1	1	1	1	1	1	1	1	1	1	1	1	1	1	1	1	1	1	1	1	1	1	1	1	1	1	1	1	1	1	1	1	1	1	1	1	0	1	1	0	1	1	1	1	1	1	1	1	1	1	1	1	1	1	1	1	1	1	1	1	1	1	1	1	1	1	1	1	1	1	1	1	1	1	1	1	1	1	1	1	1	1	1	1	1	1	1	1	1	1	1	1	1	1	1	1	1	1	1	1	1	1	1	1	1	1	1	1	1	1	1	1	1
AW006935|214070_s_at	1	0	1	1	1	1	1	1	1	1	1	1	1	1	1	1	1	1	1	1	1	1	1	1	1	1	1	1	1	1	1	1	1	1	1	1	1	0	1	1	1	1	1	1	1	1	1	1	1	1	1	1	1	1	1	1	1	1	1	1	1	1	1	1	1	1	1	1	1	1	1	1	1	1	1	1	1	1	1	1	1	1	1	1	1	1	1	1	1	1	1	1	1	1	1	1	1	1	1	1	1	1	1	1	1	1	1	1	1	1	1	1	1	1
NM_017648|218687_s_at	1	1	1	1	1	1	1	1	1	1	1	1	1	1	1	1	1	1	1	1	1	1	1	1	1	1	1	1	1	1	1	1	1	1	1	1	1	1	1	1	1	1	1	1	1	1	1	1	1	1	1	1	1	1	1	1	1	1	1	1	1	1	1	1	1	1	1	1	1	1	1	1	1	1	1	1	1	1	1	1	1	1	1	1	1	1	1	1	1	1	1	1	1	1	1	1	1	1	1	1	1	1	1	1	1	1	1	1	1	1	1	1	1	1
NM_017726|220082_at	1	0	1	1	1	1	1	1	1	1	1	1	1	1	1	1	1	1	1	1	1	1	1	1	1	1	1	1	1	1	1	1	1	1	1	1	1	0	1	1	0	1	1	0	1	1	1	1	1	1	0	1	1	0	1	1	1	1	1	1	1	1	1	1	1	1	1	1	1	1	1	1	1	1	1	1	1	1	1	1	1	1	1	1	1	1	1	1	1	1	1	1	1	1	1	1	1	1	1	1	1	1	1	1	1	1	1	1	1	1	1	1	1	1
AW451240|222712_s_at	1	0	1	1	1	0	1	1	1	1	1	1	1	1	1	1	1	1	1	1	1	1	1	1	0	1	1	1	1	1	1	1	1	1	1	1	1	0	1	1	1	1	1	1	1	1	1	1	1	1	1	1	1	1	1	1	1	1	1	1	1	1	1	1	1	1	1	1	1	1	1	1	1	1	1	1	1	1	0	1	1	1	1	1	1	1	1	1	1	1	1	1	1	0	1	1	1	1	1	1	1	1	1	1	1	1	1	1	1	1	1	1	1	1
AF147790|226654_at	1	0	0	1	1	0	1	1	1	1	1	1	1	1	1	1	1	1	1	1	1	1	1	1	1	1	1	1	1	1	1	1	1	1	1	1	1	1	1	1	1	1	1	0	1	1	1	1	1	1	1	1	1	1	1	1	1	1	1	1	1	1	1	1	1	1	1	1	1	1	1	1	1	1	1	1	1	1	1	1	1	1	1	1	1	1	1	1	1	1	1	1	1	1	1	1	1	1	1	1	1	1	1	1	1	1	1	1	1	1	1	1	1	1
AW137009|229889_at	0	0	1	1	1	1	1	1	1	1	1	1	1	1	1	1	1	1	1	1	1	1	1	1	1	1	1	1	1	1	1	1	1	1	1	1	0	1	1	1	1	1	1	1	1	1	1	1	1	1	1	1	1	1	1	1	1	1	1	1	1	1	1	1	1	1	1	1	0	1	1	1	1	1	1	1	1	1	1	1	1	1	1	1	1	1	1	1	1	1	1	1	1	1	1	1	1	1	1	0	1	1	1	1	1	1	1	1	1	1	1	1	1	1

BC005 S=3045
 Genes [21]: NM_152573|1553185_at NM_152573|1553186_x_at AF036272|211565_at NM_024906|220232_at AL137266|232964_at AL117574|234949_at AA166684|214236_at AF220023|224159_x_at BE176566|238701_x_at AF338193|224284_x_at AF336878|211454_x_at NM_002547|206323_x_at NM_025095|220725_x_at AL521157|244495_x_at AF336882|224288_x_at AK022897|216153_x_at NM_173714|1553575_at NM_031221|208120_x_at AB037788|225986_x_at AK096918|1559167_x_at AK022303|215582_x_at 
 Conds [145]: GSM102443.CEL GSM102505.CEL GSM117769.CEL GSM137997.CEL GSM138029.CEL GSM138033.CEL GSM152633.CEL GSM152728.CEL GSM277728.CEL GSM301691.CEL GSM38066.CEL GSM38069.CEL GSM38070.CEL GSM38078.CEL GSM38092.CEL GSM38093.CEL GSM38098.CEL GSM46815.CEL GSM46821.CEL GSM46823.CEL GSM46825.CEL GSM46828.CEL GSM46829.CEL GSM46833.CEL GSM46842.CEL GSM46848.CEL GSM46858.CEL GSM46859.CEL GSM46860.CEL GSM46866.CEL GSM46871.CEL GSM46874.CEL GSM46878.CEL GSM46879.CEL GSM46880.CEL GSM46882.CEL GSM46884.CEL GSM46888.CEL GSM46891.CEL GSM46897.CEL GSM46904.CEL GSM46905.CEL GSM46906.CEL GSM46910.CEL GSM46914.CEL GSM46919.CEL GSM46920.CEL GSM46921.CEL GSM46922.CEL GSM46923.CEL GSM46924.CEL GSM46926.CEL GSM46927.CEL GSM46929.CEL GSM46931.CEL GSM46936.CEL GSM46940.CEL GSM46941.CEL GSM46946.CEL GSM46959.CEL GSM46962.CEL GSM46966.CEL GSM46968.CEL GSM46971.CEL GSM46973.CEL GSM46975.CEL GSM53038.CEL GSM53057.CEL GSM53088.CEL GSM53091.CEL GSM53097.CEL GSM76613.CEL GSM89034.CEL GSM102453.CEL GSM102550.CEL GSM117587.CEL GSM137942.CEL GSM137999.CEL GSM138000.CEL GSM138030.CEL GSM179934.CEL GSM203798.CEL GSM325801.CEL GSM353900.CEL GSM38055.CEL GSM38056.CEL GSM38063.CEL GSM38064.CEL GSM38067.CEL GSM38073.CEL GSM38084.CEL GSM38087.CEL GSM38094.CEL GSM38102.CEL GSM38105.CEL GSM46814.CEL GSM46816.CEL GSM46819.CEL GSM46824.CEL GSM46836.CEL GSM46843.CEL GSM46844.CEL GSM46856.CEL GSM46857.CEL GSM46864.CEL GSM46865.CEL GSM46867.CEL GSM46875.CEL GSM46877.CEL GSM46886.CEL GSM46889.CEL GSM46890.CEL GSM46892.CEL GSM46896.CEL GSM46898.CEL GSM46901.CEL GSM46902.CEL GSM46909.CEL GSM46911.CEL GSM46912.CEL GSM46913.CEL GSM46918.CEL GSM46930.CEL GSM46932.CEL GSM46933.CEL GSM46935.CEL GSM46937.CEL GSM46938.CEL GSM46942.CEL GSM46947.CEL GSM46951.CEL GSM46952.CEL GSM46954.CEL GSM46956.CEL GSM46961.CEL GSM46969.CEL GSM46972.CEL GSM46974.CEL GSM46976.CEL GSM53034.CEL GSM53049.CEL GSM53104.CEL GSM53109.CEL GSM76620.CEL GSM89104.CEL 
NM_152573|1553185_at	1	1	1	1	1	1	1	1	-1	-1	-1	-1	-1	-1	-1	-1	-1	-1	-1	0	-1	-1	-1	-1	-1	-1	-1	-1	-1	-1	-1	-1	-1	-1	-1	-1	-1	-1	-1	-1	-1	-1	0	-1	-1	-1	-1	-1	-1	-1	-1	-1	-1	-1	-1	-1	-1	-1	-1	-1	-1	-1	-1	-1	-1	-1	1	1	0	-1	0	1	-1	1	-1	1	1	1	1	1	1	1	-1	1	-1	-1	-1	-1	-1	-1	-1	-1	-1	-1	-1	-1	-1	-1	-1	-1	-1	-1	-1	-1	-1	-1	-1	-1	-1	-1	-1	-1	-1	-1	-1	-1	-1	-1	-1	-1	-1	-1	-1	-1	-1	-1	-1	-1	-1	-1	-1	-1	-1	-1	-1	-1	-1	-1	-1	1	-1	1	1	1	1
NM_152573|1553186_x_at	1	1	1	1	1	1	1	1	-1	-1	-1	-1	-1	-1	-1	-1	-1	-1	-1	-1	-1	-1	-1	-1	-1	-1	-1	-1	-1	-1	-1	-1	-1	-1	-1	-1	0	-1	-1	-1	-1	-1	-1	-1	-1	-1	-1	-1	-1	-1	-1	-1	-1	-1	-1	-1	-1	-1	-1	-1	-1	-1	-1	-1	-1	-1	1	1	1	-1	1	1	-1	1	-1	1	1	1	1	1	1	1	-1	1	-1	-1	-1	-1	-1	-1	-1	-1	-1	-1	-1	-1	-1	-1	-1	-1	-1	-1	-1	-1	-1	-1	-1	-1	-1	-1	-1	-1	-1	-1	-1	-1	-1	-1	-1	-1	-1	-1	-1	-1	-1	-1	-1	-1	-1	-1	-1	-1	-1	-1	-1	-1	-1	-1	-1	1	-1	1	1	1	1
AF036272|211565_at	1	1	1	1	1	1	1	1	-1	-1	-1	-1	-1	-1	-1	-1	-1	-1	-1	-1	-1	-1	-1	-1	-1	-1	-1	-1	-1	-1	-1	-1	-1	-1	-1	-1	-1	-1	-1	-1	-1	-1	-1	-1	-1	-1	-1	-1	-1	-1	-1	-1	-1	-1	-1	-1	-1	-1	-1	-1	-1	-1	-1	-1	-1	-1	1	1	1	-1	1	1	-1	1	-1	1	1	1	1	1	1	1	-1	1	-1	-1	-1	-1	-1	-1	-1	-1	-1	-1	-1	-1	-1	-1	-1	-1	-1	-1	-1	-1	-1	-1	-1	-1	-1	-1	-1	-1	-1	-1	-1	-1	-1	-1	-1	-1	-1	-1	-1	-1	-1	-1	-1	-1	-1	-1	-1	-1	-1	-1	-1	-1	-1	-1	-1	1	-1	1	1	0	1
NM_024906|220232_at	1	1	1	1	1	1	1	1	-1	-1	-1	-1	-1	-1	-1	-1	-1	-1	-1	-1	-1	-1	-1	-1	-1	-1	-1	-1	-1	-1	-1	-1	-1	-1	-1	-1	-1	-1	-1	-1	-1	-1	-1	-1	-1	-1	-1	-1	-1	-1	-1	-1	-1	-1	-1	-1	-1	-1	-1	-1	-1	-1	-1	-1	-1	-1	1	1	1	-1	1	1	-1	1	-1	1	1	1	1	1	1	0	-1	1	-1	-1	-1	-1	-1	-1	-1	-1	-1	-1	-1	-1	-1	-1	-1	-1	-1	-1	-1	-1	-1	-1	-1	-1	-1	-1	-1	-1	-1	-1	0	-1	-1	-1	-1	-1	-1	-1	-1	-1	-1	-1	-1	-1	-1	-1	-1	-1	-1	-1	-1	-1	-1	-1	-1	1	-1	1	1	1	1
AL137266|232964_at	1	1	1	1	1	1	1	1	-1	-1	-1	-1	-1	-1	-1	-1	-1	-1	-1	-1	-1	-1	-1	-1	-1	-1	-1	-1	-1	-1	-1	-1	-1	-1	-1	-1	-1	-1	-1	-1	-1	-1	-1	-1	-1	-1	-1	-1	-1	-1	-1	-1	-1	-1	-1	-1	-1	-1	-1	-1	-1	-1	-1	-1	-1	-1	1	1	1	-1	1	1	-1	1	-1	1	1	1	1	1	1	1	-1	1	-1	-1	-1	-1	-1	-1	-1	-1	-1	-1	-1	-1	-1	-1	-1	-1	-1	-1	-1	-1	-1	-1	-1	-1	-1	-1	-1	-1	-1	-1	-1	-1	-1	-1	-1	-1	-1	-1	-1	-1	-1	-1	-1	-1	-1	-1	-1	-1	-1	-1	-1	-1	-1	-1	-1	1	-1	1	1	1	1
AL117574|234949_at	1	1	1	1	1	1	1	1	-1	-1	-1	-1	-1	-1	-1	-1	-1	-1	-1	-1	-1	-1	-1	-1	-1	-1	-1	-1	-1	-1	-1	-1	-1	-1	-1	-1	-1	-1	-1	-1	-1	-1	-1	-1	-1	-1	-1	-1	-1	-1	-1	-1	-1	-1	-1	-1	-1	-1	-1	-1	-1	-1	-1	-1	-1	-1	1	1	1	-1	1	1	-1	1	-1	1	1	1	1	1	1	1	-1	1	-1	-1	-1	-1	-1	-1	-1	-1	-1	-1	-1	-1	-1	-1	-1	-1	-1	-1	-1	-1	-1	-1	-1	-1	-1	-1	-1	-1	-1	-1	-1	-1	-1	-1	-1	-1	-1	-1	-1	-1	-1	-1	-1	-1	-1	-1	-1	-1	-1	-1	-1	-1	-1	-1	-1	1	-1	1	1	1	1
AA166684|214236_at	1	1	0	1	1	1	1	1	-1	-1	-1	-1	-1	-1	-1	-1	-1	-1	-1	-1	-1	-1	-1	-1	-1	-1	-1	-1	-1	-1	-1	-1	-1	-1	-1	-1	-1	-1	-1	-1	-1	-1	-1	-1	-1	-1	-1	-1	-1	-1	-1	-1	-1	-1	-1	-1	-1	-1	-1	-1	-1	-1	-1	0	-1	-1	1	1	1	-1	1	1	-1	1	-1	1	0	1	1	1	1	1	-1	1	-1	-1	-1	-1	-1	-1	-1	-1	-1	-1	-1	-1	-1	-1	-1	-1	-1	-1	-1	-1	-1	-1	-1	-1	-1	-1	-1	-1	-1	-1	-1	-1	-1	-1	-1	-1	-1	-1	-1	-1	-1	-1	-1	-1	-1	-1	-1	-1	-1	-1	-1	-1	-1	-1	-1	1	-1	1	1	1	1
AF220023|224159_x_at	1	1	1	1	1	1	1	1	-1	-1	-1	-1	-1	-1	-1	-1	-1	-1	-1	-1	-1	-1	-1	-1	-1	-1	-1	-1	-1	-1	-1	-1	-1	-1	-1	-1	-1	-1	-1	-1	-1	-1	-1	-1	-1	-1	-1	-1	-1	-1	-1	-1	-1	-1	-1	-1	-1	-1	-1	-1	-1	-1	-1	-1	-1	-1	1	1	1	-1	1	1	-1	1	-1	1	1	1	1	1	1	1	-1	1	-1	-1	-1	-1	-1	-1	-1	-1	-1	-1	-1	-1	-1	-1	-1	-1	-1	-1	-1	-1	-1	-1	-1	-1	-1	-1	-1	-1	-1	-1	-1	-1	-1	-1	-1	-1	-1	-1	-1	-1	-1	-1	-1	-1	-1	-1	-1	-1	-1	-1	-1	-1	-1	-1	-1	1	-1	1	1	1	1
BE176566|238701_x_at	1	1	1	1	1	1	1	1	-1	-1	-1	-1	-1	-1	-1	-1	-1	-1	-1	-1	-1	-1	-1	-1	-1	-1	-1	-1	-1	-1	-1	-1	-1	-1	-1	-1	-1	-1	-1	-1	-1	-1	-1	-1	-1	-1	-1	-1	-1	-1	-1	-1	-1	-1	-1	-1	-1	-1	-1	-1	-1	-1	-1	-1	-1	-1	1	1	1	-1	1	1	-1	1	-1	1	1	1	1	1	1	1	-1	1	-1	-1	-1	-1	-1	-1	-1	-1	-1	-1	-1	-1	-1	-1	-1	-1	-1	-1	-1	-1	-1	-1	-1	-1	-1	-1	-1	-1	-1	-1	-1	-1	-1	-1	-1	-1	-1	-1	-1	-1	-1	-1	-1	-1	-1	-1	-1	-1	-1	-1	-1	-1	-1	-1	-1	1	-1	1	1	1	1
AF338193|224284_x_at	1	1	1	1	1	1	1	1	-1	-1	-1	-1	-1	-1	-1	-1	-1	-1	-1	-1	-1	-1	-1	-1	-1	-1	-1	-1	-1	-1	-1	-1	-1	-1	-1	-1	-1	-1	-1	-1	-1	-1	-1	-1	-1	-1	-1	-1	-1	-1	-1	-1	-1	-1	-1	-1	-1	-1	-1	-1	-1	-1	-1	-1	-1	-1	1	1	1	-1	1	1	-1	1	-1	1	1	1	1	1	1	1	-1	1	-1	-1	-1	-1	-1	-1	-1	-1	-1	-1	-1	-1	-1	-1	-1	-1	-1	-1	-1	-1	-1	-1	-1	-1	-1	-1	-1	-1	-1	-1	-1	-1	-1	-1	-1	-1	-1	-1	-1	-1	-1	-1	-1	-1	-1	-1	-1	-1	-1	-1	-1	-1	-1	-1	-1	1	-1	1	1	1	1
AF336878|211454_x_at	1	1	1	1	1	1	1	1	-1	-1	-1	-1	0	-1	-1	-1	-1	-1	-1	-1	-1	-1	-1	-1	-1	-1	-1	-1	-1	-1	-1	-1	-1	-1	-1	-1	-1	-1	-1	-1	-1	-1	-1	-1	-1	-1	-1	-1	-1	-1	-1	-1	-1	-1	-1	-1	-1	-1	-1	-1	-1	-1	-1	-1	-1	-1	1	1	1	-1	1	1	-1	1	-1	1	1	1	1	1	1	1	-1	1	-1	-1	-1	-1	-1	-1	-1	-1	-1	-1	-1	-1	-1	-1	-1	-1	-1	-1	-1	-1	-1	-1	-1	-1	-1	-1	-1	-1	-1	-1	-1	-1	-1	-1	-1	-1	-1	-1	-1	-1	-1	-1	-1	-1	-1	-1	-1	-1	-1	-1	-1	-1	-1	-1	-1	1	-1	1	1	1	1
NM_002547|206323_x_at	1	1	1	1	1	1	1	1	-1	-1	-1	-1	-1	-1	-1	-1	-1	-1	-1	-1	-1	-1	-1	-1	-1	-1	-1	-1	-1	-1	-1	-1	-1	-1	-1	-1	-1	-1	-1	-1	-1	-1	-1	-1	-1	-1	-1	-1	-1	-1	-1	-1	-1	-1	-1	-1	-1	-1	-1	-1	-1	-1	-1	-1	-1	-1	1	1	1	-1	1	1	-1	1	-1	1	1	1	1	1	1	1	-1	1	-1	-1	-1	-1	-1	-1	-1	-1	-1	-1	-1	-1	-1	-1	-1	-1	-1	-1	-1	-1	-1	-1	-1	-1	-1	-1	-1	-1	-1	-1	-1	-1	-1	-1	-1	-1	-1	-1	-1	-1	-1	-1	-1	-1	-1	-1	-1	0	-1	-1	-1	-1	-1	-1	-1	1	-1	1	1	1	1
NM_025095|220725_x_at	1	1	1	1	1	1	1	1	-1	-1	-1	-1	-1	-1	-1	-1	-1	-1	-1	-1	-1	-1	-1	-1	-1	-1	-1	-1	-1	-1	-1	-1	-1	-1	-1	-1	-1	-1	-1	-1	-1	-1	-1	-1	-1	-1	-1	-1	-1	-1	-1	-1	-1	-1	-1	-1	-1	-1	-1	-1	-1	-1	-1	-1	-1	-1	1	1	1	-1	1	1	-1	1	-1	1	1	1	1	1	1	1	-1	1	-1	-1	-1	-1	-1	-1	-1	-1	-1	-1	-1	-1	-1	-1	-1	-1	-1	-1	-1	-1	-1	-1	-1	-1	-1	-1	-1	-1	-1	-1	-1	-1	-1	-1	-1	-1	-1	-1	-1	-1	-1	-1	-1	-1	-1	-1	-1	-1	-1	-1	-1	-1	-1	-1	-1	1	-1	1	1	1	1
AL521157|244495_x_at	1	1	1	1	1	1	1	1	-1	-1	-1	-1	-1	-1	-1	-1	-1	-1	-1	-1	-1	-1	-1	-1	-1	-1	-1	-1	-1	-1	-1	-1	-1	-1	-1	-1	-1	-1	-1	-1	-1	-1	-1	-1	-1	-1	-1	-1	-1	-1	-1	-1	-1	-1	-1	-1	-1	-1	-1	-1	-1	-1	-1	-1	-1	-1	1	1	1	-1	1	1	-1	1	-1	1	1	1	1	1	1	1	-1	1	-1	-1	-1	-1	-1	-1	-1	-1	-1	-1	-1	-1	-1	-1	-1	-1	-1	-1	-1	-1	-1	-1	-1	-1	-1	-1	-1	-1	-1	-1	-1	-1	-1	-1	-1	-1	-1	-1	-1	-1	-1	-1	-1	-1	-1	-1	-1	-1	-1	-1	-1	-1	-1	-1	-1	1	-1	1	1	1	1
AF336882|224288_x_at	1	1	1	1	1	1	1	1	-1	-1	-1	-1	-1	-1	-1	-1	-1	-1	-1	-1	-1	-1	-1	-1	-1	-1	-1	-1	-1	-1	-1	-1	-1	-1	-1	-1	-1	-1	-1	-1	-1	-1	-1	-1	-1	-1	-1	0	-1	-1	-1	-1	-1	-1	-1	-1	-1	-1	-1	-1	-1	-1	-1	-1	-1	-1	1	1	1	-1	1	1	-1	1	-1	1	1	1	1	1	1	1	-1	0	-1	-1	-1	-1	-1	-1	-1	-1	-1	-1	-1	-1	-1	-1	-1	-1	-1	-1	-1	-1	-1	-1	-1	-1	-1	-1	-1	-1	-1	-1	-1	-1	-1	-1	-1	-1	-1	-1	-1	-1	-1	-1	-1	-1	-1	-1	-1	-1	-1	-1	-1	-1	-1	-1	-1	1	-1	1	1	1	1
AK022897|216153_x_at	1	1	1	1	1	1	1	1	-1	-1	-1	-1	-1	-1	-1	-1	-1	-1	-1	-1	-1	-1	-1	-1	-1	-1	-1	-1	-1	-1	-1	-1	-1	-1	-1	-1	-1	-1	-1	-1	-1	-1	-1	-1	-1	-1	-1	-1	-1	-1	-1	-1	-1	-1	-1	-1	-1	-1	-1	-1	-1	-1	-1	-1	-1	-1	1	1	1	-1	1	1	-1	1	-1	1	1	1	1	1	1	1	-1	1	-1	-1	-1	-1	-1	-1	-1	-1	-1	-1	-1	-1	-1	-1	-1	0	-1	-1	-1	-1	-1	-1	-1	-1	-1	-1	-1	-1	-1	-1	-1	-1	-1	-1	-1	-1	-1	-1	-1	-1	-1	-1	-1	-1	-1	-1	-1	-1	-1	-1	-1	-1	-1	-1	-1	1	-1	1	1	1	1
NM_173714|1553575_at	1	1	1	1	1	1	1	1	-1	-1	-1	-1	-1	-1	-1	-1	-1	-1	-1	-1	-1	-1	-1	-1	-1	-1	-1	-1	-1	-1	-1	-1	-1	-1	-1	-1	-1	-1	-1	-1	-1	-1	-1	-1	-1	-1	-1	-1	-1	-1	-1	-1	-1	-1	-1	-1	-1	-1	-1	-1	-1	-1	-1	-1	-1	-1	1	1	1	-1	1	1	-1	1	-1	1	1	1	1	1	1	1	-1	1	-1	-1	-1	-1	-1	-1	0	-1	-1	-1	-1	-1	-1	-1	-1	-1	-1	-1	-1	-1	-1	-1	-1	-1	-1	-1	-1	-1	-1	-1	-1	-1	-1	-1	-1	-1	-1	-1	-1	-1	-1	-1	-1	-1	-1	-1	-1	-1	-1	-1	-1	-1	-1	-1	-1	1	-1	1	1	1	1
NM_031221|208120_x_at	1	1	1	1	0	1	1	1	-1	-1	-1	-1	-1	-1	-1	-1	-1	-1	-1	-1	-1	-1	-1	-1	-1	-1	-1	-1	-1	-1	-1	-1	-1	-1	-1	-1	-1	-1	-1	-1	-1	-1	-1	-1	-1	-1	-1	-1	-1	-1	-1	-1	-1	-1	-1	-1	-1	-1	-1	-1	-1	-1	-1	-1	-1	-1	1	1	1	0	1	1	-1	1	-1	1	1	0	1	1	1	1	-1	1	-1	-1	-1	-1	-1	-1	-1	-1	-1	-1	-1	-1	-1	-1	-1	-1	-1	-1	-1	-1	-1	-1	-1	-1	-1	-1	-1	-1	-1	-1	-1	-1	-1	-1	-1	0	-1	-1	-1	-1	-1	-1	-1	-1	-1	-1	-1	-1	-1	-1	-1	-1	-1	-1	-1	1	-1	1	1	1	1
AB037788|225986_x_at	1	1	1	1	1	1	1	1	-1	-1	0	-1	-1	-1	-1	-1	-1	-1	-1	-1	-1	-1	-1	-1	-1	-1	-1	-1	-1	-1	-1	-1	-1	-1	-1	-1	-1	-1	-1	-1	-1	-1	-1	-1	-1	-1	-1	-1	-1	-1	-1	-1	-1	-1	-1	-1	-1	-1	-1	-1	-1	-1	-1	-1	-1	-1	1	1	1	-1	1	1	-1	1	-1	1	1	1	1	1	1	1	-1	1	-1	-1	0	-1	-1	-1	-1	-1	-1	-1	-1	-1	-1	-1	-1	-1	-1	-1	-1	-1	-1	-1	-1	-1	-1	-1	-1	-1	-1	-1	-1	-1	-1	-1	-1	-1	-1	-1	-1	-1	-1	-1	-1	-1	-1	-1	-1	-1	-1	-1	-1	-1	-1	-1	-1	1	-1	1	1	1	1
AK096918|1559167_x_at	1	1	1	1	1	1	1	1	-1	-1	-1	0	-1	-1	-1	-1	-1	-1	-1	-1	-1	-1	-1	-1	-1	-1	-1	-1	-1	-1	-1	-1	-1	-1	0	-1	-1	-1	-1	-1	-1	-1	-1	-1	-1	-1	-1	-1	-1	-1	-1	-1	-1	-1	-1	-1	-1	-1	-1	-1	-1	-1	-1	-1	-1	-1	1	1	1	-1	1	1	-1	1	-1	1	1	1	1	1	1	1	0	1	-1	-1	-1	-1	-1	-1	-1	-1	-1	-1	-1	-1	-1	-1	-1	-1	-1	-1	-1	-1	-1	-1	-1	-1	-1	-1	-1	-1	-1	-1	-1	-1	-1	-1	-1	-1	-1	-1	-1	-1	-1	-1	-1	-1	-1	-1	-1	-1	-1	-1	-1	-1	-1	-1	-1	1	-1	1	1	1	1
AK022303|215582_x_at	1	1	1	1	1	1	1	1	0	0	-1	-1	-1	-1	-1	-1	-1	-1	-1	-1	-1	-1	-1	-1	-1	-1	-1	-1	-1	-1	-1	-1	-1	-1	-1	-1	-1	-1	-1	-1	-1	-1	-1	-1	-1	-1	-1	-1	-1	-1	-1	-1	-1	-1	-1	-1	0	-1	-1	-1	-1	-1	0	-1	-1	-1	1	1	1	-1	1	1	-1	1	-1	1	1	1	1	1	1	1	-1	1	-1	-1	-1	-1	-1	0	-1	-1	-1	-1	0	-1	-1	-1	-1	-1	-1	-1	-1	-1	-1	-1	-1	-1	-1	-1	-1	-1	-1	-1	-1	-1	-1	-1	-1	-1	-1	-1	-1	-1	-1	-1	-1	-1	-1	-1	-1	-1	-1	-1	-1	-1	-1	-1	-1	1	-1	1	1	1	1


BC006 S=1980
 Genes [18]: BC036365|1554190_s_at AF047760|209529_at AA565141|232361_s_at AI763378|225645_at NM_020387|218186_at BF001941|225846_at NM_017697|219121_s_at NM_024915|219388_at BC005238|202489_s_at AF088867|209173_at AA675917|229599_at BC000329|209260_at NM_001197|205780_at BC006148|211778_s_at BF063271|203397_s_at NM_006314|204740_at AF053719|209873_s_at X57348|33323_r_at 
 Conds [110]: GSM102456.CEL GSM102490.CEL GSM102545.CEL GSM102554.CEL GSM102582.CEL GSM117665.CEL GSM117680.CEL GSM117715.CEL GSM117754.CEL GSM137928.CEL GSM137930.CEL GSM138020.CEL GSM152672.CEL GSM152687.CEL GSM152763.CEL GSM179779.CEL GSM179796.CEL GSM179797.CEL GSM179810.CEL GSM179815.CEL GSM179828.CEL GSM179877.CEL GSM179907.CEL GSM179910.CEL GSM179916.CEL GSM203668.CEL GSM203678.CEL GSM203710.CEL GSM203726.CEL GSM203727.CEL GSM231880.CEL GSM231914.CEL GSM231933.CEL GSM231963.CEL GSM231972.CEL GSM301662.CEL GSM301682.CEL GSM325786.CEL GSM325811.CEL GSM325813.CEL GSM325842.CEL GSM353927.CEL GSM353928.CEL GSM353931.CEL GSM353943.CEL GSM46825.CEL GSM46835.CEL GSM46858.CEL GSM46929.CEL GSM53050.CEL GSM53058.CEL GSM53079.CEL GSM53122.CEL GSM53127.CEL GSM76515.CEL GSM76580.CEL GSM76633.CEL GSM88995.CEL GSM89033.CEL GSM89059.CEL GSM89067.CEL GSM89080.CEL GSM89091.CEL GSM102432.CEL GSM102433.CEL GSM102532.CEL GSM102576.CEL GSM137909.CEL GSM137948.CEL GSM137975.CEL GSM137977.CEL GSM138034.CEL GSM152650.CEL GSM152727.CEL GSM152771.CEL GSM152786.CEL GSM179834.CEL GSM179848.CEL GSM203628.CEL GSM203655.CEL GSM203712.CEL GSM203741.CEL GSM203747.CEL GSM203771.CEL GSM203776.CEL GSM203791.CEL GSM231869.CEL GSM231877.CEL GSM231889.CEL GSM231890.CEL GSM231900.CEL GSM231923.CEL GSM231942.CEL GSM231962.CEL GSM231969.CEL GSM231982.CEL GSM231986.CEL GSM325815.CEL GSM325820.CEL GSM38071.CEL GSM46963.CEL GSM53041.CEL GSM76547.CEL GSM76558.CEL GSM76568.CEL GSM76570.CEL GSM88951.CEL GSM88989.CEL GSM89031.CEL GSM89065.CEL 
BC036365|1554190_s_at	-1	-1	-1	-1	-1	-1	-1	-1	-1	-1	-1	-1	-1	-1	-1	-1	-1	-1	-1	-1	-1	-1	-1	-1	-1	-1	-1	-1	-1	-1	-1	-1	-1	-1	-1	-1	-1	-1	-1	-1	-1	-1	-1	-1	-1	-1	-1	-1	-1	-1	-1	-1	-1	-1	-1	-1	-1	-1	-1	-1	-1	-1	-1	-1	-1	-1	-1	-1	-1	-1	-1	-1	-1	-1	-1	-1	-1	-1	-1	-1	-1	-1	-1	-1	-1	-1	-1	-1	-1	-1	-1	-1	-1	-1	-1	-1	-1	-1	-1	-1	-1	-1	-1	-1	-1	-1	-1	-1	-1	-1
AF047760|209529_at	-1	-1	-1	-1	-1	-1	-1	-1	-1	-1	-1	-1	-1	-1	-1	-1	-1	-1	-1	-1	-1	-1	-1	-1	-1	-1	-1	-1	-1	-1	-1	-1	-1	-1	-1	-1	-1	-1	-1	-1	-1	-1	-1	-1	-1	-1	-1	-1	-1	-1	-1	-1	-1	-1	-1	-1	-1	-1	-1	-1	-1	-1	-1	-1	-1	-1	-1	-1	-1	-1	-1	-1	-1	-1	-1	-1	-1	-1	-1	-1	-1	-1	-1	-1	-1	-1	-1	-1	-1	-1	-1	-1	-1	-1	-1	-1	-1	-1	-1	-1	-1	-1	-1	-1	-1	-1	-1	-1	-1	-1
AA565141|232361_s_at	-1	-1	-1	-1	-1	-1	-1	-1	-1	-1	-1	-1	-1	-1	-1	-1	-1	-1	-1	-1	-1	-1	-1	-1	-1	-1	-1	-1	-1	-1	-1	-1	-1	-1	-1	-1	-1	-1	-1	-1	-1	-1	-1	-1	-1	-1	-1	-1	-1	-1	-1	-1	-1	-1	-1	-1	-1	-1	-1	-1	-1	-1	-1	-1	-1	-1	-1	-1	-1	-1	-1	-1	-1	-1	-1	-1	-1	-1	-1	-1	-1	-1	-1	-1	-1	-1	-1	-1	-1	-1	-1	-1	-1	-1	-1	-1	-1	-1	-1	-1	-1	-1	-1	-1	-1	-1	-1	-1	-1	-1
AI763378|225645_at	-1	-1	-1	-1	-1	-1	-1	-1	-1	-1	-1	-1	-1	-1	-1	-1	-1	-1	-1	-1	-1	-1	-1	-1	-1	-1	-1	-1	-1	-1	-1	-1	-1	-1	-1	-1	-1	-1	-1	-1	-1	-1	-1	-1	-1	-1	-1	-1	-1	-1	-1	-1	-1	-1	-1	-1	-1	-1	-1	-1	-1	-1	-1	-1	-1	-1	-1	-1	-1	-1	-1	-1	-1	-1	-1	-1	-1	-1	-1	-1	-1	-1	-1	-1	-1	-1	-1	-1	-1	-1	-1	-1	-1	-1	-1	-1	-1	-1	-1	-1	-1	-1	-1	-1	-1	-1	-1	-1	-1	-1
NM_020387|218186_at	-1	-1	-1	-1	-1	-1	-1	-1	-1	-1	-1	-1	-1	-1	-1	-1	-1	-1	-1	-1	-1	-1	-1	-1	-1	-1	-1	-1	-1	-1	-1	-1	-1	-1	-1	-1	-1	-1	-1	-1	-1	-1	-1	-1	-1	-1	-1	-1	-1	-1	-1	-1	-1	-1	-1	-1	-1	-1	-1	-1	-1	-1	-1	-1	-1	-1	-1	-1	-1	-1	-1	-1	-1	-1	-1	-1	-1	-1	-1	-1	-1	-1	-1	-1	-1	-1	-1	-1	-1	-1	-1	-1	-1	-1	-1	-1	-1	-1	-1	-1	-1	-1	-1	-1	-1	-1	-1	-1	-1	-1
BF001941|225846_at	-1	-1	-1	-1	-1	-1	-1	-1	-1	-1	-1	-1	-1	-1	-1	-1	-1	-1	-1	-1	-1	-1	-1	-1	-1	-1	-1	-1	-1	-1	-1	-1	-1	-1	-1	-1	-1	-1	-1	-1	-1	-1	-1	-1	-1	-1	-1	-1	-1	-1	-1	-1	-1	-1	-1	-1	-1	-1	-1	-1	-1	-1	-1	-1	-1	-1	-1	-1	-1	-1	-1	-1	-1	-1	-1	-1	-1	-1	-1	-1	-1	-1	-1	-1	-1	-1	-1	-1	-1	-1	-1	-1	-1	-1	-1	-1	-1	-1	-1	-1	-1	-1	-1	-1	-1	-1	-1	-1	-1	-1
NM_017697|219121_s_at	-1	-1	-1	-1	-1	-1	-1	-1	-1	-1	-1	-1	-1	-1	-1	-1	-1	-1	-1	-1	-1	-1	-1	-1	-1	-1	-1	-1	-1	-1	-1	-1	-1	-1	-1	-1	-1	-1	-1	-1	-1	-1	-1	-1	-1	-1	-1	-1	-1	-1	-1	-1	-1	-1	-1	-1	-1	-1	-1	-1	-1	-1	-1	-1	-1	-1	-1	-1	-1	-1	-1	-1	-1	-1	-1	-1	-1	-1	-1	-1	-1	-1	-1	-1	-1	-1	-1	-1	-1	-1	-1	-1	-1	-1	-1	-1	-1	-1	-1	-1	-1	-1	-1	-1	-1	-1	-1	-1	-1	-1
NM_024915|219388_at	-1	-1	-1	-1	-1	-1	-1	-1	-1	-1	-1	-1	-1	-1	-1	-1	-1	-1	-1	-1	-1	-1	-1	-1	-1	-1	-1	-1	-1	-1	-1	-1	-1	-1	-1	-1	-1	-1	-1	-1	-1	-1	-1	-1	-1	-1	-1	-1	-1	-1	-1	-1	-1	-1	-1	-1	-1	-1	-1	-1	-1	-1	-1	-1	-1	-1	-1	-1	-1	-1	-1	-1	-1	-1	-1	-1	-1	-1	-1	-1	-1	-1	-1	-1	-1	-1	-1	-1	-1	-1	-1	-1	-1	-1	-1	-1	-1	-1	-1	-1	-1	-1	-1	-1	-1	-1	-1	-1	-1	-1
BC005238|202489_s_at	-1	-1	-1	-1	-1	-1	-1	-1	-1	-1	-1	-1	-1	-1	-1	-1	-1	-1	-1	-1	-1	-1	-1	-1	-1	-1	-1	-1	-1	-1	-1	-1	-1	-1	-1	-1	-1	-1	-1	-1	-1	-1	-1	-1	-1	-1	-1	-1	-1	-1	-1	-1	-1	-1	-1	-1	-1	-1	-1	-1	-1	-1	-1	-1	-1	-1	-1	-1	-1	-1	-1	-1	-1	-1	-1	-1	-1	-1	-1	-1	-1	-1	-1	-1	-1	-1	-1	-1	-1	-1	-1	-1	-1	-1	-1	-1	-1	-1	-1	-1	-1	-1	-1	-1	-1	-1	-1	-1	-1	-1
AF088867|209173_at	-1	-1	-1	-1	-1	-1	-1	-1	-1	-1	-1	-1	-1	-1	-1	-1	-1	-1	-1	-1	-1	-1	-1	-1	-1	-1	-1	-1	-1	-1	-1	-1	-1	-1	-1	-1	-1	-1	-1	-1	-1	-1	-1	-1	-1	-1	-1	-1	-1	-1	-1	-1	-1	-1	-1	-1	-1	-1	-1	-1	-1	-1	-1	-1	-1	-1	-1	-1	-1	-1	-1	-1	-1	-1	-1	-1	-1	-1	-1	-1	-1	-1	-1	-1	-1	-1	-1	-1	-1	-1	-1	-1	-1	-1	-1	-1	-1	-1	-1	-1	-1	-1	-1	-1	-1	-1	-1	-1	-1	-1
AA675917|229599_at	-1	-1	-1	-1	-1	-1	-1	-1	-1	-1	-1	-1	-1	-1	-1	-1	-1	-1	-1	-1	-1	-1	-1	-1	-1	-1	-1	-1	-1	-1	-1	-1	-1	-1	-1	-1	-1	-1	-1	-1	-1	-1	-1	-1	-1	-1	-1	-1	-1	-1	-1	-1	-1	-1	-1	-1	-1	-1	-1	-1	-1	-1	-1	-1	-1	-1	-1	-1	-1	-1	-1	-1	-1	-1	-1	-1	-1	-1	-1	-1	-1	-1	-1	-1	-1	-1	-1	-1	-1	-1	-1	-1	-1	-1	-1	-1	-1	-1	-1	-1	-1	-1	-1	-1	-1	-1	-1	-1	-1	-1
BC000329|209260_at	-1	-1	-1	-1	-1	-1	-1	-1	-1	-1	-1	-1	-1	-1	-1	-1	-1	-1	-1	-1	-1	-1	-1	-1	-1	-1	-1	-1	-1	-1	-1	-1	-1	-1	-1	-1	-1	-1	-1	-1	-1	-1	-1	-1	-1	-1	-1	-1	-1	-1	-1	-1	-1	-1	-1	-1	-1	-1	-1	-1	-1	-1	-1	-1	-1	-1	-1	-1	-1	-1	-1	-1	-1	-1	-1	-1	-1	-1	-1	-1	-1	-1	-1	-1	-1	-1	-1	-1	-1	-1	-1	-1	-1	-1	-1	-1	-1	-1	-1	-1	-1	-1	-1	-1	-1	-1	-1	-1	-1	-1
NM_001197|205780_at	-1	-1	-1	-1	-1	-1	-1	-1	-1	-1	-1	-1	-1	-1	-1	-1	-1	-1	-1	-1	-1	-1	-1	-1	-1	-1	-1	-1	-1	-1	-1	-1	-1	-1	-1	-1	-1	-1	-1	-1	-1	-1	-1	-1	-1	-1	-1	-1	-1	-1	-1	-1	-1	-1	-1	-1	-1	-1	-1	-1	-1	-1	-1	-1	-1	-1	-1	-1	-1	-1	-1	-1	-1	-1	-1	-1	-1	-1	-1	-1	-1	-1	-1	-1	-1	-1	-1	-1	-1	-1	-1	-1	-1	-1	-1	-1	-1	-1	-1	-1	-1	-1	-1	-1	-1	-1	-1	-1	-1	-1
BC006148|211778_s_at	-1	-1	-1	-1	-1	-1	-1	-1	-1	-1	-1	-1	-1	-1	-1	-1	-1	-1	-1	-1	-1	-1	-1	-1	-1	-1	-1	-1	-1	-1	-1	-1	-1	-1	-1	-1	-1	-1	-1	-1	-1	-1	-1	-1	-1	-1	-1	-1	-1	-1	-1	-1	-1	-1	-1	-1	-1	-1	-1	-1	-1	-1	-1	-1	-1	-1	-1	-1	-1	-1	-1	-1	-1	-1	-1	-1	-1	-1	-1	-1	-1	-1	-1	-1	-1	-1	-1	-1	-1	-1	-1	-1	-1	-1	-1	-1	-1	-1	-1	-1	-1	-1	-1	-1	-1	-1	-1	-1	-1	-1
BF063271|203397_s_at	-1	-1	-1	-1	-1	-1	-1	-1	-1	-1	-1	-1	-1	-1	-1	-1	-1	-1	-1	-1	-1	-1	-1	-1	-1	-1	-1	-1	-1	-1	-1	-1	-1	-1	-1	-1	-1	-1	-1	-1	-1	-1	-1	-1	-1	-1	-1	-1	-1	-1	-1	-1	-1	-1	-1	-1	-1	-1	-1	-1	-1	-1	-1	-1	-1	-1	-1	-1	-1	-1	-1	-1	-1	-1	-1	-1	-1	-1	-1	-1	-1	-1	-1	-1	-1	-1	-1	-1	-1	-1	-1	-1	-1	-1	-1	-1	-1	-1	-1	-1	-1	-1	-1	-1	-1	-1	-1	-1	-1	-1
NM_006314|204740_at	-1	-1	-1	-1	-1	-1	-1	-1	-1	-1	-1	-1	-1	-1	-1	-1	-1	-1	-1	-1	-1	-1	-1	-1	-1	-1	-1	-1	-1	-1	-1	-1	-1	-1	-1	-1	-1	-1	-1	-1	-1	-1	-1	-1	-1	-1	-1	-1	-1	-1	-1	-1	-1	-1	-1	-1	-1	-1	-1	-1	-1	-1	-1	-1	-1	-1	-1	-1	-1	-1	-1	-1	-1	-1	-1	-1	-1	-1	-1	-1	-1	-1	-1	-1	-1	-1	-1	-1	-1	-1	-1	-1	-1	-1	-1	-1	-1	-1	-1	-1	-1	-1	-1	-1	-1	-1	-1	-1	-1	-1
AF053719|209873_s_at	-1	-1	-1	-1	-1	-1	-1	-1	-1	-1	-1	-1	-1	-1	-1	-1	-1	-1	-1	-1	-1	-1	-1	-1	-1	-1	-1	-1	-1	-1	-1	-1	-1	-1	-1	-1	-1	-1	-1	-1	-1	-1	-1	-1	-1	-1	-1	-1	-1	-1	-1	-1	-1	-1	-1	-1	-1	-1	-1	-1	-1	-1	-1	-1	-1	-1	-1	-1	-1	-1	-1	-1	-1	-1	-1	-1	-1	-1	-1	-1	-1	-1	-1	-1	-1	-1	-1	-1	-1	-1	-1	-1	-1	-1	-1	-1	-1	-1	-1	-1	-1	-1	-1	-1	-1	-1	-1	-1	-1	-1
X57348|33323_r_at	-1	-1	-1	-1	-1	-1	-1	-1	-1	-1	-1	-1	-1	-1	-1	-1	-1	-1	-1	-1	-1	-1	-1	-1	-1	-1	-1	-1	-1	-1	-1	-1	-1	-1	-1	-1	-1	-1	-1	-1	-1	-1	-1	-1	-1	-1	-1	-1	-1	-1	-1	-1	-1	-1	-1	-1	-1	-1	-1	-1	-1	-1	-1	-1	-1	-1	-1	-1	-1	-1	-1	-1	-1	-1	-1	-1	-1	-1	-1	-1	-1	-1	-1	-1	-1	-1	-1	-1	-1	-1	-1	-1	-1	-1	-1	-1	-1	-1	-1	-1	-1	-1	-1	-1	-1	-1	-1	-1	-1	-1


BC007 S=1938
 Genes [17]: BE221212|1556499_s_at NM_000089|202404_s_at K01228|202310_s_at AU144167|215076_s_at AI813758|201852_x_at AF130082|211161_s_at AA788711|202403_s_at NM_004369|201438_at NM_002345|201744_s_at AF138300|201893_x_at AF138302|211896_s_at AF138303|211813_x_at N30339|212488_at AI281593|209335_at AI130969|203325_s_at NM_006206|203131_at NM_007046|204163_at 
 Conds [114]: GSM102428.CEL GSM102438.CEL GSM102448.CEL GSM102470.CEL GSM102514.CEL GSM102515.CEL GSM102529.CEL GSM102542.CEL GSM102554.CEL GSM117680.CEL GSM117706.CEL GSM117713.CEL GSM117753.CEL GSM137986.CEL GSM138004.CEL GSM138023.CEL GSM152606.CEL GSM152659.CEL GSM152687.CEL GSM152693.CEL GSM152763.CEL GSM152773.CEL GSM152795.CEL GSM179819.CEL GSM179821.CEL GSM179850.CEL GSM179864.CEL GSM179921.CEL GSM203623.CEL GSM203656.CEL GSM203662.CEL GSM203668.CEL GSM203679.CEL GSM203727.CEL GSM203754.CEL GSM203783.CEL GSM231878.CEL GSM231966.CEL GSM231967.CEL GSM231973.CEL GSM231989.CEL GSM277723.CEL GSM325786.CEL GSM325800.CEL GSM325823.CEL GSM353927.CEL GSM353928.CEL GSM353931.CEL GSM46847.CEL GSM53097.CEL GSM53122.CEL GSM53127.CEL GSM53141.CEL GSM53146.CEL GSM53171.CEL GSM76511.CEL GSM76591.CEL GSM76644.CEL GSM88947.CEL GSM89063.CEL GSM89067.CEL GSM89070.CEL GSM89086.CEL GSM102424.CEL GSM102461.CEL GSM102475.CEL GSM102477.CEL GSM102520.CEL GSM117694.CEL GSM117722.CEL GSM137901.CEL GSM137977.CEL GSM138009.CEL GSM138012.CEL GSM138053.CEL GSM152589.CEL GSM152668.CEL GSM152705.CEL GSM152741.CEL GSM152774.CEL GSM179832.CEL GSM179846.CEL GSM179914.CEL GSM179938.CEL GSM179944.CEL GSM179952.CEL GSM203676.CEL GSM203698.CEL GSM203745.CEL GSM203748.CEL GSM203801.CEL GSM231901.CEL GSM231912.CEL GSM231925.CEL GSM231962.CEL GSM231969.CEL GSM231986.CEL GSM277684.CEL GSM277718.CEL GSM277727.CEL GSM301661.CEL GSM325807.CEL GSM325815.CEL GSM353925.CEL GSM46925.CEL GSM53071.CEL GSM53136.CEL GSM53137.CEL GSM76568.CEL GSM76570.CEL GSM88987.CEL GSM88989.CEL GSM89025.CEL GSM89058.CEL 
BE221212|1556499_s_at	-1	-1	-1	-1	-1	-1	-1	-1	-1	-1	-1	-1	-1	-1	-1	-1	-1	-1	-1	-1	-1	-1	-1	-1	-1	-1	-1	-1	-1	-1	-1	-1	-1	-1	-1	-1	-1	-1	-1	-1	-1	-1	-1	-1	-1	-1	-1	-1	-1	-1	-1	-1	-1	1	-1	-1	-1	-1	-1	-1	-1	-1	-1	-1	-1	-1	-1	-1	-1	-1	-1	-1	-1	-1	-1	1	-1	-1	-1	-1	-1	-1	-1	-1	-1	-1	-1	-1	1	-1	-1	-1	-1	-1	-1	-1	-1	-1	-1	-1	-1	-1	-1	-1	-1	-1	-1	-1	-1	-1	-1	-1	-1	-1
NM_000089|202404_s_at	-1	-1	-1	-1	-1	-1	-1	-1	-1	-1	-1	-1	-1	-1	-1	-1	-1	-1	-1	-1	-1	-1	-1	-1	-1	-1	-1	-1	-1	-1	-1	-1	-1	-1	-1	-1	-1	-1	-1	-1	-1	-1	-1	-1	-1	-1	-1	-1	-1	-1	-1	-1	-1	1	-1	-1	-1	-1	-1	-1	-1	-1	-1	-1	-1	-1	-1	-1	-1	-1	-1	-1	-1	-1	-1	1	-1	-1	-1	-1	-1	-1	-1	-1	-1	-1	-1	-1	1	-1	-1	-1	-1	-1	-1	-1	-1	-1	-1	-1	-1	-1	-1	-1	-1	-1	-1	-1	-1	-1	-1	-1	-1	-1
K01228|202310_s_at	-1	-1	-1	-1	-1	-1	-1	-1	-1	-1	-1	-1	-1	-1	-1	-1	-1	-1	-1	-1	-1	-1	-1	-1	-1	-1	-1	-1	-1	-1	-1	-1	-1	-1	-1	-1	-1	-1	-1	-1	-1	-1	-1	-1	-1	-1	-1	-1	-1	-1	-1	-1	-1	1	-1	-1	-1	-1	-1	-1	-1	-1	-1	-1	-1	-1	-1	-1	-1	-1	-1	-1	-1	-1	-1	1	-1	-1	-1	-1	-1	-1	-1	-1	-1	-1	-1	-1	1	-1	-1	-1	-1	-1	-1	-1	-1	-1	-1	-1	-1	-1	-1	-1	-1	-1	-1	-1	-1	-1	-1	-1	-1	-1
AU144167|215076_s_at	-1	-1	-1	-1	-1	-1	-1	-1	-1	-1	-1	-1	-1	-1	-1	-1	-1	-1	-1	-1	-1	-1	-1	-1	-1	-1	-1	-1	-1	-1	-1	-1	-1	-1	-1	-1	-1	-1	-1	-1	-1	-1	-1	-1	-1	-1	-1	-1	-1	-1	-1	-1	-1	1	-1	-1	-1	-1	-1	-1	-1	-1	-1	-1	-1	-1	-1	-1	-1	-1	-1	-1	-1	-1	-1	1	-1	-1	-1	-1	-1	-1	-1	-1	-1	-1	-1	-1	1	-1	-1	-1	-1	-1	-1	-1	-1	-1	-1	-1	-1	-1	-1	-1	-1	-1	-1	-1	-1	-1	-1	-1	-1	-1
AI813758|201852_x_at	-1	-1	-1	-1	-1	-1	-1	-1	-1	-1	-1	-1	-1	-1	-1	-1	-1	-1	-1	-1	-1	-1	-1	-1	-1	-1	-1	-1	-1	-1	-1	-1	-1	-1	-1	-1	-1	-1	-1	-1	-1	-1	-1	-1	-1	-1	-1	-1	-1	-1	-1	-1	-1	1	-1	-1	-1	-1	-1	-1	-1	-1	-1	-1	-1	-1	-1	-1	-1	-1	-1	-1	-1	-1	-1	1	-1	-1	-1	-1	-1	-1	-1	-1	-1	-1	-1	-1	1	-1	-1	-1	-1	-1	-1	-1	-1	-1	-1	-1	-1	-1	-1	-1	-1	-1	-1	-1	-1	-1	-1	-1	-1	-1
AF130082|211161_s_at	-1	-1	-1	-1	-1	-1	-1	-1	-1	-1	-1	-1	-1	-1	-1	-1	-1	-1	-1	-1	-1	-1	-1	-1	-1	-1	-1	-1	-1	-1	-1	-1	-1	-1	-1	-1	-1	-1	-1	-1	-1	-1	-1	-1	-1	-1	-1	-1	-1	-1	-1	-1	-1	1	-1	-1	-1	-1	-1	-1	-1	-1	-1	-1	-1	-1	-1	-1	-1	-1	-1	-1	-1	-1	-1	1	-1	-1	-1	-1	-1	-1	-1	-1	-1	-1	-1	-1	1	-1	-1	-1	-1	-1	-1	-1	-1	-1	-1	-1	-1	-1	-1	-1	-1	-1	-1	-1	-1	-1	-1	-1	-1	-1
AA788711|202403_s_at	-1	-1	-1	-1	-1	-1	-1	-1	-1	-1	-1	-1	-1	-1	-1	-1	-1	-1	-1	-1	-1	-1	-1	-1	-1	-1	-1	-1	-1	-1	-1	-1	-1	-1	-1	-1	-1	-1	-1	-1	-1	-1	-1	-1	-1	-1	-1	-1	-1	-1	-1	-1	-1	1	-1	-1	-1	-1	-1	-1	-1	-1	-1	-1	-1	-1	-1	-1	-1	-1	-1	-1	-1	-1	-1	1	-1	-1	-1	-1	-1	-1	-1	-1	-1	-1	-1	-1	1	-1	-1	-1	-1	-1	-1	-1	-1	-1	-1	-1	-1	-1	-1	-1	-1	-1	-1	-1	-1	-1	-1	-1	-1	-1
NM_004369|201438_at	-1	-1	-1	-1	-1	-1	-1	-1	-1	-1	-1	-1	-1	-1	-1	-1	-1	-1	-1	-1	-1	-1	-1	-1	-1	-1	-1	-1	-1	-1	-1	-1	-1	-1	-1	-1	-1	-1	-1	-1	-1	-1	-1	-1	-1	-1	-1	-1	-1	-1	-1	-1	-1	1	-1	-1	-1	-1	-1	-1	-1	-1	-1	-1	-1	-1	-1	-1	-1	-1	-1	-1	-1	-1	-1	1	-1	-1	-1	-1	-1	-1	-1	-1	-1	-1	-1	-1	1	-1	-1	-1	-1	-1	-1	-1	-1	-1	-1	-1	-1	-1	-1	-1	-1	-1	-1	-1	-1	-1	-1	-1	-1	-1
NM_002345|201744_s_at	-1	-1	-1	-1	-1	-1	-1	-1	-1	-1	-1	-1	-1	-1	-1	-1	-1	-1	-1	-1	-1	-1	-1	-1	-1	-1	-1	-1	-1	-1	-1	-1	-1	-1	-1	-1	-1	-1	-1	-1	-1	-1	-1	-1	-1	-1	-1	-1	-1	-1	-1	-1	-1	1	-1	-1	-1	-1	-1	-1	-1	-1	-1	-1	-1	-1	-1	-1	-1	-1	-1	-1	-1	-1	-1	1	-1	-1	-1	-1	-1	-1	-1	-1	-1	-1	-1	-1	1	-1	-1	-1	-1	-1	-1	-1	-1	-1	-1	-1	-1	-1	-1	-1	-1	-1	-1	-1	-1	-1	-1	-1	-1	-1
AF138300|201893_x_at	-1	-1	-1	-1	-1	-1	-1	-1	-1	-1	-1	-1	-1	-1	-1	-1	-1	-1	-1	-1	-1	-1	-1	-1	-1	-1	-1	-1	-1	-1	-1	-1	-1	-1	-1	-1	-1	-1	-1	-1	-1	-1	-1	-1	-1	-1	-1	-1	-1	-1	-1	-1	-1	1	-1	-1	-1	-1	-1	-1	-1	-1	-1	-1	-1	-1	-1	-1	-1	-1	-1	-1	-1	-1	-1	1	-1	-1	-1	-1	-1	-1	-1	-1	-1	-1	-1	-1	1	-1	-1	-1	-1	-1	-1	-1	-1	-1	-1	-1	-1	-1	-1	-1	-1	-1	-1	-1	-1	-1	-1	-1	-1	-1
AF138302|211896_s_at	-1	-1	-1	-1	-1	-1	-1	-1	-1	-1	-1	-1	-1	-1	-1	-1	-1	-1	-1	-1	-1	-1	-1	-1	-1	-1	-1	-1	-1	-1	-1	-1	-1	-1	-1	-1	-1	-1	-1	-1	-1	-1	-1	-1	-1	-1	-1	-1	-1	-1	-1	-1	-1	1	-1	-1	-1	-1	-1	-1	-1	-1	-1	-1	-1	-1	-1	-1	-1	-1	-1	-1	-1	-1	-1	1	-1	-1	-1	-1	-1	-1	-1	-1	-1	-1	-1	-1	1	-1	-1	-1	-1	-1	-1	-1	-1	-1	-1	-1	-1	-1	-1	-1	-1	-1	-1	-1	-1	-1	-1	-1	-1	-1
AF138303|211813_x_at	-1	-1	-1	-1	-1	-1	-1	-1	-1	-1	-1	-1	-1	-1	-1	-1	-1	-1	-1	-1	-1	-1	-1	-1	-1	-1	-1	-1	-1	-1	-1	-1	-1	-1	-1	-1	-1	-1	-1	-1	-1	-1	-1	-1	-1	-1	-1	-1	-1	-1	-1	-1	-1	1	-1	-1	-1	-1	-1	-1	-1	-1	-1	-1	-1	-1	-1	-1	-1	-1	-1	-1	-1	-1	-1	1	-1	-1	-1	-1	-1	-1	-1	-1	-1	-1	-1	-1	1	-1	-1	-1	-1	-1	-1	-1	-1	-1	-1	-1	-1	-1	-1	-1	-1	-1	-1	-1	-1	-1	-1	-1	-1	-1
N30339|212488_at	-1	-1	-1	-1	-1	-1	-1	-1	-1	-1	-1	-1	-1	-1	-1	-1	-1	-1	-1	-1	-1	-1	-1	-1	-1	-1	-1	-1	-1	-1	-1	-1	-1	-1	-1	-1	-1	-1	-1	-1	-1	-1	-1	-1	-1	-1	-1	-1	-1	-1	-1	-1	-1	1	-1	-1	-1	-1	-1	-1	-1	-1	-1	-1	-1	-1	-1	-1	-1	-1	-1	-1	-1	-1	-1	1	-1	-1	-1	-1	-1	-1	-1	-1	-1	-1	-1	-1	1	-1	-1	-1	-1	-1	-1	-1	-1	-1	-1	-1	-1	-1	-1	-1	-1	-1	-1	-1	-1	-1	-1	-1	-1	-1
AI281593|209335_at	-1	-1	-1	-1	-1	-1	-1	-1	-1	-1	-1	-1	-1	-1	-1	-1	-1	-1	-1	-1	-1	-1	-1	-1	-1	-1	-1	-1	-1	-1	-1	-1	-1	-1	-1	-1	-1	-1	-1	-1	-1	-1	-1	-1	-1	-1	-1	-1	-1	-1	-1	-1	-1	1	-1	-1	-1	-1	-1	-1	-1	-1	-1	-1	-1	-1	-1	-1	-1	-1	-1	-1	-1	-1	-1	1	-1	-1	-1	-1	-1	-1	-1	-1	-1	-1	-1	-1	1	-1	-1	-1	-1	-1	-1	-1	-1	-1	-1	-1	-1	-1	-1	-1	-1	-1	-1	-1	-1	-1	-1	-1	-1	-1
AI130969|203325_s_at	-1	-1	-1	-1	-1	-1	-1	-1	-1	-1	-1	-1	-1	-1	-1	-1	-1	-1	-1	-1	-1	-1	-1	-1	-1	-1	-1	-1	-1	-1	-1	-1	-1	-1	-1	-1	-1	-1	-1	-1	-1	-1	-1	-1	-1	-1	-1	-1	-1	-1	-1	-1	-1	1	-1	-1	-1	-1	-1	-1	-1	-1	-1	-1	-1	-1	-1	-1	-1	-1	-1	-1	-1	-1	-1	1	-1	-1	-1	-1	-1	-1	-1	-1	-1	-1	-1	-1	1	-1	-1	-1	-1	-1	-1	-1	-1	-1	-1	-1	-1	-1	-1	-1	-1	-1	-1	-1	-1	-1	-1	-1	-1	-1
NM_006206|203131_at	-1	-1	-1	-1	-1	-1	-1	-1	-1	-1	-1	-1	-1	-1	-1	-1	-1	-1	-1	-1	-1	-1	-1	-1	-1	-1	-1	-1	-1	-1	-1	-1	-1	-1	-1	-1	-1	-1	-1	-1	-1	-1	-1	-1	-1	-1	-1	-1	-1	-1	-1	-1	-1	1	-1	-1	-1	-1	-1	-1	-1	-1	-1	-1	-1	-1	-1	-1	-1	-1	-1	-1	-1	-1	-1	1	-1	-1	-1	-1	-1	-1	-1	-1	-1	-1	-1	-1	1	-1	-1	-1	-1	-1	-1	-1	-1	-1	-1	-1	-1	-1	-1	-1	-1	-1	-1	-1	-1	-1	-1	-1	-1	-1
NM_007046|204163_at	-1	-1	-1	-1	-1	-1	-1	-1	-1	-1	-1	-1	-1	-1	-1	-1	-1	-1	-1	-1	-1	-1	-1	-1	-1	-1	-1	-1	-1	-1	-1	-1	-1	-1	-1	-1	-1	-1	-1	-1	-1	-1	-1	-1	-1	-1	-1	-1	-1	-1	-1	-1	-1	1	-1	-1	-1	-1	-1	-1	-1	-1	-1	-1	-1	-1	-1	-1	-1	-1	-1	-1	-1	-1	-1	1	-1	-1	-1	-1	-1	-1	-1	-1	-1	-1	-1	-1	1	-1	-1	-1	-1	-1	-1	-1	-1	-1	-1	-1	-1	-1	-1	-1	-1	-1	-1	-1	-1	-1	-1	-1	-1	-1


BC008 S=1568
 Genes [14]: NM_015365|1553219_a_at NM_016425|218960_at AA565141|232361_s_at AI763378|225645_at NM_001793|203256_at BF063271|203397_s_at NM_020387|218186_at NM_017697|219121_s_at BF001941|225846_at BC005238|202489_s_at NM_024915|219388_at AF088867|209173_at AA675917|229599_at NM_001197|205780_at 
 Conds [112]: GSM102428.CEL GSM102438.CEL GSM102464.CEL GSM102545.CEL GSM102554.CEL GSM102565.CEL GSM117644.CEL GSM117680.CEL GSM117721.CEL GSM117743.CEL GSM137928.CEL GSM137956.CEL GSM137995.CEL GSM138029.CEL GSM138033.CEL GSM138045.CEL GSM152718.CEL GSM152763.CEL GSM152798.CEL GSM179796.CEL GSM179810.CEL GSM179840.CEL GSM179910.CEL GSM179915.CEL GSM179916.CEL GSM203668.CEL GSM203678.CEL GSM203751.CEL GSM203783.CEL GSM231873.CEL GSM231878.CEL GSM231880.CEL GSM231922.CEL GSM231963.CEL GSM231966.CEL GSM231972.CEL GSM46944.CEL GSM53043.CEL GSM53050.CEL GSM53057.CEL GSM53058.CEL GSM53062.CEL GSM53072.CEL GSM53079.CEL GSM53092.CEL GSM53116.CEL GSM53127.CEL GSM53141.CEL GSM76503.CEL GSM76505.CEL GSM76538.CEL GSM76543.CEL GSM76544.CEL GSM76551.CEL GSM76563.CEL GSM76572.CEL GSM76580.CEL GSM76588.CEL GSM76602.CEL GSM76633.CEL GSM76642.CEL GSM76644.CEL GSM88947.CEL GSM88964.CEL GSM89033.CEL GSM89063.CEL GSM89064.CEL GSM89067.CEL GSM89077.CEL GSM89080.CEL GSM89101.CEL GSM102432.CEL GSM102433.CEL GSM102461.CEL GSM102465.CEL GSM102471.CEL GSM102526.CEL GSM102534.CEL GSM117682.CEL GSM137970.CEL GSM138034.CEL GSM152677.CEL GSM152705.CEL GSM152727.CEL GSM152741.CEL GSM179847.CEL GSM179873.CEL GSM203724.CEL GSM203746.CEL GSM231869.CEL GSM231925.CEL GSM231984.CEL GSM301687.CEL GSM301697.CEL GSM353923.CEL GSM353929.CEL GSM46957.CEL GSM46963.CEL GSM53048.CEL GSM53136.CEL GSM53154.CEL GSM76508.CEL GSM76518.CEL GSM76558.CEL GSM76568.CEL GSM76570.CEL GSM76606.CEL GSM76620.CEL GSM88951.CEL GSM89058.CEL GSM89065.CEL GSM89078.CEL 
NM_015365|1553219_a_at	-1	-1	-1	-1	-1	-1	-1	-1	-1	-1	-1	-1	-1	-1	-1	-1	-1	-1	-1	-1	-1	-1	-1	-1	-1	-1	-1	-1	-1	-1	-1	-1	-1	-1	-1	-1	-1	-1	-1	-1	-1	-1	-1	-1	-1	-1	-1	-1	-1	-1	-1	-1	-1	-1	-1	-1	-1	-1	-1	-1	-1	-1	-1	-1	-1	-1	-1	-1	-1	-1	-1	-1	-1	-1	-1	-1	-1	-1	-1	-1	-1	-1	-1	-1	-1	-1	-1	-1	-1	-1	-1	-1	-1	-1	-1	-1	-1	-1	-1	-1	-1	-1	-1	-1	-1	-1	-1	-1	-1	-1	-1	-1
NM_016425|218960_at	-1	-1	-1	-1	-1	-1	-1	-1	-1	-1	-1	-1	-1	-1	-1	-1	-1	-1	-1	-1	-1	-1	-1	-1	-1	-1	-1	-1	-1	-1	-1	-1	-1	-1	-1	-1	-1	-1	-1	-1	-1	-1	-1	-1	-1	-1	-1	-1	-1	-1	-1	-1	-1	-1	-1	-1	-1	-1	-1	-1	-1	-1	-1	-1	-1	-1	-1	-1	-1	-1	-1	-1	-1	-1	-1	-1	-1	-1	-1	-1	-1	-1	-1	-1	-1	-1	-1	-1	-1	-1	-1	-1	-1	-1	-1	-1	-1	-1	-1	-1	-1	-1	-1	-1	-1	-1	-1	-1	-1	-1	-1	-1
AA565141|232361_s_at	-1	-1	-1	-1	-1	-1	-1	-1	-1	-1	-1	-1	-1	-1	-1	-1	-1	-1	-1	-1	-1	-1	-1	-1	-1	-1	-1	-1	-1	-1	-1	-1	-1	-1	-1	-1	-1	-1	-1	-1	-1	-1	-1	-1	-1	-1	-1	-1	-1	-1	-1	-1	-1	-1	-1	-1	-1	-1	-1	-1	-1	-1	-1	-1	-1	-1	-1	-1	-1	-1	-1	-1	-1	-1	-1	-1	-1	-1	-1	-1	-1	-1	-1	-1	-1	-1	-1	-1	-1	-1	-1	-1	-1	-1	-1	-1	-1	-1	-1	-1	-1	-1	-1	-1	-1	-1	-1	-1	-1	-1	-1	-1
AI763378|225645_at	-1	-1	-1	-1	-1	-1	-1	-1	-1	-1	-1	-1	-1	-1	-1	-1	-1	-1	-1	-1	-1	-1	-1	-1	-1	-1	-1	-1	-1	-1	-1	-1	-1	-1	-1	-1	-1	-1	-1	-1	-1	-1	-1	-1	-1	-1	-1	-1	-1	-1	-1	-1	-1	-1	-1	-1	-1	-1	-1	-1	-1	-1	-1	-1	-1	-1	-1	-1	-1	-1	-1	-1	-1	-1	-1	-1	-1	-1	-1	-1	-1	-1	-1	-1	-1	-1	-1	-1	-1	-1	-1	-1	-1	-1	-1	-1	-1	-1	-1	-1	-1	-1	-1	-1	-1	-1	-1	-1	-1	-1	-1	-1
NM_001793|203256_at	-1	-1	-1	-1	-1	-1	-1	-1	-1	-1	-1	-1	-1	-1	-1	-1	-1	-1	-1	-1	-1	-1	-1	-1	-1	-1	-1	-1	-1	-1	-1	-1	-1	-1	-1	-1	-1	-1	-1	-1	-1	-1	-1	-1	-1	-1	-1	-1	-1	-1	-1	-1	-1	-1	-1	-1	-1	-1	-1	-1	-1	-1	-1	-1	-1	-1	-1	-1	-1	-1	-1	-1	-1	-1	-1	-1	-1	-1	-1	-1	-1	-1	-1	-1	-1	-1	-1	-1	-1	-1	-1	-1	-1	-1	-1	-1	-1	-1	-1	-1	-1	-1	-1	-1	-1	-1	-1	-1	-1	-1	-1	-1
BF063271|203397_s_at	-1	-1	-1	-1	-1	-1	-1	-1	-1	-1	-1	-1	-1	-1	-1	-1	-1	-1	-1	-1	-1	-1	-1	-1	-1	-1	-1	-1	-1	-1	-1	-1	-1	-1	-1	-1	-1	-1	-1	-1	-1	-1	-1	-1	-1	-1	-1	-1	-1	-1	-1	-1	-1	-1	-1	-1	-1	-1	-1	-1	-1	-1	-1	-1	-1	-1	-1	-1	-1	-1	-1	-1	-1	-1	-1	-1	-1	-1	-1	-1	-1	-1	-1	-1	-1	-1	-1	-1	-1	-1	-1	-1	-1	-1	-1	-1	-1	-1	-1	-1	-1	-1	-1	-1	-1	-1	-1	-1	-1	-1	-1	-1
NM_020387|218186_at	-1	-1	-1	-1	-1	-1	-1	-1	-1	-1	-1	-1	-1	-1	-1	-1	-1	-1	-1	-1	-1	-1	-1	-1	-1	-1	-1	-1	-1	-1	-1	-1	-1	-1	-1	-1	-1	-1	-1	-1	-1	-1	-1	-1	-1	-1	-1	-1	-1	-1	-1	-1	-1	-1	-1	-1	-1	-1	-1	-1	-1	-1	-1	-1	-1	-1	-1	-1	-1	-1	-1	-1	-1	-1	-1	-1	-1	-1	-1	-1	-1	-1	-1	-1	-1	-1	-1	-1	-1	-1	-1	-1	-1	-1	-1	-1	-1	-1	-1	-1	-1	-1	-1	-1	-1	-1	-1	-1	-1	-1	-1	-1
NM_017697|219121_s_at	-1	-1	-1	-1	-1	-1	-1	-1	-1	-1	-1	-1	-1	-1	-1	-1	-1	-1	-1	-1	-1	-1	-1	-1	-1	-1	-1	-1	-1	-1	-1	-1	-1	-1	-1	-1	-1	-1	-1	-1	-1	-1	-1	-1	-1	-1	-1	-1	-1	-1	-1	-1	-1	-1	-1	-1	-1	-1	-1	-1	-1	-1	-1	-1	-1	-1	-1	-1	-1	-1	-1	-1	-1	-1	-1	-1	-1	-1	-1	-1	-1	-1	-1	-1	-1	-1	-1	-1	-1	-1	-1	-1	-1	-1	-1	-1	-1	-1	-1	-1	-1	-1	-1	-1	-1	-1	-1	-1	-1	-1	-1	-1
BF001941|225846_at	-1	-1	-1	-1	-1	-1	-1	-1	-1	-1	-1	-1	-1	-1	-1	-1	-1	-1	-1	-1	-1	-1	-1	-1	-1	-1	-1	-1	-1	-1	-1	-1	-1	-1	-1	-1	-1	-1	-1	-1	-1	-1	-1	-1	-1	-1	-1	-1	-1	-1	-1	-1	-1	-1	-1	-1	-1	-1	-1	-1	-1	-1	-1	-1	-1	-1	-1	-1	-1	-1	-1	-1	-1	-1	-1	-1	-1	-1	-1	-1	-1	-1	-1	-1	-1	-1	-1	-1	-1	-1	-1	-1	-1	-1	-1	-1	-1	-1	-1	-1	-1	-1	-1	-1	-1	-1	-1	-1	-1	-1	-1	-1
BC005238|202489_s_at	-1	-1	-1	-1	-1	-1	-1	-1	-1	-1	-1	-1	-1	-1	-1	-1	-1	-1	-1	-1	-1	-1	-1	-1	-1	-1	-1	-1	-1	-1	-1	-1	-1	-1	-1	-1	-1	-1	-1	-1	-1	-1	-1	-1	-1	-1	-1	-1	-1	-1	-1	-1	-1	-1	-1	-1	-1	-1	-1	-1	-1	-1	-1	-1	-1	-1	-1	-1	-1	-1	-1	-1	-1	-1	-1	-1	-1	-1	-1	-1	-1	-1	-1	-1	-1	-1	-1	-1	-1	-1	-1	-1	-1	-1	-1	-1	-1	-1	-1	-1	-1	-1	-1	-1	-1	-1	-1	-1	-1	-1	-1	-1
NM_024915|219388_at	-1	-1	-1	-1	-1	-1	-1	-1	-1	-1	-1	-1	-1	-1	-1	-1	-1	-1	-1	-1	-1	-1	-1	-1	-1	-1	-1	-1	-1	-1	-1	-1	-1	-1	-1	-1	-1	-1	-1	-1	-1	-1	-1	-1	-1	-1	-1	-1	-1	-1	-1	-1	-1	-1	-1	-1	-1	-1	-1	-1	-1	-1	-1	-1	-1	-1	-1	-1	-1	-1	-1	-1	-1	-1	-1	-1	-1	-1	-1	-1	-1	-1	-1	-1	-1	-1	-1	-1	-1	-1	-1	-1	-1	-1	-1	-1	-1	-1	-1	-1	-1	-1	-1	-1	-1	-1	-1	-1	-1	-1	-1	-1
AF088867|209173_at	-1	-1	-1	-1	-1	-1	-1	-1	-1	-1	-1	-1	-1	-1	-1	-1	-1	-1	-1	-1	-1	-1	-1	-1	-1	-1	-1	-1	-1	-1	-1	-1	-1	-1	-1	-1	-1	-1	-1	-1	-1	-1	-1	-1	-1	-1	-1	-1	-1	-1	-1	-1	-1	-1	-1	-1	-1	-1	-1	-1	-1	-1	-1	-1	-1	-1	-1	-1	-1	-1	-1	-1	-1	-1	-1	-1	-1	-1	-1	-1	-1	-1	-1	-1	-1	-1	-1	-1	-1	-1	-1	-1	-1	-1	-1	-1	-1	-1	-1	-1	-1	-1	-1	-1	-1	-1	-1	-1	-1	-1	-1	-1
AA675917|229599_at	-1	-1	-1	-1	-1	-1	-1	-1	-1	-1	-1	-1	-1	-1	-1	-1	-1	-1	-1	-1	-1	-1	-1	-1	-1	-1	-1	-1	-1	-1	-1	-1	-1	-1	-1	-1	-1	-1	-1	-1	-1	-1	-1	-1	-1	-1	-1	-1	-1	-1	-1	-1	-1	-1	-1	-1	-1	-1	-1	-1	-1	-1	-1	-1	-1	-1	-1	-1	-1	-1	-1	-1	-1	-1	-1	-1	-1	-1	-1	-1	-1	-1	-1	-1	-1	-1	-1	-1	-1	-1	-1	-1	-1	-1	-1	-1	-1	-1	-1	-1	-1	-1	-1	-1	-1	-1	-1	-1	-1	-1	-1	-1
NM_001197|205780_at	-1	-1	-1	-1	-1	-1	-1	-1	-1	-1	-1	-1	-1	-1	-1	-1	-1	-1	-1	-1	-1	-1	-1	-1	-1	-1	-1	-1	-1	-1	-1	-1	-1	-1	-1	-1	-1	-1	-1	-1	-1	-1	-1	-1	-1	-1	-1	-1	-1	-1	-1	-1	-1	-1	-1	-1	-1	-1	-1	-1	-1	-1	-1	-1	-1	-1	-1	-1	-1	-1	-1	-1	-1	-1	-1	-1	-1	-1	-1	-1	-1	-1	-1	-1	-1	-1	-1	-1	-1	-1	-1	-1	-1	-1	-1	-1	-1	-1	-1	-1	-1	-1	-1	-1	-1	-1	-1	-1	-1	-1	-1	-1


BC009 S=1260
 Genes [12]: AY140646|1555778_a_at D13665|210809_s_at AW003584|223121_s_at AF311912|223122_s_at NM_002345|201744_s_at AI813758|201852_x_at AU144167|215076_s_at AF130082|211161_s_at NM_004369|201438_at K01228|202310_s_at BE221212|1556499_s_at NM_000089|202404_s_at 
 Conds [105]: GSM102448.CEL GSM102454.CEL GSM102470.CEL GSM102479.CEL GSM102514.CEL GSM102515.CEL GSM102527.CEL GSM117706.CEL GSM117711.CEL GSM117713.CEL GSM117753.CEL GSM117754.CEL GSM117767.CEL GSM137957.CEL GSM137995.CEL GSM138004.CEL GSM138039.CEL GSM152606.CEL GSM152659.CEL GSM152693.CEL GSM152746.CEL GSM152763.CEL GSM152795.CEL GSM179850.CEL GSM179857.CEL GSM179864.CEL GSM179921.CEL GSM203656.CEL GSM203675.CEL GSM203679.CEL GSM203727.CEL GSM203754.CEL GSM231878.CEL GSM231891.CEL GSM231966.CEL GSM231967.CEL GSM231973.CEL GSM277723.CEL GSM325800.CEL GSM353914.CEL GSM353931.CEL GSM46847.CEL GSM53097.CEL GSM53118.CEL GSM53141.CEL GSM53151.CEL GSM76529.CEL GSM76588.CEL GSM76600.CEL GSM76609.CEL GSM76624.CEL GSM76644.CEL GSM88947.CEL GSM88954.CEL GSM89063.CEL GSM89067.CEL GSM89070.CEL GSM89099.CEL GSM102424.CEL GSM102466.CEL GSM102475.CEL GSM102483.CEL GSM102520.CEL GSM102531.CEL GSM117600.CEL GSM117694.CEL GSM117705.CEL GSM117722.CEL GSM137898.CEL GSM138000.CEL GSM138009.CEL GSM138010.CEL GSM138012.CEL GSM152661.CEL GSM152741.CEL GSM152774.CEL GSM179832.CEL GSM179846.CEL GSM179862.CEL GSM179914.CEL GSM179923.CEL GSM179952.CEL GSM203633.CEL GSM203644.CEL GSM203676.CEL GSM203745.CEL GSM203748.CEL GSM231925.CEL GSM277684.CEL GSM301661.CEL GSM325788.CEL GSM325807.CEL GSM325812.CEL GSM38096.CEL GSM46832.CEL GSM46917.CEL GSM46925.CEL GSM53063.CEL GSM53071.CEL GSM53136.CEL GSM53137.CEL GSM76526.CEL GSM76568.CEL GSM89025.CEL GSM89058.CEL 
AY140646|1555778_a_at	-1	-1	-1	-1	-1	-1	-1	-1	-1	-1	-1	-1	-1	-1	-1	-1	-1	-1	-1	-1	-1	-1	-1	-1	-1	-1	-1	-1	1	-1	-1	-1	-1	-1	-1	-1	-1	-1	-1	-1	-1	-1	-1	-1	-1	-1	-1	-1	-1	1	-1	-1	-1	-1	-1	-1	-1	-1	-1	-1	-1	-1	-1	-1	-1	-1	-1	-1	1	-1	-1	-1	-1	1	-1	-1	-1	-1	1	-1	-1	-1	-1	-1	-1	1	-1	-1	-1	-1	1	-1	-1	-1	-1	-1	-1	-1	-1	-1	-1	-1	-1	-1	-1
D13665|210809_s_at	-1	-1	-1	-1	-1	-1	-1	-1	-1	-1	-1	-1	-1	-1	-1	-1	-1	-1	-1	-1	-1	-1	-1	-1	-1	-1	-1	-1	1	-1	-1	-1	-1	-1	-1	-1	-1	-1	-1	-1	-1	-1	-1	-1	-1	-1	-1	-1	-1	1	-1	-1	-1	-1	-1	-1	-1	-1	-1	-1	-1	-1	-1	-1	-1	-1	-1	-1	1	-1	-1	-1	-1	1	-1	-1	-1	-1	1	-1	-1	-1	-1	-1	-1	1	-1	-1	-1	-1	1	-1	-1	-1	-1	-1	-1	-1	-1	-1	-1	-1	-1	-1	-1
AW003584|223121_s_at	-1	-1	-1	-1	-1	-1	-1	-1	-1	-1	-1	-1	-1	-1	-1	-1	-1	-1	-1	-1	-1	-1	-1	-1	-1	-1	-1	-1	1	-1	-1	-1	-1	-1	-1	-1	-1	-1	-1	-1	-1	-1	-1	-1	-1	-1	-1	-1	-1	1	-1	-1	-1	-1	-1	-1	-1	-1	-1	-1	-1	-1	-1	-1	-1	-1	-1	-1	1	-1	-1	-1	-1	1	-1	-1	-1	-1	1	-1	-1	-1	-1	-1	-1	1	-1	-1	-1	-1	1	-1	-1	-1	-1	-1	-1	-1	-1	-1	-1	-1	-1	-1	-1
AF311912|223122_s_at	-1	-1	-1	-1	-1	-1	-1	-1	-1	-1	-1	-1	-1	-1	-1	-1	-1	-1	-1	-1	-1	-1	-1	-1	-1	-1	-1	-1	1	-1	-1	-1	-1	-1	-1	-1	-1	-1	-1	-1	-1	-1	-1	-1	-1	-1	-1	-1	-1	1	-1	-1	-1	-1	-1	-1	-1	-1	-1	-1	-1	-1	-1	-1	-1	-1	-1	-1	1	-1	-1	-1	-1	1	-1	-1	-1	-1	1	-1	-1	-1	-1	-1	-1	1	-1	-1	-1	-1	1	-1	-1	-1	-1	-1	-1	-1	-1	-1	-1	-1	-1	-1	-1
NM_002345|201744_s_at	-1	-1	-1	-1	-1	-1	-1	-1	-1	-1	-1	-1	-1	-1	-1	-1	-1	-1	-1	-1	-1	-1	-1	-1	-1	-1	-1	-1	1	-1	-1	-1	-1	-1	-1	-1	-1	-1	-1	-1	-1	-1	-1	-1	-1	-1	-1	-1	-1	1	-1	-1	-1	-1	-1	-1	-1	-1	-1	-1	-1	-1	-1	-1	-1	-1	-1	-1	1	-1	-1	-1	-1	1	-1	-1	-1	-1	1	-1	-1	-1	-1	-1	-1	1	-1	-1	-1	-1	1	-1	-1	-1	-1	-1	-1	-1	-1	-1	-1	-1	-1	-1	-1
AI813758|201852_x_at	-1	-1	-1	-1	-1	-1	-1	-1	-1	-1	-1	-1	-1	-1	-1	-1	-1	-1	-1	-1	-1	-1	-1	-1	-1	-1	-1	-1	1	-1	-1	-1	-1	-1	-1	-1	-1	-1	-1	-1	-1	-1	-1	-1	-1	-1	-1	-1	-1	1	-1	-1	-1	-1	-1	-1	-1	-1	-1	-1	-1	-1	-1	-1	-1	-1	-1	-1	1	-1	-1	-1	-1	1	-1	-1	-1	-1	1	-1	-1	-1	-1	-1	-1	1	-1	-1	-1	-1	1	-1	-1	-1	-1	-1	-1	-1	-1	-1	-1	-1	-1	-1	-1
AU144167|215076_s_at	-1	-1	-1	-1	-1	-1	-1	-1	-1	-1	-1	-1	-1	-1	-1	-1	-1	-1	-1	-1	-1	-1	-1	-1	-1	-1	-1	-1	1	-1	-1	-1	-1	-1	-1	-1	-1	-1	-1	-1	-1	-1	-1	-1	-1	-1	-1	-1	-1	1	-1	-1	-1	-1	-1	-1	-1	-1	-1	-1	-1	-1	-1	-1	-1	-1	-1	-1	1	-1	-1	-1	-1	1	-1	-1	-1	-1	1	-1	-1	-1	-1	-1	-1	1	-1	-1	-1	-1	1	-1	-1	-1	-1	-1	-1	-1	-1	-1	-1	-1	-1	-1	-1
AF130082|211161_s_at	-1	-1	-1	-1	-1	-1	-1	-1	-1	-1	-1	-1	-1	-1	-1	-1	-1	-1	-1	-1	-1	-1	-1	-1	-1	-1	-1	-1	1	-1	-1	-1	-1	-1	-1	-1	-1	-1	-1	-1	-1	-1	-1	-1	-1	-1	-1	-1	-1	1	-1	-1	-1	-1	-1	-1	-1	-1	-1	-1	-1	-1	-1	-1	-1	-1	-1	-1	1	-1	-1	-1	-1	1	-1	-1	-1	-1	1	-1	-1	-1	-1	-1	-1	1	-1	-1	-1	-1	1	-1	-1	-1	-1	-1	-1	-1	-1	-1	-1	-1	-1	-1	-1
NM_004369|201438_at	-1	-1	-1	-1	-1	-1	-1	-1	-1	-1	-1	-1	-1	-1	-1	-1	-1	-1	-1	-1	-1	-1	-1	-1	-1	-1	-1	-1	1	-1	-1	-1	-1	-1	-1	-1	-1	-1	-1	-1	-1	-1	-1	-1	-1	-1	-1	-1	-1	1	-1	-1	-1	-1	-1	-1	-1	-1	-1	-1	-1	-1	-1	-1	-1	-1	-1	-1	1	-1	-1	-1	-1	1	-1	-1	-1	-1	1	-1	-1	-1	-1	-1	-1	1	-1	-1	-1	-1	1	-1	-1	-1	-1	-1	-1	-1	-1	-1	-1	-1	-1	-1	-1
K01228|202310_s_at	-1	-1	-1	-1	-1	-1	-1	-1	-1	-1	-1	-1	-1	-1	-1	-1	-1	-1	-1	-1	-1	-1	-1	-1	-1	-1	-1	-1	1	-1	-1	-1	-1	-1	-1	-1	-1	-1	-1	-1	-1	-1	-1	-1	-1	-1	-1	-1	-1	1	-1	-1	-1	-1	-1	-1	-1	-1	-1	-1	-1	-1	-1	-1	-1	-1	-1	-1	1	-1	-1	-1	-1	1	-1	-1	-1	-1	1	-1	-1	-1	-1	-1	-1	1	-1	-1	-1	-1	1	-1	-1	-1	-1	-1	-1	-1	-1	-1	-1	-1	-1	-1	-1
BE221212|1556499_s_at	-1	-1	-1	-1	-1	-1	-1	-1	-1	-1	-1	-1	-1	-1	-1	-1	-1	-1	-1	-1	-1	-1	-1	-1	-1	-1	-1	-1	1	-1	-1	-1	-1	-1	-1	-1	-1	-1	-1	-1	-1	-1	-1	-1	-1	-1	-1	-1	-1	1	-1	-1	-1	-1	-1	-1	-1	-1	-1	-1	-1	-1	-1	-1	-1	-1	-1	-1	1	-1	-1	-1	-1	1	-1	-1	-1	-1	1	-1	-1	-1	-1	-1	-1	1	-1	-1	-1	-1	1	-1	-1	-1	-1	-1	-1	-1	-1	-1	-1	-1	-1	-1	-1
NM_000089|202404_s_at	-1	-1	-1	-1	-1	-1	-1	-1	-1	-1	-1	-1	-1	-1	-1	-1	-1	-1	-1	-1	-1	-1	-1	-1	-1	-1	-1	-1	1	-1	-1	-1	-1	-1	-1	-1	-1	-1	-1	-1	-1	-1	-1	-1	-1	-1	-1	-1	-1	1	-1	-1	-1	-1	-1	-1	-1	-1	-1	-1	-1	-1	-1	-1	-1	-1	-1	-1	1	-1	-1	-1	-1	1	-1	-1	-1	-1	1	-1	-1	-1	-1	-1	-1	1	-1	-1	-1	-1	1	-1	-1	-1	-1	-1	-1	-1	-1	-1	-1	-1	-1	-1	-1


BC010 S=1248
 Genes [12]: BG913589|1558080_s_at AL119957|235341_at AL047052|235060_at BE972419|235167_at AI040887|235412_at AI621079|214336_s_at NM_030621|206061_s_at NM_002645|1553694_a_at AI701156|213788_s_at AV659198|238320_at AI401379|226094_at AA047234|213747_at 
 Conds [104]: GSM138032.CEL GSM138035.CEL GSM138037.CEL GSM138039.CEL GSM138040.CEL GSM203667.CEL GSM353907.CEL GSM46815.CEL GSM46820.CEL GSM46823.CEL GSM46828.CEL GSM46829.CEL GSM46833.CEL GSM46837.CEL GSM46871.CEL GSM46874.CEL GSM46878.CEL GSM46879.CEL GSM46880.CEL GSM46881.CEL GSM46885.CEL GSM46887.CEL GSM46888.CEL GSM46891.CEL GSM46895.CEL GSM46897.CEL GSM46904.CEL GSM46905.CEL GSM46906.CEL GSM46907.CEL GSM46921.CEL GSM46922.CEL GSM46924.CEL GSM46926.CEL GSM46931.CEL GSM46936.CEL GSM46940.CEL GSM46941.CEL GSM46943.CEL GSM46944.CEL GSM46946.CEL GSM46953.CEL GSM46959.CEL GSM46962.CEL GSM46964.CEL GSM53051.CEL GSM76506.CEL GSM76511.CEL GSM76513.CEL GSM76531.CEL GSM76537.CEL GSM76584.CEL GSM102550.CEL GSM277695.CEL GSM301660.CEL GSM325797.CEL GSM325810.CEL GSM353923.CEL GSM46814.CEL GSM46816.CEL GSM46817.CEL GSM46819.CEL GSM46824.CEL GSM46826.CEL GSM46827.CEL GSM46830.CEL GSM46836.CEL GSM46843.CEL GSM46844.CEL GSM46846.CEL GSM46856.CEL GSM46864.CEL GSM46865.CEL GSM46867.CEL GSM46868.CEL GSM46873.CEL GSM46889.CEL GSM46890.CEL GSM46892.CEL GSM46893.CEL GSM46894.CEL GSM46898.CEL GSM46901.CEL GSM46912.CEL GSM46913.CEL GSM46918.CEL GSM46932.CEL GSM46933.CEL GSM46935.CEL GSM46939.CEL GSM46942.CEL GSM46947.CEL GSM46951.CEL GSM46952.CEL GSM46954.CEL GSM46955.CEL GSM46961.CEL GSM46963.CEL GSM46976.CEL GSM76489.CEL GSM76504.CEL GSM76534.CEL GSM76628.CEL GSM89025.CEL 
BG913589|1558080_s_at	-1	-1	-1	-1	-1	-1	-1	-1	-1	-1	-1	-1	-1	-1	-1	-1	-1	-1	-1	-1	-1	-1	-1	-1	-1	-1	-1	-1	-1	-1	-1	-1	-1	-1	-1	-1	-1	-1	-1	-1	-1	-1	-1	-1	-1	-1	-1	-1	-1	-1	-1	-1	-1	-1	-1	-1	-1	-1	-1	-1	-1	-1	-1	-1	-1	-1	-1	-1	-1	-1	-1	-1	-1	-1	-1	-1	-1	-1	-1	-1	-1	-1	-1	-1	-1	-1	-1	-1	-1	-1	-1	-1	-1	-1	-1	-1	-1	-1	-1	-1	-1	-1	-1	-1
AL119957|235341_at	-1	-1	-1	-1	-1	-1	-1	-1	-1	-1	-1	-1	-1	-1	-1	-1	-1	-1	-1	-1	-1	-1	-1	-1	-1	-1	-1	-1	-1	-1	-1	-1	-1	-1	-1	-1	-1	-1	-1	-1	-1	-1	-1	-1	-1	-1	-1	-1	-1	-1	-1	-1	-1	-1	-1	-1	-1	-1	-1	-1	-1	-1	-1	-1	-1	-1	-1	-1	-1	-1	-1	-1	-1	-1	-1	-1	-1	-1	-1	-1	-1	-1	-1	-1	-1	-1	-1	-1	-1	-1	-1	-1	-1	-1	-1	-1	-1	-1	-1	-1	-1	-1	-1	-1
AL047052|235060_at	-1	-1	-1	-1	-1	-1	-1	-1	-1	-1	-1	-1	-1	-1	-1	-1	-1	-1	-1	-1	-1	-1	-1	-1	-1	-1	-1	-1	-1	-1	-1	-1	-1	-1	-1	-1	-1	-1	-1	-1	-1	-1	-1	-1	-1	-1	-1	-1	-1	-1	-1	-1	-1	-1	-1	-1	-1	-1	-1	-1	-1	-1	-1	-1	-1	-1	-1	-1	-1	-1	-1	-1	-1	-1	-1	-1	-1	-1	-1	-1	-1	-1	-1	-1	-1	-1	-1	-1	-1	-1	-1	-1	-1	-1	-1	-1	-1	-1	-1	-1	-1	-1	-1	-1
BE972419|235167_at	-1	-1	-1	-1	-1	-1	-1	-1	-1	-1	-1	-1	-1	-1	-1	-1	-1	-1	-1	-1	-1	-1	-1	-1	-1	-1	-1	-1	-1	-1	-1	-1	-1	-1	-1	-1	-1	-1	-1	-1	-1	-1	-1	-1	-1	-1	-1	-1	-1	-1	-1	-1	-1	-1	-1	-1	-1	-1	-1	-1	-1	-1	-1	-1	-1	-1	-1	-1	-1	-1	-1	-1	-1	-1	-1	-1	-1	-1	-1	-1	-1	-1	-1	-1	-1	-1	-1	-1	-1	-1	-1	-1	-1	-1	-1	-1	-1	-1	-1	-1	-1	-1	-1	-1
AI040887|235412_at	-1	-1	-1	-1	-1	-1	-1	-1	-1	-1	-1	-1	-1	-1	-1	-1	-1	-1	-1	-1	-1	-1	-1	-1	-1	-1	-1	-1	-1	-1	-1	-1	-1	-1	-1	-1	-1	-1	-1	-1	-1	-1	-1	-1	-1	-1	-1	-1	-1	-1	-1	-1	-1	-1	-1	-1	-1	-1	-1	-1	-1	-1	-1	-1	-1	-1	-1	-1	-1	-1	-1	-1	-1	-1	-1	-1	-1	-1	-1	-1	-1	-1	-1	-1	-1	-1	-1	-1	-1	-1	-1	-1	-1	-1	-1	-1	-1	-1	-1	-1	-1	-1	-1	-1
AI621079|214336_s_at	-1	-1	-1	-1	-1	-1	-1	-1	-1	-1	-1	-1	-1	-1	-1	-1	-1	-1	-1	-1	-1	-1	-1	-1	-1	-1	-1	-1	-1	-1	-1	-1	-1	-1	-1	-1	-1	-1	-1	-1	-1	-1	-1	-1	-1	-1	-1	-1	-1	-1	-1	-1	-1	-1	-1	-1	-1	-1	-1	-1	-1	-1	-1	-1	-1	-1	-1	-1	-1	-1	-1	-1	-1	-1	-1	-1	-1	-1	-1	-1	-1	-1	-1	-1	-1	-1	-1	-1	-1	-1	-1	-1	-1	-1	-1	-1	-1	-1	-1	-1	-1	-1	-1	-1
NM_030621|206061_s_at	-1	-1	-1	-1	-1	-1	-1	-1	-1	-1	-1	-1	-1	-1	-1	-1	-1	-1	-1	-1	-1	-1	-1	-1	-1	-1	-1	-1	-1	-1	-1	-1	-1	-1	-1	-1	-1	-1	-1	-1	-1	-1	-1	-1	-1	-1	-1	-1	-1	-1	-1	-1	-1	-1	-1	-1	-1	-1	-1	-1	-1	-1	-1	-1	-1	-1	-1	-1	-1	-1	-1	-1	-1	-1	-1	-1	-1	-1	-1	-1	-1	-1	-1	-1	-1	-1	-1	-1	-1	-1	-1	-1	-1	-1	-1	-1	-1	-1	-1	-1	-1	-1	-1	-1
NM_002645|1553694_a_at	-1	-1	-1	-1	-1	-1	-1	-1	-1	-1	-1	-1	-1	-1	-1	-1	-1	-1	-1	-1	-1	-1	-1	-1	-1	-1	-1	-1	-1	-1	-1	-1	-1	-1	-1	-1	-1	-1	-1	-1	-1	-1	-1	-1	-1	-1	-1	-1	-1	-1	-1	-1	-1	-1	-1	-1	-1	-1	-1	-1	-1	-1	-1	-1	-1	-1	-1	-1	-1	-1	-1	-1	-1	-1	-1	-1	-1	-1	-1	-1	-1	-1	-1	-1	-1	-1	-1	-1	-1	-1	-1	-1	-1	-1	-1	-1	-1	-1	-1	-1	-1	-1	-1	-1
AI701156|213788_s_at	-1	-1	-1	-1	-1	-1	-1	-1	-1	-1	-1	-1	-1	-1	-1	-1	-1	-1	-1	-1	-1	-1	-1	-1	-1	-1	-1	-1	-1	-1	-1	-1	-1	-1	-1	-1	-1	-1	-1	-1	-1	-1	-1	-1	-1	-1	-1	-1	-1	-1	-1	-1	-1	-1	-1	-1	-1	-1	-1	-1	-1	-1	-1	-1	-1	-1	-1	-1	-1	-1	-1	-1	-1	-1	-1	-1	-1	-1	-1	-1	-1	-1	-1	-1	-1	-1	-1	-1	-1	-1	-1	-1	-1	-1	-1	-1	-1	-1	-1	-1	-1	-1	-1	-1
AV659198|238320_at	-1	-1	-1	-1	-1	-1	-1	-1	-1	-1	-1	-1	-1	-1	-1	-1	-1	-1	-1	-1	-1	-1	-1	-1	-1	-1	-1	-1	-1	-1	-1	-1	-1	-1	-1	-1	-1	-1	-1	-1	-1	-1	-1	-1	-1	-1	-1	-1	-1	-1	-1	-1	-1	-1	-1	-1	-1	-1	-1	-1	-1	-1	-1	-1	-1	-1	-1	-1	-1	-1	-1	-1	-1	-1	-1	-1	-1	-1	-1	-1	-1	-1	-1	-1	-1	-1	-1	-1	-1	-1	-1	-1	-1	-1	-1	-1	-1	-1	-1	-1	-1	-1	-1	-1
AI401379|226094_at	-1	-1	-1	-1	-1	-1	-1	-1	-1	-1	-1	-1	-1	-1	-1	-1	-1	-1	-1	-1	-1	-1	-1	-1	-1	-1	-1	-1	-1	-1	-1	-1	-1	-1	-1	-1	-1	-1	-1	-1	-1	-1	-1	-1	-1	-1	-1	-1	-1	-1	-1	-1	-1	-1	-1	-1	-1	-1	-1	-1	-1	-1	-1	-1	-1	-1	-1	-1	-1	-1	-1	-1	-1	-1	-1	-1	-1	-1	-1	-1	-1	-1	-1	-1	-1	-1	-1	-1	-1	-1	-1	-1	-1	-1	-1	-1	-1	-1	-1	-1	-1	-1	-1	-1
AA047234|213747_at	-1	-1	-1	-1	-1	-1	-1	-1	-1	-1	-1	-1	-1	-1	-1	-1	-1	-1	-1	-1	-1	-1	-1	-1	-1	-1	-1	-1	-1	-1	-1	-1	-1	-1	-1	-1	-1	-1	-1	-1	-1	-1	-1	-1	-1	-1	-1	-1	-1	-1	-1	-1	-1	-1	-1	-1	-1	-1	-1	-1	-1	-1	-1	-1	-1	-1	-1	-1	-1	-1	-1	-1	-1	-1	-1	-1	-1	-1	-1	-1	-1	-1	-1	-1	-1	-1	-1	-1	-1	-1	-1	-1	-1	-1	-1	-1	-1	-1	-1	-1	-1	-1	-1	-1


BC011 S=1235
 Genes [13]: BC033559|1554747_a_at AI191427|200778_s_at AK024072|233827_s_at BG612458|1557910_at AF147429|1559954_s_at BG330076|1558214_s_at NM_006544|218748_s_at NM_002645|1553694_a_at NM_018604|219679_s_at NM_004781|201337_s_at NM_138473|1553685_s_at BC005941|211749_s_at AF346602|222385_x_at 
 Conds [95]: GSM138028.CEL GSM138029.CEL GSM138032.CEL GSM138033.CEL GSM138035.CEL GSM138036.CEL GSM138037.CEL GSM138039.CEL GSM138040.CEL GSM203667.CEL GSM231868.CEL GSM231886.CEL GSM231939.CEL GSM301688.CEL GSM353907.CEL GSM46818.CEL GSM46820.CEL GSM46838.CEL GSM46853.CEL GSM46871.CEL GSM46884.CEL GSM46885.CEL GSM46887.CEL GSM46897.CEL GSM46899.CEL GSM46904.CEL GSM46905.CEL GSM46908.CEL GSM46916.CEL GSM46943.CEL GSM46948.CEL GSM46958.CEL GSM46964.CEL GSM53072.CEL GSM53088.CEL GSM53092.CEL GSM53096.CEL GSM53126.CEL GSM53135.CEL GSM53143.CEL GSM53161.CEL GSM53183.CEL GSM76511.CEL GSM76517.CEL GSM76537.CEL GSM76564.CEL GSM76619.CEL GSM88958.CEL GSM137942.CEL GSM137993.CEL GSM137996.CEL GSM138030.CEL GSM277695.CEL GSM277730.CEL GSM301660.CEL GSM325810.CEL GSM46814.CEL GSM46819.CEL GSM46827.CEL GSM46832.CEL GSM46836.CEL GSM46846.CEL GSM46852.CEL GSM46865.CEL GSM46868.CEL GSM46873.CEL GSM46876.CEL GSM46890.CEL GSM46894.CEL GSM46898.CEL GSM46901.CEL GSM46915.CEL GSM46932.CEL GSM46939.CEL GSM46954.CEL GSM46961.CEL GSM46976.CEL GSM53034.CEL GSM53080.CEL GSM53084.CEL GSM53089.CEL GSM53090.CEL GSM53104.CEL GSM53109.CEL GSM53145.CEL GSM53159.CEL GSM76494.CEL GSM76504.CEL GSM76508.CEL GSM76509.CEL GSM76593.CEL GSM76620.CEL GSM76626.CEL GSM76628.CEL GSM89002.CEL 
BC033559|1554747_a_at	-1	-1	-1	-1	-1	-1	-1	-1	-1	-1	-1	-1	-1	-1	-1	-1	-1	-1	-1	-1	-1	-1	-1	-1	-1	-1	-1	-1	-1	-1	-1	-1	-1	-1	-1	-1	-1	-1	-1	-1	-1	-1	-1	-1	-1	-1	-1	-1	-1	-1	-1	-1	-1	-1	-1	-1	-1	-1	-1	-1	-1	-1	-1	-1	-1	-1	-1	-1	-1	-1	-1	-1	-1	-1	-1	-1	-1	-1	-1	-1	-1	-1	-1	-1	-1	-1	-1	-1	-1	-1	-1	-1	-1	-1	-1
AI191427|200778_s_at	-1	-1	-1	-1	-1	-1	-1	-1	-1	-1	-1	-1	-1	-1	-1	-1	-1	-1	-1	-1	-1	-1	-1	-1	-1	-1	-1	-1	-1	-1	-1	-1	-1	-1	-1	-1	-1	-1	-1	-1	-1	-1	-1	-1	-1	-1	-1	-1	-1	-1	-1	-1	-1	-1	-1	-1	-1	-1	-1	-1	-1	-1	-1	-1	-1	-1	-1	-1	-1	-1	-1	-1	-1	-1	-1	-1	-1	-1	-1	-1	-1	-1	-1	-1	-1	-1	-1	-1	-1	-1	-1	-1	-1	-1	-1
AK024072|233827_s_at	-1	-1	-1	-1	-1	-1	-1	-1	-1	-1	-1	-1	-1	-1	-1	-1	-1	-1	-1	-1	-1	-1	-1	-1	-1	-1	-1	-1	-1	-1	-1	-1	-1	-1	-1	-1	-1	-1	-1	-1	-1	-1	-1	-1	-1	-1	-1	-1	-1	-1	-1	-1	-1	-1	-1	-1	-1	-1	-1	-1	-1	-1	-1	-1	-1	-1	-1	-1	-1	-1	-1	-1	-1	-1	-1	-1	-1	-1	-1	-1	-1	-1	-1	-1	-1	-1	-1	-1	-1	-1	-1	-1	-1	-1	-1
BG612458|1557910_at	-1	-1	-1	-1	-1	-1	-1	-1	-1	-1	-1	-1	-1	-1	-1	-1	-1	-1	-1	-1	-1	-1	-1	-1	-1	-1	-1	-1	-1	-1	-1	-1	-1	-1	-1	-1	-1	-1	-1	-1	-1	-1	-1	-1	-1	-1	-1	-1	-1	-1	-1	-1	-1	-1	-1	-1	-1	-1	-1	-1	-1	-1	-1	-1	-1	-1	-1	-1	-1	-1	-1	-1	-1	-1	-1	-1	-1	-1	-1	-1	-1	-1	-1	-1	-1	-1	-1	-1	-1	-1	-1	-1	-1	-1	-1
AF147429|1559954_s_at	-1	-1	-1	-1	-1	-1	-1	-1	-1	-1	-1	-1	-1	-1	-1	-1	-1	-1	-1	-1	-1	-1	-1	-1	-1	-1	-1	-1	-1	-1	-1	-1	-1	-1	-1	-1	-1	-1	-1	-1	-1	-1	-1	-1	-1	-1	-1	-1	-1	-1	-1	-1	-1	-1	-1	-1	-1	-1	-1	-1	-1	-1	-1	-1	-1	-1	-1	-1	-1	-1	-1	-1	-1	-1	-1	-1	-1	-1	-1	-1	-1	-1	-1	-1	-1	-1	-1	-1	-1	-1	-1	-1	-1	-1	-1
BG330076|1558214_s_at	-1	-1	-1	-1	-1	-1	-1	-1	-1	-1	-1	-1	-1	-1	-1	-1	-1	-1	-1	-1	-1	-1	-1	-1	-1	-1	-1	-1	-1	-1	-1	-1	-1	-1	-1	-1	-1	-1	-1	-1	-1	-1	-1	-1	-1	-1	-1	-1	-1	-1	-1	-1	-1	-1	-1	-1	-1	-1	-1	-1	-1	-1	-1	-1	-1	-1	-1	-1	-1	-1	-1	-1	-1	-1	-1	-1	-1	-1	-1	-1	-1	-1	-1	-1	-1	-1	-1	-1	-1	-1	-1	-1	-1	-1	-1
NM_006544|218748_s_at	-1	-1	-1	-1	-1	-1	-1	-1	-1	-1	-1	-1	-1	-1	-1	-1	-1	-1	-1	-1	-1	-1	-1	-1	-1	-1	-1	-1	-1	-1	-1	-1	-1	-1	-1	-1	-1	-1	-1	-1	-1	-1	-1	-1	-1	-1	-1	-1	-1	-1	-1	-1	-1	-1	-1	-1	-1	-1	-1	-1	-1	-1	-1	-1	-1	-1	-1	-1	-1	-1	-1	-1	-1	-1	-1	-1	-1	-1	-1	-1	-1	-1	-1	-1	-1	-1	-1	-1	-1	-1	-1	-1	-1	-1	-1
NM_002645|1553694_a_at	-1	-1	-1	-1	-1	-1	-1	-1	-1	-1	-1	-1	-1	-1	-1	-1	-1	-1	-1	-1	-1	-1	-1	-1	-1	-1	-1	-1	-1	-1	-1	-1	-1	-1	-1	-1	-1	-1	-1	-1	-1	-1	-1	-1	-1	-1	-1	-1	-1	-1	-1	-1	-1	-1	-1	-1	-1	-1	-1	-1	-1	-1	-1	-1	-1	-1	-1	-1	-1	-1	-1	-1	-1	-1	-1	-1	-1	-1	-1	-1	-1	-1	-1	-1	-1	-1	-1	-1	-1	-1	-1	-1	-1	-1	-1
NM_018604|219679_s_at	-1	-1	-1	-1	-1	-1	-1	-1	-1	-1	-1	-1	-1	-1	-1	-1	-1	-1	-1	-1	-1	-1	-1	-1	-1	-1	-1	-1	-1	-1	-1	-1	-1	-1	-1	-1	-1	-1	-1	-1	-1	-1	-1	-1	-1	-1	-1	-1	-1	-1	-1	-1	-1	-1	-1	-1	-1	-1	-1	-1	-1	-1	-1	-1	-1	-1	-1	-1	-1	-1	-1	-1	-1	-1	-1	-1	-1	-1	-1	-1	-1	-1	-1	-1	-1	-1	-1	-1	-1	-1	-1	-1	-1	-1	-1
NM_004781|201337_s_at	-1	-1	-1	-1	-1	-1	-1	-1	-1	-1	-1	-1	-1	-1	-1	-1	-1	-1	-1	-1	-1	-1	-1	-1	-1	-1	-1	-1	-1	-1	-1	-1	-1	-1	-1	-1	-1	-1	-1	-1	-1	-1	-1	-1	-1	-1	-1	-1	-1	-1	-1	-1	-1	-1	-1	-1	-1	-1	-1	-1	-1	-1	-1	-1	-1	-1	-1	-1	-1	-1	-1	-1	-1	-1	-1	-1	-1	-1	-1	-1	-1	-1	-1	-1	-1	-1	-1	-1	-1	-1	-1	-1	-1	-1	-1
NM_138473|1553685_s_at	-1	-1	-1	-1	-1	-1	-1	-1	-1	-1	-1	-1	-1	-1	-1	-1	-1	-1	-1	-1	-1	-1	-1	-1	-1	-1	-1	-1	-1	-1	-1	-1	-1	-1	-1	-1	-1	-1	-1	-1	-1	-1	-1	-1	-1	-1	-1	-1	-1	-1	-1	-1	-1	-1	-1	-1	-1	-1	-1	-1	-1	-1	-1	-1	-1	-1	-1	-1	-1	-1	-1	-1	-1	-1	-1	-1	-1	-1	-1	-1	-1	-1	-1	-1	-1	-1	-1	-1	-1	-1	-1	-1	-1	-1	-1
BC005941|211749_s_at	-1	-1	-1	-1	-1	-1	-1	-1	-1	-1	-1	-1	-1	-1	-1	-1	-1	-1	-1	-1	-1	-1	-1	-1	-1	-1	-1	-1	-1	-1	-1	-1	-1	-1	-1	-1	-1	-1	-1	-1	-1	-1	-1	-1	-1	-1	-1	-1	-1	-1	-1	-1	-1	-1	-1	-1	-1	-1	-1	-1	-1	-1	-1	-1	-1	-1	-1	-1	-1	-1	-1	-1	-1	-1	-1	-1	-1	-1	-1	-1	-1	-1	-1	-1	-1	-1	-1	-1	-1	-1	-1	-1	-1	-1	-1
AF346602|222385_x_at	-1	-1	-1	-1	-1	-1	-1	-1	-1	-1	-1	-1	-1	-1	-1	-1	-1	-1	-1	-1	-1	-1	-1	-1	-1	-1	-1	-1	-1	-1	-1	-1	-1	-1	-1	-1	-1	-1	-1	-1	-1	-1	-1	-1	-1	-1	-1	-1	-1	-1	-1	-1	-1	-1	-1	-1	-1	-1	-1	-1	-1	-1	-1	-1	-1	-1	-1	-1	-1	-1	-1	-1	-1	-1	-1	-1	-1	-1	-1	-1	-1	-1	-1	-1	-1	-1	-1	-1	-1	-1	-1	-1	-1	-1	-1


BC012 S=1224
 Genes [12]: NM_148914|1552470_a_at BE966197|221777_at NM_014474|205309_at NM_017697|219121_s_at NM_005498|218261_at AA910946|65517_at AA565141|232361_s_at AA628400|222675_s_at AA573775|236058_at NM_020387|218186_at AI763378|225645_at BF001941|225846_at 
 Conds [102]: GSM102456.CEL GSM102459.CEL GSM102538.CEL GSM117586.CEL GSM117677.CEL GSM117721.CEL GSM117750.CEL GSM117751.CEL GSM137914.CEL GSM137928.CEL GSM137997.CEL GSM138017.CEL GSM138020.CEL GSM138033.CEL GSM152633.CEL GSM152637.CEL GSM152686.CEL GSM152728.CEL GSM179857.CEL GSM179877.CEL GSM179893.CEL GSM203705.CEL GSM203717.CEL GSM203749.CEL GSM203769.CEL GSM231946.CEL GSM301711.CEL GSM353902.CEL GSM46818.CEL GSM46944.CEL GSM53026.CEL GSM53043.CEL GSM53056.CEL GSM53057.CEL GSM53072.CEL GSM53081.CEL GSM53092.CEL GSM53101.CEL GSM53127.CEL GSM53146.CEL GSM76549.CEL GSM76563.CEL GSM76572.CEL GSM76580.CEL GSM76588.CEL GSM76591.CEL GSM76602.CEL GSM76634.CEL GSM76642.CEL GSM89067.CEL GSM89080.CEL GSM89083.CEL GSM89091.CEL GSM102471.CEL GSM102583.CEL GSM117591.CEL GSM117639.CEL GSM117666.CEL GSM117682.CEL GSM117694.CEL GSM117732.CEL GSM137909.CEL GSM137920.CEL GSM137941.CEL GSM137975.CEL GSM138000.CEL GSM138015.CEL GSM138034.CEL GSM152647.CEL GSM152650.CEL GSM152651.CEL GSM152677.CEL GSM152702.CEL GSM179834.CEL GSM179931.CEL GSM179938.CEL GSM203724.CEL GSM203747.CEL GSM203761.CEL GSM203776.CEL GSM203798.CEL GSM231942.CEL GSM231982.CEL GSM277700.CEL GSM301684.CEL GSM301687.CEL GSM301697.CEL GSM353895.CEL GSM353900.CEL GSM53035.CEL GSM53041.CEL GSM53048.CEL GSM53110.CEL GSM53154.CEL GSM76518.CEL GSM76542.CEL GSM76568.CEL GSM76577.CEL GSM76620.CEL GSM88987.CEL GSM89035.CEL GSM89065.CEL 
NM_148914|1552470_a_at	-1	-1	-1	-1	-1	-1	-1	-1	-1	-1	-1	-1	-1	-1	-1	-1	-1	-1	-1	-1	-1	-1	-1	-1	-1	-1	-1	-1	-1	-1	-1	-1	-1	-1	-1	-1	-1	-1	-1	-1	-1	-1	-1	-1	-1	-1	-1	-1	-1	-1	-1	-1	-1	-1	-1	-1	-1	-1	-1	-1	-1	-1	-1	-1	-1	-1	-1	-1	-1	-1	-1	-1	-1	-1	-1	-1	-1	-1	-1	-1	-1	-1	-1	-1	-1	-1	-1	-1	-1	-1	-1	-1	-1	-1	-1	-1	-1	-1	-1	-1	-1	-1
BE966197|221777_at	-1	-1	-1	-1	-1	-1	-1	-1	-1	-1	-1	-1	-1	-1	-1	-1	-1	-1	-1	-1	-1	-1	-1	-1	-1	-1	-1	-1	-1	-1	-1	-1	-1	-1	-1	-1	-1	-1	-1	-1	-1	-1	-1	-1	-1	-1	-1	-1	-1	-1	-1	-1	-1	-1	-1	-1	-1	-1	-1	-1	-1	-1	-1	-1	-1	-1	-1	-1	-1	-1	-1	-1	-1	-1	-1	-1	-1	-1	-1	-1	-1	-1	-1	-1	-1	-1	-1	-1	-1	-1	-1	-1	-1	-1	-1	-1	-1	-1	-1	-1	-1	-1
NM_014474|205309_at	-1	-1	-1	-1	-1	-1	-1	-1	-1	-1	-1	-1	-1	-1	-1	-1	-1	-1	-1	-1	-1	-1	-1	-1	-1	-1	-1	-1	-1	-1	-1	-1	-1	-1	-1	-1	-1	-1	-1	-1	-1	-1	-1	-1	-1	-1	-1	-1	-1	-1	-1	-1	-1	-1	-1	-1	-1	-1	-1	-1	-1	-1	-1	-1	-1	-1	-1	-1	-1	-1	-1	-1	-1	-1	-1	-1	-1	-1	-1	-1	-1	-1	-1	-1	-1	-1	-1	-1	-1	-1	-1	-1	-1	-1	-1	-1	-1	-1	-1	-1	-1	-1
NM_017697|219121_s_at	-1	-1	-1	-1	-1	-1	-1	-1	-1	-1	-1	-1	-1	-1	-1	-1	-1	-1	-1	-1	-1	-1	-1	-1	-1	-1	-1	-1	-1	-1	-1	-1	-1	-1	-1	-1	-1	-1	-1	-1	-1	-1	-1	-1	-1	-1	-1	-1	-1	-1	-1	-1	-1	-1	-1	-1	-1	-1	-1	-1	-1	-1	-1	-1	-1	-1	-1	-1	-1	-1	-1	-1	-1	-1	-1	-1	-1	-1	-1	-1	-1	-1	-1	-1	-1	-1	-1	-1	-1	-1	-1	-1	-1	-1	-1	-1	-1	-1	-1	-1	-1	-1
NM_005498|218261_at	-1	-1	-1	-1	-1	-1	-1	-1	-1	-1	-1	-1	-1	-1	-1	-1	-1	-1	-1	-1	-1	-1	-1	-1	-1	-1	-1	-1	-1	-1	-1	-1	-1	-1	-1	-1	-1	-1	-1	-1	-1	-1	-1	-1	-1	-1	-1	-1	-1	-1	-1	-1	-1	-1	-1	-1	-1	-1	-1	-1	-1	-1	-1	-1	-1	-1	-1	-1	-1	-1	-1	-1	-1	-1	-1	-1	-1	-1	-1	-1	-1	-1	-1	-1	-1	-1	-1	-1	-1	-1	-1	-1	-1	-1	-1	-1	-1	-1	-1	-1	-1	-1
AA910946|65517_at	-1	-1	-1	-1	-1	-1	-1	-1	-1	-1	-1	-1	-1	-1	-1	-1	-1	-1	-1	-1	-1	-1	-1	-1	-1	-1	-1	-1	-1	-1	-1	-1	-1	-1	-1	-1	-1	-1	-1	-1	-1	-1	-1	-1	-1	-1	-1	-1	-1	-1	-1	-1	-1	-1	-1	-1	-1	-1	-1	-1	-1	-1	-1	-1	-1	-1	-1	-1	-1	-1	-1	-1	-1	-1	-1	-1	-1	-1	-1	-1	-1	-1	-1	-1	-1	-1	-1	-1	-1	-1	-1	-1	-1	-1	-1	-1	-1	-1	-1	-1	-1	-1
AA565141|232361_s_at	-1	-1	-1	-1	-1	-1	-1	-1	-1	-1	-1	-1	-1	-1	-1	-1	-1	-1	-1	-1	-1	-1	-1	-1	-1	-1	-1	-1	-1	-1	-1	-1	-1	-1	-1	-1	-1	-1	-1	-1	-1	-1	-1	-1	-1	-1	-1	-1	-1	-1	-1	-1	-1	-1	-1	-1	-1	-1	-1	-1	-1	-1	-1	-1	-1	-1	-1	-1	-1	-1	-1	-1	-1	-1	-1	-1	-1	-1	-1	-1	-1	-1	-1	-1	-1	-1	-1	-1	-1	-1	-1	-1	-1	-1	-1	-1	-1	-1	-1	-1	-1	-1
AA628400|222675_s_at	-1	-1	-1	-1	-1	-1	-1	-1	-1	-1	-1	-1	-1	-1	-1	-1	-1	-1	-1	-1	-1	-1	-1	-1	-1	-1	-1	-1	-1	-1	-1	-1	-1	-1	-1	-1	-1	-1	-1	-1	-1	-1	-1	-1	-1	-1	-1	-1	-1	-1	-1	-1	-1	-1	-1	-1	-1	-1	-1	-1	-1	-1	-1	-1	-1	-1	-1	-1	-1	-1	-1	-1	-1	-1	-1	-1	-1	-1	-1	-1	-1	-1	-1	-1	-1	-1	-1	-1	-1	-1	-1	-1	-1	-1	-1	-1	-1	-1	-1	-1	-1	-1
AA573775|236058_at	-1	-1	-1	-1	-1	-1	-1	-1	-1	-1	-1	-1	-1	-1	-1	-1	-1	-1	-1	-1	-1	-1	-1	-1	-1	-1	-1	-1	-1	-1	-1	-1	-1	-1	-1	-1	-1	-1	-1	-1	-1	-1	-1	-1	-1	-1	-1	-1	-1	-1	-1	-1	-1	-1	-1	-1	-1	-1	-1	-1	-1	-1	-1	-1	-1	-1	-1	-1	-1	-1	-1	-1	-1	-1	-1	-1	-1	-1	-1	-1	-1	-1	-1	-1	-1	-1	-1	-1	-1	-1	-1	-1	-1	-1	-1	-1	-1	-1	-1	-1	-1	-1
NM_020387|218186_at	-1	-1	-1	-1	-1	-1	-1	-1	-1	-1	-1	-1	-1	-1	-1	-1	-1	-1	-1	-1	-1	-1	-1	-1	-1	-1	-1	-1	-1	-1	-1	-1	-1	-1	-1	-1	-1	-1	-1	-1	-1	-1	-1	-1	-1	-1	-1	-1	-1	-1	-1	-1	-1	-1	-1	-1	-1	-1	-1	-1	-1	-1	-1	-1	-1	-1	-1	-1	-1	-1	-1	-1	-1	-1	-1	-1	-1	-1	-1	-1	-1	-1	-1	-1	-1	-1	-1	-1	-1	-1	-1	-1	-1	-1	-1	-1	-1	-1	-1	-1	-1	-1
AI763378|225645_at	-1	-1	-1	-1	-1	-1	-1	-1	-1	-1	-1	-1	-1	-1	-1	-1	-1	-1	-1	-1	-1	-1	-1	-1	-1	-1	-1	-1	-1	-1	-1	-1	-1	-1	-1	-1	-1	-1	-1	-1	-1	-1	-1	-1	-1	-1	-1	-1	-1	-1	-1	-1	-1	-1	-1	-1	-1	-1	-1	-1	-1	-1	-1	-1	-1	-1	-1	-1	-1	-1	-1	-1	-1	-1	-1	-1	-1	-1	-1	-1	-1	-1	-1	-1	-1	-1	-1	-1	-1	-1	-1	-1	-1	-1	-1	-1	-1	-1	-1	-1	-1	-1
BF001941|225846_at	-1	-1	-1	-1	-1	-1	-1	-1	-1	-1	-1	-1	-1	-1	-1	-1	-1	-1	-1	-1	-1	-1	-1	-1	-1	-1	-1	-1	-1	-1	-1	-1	-1	-1	-1	-1	-1	-1	-1	-1	-1	-1	-1	-1	-1	-1	-1	-1	-1	-1	-1	-1	-1	-1	-1	-1	-1	-1	-1	-1	-1	-1	-1	-1	-1	-1	-1	-1	-1	-1	-1	-1	-1	-1	-1	-1	-1	-1	-1	-1	-1	-1	-1	-1	-1	-1	-1	-1	-1	-1	-1	-1	-1	-1	-1	-1	-1	-1	-1	-1	-1	-1


BC013 S=1169
 Genes [7]: AI825808|1556116_s_at AA167449|224588_at AA628440|221728_x_at AV699347|214218_s_at AV646597|227671_at BF223193|224589_at J04152|202286_s_at 
 Conds [167]: GSM102429.CEL GSM102431.CEL GSM102458.CEL GSM102463.CEL GSM102496.CEL GSM102505.CEL GSM102513.CEL GSM102516.CEL GSM102522.CEL GSM102524.CEL GSM102529.CEL GSM102535.CEL GSM102538.CEL GSM102568.CEL GSM117655.CEL GSM117676.CEL GSM137897.CEL GSM137956.CEL GSM137962.CEL GSM137986.CEL GSM138008.CEL GSM138039.CEL GSM138043.CEL GSM138044.CEL GSM138050.CEL GSM152572.CEL GSM152584.CEL GSM152602.CEL GSM152695.CEL GSM152710.CEL GSM152750.CEL GSM152762.CEL GSM152780.CEL GSM179797.CEL GSM179804.CEL GSM179810.CEL GSM179815.CEL GSM179821.CEL GSM179831.CEL GSM179857.CEL GSM179865.CEL GSM179867.CEL GSM179889.CEL GSM179928.CEL GSM203627.CEL GSM203649.CEL GSM203657.CEL GSM203662.CEL GSM203702.CEL GSM203726.CEL GSM203731.CEL GSM203751.CEL GSM203765.CEL GSM203769.CEL GSM277728.CEL GSM277731.CEL GSM301662.CEL GSM301682.CEL GSM301683.CEL GSM301691.CEL GSM301712.CEL GSM325796.CEL GSM325813.CEL GSM325828.CEL GSM353905.CEL GSM353916.CEL GSM353924.CEL GSM353928.CEL GSM38085.CEL GSM38098.CEL GSM46845.CEL GSM46879.CEL GSM46899.CEL GSM46924.CEL GSM53062.CEL GSM53087.CEL GSM53126.CEL GSM53171.CEL GSM76501.CEL GSM76503.CEL GSM76512.CEL GSM76522.CEL GSM76644.CEL GSM88964.CEL GSM88994.CEL GSM89013.CEL GSM89052.CEL GSM89053.CEL GSM89098.CEL GSM102453.CEL GSM102460.CEL GSM102471.CEL GSM102486.CEL GSM102511.CEL GSM102517.CEL GSM102531.CEL GSM102559.CEL GSM102579.CEL GSM117642.CEL GSM117656.CEL GSM117662.CEL GSM117673.CEL GSM117683.CEL GSM117707.CEL GSM117728.CEL GSM117734.CEL GSM117742.CEL GSM117755.CEL GSM137901.CEL GSM137933.CEL GSM137954.CEL GSM138012.CEL GSM138022.CEL GSM138053.CEL GSM152579.CEL GSM152613.CEL GSM152619.CEL GSM152651.CEL GSM152675.CEL GSM152705.CEL GSM152725.CEL GSM152727.CEL GSM152732.CEL GSM152760.CEL GSM152770.CEL GSM152790.CEL GSM179814.CEL GSM179833.CEL GSM179838.CEL GSM179880.CEL GSM179883.CEL GSM179887.CEL GSM179894.CEL GSM179920.CEL GSM203640.CEL GSM203642.CEL GSM203653.CEL GSM203676.CEL GSM203712.CEL GSM203748.CEL GSM203750.CEL GSM203780.CEL GSM231941.CEL GSM231943.CEL GSM231954.CEL GSM231958.CEL GSM231962.CEL GSM231969.CEL GSM231987.CEL GSM277699.CEL GSM277712.CEL GSM301661.CEL GSM301687.CEL GSM301706.CEL GSM325794.CEL GSM325815.CEL GSM325825.CEL GSM353889.CEL GSM353925.CEL GSM353938.CEL GSM46856.CEL GSM53090.CEL GSM53154.CEL GSM76583.CEL GSM76629.CEL GSM88968.CEL GSM88974.CEL 
AI825808|1556116_s_at	-1	-1	-1	-1	-1	-1	-1	-1	-1	-1	-1	-1	-1	-1	-1	-1	-1	-1	-1	-1	-1	-1	-1	-1	-1	-1	-1	-1	-1	-1	-1	-1	-1	-1	-1	-1	-1	-1	-1	-1	-1	-1	-1	-1	-1	-1	-1	-1	-1	-1	-1	-1	-1	-1	-1	-1	-1	-1	-1	-1	-1	-1	-1	-1	-1	-1	-1	-1	-1	-1	-1	-1	-1	-1	-1	-1	-1	-1	-1	-1	-1	-1	-1	-1	-1	-1	-1	-1	-1	-1	-1	-1	-1	-1	-1	-1	-1	-1	-1	-1	-1	-1	-1	-1	-1	-1	-1	-1	-1	-1	-1	-1	-1	-1	-1	-1	-1	-1	-1	-1	-1	-1	-1	-1	-1	-1	-1	-1	-1	-1	-1	-1	-1	-1	-1	-1	-1	-1	-1	-1	-1	-1	-1	-1	-1	-1	-1	-1	-1	-1	-1	-1	-1	-1	-1	-1	-1	-1	-1	-1	-1	-1	-1	-1	-1	-1	-1
AA167449|224588_at	-1	-1	-1	-1	-1	-1	-1	-1	-1	-1	-1	-1	-1	-1	-1	-1	-1	-1	-1	-1	-1	-1	-1	-1	-1	-1	-1	-1	-1	-1	-1	-1	-1	-1	-1	-1	-1	-1	-1	-1	-1	-1	-1	-1	-1	-1	-1	-1	-1	-1	-1	-1	-1	-1	-1	-1	-1	-1	-1	-1	-1	-1	-1	-1	-1	-1	-1	-1	-1	-1	-1	-1	-1	-1	-1	-1	-1	-1	-1	-1	-1	-1	-1	-1	-1	-1	-1	-1	-1	-1	-1	-1	-1	-1	-1	-1	-1	-1	-1	-1	-1	-1	-1	-1	-1	-1	-1	-1	-1	-1	-1	-1	-1	-1	-1	-1	-1	-1	-1	-1	-1	-1	-1	-1	-1	-1	-1	-1	-1	-1	-1	-1	-1	-1	-1	-1	-1	-1	-1	-1	-1	-1	-1	-1	-1	-1	-1	-1	-1	-1	-1	-1	-1	-1	-1	-1	-1	-1	-1	-1	-1	-1	-1	-1	-1	-1	-1
AA628440|221728_x_at	-1	-1	-1	-1	-1	-1	-1	-1	-1	-1	-1	-1	-1	-1	-1	-1	-1	-1	-1	-1	-1	-1	-1	-1	-1	-1	-1	-1	-1	-1	-1	-1	-1	-1	-1	-1	-1	-1	-1	-1	-1	-1	-1	-1	-1	-1	-1	-1	-1	-1	-1	-1	-1	-1	-1	-1	-1	-1	-1	-1	-1	-1	-1	-1	-1	-1	-1	-1	-1	-1	-1	-1	-1	-1	-1	-1	-1	-1	-1	-1	-1	-1	-1	-1	-1	-1	-1	-1	-1	-1	-1	-1	-1	-1	-1	-1	-1	-1	-1	-1	-1	-1	-1	-1	-1	-1	-1	-1	-1	-1	-1	-1	-1	-1	-1	-1	-1	-1	-1	-1	-1	-1	-1	-1	-1	-1	-1	-1	-1	-1	-1	-1	-1	-1	-1	-1	-1	-1	-1	-1	-1	-1	-1	-1	-1	-1	-1	-1	-1	-1	-1	-1	-1	-1	-1	-1	-1	-1	-1	-1	-1	-1	-1	-1	-1	-1	-1
AV699347|214218_s_at	-1	-1	-1	-1	-1	-1	-1	-1	-1	-1	-1	-1	-1	-1	-1	-1	-1	-1	-1	-1	-1	-1	-1	-1	-1	-1	-1	-1	-1	-1	-1	-1	-1	-1	-1	-1	-1	-1	-1	-1	-1	-1	-1	-1	-1	-1	-1	-1	-1	-1	-1	-1	-1	-1	-1	-1	-1	-1	-1	-1	-1	-1	-1	-1	-1	-1	-1	-1	-1	-1	-1	-1	-1	-1	-1	-1	-1	-1	-1	-1	-1	-1	-1	-1	-1	-1	-1	-1	-1	-1	-1	-1	-1	-1	-1	-1	-1	-1	-1	-1	-1	-1	-1	-1	-1	-1	-1	-1	-1	-1	-1	-1	-1	-1	-1	-1	-1	-1	-1	-1	-1	-1	-1	-1	-1	-1	-1	-1	-1	-1	-1	-1	-1	-1	-1	-1	-1	-1	-1	-1	-1	-1	-1	-1	-1	-1	-1	-1	-1	-1	-1	-1	-1	-1	-1	-1	-1	-1	-1	-1	-1	-1	-1	-1	-1	-1	-1
AV646597|227671_at	-1	-1	-1	-1	-1	-1	-1	-1	-1	-1	-1	-1	-1	-1	-1	-1	-1	-1	-1	-1	-1	-1	-1	-1	-1	-1	-1	-1	-1	-1	-1	-1	-1	-1	-1	-1	-1	-1	-1	-1	-1	-1	-1	-1	-1	-1	-1	-1	-1	-1	-1	-1	-1	-1	-1	-1	-1	-1	-1	-1	-1	-1	-1	-1	-1	-1	-1	-1	-1	-1	-1	-1	-1	-1	-1	-1	-1	-1	-1	-1	-1	-1	-1	-1	-1	-1	-1	-1	-1	-1	-1	-1	-1	-1	-1	-1	-1	-1	-1	-1	-1	-1	-1	-1	-1	-1	-1	-1	-1	-1	-1	-1	-1	-1	-1	-1	-1	-1	-1	-1	-1	-1	-1	-1	-1	-1	-1	-1	-1	-1	-1	-1	-1	-1	-1	-1	-1	-1	-1	-1	-1	-1	-1	-1	-1	-1	-1	-1	-1	-1	-1	-1	-1	-1	-1	-1	-1	-1	-1	-1	-1	-1	-1	-1	-1	-1	-1
BF223193|224589_at	-1	-1	-1	-1	-1	-1	-1	-1	-1	-1	-1	-1	-1	-1	-1	-1	-1	-1	-1	-1	-1	-1	-1	-1	-1	-1	-1	-1	-1	-1	-1	-1	-1	-1	-1	-1	-1	-1	-1	-1	-1	-1	-1	-1	-1	-1	-1	-1	-1	-1	-1	-1	-1	-1	-1	-1	-1	-1	-1	-1	-1	-1	-1	-1	-1	-1	-1	-1	-1	-1	-1	-1	-1	-1	-1	-1	-1	-1	-1	-1	-1	-1	-1	-1	-1	-1	-1	-1	-1	-1	-1	-1	-1	-1	-1	-1	-1	-1	-1	-1	-1	-1	-1	-1	-1	-1	-1	-1	-1	-1	-1	-1	-1	-1	-1	-1	-1	-1	-1	-1	-1	-1	-1	-1	-1	-1	-1	-1	-1	-1	-1	-1	-1	-1	-1	-1	-1	-1	-1	-1	-1	-1	-1	-1	-1	-1	-1	-1	-1	-1	-1	-1	-1	-1	-1	-1	-1	-1	-1	-1	-1	-1	-1	-1	-1	-1	-1
J04152|202286_s_at	-1	-1	-1	-1	-1	-1	-1	-1	-1	-1	-1	-1	-1	-1	-1	-1	-1	-1	-1	-1	-1	-1	-1	-1	-1	-1	-1	-1	-1	-1	-1	-1	-1	-1	-1	-1	-1	-1	-1	-1	-1	-1	-1	-1	-1	-1	-1	-1	-1	-1	-1	-1	-1	-1	-1	-1	-1	-1	-1	-1	-1	-1	-1	-1	-1	-1	-1	-1	-1	-1	-1	-1	-1	-1	-1	-1	-1	-1	-1	-1	-1	-1	-1	-1	-1	-1	-1	-1	-1	-1	-1	-1	-1	-1	-1	-1	-1	-1	-1	-1	-1	-1	-1	-1	-1	-1	-1	-1	-1	-1	-1	-1	-1	-1	-1	-1	-1	-1	-1	-1	-1	-1	-1	-1	-1	-1	-1	-1	-1	-1	-1	-1	-1	-1	-1	-1	-1	-1	-1	-1	-1	-1	-1	-1	-1	-1	-1	-1	-1	-1	-1	-1	-1	-1	-1	-1	-1	-1	-1	-1	-1	-1	-1	-1	-1	-1	-1


BC014 S=1122
 Genes [11]: NM_148914|1552470_a_at BF213953|235644_at NM_014474|205309_at NM_017697|219121_s_at AA565141|232361_s_at NM_020387|218186_at BF001941|225846_at AI763378|225645_at BF063271|203397_s_at BC000329|209260_at NM_024915|219388_at 
 Conds [102]: GSM102438.CEL GSM102456.CEL GSM102459.CEL GSM102503.CEL GSM102538.CEL GSM102575.CEL GSM117710.CEL GSM117715.CEL GSM117750.CEL GSM137914.CEL GSM137928.CEL GSM137997.CEL GSM138017.CEL GSM138020.CEL GSM138029.CEL GSM138033.CEL GSM152637.CEL GSM179779.CEL GSM179796.CEL GSM179877.CEL GSM179915.CEL GSM203717.CEL GSM203765.CEL GSM203769.CEL GSM231922.CEL GSM231963.CEL GSM325786.CEL GSM325842.CEL GSM353918.CEL GSM353927.CEL GSM353931.CEL GSM53038.CEL GSM53043.CEL GSM53056.CEL GSM53057.CEL GSM53062.CEL GSM53064.CEL GSM53072.CEL GSM53146.CEL GSM76505.CEL GSM76543.CEL GSM76549.CEL GSM76563.CEL GSM76572.CEL GSM76580.CEL GSM76591.CEL GSM76602.CEL GSM88964.CEL GSM89033.CEL GSM89067.CEL GSM89080.CEL GSM102461.CEL GSM102471.CEL GSM102578.CEL GSM117591.CEL GSM117639.CEL GSM117666.CEL GSM117682.CEL GSM117694.CEL GSM117737.CEL GSM117755.CEL GSM137909.CEL GSM137920.CEL GSM137941.CEL GSM137948.CEL GSM137975.CEL GSM138015.CEL GSM138034.CEL GSM152650.CEL GSM152651.CEL GSM152770.CEL GSM179834.CEL GSM179847.CEL GSM179848.CEL GSM179938.CEL GSM203633.CEL GSM203655.CEL GSM203697.CEL GSM203724.CEL GSM203798.CEL GSM231910.CEL GSM231925.CEL GSM231942.CEL GSM231982.CEL GSM231984.CEL GSM301684.CEL GSM301687.CEL GSM301697.CEL GSM325815.CEL GSM353900.CEL GSM53154.CEL GSM76518.CEL GSM76568.CEL GSM76570.CEL GSM76577.CEL GSM76606.CEL GSM76620.CEL GSM89002.CEL GSM89031.CEL GSM89035.CEL GSM89065.CEL GSM89078.CEL 
NM_148914|1552470_a_at	-1	-1	-1	-1	-1	-1	-1	-1	-1	-1	-1	-1	-1	-1	-1	-1	-1	-1	-1	-1	-1	-1	-1	-1	-1	-1	-1	-1	-1	-1	-1	-1	-1	-1	-1	-1	-1	-1	-1	-1	-1	-1	-1	-1	-1	-1	-1	-1	-1	-1	-1	-1	-1	-1	-1	-1	-1	-1	-1	-1	-1	-1	-1	-1	-1	-1	-1	-1	-1	-1	-1	-1	-1	-1	-1	-1	-1	-1	-1	-1	-1	-1	-1	-1	-1	-1	-1	-1	-1	-1	-1	-1	-1	-1	-1	-1	-1	-1	-1	-1	-1	-1
BF213953|235644_at	-1	-1	-1	-1	-1	-1	-1	-1	-1	-1	-1	-1	-1	-1	-1	-1	-1	-1	-1	-1	-1	-1	-1	-1	-1	-1	-1	-1	-1	-1	-1	-1	-1	-1	-1	-1	-1	-1	-1	-1	-1	-1	-1	-1	-1	-1	-1	-1	-1	-1	-1	-1	-1	-1	-1	-1	-1	-1	-1	-1	-1	-1	-1	-1	-1	-1	-1	-1	-1	-1	-1	-1	-1	-1	-1	-1	-1	-1	-1	-1	-1	-1	-1	-1	-1	-1	-1	-1	-1	-1	-1	-1	-1	-1	-1	-1	-1	-1	-1	-1	-1	-1
NM_014474|205309_at	-1	-1	-1	-1	-1	-1	-1	-1	-1	-1	-1	-1	-1	-1	-1	-1	-1	-1	-1	-1	-1	-1	-1	-1	-1	-1	-1	-1	-1	-1	-1	-1	-1	-1	-1	-1	-1	-1	-1	-1	-1	-1	-1	-1	-1	-1	-1	-1	-1	-1	-1	-1	-1	-1	-1	-1	-1	-1	-1	-1	-1	-1	-1	-1	-1	-1	-1	-1	-1	-1	-1	-1	-1	-1	-1	-1	-1	-1	-1	-1	-1	-1	-1	-1	-1	-1	-1	-1	-1	-1	-1	-1	-1	-1	-1	-1	-1	-1	-1	-1	-1	-1
NM_017697|219121_s_at	-1	-1	-1	-1	-1	-1	-1	-1	-1	-1	-1	-1	-1	-1	-1	-1	-1	-1	-1	-1	-1	-1	-1	-1	-1	-1	-1	-1	-1	-1	-1	-1	-1	-1	-1	-1	-1	-1	-1	-1	-1	-1	-1	-1	-1	-1	-1	-1	-1	-1	-1	-1	-1	-1	-1	-1	-1	-1	-1	-1	-1	-1	-1	-1	-1	-1	-1	-1	-1	-1	-1	-1	-1	-1	-1	-1	-1	-1	-1	-1	-1	-1	-1	-1	-1	-1	-1	-1	-1	-1	-1	-1	-1	-1	-1	-1	-1	-1	-1	-1	-1	-1
AA565141|232361_s_at	-1	-1	-1	-1	-1	-1	-1	-1	-1	-1	-1	-1	-1	-1	-1	-1	-1	-1	-1	-1	-1	-1	-1	-1	-1	-1	-1	-1	-1	-1	-1	-1	-1	-1	-1	-1	-1	-1	-1	-1	-1	-1	-1	-1	-1	-1	-1	-1	-1	-1	-1	-1	-1	-1	-1	-1	-1	-1	-1	-1	-1	-1	-1	-1	-1	-1	-1	-1	-1	-1	-1	-1	-1	-1	-1	-1	-1	-1	-1	-1	-1	-1	-1	-1	-1	-1	-1	-1	-1	-1	-1	-1	-1	-1	-1	-1	-1	-1	-1	-1	-1	-1
NM_020387|218186_at	-1	-1	-1	-1	-1	-1	-1	-1	-1	-1	-1	-1	-1	-1	-1	-1	-1	-1	-1	-1	-1	-1	-1	-1	-1	-1	-1	-1	-1	-1	-1	-1	-1	-1	-1	-1	-1	-1	-1	-1	-1	-1	-1	-1	-1	-1	-1	-1	-1	-1	-1	-1	-1	-1	-1	-1	-1	-1	-1	-1	-1	-1	-1	-1	-1	-1	-1	-1	-1	-1	-1	-1	-1	-1	-1	-1	-1	-1	-1	-1	-1	-1	-1	-1	-1	-1	-1	-1	-1	-1	-1	-1	-1	-1	-1	-1	-1	-1	-1	-1	-1	-1
BF001941|225846_at	-1	-1	-1	-1	-1	-1	-1	-1	-1	-1	-1	-1	-1	-1	-1	-1	-1	-1	-1	-1	-1	-1	-1	-1	-1	-1	-1	-1	-1	-1	-1	-1	-1	-1	-1	-1	-1	-1	-1	-1	-1	-1	-1	-1	-1	-1	-1	-1	-1	-1	-1	-1	-1	-1	-1	-1	-1	-1	-1	-1	-1	-1	-1	-1	-1	-1	-1	-1	-1	-1	-1	-1	-1	-1	-1	-1	-1	-1	-1	-1	-1	-1	-1	-1	-1	-1	-1	-1	-1	-1	-1	-1	-1	-1	-1	-1	-1	-1	-1	-1	-1	-1
AI763378|225645_at	-1	-1	-1	-1	-1	-1	-1	-1	-1	-1	-1	-1	-1	-1	-1	-1	-1	-1	-1	-1	-1	-1	-1	-1	-1	-1	-1	-1	-1	-1	-1	-1	-1	-1	-1	-1	-1	-1	-1	-1	-1	-1	-1	-1	-1	-1	-1	-1	-1	-1	-1	-1	-1	-1	-1	-1	-1	-1	-1	-1	-1	-1	-1	-1	-1	-1	-1	-1	-1	-1	-1	-1	-1	-1	-1	-1	-1	-1	-1	-1	-1	-1	-1	-1	-1	-1	-1	-1	-1	-1	-1	-1	-1	-1	-1	-1	-1	-1	-1	-1	-1	-1
BF063271|203397_s_at	-1	-1	-1	-1	-1	-1	-1	-1	-1	-1	-1	-1	-1	-1	-1	-1	-1	-1	-1	-1	-1	-1	-1	-1	-1	-1	-1	-1	-1	-1	-1	-1	-1	-1	-1	-1	-1	-1	-1	-1	-1	-1	-1	-1	-1	-1	-1	-1	-1	-1	-1	-1	-1	-1	-1	-1	-1	-1	-1	-1	-1	-1	-1	-1	-1	-1	-1	-1	-1	-1	-1	-1	-1	-1	-1	-1	-1	-1	-1	-1	-1	-1	-1	-1	-1	-1	-1	-1	-1	-1	-1	-1	-1	-1	-1	-1	-1	-1	-1	-1	-1	-1
BC000329|209260_at	-1	-1	-1	-1	-1	-1	-1	-1	-1	-1	-1	-1	-1	-1	-1	-1	-1	-1	-1	-1	-1	-1	-1	-1	-1	-1	-1	-1	-1	-1	-1	-1	-1	-1	-1	-1	-1	-1	-1	-1	-1	-1	-1	-1	-1	-1	-1	-1	-1	-1	-1	-1	-1	-1	-1	-1	-1	-1	-1	-1	-1	-1	-1	-1	-1	-1	-1	-1	-1	-1	-1	-1	-1	-1	-1	-1	-1	-1	-1	-1	-1	-1	-1	-1	-1	-1	-1	-1	-1	-1	-1	-1	-1	-1	-1	-1	-1	-1	-1	-1	-1	-1
NM_024915|219388_at	-1	-1	-1	-1	-1	-1	-1	-1	-1	-1	-1	-1	-1	-1	-1	-1	-1	-1	-1	-1	-1	-1	-1	-1	-1	-1	-1	-1	-1	-1	-1	-1	-1	-1	-1	-1	-1	-1	-1	-1	-1	-1	-1	-1	-1	-1	-1	-1	-1	-1	-1	-1	-1	-1	-1	-1	-1	-1	-1	-1	-1	-1	-1	-1	-1	-1	-1	-1	-1	-1	-1	-1	-1	-1	-1	-1	-1	-1	-1	-1	-1	-1	-1	-1	-1	-1	-1	-1	-1	-1	-1	-1	-1	-1	-1	-1	-1	-1	-1	-1	-1	-1


BC015 S=1098
 Genes [9]: X69699|121_at NM_006984|205328_at AI922198|227253_at AI821669|230943_at NM_022454|219993_at NM_024690|220196_at AB037805|228377_at NM_002398|204069_at N50406|242172_at 
 Conds [122]: GSM102444.CEL GSM102445.CEL GSM102491.CEL GSM117579.CEL GSM117592.CEL GSM117648.CEL GSM117697.CEL GSM117704.CEL GSM117729.CEL GSM137904.CEL GSM137907.CEL GSM137913.CEL GSM137957.CEL GSM152581.CEL GSM152648.CEL GSM152659.CEL GSM152676.CEL GSM152689.CEL GSM152696.CEL GSM152745.CEL GSM152773.CEL GSM152784.CEL GSM179802.CEL GSM179813.CEL GSM179823.CEL GSM179850.CEL GSM179851.CEL GSM179864.CEL GSM179878.CEL GSM179913.CEL GSM179917.CEL GSM203630.CEL GSM203635.CEL GSM203674.CEL GSM203725.CEL GSM203768.CEL GSM231913.CEL GSM231980.CEL GSM277709.CEL GSM301700.CEL GSM325831.CEL GSM353888.CEL GSM353907.CEL GSM353921.CEL GSM38066.CEL GSM38068.CEL GSM46834.CEL GSM46888.CEL GSM46910.CEL GSM46914.CEL GSM46927.CEL GSM53065.CEL GSM53165.CEL GSM53173.CEL GSM53183.CEL GSM53185.CEL GSM76490.CEL GSM76536.CEL GSM76596.CEL GSM76632.CEL GSM88948.CEL GSM88957.CEL GSM89012.CEL GSM89024.CEL GSM89081.CEL GSM89089.CEL GSM102430.CEL GSM102480.CEL GSM117583.CEL GSM117663.CEL GSM117670.CEL GSM117768.CEL GSM117776.CEL GSM138026.CEL GSM152568.CEL GSM152574.CEL GSM152652.CEL GSM152657.CEL GSM152673.CEL GSM152682.CEL GSM152688.CEL GSM152731.CEL GSM179786.CEL GSM179794.CEL GSM179824.CEL GSM179905.CEL GSM179906.CEL GSM203629.CEL GSM203632.CEL GSM203636.CEL GSM203663.CEL GSM203686.CEL GSM231920.CEL GSM231960.CEL GSM231974.CEL GSM277697.CEL GSM277737.CEL GSM301672.CEL GSM301699.CEL GSM301703.CEL GSM353935.CEL GSM38056.CEL GSM38064.CEL GSM46912.CEL GSM53053.CEL GSM53066.CEL GSM53103.CEL GSM53124.CEL GSM53129.CEL GSM53150.CEL GSM53155.CEL GSM53184.CEL GSM76502.CEL GSM76504.CEL GSM76525.CEL GSM76535.CEL GSM76554.CEL GSM76567.CEL GSM76599.CEL GSM76635.CEL GSM89028.CEL GSM89097.CEL 
X69699|121_at	1	1	1	1	1	1	1	1	1	1	1	1	1	1	1	1	1	1	1	1	1	1	1	1	1	1	1	1	1	1	1	1	1	1	1	1	1	1	1	1	1	1	1	1	1	1	1	1	1	1	1	1	1	1	1	1	1	1	1	1	1	1	1	1	1	1	1	1	1	1	1	1	1	1	1	1	1	1	1	1	1	1	1	1	1	1	1	1	1	1	1	1	1	1	1	1	1	1	1	1	1	1	1	1	1	1	1	1	1	1	1	1	1	1	1	1	1	1	1	1	1	1
NM_006984|205328_at	1	1	1	1	1	1	1	1	1	1	1	1	1	1	1	1	1	1	1	1	1	1	1	1	1	1	1	1	1	1	1	1	1	1	1	1	1	1	1	1	1	1	1	1	1	1	1	1	1	1	1	1	1	1	1	1	1	1	1	1	1	1	1	1	1	1	1	1	1	1	1	1	1	1	1	1	1	1	1	1	1	1	1	1	1	1	1	1	1	1	1	1	1	1	1	1	1	1	1	1	1	1	1	1	1	1	1	1	1	1	1	1	1	1	1	1	1	1	1	1	1	1
AI922198|227253_at	1	1	1	1	1	1	1	1	1	1	1	1	1	1	1	1	1	1	1	1	1	1	1	1	1	1	1	1	1	1	1	1	1	1	1	1	1	1	1	1	1	1	1	1	1	1	1	1	1	1	1	1	1	1	1	1	1	1	1	1	1	1	1	1	1	1	1	1	1	1	1	1	1	1	1	1	1	1	1	1	1	1	1	1	1	1	1	1	1	1	1	1	1	1	1	1	1	1	1	1	1	1	1	1	1	1	1	1	1	1	1	1	1	1	1	1	1	1	1	1	1	1
AI821669|230943_at	1	1	1	1	1	1	1	1	1	1	1	1	1	1	1	1	1	1	1	1	1	1	1	1	1	1	1	1	1	1	1	1	1	1	1	1	1	1	1	1	1	1	1	1	1	1	1	1	1	1	1	1	1	1	1	1	1	1	1	1	1	1	1	1	1	1	1	1	1	1	1	1	1	1	1	1	1	1	1	1	1	1	1	1	1	1	1	1	1	1	1	1	1	1	1	1	1	1	1	1	1	1	1	1	1	1	1	1	1	1	1	1	1	1	1	1	1	1	1	1	1	1
NM_022454|219993_at	1	1	1	1	1	1	1	1	1	1	1	1	1	1	1	1	1	1	1	1	1	1	1	1	1	1	1	1	1	1	1	1	1	1	1	1	1	1	1	1	1	1	1	1	1	1	1	1	1	1	1	1	1	1	1	1	1	1	1	1	1	1	1	1	1	1	1	1	1	1	1	1	1	1	1	1	1	1	1	1	1	1	1	1	1	1	1	1	1	1	1	1	1	1	1	1	1	1	1	1	1	1	1	1	1	1	1	1	1	1	1	1	1	1	1	1	1	1	1	1	1	1
NM_024690|220196_at	1	1	1	1	1	1	1	1	1	1	1	1	1	1	1	1	1	1	1	1	1	1	1	1	1	1	1	1	1	1	1	1	1	1	1	1	1	1	1	1	1	1	1	1	1	1	1	1	1	1	1	1	1	1	1	1	1	1	1	1	1	1	1	1	1	1	1	1	1	1	1	1	1	1	1	1	1	1	1	1	1	1	1	1	1	1	1	1	1	1	1	1	1	1	1	1	1	1	1	1	1	1	1	1	1	1	1	1	1	1	1	1	1	1	1	1	1	1	1	1	1	1
AB037805|228377_at	1	1	1	1	1	1	1	1	1	1	1	1	1	1	1	1	1	1	1	1	1	1	1	1	1	1	1	1	1	1	1	1	1	1	1	1	1	1	1	1	1	1	1	1	1	1	1	1	1	1	1	1	1	1	1	1	1	1	1	1	1	1	1	1	1	1	1	1	1	1	1	1	1	1	1	1	1	1	1	1	1	1	1	1	1	1	1	1	1	1	1	1	1	1	1	1	1	1	1	1	1	1	1	1	1	1	1	1	1	1	1	1	1	1	1	1	1	1	1	1	1	1
NM_002398|204069_at	1	1	1	1	1	1	1	1	1	1	1	1	1	1	1	1	1	1	1	1	1	1	1	1	1	1	1	1	1	1	1	1	1	1	1	1	1	1	1	1	1	1	1	1	1	1	1	1	1	1	1	1	1	1	1	1	1	1	1	1	1	1	1	1	1	1	1	1	1	1	1	1	1	1	1	1	1	1	1	1	1	1	1	1	1	1	1	1	1	1	1	1	1	1	1	1	1	1	1	1	1	1	1	1	1	1	1	1	1	1	1	1	1	1	1	1	1	1	1	1	1	1
N50406|242172_at	1	1	1	1	1	1	1	1	1	1	1	1	1	1	1	1	1	1	1	1	1	1	1	1	1	1	1	1	1	1	1	1	1	1	1	1	1	1	1	1	1	1	1	1	1	1	1	1	1	1	1	1	1	1	1	1	1	1	1	1	1	1	1	1	1	1	1	1	1	1	1	1	1	1	1	1	1	1	1	1	1	1	1	1	1	1	1	1	1	1	1	1	1	1	1	1	1	1	1	1	1	1	1	1	1	1	1	1	1	1	1	1	1	1	1	1	1	1	1	1	1	1


BC016 S=1008
 Genes [9]: BC043596|1557218_s_at AA628440|221728_x_at AV699347|214218_s_at AA167449|224588_at BF223193|224589_at AV646597|227671_at AW014155|228303_at NM_001255|202870_s_at AF098158|210052_s_at 
 Conds [112]: GSM102452.CEL GSM102498.CEL GSM102510.CEL GSM117644.CEL GSM117679.CEL GSM117725.CEL GSM117750.CEL GSM137971.CEL GSM138008.CEL GSM138025.CEL GSM152584.CEL GSM152611.CEL GSM152622.CEL GSM179849.CEL GSM179855.CEL GSM179916.CEL GSM179954.CEL GSM203679.CEL GSM203715.CEL GSM203722.CEL GSM203749.CEL GSM203769.CEL GSM203783.CEL GSM203789.CEL GSM231873.CEL GSM231878.CEL GSM231926.CEL GSM231951.CEL GSM231985.CEL GSM301662.CEL GSM301665.CEL GSM301670.CEL GSM301679.CEL GSM301710.CEL GSM325799.CEL GSM325804.CEL GSM325821.CEL GSM353918.CEL GSM353940.CEL GSM38053.CEL GSM46847.CEL GSM46866.CEL GSM46944.CEL GSM53061.CEL GSM53062.CEL GSM53072.CEL GSM53079.CEL GSM53114.CEL GSM53171.CEL GSM76503.CEL GSM76506.CEL GSM76544.CEL GSM76553.CEL GSM76588.CEL GSM76591.CEL GSM88947.CEL GSM89017.CEL GSM89063.CEL GSM89094.CEL GSM102465.CEL GSM102512.CEL GSM117723.CEL GSM117727.CEL GSM117755.CEL GSM137901.CEL GSM137946.CEL GSM138012.CEL GSM138019.CEL GSM152593.CEL GSM152617.CEL GSM152631.CEL GSM152651.CEL GSM152677.CEL GSM152774.CEL GSM152778.CEL GSM179834.CEL GSM179843.CEL GSM179846.CEL GSM179848.CEL GSM179873.CEL GSM179883.CEL GSM179944.CEL GSM203696.CEL GSM203740.CEL GSM203748.CEL GSM203750.CEL GSM231876.CEL GSM231954.CEL GSM231962.CEL GSM231978.CEL GSM231979.CEL GSM231990.CEL GSM277683.CEL GSM277718.CEL GSM301659.CEL GSM301666.CEL GSM301701.CEL GSM325802.CEL GSM325815.CEL GSM353893.CEL GSM353899.CEL GSM38073.CEL GSM46963.CEL GSM53060.CEL GSM53136.CEL GSM53162.CEL GSM76518.CEL GSM76558.CEL GSM76568.CEL GSM89029.CEL GSM89065.CEL GSM89078.CEL 
BC043596|1557218_s_at	-1	-1	-1	-1	-1	-1	-1	-1	-1	-1	-1	-1	-1	-1	-1	-1	-1	-1	-1	-1	-1	-1	-1	-1	-1	-1	-1	-1	-1	-1	-1	-1	-1	-1	-1	-1	-1	-1	-1	-1	-1	-1	-1	-1	-1	-1	-1	-1	-1	-1	-1	-1	-1	-1	-1	-1	-1	-1	-1	-1	-1	-1	-1	-1	-1	-1	-1	-1	-1	-1	-1	-1	-1	-1	-1	-1	-1	-1	-1	-1	-1	-1	-1	-1	-1	-1	-1	-1	-1	-1	-1	-1	-1	-1	-1	-1	-1	-1	-1	-1	-1	-1	-1	-1	-1	-1	-1	-1	-1	-1	-1	-1
AA628440|221728_x_at	-1	-1	-1	-1	-1	-1	-1	-1	-1	-1	-1	-1	-1	-1	-1	-1	-1	-1	-1	-1	-1	-1	-1	-1	-1	-1	-1	-1	-1	-1	-1	-1	-1	-1	-1	-1	-1	-1	-1	-1	-1	-1	-1	-1	-1	-1	-1	-1	-1	-1	-1	-1	-1	-1	-1	-1	-1	-1	-1	-1	-1	-1	-1	-1	-1	-1	-1	-1	-1	-1	-1	-1	-1	-1	-1	-1	-1	-1	-1	-1	-1	-1	-1	-1	-1	-1	-1	-1	-1	-1	-1	-1	-1	-1	-1	-1	-1	-1	-1	-1	-1	-1	-1	-1	-1	-1	-1	-1	-1	-1	-1	-1
AV699347|214218_s_at	-1	-1	-1	-1	-1	-1	-1	-1	-1	-1	-1	-1	-1	-1	-1	-1	-1	-1	-1	-1	-1	-1	-1	-1	-1	-1	-1	-1	-1	-1	-1	-1	-1	-1	-1	-1	-1	-1	-1	-1	-1	-1	-1	-1	-1	-1	-1	-1	-1	-1	-1	-1	-1	-1	-1	-1	-1	-1	-1	-1	-1	-1	-1	-1	-1	-1	-1	-1	-1	-1	-1	-1	-1	-1	-1	-1	-1	-1	-1	-1	-1	-1	-1	-1	-1	-1	-1	-1	-1	-1	-1	-1	-1	-1	-1	-1	-1	-1	-1	-1	-1	-1	-1	-1	-1	-1	-1	-1	-1	-1	-1	-1
AA167449|224588_at	-1	-1	-1	-1	-1	-1	-1	-1	-1	-1	-1	-1	-1	-1	-1	-1	-1	-1	-1	-1	-1	-1	-1	-1	-1	-1	-1	-1	-1	-1	-1	-1	-1	-1	-1	-1	-1	-1	-1	-1	-1	-1	-1	-1	-1	-1	-1	-1	-1	-1	-1	-1	-1	-1	-1	-1	-1	-1	-1	-1	-1	-1	-1	-1	-1	-1	-1	-1	-1	-1	-1	-1	-1	-1	-1	-1	-1	-1	-1	-1	-1	-1	-1	-1	-1	-1	-1	-1	-1	-1	-1	-1	-1	-1	-1	-1	-1	-1	-1	-1	-1	-1	-1	-1	-1	-1	-1	-1	-1	-1	-1	-1
BF223193|224589_at	-1	-1	-1	-1	-1	-1	-1	-1	-1	-1	-1	-1	-1	-1	-1	-1	-1	-1	-1	-1	-1	-1	-1	-1	-1	-1	-1	-1	-1	-1	-1	-1	-1	-1	-1	-1	-1	-1	-1	-1	-1	-1	-1	-1	-1	-1	-1	-1	-1	-1	-1	-1	-1	-1	-1	-1	-1	-1	-1	-1	-1	-1	-1	-1	-1	-1	-1	-1	-1	-1	-1	-1	-1	-1	-1	-1	-1	-1	-1	-1	-1	-1	-1	-1	-1	-1	-1	-1	-1	-1	-1	-1	-1	-1	-1	-1	-1	-1	-1	-1	-1	-1	-1	-1	-1	-1	-1	-1	-1	-1	-1	-1
AV646597|227671_at	-1	-1	-1	-1	-1	-1	-1	-1	-1	-1	-1	-1	-1	-1	-1	-1	-1	-1	-1	-1	-1	-1	-1	-1	-1	-1	-1	-1	-1	-1	-1	-1	-1	-1	-1	-1	-1	-1	-1	-1	-1	-1	-1	-1	-1	-1	-1	-1	-1	-1	-1	-1	-1	-1	-1	-1	-1	-1	-1	-1	-1	-1	-1	-1	-1	-1	-1	-1	-1	-1	-1	-1	-1	-1	-1	-1	-1	-1	-1	-1	-1	-1	-1	-1	-1	-1	-1	-1	-1	-1	-1	-1	-1	-1	-1	-1	-1	-1	-1	-1	-1	-1	-1	-1	-1	-1	-1	-1	-1	-1	-1	-1
AW014155|228303_at	-1	-1	-1	-1	-1	-1	-1	-1	-1	-1	-1	-1	-1	-1	-1	-1	-1	-1	-1	-1	-1	-1	-1	-1	-1	-1	-1	-1	-1	-1	-1	-1	-1	-1	-1	-1	-1	-1	-1	-1	-1	-1	-1	-1	-1	-1	-1	-1	-1	-1	-1	-1	-1	-1	-1	-1	-1	-1	-1	-1	-1	-1	-1	-1	-1	-1	-1	-1	-1	-1	-1	-1	-1	-1	-1	-1	-1	-1	-1	-1	-1	-1	-1	-1	-1	-1	-1	-1	-1	-1	-1	-1	-1	-1	-1	-1	-1	-1	-1	-1	-1	-1	-1	-1	-1	-1	-1	-1	-1	-1	-1	-1
NM_001255|202870_s_at	-1	-1	-1	-1	-1	-1	-1	-1	-1	-1	-1	-1	-1	-1	-1	-1	-1	-1	-1	-1	-1	-1	-1	-1	-1	-1	-1	-1	-1	-1	-1	-1	-1	-1	-1	-1	-1	-1	-1	-1	-1	-1	-1	-1	-1	-1	-1	-1	-1	-1	-1	-1	-1	-1	-1	-1	-1	-1	-1	-1	-1	-1	-1	-1	-1	-1	-1	-1	-1	-1	-1	-1	-1	-1	-1	-1	-1	-1	-1	-1	-1	-1	-1	-1	-1	-1	-1	-1	-1	-1	-1	-1	-1	-1	-1	-1	-1	-1	-1	-1	-1	-1	-1	-1	-1	-1	-1	-1	-1	-1	-1	-1
AF098158|210052_s_at	-1	-1	-1	-1	-1	-1	-1	-1	-1	-1	-1	-1	-1	-1	-1	-1	-1	-1	-1	-1	-1	-1	-1	-1	-1	-1	-1	-1	-1	-1	-1	-1	-1	-1	-1	-1	-1	-1	-1	-1	-1	-1	-1	-1	-1	-1	-1	-1	-1	-1	-1	-1	-1	-1	-1	-1	-1	-1	-1	-1	-1	-1	-1	-1	-1	-1	-1	-1	-1	-1	-1	-1	-1	-1	-1	-1	-1	-1	-1	-1	-1	-1	-1	-1	-1	-1	-1	-1	-1	-1	-1	-1	-1	-1	-1	-1	-1	-1	-1	-1	-1	-1	-1	-1	-1	-1	-1	-1	-1	-1	-1	-1


BC017 S=1000
 Genes [8]: AL552534|1557905_s_at AI493245|212014_x_at BC004372|209835_x_at M24915|204490_s_at AF098641|210916_s_at BE903880|212063_at AV700298|217523_at NM_000610|204489_s_at 
 Conds [125]: GSM102428.CEL GSM102458.CEL GSM102489.CEL GSM117725.CEL GSM137986.CEL GSM152578.CEL GSM152625.CEL GSM152636.CEL GSM152665.CEL GSM152722.CEL GSM152736.CEL GSM152746.CEL GSM152776.CEL GSM152787.CEL GSM179779.CEL GSM179819.CEL GSM179823.CEL GSM179829.CEL GSM179864.CEL GSM179870.CEL GSM179907.CEL GSM179915.CEL GSM179921.CEL GSM203668.CEL GSM203679.CEL GSM203710.CEL GSM203744.CEL GSM203781.CEL GSM203783.CEL GSM203789.CEL GSM231930.CEL GSM231933.CEL GSM231946.CEL GSM231967.CEL GSM231970.CEL GSM277692.CEL GSM277735.CEL GSM301671.CEL GSM325786.CEL GSM325799.CEL GSM325800.CEL GSM353907.CEL GSM353931.CEL GSM38051.CEL GSM46835.CEL GSM46840.CEL GSM46916.CEL GSM46923.CEL GSM46926.CEL GSM46929.CEL GSM53050.CEL GSM53058.CEL GSM53130.CEL GSM53188.CEL GSM76591.CEL GSM76596.CEL GSM76633.CEL GSM76644.CEL GSM88957.CEL GSM88973.CEL GSM89081.CEL GSM89083.CEL GSM89091.CEL GSM102461.CEL GSM102465.CEL GSM102528.CEL GSM117669.CEL GSM137920.CEL GSM137946.CEL GSM137960.CEL GSM137973.CEL GSM137975.CEL GSM137990.CEL GSM138009.CEL GSM138016.CEL GSM152635.CEL GSM152650.CEL GSM152715.CEL GSM152724.CEL GSM152752.CEL GSM152767.CEL GSM152786.CEL GSM179830.CEL GSM179914.CEL GSM179929.CEL GSM179945.CEL GSM179952.CEL GSM203676.CEL GSM203698.CEL GSM203714.CEL GSM203748.CEL GSM203756.CEL GSM203797.CEL GSM231924.CEL GSM231947.CEL GSM231960.CEL GSM231962.CEL GSM231964.CEL GSM231965.CEL GSM231969.CEL GSM277703.CEL GSM277718.CEL GSM277732.CEL GSM301660.CEL GSM301681.CEL GSM301696.CEL GSM325797.CEL GSM325812.CEL GSM325843.CEL GSM353929.CEL GSM46875.CEL GSM46876.CEL GSM46892.CEL GSM46935.CEL GSM46938.CEL GSM53063.CEL GSM53150.CEL GSM76489.CEL GSM76510.CEL GSM88956.CEL GSM88971.CEL GSM88974.CEL GSM89006.CEL GSM89020.CEL GSM89029.CEL 
AL552534|1557905_s_at	-1	-1	-1	-1	-1	-1	1	1	1	-1	1	-1	1	1	-1	-1	-1	1	-1	-1	-1	-1	-1	-1	-1	-1	-1	-1	-1	-1	-1	-1	1	-1	-1	-1	-1	-1	-1	-1	-1	-1	-1	1	-1	-1	-1	-1	-1	-1	-1	-1	1	-1	-1	-1	-1	-1	-1	-1	-1	-1	-1	-1	-1	-1	1	1	-1	-1	-1	-1	-1	1	-1	1	-1	-1	-1	-1	-1	-1	-1	-1	-1	1	-1	-1	-1	1	-1	1	-1	-1	-1	-1	-1	-1	-1	-1	-1	-1	-1	-1	-1	-1	-1	-1	1	-1	-1	-1	-1	-1	1	-1	-1	-1	-1	-1	1	-1	1	-1	-1
AI493245|212014_x_at	-1	-1	-1	-1	-1	-1	1	1	1	-1	1	-1	1	1	-1	-1	-1	1	-1	-1	-1	-1	-1	-1	-1	-1	-1	-1	-1	-1	-1	-1	1	-1	-1	-1	-1	-1	-1	-1	-1	-1	-1	1	-1	-1	-1	-1	-1	-1	-1	-1	1	-1	-1	-1	-1	-1	-1	-1	-1	-1	-1	-1	-1	-1	1	1	-1	-1	-1	-1	-1	1	-1	1	-1	-1	-1	-1	-1	-1	-1	-1	-1	1	-1	-1	-1	1	-1	1	-1	-1	-1	-1	-1	-1	-1	-1	-1	-1	-1	-1	-1	-1	-1	-1	1	-1	-1	-1	-1	-1	1	-1	-1	-1	-1	-1	1	-1	1	-1	-1
BC004372|209835_x_at	-1	-1	-1	-1	-1	-1	1	1	1	-1	1	-1	1	1	-1	-1	-1	1	-1	-1	-1	-1	-1	-1	-1	-1	-1	-1	-1	-1	-1	-1	1	-1	-1	-1	-1	-1	-1	-1	-1	-1	-1	1	-1	-1	-1	-1	-1	-1	-1	-1	1	-1	-1	-1	-1	-1	-1	-1	-1	-1	-1	-1	-1	-1	1	1	-1	-1	-1	-1	-1	1	-1	1	-1	-1	-1	-1	-1	-1	-1	-1	-1	1	-1	-1	-1	1	-1	1	-1	-1	-1	-1	-1	-1	-1	-1	-1	-1	-1	-1	-1	-1	-1	-1	1	-1	-1	-1	-1	-1	1	-1	-1	-1	-1	-1	1	-1	1	-1	-1
M24915|204490_s_at	-1	-1	-1	-1	-1	-1	1	1	1	-1	1	-1	1	1	-1	-1	-1	1	-1	-1	-1	-1	-1	-1	-1	-1	-1	-1	-1	-1	-1	-1	1	-1	-1	-1	-1	-1	-1	-1	-1	-1	-1	1	-1	-1	-1	-1	-1	-1	-1	-1	1	-1	-1	-1	-1	-1	-1	-1	-1	-1	-1	-1	-1	-1	1	1	-1	-1	-1	-1	-1	1	-1	1	-1	-1	-1	-1	-1	-1	-1	-1	-1	1	-1	-1	-1	1	-1	1	-1	-1	-1	-1	-1	-1	-1	-1	-1	-1	-1	-1	-1	-1	-1	-1	1	-1	-1	-1	-1	-1	1	-1	-1	-1	-1	-1	1	-1	1	-1	-1
AF098641|210916_s_at	-1	-1	-1	-1	-1	-1	1	1	1	-1	1	-1	1	1	-1	-1	-1	1	-1	-1	-1	-1	-1	-1	-1	-1	-1	-1	-1	-1	-1	-1	1	-1	-1	-1	-1	-1	-1	-1	-1	-1	-1	1	-1	-1	-1	-1	-1	-1	-1	-1	1	-1	-1	-1	-1	-1	-1	-1	-1	-1	-1	-1	-1	-1	1	1	-1	-1	-1	-1	-1	1	-1	1	-1	-1	-1	-1	-1	-1	-1	-1	-1	1	-1	-1	-1	1	-1	1	-1	-1	-1	-1	-1	-1	-1	-1	-1	-1	-1	-1	-1	-1	-1	-1	1	-1	-1	-1	-1	-1	1	-1	-1	-1	-1	-1	1	-1	1	-1	-1
BE903880|212063_at	-1	-1	-1	-1	-1	-1	1	1	1	-1	1	-1	1	1	-1	-1	-1	1	-1	-1	-1	-1	-1	-1	-1	-1	-1	-1	-1	-1	-1	-1	1	-1	-1	-1	-1	-1	-1	-1	-1	-1	-1	1	-1	-1	-1	-1	-1	-1	-1	-1	1	-1	-1	-1	-1	-1	-1	-1	-1	-1	-1	-1	-1	-1	1	1	-1	-1	-1	-1	-1	1	-1	1	-1	-1	-1	-1	-1	-1	-1	-1	-1	1	-1	-1	-1	1	-1	1	-1	-1	-1	-1	-1	-1	-1	-1	-1	-1	-1	-1	-1	-1	-1	-1	1	-1	-1	-1	-1	-1	1	-1	-1	-1	-1	-1	1	-1	1	-1	-1
AV700298|217523_at	-1	-1	-1	-1	-1	-1	1	1	1	-1	1	-1	1	1	-1	-1	-1	1	-1	-1	-1	-1	-1	-1	-1	-1	-1	-1	-1	-1	-1	-1	1	-1	-1	-1	-1	-1	-1	-1	-1	-1	-1	1	-1	-1	-1	-1	-1	-1	-1	-1	1	-1	-1	-1	-1	-1	-1	-1	-1	-1	-1	-1	-1	-1	1	1	-1	-1	-1	-1	-1	1	-1	1	-1	-1	-1	-1	-1	-1	-1	-1	-1	1	-1	-1	-1	1	-1	1	-1	-1	-1	-1	-1	-1	-1	-1	-1	-1	-1	-1	-1	-1	-1	-1	1	-1	-1	-1	-1	-1	1	-1	-1	-1	-1	-1	1	-1	1	-1	-1
NM_000610|204489_s_at	-1	-1	-1	-1	-1	-1	1	1	1	-1	1	-1	1	1	-1	-1	-1	1	-1	-1	-1	-1	-1	-1	-1	-1	-1	-1	-1	-1	-1	-1	1	-1	-1	-1	-1	-1	-1	-1	-1	-1	-1	1	-1	-1	-1	-1	-1	-1	-1	-1	1	-1	-1	-1	-1	-1	-1	-1	-1	-1	-1	-1	-1	-1	1	1	-1	-1	-1	-1	-1	1	-1	1	-1	-1	-1	-1	-1	-1	-1	-1	-1	1	-1	-1	-1	1	-1	1	-1	-1	-1	-1	-1	-1	-1	-1	-1	-1	-1	-1	-1	-1	-1	-1	1	-1	-1	-1	-1	-1	1	-1	-1	-1	-1	-1	1	-1	1	-1	-1


BC018 S=972
 Genes [9]: BC043596|1557217_a_at AA628440|221728_x_at AV699347|214218_s_at AA167449|224588_at AV646597|227671_at BF223193|224589_at AW014155|228303_at AB032931|223229_at NM_001255|202870_s_at 
 Conds [108]: GSM102463.CEL GSM102510.CEL GSM102522.CEL GSM117644.CEL GSM117721.CEL GSM117725.CEL GSM117750.CEL GSM137971.CEL GSM137986.CEL GSM138025.CEL GSM152622.CEL GSM152763.CEL GSM152772.CEL GSM152798.CEL GSM179792.CEL GSM179821.CEL GSM179849.CEL GSM179868.CEL GSM179871.CEL GSM179916.CEL GSM179954.CEL GSM203694.CEL GSM203717.CEL GSM203732.CEL GSM203769.CEL GSM203783.CEL GSM203789.CEL GSM231872.CEL GSM231873.CEL GSM231878.CEL GSM231951.CEL GSM231963.CEL GSM231966.CEL GSM301662.CEL GSM301670.CEL GSM301682.CEL GSM301710.CEL GSM325804.CEL GSM353891.CEL GSM353910.CEL GSM353916.CEL GSM353917.CEL GSM353940.CEL GSM38053.CEL GSM46847.CEL GSM46866.CEL GSM53038.CEL GSM53057.CEL GSM53061.CEL GSM53072.CEL GSM53146.CEL GSM53171.CEL GSM76506.CEL GSM76516.CEL GSM76538.CEL GSM76544.CEL GSM76553.CEL GSM76602.CEL GSM76640.CEL GSM88947.CEL GSM88998.CEL GSM89064.CEL GSM89094.CEL GSM89099.CEL GSM102433.CEL GSM102465.CEL GSM102512.CEL GSM117723.CEL GSM117727.CEL GSM137901.CEL GSM137946.CEL GSM137990.CEL GSM138010.CEL GSM138019.CEL GSM138034.CEL GSM138046.CEL GSM152593.CEL GSM152631.CEL GSM152651.CEL GSM152715.CEL GSM179790.CEL GSM179834.CEL GSM179901.CEL GSM179944.CEL GSM203696.CEL GSM203771.CEL GSM203801.CEL GSM231869.CEL GSM231954.CEL GSM231969.CEL GSM231978.CEL GSM231984.CEL GSM277684.CEL GSM277718.CEL GSM301666.CEL GSM325833.CEL GSM353884.CEL GSM353893.CEL GSM46963.CEL GSM53060.CEL GSM53136.CEL GSM76508.CEL GSM76518.CEL GSM76558.CEL GSM76568.CEL GSM76620.CEL GSM76648.CEL GSM88989.CEL 
BC043596|1557217_a_at	-1	-1	-1	-1	-1	-1	-1	-1	-1	-1	-1	-1	-1	-1	-1	-1	-1	-1	-1	-1	-1	-1	-1	-1	-1	-1	-1	-1	-1	-1	-1	-1	-1	-1	-1	-1	-1	-1	-1	-1	-1	-1	-1	-1	-1	-1	-1	-1	-1	-1	-1	-1	-1	-1	-1	-1	-1	-1	-1	-1	-1	-1	-1	-1	-1	-1	-1	-1	-1	-1	-1	-1	-1	-1	-1	-1	-1	-1	-1	-1	-1	-1	-1	-1	-1	-1	-1	-1	-1	-1	-1	-1	-1	-1	-1	-1	-1	-1	-1	-1	-1	-1	-1	-1	-1	-1	-1	-1
AA628440|221728_x_at	-1	-1	-1	-1	-1	-1	-1	-1	-1	-1	-1	-1	-1	-1	-1	-1	-1	-1	-1	-1	-1	-1	-1	-1	-1	-1	-1	-1	-1	-1	-1	-1	-1	-1	-1	-1	-1	-1	-1	-1	-1	-1	-1	-1	-1	-1	-1	-1	-1	-1	-1	-1	-1	-1	-1	-1	-1	-1	-1	-1	-1	-1	-1	-1	-1	-1	-1	-1	-1	-1	-1	-1	-1	-1	-1	-1	-1	-1	-1	-1	-1	-1	-1	-1	-1	-1	-1	-1	-1	-1	-1	-1	-1	-1	-1	-1	-1	-1	-1	-1	-1	-1	-1	-1	-1	-1	-1	-1
AV699347|214218_s_at	-1	-1	-1	-1	-1	-1	-1	-1	-1	-1	-1	-1	-1	-1	-1	-1	-1	-1	-1	-1	-1	-1	-1	-1	-1	-1	-1	-1	-1	-1	-1	-1	-1	-1	-1	-1	-1	-1	-1	-1	-1	-1	-1	-1	-1	-1	-1	-1	-1	-1	-1	-1	-1	-1	-1	-1	-1	-1	-1	-1	-1	-1	-1	-1	-1	-1	-1	-1	-1	-1	-1	-1	-1	-1	-1	-1	-1	-1	-1	-1	-1	-1	-1	-1	-1	-1	-1	-1	-1	-1	-1	-1	-1	-1	-1	-1	-1	-1	-1	-1	-1	-1	-1	-1	-1	-1	-1	-1
AA167449|224588_at	-1	-1	-1	-1	-1	-1	-1	-1	-1	-1	-1	-1	-1	-1	-1	-1	-1	-1	-1	-1	-1	-1	-1	-1	-1	-1	-1	-1	-1	-1	-1	-1	-1	-1	-1	-1	-1	-1	-1	-1	-1	-1	-1	-1	-1	-1	-1	-1	-1	-1	-1	-1	-1	-1	-1	-1	-1	-1	-1	-1	-1	-1	-1	-1	-1	-1	-1	-1	-1	-1	-1	-1	-1	-1	-1	-1	-1	-1	-1	-1	-1	-1	-1	-1	-1	-1	-1	-1	-1	-1	-1	-1	-1	-1	-1	-1	-1	-1	-1	-1	-1	-1	-1	-1	-1	-1	-1	-1
AV646597|227671_at	-1	-1	-1	-1	-1	-1	-1	-1	-1	-1	-1	-1	-1	-1	-1	-1	-1	-1	-1	-1	-1	-1	-1	-1	-1	-1	-1	-1	-1	-1	-1	-1	-1	-1	-1	-1	-1	-1	-1	-1	-1	-1	-1	-1	-1	-1	-1	-1	-1	-1	-1	-1	-1	-1	-1	-1	-1	-1	-1	-1	-1	-1	-1	-1	-1	-1	-1	-1	-1	-1	-1	-1	-1	-1	-1	-1	-1	-1	-1	-1	-1	-1	-1	-1	-1	-1	-1	-1	-1	-1	-1	-1	-1	-1	-1	-1	-1	-1	-1	-1	-1	-1	-1	-1	-1	-1	-1	-1
BF223193|224589_at	-1	-1	-1	-1	-1	-1	-1	-1	-1	-1	-1	-1	-1	-1	-1	-1	-1	-1	-1	-1	-1	-1	-1	-1	-1	-1	-1	-1	-1	-1	-1	-1	-1	-1	-1	-1	-1	-1	-1	-1	-1	-1	-1	-1	-1	-1	-1	-1	-1	-1	-1	-1	-1	-1	-1	-1	-1	-1	-1	-1	-1	-1	-1	-1	-1	-1	-1	-1	-1	-1	-1	-1	-1	-1	-1	-1	-1	-1	-1	-1	-1	-1	-1	-1	-1	-1	-1	-1	-1	-1	-1	-1	-1	-1	-1	-1	-1	-1	-1	-1	-1	-1	-1	-1	-1	-1	-1	-1
AW014155|228303_at	-1	-1	-1	-1	-1	-1	-1	-1	-1	-1	-1	-1	-1	-1	-1	-1	-1	-1	-1	-1	-1	-1	-1	-1	-1	-1	-1	-1	-1	-1	-1	-1	-1	-1	-1	-1	-1	-1	-1	-1	-1	-1	-1	-1	-1	-1	-1	-1	-1	-1	-1	-1	-1	-1	-1	-1	-1	-1	-1	-1	-1	-1	-1	-1	-1	-1	-1	-1	-1	-1	-1	-1	-1	-1	-1	-1	-1	-1	-1	-1	-1	-1	-1	-1	-1	-1	-1	-1	-1	-1	-1	-1	-1	-1	-1	-1	-1	-1	-1	-1	-1	-1	-1	-1	-1	-1	-1	-1
AB032931|223229_at	-1	-1	-1	-1	-1	-1	-1	-1	-1	-1	-1	-1	-1	-1	-1	-1	-1	-1	-1	-1	-1	-1	-1	-1	-1	-1	-1	-1	-1	-1	-1	-1	-1	-1	-1	-1	-1	-1	-1	-1	-1	-1	-1	-1	-1	-1	-1	-1	-1	-1	-1	-1	-1	-1	-1	-1	-1	-1	-1	-1	-1	-1	-1	-1	-1	-1	-1	-1	-1	-1	-1	-1	-1	-1	-1	-1	-1	-1	-1	-1	-1	-1	-1	-1	-1	-1	-1	-1	-1	-1	-1	-1	-1	-1	-1	-1	-1	-1	-1	-1	-1	-1	-1	-1	-1	-1	-1	-1
NM_001255|202870_s_at	-1	-1	-1	-1	-1	-1	-1	-1	-1	-1	-1	-1	-1	-1	-1	-1	-1	-1	-1	-1	-1	-1	-1	-1	-1	-1	-1	-1	-1	-1	-1	-1	-1	-1	-1	-1	-1	-1	-1	-1	-1	-1	-1	-1	-1	-1	-1	-1	-1	-1	-1	-1	-1	-1	-1	-1	-1	-1	-1	-1	-1	-1	-1	-1	-1	-1	-1	-1	-1	-1	-1	-1	-1	-1	-1	-1	-1	-1	-1	-1	-1	-1	-1	-1	-1	-1	-1	-1	-1	-1	-1	-1	-1	-1	-1	-1	-1	-1	-1	-1	-1	-1	-1	-1	-1	-1	-1	-1


BC019 S=904
 Genes [8]: NM_152633|1553244_at AI340239|204315_s_at NM_002466|201710_at NM_001255|202870_s_at NM_001168|202095_s_at AU159942|201291_s_at AL561834|201292_at AF098158|210052_s_at 
 Conds [113]: GSM102459.CEL GSM102498.CEL GSM102542.CEL GSM102545.CEL GSM102565.CEL GSM117721.CEL GSM117726.CEL GSM117753.CEL GSM138008.CEL GSM152571.CEL GSM152618.CEL GSM152622.CEL GSM152772.CEL GSM179792.CEL GSM179798.CEL GSM179810.CEL GSM179827.CEL GSM179871.CEL GSM179910.CEL GSM179954.CEL GSM203678.CEL GSM203690.CEL GSM203694.CEL GSM203707.CEL GSM203732.CEL GSM203754.CEL GSM203783.CEL GSM231873.CEL GSM231936.CEL GSM231951.CEL GSM231973.CEL GSM231976.CEL GSM277735.CEL GSM301652.CEL GSM301665.CEL GSM301709.CEL GSM325817.CEL GSM353892.CEL GSM353910.CEL GSM353911.CEL GSM46904.CEL GSM46908.CEL GSM46944.CEL GSM53061.CEL GSM53064.CEL GSM53079.CEL GSM53081.CEL GSM53102.CEL GSM53143.CEL GSM53146.CEL GSM76537.CEL GSM76591.CEL GSM76602.CEL GSM76613.CEL GSM76640.CEL GSM102430.CEL GSM102483.CEL GSM117692.CEL GSM117705.CEL GSM117723.CEL GSM137901.CEL GSM137941.CEL GSM137948.CEL GSM137990.CEL GSM138012.CEL GSM138016.CEL GSM138024.CEL GSM152651.CEL GSM152677.CEL GSM152678.CEL GSM152701.CEL GSM152715.CEL GSM152774.CEL GSM152781.CEL GSM152783.CEL GSM179832.CEL GSM179896.CEL GSM179904.CEL GSM179931.CEL GSM179938.CEL GSM179947.CEL GSM179955.CEL GSM203677.CEL GSM203693.CEL GSM203711.CEL GSM203720.CEL GSM203740.CEL GSM203748.CEL GSM203750.CEL GSM203761.CEL GSM231898.CEL GSM231900.CEL GSM231942.CEL GSM231962.CEL GSM277700.CEL GSM325807.CEL GSM325808.CEL GSM353884.CEL GSM38073.CEL GSM46826.CEL GSM53027.CEL GSM53044.CEL GSM53060.CEL GSM53089.CEL GSM53134.CEL GSM53136.CEL GSM53186.CEL GSM76518.CEL GSM76528.CEL GSM76558.CEL GSM76648.CEL GSM89031.CEL GSM89038.CEL 
NM_152633|1553244_at	-1	-1	-1	-1	-1	-1	-1	-1	-1	-1	-1	-1	-1	-1	-1	-1	-1	-1	-1	-1	-1	-1	-1	-1	-1	-1	-1	-1	-1	-1	-1	-1	-1	-1	-1	-1	-1	-1	-1	-1	-1	-1	-1	-1	-1	-1	-1	-1	-1	-1	-1	-1	-1	-1	-1	-1	-1	1	-1	-1	-1	-1	-1	-1	-1	-1	-1	-1	-1	-1	-1	-1	-1	-1	-1	-1	-1	-1	-1	-1	-1	-1	-1	-1	-1	-1	-1	-1	-1	-1	-1	-1	-1	-1	-1	-1	-1	-1	-1	-1	-1	-1	-1	-1	-1	-1	-1	-1	-1	-1	-1	-1	-1
AI340239|204315_s_at	-1	-1	-1	-1	-1	-1	-1	-1	-1	-1	-1	-1	-1	-1	-1	-1	-1	-1	-1	-1	-1	-1	-1	-1	-1	-1	-1	-1	-1	-1	-1	-1	-1	-1	-1	-1	-1	-1	-1	-1	-1	-1	-1	-1	-1	-1	-1	-1	-1	-1	-1	-1	-1	-1	-1	-1	-1	1	-1	-1	-1	-1	-1	-1	-1	-1	-1	-1	-1	-1	-1	-1	-1	-1	-1	-1	-1	-1	-1	-1	-1	-1	-1	-1	-1	-1	-1	-1	-1	-1	-1	-1	-1	-1	-1	-1	-1	-1	-1	-1	-1	-1	-1	-1	-1	-1	-1	-1	-1	-1	-1	-1	-1
NM_002466|201710_at	-1	-1	-1	-1	-1	-1	-1	-1	-1	-1	-1	-1	-1	-1	-1	-1	-1	-1	-1	-1	-1	-1	-1	-1	-1	-1	-1	-1	-1	-1	-1	-1	-1	-1	-1	-1	-1	-1	-1	-1	-1	-1	-1	-1	-1	-1	-1	-1	-1	-1	-1	-1	-1	-1	-1	-1	-1	1	-1	-1	-1	-1	-1	-1	-1	-1	-1	-1	-1	-1	-1	-1	-1	-1	-1	-1	-1	-1	-1	-1	-1	-1	-1	-1	-1	-1	-1	-1	-1	-1	-1	-1	-1	-1	-1	-1	-1	-1	-1	-1	-1	-1	-1	-1	-1	-1	-1	-1	-1	-1	-1	-1	-1
NM_001255|202870_s_at	-1	-1	-1	-1	-1	-1	-1	-1	-1	-1	-1	-1	-1	-1	-1	-1	-1	-1	-1	-1	-1	-1	-1	-1	-1	-1	-1	-1	-1	-1	-1	-1	-1	-1	-1	-1	-1	-1	-1	-1	-1	-1	-1	-1	-1	-1	-1	-1	-1	-1	-1	-1	-1	-1	-1	-1	-1	1	-1	-1	-1	-1	-1	-1	-1	-1	-1	-1	-1	-1	-1	-1	-1	-1	-1	-1	-1	-1	-1	-1	-1	-1	-1	-1	-1	-1	-1	-1	-1	-1	-1	-1	-1	-1	-1	-1	-1	-1	-1	-1	-1	-1	-1	-1	-1	-1	-1	-1	-1	-1	-1	-1	-1
NM_001168|202095_s_at	-1	-1	-1	-1	-1	-1	-1	-1	-1	-1	-1	-1	-1	-1	-1	-1	-1	-1	-1	-1	-1	-1	-1	-1	-1	-1	-1	-1	-1	-1	-1	-1	-1	-1	-1	-1	-1	-1	-1	-1	-1	-1	-1	-1	-1	-1	-1	-1	-1	-1	-1	-1	-1	-1	-1	-1	-1	1	-1	-1	-1	-1	-1	-1	-1	-1	-1	-1	-1	-1	-1	-1	-1	-1	-1	-1	-1	-1	-1	-1	-1	-1	-1	-1	-1	-1	-1	-1	-1	-1	-1	-1	-1	-1	-1	-1	-1	-1	-1	-1	-1	-1	-1	-1	-1	-1	-1	-1	-1	-1	-1	-1	-1
AU159942|201291_s_at	-1	-1	-1	-1	-1	-1	-1	-1	-1	-1	-1	-1	-1	-1	-1	-1	-1	-1	-1	-1	-1	-1	-1	-1	-1	-1	-1	-1	-1	-1	-1	-1	-1	-1	-1	-1	-1	-1	-1	-1	-1	-1	-1	-1	-1	-1	-1	-1	-1	-1	-1	-1	-1	-1	-1	-1	-1	1	-1	-1	-1	-1	-1	-1	-1	-1	-1	-1	-1	-1	-1	-1	-1	-1	-1	-1	-1	-1	-1	-1	-1	-1	-1	-1	-1	-1	-1	-1	-1	-1	-1	-1	-1	-1	-1	-1	-1	-1	-1	-1	-1	-1	-1	-1	-1	-1	-1	-1	-1	-1	-1	-1	-1
AL561834|201292_at	-1	-1	-1	-1	-1	-1	-1	-1	-1	-1	-1	-1	-1	-1	-1	-1	-1	-1	-1	-1	-1	-1	-1	-1	-1	-1	-1	-1	-1	-1	-1	-1	-1	-1	-1	-1	-1	-1	-1	-1	-1	-1	-1	-1	-1	-1	-1	-1	-1	-1	-1	-1	-1	-1	-1	-1	-1	1	-1	-1	-1	-1	-1	-1	-1	-1	-1	-1	-1	-1	-1	-1	-1	-1	-1	-1	-1	-1	-1	-1	-1	-1	-1	-1	-1	-1	-1	-1	-1	-1	-1	-1	-1	-1	-1	-1	-1	-1	-1	-1	-1	-1	-1	-1	-1	-1	-1	-1	-1	-1	-1	-1	-1
AF098158|210052_s_at	-1	-1	-1	-1	-1	-1	-1	-1	-1	-1	-1	-1	-1	-1	-1	-1	-1	-1	-1	-1	-1	-1	-1	-1	-1	-1	-1	-1	-1	-1	-1	-1	-1	-1	-1	-1	-1	-1	-1	-1	-1	-1	-1	-1	-1	-1	-1	-1	-1	-1	-1	-1	-1	-1	-1	-1	-1	1	-1	-1	-1	-1	-1	-1	-1	-1	-1	-1	-1	-1	-1	-1	-1	-1	-1	-1	-1	-1	-1	-1	-1	-1	-1	-1	-1	-1	-1	-1	-1	-1	-1	-1	-1	-1	-1	-1	-1	-1	-1	-1	-1	-1	-1	-1	-1	-1	-1	-1	-1	-1	-1	-1	-1


BC020 S=826
 Genes [7]: CA447397|1556209_at NM_021708|208071_s_at U19713|209901_x_at M60333|210982_s_at M60334|208894_at M27487|211991_s_at M27487|211990_at 
 Conds [118]: GSM102502.CEL GSM102515.CEL GSM102557.CEL GSM117657.CEL GSM117753.CEL GSM138008.CEL GSM138032.CEL GSM152644.CEL GSM152658.CEL GSM152721.CEL GSM152722.CEL GSM152733.CEL GSM179864.CEL GSM179868.CEL GSM179909.CEL GSM203656.CEL GSM203657.CEL GSM203667.CEL GSM203668.CEL GSM203704.CEL GSM203733.CEL GSM203738.CEL GSM203766.CEL GSM203783.CEL GSM231872.CEL GSM231894.CEL GSM231967.CEL GSM301671.CEL GSM301704.CEL GSM353917.CEL GSM353922.CEL GSM53072.CEL GSM53087.CEL GSM53097.CEL GSM53114.CEL GSM53130.CEL GSM53138.CEL GSM53153.CEL GSM53183.CEL GSM53188.CEL GSM76511.CEL GSM76519.CEL GSM76527.CEL GSM76532.CEL GSM76540.CEL GSM76549.CEL GSM76578.CEL GSM76618.CEL GSM76642.CEL GSM76643.CEL GSM88977.CEL GSM89032.CEL GSM89048.CEL GSM102475.CEL GSM102546.CEL GSM117674.CEL GSM117691.CEL GSM117699.CEL GSM117736.CEL GSM117770.CEL GSM137901.CEL GSM137949.CEL GSM137965.CEL GSM137973.CEL GSM137983.CEL GSM138009.CEL GSM138016.CEL GSM138022.CEL GSM138052.CEL GSM152664.CEL GSM152742.CEL GSM152752.CEL GSM152756.CEL GSM152767.CEL GSM152778.CEL GSM179856.CEL GSM179860.CEL GSM179874.CEL GSM179923.CEL GSM179926.CEL GSM179941.CEL GSM179952.CEL GSM203651.CEL GSM203676.CEL GSM203740.CEL GSM203785.CEL GSM231915.CEL GSM231924.CEL GSM231954.CEL GSM231957.CEL GSM231962.CEL GSM231964.CEL GSM231965.CEL GSM277714.CEL GSM301655.CEL GSM325797.CEL GSM325810.CEL GSM325812.CEL GSM353901.CEL GSM353923.CEL GSM46854.CEL GSM53045.CEL GSM53063.CEL GSM53068.CEL GSM53105.CEL GSM53150.CEL GSM53157.CEL GSM53162.CEL GSM76526.CEL GSM76581.CEL GSM76601.CEL GSM76621.CEL GSM88976.CEL GSM88999.CEL GSM89001.CEL GSM89007.CEL GSM89025.CEL GSM89036.CEL 
CA447397|1556209_at	-1	-1	-1	-1	-1	-1	-1	-1	-1	-1	-1	-1	-1	-1	-1	-1	-1	-1	-1	-1	-1	-1	-1	-1	-1	-1	-1	-1	-1	-1	-1	-1	-1	-1	-1	-1	-1	-1	-1	-1	-1	-1	-1	-1	-1	-1	-1	-1	-1	-1	-1	-1	-1	-1	-1	1	-1	-1	-1	-1	-1	-1	-1	-1	-1	-1	-1	-1	-1	-1	-1	-1	-1	-1	-1	-1	-1	-1	-1	-1	-1	-1	-1	-1	-1	-1	-1	-1	-1	-1	-1	-1	-1	-1	1	-1	-1	-1	-1	1	-1	-1	-1	-1	-1	-1	-1	-1	-1	-1	-1	-1	-1	-1	-1	-1	-1	-1
NM_021708|208071_s_at	-1	-1	-1	-1	-1	-1	-1	-1	-1	-1	-1	-1	-1	-1	-1	-1	-1	-1	-1	-1	-1	-1	-1	-1	-1	-1	-1	-1	-1	-1	-1	-1	-1	-1	-1	-1	-1	-1	-1	-1	-1	-1	-1	-1	-1	-1	-1	-1	-1	-1	-1	-1	-1	-1	-1	1	-1	-1	-1	-1	-1	-1	-1	-1	-1	-1	-1	-1	-1	-1	-1	-1	-1	-1	-1	-1	-1	-1	-1	-1	-1	-1	-1	-1	-1	-1	-1	-1	-1	-1	-1	-1	-1	-1	1	-1	-1	-1	-1	1	-1	-1	-1	-1	-1	-1	-1	-1	-1	-1	-1	-1	-1	-1	-1	-1	-1	-1
U19713|209901_x_at	-1	-1	-1	-1	-1	-1	-1	-1	-1	-1	-1	-1	-1	-1	-1	-1	-1	-1	-1	-1	-1	-1	-1	-1	-1	-1	-1	-1	-1	-1	-1	-1	-1	-1	-1	-1	-1	-1	-1	-1	-1	-1	-1	-1	-1	-1	-1	-1	-1	-1	-1	-1	-1	-1	-1	1	-1	-1	-1	-1	-1	-1	-1	-1	-1	-1	-1	-1	-1	-1	-1	-1	-1	-1	-1	-1	-1	-1	-1	-1	-1	-1	-1	-1	-1	-1	-1	-1	-1	-1	-1	-1	-1	-1	1	-1	-1	-1	-1	1	-1	-1	-1	-1	-1	-1	-1	-1	-1	-1	-1	-1	-1	-1	-1	-1	-1	-1
M60333|210982_s_at	-1	-1	-1	-1	-1	-1	-1	-1	-1	-1	-1	-1	-1	-1	-1	-1	-1	-1	-1	-1	-1	-1	-1	-1	-1	-1	-1	-1	-1	-1	-1	-1	-1	-1	-1	-1	-1	-1	-1	-1	-1	-1	-1	-1	-1	-1	-1	-1	-1	-1	-1	-1	-1	-1	-1	1	-1	-1	-1	-1	-1	-1	-1	-1	-1	-1	-1	-1	-1	-1	-1	-1	-1	-1	-1	-1	-1	-1	-1	-1	-1	-1	-1	-1	-1	-1	-1	-1	-1	-1	-1	-1	-1	-1	1	-1	-1	-1	-1	1	-1	-1	-1	-1	-1	-1	-1	-1	-1	-1	-1	-1	-1	-1	-1	-1	-1	-1
M60334|208894_at	-1	-1	-1	-1	-1	-1	-1	-1	-1	-1	-1	-1	-1	-1	-1	-1	-1	-1	-1	-1	-1	-1	-1	-1	-1	-1	-1	-1	-1	-1	-1	-1	-1	-1	-1	-1	-1	-1	-1	-1	-1	-1	-1	-1	-1	-1	-1	-1	-1	-1	-1	-1	-1	-1	-1	1	-1	-1	-1	-1	-1	-1	-1	-1	-1	-1	-1	-1	-1	-1	-1	-1	-1	-1	-1	-1	-1	-1	-1	-1	-1	-1	-1	-1	-1	-1	-1	-1	-1	-1	-1	-1	-1	-1	1	-1	-1	-1	-1	1	-1	-1	-1	-1	-1	-1	-1	-1	-1	-1	-1	-1	-1	-1	-1	-1	-1	-1
M27487|211991_s_at	-1	-1	-1	-1	-1	-1	-1	-1	-1	-1	-1	-1	-1	-1	-1	-1	-1	-1	-1	-1	-1	-1	-1	-1	-1	-1	-1	-1	-1	-1	-1	-1	-1	-1	-1	-1	-1	-1	-1	-1	-1	-1	-1	-1	-1	-1	-1	-1	-1	-1	-1	-1	-1	-1	-1	1	-1	-1	-1	-1	-1	-1	-1	-1	-1	-1	-1	-1	-1	-1	-1	-1	-1	-1	-1	-1	-1	-1	-1	-1	-1	-1	-1	-1	-1	-1	-1	-1	-1	-1	-1	-1	-1	-1	1	-1	-1	-1	-1	1	-1	-1	-1	-1	-1	-1	-1	-1	-1	-1	-1	-1	-1	-1	-1	-1	-1	-1
M27487|211990_at	-1	-1	-1	-1	-1	-1	-1	-1	-1	-1	-1	-1	-1	-1	-1	-1	-1	-1	-1	-1	-1	-1	-1	-1	-1	-1	-1	-1	-1	-1	-1	-1	-1	-1	-1	-1	-1	-1	-1	-1	-1	-1	-1	-1	-1	-1	-1	-1	-1	-1	-1	-1	-1	-1	-1	1	-1	-1	-1	-1	-1	-1	-1	-1	-1	-1	-1	-1	-1	-1	-1	-1	-1	-1	-1	-1	-1	-1	-1	-1	-1	-1	-1	-1	-1	-1	-1	-1	-1	-1	-1	-1	-1	-1	1	-1	-1	-1	-1	1	-1	-1	-1	-1	-1	-1	-1	-1	-1	-1	-1	-1	-1	-1	-1	-1	-1	-1


BC021 S=819
 Genes [7]: AF498927|1555812_a_at NM_001175|201288_at NM_016293|219191_s_at U19713|209901_x_at M60333|210982_s_at M27487|211991_s_at M60334|208894_at 
 Conds [117]: GSM102443.CEL GSM102505.CEL GSM117726.CEL GSM137899.CEL GSM137971.CEL GSM137997.CEL GSM138029.CEL GSM138032.CEL GSM152658.CEL GSM152722.CEL GSM152726.CEL GSM179809.CEL GSM179864.CEL GSM179939.CEL GSM203622.CEL GSM203626.CEL GSM203652.CEL GSM203704.CEL GSM203722.CEL GSM203766.CEL GSM203770.CEL GSM203778.CEL GSM203783.CEL GSM231872.CEL GSM231894.CEL GSM231951.CEL GSM231989.CEL GSM277719.CEL GSM301671.CEL GSM301686.CEL GSM353907.CEL GSM353914.CEL GSM353922.CEL GSM38060.CEL GSM38078.CEL GSM46881.CEL GSM46959.CEL GSM53058.CEL GSM53072.CEL GSM53114.CEL GSM53138.CEL GSM53143.CEL GSM53166.CEL GSM53176.CEL GSM53183.CEL GSM76511.CEL GSM76516.CEL GSM76527.CEL GSM76540.CEL GSM76643.CEL GSM88994.CEL GSM89059.CEL GSM117639.CEL GSM117683.CEL GSM117691.CEL GSM117727.CEL GSM117736.CEL GSM117739.CEL GSM137965.CEL GSM137973.CEL GSM137983.CEL GSM138009.CEL GSM138052.CEL GSM152700.CEL GSM152702.CEL GSM152752.CEL GSM152770.CEL GSM152771.CEL GSM152778.CEL GSM152786.CEL GSM179812.CEL GSM179914.CEL GSM179936.CEL GSM179941.CEL GSM179952.CEL GSM179953.CEL GSM203651.CEL GSM203676.CEL GSM203681.CEL GSM203746.CEL GSM203785.CEL GSM231893.CEL GSM231924.CEL GSM231964.CEL GSM231965.CEL GSM231982.CEL GSM277698.CEL GSM277714.CEL GSM277715.CEL GSM277721.CEL GSM301655.CEL GSM325797.CEL GSM325810.CEL GSM325812.CEL GSM353884.CEL GSM353901.CEL GSM353923.CEL GSM46854.CEL GSM53046.CEL GSM53052.CEL GSM53104.CEL GSM53150.CEL GSM53155.CEL GSM53157.CEL GSM53180.CEL GSM76509.CEL GSM76510.CEL GSM76547.CEL GSM76581.CEL GSM76599.CEL GSM88945.CEL GSM88981.CEL GSM89001.CEL GSM89007.CEL GSM89020.CEL GSM89025.CEL GSM89036.CEL 
AF498927|1555812_a_at	-1	-1	-1	-1	-1	-1	-1	-1	-1	-1	-1	-1	-1	-1	1	-1	-1	-1	-1	-1	-1	-1	-1	-1	-1	-1	-1	-1	-1	1	-1	-1	-1	1	1	1	1	-1	-1	-1	-1	-1	-1	-1	-1	-1	-1	-1	-1	-1	-1	1	1	-1	-1	-1	-1	-1	-1	-1	-1	-1	-1	-1	1	-1	1	1	-1	-1	-1	-1	-1	-1	-1	-1	-1	-1	-1	1	-1	-1	-1	-1	-1	1	-1	-1	-1	-1	1	-1	-1	-1	-1	-1	1	-1	-1	-1	-1	-1	-1	-1	-1	-1	-1	-1	-1	-1	-1	1	-1	-1	-1	-1	-1
NM_001175|201288_at	-1	-1	-1	-1	-1	-1	-1	-1	-1	-1	-1	-1	-1	-1	1	-1	-1	-1	-1	-1	-1	-1	-1	-1	-1	-1	-1	-1	-1	1	-1	-1	-1	1	1	1	1	-1	-1	-1	-1	-1	-1	-1	-1	-1	-1	-1	-1	-1	-1	1	1	-1	-1	-1	-1	-1	-1	-1	-1	-1	-1	-1	1	-1	1	1	-1	-1	-1	-1	-1	-1	-1	-1	-1	-1	-1	1	-1	-1	-1	-1	-1	1	-1	-1	-1	-1	1	-1	-1	-1	-1	-1	1	-1	-1	-1	-1	-1	-1	-1	-1	-1	-1	-1	-1	-1	-1	1	-1	-1	-1	-1	-1
NM_016293|219191_s_at	-1	-1	-1	-1	-1	-1	-1	-1	-1	-1	-1	-1	-1	-1	1	-1	-1	-1	-1	-1	-1	-1	-1	-1	-1	-1	-1	-1	-1	1	-1	-1	-1	1	1	1	1	-1	-1	-1	-1	-1	-1	-1	-1	-1	-1	-1	-1	-1	-1	1	1	-1	-1	-1	-1	-1	-1	-1	-1	-1	-1	-1	1	-1	1	1	-1	-1	-1	-1	-1	-1	-1	-1	-1	-1	-1	1	-1	-1	-1	-1	-1	1	-1	-1	-1	-1	1	-1	-1	-1	-1	-1	1	-1	-1	-1	-1	-1	-1	-1	-1	-1	-1	-1	-1	-1	-1	1	-1	-1	-1	-1	-1
U19713|209901_x_at	-1	-1	-1	-1	-1	-1	-1	-1	-1	-1	-1	-1	-1	-1	1	-1	-1	-1	-1	-1	-1	-1	-1	-1	-1	-1	-1	-1	-1	1	-1	-1	-1	1	1	1	1	-1	-1	-1	-1	-1	-1	-1	-1	-1	-1	-1	-1	-1	-1	1	1	-1	-1	-1	-1	-1	-1	-1	-1	-1	-1	-1	1	-1	1	1	-1	-1	-1	-1	-1	-1	-1	-1	-1	-1	-1	1	-1	-1	-1	-1	-1	1	-1	-1	-1	-1	1	-1	-1	-1	-1	-1	1	-1	-1	-1	-1	-1	-1	-1	-1	-1	-1	-1	-1	-1	-1	1	-1	-1	-1	-1	-1
M60333|210982_s_at	-1	-1	-1	-1	-1	-1	-1	-1	-1	-1	-1	-1	-1	-1	1	-1	-1	-1	-1	-1	-1	-1	-1	-1	-1	-1	-1	-1	-1	1	-1	-1	-1	1	1	1	1	-1	-1	-1	-1	-1	-1	-1	-1	-1	-1	-1	-1	-1	-1	1	1	-1	-1	-1	-1	-1	-1	-1	-1	-1	-1	-1	1	-1	1	1	-1	-1	-1	-1	-1	-1	-1	-1	-1	-1	-1	1	-1	-1	-1	-1	-1	1	-1	-1	-1	-1	1	-1	-1	-1	-1	-1	1	-1	-1	-1	-1	-1	-1	-1	-1	-1	-1	-1	-1	-1	-1	1	-1	-1	-1	-1	-1
M27487|211991_s_at	-1	-1	-1	-1	-1	-1	-1	-1	-1	-1	-1	-1	-1	-1	1	-1	-1	-1	-1	-1	-1	-1	-1	-1	-1	-1	-1	-1	-1	1	-1	-1	-1	1	1	1	1	-1	-1	-1	-1	-1	-1	-1	-1	-1	-1	-1	-1	-1	-1	1	1	-1	-1	-1	-1	-1	-1	-1	-1	-1	-1	-1	1	-1	1	1	-1	-1	-1	-1	-1	-1	-1	-1	-1	-1	-1	1	-1	-1	-1	-1	-1	1	-1	-1	-1	-1	1	-1	-1	-1	-1	-1	1	-1	-1	-1	-1	-1	-1	-1	-1	-1	-1	-1	-1	-1	-1	1	-1	-1	-1	-1	-1
M60334|208894_at	-1	-1	-1	-1	-1	-1	-1	-1	-1	-1	-1	-1	-1	-1	1	-1	-1	-1	-1	-1	-1	-1	-1	-1	-1	-1	-1	-1	-1	1	-1	-1	-1	1	1	1	1	-1	-1	-1	-1	-1	-1	-1	-1	-1	-1	-1	-1	-1	-1	1	1	-1	-1	-1	-1	-1	-1	-1	-1	-1	-1	-1	1	-1	1	1	-1	-1	-1	-1	-1	-1	-1	-1	-1	-1	-1	1	-1	-1	-1	-1	-1	1	-1	-1	-1	-1	1	-1	-1	-1	-1	-1	1	-1	-1	-1	-1	-1	-1	-1	-1	-1	-1	-1	-1	-1	-1	1	-1	-1	-1	-1	-1


BC022 S=816
 Genes [8]: BC043596|1557217_a_at BF213953|235644_at NM_017669|219650_at BC001651|221520_s_at NM_001255|202870_s_at NM_004701|202705_at AL524035|203213_at AL561834|201292_at 
 Conds [102]: GSM102428.CEL GSM102459.CEL GSM102463.CEL GSM102510.CEL GSM102522.CEL GSM102545.CEL GSM117644.CEL GSM117658.CEL GSM117750.CEL GSM117753.CEL GSM117769.CEL GSM137995.CEL GSM152590.CEL GSM152622.CEL GSM152763.CEL GSM179796.CEL GSM179810.CEL GSM179827.CEL GSM179849.CEL GSM179871.CEL GSM179916.CEL GSM179927.CEL GSM179935.CEL GSM203668.CEL GSM203694.CEL GSM203732.CEL GSM203760.CEL GSM203783.CEL GSM231963.CEL GSM301662.CEL GSM301665.CEL GSM301670.CEL GSM325817.CEL GSM353917.CEL GSM353940.CEL GSM53072.CEL GSM53102.CEL GSM76544.CEL GSM76549.CEL GSM76580.CEL GSM76613.CEL GSM88947.CEL GSM88990.CEL GSM89088.CEL GSM89099.CEL GSM102461.CEL GSM102465.CEL GSM102512.CEL GSM102578.CEL GSM117591.CEL GSM117653.CEL GSM117700.CEL GSM117705.CEL GSM117719.CEL GSM117723.CEL GSM117727.CEL GSM137925.CEL GSM137941.CEL GSM138009.CEL GSM138030.CEL GSM138046.CEL GSM152566.CEL GSM152593.CEL GSM152650.CEL GSM152651.CEL GSM152759.CEL GSM179832.CEL GSM179834.CEL GSM179944.CEL GSM203677.CEL GSM203720.CEL GSM203724.CEL GSM203748.CEL GSM231877.CEL GSM231888.CEL GSM231944.CEL GSM231954.CEL GSM231984.CEL GSM277718.CEL GSM301666.CEL GSM325810.CEL GSM325812.CEL GSM53027.CEL GSM53034.CEL GSM53044.CEL GSM53046.CEL GSM53060.CEL GSM53086.CEL GSM53098.CEL GSM53108.CEL GSM53136.CEL GSM53159.CEL GSM53160.CEL GSM53172.CEL GSM76558.CEL GSM76568.CEL GSM76577.CEL GSM76606.CEL GSM76637.CEL GSM76648.CEL GSM88981.CEL GSM89031.CEL 
BC043596|1557217_a_at	-1	-1	-1	-1	-1	-1	-1	-1	-1	-1	-1	-1	-1	-1	-1	-1	-1	-1	-1	-1	-1	1	-1	-1	-1	-1	-1	-1	-1	-1	-1	-1	-1	-1	-1	-1	-1	-1	-1	-1	-1	-1	-1	-1	-1	-1	-1	-1	-1	-1	-1	-1	-1	-1	-1	-1	-1	-1	-1	-1	-1	1	-1	-1	-1	-1	-1	-1	-1	-1	-1	-1	-1	-1	-1	-1	-1	-1	-1	-1	-1	-1	-1	-1	-1	-1	-1	-1	-1	-1	-1	-1	-1	-1	-1	-1	-1	-1	-1	-1	-1	-1
BF213953|235644_at	-1	-1	-1	-1	-1	-1	-1	-1	-1	-1	-1	-1	-1	-1	-1	-1	-1	-1	-1	-1	-1	1	-1	-1	-1	-1	-1	-1	-1	-1	-1	-1	-1	-1	-1	-1	-1	-1	-1	-1	-1	-1	-1	-1	-1	-1	-1	-1	-1	-1	-1	-1	-1	-1	-1	-1	-1	-1	-1	-1	-1	1	-1	-1	-1	-1	-1	-1	-1	-1	-1	-1	-1	-1	-1	-1	-1	-1	-1	-1	-1	-1	-1	-1	-1	-1	-1	-1	-1	-1	-1	-1	-1	-1	-1	-1	-1	-1	-1	-1	-1	-1
NM_017669|219650_at	-1	-1	-1	-1	-1	-1	-1	-1	-1	-1	-1	-1	-1	-1	-1	-1	-1	-1	-1	-1	-1	1	-1	-1	-1	-1	-1	-1	-1	-1	-1	-1	-1	-1	-1	-1	-1	-1	-1	-1	-1	-1	-1	-1	-1	-1	-1	-1	-1	-1	-1	-1	-1	-1	-1	-1	-1	-1	-1	-1	-1	1	-1	-1	-1	-1	-1	-1	-1	-1	-1	-1	-1	-1	-1	-1	-1	-1	-1	-1	-1	-1	-1	-1	-1	-1	-1	-1	-1	-1	-1	-1	-1	-1	-1	-1	-1	-1	-1	-1	-1	-1
BC001651|221520_s_at	-1	-1	-1	-1	-1	-1	-1	-1	-1	-1	-1	-1	-1	-1	-1	-1	-1	-1	-1	-1	-1	1	-1	-1	-1	-1	-1	-1	-1	-1	-1	-1	-1	-1	-1	-1	-1	-1	-1	-1	-1	-1	-1	-1	-1	-1	-1	-1	-1	-1	-1	-1	-1	-1	-1	-1	-1	-1	-1	-1	-1	1	-1	-1	-1	-1	-1	-1	-1	-1	-1	-1	-1	-1	-1	-1	-1	-1	-1	-1	-1	-1	-1	-1	-1	-1	-1	-1	-1	-1	-1	-1	-1	-1	-1	-1	-1	-1	-1	-1	-1	-1
NM_001255|202870_s_at	-1	-1	-1	-1	-1	-1	-1	-1	-1	-1	-1	-1	-1	-1	-1	-1	-1	-1	-1	-1	-1	1	-1	-1	-1	-1	-1	-1	-1	-1	-1	-1	-1	-1	-1	-1	-1	-1	-1	-1	-1	-1	-1	-1	-1	-1	-1	-1	-1	-1	-1	-1	-1	-1	-1	-1	-1	-1	-1	-1	-1	1	-1	-1	-1	-1	-1	-1	-1	-1	-1	-1	-1	-1	-1	-1	-1	-1	-1	-1	-1	-1	-1	-1	-1	-1	-1	-1	-1	-1	-1	-1	-1	-1	-1	-1	-1	-1	-1	-1	-1	-1
NM_004701|202705_at	-1	-1	-1	-1	-1	-1	-1	-1	-1	-1	-1	-1	-1	-1	-1	-1	-1	-1	-1	-1	-1	1	-1	-1	-1	-1	-1	-1	-1	-1	-1	-1	-1	-1	-1	-1	-1	-1	-1	-1	-1	-1	-1	-1	-1	-1	-1	-1	-1	-1	-1	-1	-1	-1	-1	-1	-1	-1	-1	-1	-1	1	-1	-1	-1	-1	-1	-1	-1	-1	-1	-1	-1	-1	-1	-1	-1	-1	-1	-1	-1	-1	-1	-1	-1	-1	-1	-1	-1	-1	-1	-1	-1	-1	-1	-1	-1	-1	-1	-1	-1	-1
AL524035|203213_at	-1	-1	-1	-1	-1	-1	-1	-1	-1	-1	-1	-1	-1	-1	-1	-1	-1	-1	-1	-1	-1	1	-1	-1	-1	-1	-1	-1	-1	-1	-1	-1	-1	-1	-1	-1	-1	-1	-1	-1	-1	-1	-1	-1	-1	-1	-1	-1	-1	-1	-1	-1	-1	-1	-1	-1	-1	-1	-1	-1	-1	1	-1	-1	-1	-1	-1	-1	-1	-1	-1	-1	-1	-1	-1	-1	-1	-1	-1	-1	-1	-1	-1	-1	-1	-1	-1	-1	-1	-1	-1	-1	-1	-1	-1	-1	-1	-1	-1	-1	-1	-1
AL561834|201292_at	-1	-1	-1	-1	-1	-1	-1	-1	-1	-1	-1	-1	-1	-1	-1	-1	-1	-1	-1	-1	-1	1	-1	-1	-1	-1	-1	-1	-1	-1	-1	-1	-1	-1	-1	-1	-1	-1	-1	-1	-1	-1	-1	-1	-1	-1	-1	-1	-1	-1	-1	-1	-1	-1	-1	-1	-1	-1	-1	-1	-1	1	-1	-1	-1	-1	-1	-1	-1	-1	-1	-1	-1	-1	-1	-1	-1	-1	-1	-1	-1	-1	-1	-1	-1	-1	-1	-1	-1	-1	-1	-1	-1	-1	-1	-1	-1	-1	-1	-1	-1	-1


BC023 S=777
 Genes [7]: AY113699|1554417_s_at BF111780|225400_at AI742378|223143_s_at AC007182|217188_s_at NM_002028|204764_at NM_006247|201979_s_at BG171020|212003_at 
 Conds [111]: GSM102443.CEL GSM102554.CEL GSM102574.CEL GSM117769.CEL GSM137952.CEL GSM137997.CEL GSM138017.CEL GSM138028.CEL GSM138029.CEL GSM138031.CEL GSM138032.CEL GSM138035.CEL GSM138036.CEL GSM138039.CEL GSM152569.CEL GSM152728.CEL GSM231868.CEL GSM46818.CEL GSM46821.CEL GSM46853.CEL GSM46899.CEL GSM46900.CEL GSM46908.CEL GSM46948.CEL GSM46958.CEL GSM46964.CEL GSM53026.CEL GSM53038.CEL GSM53056.CEL GSM53057.CEL GSM53070.CEL GSM53072.CEL GSM53076.CEL GSM53088.CEL GSM53092.CEL GSM53097.CEL GSM53101.CEL GSM53126.CEL GSM53135.CEL GSM53138.CEL GSM53161.CEL GSM53183.CEL GSM76506.CEL GSM76511.CEL GSM76513.CEL GSM76515.CEL GSM76517.CEL GSM76531.CEL GSM76536.CEL GSM76538.CEL GSM76546.CEL GSM76563.CEL GSM76572.CEL GSM76591.CEL GSM76613.CEL GSM76619.CEL GSM89018.CEL GSM89088.CEL GSM102450.CEL GSM102453.CEL GSM102484.CEL GSM117587.CEL GSM117682.CEL GSM117752.CEL GSM137942.CEL GSM137944.CEL GSM137948.CEL GSM137993.CEL GSM137999.CEL GSM138000.CEL GSM138030.CEL GSM179934.CEL GSM179938.CEL GSM203798.CEL GSM277703.CEL GSM301687.CEL GSM301697.CEL GSM38056.CEL GSM46832.CEL GSM46852.CEL GSM46876.CEL GSM46902.CEL GSM53041.CEL GSM53042.CEL GSM53045.CEL GSM53073.CEL GSM53084.CEL GSM53089.CEL GSM53095.CEL GSM53104.CEL GSM53109.CEL GSM53110.CEL GSM53134.CEL GSM53159.CEL GSM53160.CEL GSM53180.CEL GSM76494.CEL GSM76534.CEL GSM76568.CEL GSM76569.CEL GSM76570.CEL GSM76599.CEL GSM76611.CEL GSM76612.CEL GSM76615.CEL GSM76620.CEL GSM76626.CEL GSM76628.CEL GSM76639.CEL GSM88987.CEL GSM89104.CEL 
AY113699|1554417_s_at	-1	-1	-1	-1	-1	-1	-1	-1	-1	-1	-1	-1	-1	-1	-1	-1	-1	-1	-1	-1	-1	-1	-1	-1	-1	-1	-1	-1	-1	-1	-1	-1	-1	-1	-1	-1	-1	-1	-1	-1	-1	-1	-1	-1	-1	-1	-1	-1	-1	-1	-1	-1	-1	-1	-1	-1	-1	-1	-1	-1	-1	-1	-1	-1	-1	-1	-1	-1	-1	-1	-1	-1	-1	-1	-1	-1	-1	1	-1	-1	-1	-1	-1	-1	-1	-1	-1	-1	-1	-1	-1	-1	-1	-1	-1	-1	-1	-1	-1	-1	-1	-1	-1	-1	-1	-1	-1	-1	-1	-1	-1
BF111780|225400_at	-1	-1	-1	-1	-1	-1	-1	-1	-1	-1	-1	-1	-1	-1	-1	-1	-1	-1	-1	-1	-1	-1	-1	-1	-1	-1	-1	-1	-1	-1	-1	-1	-1	-1	-1	-1	-1	-1	-1	-1	-1	-1	-1	-1	-1	-1	-1	-1	-1	-1	-1	-1	-1	-1	-1	-1	-1	-1	-1	-1	-1	-1	-1	-1	-1	-1	-1	-1	-1	-1	-1	-1	-1	-1	-1	-1	-1	1	-1	-1	-1	-1	-1	-1	-1	-1	-1	-1	-1	-1	-1	-1	-1	-1	-1	-1	-1	-1	-1	-1	-1	-1	-1	-1	-1	-1	-1	-1	-1	-1	-1
AI742378|223143_s_at	-1	-1	-1	-1	-1	-1	-1	-1	-1	-1	-1	-1	-1	-1	-1	-1	-1	-1	-1	-1	-1	-1	-1	-1	-1	-1	-1	-1	-1	-1	-1	-1	-1	-1	-1	-1	-1	-1	-1	-1	-1	-1	-1	-1	-1	-1	-1	-1	-1	-1	-1	-1	-1	-1	-1	-1	-1	-1	-1	-1	-1	-1	-1	-1	-1	-1	-1	-1	-1	-1	-1	-1	-1	-1	-1	-1	-1	1	-1	-1	-1	-1	-1	-1	-1	-1	-1	-1	-1	-1	-1	-1	-1	-1	-1	-1	-1	-1	-1	-1	-1	-1	-1	-1	-1	-1	-1	-1	-1	-1	-1
AC007182|217188_s_at	-1	-1	-1	-1	-1	-1	-1	-1	-1	-1	-1	-1	-1	-1	-1	-1	-1	-1	-1	-1	-1	-1	-1	-1	-1	-1	-1	-1	-1	-1	-1	-1	-1	-1	-1	-1	-1	-1	-1	-1	-1	-1	-1	-1	-1	-1	-1	-1	-1	-1	-1	-1	-1	-1	-1	-1	-1	-1	-1	-1	-1	-1	-1	-1	-1	-1	-1	-1	-1	-1	-1	-1	-1	-1	-1	-1	-1	1	-1	-1	-1	-1	-1	-1	-1	-1	-1	-1	-1	-1	-1	-1	-1	-1	-1	-1	-1	-1	-1	-1	-1	-1	-1	-1	-1	-1	-1	-1	-1	-1	-1
NM_002028|204764_at	-1	-1	-1	-1	-1	-1	-1	-1	-1	-1	-1	-1	-1	-1	-1	-1	-1	-1	-1	-1	-1	-1	-1	-1	-1	-1	-1	-1	-1	-1	-1	-1	-1	-1	-1	-1	-1	-1	-1	-1	-1	-1	-1	-1	-1	-1	-1	-1	-1	-1	-1	-1	-1	-1	-1	-1	-1	-1	-1	-1	-1	-1	-1	-1	-1	-1	-1	-1	-1	-1	-1	-1	-1	-1	-1	-1	-1	1	-1	-1	-1	-1	-1	-1	-1	-1	-1	-1	-1	-1	-1	-1	-1	-1	-1	-1	-1	-1	-1	-1	-1	-1	-1	-1	-1	-1	-1	-1	-1	-1	-1
NM_006247|201979_s_at	-1	-1	-1	-1	-1	-1	-1	-1	-1	-1	-1	-1	-1	-1	-1	-1	-1	-1	-1	-1	-1	-1	-1	-1	-1	-1	-1	-1	-1	-1	-1	-1	-1	-1	-1	-1	-1	-1	-1	-1	-1	-1	-1	-1	-1	-1	-1	-1	-1	-1	-1	-1	-1	-1	-1	-1	-1	-1	-1	-1	-1	-1	-1	-1	-1	-1	-1	-1	-1	-1	-1	-1	-1	-1	-1	-1	-1	1	-1	-1	-1	-1	-1	-1	-1	-1	-1	-1	-1	-1	-1	-1	-1	-1	-1	-1	-1	-1	-1	-1	-1	-1	-1	-1	-1	-1	-1	-1	-1	-1	-1
BG171020|212003_at	-1	-1	-1	-1	-1	-1	-1	-1	-1	-1	-1	-1	-1	-1	-1	-1	-1	-1	-1	-1	-1	-1	-1	-1	-1	-1	-1	-1	-1	-1	-1	-1	-1	-1	-1	-1	-1	-1	-1	-1	-1	-1	-1	-1	-1	-1	-1	-1	-1	-1	-1	-1	-1	-1	-1	-1	-1	-1	-1	-1	-1	-1	-1	-1	-1	-1	-1	-1	-1	-1	-1	-1	-1	-1	-1	-1	-1	1	-1	-1	-1	-1	-1	-1	-1	-1	-1	-1	-1	-1	-1	-1	-1	-1	-1	-1	-1	-1	-1	-1	-1	-1	-1	-1	-1	-1	-1	-1	-1	-1	-1


BC024 S=756
 Genes [6]: NM_015365|1553219_a_at AA001021|241661_at AK024072|233827_s_at NM_002028|204764_at AF326966|221628_s_at AK001080|233573_s_at 
 Conds [126]: GSM102426.CEL GSM102574.CEL GSM138028.CEL GSM138029.CEL GSM152569.CEL GSM231886.CEL GSM231933.CEL GSM301688.CEL GSM46818.CEL GSM46823.CEL GSM46849.CEL GSM46887.CEL GSM46895.CEL GSM46897.CEL GSM46899.CEL GSM46900.CEL GSM46904.CEL GSM46907.CEL GSM46908.CEL GSM46928.CEL GSM46929.CEL GSM46943.CEL GSM46958.CEL GSM46964.CEL GSM53026.CEL GSM53029.CEL GSM53030.CEL GSM53031.CEL GSM53051.CEL GSM53055.CEL GSM53057.CEL GSM53061.CEL GSM53064.CEL GSM53076.CEL GSM53079.CEL GSM53088.CEL GSM53096.CEL GSM53099.CEL GSM53101.CEL GSM53102.CEL GSM53111.CEL GSM53127.CEL GSM53135.CEL GSM53138.CEL GSM53143.CEL GSM53146.CEL GSM53163.CEL GSM53168.CEL GSM76490.CEL GSM76500.CEL GSM76506.CEL GSM76511.CEL GSM76513.CEL GSM76522.CEL GSM76531.CEL GSM76537.CEL GSM76538.CEL GSM76543.CEL GSM76551.CEL GSM76572.CEL GSM76574.CEL GSM76578.CEL GSM76584.CEL GSM76588.CEL GSM76591.CEL GSM76613.CEL GSM89014.CEL GSM89018.CEL GSM89088.CEL GSM117682.CEL GSM152568.CEL GSM277730.CEL GSM325787.CEL GSM325810.CEL GSM46816.CEL GSM46817.CEL GSM46819.CEL GSM46836.CEL GSM46864.CEL GSM46867.CEL GSM46868.CEL GSM46876.CEL GSM46893.CEL GSM46894.CEL GSM46898.CEL GSM46901.CEL GSM46915.CEL GSM46917.CEL GSM46933.CEL GSM46961.CEL GSM53034.CEL GSM53035.CEL GSM53044.CEL GSM53060.CEL GSM53073.CEL GSM53080.CEL GSM53084.CEL GSM53095.CEL GSM53098.CEL GSM53107.CEL GSM53140.CEL GSM53142.CEL GSM53159.CEL GSM53160.CEL GSM53179.CEL GSM53184.CEL GSM76487.CEL GSM76489.CEL GSM76494.CEL GSM76497.CEL GSM76508.CEL GSM76509.CEL GSM76518.CEL GSM76534.CEL GSM76555.CEL GSM76559.CEL GSM76568.CEL GSM76569.CEL GSM76570.CEL GSM76587.CEL GSM76593.CEL GSM76605.CEL GSM76606.CEL GSM76628.CEL GSM88997.CEL GSM89103.CEL 
NM_015365|1553219_a_at	-1	-1	-1	-1	-1	-1	-1	-1	-1	-1	-1	-1	-1	-1	-1	-1	-1	-1	-1	-1	-1	-1	-1	-1	-1	-1	-1	-1	-1	-1	-1	-1	-1	-1	-1	-1	-1	-1	-1	-1	-1	-1	-1	-1	-1	-1	-1	-1	-1	-1	-1	-1	-1	-1	-1	-1	-1	-1	-1	-1	-1	-1	-1	-1	-1	-1	-1	-1	-1	-1	-1	-1	-1	-1	-1	-1	-1	-1	-1	-1	-1	-1	-1	-1	-1	-1	-1	-1	-1	-1	-1	-1	-1	-1	-1	-1	-1	-1	-1	-1	-1	-1	-1	-1	-1	-1	-1	-1	-1	-1	-1	-1	-1	-1	-1	-1	-1	-1	-1	-1	-1	-1	-1	-1	-1	-1
AA001021|241661_at	-1	-1	-1	-1	-1	-1	-1	-1	-1	-1	-1	-1	-1	-1	-1	-1	-1	-1	-1	-1	-1	-1	-1	-1	-1	-1	-1	-1	-1	-1	-1	-1	-1	-1	-1	-1	-1	-1	-1	-1	-1	-1	-1	-1	-1	-1	-1	-1	-1	-1	-1	-1	-1	-1	-1	-1	-1	-1	-1	-1	-1	-1	-1	-1	-1	-1	-1	-1	-1	-1	-1	-1	-1	-1	-1	-1	-1	-1	-1	-1	-1	-1	-1	-1	-1	-1	-1	-1	-1	-1	-1	-1	-1	-1	-1	-1	-1	-1	-1	-1	-1	-1	-1	-1	-1	-1	-1	-1	-1	-1	-1	-1	-1	-1	-1	-1	-1	-1	-1	-1	-1	-1	-1	-1	-1	-1
AK024072|233827_s_at	-1	-1	-1	-1	-1	-1	-1	-1	-1	-1	-1	-1	-1	-1	-1	-1	-1	-1	-1	-1	-1	-1	-1	-1	-1	-1	-1	-1	-1	-1	-1	-1	-1	-1	-1	-1	-1	-1	-1	-1	-1	-1	-1	-1	-1	-1	-1	-1	-1	-1	-1	-1	-1	-1	-1	-1	-1	-1	-1	-1	-1	-1	-1	-1	-1	-1	-1	-1	-1	-1	-1	-1	-1	-1	-1	-1	-1	-1	-1	-1	-1	-1	-1	-1	-1	-1	-1	-1	-1	-1	-1	-1	-1	-1	-1	-1	-1	-1	-1	-1	-1	-1	-1	-1	-1	-1	-1	-1	-1	-1	-1	-1	-1	-1	-1	-1	-1	-1	-1	-1	-1	-1	-1	-1	-1	-1
NM_002028|204764_at	-1	-1	-1	-1	-1	-1	-1	-1	-1	-1	-1	-1	-1	-1	-1	-1	-1	-1	-1	-1	-1	-1	-1	-1	-1	-1	-1	-1	-1	-1	-1	-1	-1	-1	-1	-1	-1	-1	-1	-1	-1	-1	-1	-1	-1	-1	-1	-1	-1	-1	-1	-1	-1	-1	-1	-1	-1	-1	-1	-1	-1	-1	-1	-1	-1	-1	-1	-1	-1	-1	-1	-1	-1	-1	-1	-1	-1	-1	-1	-1	-1	-1	-1	-1	-1	-1	-1	-1	-1	-1	-1	-1	-1	-1	-1	-1	-1	-1	-1	-1	-1	-1	-1	-1	-1	-1	-1	-1	-1	-1	-1	-1	-1	-1	-1	-1	-1	-1	-1	-1	-1	-1	-1	-1	-1	-1
AF326966|221628_s_at	-1	-1	-1	-1	-1	-1	-1	-1	-1	-1	-1	-1	-1	-1	-1	-1	-1	-1	-1	-1	-1	-1	-1	-1	-1	-1	-1	-1	-1	-1	-1	-1	-1	-1	-1	-1	-1	-1	-1	-1	-1	-1	-1	-1	-1	-1	-1	-1	-1	-1	-1	-1	-1	-1	-1	-1	-1	-1	-1	-1	-1	-1	-1	-1	-1	-1	-1	-1	-1	-1	-1	-1	-1	-1	-1	-1	-1	-1	-1	-1	-1	-1	-1	-1	-1	-1	-1	-1	-1	-1	-1	-1	-1	-1	-1	-1	-1	-1	-1	-1	-1	-1	-1	-1	-1	-1	-1	-1	-1	-1	-1	-1	-1	-1	-1	-1	-1	-1	-1	-1	-1	-1	-1	-1	-1	-1
AK001080|233573_s_at	-1	-1	-1	-1	-1	-1	-1	-1	-1	-1	-1	-1	-1	-1	-1	-1	-1	-1	-1	-1	-1	-1	-1	-1	-1	-1	-1	-1	-1	-1	-1	-1	-1	-1	-1	-1	-1	-1	-1	-1	-1	-1	-1	-1	-1	-1	-1	-1	-1	-1	-1	-1	-1	-1	-1	-1	-1	-1	-1	-1	-1	-1	-1	-1	-1	-1	-1	-1	-1	-1	-1	-1	-1	-1	-1	-1	-1	-1	-1	-1	-1	-1	-1	-1	-1	-1	-1	-1	-1	-1	-1	-1	-1	-1	-1	-1	-1	-1	-1	-1	-1	-1	-1	-1	-1	-1	-1	-1	-1	-1	-1	-1	-1	-1	-1	-1	-1	-1	-1	-1	-1	-1	-1	-1	-1	-1


BC025 S=738
 Genes [6]: AU143610|1554468_s_at AI742378|223143_s_at NM_002028|204764_at AF326966|221628_s_at BG171020|212003_at BF223206|203267_s_at 
 Conds [123]: GSM102554.CEL GSM102574.CEL GSM117648.CEL GSM117769.CEL GSM137952.CEL GSM137997.CEL GSM138017.CEL GSM138028.CEL GSM138031.CEL GSM138036.CEL GSM152569.CEL GSM152728.CEL GSM152729.CEL GSM203667.CEL GSM231909.CEL GSM301688.CEL GSM46818.CEL GSM46821.CEL GSM46822.CEL GSM46840.CEL GSM46853.CEL GSM46872.CEL GSM46899.CEL GSM46900.CEL GSM46907.CEL GSM46908.CEL GSM46923.CEL GSM46948.CEL GSM46958.CEL GSM53043.CEL GSM53064.CEL GSM53070.CEL GSM53088.CEL GSM53092.CEL GSM53097.CEL GSM53101.CEL GSM53102.CEL GSM53112.CEL GSM53117.CEL GSM53126.CEL GSM53138.CEL GSM53143.CEL GSM53146.CEL GSM53161.CEL GSM53163.CEL GSM53166.CEL GSM53170.CEL GSM53183.CEL GSM76511.CEL GSM76513.CEL GSM76531.CEL GSM76537.CEL GSM76538.CEL GSM76563.CEL GSM76564.CEL GSM76573.CEL GSM76576.CEL GSM76591.CEL GSM76619.CEL GSM89017.CEL GSM102453.CEL GSM102484.CEL GSM117587.CEL GSM117682.CEL GSM137896.CEL GSM137902.CEL GSM137942.CEL GSM137953.CEL GSM137993.CEL GSM137999.CEL GSM138000.CEL GSM138003.CEL GSM138030.CEL GSM203798.CEL GSM301687.CEL GSM46832.CEL GSM46852.CEL GSM46854.CEL GSM46876.CEL GSM46902.CEL GSM53041.CEL GSM53042.CEL GSM53044.CEL GSM53046.CEL GSM53067.CEL GSM53069.CEL GSM53080.CEL GSM53084.CEL GSM53089.CEL GSM53090.CEL GSM53093.CEL GSM53095.CEL GSM53098.CEL GSM53109.CEL GSM53110.CEL GSM53154.CEL GSM53157.CEL GSM53159.CEL GSM53160.CEL GSM53172.CEL GSM53186.CEL GSM76489.CEL GSM76494.CEL GSM76497.CEL GSM76504.CEL GSM76508.CEL GSM76509.CEL GSM76534.CEL GSM76559.CEL GSM76565.CEL GSM76568.CEL GSM76570.CEL GSM76579.CEL GSM76599.CEL GSM76605.CEL GSM76611.CEL GSM76612.CEL GSM76621.CEL GSM76626.CEL GSM76628.CEL GSM76636.CEL GSM88997.CEL GSM89103.CEL 
AU143610|1554468_s_at	-1	-1	-1	-1	-1	-1	-1	-1	-1	-1	-1	-1	-1	-1	-1	-1	-1	-1	-1	-1	-1	-1	-1	-1	-1	-1	-1	-1	-1	-1	-1	-1	-1	-1	-1	-1	-1	-1	-1	-1	-1	-1	-1	-1	-1	-1	-1	-1	-1	-1	-1	-1	-1	-1	-1	-1	-1	-1	-1	-1	-1	-1	-1	-1	-1	-1	-1	-1	-1	-1	-1	-1	-1	-1	-1	-1	-1	-1	-1	-1	-1	-1	-1	-1	-1	-1	-1	-1	-1	-1	-1	-1	-1	-1	-1	-1	-1	-1	-1	-1	-1	-1	-1	-1	-1	-1	-1	-1	-1	-1	-1	-1	-1	-1	-1	-1	-1	-1	-1	-1	-1	-1	-1
AI742378|223143_s_at	-1	-1	-1	-1	-1	-1	-1	-1	-1	-1	-1	-1	-1	-1	-1	-1	-1	-1	-1	-1	-1	-1	-1	-1	-1	-1	-1	-1	-1	-1	-1	-1	-1	-1	-1	-1	-1	-1	-1	-1	-1	-1	-1	-1	-1	-1	-1	-1	-1	-1	-1	-1	-1	-1	-1	-1	-1	-1	-1	-1	-1	-1	-1	-1	-1	-1	-1	-1	-1	-1	-1	-1	-1	-1	-1	-1	-1	-1	-1	-1	-1	-1	-1	-1	-1	-1	-1	-1	-1	-1	-1	-1	-1	-1	-1	-1	-1	-1	-1	-1	-1	-1	-1	-1	-1	-1	-1	-1	-1	-1	-1	-1	-1	-1	-1	-1	-1	-1	-1	-1	-1	-1	-1
NM_002028|204764_at	-1	-1	-1	-1	-1	-1	-1	-1	-1	-1	-1	-1	-1	-1	-1	-1	-1	-1	-1	-1	-1	-1	-1	-1	-1	-1	-1	-1	-1	-1	-1	-1	-1	-1	-1	-1	-1	-1	-1	-1	-1	-1	-1	-1	-1	-1	-1	-1	-1	-1	-1	-1	-1	-1	-1	-1	-1	-1	-1	-1	-1	-1	-1	-1	-1	-1	-1	-1	-1	-1	-1	-1	-1	-1	-1	-1	-1	-1	-1	-1	-1	-1	-1	-1	-1	-1	-1	-1	-1	-1	-1	-1	-1	-1	-1	-1	-1	-1	-1	-1	-1	-1	-1	-1	-1	-1	-1	-1	-1	-1	-1	-1	-1	-1	-1	-1	-1	-1	-1	-1	-1	-1	-1
AF326966|221628_s_at	-1	-1	-1	-1	-1	-1	-1	-1	-1	-1	-1	-1	-1	-1	-1	-1	-1	-1	-1	-1	-1	-1	-1	-1	-1	-1	-1	-1	-1	-1	-1	-1	-1	-1	-1	-1	-1	-1	-1	-1	-1	-1	-1	-1	-1	-1	-1	-1	-1	-1	-1	-1	-1	-1	-1	-1	-1	-1	-1	-1	-1	-1	-1	-1	-1	-1	-1	-1	-1	-1	-1	-1	-1	-1	-1	-1	-1	-1	-1	-1	-1	-1	-1	-1	-1	-1	-1	-1	-1	-1	-1	-1	-1	-1	-1	-1	-1	-1	-1	-1	-1	-1	-1	-1	-1	-1	-1	-1	-1	-1	-1	-1	-1	-1	-1	-1	-1	-1	-1	-1	-1	-1	-1
BG171020|212003_at	-1	-1	-1	-1	-1	-1	-1	-1	-1	-1	-1	-1	-1	-1	-1	-1	-1	-1	-1	-1	-1	-1	-1	-1	-1	-1	-1	-1	-1	-1	-1	-1	-1	-1	-1	-1	-1	-1	-1	-1	-1	-1	-1	-1	-1	-1	-1	-1	-1	-1	-1	-1	-1	-1	-1	-1	-1	-1	-1	-1	-1	-1	-1	-1	-1	-1	-1	-1	-1	-1	-1	-1	-1	-1	-1	-1	-1	-1	-1	-1	-1	-1	-1	-1	-1	-1	-1	-1	-1	-1	-1	-1	-1	-1	-1	-1	-1	-1	-1	-1	-1	-1	-1	-1	-1	-1	-1	-1	-1	-1	-1	-1	-1	-1	-1	-1	-1	-1	-1	-1	-1	-1	-1
BF223206|203267_s_at	-1	-1	-1	-1	-1	-1	-1	-1	-1	-1	-1	-1	-1	-1	-1	-1	-1	-1	-1	-1	-1	-1	-1	-1	-1	-1	-1	-1	-1	-1	-1	-1	-1	-1	-1	-1	-1	-1	-1	-1	-1	-1	-1	-1	-1	-1	-1	-1	-1	-1	-1	-1	-1	-1	-1	-1	-1	-1	-1	-1	-1	-1	-1	-1	-1	-1	-1	-1	-1	-1	-1	-1	-1	-1	-1	-1	-1	-1	-1	-1	-1	-1	-1	-1	-1	-1	-1	-1	-1	-1	-1	-1	-1	-1	-1	-1	-1	-1	-1	-1	-1	-1	-1	-1	-1	-1	-1	-1	-1	-1	-1	-1	-1	-1	-1	-1	-1	-1	-1	-1	-1	-1	-1


BC026 S=720
 Genes [6]: NM_015365|1553219_a_at BE858471|231128_at NM_002028|204764_at AF326966|221628_s_at AK001080|233573_s_at AI829875|204907_s_at 
 Conds [120]: GSM102554.CEL GSM117680.CEL GSM138045.CEL GSM152569.CEL GSM301688.CEL GSM46818.CEL GSM46822.CEL GSM46823.CEL GSM46840.CEL GSM46849.CEL GSM46872.CEL GSM46895.CEL GSM46897.CEL GSM46899.CEL GSM46900.CEL GSM46904.CEL GSM46908.CEL GSM46910.CEL GSM46928.CEL GSM46929.CEL GSM46958.CEL GSM53026.CEL GSM53029.CEL GSM53030.CEL GSM53051.CEL GSM53055.CEL GSM53061.CEL GSM53064.CEL GSM53076.CEL GSM53079.CEL GSM53088.CEL GSM53101.CEL GSM53111.CEL GSM53112.CEL GSM53135.CEL GSM53138.CEL GSM53143.CEL GSM53146.CEL GSM53163.CEL GSM53166.CEL GSM53185.CEL GSM76506.CEL GSM76511.CEL GSM76513.CEL GSM76531.CEL GSM76537.CEL GSM76538.CEL GSM76551.CEL GSM76561.CEL GSM76563.CEL GSM76572.CEL GSM76574.CEL GSM76578.CEL GSM76600.CEL GSM76613.CEL GSM88995.CEL GSM89014.CEL GSM89018.CEL GSM89088.CEL GSM102476.CEL GSM137996.CEL GSM138051.CEL GSM325787.CEL GSM46817.CEL GSM46819.CEL GSM46836.CEL GSM46867.CEL GSM46898.CEL GSM46901.CEL GSM46902.CEL GSM46961.CEL GSM53034.CEL GSM53035.CEL GSM53044.CEL GSM53046.CEL GSM53052.CEL GSM53060.CEL GSM53067.CEL GSM53073.CEL GSM53080.CEL GSM53084.CEL GSM53095.CEL GSM53107.CEL GSM53142.CEL GSM53154.CEL GSM53157.CEL GSM53159.CEL GSM53160.CEL GSM53162.CEL GSM53164.CEL GSM53179.CEL GSM53184.CEL GSM76487.CEL GSM76489.CEL GSM76497.CEL GSM76499.CEL GSM76508.CEL GSM76509.CEL GSM76524.CEL GSM76534.CEL GSM76547.CEL GSM76558.CEL GSM76559.CEL GSM76568.CEL GSM76569.CEL GSM76570.CEL GSM76579.CEL GSM76595.CEL GSM76601.CEL GSM76605.CEL GSM76606.CEL GSM76611.CEL GSM76612.CEL GSM76614.CEL GSM76615.CEL GSM76639.CEL GSM88976.CEL GSM88997.CEL GSM89025.CEL GSM89103.CEL 
NM_015365|1553219_a_at	-1	-1	-1	-1	-1	-1	-1	-1	-1	-1	-1	-1	-1	-1	-1	-1	-1	-1	-1	-1	-1	-1	-1	-1	-1	-1	-1	-1	-1	-1	-1	-1	-1	-1	-1	-1	-1	-1	-1	-1	-1	-1	-1	-1	-1	-1	-1	-1	-1	-1	-1	-1	-1	-1	-1	-1	-1	-1	-1	-1	-1	-1	-1	-1	-1	-1	-1	-1	-1	-1	-1	-1	-1	-1	-1	-1	-1	-1	-1	-1	-1	-1	-1	-1	-1	-1	-1	-1	-1	-1	-1	-1	-1	-1	-1	-1	-1	-1	-1	-1	-1	-1	-1	-1	-1	-1	-1	-1	-1	-1	-1	-1	-1	-1	-1	-1	-1	-1	-1	-1
BE858471|231128_at	-1	-1	-1	-1	-1	-1	-1	-1	-1	-1	-1	-1	-1	-1	-1	-1	-1	-1	-1	-1	-1	-1	-1	-1	-1	-1	-1	-1	-1	-1	-1	-1	-1	-1	-1	-1	-1	-1	-1	-1	-1	-1	-1	-1	-1	-1	-1	-1	-1	-1	-1	-1	-1	-1	-1	-1	-1	-1	-1	-1	-1	-1	-1	-1	-1	-1	-1	-1	-1	-1	-1	-1	-1	-1	-1	-1	-1	-1	-1	-1	-1	-1	-1	-1	-1	-1	-1	-1	-1	-1	-1	-1	-1	-1	-1	-1	-1	-1	-1	-1	-1	-1	-1	-1	-1	-1	-1	-1	-1	-1	-1	-1	-1	-1	-1	-1	-1	-1	-1	-1
NM_002028|204764_at	-1	-1	-1	-1	-1	-1	-1	-1	-1	-1	-1	-1	-1	-1	-1	-1	-1	-1	-1	-1	-1	-1	-1	-1	-1	-1	-1	-1	-1	-1	-1	-1	-1	-1	-1	-1	-1	-1	-1	-1	-1	-1	-1	-1	-1	-1	-1	-1	-1	-1	-1	-1	-1	-1	-1	-1	-1	-1	-1	-1	-1	-1	-1	-1	-1	-1	-1	-1	-1	-1	-1	-1	-1	-1	-1	-1	-1	-1	-1	-1	-1	-1	-1	-1	-1	-1	-1	-1	-1	-1	-1	-1	-1	-1	-1	-1	-1	-1	-1	-1	-1	-1	-1	-1	-1	-1	-1	-1	-1	-1	-1	-1	-1	-1	-1	-1	-1	-1	-1	-1
AF326966|221628_s_at	-1	-1	-1	-1	-1	-1	-1	-1	-1	-1	-1	-1	-1	-1	-1	-1	-1	-1	-1	-1	-1	-1	-1	-1	-1	-1	-1	-1	-1	-1	-1	-1	-1	-1	-1	-1	-1	-1	-1	-1	-1	-1	-1	-1	-1	-1	-1	-1	-1	-1	-1	-1	-1	-1	-1	-1	-1	-1	-1	-1	-1	-1	-1	-1	-1	-1	-1	-1	-1	-1	-1	-1	-1	-1	-1	-1	-1	-1	-1	-1	-1	-1	-1	-1	-1	-1	-1	-1	-1	-1	-1	-1	-1	-1	-1	-1	-1	-1	-1	-1	-1	-1	-1	-1	-1	-1	-1	-1	-1	-1	-1	-1	-1	-1	-1	-1	-1	-1	-1	-1
AK001080|233573_s_at	-1	-1	-1	-1	-1	-1	-1	-1	-1	-1	-1	-1	-1	-1	-1	-1	-1	-1	-1	-1	-1	-1	-1	-1	-1	-1	-1	-1	-1	-1	-1	-1	-1	-1	-1	-1	-1	-1	-1	-1	-1	-1	-1	-1	-1	-1	-1	-1	-1	-1	-1	-1	-1	-1	-1	-1	-1	-1	-1	-1	-1	-1	-1	-1	-1	-1	-1	-1	-1	-1	-1	-1	-1	-1	-1	-1	-1	-1	-1	-1	-1	-1	-1	-1	-1	-1	-1	-1	-1	-1	-1	-1	-1	-1	-1	-1	-1	-1	-1	-1	-1	-1	-1	-1	-1	-1	-1	-1	-1	-1	-1	-1	-1	-1	-1	-1	-1	-1	-1	-1
AI829875|204907_s_at	-1	-1	-1	-1	-1	-1	-1	-1	-1	-1	-1	-1	-1	-1	-1	-1	-1	-1	-1	-1	-1	-1	-1	-1	-1	-1	-1	-1	-1	-1	-1	-1	-1	-1	-1	-1	-1	-1	-1	-1	-1	-1	-1	-1	-1	-1	-1	-1	-1	-1	-1	-1	-1	-1	-1	-1	-1	-1	-1	-1	-1	-1	-1	-1	-1	-1	-1	-1	-1	-1	-1	-1	-1	-1	-1	-1	-1	-1	-1	-1	-1	-1	-1	-1	-1	-1	-1	-1	-1	-1	-1	-1	-1	-1	-1	-1	-1	-1	-1	-1	-1	-1	-1	-1	-1	-1	-1	-1	-1	-1	-1	-1	-1	-1	-1	-1	-1	-1	-1	-1


BC027 S=720
 Genes [6]: NM_015365|1553219_a_at AW292273|240983_s_at NM_002028|204764_at AF326966|221628_s_at NM_006247|201979_s_at AI829875|204907_s_at 
 Conds [120]: GSM138028.CEL GSM138033.CEL GSM138045.CEL GSM152569.CEL GSM231868.CEL GSM231933.CEL GSM301688.CEL GSM46818.CEL GSM46822.CEL GSM46840.CEL GSM46853.CEL GSM46872.CEL GSM46899.CEL GSM46900.CEL GSM46904.CEL GSM46908.CEL GSM46916.CEL GSM46928.CEL GSM46929.CEL GSM46948.CEL GSM46958.CEL GSM53026.CEL GSM53030.CEL GSM53043.CEL GSM53051.CEL GSM53057.CEL GSM53061.CEL GSM53064.CEL GSM53076.CEL GSM53079.CEL GSM53088.CEL GSM53096.CEL GSM53101.CEL GSM53111.CEL GSM53135.CEL GSM53138.CEL GSM53143.CEL GSM53146.CEL GSM53166.CEL GSM53183.CEL GSM53185.CEL GSM76506.CEL GSM76511.CEL GSM76513.CEL GSM76531.CEL GSM76537.CEL GSM76538.CEL GSM76544.CEL GSM76546.CEL GSM76549.CEL GSM76551.CEL GSM76563.CEL GSM76578.CEL GSM76590.CEL GSM76613.CEL GSM76619.CEL GSM89017.CEL GSM89018.CEL GSM89088.CEL GSM89094.CEL GSM137942.CEL GSM137972.CEL GSM137996.CEL GSM137999.CEL GSM138051.CEL GSM152677.CEL GSM46814.CEL GSM46817.CEL GSM46819.CEL GSM46827.CEL GSM46867.CEL GSM46873.CEL GSM46876.CEL GSM46902.CEL GSM46915.CEL GSM46961.CEL GSM53034.CEL GSM53035.CEL GSM53041.CEL GSM53044.CEL GSM53052.CEL GSM53060.CEL GSM53067.CEL GSM53073.CEL GSM53080.CEL GSM53084.CEL GSM53089.CEL GSM53095.CEL GSM53098.CEL GSM53107.CEL GSM53159.CEL GSM53160.CEL GSM53162.CEL GSM53179.CEL GSM76489.CEL GSM76497.CEL GSM76499.CEL GSM76509.CEL GSM76524.CEL GSM76534.CEL GSM76547.CEL GSM76555.CEL GSM76558.CEL GSM76559.CEL GSM76568.CEL GSM76569.CEL GSM76579.CEL GSM76595.CEL GSM76601.CEL GSM76606.CEL GSM76612.CEL GSM76615.CEL GSM76620.CEL GSM76621.CEL GSM76628.CEL GSM76639.CEL GSM88997.CEL GSM89002.CEL GSM89025.CEL GSM89103.CEL 
NM_015365|1553219_a_at	-1	-1	-1	-1	-1	-1	-1	-1	-1	-1	-1	-1	-1	-1	-1	-1	-1	-1	-1	-1	-1	-1	-1	-1	-1	-1	-1	-1	-1	-1	-1	-1	-1	-1	-1	-1	-1	-1	-1	-1	-1	-1	-1	-1	-1	-1	-1	-1	-1	-1	-1	-1	-1	-1	-1	-1	-1	-1	-1	-1	-1	-1	-1	-1	-1	-1	-1	-1	-1	-1	-1	-1	-1	-1	-1	-1	-1	-1	-1	-1	-1	-1	-1	-1	-1	-1	-1	-1	-1	-1	-1	-1	-1	-1	-1	-1	-1	-1	-1	-1	-1	-1	-1	-1	-1	-1	-1	-1	-1	-1	-1	-1	-1	-1	-1	-1	-1	-1	-1	-1
AW292273|240983_s_at	-1	-1	-1	-1	-1	-1	-1	-1	-1	-1	-1	-1	-1	-1	-1	-1	-1	-1	-1	-1	-1	-1	-1	-1	-1	-1	-1	-1	-1	-1	-1	-1	-1	-1	-1	-1	-1	-1	-1	-1	-1	-1	-1	-1	-1	-1	-1	-1	-1	-1	-1	-1	-1	-1	-1	-1	-1	-1	-1	-1	-1	-1	-1	-1	-1	-1	-1	-1	-1	-1	-1	-1	-1	-1	-1	-1	-1	-1	-1	-1	-1	-1	-1	-1	-1	-1	-1	-1	-1	-1	-1	-1	-1	-1	-1	-1	-1	-1	-1	-1	-1	-1	-1	-1	-1	-1	-1	-1	-1	-1	-1	-1	-1	-1	-1	-1	-1	-1	-1	-1
NM_002028|204764_at	-1	-1	-1	-1	-1	-1	-1	-1	-1	-1	-1	-1	-1	-1	-1	-1	-1	-1	-1	-1	-1	-1	-1	-1	-1	-1	-1	-1	-1	-1	-1	-1	-1	-1	-1	-1	-1	-1	-1	-1	-1	-1	-1	-1	-1	-1	-1	-1	-1	-1	-1	-1	-1	-1	-1	-1	-1	-1	-1	-1	-1	-1	-1	-1	-1	-1	-1	-1	-1	-1	-1	-1	-1	-1	-1	-1	-1	-1	-1	-1	-1	-1	-1	-1	-1	-1	-1	-1	-1	-1	-1	-1	-1	-1	-1	-1	-1	-1	-1	-1	-1	-1	-1	-1	-1	-1	-1	-1	-1	-1	-1	-1	-1	-1	-1	-1	-1	-1	-1	-1
AF326966|221628_s_at	-1	-1	-1	-1	-1	-1	-1	-1	-1	-1	-1	-1	-1	-1	-1	-1	-1	-1	-1	-1	-1	-1	-1	-1	-1	-1	-1	-1	-1	-1	-1	-1	-1	-1	-1	-1	-1	-1	-1	-1	-1	-1	-1	-1	-1	-1	-1	-1	-1	-1	-1	-1	-1	-1	-1	-1	-1	-1	-1	-1	-1	-1	-1	-1	-1	-1	-1	-1	-1	-1	-1	-1	-1	-1	-1	-1	-1	-1	-1	-1	-1	-1	-1	-1	-1	-1	-1	-1	-1	-1	-1	-1	-1	-1	-1	-1	-1	-1	-1	-1	-1	-1	-1	-1	-1	-1	-1	-1	-1	-1	-1	-1	-1	-1	-1	-1	-1	-1	-1	-1
NM_006247|201979_s_at	-1	-1	-1	-1	-1	-1	-1	-1	-1	-1	-1	-1	-1	-1	-1	-1	-1	-1	-1	-1	-1	-1	-1	-1	-1	-1	-1	-1	-1	-1	-1	-1	-1	-1	-1	-1	-1	-1	-1	-1	-1	-1	-1	-1	-1	-1	-1	-1	-1	-1	-1	-1	-1	-1	-1	-1	-1	-1	-1	-1	-1	-1	-1	-1	-1	-1	-1	-1	-1	-1	-1	-1	-1	-1	-1	-1	-1	-1	-1	-1	-1	-1	-1	-1	-1	-1	-1	-1	-1	-1	-1	-1	-1	-1	-1	-1	-1	-1	-1	-1	-1	-1	-1	-1	-1	-1	-1	-1	-1	-1	-1	-1	-1	-1	-1	-1	-1	-1	-1	-1
AI829875|204907_s_at	-1	-1	-1	-1	-1	-1	-1	-1	-1	-1	-1	-1	-1	-1	-1	-1	-1	-1	-1	-1	-1	-1	-1	-1	-1	-1	-1	-1	-1	-1	-1	-1	-1	-1	-1	-1	-1	-1	-1	-1	-1	-1	-1	-1	-1	-1	-1	-1	-1	-1	-1	-1	-1	-1	-1	-1	-1	-1	-1	-1	-1	-1	-1	-1	-1	-1	-1	-1	-1	-1	-1	-1	-1	-1	-1	-1	-1	-1	-1	-1	-1	-1	-1	-1	-1	-1	-1	-1	-1	-1	-1	-1	-1	-1	-1	-1	-1	-1	-1	-1	-1	-1	-1	-1	-1	-1	-1	-1	-1	-1	-1	-1	-1	-1	-1	-1	-1	-1	-1	-1


BC028 S=720
 Genes [6]: BC010946|1555724_s_at NM_003186|205547_s_at NM_001613|200974_at AW027333|225782_at BC040053|1554127_s_at M60411|204938_s_at 
 Conds [120]: GSM102435.CEL GSM102448.CEL GSM102489.CEL GSM102515.CEL GSM117586.CEL GSM117704.CEL GSM117711.CEL GSM117738.CEL GSM137914.CEL GSM137968.CEL GSM138039.CEL GSM138040.CEL GSM152567.CEL GSM152693.CEL GSM152719.CEL GSM152722.CEL GSM152784.CEL GSM179799.CEL GSM179809.CEL GSM179850.CEL GSM179864.CEL GSM179870.CEL GSM179879.CEL GSM179935.CEL GSM203656.CEL GSM203665.CEL GSM203673.CEL GSM203702.CEL GSM203739.CEL GSM203783.CEL GSM231991.CEL GSM277681.CEL GSM301665.CEL GSM301677.CEL GSM325800.CEL GSM325823.CEL GSM325824.CEL GSM353940.CEL GSM46848.CEL GSM46910.CEL GSM46949.CEL GSM53038.CEL GSM53092.CEL GSM53097.CEL GSM53112.CEL GSM76511.CEL GSM76544.CEL GSM76600.CEL GSM88966.CEL GSM88984.CEL GSM89012.CEL GSM89030.CEL GSM89070.CEL GSM89094.CEL GSM102531.CEL GSM117587.CEL GSM117589.CEL GSM117600.CEL GSM117666.CEL GSM117691.CEL GSM117708.CEL GSM117722.CEL GSM117734.CEL GSM117739.CEL GSM137979.CEL GSM152610.CEL GSM152650.CEL GSM152739.CEL GSM179824.CEL GSM179825.CEL GSM179826.CEL GSM179832.CEL GSM179923.CEL GSM179934.CEL GSM179936.CEL GSM179952.CEL GSM203640.CEL GSM203647.CEL GSM203650.CEL GSM203676.CEL GSM203681.CEL GSM203684.CEL GSM203711.CEL GSM203714.CEL GSM203729.CEL GSM203748.CEL GSM231876.CEL GSM231888.CEL GSM231893.CEL GSM231901.CEL GSM231906.CEL GSM231950.CEL GSM277700.CEL GSM277703.CEL GSM277710.CEL GSM277727.CEL GSM301659.CEL GSM301661.CEL GSM301684.CEL GSM301690.CEL GSM325802.CEL GSM325822.CEL GSM353883.CEL GSM353884.CEL GSM353903.CEL GSM353937.CEL GSM353938.CEL GSM38052.CEL GSM38079.CEL GSM46925.CEL GSM46937.CEL GSM46969.CEL GSM53045.CEL GSM53115.CEL GSM53137.CEL GSM76526.CEL GSM76595.CEL GSM76605.CEL GSM76635.CEL GSM76641.CEL 
BC010946|1555724_s_at	1	-1	-1	-1	1	-1	-1	1	1	-1	-1	-1	-1	-1	-1	-1	-1	-1	-1	-1	-1	-1	-1	1	-1	1	-1	1	-1	-1	1	-1	1	-1	-1	-1	-1	1	1	-1	1	-1	-1	-1	-1	-1	1	-1	-1	-1	-1	-1	-1	1	-1	-1	-1	-1	1	-1	-1	-1	1	-1	-1	1	1	1	1	-1	1	-1	-1	-1	-1	-1	-1	1	-1	-1	1	1	1	-1	1	-1	1	1	-1	-1	1	-1	1	-1	1	-1	1	-1	1	-1	1	1	1	1	1	1	1	1	1	-1	1	1	-1	-1	-1	-1	-1	-1	1	-1
NM_003186|205547_s_at	1	-1	-1	-1	1	-1	-1	1	1	-1	-1	-1	-1	-1	-1	-1	-1	-1	-1	-1	-1	-1	-1	1	-1	1	-1	1	-1	-1	1	-1	1	-1	-1	-1	-1	1	1	-1	1	-1	-1	-1	-1	-1	1	-1	-1	-1	-1	-1	-1	1	-1	-1	-1	-1	1	-1	-1	-1	1	-1	-1	1	1	1	1	-1	1	-1	-1	-1	-1	-1	-1	1	-1	-1	1	1	1	-1	1	-1	1	1	-1	-1	1	-1	1	-1	1	-1	1	-1	1	-1	1	1	1	1	1	1	1	1	1	-1	1	1	-1	-1	-1	-1	-1	-1	1	-1
NM_001613|200974_at	1	-1	-1	-1	1	-1	-1	1	1	-1	-1	-1	-1	-1	-1	-1	-1	-1	-1	-1	-1	-1	-1	1	-1	1	-1	1	-1	-1	1	-1	1	-1	-1	-1	-1	1	1	-1	1	-1	-1	-1	-1	-1	1	-1	-1	-1	-1	-1	-1	1	-1	-1	-1	-1	1	-1	-1	-1	1	-1	-1	1	1	1	1	-1	1	-1	-1	-1	-1	-1	-1	1	-1	-1	1	1	1	-1	1	-1	1	1	-1	-1	1	-1	1	-1	1	-1	1	-1	1	-1	1	1	1	1	1	1	1	1	1	-1	1	1	-1	-1	-1	-1	-1	-1	1	-1
AW027333|225782_at	1	-1	-1	-1	1	-1	-1	1	1	-1	-1	-1	-1	-1	-1	-1	-1	-1	-1	-1	-1	-1	-1	1	-1	1	-1	1	-1	-1	1	-1	1	-1	-1	-1	-1	1	1	-1	1	-1	-1	-1	-1	-1	1	-1	-1	-1	-1	-1	-1	1	-1	-1	-1	-1	1	-1	-1	-1	1	-1	-1	1	1	1	1	-1	1	-1	-1	-1	-1	-1	-1	1	-1	-1	1	1	1	-1	1	-1	1	1	-1	-1	1	-1	1	-1	1	-1	1	-1	1	-1	1	1	1	1	1	1	1	1	1	-1	1	1	-1	-1	-1	-1	-1	-1	1	-1
BC040053|1554127_s_at	1	-1	-1	-1	1	-1	-1	1	1	-1	-1	-1	-1	-1	-1	-1	-1	-1	-1	-1	-1	-1	-1	1	-1	1	-1	1	-1	-1	1	-1	1	-1	-1	-1	-1	1	1	-1	1	-1	-1	-1	-1	-1	1	-1	-1	-1	-1	-1	-1	1	-1	-1	-1	-1	1	-1	-1	-1	1	-1	-1	1	1	1	1	-1	1	-1	-1	-1	-1	-1	-1	1	-1	-1	1	1	1	-1	1	-1	1	1	-1	-1	1	-1	1	-1	1	-1	1	-1	1	-1	1	1	1	1	1	1	1	1	1	-1	1	1	-1	-1	-1	-1	-1	-1	1	-1
M60411|204938_s_at	1	-1	-1	-1	1	-1	-1	1	1	-1	-1	-1	-1	-1	-1	-1	-1	-1	-1	-1	-1	-1	-1	1	-1	1	-1	1	-1	-1	1	-1	1	-1	-1	-1	-1	1	1	-1	1	-1	-1	-1	-1	-1	1	-1	-1	-1	-1	-1	-1	1	-1	-1	-1	-1	1	-1	-1	-1	1	-1	-1	1	1	1	1	-1	1	-1	-1	-1	-1	-1	-1	1	-1	-1	1	1	1	-1	1	-1	1	1	-1	-1	1	-1	1	-1	1	-1	1	-1	1	-1	1	1	1	1	1	1	1	1	1	-1	1	1	-1	-1	-1	-1	-1	-1	1	-1


BC029 S=714
 Genes [6]: BC040652|1559528_at AK001080|233573_s_at AF326966|221628_s_at NM_002028|204764_at AA001021|241661_at BG330076|1558214_s_at 
 Conds [119]: GSM102574.CEL GSM137952.CEL GSM138028.CEL GSM138036.CEL GSM152569.CEL GSM231886.CEL GSM231933.CEL GSM46818.CEL GSM46820.CEL GSM46821.CEL GSM46822.CEL GSM46823.CEL GSM46837.CEL GSM46881.CEL GSM46887.CEL GSM46895.CEL GSM46899.CEL GSM46904.CEL GSM46908.CEL GSM46920.CEL GSM46928.CEL GSM46929.CEL GSM46964.CEL GSM53026.CEL GSM53030.CEL GSM53031.CEL GSM53051.CEL GSM53056.CEL GSM53061.CEL GSM53076.CEL GSM53079.CEL GSM53088.CEL GSM53096.CEL GSM53097.CEL GSM53101.CEL GSM53102.CEL GSM53111.CEL GSM53126.CEL GSM53135.CEL GSM53139.CEL GSM53143.CEL GSM53146.CEL GSM53161.CEL GSM53163.CEL GSM53166.CEL GSM53168.CEL GSM53185.CEL GSM76490.CEL GSM76506.CEL GSM76512.CEL GSM76513.CEL GSM76537.CEL GSM76538.CEL GSM76549.CEL GSM76551.CEL GSM76564.CEL GSM76572.CEL GSM76574.CEL GSM76578.CEL GSM76584.CEL GSM76588.CEL GSM76591.CEL GSM89014.CEL GSM89088.CEL GSM102453.CEL GSM117682.CEL GSM138000.CEL GSM203777.CEL GSM277730.CEL GSM325787.CEL GSM325810.CEL GSM46816.CEL GSM46817.CEL GSM46819.CEL GSM46832.CEL GSM46836.CEL GSM46864.CEL GSM46867.CEL GSM46893.CEL GSM46894.CEL GSM46898.CEL GSM46901.CEL GSM46902.CEL GSM46917.CEL GSM46932.CEL GSM46933.CEL GSM46961.CEL GSM53034.CEL GSM53035.CEL GSM53044.CEL GSM53046.CEL GSM53060.CEL GSM53067.CEL GSM53069.CEL GSM53073.CEL GSM53080.CEL GSM53084.CEL GSM53095.CEL GSM53098.CEL GSM53107.CEL GSM53159.CEL GSM53160.CEL GSM53172.CEL GSM53179.CEL GSM76489.CEL GSM76494.CEL GSM76499.CEL GSM76504.CEL GSM76509.CEL GSM76534.CEL GSM76568.CEL GSM76569.CEL GSM76585.CEL GSM76593.CEL GSM76599.CEL GSM76626.CEL GSM76628.CEL GSM89025.CEL GSM89035.CEL 
BC040652|1559528_at	-1	-1	-1	-1	-1	-1	-1	-1	-1	-1	-1	-1	-1	-1	-1	-1	-1	-1	-1	-1	-1	-1	-1	-1	-1	-1	-1	-1	-1	-1	-1	-1	-1	-1	-1	-1	-1	-1	-1	-1	-1	-1	-1	-1	-1	-1	-1	-1	-1	-1	-1	-1	-1	-1	-1	-1	-1	-1	-1	-1	-1	-1	-1	-1	-1	-1	-1	-1	-1	-1	-1	-1	-1	-1	-1	-1	-1	-1	-1	-1	-1	-1	-1	-1	-1	-1	-1	-1	-1	-1	-1	-1	-1	-1	-1	-1	-1	-1	-1	-1	-1	-1	-1	-1	-1	-1	-1	-1	-1	-1	-1	-1	-1	-1	-1	-1	-1	-1	-1
AK001080|233573_s_at	-1	-1	-1	-1	-1	-1	-1	-1	-1	-1	-1	-1	-1	-1	-1	-1	-1	-1	-1	-1	-1	-1	-1	-1	-1	-1	-1	-1	-1	-1	-1	-1	-1	-1	-1	-1	-1	-1	-1	-1	-1	-1	-1	-1	-1	-1	-1	-1	-1	-1	-1	-1	-1	-1	-1	-1	-1	-1	-1	-1	-1	-1	-1	-1	-1	-1	-1	-1	-1	-1	-1	-1	-1	-1	-1	-1	-1	-1	-1	-1	-1	-1	-1	-1	-1	-1	-1	-1	-1	-1	-1	-1	-1	-1	-1	-1	-1	-1	-1	-1	-1	-1	-1	-1	-1	-1	-1	-1	-1	-1	-1	-1	-1	-1	-1	-1	-1	-1	-1
AF326966|221628_s_at	-1	-1	-1	-1	-1	-1	-1	-1	-1	-1	-1	-1	-1	-1	-1	-1	-1	-1	-1	-1	-1	-1	-1	-1	-1	-1	-1	-1	-1	-1	-1	-1	-1	-1	-1	-1	-1	-1	-1	-1	-1	-1	-1	-1	-1	-1	-1	-1	-1	-1	-1	-1	-1	-1	-1	-1	-1	-1	-1	-1	-1	-1	-1	-1	-1	-1	-1	-1	-1	-1	-1	-1	-1	-1	-1	-1	-1	-1	-1	-1	-1	-1	-1	-1	-1	-1	-1	-1	-1	-1	-1	-1	-1	-1	-1	-1	-1	-1	-1	-1	-1	-1	-1	-1	-1	-1	-1	-1	-1	-1	-1	-1	-1	-1	-1	-1	-1	-1	-1
NM_002028|204764_at	-1	-1	-1	-1	-1	-1	-1	-1	-1	-1	-1	-1	-1	-1	-1	-1	-1	-1	-1	-1	-1	-1	-1	-1	-1	-1	-1	-1	-1	-1	-1	-1	-1	-1	-1	-1	-1	-1	-1	-1	-1	-1	-1	-1	-1	-1	-1	-1	-1	-1	-1	-1	-1	-1	-1	-1	-1	-1	-1	-1	-1	-1	-1	-1	-1	-1	-1	-1	-1	-1	-1	-1	-1	-1	-1	-1	-1	-1	-1	-1	-1	-1	-1	-1	-1	-1	-1	-1	-1	-1	-1	-1	-1	-1	-1	-1	-1	-1	-1	-1	-1	-1	-1	-1	-1	-1	-1	-1	-1	-1	-1	-1	-1	-1	-1	-1	-1	-1	-1
AA001021|241661_at	-1	-1	-1	-1	-1	-1	-1	-1	-1	-1	-1	-1	-1	-1	-1	-1	-1	-1	-1	-1	-1	-1	-1	-1	-1	-1	-1	-1	-1	-1	-1	-1	-1	-1	-1	-1	-1	-1	-1	-1	-1	-1	-1	-1	-1	-1	-1	-1	-1	-1	-1	-1	-1	-1	-1	-1	-1	-1	-1	-1	-1	-1	-1	-1	-1	-1	-1	-1	-1	-1	-1	-1	-1	-1	-1	-1	-1	-1	-1	-1	-1	-1	-1	-1	-1	-1	-1	-1	-1	-1	-1	-1	-1	-1	-1	-1	-1	-1	-1	-1	-1	-1	-1	-1	-1	-1	-1	-1	-1	-1	-1	-1	-1	-1	-1	-1	-1	-1	-1
BG330076|1558214_s_at	-1	-1	-1	-1	-1	-1	-1	-1	-1	-1	-1	-1	-1	-1	-1	-1	-1	-1	-1	-1	-1	-1	-1	-1	-1	-1	-1	-1	-1	-1	-1	-1	-1	-1	-1	-1	-1	-1	-1	-1	-1	-1	-1	-1	-1	-1	-1	-1	-1	-1	-1	-1	-1	-1	-1	-1	-1	-1	-1	-1	-1	-1	-1	-1	-1	-1	-1	-1	-1	-1	-1	-1	-1	-1	-1	-1	-1	-1	-1	-1	-1	-1	-1	-1	-1	-1	-1	-1	-1	-1	-1	-1	-1	-1	-1	-1	-1	-1	-1	-1	-1	-1	-1	-1	-1	-1	-1	-1	-1	-1	-1	-1	-1	-1	-1	-1	-1	-1	-1


BC030 S=714
 Genes [6]: NM_015365|1553219_a_at AI582285|204399_s_at NM_002028|204764_at AF326966|221628_s_at AK001080|233573_s_at BE675337|214040_s_at 
 Conds [119]: GSM102554.CEL GSM117680.CEL GSM138029.CEL GSM152569.CEL GSM231933.CEL GSM301688.CEL GSM46818.CEL GSM46822.CEL GSM46823.CEL GSM46840.CEL GSM46849.CEL GSM46872.CEL GSM46887.CEL GSM46900.CEL GSM46943.CEL GSM46958.CEL GSM53026.CEL GSM53029.CEL GSM53030.CEL GSM53051.CEL GSM53057.CEL GSM53061.CEL GSM53064.CEL GSM53076.CEL GSM53079.CEL GSM53096.CEL GSM53099.CEL GSM53101.CEL GSM53102.CEL GSM53111.CEL GSM53128.CEL GSM53135.CEL GSM53138.CEL GSM53143.CEL GSM53163.CEL GSM53166.CEL GSM53168.CEL GSM53176.CEL GSM76490.CEL GSM76500.CEL GSM76505.CEL GSM76511.CEL GSM76520.CEL GSM76522.CEL GSM76537.CEL GSM76538.CEL GSM76543.CEL GSM76546.CEL GSM76549.CEL GSM76551.CEL GSM76561.CEL GSM76563.CEL GSM76572.CEL GSM76574.CEL GSM76578.CEL GSM76584.CEL GSM76588.CEL GSM88995.CEL GSM89018.CEL GSM102471.CEL GSM137972.CEL GSM301661.CEL GSM325787.CEL GSM46817.CEL GSM46836.CEL GSM46868.CEL GSM46893.CEL GSM46902.CEL GSM46915.CEL GSM46933.CEL GSM46961.CEL GSM53034.CEL GSM53039.CEL GSM53046.CEL GSM53053.CEL GSM53060.CEL GSM53067.CEL GSM53080.CEL GSM53084.CEL GSM53098.CEL GSM53107.CEL GSM53124.CEL GSM53149.CEL GSM53154.CEL GSM53157.CEL GSM53159.CEL GSM53160.CEL GSM53162.CEL GSM53184.CEL GSM76487.CEL GSM76489.CEL GSM76494.CEL GSM76499.CEL GSM76502.CEL GSM76508.CEL GSM76509.CEL GSM76518.CEL GSM76524.CEL GSM76534.CEL GSM76547.CEL GSM76555.CEL GSM76558.CEL GSM76568.CEL GSM76570.CEL GSM76579.CEL GSM76587.CEL GSM76593.CEL GSM76595.CEL GSM76601.CEL GSM76605.CEL GSM76606.CEL GSM76611.CEL GSM76612.CEL GSM76614.CEL GSM76615.CEL GSM76623.CEL GSM76639.CEL GSM88997.CEL GSM89025.CEL 
NM_015365|1553219_a_at	-1	-1	-1	-1	-1	-1	-1	-1	-1	-1	-1	-1	-1	-1	-1	-1	-1	-1	-1	-1	-1	-1	-1	-1	-1	-1	-1	-1	-1	-1	-1	-1	-1	-1	-1	-1	-1	-1	-1	-1	-1	-1	-1	-1	-1	-1	-1	-1	-1	-1	-1	-1	-1	-1	-1	-1	-1	-1	-1	-1	-1	1	-1	-1	-1	-1	-1	-1	-1	-1	-1	-1	-1	-1	-1	-1	-1	-1	-1	-1	-1	-1	-1	-1	-1	-1	-1	-1	-1	-1	-1	-1	-1	-1	-1	-1	-1	-1	-1	-1	-1	-1	-1	-1	-1	-1	-1	-1	-1	-1	-1	-1	-1	-1	-1	-1	-1	-1	-1
AI582285|204399_s_at	-1	-1	-1	-1	-1	-1	-1	-1	-1	-1	-1	-1	-1	-1	-1	-1	-1	-1	-1	-1	-1	-1	-1	-1	-1	-1	-1	-1	-1	-1	-1	-1	-1	-1	-1	-1	-1	-1	-1	-1	-1	-1	-1	-1	-1	-1	-1	-1	-1	-1	-1	-1	-1	-1	-1	-1	-1	-1	-1	-1	-1	1	-1	-1	-1	-1	-1	-1	-1	-1	-1	-1	-1	-1	-1	-1	-1	-1	-1	-1	-1	-1	-1	-1	-1	-1	-1	-1	-1	-1	-1	-1	-1	-1	-1	-1	-1	-1	-1	-1	-1	-1	-1	-1	-1	-1	-1	-1	-1	-1	-1	-1	-1	-1	-1	-1	-1	-1	-1
NM_002028|204764_at	-1	-1	-1	-1	-1	-1	-1	-1	-1	-1	-1	-1	-1	-1	-1	-1	-1	-1	-1	-1	-1	-1	-1	-1	-1	-1	-1	-1	-1	-1	-1	-1	-1	-1	-1	-1	-1	-1	-1	-1	-1	-1	-1	-1	-1	-1	-1	-1	-1	-1	-1	-1	-1	-1	-1	-1	-1	-1	-1	-1	-1	1	-1	-1	-1	-1	-1	-1	-1	-1	-1	-1	-1	-1	-1	-1	-1	-1	-1	-1	-1	-1	-1	-1	-1	-1	-1	-1	-1	-1	-1	-1	-1	-1	-1	-1	-1	-1	-1	-1	-1	-1	-1	-1	-1	-1	-1	-1	-1	-1	-1	-1	-1	-1	-1	-1	-1	-1	-1
AF326966|221628_s_at	-1	-1	-1	-1	-1	-1	-1	-1	-1	-1	-1	-1	-1	-1	-1	-1	-1	-1	-1	-1	-1	-1	-1	-1	-1	-1	-1	-1	-1	-1	-1	-1	-1	-1	-1	-1	-1	-1	-1	-1	-1	-1	-1	-1	-1	-1	-1	-1	-1	-1	-1	-1	-1	-1	-1	-1	-1	-1	-1	-1	-1	1	-1	-1	-1	-1	-1	-1	-1	-1	-1	-1	-1	-1	-1	-1	-1	-1	-1	-1	-1	-1	-1	-1	-1	-1	-1	-1	-1	-1	-1	-1	-1	-1	-1	-1	-1	-1	-1	-1	-1	-1	-1	-1	-1	-1	-1	-1	-1	-1	-1	-1	-1	-1	-1	-1	-1	-1	-1
AK001080|233573_s_at	-1	-1	-1	-1	-1	-1	-1	-1	-1	-1	-1	-1	-1	-1	-1	-1	-1	-1	-1	-1	-1	-1	-1	-1	-1	-1	-1	-1	-1	-1	-1	-1	-1	-1	-1	-1	-1	-1	-1	-1	-1	-1	-1	-1	-1	-1	-1	-1	-1	-1	-1	-1	-1	-1	-1	-1	-1	-1	-1	-1	-1	1	-1	-1	-1	-1	-1	-1	-1	-1	-1	-1	-1	-1	-1	-1	-1	-1	-1	-1	-1	-1	-1	-1	-1	-1	-1	-1	-1	-1	-1	-1	-1	-1	-1	-1	-1	-1	-1	-1	-1	-1	-1	-1	-1	-1	-1	-1	-1	-1	-1	-1	-1	-1	-1	-1	-1	-1	-1
BE675337|214040_s_at	-1	-1	-1	-1	-1	-1	-1	-1	-1	-1	-1	-1	-1	-1	-1	-1	-1	-1	-1	-1	-1	-1	-1	-1	-1	-1	-1	-1	-1	-1	-1	-1	-1	-1	-1	-1	-1	-1	-1	-1	-1	-1	-1	-1	-1	-1	-1	-1	-1	-1	-1	-1	-1	-1	-1	-1	-1	-1	-1	-1	-1	1	-1	-1	-1	-1	-1	-1	-1	-1	-1	-1	-1	-1	-1	-1	-1	-1	-1	-1	-1	-1	-1	-1	-1	-1	-1	-1	-1	-1	-1	-1	-1	-1	-1	-1	-1	-1	-1	-1	-1	-1	-1	-1	-1	-1	-1	-1	-1	-1	-1	-1	-1	-1	-1	-1	-1	-1	-1


BC031 S=708
 Genes [6]: NM_015365|1553219_a_at AW140098|222511_x_at AK024072|233827_s_at NM_002028|204764_at NM_006247|201979_s_at AF326966|221628_s_at 
 Conds [118]: GSM102428.CEL GSM138028.CEL GSM138029.CEL GSM138033.CEL GSM138039.CEL GSM152569.CEL GSM152728.CEL GSM231868.CEL GSM231933.CEL GSM301688.CEL GSM46818.CEL GSM46853.CEL GSM46871.CEL GSM46897.CEL GSM46899.CEL GSM46904.CEL GSM46908.CEL GSM46928.CEL GSM46929.CEL GSM46943.CEL GSM46948.CEL GSM46958.CEL GSM46964.CEL GSM53026.CEL GSM53030.CEL GSM53051.CEL GSM53057.CEL GSM53061.CEL GSM53076.CEL GSM53079.CEL GSM53088.CEL GSM53092.CEL GSM53096.CEL GSM53101.CEL GSM53102.CEL GSM53111.CEL GSM53135.CEL GSM53138.CEL GSM53146.CEL GSM53170.CEL GSM53183.CEL GSM76490.CEL GSM76506.CEL GSM76511.CEL GSM76513.CEL GSM76531.CEL GSM76537.CEL GSM76538.CEL GSM76543.CEL GSM76546.CEL GSM76551.CEL GSM76572.CEL GSM76578.CEL GSM76588.CEL GSM76591.CEL GSM76613.CEL GSM76622.CEL GSM89018.CEL GSM102566.CEL GSM137942.CEL GSM137972.CEL GSM137996.CEL GSM137999.CEL GSM138051.CEL GSM152677.CEL GSM179919.CEL GSM203798.CEL GSM277730.CEL GSM301687.CEL GSM325787.CEL GSM46817.CEL GSM46819.CEL GSM46827.CEL GSM46873.CEL GSM46876.CEL GSM46893.CEL GSM46901.CEL GSM46915.CEL GSM46917.CEL GSM46961.CEL GSM46976.CEL GSM53034.CEL GSM53035.CEL GSM53039.CEL GSM53044.CEL GSM53060.CEL GSM53080.CEL GSM53084.CEL GSM53089.CEL GSM53095.CEL GSM53098.CEL GSM53107.CEL GSM53109.CEL GSM53140.CEL GSM53142.CEL GSM53147.CEL GSM53154.CEL GSM53159.CEL GSM53160.CEL GSM53162.CEL GSM76489.CEL GSM76494.CEL GSM76497.CEL GSM76508.CEL GSM76509.CEL GSM76518.CEL GSM76524.CEL GSM76534.CEL GSM76555.CEL GSM76559.CEL GSM76568.CEL GSM76570.CEL GSM76593.CEL GSM76606.CEL GSM76620.CEL GSM76628.CEL GSM88997.CEL GSM89103.CEL 
NM_015365|1553219_a_at	-1	-1	-1	-1	-1	-1	-1	-1	-1	-1	-1	-1	-1	-1	-1	-1	-1	-1	-1	-1	-1	-1	-1	-1	-1	-1	-1	-1	-1	-1	-1	-1	-1	-1	-1	-1	-1	-1	-1	-1	-1	-1	-1	-1	-1	-1	-1	-1	-1	-1	-1	-1	-1	-1	-1	-1	-1	-1	-1	-1	-1	-1	-1	-1	-1	-1	-1	-1	-1	-1	-1	-1	-1	-1	-1	-1	-1	-1	-1	-1	-1	-1	-1	-1	-1	-1	-1	-1	-1	-1	-1	-1	-1	-1	-1	-1	-1	-1	-1	-1	-1	-1	-1	-1	-1	-1	-1	-1	-1	-1	-1	-1	-1	-1	-1	-1	-1	-1
AW140098|222511_x_at	-1	-1	-1	-1	-1	-1	-1	-1	-1	-1	-1	-1	-1	-1	-1	-1	-1	-1	-1	-1	-1	-1	-1	-1	-1	-1	-1	-1	-1	-1	-1	-1	-1	-1	-1	-1	-1	-1	-1	-1	-1	-1	-1	-1	-1	-1	-1	-1	-1	-1	-1	-1	-1	-1	-1	-1	-1	-1	-1	-1	-1	-1	-1	-1	-1	-1	-1	-1	-1	-1	-1	-1	-1	-1	-1	-1	-1	-1	-1	-1	-1	-1	-1	-1	-1	-1	-1	-1	-1	-1	-1	-1	-1	-1	-1	-1	-1	-1	-1	-1	-1	-1	-1	-1	-1	-1	-1	-1	-1	-1	-1	-1	-1	-1	-1	-1	-1	-1
AK024072|233827_s_at	-1	-1	-1	-1	-1	-1	-1	-1	-1	-1	-1	-1	-1	-1	-1	-1	-1	-1	-1	-1	-1	-1	-1	-1	-1	-1	-1	-1	-1	-1	-1	-1	-1	-1	-1	-1	-1	-1	-1	-1	-1	-1	-1	-1	-1	-1	-1	-1	-1	-1	-1	-1	-1	-1	-1	-1	-1	-1	-1	-1	-1	-1	-1	-1	-1	-1	-1	-1	-1	-1	-1	-1	-1	-1	-1	-1	-1	-1	-1	-1	-1	-1	-1	-1	-1	-1	-1	-1	-1	-1	-1	-1	-1	-1	-1	-1	-1	-1	-1	-1	-1	-1	-1	-1	-1	-1	-1	-1	-1	-1	-1	-1	-1	-1	-1	-1	-1	-1
NM_002028|204764_at	-1	-1	-1	-1	-1	-1	-1	-1	-1	-1	-1	-1	-1	-1	-1	-1	-1	-1	-1	-1	-1	-1	-1	-1	-1	-1	-1	-1	-1	-1	-1	-1	-1	-1	-1	-1	-1	-1	-1	-1	-1	-1	-1	-1	-1	-1	-1	-1	-1	-1	-1	-1	-1	-1	-1	-1	-1	-1	-1	-1	-1	-1	-1	-1	-1	-1	-1	-1	-1	-1	-1	-1	-1	-1	-1	-1	-1	-1	-1	-1	-1	-1	-1	-1	-1	-1	-1	-1	-1	-1	-1	-1	-1	-1	-1	-1	-1	-1	-1	-1	-1	-1	-1	-1	-1	-1	-1	-1	-1	-1	-1	-1	-1	-1	-1	-1	-1	-1
NM_006247|201979_s_at	-1	-1	-1	-1	-1	-1	-1	-1	-1	-1	-1	-1	-1	-1	-1	-1	-1	-1	-1	-1	-1	-1	-1	-1	-1	-1	-1	-1	-1	-1	-1	-1	-1	-1	-1	-1	-1	-1	-1	-1	-1	-1	-1	-1	-1	-1	-1	-1	-1	-1	-1	-1	-1	-1	-1	-1	-1	-1	-1	-1	-1	-1	-1	-1	-1	-1	-1	-1	-1	-1	-1	-1	-1	-1	-1	-1	-1	-1	-1	-1	-1	-1	-1	-1	-1	-1	-1	-1	-1	-1	-1	-1	-1	-1	-1	-1	-1	-1	-1	-1	-1	-1	-1	-1	-1	-1	-1	-1	-1	-1	-1	-1	-1	-1	-1	-1	-1	-1
AF326966|221628_s_at	-1	-1	-1	-1	-1	-1	-1	-1	-1	-1	-1	-1	-1	-1	-1	-1	-1	-1	-1	-1	-1	-1	-1	-1	-1	-1	-1	-1	-1	-1	-1	-1	-1	-1	-1	-1	-1	-1	-1	-1	-1	-1	-1	-1	-1	-1	-1	-1	-1	-1	-1	-1	-1	-1	-1	-1	-1	-1	-1	-1	-1	-1	-1	-1	-1	-1	-1	-1	-1	-1	-1	-1	-1	-1	-1	-1	-1	-1	-1	-1	-1	-1	-1	-1	-1	-1	-1	-1	-1	-1	-1	-1	-1	-1	-1	-1	-1	-1	-1	-1	-1	-1	-1	-1	-1	-1	-1	-1	-1	-1	-1	-1	-1	-1	-1	-1	-1	-1


BC032 S=704
 Genes [4]: X69699|121_at AU151483|205532_s_at NM_006984|205328_at AI922198|227253_at 
 Conds [176]: GSM102438.CEL GSM102491.CEL GSM102522.CEL GSM102529.CEL GSM102542.CEL GSM102565.CEL GSM117579.CEL GSM117644.CEL GSM117697.CEL GSM117715.CEL GSM117721.CEL GSM117749.CEL GSM117750.CEL GSM117751.CEL GSM117774.CEL GSM137904.CEL GSM137956.CEL GSM137986.CEL GSM137992.CEL GSM137995.CEL GSM138006.CEL GSM138017.CEL GSM138020.CEL GSM138025.CEL GSM152577.CEL GSM152581.CEL GSM152637.CEL GSM152646.CEL GSM152648.CEL GSM152659.CEL GSM152676.CEL GSM152687.CEL GSM152697.CEL GSM152704.CEL GSM152722.CEL GSM152763.CEL GSM152773.CEL GSM152784.CEL GSM179807.CEL GSM179813.CEL GSM179821.CEL GSM179823.CEL GSM179878.CEL GSM179913.CEL GSM179917.CEL GSM203630.CEL GSM203635.CEL GSM203665.CEL GSM203674.CEL GSM203725.CEL GSM203726.CEL GSM203727.CEL GSM203734.CEL GSM203768.CEL GSM203769.CEL GSM231878.CEL GSM231913.CEL GSM231927.CEL GSM231980.CEL GSM277713.CEL GSM277723.CEL GSM301700.CEL GSM301704.CEL GSM325842.CEL GSM353907.CEL GSM353921.CEL GSM353928.CEL GSM38066.CEL GSM38068.CEL GSM46834.CEL GSM46858.CEL GSM46906.CEL GSM46910.CEL GSM46916.CEL GSM53043.CEL GSM53057.CEL GSM53064.CEL GSM53127.CEL GSM53141.CEL GSM53165.CEL GSM53173.CEL GSM53185.CEL GSM76490.CEL GSM76503.CEL GSM76536.CEL GSM76543.CEL GSM76591.CEL GSM76596.CEL GSM76602.CEL GSM88948.CEL GSM88957.CEL GSM88964.CEL GSM88995.CEL GSM89012.CEL GSM89024.CEL GSM89064.CEL GSM89067.CEL GSM89081.CEL GSM89086.CEL GSM102480.CEL GSM102534.CEL GSM117583.CEL GSM117650.CEL GSM117653.CEL GSM117663.CEL GSM117670.CEL GSM117694.CEL GSM117698.CEL GSM117716.CEL GSM117768.CEL GSM137908.CEL GSM137934.CEL GSM137948.CEL GSM137954.CEL GSM137969.CEL GSM138000.CEL GSM138012.CEL GSM138019.CEL GSM138026.CEL GSM138034.CEL GSM138046.CEL GSM138053.CEL GSM152568.CEL GSM152652.CEL GSM152657.CEL GSM152671.CEL GSM152673.CEL GSM152683.CEL GSM152688.CEL GSM152705.CEL GSM152741.CEL GSM152754.CEL GSM152770.CEL GSM179904.CEL GSM179906.CEL GSM179938.CEL GSM203629.CEL GSM203636.CEL GSM203697.CEL GSM203801.CEL GSM231877.CEL GSM231920.CEL GSM231960.CEL GSM231974.CEL GSM231975.CEL GSM277737.CEL GSM301668.CEL GSM301699.CEL GSM301703.CEL GSM325833.CEL GSM353929.CEL GSM353935.CEL GSM38056.CEL GSM38064.CEL GSM38087.CEL GSM46854.CEL GSM46873.CEL GSM46898.CEL GSM46939.CEL GSM53060.CEL GSM53124.CEL GSM53129.CEL GSM53136.CEL GSM53150.CEL GSM53154.CEL GSM76504.CEL GSM76525.CEL GSM76539.CEL GSM76554.CEL GSM76558.CEL GSM76567.CEL GSM76570.CEL GSM76635.CEL GSM88989.CEL GSM89028.CEL GSM89065.CEL 
X69699|121_at	1	1	1	1	1	1	1	1	1	1	1	1	1	1	1	1	1	1	1	1	1	1	1	1	1	1	1	1	1	1	1	1	1	1	1	1	1	1	1	1	1	1	1	1	1	1	1	1	1	1	1	1	1	1	1	1	1	1	1	1	1	1	1	1	1	1	1	1	1	1	1	1	1	1	1	1	1	1	1	1	1	1	1	1	1	1	1	1	1	1	1	1	1	1	1	1	1	1	1	1	1	1	1	1	1	1	1	1	1	1	1	1	1	1	1	1	1	1	1	1	1	1	1	1	1	1	1	1	1	1	1	1	1	1	1	1	1	1	1	1	1	1	1	1	1	1	1	1	1	1	1	1	1	1	1	1	1	1	1	1	1	1	1	1	1	1	1	1	1	1	1	1	1	1	1	1
AU151483|205532_s_at	1	1	1	1	1	1	1	1	1	1	1	1	1	1	1	1	1	1	1	1	1	1	1	1	1	1	1	1	1	1	1	1	1	1	1	1	1	1	1	1	1	1	1	1	1	1	1	1	1	1	1	1	1	1	1	1	1	1	1	1	1	1	1	1	1	1	1	1	1	1	1	1	1	1	1	1	1	1	1	1	1	1	1	1	1	1	1	1	1	1	1	1	1	1	1	1	1	1	1	1	1	1	1	1	1	1	1	1	1	1	1	1	1	1	1	1	1	1	1	1	1	1	1	1	1	1	1	1	1	1	1	1	1	1	1	1	1	1	1	1	1	1	1	1	1	1	1	1	1	1	1	1	1	1	1	1	1	1	1	1	1	1	1	1	1	1	1	1	1	1	1	1	1	1	1	1
NM_006984|205328_at	1	1	1	1	1	1	1	1	1	1	1	1	1	1	1	1	1	1	1	1	1	1	1	1	1	1	1	1	1	1	1	1	1	1	1	1	1	1	1	1	1	1	1	1	1	1	1	1	1	1	1	1	1	1	1	1	1	1	1	1	1	1	1	1	1	1	1	1	1	1	1	1	1	1	1	1	1	1	1	1	1	1	1	1	1	1	1	1	1	1	1	1	1	1	1	1	1	1	1	1	1	1	1	1	1	1	1	1	1	1	1	1	1	1	1	1	1	1	1	1	1	1	1	1	1	1	1	1	1	1	1	1	1	1	1	1	1	1	1	1	1	1	1	1	1	1	1	1	1	1	1	1	1	1	1	1	1	1	1	1	1	1	1	1	1	1	1	1	1	1	1	1	1	1	1	1
AI922198|227253_at	1	1	1	1	1	1	1	1	1	1	1	1	1	1	1	1	1	1	1	1	1	1	1	1	1	1	1	1	1	1	1	1	1	1	1	1	1	1	1	1	1	1	1	1	1	1	1	1	1	1	1	1	1	1	1	1	1	1	1	1	1	1	1	1	1	1	1	1	1	1	1	1	1	1	1	1	1	1	1	1	1	1	1	1	1	1	1	1	1	1	1	1	1	1	1	1	1	1	1	1	1	1	1	1	1	1	1	1	1	1	1	1	1	1	1	1	1	1	1	1	1	1	1	1	1	1	1	1	1	1	1	1	1	1	1	1	1	1	1	1	1	1	1	1	1	1	1	1	1	1	1	1	1	1	1	1	1	1	1	1	1	1	1	1	1	1	1	1	1	1	1	1	1	1	1	1


BC033 S=702
 Genes [6]: NM_007014|1552737_s_at AI742378|223143_s_at NM_002028|204764_at AF326966|221628_s_at AC004528|212574_x_at NM_006247|201979_s_at 
 Conds [117]: GSM102574.CEL GSM137950.CEL GSM137952.CEL GSM138017.CEL GSM138031.CEL GSM138036.CEL GSM138039.CEL GSM152569.CEL GSM231868.CEL GSM46818.CEL GSM46820.CEL GSM46821.CEL GSM46822.CEL GSM46840.CEL GSM46853.CEL GSM46872.CEL GSM46899.CEL GSM46900.CEL GSM46908.CEL GSM46910.CEL GSM46923.CEL GSM46943.CEL GSM46948.CEL GSM46958.CEL GSM46964.CEL GSM53030.CEL GSM53056.CEL GSM53057.CEL GSM53064.CEL GSM53070.CEL GSM53088.CEL GSM53101.CEL GSM53111.CEL GSM53117.CEL GSM53126.CEL GSM53135.CEL GSM53143.CEL GSM53146.CEL GSM53161.CEL GSM53166.CEL GSM53170.CEL GSM53183.CEL GSM53185.CEL GSM76498.CEL GSM76511.CEL GSM76513.CEL GSM76537.CEL GSM76538.CEL GSM76543.CEL GSM76546.CEL GSM76563.CEL GSM76572.CEL GSM76574.CEL GSM76578.CEL GSM76584.CEL GSM76590.CEL GSM76591.CEL GSM102453.CEL GSM102494.CEL GSM117587.CEL GSM117682.CEL GSM137942.CEL GSM137993.CEL GSM137996.CEL GSM138000.CEL GSM152677.CEL GSM301661.CEL GSM325787.CEL GSM46817.CEL GSM46819.CEL GSM46827.CEL GSM46832.CEL GSM46852.CEL GSM46854.CEL GSM46876.CEL GSM46902.CEL GSM46932.CEL GSM46945.CEL GSM53041.CEL GSM53042.CEL GSM53044.CEL GSM53052.CEL GSM53067.CEL GSM53069.CEL GSM53080.CEL GSM53084.CEL GSM53089.CEL GSM53093.CEL GSM53095.CEL GSM53109.CEL GSM53110.CEL GSM53142.CEL GSM53154.CEL GSM53159.CEL GSM53160.CEL GSM53186.CEL GSM76489.CEL GSM76494.CEL GSM76497.CEL GSM76502.CEL GSM76508.CEL GSM76509.CEL GSM76559.CEL GSM76568.CEL GSM76570.CEL GSM76598.CEL GSM76599.CEL GSM76611.CEL GSM76612.CEL GSM76615.CEL GSM76620.CEL GSM76621.CEL GSM76628.CEL GSM76649.CEL GSM89025.CEL GSM89035.CEL GSM89104.CEL 
NM_007014|1552737_s_at	-1	-1	-1	-1	-1	-1	-1	-1	-1	-1	-1	-1	-1	-1	-1	-1	-1	-1	-1	-1	-1	-1	-1	-1	-1	-1	-1	-1	-1	-1	-1	-1	-1	-1	-1	-1	-1	-1	-1	-1	-1	-1	-1	-1	-1	-1	-1	-1	-1	-1	-1	-1	-1	-1	-1	-1	-1	-1	-1	-1	-1	-1	-1	-1	-1	-1	1	-1	-1	-1	-1	-1	-1	-1	-1	-1	-1	-1	-1	-1	-1	-1	-1	-1	-1	-1	-1	-1	-1	-1	-1	-1	-1	-1	-1	-1	-1	-1	-1	-1	-1	-1	-1	-1	-1	-1	-1	-1	-1	-1	-1	-1	-1	-1	-1	-1	-1
AI742378|223143_s_at	-1	-1	-1	-1	-1	-1	-1	-1	-1	-1	-1	-1	-1	-1	-1	-1	-1	-1	-1	-1	-1	-1	-1	-1	-1	-1	-1	-1	-1	-1	-1	-1	-1	-1	-1	-1	-1	-1	-1	-1	-1	-1	-1	-1	-1	-1	-1	-1	-1	-1	-1	-1	-1	-1	-1	-1	-1	-1	-1	-1	-1	-1	-1	-1	-1	-1	1	-1	-1	-1	-1	-1	-1	-1	-1	-1	-1	-1	-1	-1	-1	-1	-1	-1	-1	-1	-1	-1	-1	-1	-1	-1	-1	-1	-1	-1	-1	-1	-1	-1	-1	-1	-1	-1	-1	-1	-1	-1	-1	-1	-1	-1	-1	-1	-1	-1	-1
NM_002028|204764_at	-1	-1	-1	-1	-1	-1	-1	-1	-1	-1	-1	-1	-1	-1	-1	-1	-1	-1	-1	-1	-1	-1	-1	-1	-1	-1	-1	-1	-1	-1	-1	-1	-1	-1	-1	-1	-1	-1	-1	-1	-1	-1	-1	-1	-1	-1	-1	-1	-1	-1	-1	-1	-1	-1	-1	-1	-1	-1	-1	-1	-1	-1	-1	-1	-1	-1	1	-1	-1	-1	-1	-1	-1	-1	-1	-1	-1	-1	-1	-1	-1	-1	-1	-1	-1	-1	-1	-1	-1	-1	-1	-1	-1	-1	-1	-1	-1	-1	-1	-1	-1	-1	-1	-1	-1	-1	-1	-1	-1	-1	-1	-1	-1	-1	-1	-1	-1
AF326966|221628_s_at	-1	-1	-1	-1	-1	-1	-1	-1	-1	-1	-1	-1	-1	-1	-1	-1	-1	-1	-1	-1	-1	-1	-1	-1	-1	-1	-1	-1	-1	-1	-1	-1	-1	-1	-1	-1	-1	-1	-1	-1	-1	-1	-1	-1	-1	-1	-1	-1	-1	-1	-1	-1	-1	-1	-1	-1	-1	-1	-1	-1	-1	-1	-1	-1	-1	-1	1	-1	-1	-1	-1	-1	-1	-1	-1	-1	-1	-1	-1	-1	-1	-1	-1	-1	-1	-1	-1	-1	-1	-1	-1	-1	-1	-1	-1	-1	-1	-1	-1	-1	-1	-1	-1	-1	-1	-1	-1	-1	-1	-1	-1	-1	-1	-1	-1	-1	-1
AC004528|212574_x_at	-1	-1	-1	-1	-1	-1	-1	-1	-1	-1	-1	-1	-1	-1	-1	-1	-1	-1	-1	-1	-1	-1	-1	-1	-1	-1	-1	-1	-1	-1	-1	-1	-1	-1	-1	-1	-1	-1	-1	-1	-1	-1	-1	-1	-1	-1	-1	-1	-1	-1	-1	-1	-1	-1	-1	-1	-1	-1	-1	-1	-1	-1	-1	-1	-1	-1	1	-1	-1	-1	-1	-1	-1	-1	-1	-1	-1	-1	-1	-1	-1	-1	-1	-1	-1	-1	-1	-1	-1	-1	-1	-1	-1	-1	-1	-1	-1	-1	-1	-1	-1	-1	-1	-1	-1	-1	-1	-1	-1	-1	-1	-1	-1	-1	-1	-1	-1
NM_006247|201979_s_at	-1	-1	-1	-1	-1	-1	-1	-1	-1	-1	-1	-1	-1	-1	-1	-1	-1	-1	-1	-1	-1	-1	-1	-1	-1	-1	-1	-1	-1	-1	-1	-1	-1	-1	-1	-1	-1	-1	-1	-1	-1	-1	-1	-1	-1	-1	-1	-1	-1	-1	-1	-1	-1	-1	-1	-1	-1	-1	-1	-1	-1	-1	-1	-1	-1	-1	1	-1	-1	-1	-1	-1	-1	-1	-1	-1	-1	-1	-1	-1	-1	-1	-1	-1	-1	-1	-1	-1	-1	-1	-1	-1	-1	-1	-1	-1	-1	-1	-1	-1	-1	-1	-1	-1	-1	-1	-1	-1	-1	-1	-1	-1	-1	-1	-1	-1	-1


BC034 S=702
 Genes [6]: NM_015365|1553219_a_at NM_014285|214507_s_at NM_002028|204764_at BG171020|212003_at BC028225|1555426_a_at NM_006247|201979_s_at 
 Conds [117]: GSM102428.CEL GSM102554.CEL GSM102574.CEL GSM138028.CEL GSM138029.CEL GSM138032.CEL GSM138033.CEL GSM138035.CEL GSM138039.CEL GSM138045.CEL GSM152569.CEL GSM152728.CEL GSM231868.CEL GSM231873.CEL GSM231926.CEL GSM46818.CEL GSM46840.CEL GSM46853.CEL GSM46872.CEL GSM46899.CEL GSM46900.CEL GSM46908.CEL GSM46928.CEL GSM46948.CEL GSM46958.CEL GSM46964.CEL GSM53026.CEL GSM53038.CEL GSM53043.CEL GSM53051.CEL GSM53057.CEL GSM53064.CEL GSM53072.CEL GSM53076.CEL GSM53088.CEL GSM53092.CEL GSM53101.CEL GSM53114.CEL GSM53135.CEL GSM53138.CEL GSM53141.CEL GSM53143.CEL GSM53146.CEL GSM53176.CEL GSM53185.CEL GSM76506.CEL GSM76513.CEL GSM76516.CEL GSM76531.CEL GSM76537.CEL GSM76538.CEL GSM76546.CEL GSM76549.CEL GSM76551.CEL GSM76563.CEL GSM76574.CEL GSM76578.CEL GSM76591.CEL GSM76602.CEL GSM76613.CEL GSM76619.CEL GSM76622.CEL GSM89018.CEL GSM102451.CEL GSM117682.CEL GSM137996.CEL GSM137999.CEL GSM138051.CEL GSM179934.CEL GSM277703.CEL GSM301697.CEL GSM46902.CEL GSM53034.CEL GSM53035.CEL GSM53044.CEL GSM53045.CEL GSM53053.CEL GSM53060.CEL GSM53067.CEL GSM53080.CEL GSM53084.CEL GSM53089.CEL GSM53090.CEL GSM53095.CEL GSM53098.CEL GSM53104.CEL GSM53107.CEL GSM53109.CEL GSM53132.CEL GSM53145.CEL GSM53154.CEL GSM53159.CEL GSM53160.CEL GSM53162.CEL GSM53180.CEL GSM76508.CEL GSM76547.CEL GSM76558.CEL GSM76559.CEL GSM76568.CEL GSM76569.CEL GSM76570.CEL GSM76577.CEL GSM76579.CEL GSM76593.CEL GSM76595.CEL GSM76606.CEL GSM76611.CEL GSM76612.CEL GSM76615.CEL GSM76620.CEL GSM76621.CEL GSM76628.CEL GSM76637.CEL GSM76639.CEL GSM89002.CEL GSM89103.CEL 
NM_015365|1553219_a_at	-1	-1	-1	-1	-1	-1	-1	-1	-1	-1	-1	-1	-1	-1	-1	-1	-1	-1	-1	-1	-1	-1	-1	-1	-1	-1	-1	-1	-1	-1	-1	-1	-1	-1	-1	-1	-1	-1	-1	-1	-1	-1	-1	-1	-1	-1	-1	-1	-1	-1	-1	-1	-1	-1	-1	-1	-1	-1	-1	-1	-1	-1	-1	-1	-1	-1	-1	-1	-1	-1	-1	-1	-1	-1	-1	-1	-1	-1	-1	-1	-1	-1	-1	-1	-1	-1	-1	-1	-1	-1	-1	-1	-1	-1	-1	-1	-1	-1	-1	-1	-1	-1	-1	-1	-1	-1	-1	-1	-1	-1	-1	-1	-1	-1	-1	-1	-1
NM_014285|214507_s_at	-1	-1	-1	-1	-1	-1	-1	-1	-1	-1	-1	-1	-1	-1	-1	-1	-1	-1	-1	-1	-1	-1	-1	-1	-1	-1	-1	-1	-1	-1	-1	-1	-1	-1	-1	-1	-1	-1	-1	-1	-1	-1	-1	-1	-1	-1	-1	-1	-1	-1	-1	-1	-1	-1	-1	-1	-1	-1	-1	-1	-1	-1	-1	-1	-1	-1	-1	-1	-1	-1	-1	-1	-1	-1	-1	-1	-1	-1	-1	-1	-1	-1	-1	-1	-1	-1	-1	-1	-1	-1	-1	-1	-1	-1	-1	-1	-1	-1	-1	-1	-1	-1	-1	-1	-1	-1	-1	-1	-1	-1	-1	-1	-1	-1	-1	-1	-1
NM_002028|204764_at	-1	-1	-1	-1	-1	-1	-1	-1	-1	-1	-1	-1	-1	-1	-1	-1	-1	-1	-1	-1	-1	-1	-1	-1	-1	-1	-1	-1	-1	-1	-1	-1	-1	-1	-1	-1	-1	-1	-1	-1	-1	-1	-1	-1	-1	-1	-1	-1	-1	-1	-1	-1	-1	-1	-1	-1	-1	-1	-1	-1	-1	-1	-1	-1	-1	-1	-1	-1	-1	-1	-1	-1	-1	-1	-1	-1	-1	-1	-1	-1	-1	-1	-1	-1	-1	-1	-1	-1	-1	-1	-1	-1	-1	-1	-1	-1	-1	-1	-1	-1	-1	-1	-1	-1	-1	-1	-1	-1	-1	-1	-1	-1	-1	-1	-1	-1	-1
BG171020|212003_at	-1	-1	-1	-1	-1	-1	-1	-1	-1	-1	-1	-1	-1	-1	-1	-1	-1	-1	-1	-1	-1	-1	-1	-1	-1	-1	-1	-1	-1	-1	-1	-1	-1	-1	-1	-1	-1	-1	-1	-1	-1	-1	-1	-1	-1	-1	-1	-1	-1	-1	-1	-1	-1	-1	-1	-1	-1	-1	-1	-1	-1	-1	-1	-1	-1	-1	-1	-1	-1	-1	-1	-1	-1	-1	-1	-1	-1	-1	-1	-1	-1	-1	-1	-1	-1	-1	-1	-1	-1	-1	-1	-1	-1	-1	-1	-1	-1	-1	-1	-1	-1	-1	-1	-1	-1	-1	-1	-1	-1	-1	-1	-1	-1	-1	-1	-1	-1
BC028225|1555426_a_at	-1	-1	-1	-1	-1	-1	-1	-1	-1	-1	-1	-1	-1	-1	-1	-1	-1	-1	-1	-1	-1	-1	-1	-1	-1	-1	-1	-1	-1	-1	-1	-1	-1	-1	-1	-1	-1	-1	-1	-1	-1	-1	-1	-1	-1	-1	-1	-1	-1	-1	-1	-1	-1	-1	-1	-1	-1	-1	-1	-1	-1	-1	-1	-1	-1	-1	-1	-1	-1	-1	-1	-1	-1	-1	-1	-1	-1	-1	-1	-1	-1	-1	-1	-1	-1	-1	-1	-1	-1	-1	-1	-1	-1	-1	-1	-1	-1	-1	-1	-1	-1	-1	-1	-1	-1	-1	-1	-1	-1	-1	-1	-1	-1	-1	-1	-1	-1
NM_006247|201979_s_at	-1	-1	-1	-1	-1	-1	-1	-1	-1	-1	-1	-1	-1	-1	-1	-1	-1	-1	-1	-1	-1	-1	-1	-1	-1	-1	-1	-1	-1	-1	-1	-1	-1	-1	-1	-1	-1	-1	-1	-1	-1	-1	-1	-1	-1	-1	-1	-1	-1	-1	-1	-1	-1	-1	-1	-1	-1	-1	-1	-1	-1	-1	-1	-1	-1	-1	-1	-1	-1	-1	-1	-1	-1	-1	-1	-1	-1	-1	-1	-1	-1	-1	-1	-1	-1	-1	-1	-1	-1	-1	-1	-1	-1	-1	-1	-1	-1	-1	-1	-1	-1	-1	-1	-1	-1	-1	-1	-1	-1	-1	-1	-1	-1	-1	-1	-1	-1


BC035 S=702
 Genes [6]: AF307097|1555337_a_at AI742378|223143_s_at NM_002028|204764_at AK024072|233827_s_at NM_006544|218748_s_at Z25435|211090_s_at 
 Conds [117]: GSM102443.CEL GSM102547.CEL GSM102574.CEL GSM137950.CEL GSM137952.CEL GSM137961.CEL GSM138029.CEL GSM138032.CEL GSM138035.CEL GSM138036.CEL GSM138037.CEL GSM138039.CEL GSM152569.CEL GSM152728.CEL GSM203667.CEL GSM231868.CEL GSM301688.CEL GSM353907.CEL GSM38062.CEL GSM46818.CEL GSM46853.CEL GSM46899.CEL GSM46900.CEL GSM46904.CEL GSM46907.CEL GSM46928.CEL GSM46948.CEL GSM46958.CEL GSM46964.CEL GSM53030.CEL GSM53031.CEL GSM53032.CEL GSM53038.CEL GSM53056.CEL GSM53061.CEL GSM53072.CEL GSM53076.CEL GSM53088.CEL GSM53092.CEL GSM53097.CEL GSM53102.CEL GSM53111.CEL GSM53127.CEL GSM53135.CEL GSM53170.CEL GSM53183.CEL GSM76498.CEL GSM76506.CEL GSM76511.CEL GSM76513.CEL GSM76517.CEL GSM76531.CEL GSM76537.CEL GSM76538.CEL GSM76564.CEL GSM76584.CEL GSM76596.CEL GSM76619.CEL GSM89014.CEL GSM89055.CEL GSM89088.CEL GSM102484.CEL GSM102566.CEL GSM117587.CEL GSM117682.CEL GSM137896.CEL GSM137942.CEL GSM137972.CEL GSM137993.CEL GSM137996.CEL GSM137999.CEL GSM138000.CEL GSM138019.CEL GSM138030.CEL GSM152564.CEL GSM152565.CEL GSM277730.CEL GSM301660.CEL GSM325797.CEL GSM38065.CEL GSM38071.CEL GSM46814.CEL GSM46817.CEL GSM46827.CEL GSM46832.CEL GSM46852.CEL GSM46868.CEL GSM46876.CEL GSM46932.CEL GSM46961.CEL GSM53084.CEL GSM53089.CEL GSM53090.CEL GSM53095.CEL GSM53098.CEL GSM53104.CEL GSM53109.CEL GSM53110.CEL GSM53131.CEL GSM53159.CEL GSM53180.CEL GSM76489.CEL GSM76494.CEL GSM76497.CEL GSM76508.CEL GSM76509.CEL GSM76534.CEL GSM76558.CEL GSM76570.CEL GSM76587.CEL GSM76598.CEL GSM76620.CEL GSM76621.CEL GSM76626.CEL GSM76628.CEL GSM88981.CEL GSM89104.CEL 
AF307097|1555337_a_at	-1	-1	-1	-1	-1	-1	-1	-1	-1	-1	-1	-1	-1	-1	-1	-1	-1	-1	1	-1	-1	-1	-1	-1	-1	-1	-1	-1	-1	-1	-1	-1	-1	-1	-1	-1	-1	-1	-1	-1	-1	-1	-1	-1	-1	-1	-1	-1	-1	-1	-1	-1	-1	-1	-1	-1	-1	-1	-1	-1	-1	-1	-1	-1	-1	-1	-1	-1	-1	-1	-1	-1	-1	-1	-1	1	-1	-1	-1	1	1	-1	-1	-1	-1	-1	-1	-1	-1	-1	-1	-1	-1	-1	-1	-1	-1	-1	-1	-1	-1	-1	-1	-1	-1	-1	-1	-1	-1	-1	-1	-1	-1	-1	-1	-1	-1
AI742378|223143_s_at	-1	-1	-1	-1	-1	-1	-1	-1	-1	-1	-1	-1	-1	-1	-1	-1	-1	-1	1	-1	-1	-1	-1	-1	-1	-1	-1	-1	-1	-1	-1	-1	-1	-1	-1	-1	-1	-1	-1	-1	-1	-1	-1	-1	-1	-1	-1	-1	-1	-1	-1	-1	-1	-1	-1	-1	-1	-1	-1	-1	-1	-1	-1	-1	-1	-1	-1	-1	-1	-1	-1	-1	-1	-1	-1	1	-1	-1	-1	1	1	-1	-1	-1	-1	-1	-1	-1	-1	-1	-1	-1	-1	-1	-1	-1	-1	-1	-1	-1	-1	-1	-1	-1	-1	-1	-1	-1	-1	-1	-1	-1	-1	-1	-1	-1	-1
NM_002028|204764_at	-1	-1	-1	-1	-1	-1	-1	-1	-1	-1	-1	-1	-1	-1	-1	-1	-1	-1	1	-1	-1	-1	-1	-1	-1	-1	-1	-1	-1	-1	-1	-1	-1	-1	-1	-1	-1	-1	-1	-1	-1	-1	-1	-1	-1	-1	-1	-1	-1	-1	-1	-1	-1	-1	-1	-1	-1	-1	-1	-1	-1	-1	-1	-1	-1	-1	-1	-1	-1	-1	-1	-1	-1	-1	-1	1	-1	-1	-1	1	1	-1	-1	-1	-1	-1	-1	-1	-1	-1	-1	-1	-1	-1	-1	-1	-1	-1	-1	-1	-1	-1	-1	-1	-1	-1	-1	-1	-1	-1	-1	-1	-1	-1	-1	-1	-1
AK024072|233827_s_at	-1	-1	-1	-1	-1	-1	-1	-1	-1	-1	-1	-1	-1	-1	-1	-1	-1	-1	1	-1	-1	-1	-1	-1	-1	-1	-1	-1	-1	-1	-1	-1	-1	-1	-1	-1	-1	-1	-1	-1	-1	-1	-1	-1	-1	-1	-1	-1	-1	-1	-1	-1	-1	-1	-1	-1	-1	-1	-1	-1	-1	-1	-1	-1	-1	-1	-1	-1	-1	-1	-1	-1	-1	-1	-1	1	-1	-1	-1	1	1	-1	-1	-1	-1	-1	-1	-1	-1	-1	-1	-1	-1	-1	-1	-1	-1	-1	-1	-1	-1	-1	-1	-1	-1	-1	-1	-1	-1	-1	-1	-1	-1	-1	-1	-1	-1
NM_006544|218748_s_at	-1	-1	-1	-1	-1	-1	-1	-1	-1	-1	-1	-1	-1	-1	-1	-1	-1	-1	1	-1	-1	-1	-1	-1	-1	-1	-1	-1	-1	-1	-1	-1	-1	-1	-1	-1	-1	-1	-1	-1	-1	-1	-1	-1	-1	-1	-1	-1	-1	-1	-1	-1	-1	-1	-1	-1	-1	-1	-1	-1	-1	-1	-1	-1	-1	-1	-1	-1	-1	-1	-1	-1	-1	-1	-1	1	-1	-1	-1	1	1	-1	-1	-1	-1	-1	-1	-1	-1	-1	-1	-1	-1	-1	-1	-1	-1	-1	-1	-1	-1	-1	-1	-1	-1	-1	-1	-1	-1	-1	-1	-1	-1	-1	-1	-1	-1
Z25435|211090_s_at	-1	-1	-1	-1	-1	-1	-1	-1	-1	-1	-1	-1	-1	-1	-1	-1	-1	-1	1	-1	-1	-1	-1	-1	-1	-1	-1	-1	-1	-1	-1	-1	-1	-1	-1	-1	-1	-1	-1	-1	-1	-1	-1	-1	-1	-1	-1	-1	-1	-1	-1	-1	-1	-1	-1	-1	-1	-1	-1	-1	-1	-1	-1	-1	-1	-1	-1	-1	-1	-1	-1	-1	-1	-1	-1	1	-1	-1	-1	1	1	-1	-1	-1	-1	-1	-1	-1	-1	-1	-1	-1	-1	-1	-1	-1	-1	-1	-1	-1	-1	-1	-1	-1	-1	-1	-1	-1	-1	-1	-1	-1	-1	-1	-1	-1	-1


BC036 S=696
 Genes [6]: NM_148914|1552470_a_at NM_024874|217929_s_at BE966197|221777_at NM_014474|205309_at BE791251|203953_s_at NM_001306|203954_x_at 
 Conds [116]: GSM102448.CEL GSM102456.CEL GSM102459.CEL GSM102503.CEL GSM102538.CEL GSM102542.CEL GSM117586.CEL GSM117677.CEL GSM117680.CEL GSM117750.CEL GSM137914.CEL GSM137997.CEL GSM138017.CEL GSM138020.CEL GSM138029.CEL GSM138040.CEL GSM152625.CEL GSM152633.CEL GSM152637.CEL GSM152686.CEL GSM152723.CEL GSM152728.CEL GSM179857.CEL GSM179877.CEL GSM179893.CEL GSM203705.CEL GSM203732.CEL GSM203749.CEL GSM203769.CEL GSM203790.CEL GSM231918.CEL GSM231946.CEL GSM277702.CEL GSM353927.CEL GSM46818.CEL GSM46821.CEL GSM46838.CEL GSM46908.CEL GSM53026.CEL GSM53038.CEL GSM53056.CEL GSM53057.CEL GSM53072.CEL GSM53096.CEL GSM53101.CEL GSM53117.CEL GSM53139.CEL GSM53146.CEL GSM53161.CEL GSM76537.CEL GSM76538.CEL GSM76580.CEL GSM76642.CEL GSM88993.CEL GSM89080.CEL GSM89083.CEL GSM89091.CEL GSM89094.CEL GSM102433.CEL GSM102471.CEL GSM102481.CEL GSM102566.CEL GSM102578.CEL GSM117591.CEL GSM117666.CEL GSM117682.CEL GSM117732.CEL GSM117737.CEL GSM117740.CEL GSM117765.CEL GSM137898.CEL GSM137909.CEL GSM137920.CEL GSM137924.CEL GSM137941.CEL GSM137948.CEL GSM137975.CEL GSM138000.CEL GSM138015.CEL GSM138019.CEL GSM138034.CEL GSM138051.CEL GSM152635.CEL GSM152647.CEL GSM152650.CEL GSM152651.CEL GSM152677.CEL GSM152702.CEL GSM152735.CEL GSM152770.CEL GSM179780.CEL GSM179931.CEL GSM203761.CEL GSM203798.CEL GSM231982.CEL GSM301684.CEL GSM301687.CEL GSM301697.CEL GSM353900.CEL GSM53034.CEL GSM53035.CEL GSM53041.CEL GSM53042.CEL GSM53110.CEL GSM53140.CEL GSM53172.CEL GSM53181.CEL GSM76534.CEL GSM76542.CEL GSM76559.CEL GSM76569.CEL GSM76577.CEL GSM76615.CEL GSM76620.CEL GSM88987.CEL GSM89035.CEL 
NM_148914|1552470_a_at	-1	-1	-1	-1	-1	-1	-1	-1	-1	-1	-1	-1	-1	-1	-1	-1	-1	-1	-1	-1	-1	-1	-1	-1	-1	-1	-1	-1	-1	-1	-1	-1	-1	-1	-1	-1	-1	-1	-1	-1	-1	-1	-1	-1	-1	-1	-1	-1	-1	-1	-1	-1	-1	-1	-1	-1	-1	-1	-1	-1	-1	-1	-1	-1	-1	-1	-1	-1	-1	-1	-1	-1	-1	-1	-1	-1	-1	-1	-1	-1	-1	-1	-1	-1	-1	-1	-1	-1	-1	-1	-1	-1	-1	-1	-1	-1	-1	-1	-1	-1	-1	-1	-1	-1	-1	-1	-1	-1	-1	-1	-1	-1	-1	-1	-1	-1
NM_024874|217929_s_at	-1	-1	-1	-1	-1	-1	-1	-1	-1	-1	-1	-1	-1	-1	-1	-1	-1	-1	-1	-1	-1	-1	-1	-1	-1	-1	-1	-1	-1	-1	-1	-1	-1	-1	-1	-1	-1	-1	-1	-1	-1	-1	-1	-1	-1	-1	-1	-1	-1	-1	-1	-1	-1	-1	-1	-1	-1	-1	-1	-1	-1	-1	-1	-1	-1	-1	-1	-1	-1	-1	-1	-1	-1	-1	-1	-1	-1	-1	-1	-1	-1	-1	-1	-1	-1	-1	-1	-1	-1	-1	-1	-1	-1	-1	-1	-1	-1	-1	-1	-1	-1	-1	-1	-1	-1	-1	-1	-1	-1	-1	-1	-1	-1	-1	-1	-1
BE966197|221777_at	-1	-1	-1	-1	-1	-1	-1	-1	-1	-1	-1	-1	-1	-1	-1	-1	-1	-1	-1	-1	-1	-1	-1	-1	-1	-1	-1	-1	-1	-1	-1	-1	-1	-1	-1	-1	-1	-1	-1	-1	-1	-1	-1	-1	-1	-1	-1	-1	-1	-1	-1	-1	-1	-1	-1	-1	-1	-1	-1	-1	-1	-1	-1	-1	-1	-1	-1	-1	-1	-1	-1	-1	-1	-1	-1	-1	-1	-1	-1	-1	-1	-1	-1	-1	-1	-1	-1	-1	-1	-1	-1	-1	-1	-1	-1	-1	-1	-1	-1	-1	-1	-1	-1	-1	-1	-1	-1	-1	-1	-1	-1	-1	-1	-1	-1	-1
NM_014474|205309_at	-1	-1	-1	-1	-1	-1	-1	-1	-1	-1	-1	-1	-1	-1	-1	-1	-1	-1	-1	-1	-1	-1	-1	-1	-1	-1	-1	-1	-1	-1	-1	-1	-1	-1	-1	-1	-1	-1	-1	-1	-1	-1	-1	-1	-1	-1	-1	-1	-1	-1	-1	-1	-1	-1	-1	-1	-1	-1	-1	-1	-1	-1	-1	-1	-1	-1	-1	-1	-1	-1	-1	-1	-1	-1	-1	-1	-1	-1	-1	-1	-1	-1	-1	-1	-1	-1	-1	-1	-1	-1	-1	-1	-1	-1	-1	-1	-1	-1	-1	-1	-1	-1	-1	-1	-1	-1	-1	-1	-1	-1	-1	-1	-1	-1	-1	-1
BE791251|203953_s_at	-1	-1	-1	-1	-1	-1	-1	-1	-1	-1	-1	-1	-1	-1	-1	-1	-1	-1	-1	-1	-1	-1	-1	-1	-1	-1	-1	-1	-1	-1	-1	-1	-1	-1	-1	-1	-1	-1	-1	-1	-1	-1	-1	-1	-1	-1	-1	-1	-1	-1	-1	-1	-1	-1	-1	-1	-1	-1	-1	-1	-1	-1	-1	-1	-1	-1	-1	-1	-1	-1	-1	-1	-1	-1	-1	-1	-1	-1	-1	-1	-1	-1	-1	-1	-1	-1	-1	-1	-1	-1	-1	-1	-1	-1	-1	-1	-1	-1	-1	-1	-1	-1	-1	-1	-1	-1	-1	-1	-1	-1	-1	-1	-1	-1	-1	-1
NM_001306|203954_x_at	-1	-1	-1	-1	-1	-1	-1	-1	-1	-1	-1	-1	-1	-1	-1	-1	-1	-1	-1	-1	-1	-1	-1	-1	-1	-1	-1	-1	-1	-1	-1	-1	-1	-1	-1	-1	-1	-1	-1	-1	-1	-1	-1	-1	-1	-1	-1	-1	-1	-1	-1	-1	-1	-1	-1	-1	-1	-1	-1	-1	-1	-1	-1	-1	-1	-1	-1	-1	-1	-1	-1	-1	-1	-1	-1	-1	-1	-1	-1	-1	-1	-1	-1	-1	-1	-1	-1	-1	-1	-1	-1	-1	-1	-1	-1	-1	-1	-1	-1	-1	-1	-1	-1	-1	-1	-1	-1	-1	-1	-1	-1	-1	-1	-1	-1	-1


BC037 S=696
 Genes [6]: NM_148914|1552470_a_at AI742378|223143_s_at AA507012|208748_s_at AY113699|1554417_s_at BG171020|212003_at AC007182|217188_s_at 
 Conds [116]: GSM102459.CEL GSM102518.CEL GSM102527.CEL GSM102542.CEL GSM102574.CEL GSM117677.CEL GSM117751.CEL GSM117771.CEL GSM137955.CEL GSM137986.CEL GSM138017.CEL GSM138028.CEL GSM138029.CEL GSM138031.CEL GSM138035.CEL GSM138036.CEL GSM138039.CEL GSM138040.CEL GSM152569.CEL GSM152728.CEL GSM203769.CEL GSM231868.CEL GSM231933.CEL GSM301688.CEL GSM46818.CEL GSM46821.CEL GSM46822.CEL GSM46853.CEL GSM46872.CEL GSM46899.CEL GSM46900.CEL GSM46908.CEL GSM46923.CEL GSM46928.CEL GSM46958.CEL GSM53026.CEL GSM53038.CEL GSM53056.CEL GSM53057.CEL GSM53072.CEL GSM53076.CEL GSM53088.CEL GSM53092.CEL GSM53097.CEL GSM53101.CEL GSM53135.CEL GSM53138.CEL GSM53146.CEL GSM53161.CEL GSM53183.CEL GSM76513.CEL GSM76517.CEL GSM76536.CEL GSM76537.CEL GSM76546.CEL GSM76563.CEL GSM76572.CEL GSM76574.CEL GSM76578.CEL GSM76591.CEL GSM76613.CEL GSM76619.CEL GSM89088.CEL GSM102450.CEL GSM102453.CEL GSM102484.CEL GSM102521.CEL GSM102578.CEL GSM117700.CEL GSM137942.CEL GSM137944.CEL GSM137948.CEL GSM137949.CEL GSM137959.CEL GSM137993.CEL GSM137996.CEL GSM137999.CEL GSM138000.CEL GSM179938.CEL GSM203798.CEL GSM231910.CEL GSM277703.CEL GSM301697.CEL GSM325838.CEL GSM38056.CEL GSM38057.CEL GSM46832.CEL GSM46852.CEL GSM46854.CEL GSM46876.CEL GSM53041.CEL GSM53042.CEL GSM53045.CEL GSM53073.CEL GSM53084.CEL GSM53089.CEL GSM53095.CEL GSM53104.CEL GSM53109.CEL GSM53110.CEL GSM53145.CEL GSM53157.CEL GSM53159.CEL GSM53160.CEL GSM53180.CEL GSM53181.CEL GSM53186.CEL GSM76534.CEL GSM76568.CEL GSM76569.CEL GSM76570.CEL GSM76611.CEL GSM76612.CEL GSM76615.CEL GSM76620.CEL GSM88987.CEL 
NM_148914|1552470_a_at	-1	-1	-1	-1	-1	-1	-1	-1	-1	-1	-1	-1	-1	-1	-1	-1	-1	-1	-1	-1	-1	-1	-1	-1	-1	-1	-1	-1	-1	-1	-1	-1	-1	-1	-1	-1	-1	-1	-1	-1	-1	-1	-1	-1	-1	-1	-1	-1	-1	-1	-1	-1	-1	-1	-1	-1	-1	-1	-1	-1	-1	-1	-1	-1	-1	-1	-1	-1	-1	-1	-1	-1	-1	-1	-1	-1	-1	-1	-1	-1	-1	-1	-1	-1	1	1	-1	-1	-1	-1	-1	-1	-1	-1	-1	-1	-1	-1	-1	-1	-1	-1	-1	-1	-1	-1	-1	-1	-1	-1	-1	-1	-1	-1	-1	-1
AI742378|223143_s_at	-1	-1	-1	-1	-1	-1	-1	-1	-1	-1	-1	-1	-1	-1	-1	-1	-1	-1	-1	-1	-1	-1	-1	-1	-1	-1	-1	-1	-1	-1	-1	-1	-1	-1	-1	-1	-1	-1	-1	-1	-1	-1	-1	-1	-1	-1	-1	-1	-1	-1	-1	-1	-1	-1	-1	-1	-1	-1	-1	-1	-1	-1	-1	-1	-1	-1	-1	-1	-1	-1	-1	-1	-1	-1	-1	-1	-1	-1	-1	-1	-1	-1	-1	-1	1	1	-1	-1	-1	-1	-1	-1	-1	-1	-1	-1	-1	-1	-1	-1	-1	-1	-1	-1	-1	-1	-1	-1	-1	-1	-1	-1	-1	-1	-1	-1
AA507012|208748_s_at	-1	-1	-1	-1	-1	-1	-1	-1	-1	-1	-1	-1	-1	-1	-1	-1	-1	-1	-1	-1	-1	-1	-1	-1	-1	-1	-1	-1	-1	-1	-1	-1	-1	-1	-1	-1	-1	-1	-1	-1	-1	-1	-1	-1	-1	-1	-1	-1	-1	-1	-1	-1	-1	-1	-1	-1	-1	-1	-1	-1	-1	-1	-1	-1	-1	-1	-1	-1	-1	-1	-1	-1	-1	-1	-1	-1	-1	-1	-1	-1	-1	-1	-1	-1	1	1	-1	-1	-1	-1	-1	-1	-1	-1	-1	-1	-1	-1	-1	-1	-1	-1	-1	-1	-1	-1	-1	-1	-1	-1	-1	-1	-1	-1	-1	-1
AY113699|1554417_s_at	-1	-1	-1	-1	-1	-1	-1	-1	-1	-1	-1	-1	-1	-1	-1	-1	-1	-1	-1	-1	-1	-1	-1	-1	-1	-1	-1	-1	-1	-1	-1	-1	-1	-1	-1	-1	-1	-1	-1	-1	-1	-1	-1	-1	-1	-1	-1	-1	-1	-1	-1	-1	-1	-1	-1	-1	-1	-1	-1	-1	-1	-1	-1	-1	-1	-1	-1	-1	-1	-1	-1	-1	-1	-1	-1	-1	-1	-1	-1	-1	-1	-1	-1	-1	1	1	-1	-1	-1	-1	-1	-1	-1	-1	-1	-1	-1	-1	-1	-1	-1	-1	-1	-1	-1	-1	-1	-1	-1	-1	-1	-1	-1	-1	-1	-1
BG171020|212003_at	-1	-1	-1	-1	-1	-1	-1	-1	-1	-1	-1	-1	-1	-1	-1	-1	-1	-1	-1	-1	-1	-1	-1	-1	-1	-1	-1	-1	-1	-1	-1	-1	-1	-1	-1	-1	-1	-1	-1	-1	-1	-1	-1	-1	-1	-1	-1	-1	-1	-1	-1	-1	-1	-1	-1	-1	-1	-1	-1	-1	-1	-1	-1	-1	-1	-1	-1	-1	-1	-1	-1	-1	-1	-1	-1	-1	-1	-1	-1	-1	-1	-1	-1	-1	1	1	-1	-1	-1	-1	-1	-1	-1	-1	-1	-1	-1	-1	-1	-1	-1	-1	-1	-1	-1	-1	-1	-1	-1	-1	-1	-1	-1	-1	-1	-1
AC007182|217188_s_at	-1	-1	-1	-1	-1	-1	-1	-1	-1	-1	-1	-1	-1	-1	-1	-1	-1	-1	-1	-1	-1	-1	-1	-1	-1	-1	-1	-1	-1	-1	-1	-1	-1	-1	-1	-1	-1	-1	-1	-1	-1	-1	-1	-1	-1	-1	-1	-1	-1	-1	-1	-1	-1	-1	-1	-1	-1	-1	-1	-1	-1	-1	-1	-1	-1	-1	-1	-1	-1	-1	-1	-1	-1	-1	-1	-1	-1	-1	-1	-1	-1	-1	-1	-1	1	1	-1	-1	-1	-1	-1	-1	-1	-1	-1	-1	-1	-1	-1	-1	-1	-1	-1	-1	-1	-1	-1	-1	-1	-1	-1	-1	-1	-1	-1	-1


BC038 S=690
 Genes [5]: NM_015365|1553219_a_at U78576|210256_s_at AI742378|223143_s_at NM_002028|204764_at AF326966|221628_s_at 
 Conds [138]: GSM102509.CEL GSM102536.CEL GSM102554.CEL GSM102574.CEL GSM117584.CEL GSM117680.CEL GSM137928.CEL GSM137961.CEL GSM138028.CEL GSM138029.CEL GSM152729.CEL GSM203667.CEL GSM231868.CEL GSM231933.CEL GSM301688.CEL GSM46818.CEL GSM46822.CEL GSM46839.CEL GSM46853.CEL GSM46871.CEL GSM46872.CEL GSM46899.CEL GSM46900.CEL GSM46907.CEL GSM46908.CEL GSM46910.CEL GSM46948.CEL GSM46958.CEL GSM53030.CEL GSM53031.CEL GSM53032.CEL GSM53043.CEL GSM53055.CEL GSM53057.CEL GSM53064.CEL GSM53088.CEL GSM53092.CEL GSM53111.CEL GSM53127.CEL GSM53135.CEL GSM53143.CEL GSM53146.CEL GSM53163.CEL GSM53166.CEL GSM53168.CEL GSM53170.CEL GSM53173.CEL GSM53183.CEL GSM53185.CEL GSM76505.CEL GSM76506.CEL GSM76511.CEL GSM76513.CEL GSM76520.CEL GSM76531.CEL GSM76537.CEL GSM76538.CEL GSM76543.CEL GSM76544.CEL GSM76545.CEL GSM76546.CEL GSM76572.CEL GSM76576.CEL GSM76578.CEL GSM76584.CEL GSM76590.CEL GSM76591.CEL GSM76613.CEL GSM89014.CEL GSM89018.CEL GSM89088.CEL GSM102476.CEL GSM102566.CEL GSM117682.CEL GSM117742.CEL GSM137942.CEL GSM137972.CEL GSM137996.CEL GSM137999.CEL GSM138019.CEL GSM152566.CEL GSM152629.CEL GSM152677.CEL GSM179919.CEL GSM203798.CEL GSM231910.CEL GSM301687.CEL GSM325787.CEL GSM325810.CEL GSM46814.CEL GSM46817.CEL GSM46827.CEL GSM46836.CEL GSM46868.CEL GSM46876.CEL GSM46893.CEL GSM46898.CEL GSM46902.CEL GSM53041.CEL GSM53044.CEL GSM53046.CEL GSM53048.CEL GSM53052.CEL GSM53067.CEL GSM53073.CEL GSM53080.CEL GSM53086.CEL GSM53089.CEL GSM53090.CEL GSM53098.CEL GSM53113.CEL GSM53124.CEL GSM53142.CEL GSM53149.CEL GSM53157.CEL GSM53160.CEL GSM53162.CEL GSM53164.CEL GSM76489.CEL GSM76494.CEL GSM76508.CEL GSM76518.CEL GSM76534.CEL GSM76568.CEL GSM76570.CEL GSM76587.CEL GSM76595.CEL GSM76603.CEL GSM76612.CEL GSM76615.CEL GSM76620.CEL GSM76621.CEL GSM76628.CEL GSM76648.CEL GSM88976.CEL GSM88997.CEL GSM89009.CEL GSM89103.CEL 
NM_015365|1553219_a_at	-1	-1	-1	-1	-1	-1	-1	-1	-1	-1	-1	-1	-1	-1	-1	-1	-1	1	-1	-1	-1	-1	-1	-1	-1	-1	-1	-1	-1	-1	-1	-1	-1	-1	-1	-1	-1	-1	-1	-1	-1	-1	-1	-1	-1	-1	-1	-1	-1	-1	-1	-1	-1	-1	-1	-1	-1	-1	-1	-1	-1	-1	-1	-1	-1	-1	-1	-1	-1	-1	-1	-1	-1	-1	-1	-1	-1	-1	-1	-1	-1	-1	-1	-1	-1	-1	-1	-1	-1	-1	-1	-1	-1	-1	-1	-1	-1	-1	-1	-1	-1	-1	-1	-1	-1	-1	-1	-1	-1	-1	-1	-1	-1	-1	-1	-1	-1	-1	-1	-1	-1	-1	-1	-1	-1	-1	-1	-1	-1	-1	-1	-1	-1	-1	-1	-1	-1	-1
U78576|210256_s_at	-1	-1	-1	-1	-1	-1	-1	-1	-1	-1	-1	-1	-1	-1	-1	-1	-1	1	-1	-1	-1	-1	-1	-1	-1	-1	-1	-1	-1	-1	-1	-1	-1	-1	-1	-1	-1	-1	-1	-1	-1	-1	-1	-1	-1	-1	-1	-1	-1	-1	-1	-1	-1	-1	-1	-1	-1	-1	-1	-1	-1	-1	-1	-1	-1	-1	-1	-1	-1	-1	-1	-1	-1	-1	-1	-1	-1	-1	-1	-1	-1	-1	-1	-1	-1	-1	-1	-1	-1	-1	-1	-1	-1	-1	-1	-1	-1	-1	-1	-1	-1	-1	-1	-1	-1	-1	-1	-1	-1	-1	-1	-1	-1	-1	-1	-1	-1	-1	-1	-1	-1	-1	-1	-1	-1	-1	-1	-1	-1	-1	-1	-1	-1	-1	-1	-1	-1	-1
AI742378|223143_s_at	-1	-1	-1	-1	-1	-1	-1	-1	-1	-1	-1	-1	-1	-1	-1	-1	-1	1	-1	-1	-1	-1	-1	-1	-1	-1	-1	-1	-1	-1	-1	-1	-1	-1	-1	-1	-1	-1	-1	-1	-1	-1	-1	-1	-1	-1	-1	-1	-1	-1	-1	-1	-1	-1	-1	-1	-1	-1	-1	-1	-1	-1	-1	-1	-1	-1	-1	-1	-1	-1	-1	-1	-1	-1	-1	-1	-1	-1	-1	-1	-1	-1	-1	-1	-1	-1	-1	-1	-1	-1	-1	-1	-1	-1	-1	-1	-1	-1	-1	-1	-1	-1	-1	-1	-1	-1	-1	-1	-1	-1	-1	-1	-1	-1	-1	-1	-1	-1	-1	-1	-1	-1	-1	-1	-1	-1	-1	-1	-1	-1	-1	-1	-1	-1	-1	-1	-1	-1
NM_002028|204764_at	-1	-1	-1	-1	-1	-1	-1	-1	-1	-1	-1	-1	-1	-1	-1	-1	-1	1	-1	-1	-1	-1	-1	-1	-1	-1	-1	-1	-1	-1	-1	-1	-1	-1	-1	-1	-1	-1	-1	-1	-1	-1	-1	-1	-1	-1	-1	-1	-1	-1	-1	-1	-1	-1	-1	-1	-1	-1	-1	-1	-1	-1	-1	-1	-1	-1	-1	-1	-1	-1	-1	-1	-1	-1	-1	-1	-1	-1	-1	-1	-1	-1	-1	-1	-1	-1	-1	-1	-1	-1	-1	-1	-1	-1	-1	-1	-1	-1	-1	-1	-1	-1	-1	-1	-1	-1	-1	-1	-1	-1	-1	-1	-1	-1	-1	-1	-1	-1	-1	-1	-1	-1	-1	-1	-1	-1	-1	-1	-1	-1	-1	-1	-1	-1	-1	-1	-1	-1
AF326966|221628_s_at	-1	-1	-1	-1	-1	-1	-1	-1	-1	-1	-1	-1	-1	-1	-1	-1	-1	1	-1	-1	-1	-1	-1	-1	-1	-1	-1	-1	-1	-1	-1	-1	-1	-1	-1	-1	-1	-1	-1	-1	-1	-1	-1	-1	-1	-1	-1	-1	-1	-1	-1	-1	-1	-1	-1	-1	-1	-1	-1	-1	-1	-1	-1	-1	-1	-1	-1	-1	-1	-1	-1	-1	-1	-1	-1	-1	-1	-1	-1	-1	-1	-1	-1	-1	-1	-1	-1	-1	-1	-1	-1	-1	-1	-1	-1	-1	-1	-1	-1	-1	-1	-1	-1	-1	-1	-1	-1	-1	-1	-1	-1	-1	-1	-1	-1	-1	-1	-1	-1	-1	-1	-1	-1	-1	-1	-1	-1	-1	-1	-1	-1	-1	-1	-1	-1	-1	-1	-1


BC039 S=690
 Genes [6]: AU143610|1554468_s_at BE963955|228274_at NM_002028|204764_at BG171020|212003_at AL096745|229192_s_at BC028225|1555426_a_at 
 Conds [115]: GSM102505.CEL GSM102554.CEL GSM117753.CEL GSM117769.CEL GSM137952.CEL GSM137997.CEL GSM138029.CEL GSM138033.CEL GSM152569.CEL GSM152728.CEL GSM231909.CEL GSM231933.CEL GSM46818.CEL GSM46822.CEL GSM46853.CEL GSM46908.CEL GSM46948.CEL GSM46958.CEL GSM53030.CEL GSM53038.CEL GSM53061.CEL GSM53064.CEL GSM53072.CEL GSM53076.CEL GSM53088.CEL GSM53097.CEL GSM53101.CEL GSM53102.CEL GSM53112.CEL GSM53114.CEL GSM53117.CEL GSM53126.CEL GSM53141.CEL GSM53143.CEL GSM53146.CEL GSM53161.CEL GSM53176.CEL GSM53185.CEL GSM76511.CEL GSM76537.CEL GSM76538.CEL GSM76549.CEL GSM76551.CEL GSM76563.CEL GSM76574.CEL GSM76575.CEL GSM76576.CEL GSM76591.CEL GSM76602.CEL GSM76619.CEL GSM76642.CEL GSM89018.CEL GSM102453.CEL GSM102531.CEL GSM117587.CEL GSM117682.CEL GSM117737.CEL GSM137896.CEL GSM137942.CEL GSM138000.CEL GSM138030.CEL GSM138051.CEL GSM152568.CEL GSM179934.CEL GSM231942.CEL GSM301697.CEL GSM46832.CEL GSM46854.CEL GSM53034.CEL GSM53035.CEL GSM53042.CEL GSM53044.CEL GSM53045.CEL GSM53060.CEL GSM53080.CEL GSM53084.CEL GSM53086.CEL GSM53089.CEL GSM53090.CEL GSM53093.CEL GSM53098.CEL GSM53104.CEL GSM53109.CEL GSM53110.CEL GSM53132.CEL GSM53145.CEL GSM53154.CEL GSM53157.CEL GSM53159.CEL GSM53160.CEL GSM53162.CEL GSM53167.CEL GSM53172.CEL GSM53186.CEL GSM76497.CEL GSM76509.CEL GSM76524.CEL GSM76547.CEL GSM76559.CEL GSM76568.CEL GSM76577.CEL GSM76579.CEL GSM76593.CEL GSM76598.CEL GSM76605.CEL GSM76606.CEL GSM76611.CEL GSM76612.CEL GSM76621.CEL GSM76625.CEL GSM76628.CEL GSM76636.CEL GSM76637.CEL GSM76639.CEL GSM89002.CEL 
AU143610|1554468_s_at	-1	-1	-1	-1	-1	-1	-1	-1	-1	-1	-1	-1	-1	-1	-1	-1	-1	-1	-1	-1	-1	-1	-1	-1	-1	-1	-1	-1	-1	-1	-1	-1	-1	-1	-1	-1	-1	-1	-1	-1	-1	-1	-1	-1	-1	-1	-1	-1	-1	-1	-1	-1	-1	-1	-1	-1	-1	-1	-1	-1	-1	-1	-1	-1	-1	-1	-1	-1	-1	-1	-1	-1	-1	-1	-1	-1	-1	-1	-1	-1	-1	-1	-1	-1	-1	-1	-1	-1	-1	-1	-1	-1	-1	-1	-1	-1	-1	-1	-1	-1	-1	-1	-1	-1	-1	-1	-1	-1	-1	-1	-1	-1	-1	-1	-1
BE963955|228274_at	-1	-1	-1	-1	-1	-1	-1	-1	-1	-1	-1	-1	-1	-1	-1	-1	-1	-1	-1	-1	-1	-1	-1	-1	-1	-1	-1	-1	-1	-1	-1	-1	-1	-1	-1	-1	-1	-1	-1	-1	-1	-1	-1	-1	-1	-1	-1	-1	-1	-1	-1	-1	-1	-1	-1	-1	-1	-1	-1	-1	-1	-1	-1	-1	-1	-1	-1	-1	-1	-1	-1	-1	-1	-1	-1	-1	-1	-1	-1	-1	-1	-1	-1	-1	-1	-1	-1	-1	-1	-1	-1	-1	-1	-1	-1	-1	-1	-1	-1	-1	-1	-1	-1	-1	-1	-1	-1	-1	-1	-1	-1	-1	-1	-1	-1
NM_002028|204764_at	-1	-1	-1	-1	-1	-1	-1	-1	-1	-1	-1	-1	-1	-1	-1	-1	-1	-1	-1	-1	-1	-1	-1	-1	-1	-1	-1	-1	-1	-1	-1	-1	-1	-1	-1	-1	-1	-1	-1	-1	-1	-1	-1	-1	-1	-1	-1	-1	-1	-1	-1	-1	-1	-1	-1	-1	-1	-1	-1	-1	-1	-1	-1	-1	-1	-1	-1	-1	-1	-1	-1	-1	-1	-1	-1	-1	-1	-1	-1	-1	-1	-1	-1	-1	-1	-1	-1	-1	-1	-1	-1	-1	-1	-1	-1	-1	-1	-1	-1	-1	-1	-1	-1	-1	-1	-1	-1	-1	-1	-1	-1	-1	-1	-1	-1
BG171020|212003_at	-1	-1	-1	-1	-1	-1	-1	-1	-1	-1	-1	-1	-1	-1	-1	-1	-1	-1	-1	-1	-1	-1	-1	-1	-1	-1	-1	-1	-1	-1	-1	-1	-1	-1	-1	-1	-1	-1	-1	-1	-1	-1	-1	-1	-1	-1	-1	-1	-1	-1	-1	-1	-1	-1	-1	-1	-1	-1	-1	-1	-1	-1	-1	-1	-1	-1	-1	-1	-1	-1	-1	-1	-1	-1	-1	-1	-1	-1	-1	-1	-1	-1	-1	-1	-1	-1	-1	-1	-1	-1	-1	-1	-1	-1	-1	-1	-1	-1	-1	-1	-1	-1	-1	-1	-1	-1	-1	-1	-1	-1	-1	-1	-1	-1	-1
AL096745|229192_s_at	-1	-1	-1	-1	-1	-1	-1	-1	-1	-1	-1	-1	-1	-1	-1	-1	-1	-1	-1	-1	-1	-1	-1	-1	-1	-1	-1	-1	-1	-1	-1	-1	-1	-1	-1	-1	-1	-1	-1	-1	-1	-1	-1	-1	-1	-1	-1	-1	-1	-1	-1	-1	-1	-1	-1	-1	-1	-1	-1	-1	-1	-1	-1	-1	-1	-1	-1	-1	-1	-1	-1	-1	-1	-1	-1	-1	-1	-1	-1	-1	-1	-1	-1	-1	-1	-1	-1	-1	-1	-1	-1	-1	-1	-1	-1	-1	-1	-1	-1	-1	-1	-1	-1	-1	-1	-1	-1	-1	-1	-1	-1	-1	-1	-1	-1
BC028225|1555426_a_at	-1	-1	-1	-1	-1	-1	-1	-1	-1	-1	-1	-1	-1	-1	-1	-1	-1	-1	-1	-1	-1	-1	-1	-1	-1	-1	-1	-1	-1	-1	-1	-1	-1	-1	-1	-1	-1	-1	-1	-1	-1	-1	-1	-1	-1	-1	-1	-1	-1	-1	-1	-1	-1	-1	-1	-1	-1	-1	-1	-1	-1	-1	-1	-1	-1	-1	-1	-1	-1	-1	-1	-1	-1	-1	-1	-1	-1	-1	-1	-1	-1	-1	-1	-1	-1	-1	-1	-1	-1	-1	-1	-1	-1	-1	-1	-1	-1	-1	-1	-1	-1	-1	-1	-1	-1	-1	-1	-1	-1	-1	-1	-1	-1	-1	-1


BC040 S=684
 Genes [6]: NM_015365|1553219_a_at BF213953|235644_at NM_017669|219650_at BC001651|221520_s_at NM_001255|202870_s_at AL524035|203213_at 
 Conds [114]: GSM102428.CEL GSM102435.CEL GSM102452.CEL GSM102455.CEL GSM102456.CEL GSM102522.CEL GSM102545.CEL GSM102582.CEL GSM117644.CEL GSM117741.CEL GSM117753.CEL GSM117774.CEL GSM137928.CEL GSM137995.CEL GSM138008.CEL GSM138033.CEL GSM138045.CEL GSM152622.CEL GSM152704.CEL GSM152763.CEL GSM179796.CEL GSM179810.CEL GSM179840.CEL GSM179903.CEL GSM179915.CEL GSM179916.CEL GSM203668.CEL GSM203678.CEL GSM203732.CEL GSM203778.CEL GSM203783.CEL GSM231878.CEL GSM231891.CEL GSM231926.CEL GSM231932.CEL GSM231963.CEL GSM46904.CEL GSM53038.CEL GSM53043.CEL GSM53062.CEL GSM53072.CEL GSM53088.CEL GSM53102.CEL GSM53141.CEL GSM76537.CEL GSM76544.CEL GSM76549.CEL GSM76580.CEL GSM76591.CEL GSM76613.CEL GSM76619.CEL GSM88947.CEL GSM88990.CEL GSM89080.CEL GSM89088.CEL GSM102461.CEL GSM102465.CEL GSM102512.CEL GSM102520.CEL GSM102583.CEL GSM117682.CEL GSM117705.CEL GSM117719.CEL GSM117723.CEL GSM117727.CEL GSM117735.CEL GSM137941.CEL GSM137958.CEL GSM138012.CEL GSM138034.CEL GSM138046.CEL GSM152629.CEL GSM152678.CEL GSM152705.CEL GSM179846.CEL GSM179847.CEL GSM179883.CEL GSM179931.CEL GSM179934.CEL GSM179955.CEL GSM203681.CEL GSM203724.CEL GSM231982.CEL GSM231984.CEL GSM277701.CEL GSM325810.CEL GSM53027.CEL GSM53034.CEL GSM53044.CEL GSM53046.CEL GSM53060.CEL GSM53086.CEL GSM53098.CEL GSM53108.CEL GSM53136.CEL GSM53157.CEL GSM53159.CEL GSM53160.CEL GSM76528.CEL GSM76558.CEL GSM76568.CEL GSM76577.CEL GSM76586.CEL GSM76603.CEL GSM76606.CEL GSM76620.CEL GSM76637.CEL GSM76648.CEL GSM88981.CEL GSM89015.CEL GSM89029.CEL GSM89038.CEL GSM89065.CEL GSM89078.CEL 
NM_015365|1553219_a_at	-1	-1	-1	-1	-1	-1	-1	-1	-1	-1	-1	-1	-1	-1	-1	-1	-1	-1	-1	-1	-1	-1	-1	-1	-1	-1	-1	-1	-1	-1	-1	-1	-1	-1	-1	-1	-1	-1	-1	-1	-1	-1	-1	-1	-1	-1	-1	-1	-1	-1	-1	-1	-1	-1	-1	-1	-1	-1	-1	-1	-1	-1	-1	-1	-1	-1	-1	-1	-1	-1	-1	-1	-1	-1	-1	-1	-1	-1	-1	-1	-1	-1	-1	-1	-1	-1	-1	-1	-1	-1	-1	-1	-1	-1	-1	-1	-1	-1	-1	-1	-1	-1	-1	-1	-1	-1	-1	-1	-1	-1	-1	-1	-1	-1
BF213953|235644_at	-1	-1	-1	-1	-1	-1	-1	-1	-1	-1	-1	-1	-1	-1	-1	-1	-1	-1	-1	-1	-1	-1	-1	-1	-1	-1	-1	-1	-1	-1	-1	-1	-1	-1	-1	-1	-1	-1	-1	-1	-1	-1	-1	-1	-1	-1	-1	-1	-1	-1	-1	-1	-1	-1	-1	-1	-1	-1	-1	-1	-1	-1	-1	-1	-1	-1	-1	-1	-1	-1	-1	-1	-1	-1	-1	-1	-1	-1	-1	-1	-1	-1	-1	-1	-1	-1	-1	-1	-1	-1	-1	-1	-1	-1	-1	-1	-1	-1	-1	-1	-1	-1	-1	-1	-1	-1	-1	-1	-1	-1	-1	-1	-1	-1
NM_017669|219650_at	-1	-1	-1	-1	-1	-1	-1	-1	-1	-1	-1	-1	-1	-1	-1	-1	-1	-1	-1	-1	-1	-1	-1	-1	-1	-1	-1	-1	-1	-1	-1	-1	-1	-1	-1	-1	-1	-1	-1	-1	-1	-1	-1	-1	-1	-1	-1	-1	-1	-1	-1	-1	-1	-1	-1	-1	-1	-1	-1	-1	-1	-1	-1	-1	-1	-1	-1	-1	-1	-1	-1	-1	-1	-1	-1	-1	-1	-1	-1	-1	-1	-1	-1	-1	-1	-1	-1	-1	-1	-1	-1	-1	-1	-1	-1	-1	-1	-1	-1	-1	-1	-1	-1	-1	-1	-1	-1	-1	-1	-1	-1	-1	-1	-1
BC001651|221520_s_at	-1	-1	-1	-1	-1	-1	-1	-1	-1	-1	-1	-1	-1	-1	-1	-1	-1	-1	-1	-1	-1	-1	-1	-1	-1	-1	-1	-1	-1	-1	-1	-1	-1	-1	-1	-1	-1	-1	-1	-1	-1	-1	-1	-1	-1	-1	-1	-1	-1	-1	-1	-1	-1	-1	-1	-1	-1	-1	-1	-1	-1	-1	-1	-1	-1	-1	-1	-1	-1	-1	-1	-1	-1	-1	-1	-1	-1	-1	-1	-1	-1	-1	-1	-1	-1	-1	-1	-1	-1	-1	-1	-1	-1	-1	-1	-1	-1	-1	-1	-1	-1	-1	-1	-1	-1	-1	-1	-1	-1	-1	-1	-1	-1	-1
NM_001255|202870_s_at	-1	-1	-1	-1	-1	-1	-1	-1	-1	-1	-1	-1	-1	-1	-1	-1	-1	-1	-1	-1	-1	-1	-1	-1	-1	-1	-1	-1	-1	-1	-1	-1	-1	-1	-1	-1	-1	-1	-1	-1	-1	-1	-1	-1	-1	-1	-1	-1	-1	-1	-1	-1	-1	-1	-1	-1	-1	-1	-1	-1	-1	-1	-1	-1	-1	-1	-1	-1	-1	-1	-1	-1	-1	-1	-1	-1	-1	-1	-1	-1	-1	-1	-1	-1	-1	-1	-1	-1	-1	-1	-1	-1	-1	-1	-1	-1	-1	-1	-1	-1	-1	-1	-1	-1	-1	-1	-1	-1	-1	-1	-1	-1	-1	-1
AL524035|203213_at	-1	-1	-1	-1	-1	-1	-1	-1	-1	-1	-1	-1	-1	-1	-1	-1	-1	-1	-1	-1	-1	-1	-1	-1	-1	-1	-1	-1	-1	-1	-1	-1	-1	-1	-1	-1	-1	-1	-1	-1	-1	-1	-1	-1	-1	-1	-1	-1	-1	-1	-1	-1	-1	-1	-1	-1	-1	-1	-1	-1	-1	-1	-1	-1	-1	-1	-1	-1	-1	-1	-1	-1	-1	-1	-1	-1	-1	-1	-1	-1	-1	-1	-1	-1	-1	-1	-1	-1	-1	-1	-1	-1	-1	-1	-1	-1	-1	-1	-1	-1	-1	-1	-1	-1	-1	-1	-1	-1	-1	-1	-1	-1	-1	-1


BC041 S=684
 Genes [6]: NM_015365|1553219_a_at AU149305|202827_s_at NM_002028|204764_at BC028225|1555426_a_at BG171020|212003_at AI829875|204907_s_at 
 Conds [114]: GSM102554.CEL GSM117751.CEL GSM138028.CEL GSM138032.CEL GSM138033.CEL GSM138039.CEL GSM138045.CEL GSM152569.CEL GSM231868.CEL GSM231873.CEL GSM231933.CEL GSM46818.CEL GSM46822.CEL GSM46853.CEL GSM46872.CEL GSM46899.CEL GSM46900.CEL GSM46908.CEL GSM46928.CEL GSM46948.CEL GSM46958.CEL GSM53026.CEL GSM53029.CEL GSM53030.CEL GSM53043.CEL GSM53051.CEL GSM53057.CEL GSM53061.CEL GSM53064.CEL GSM53072.CEL GSM53076.CEL GSM53088.CEL GSM53101.CEL GSM53112.CEL GSM53114.CEL GSM53135.CEL GSM53138.CEL GSM53141.CEL GSM53143.CEL GSM53188.CEL GSM76511.CEL GSM76513.CEL GSM76516.CEL GSM76517.CEL GSM76531.CEL GSM76537.CEL GSM76546.CEL GSM76549.CEL GSM76551.CEL GSM76553.CEL GSM76563.CEL GSM76572.CEL GSM76574.CEL GSM76576.CEL GSM76602.CEL GSM76613.CEL GSM76619.CEL GSM76622.CEL GSM76633.CEL GSM76642.CEL GSM89017.CEL GSM89018.CEL GSM137942.CEL GSM137996.CEL GSM137999.CEL GSM138051.CEL GSM179934.CEL GSM46876.CEL GSM46902.CEL GSM53035.CEL GSM53044.CEL GSM53046.CEL GSM53060.CEL GSM53067.CEL GSM53073.CEL GSM53080.CEL GSM53084.CEL GSM53086.CEL GSM53089.CEL GSM53095.CEL GSM53098.CEL GSM53104.CEL GSM53107.CEL GSM53108.CEL GSM53109.CEL GSM53145.CEL GSM53157.CEL GSM53159.CEL GSM53160.CEL GSM53162.CEL GSM53180.CEL GSM76489.CEL GSM76497.CEL GSM76508.CEL GSM76509.CEL GSM76547.CEL GSM76558.CEL GSM76559.CEL GSM76568.CEL GSM76569.CEL GSM76570.CEL GSM76579.CEL GSM76593.CEL GSM76595.CEL GSM76605.CEL GSM76611.CEL GSM76615.CEL GSM76620.CEL GSM76621.CEL GSM76623.CEL GSM76628.CEL GSM76648.CEL GSM89002.CEL GSM89029.CEL 
NM_015365|1553219_a_at	-1	-1	-1	-1	-1	-1	-1	-1	-1	-1	-1	-1	-1	-1	-1	-1	-1	-1	-1	-1	-1	-1	-1	-1	-1	-1	-1	-1	-1	-1	-1	-1	-1	-1	-1	-1	-1	-1	-1	-1	-1	-1	-1	-1	-1	-1	-1	-1	-1	-1	-1	-1	-1	-1	-1	-1	-1	-1	-1	-1	-1	-1	-1	-1	-1	-1	-1	-1	-1	-1	-1	-1	-1	-1	-1	-1	-1	-1	-1	-1	-1	-1	-1	-1	-1	-1	-1	-1	-1	-1	-1	-1	-1	-1	-1	-1	-1	-1	-1	-1	-1	-1	-1	-1	-1	-1	-1	-1	-1	-1	-1	-1	-1	-1
AU149305|202827_s_at	-1	-1	-1	-1	-1	-1	-1	-1	-1	-1	-1	-1	-1	-1	-1	-1	-1	-1	-1	-1	-1	-1	-1	-1	-1	-1	-1	-1	-1	-1	-1	-1	-1	-1	-1	-1	-1	-1	-1	-1	-1	-1	-1	-1	-1	-1	-1	-1	-1	-1	-1	-1	-1	-1	-1	-1	-1	-1	-1	-1	-1	-1	-1	-1	-1	-1	-1	-1	-1	-1	-1	-1	-1	-1	-1	-1	-1	-1	-1	-1	-1	-1	-1	-1	-1	-1	-1	-1	-1	-1	-1	-1	-1	-1	-1	-1	-1	-1	-1	-1	-1	-1	-1	-1	-1	-1	-1	-1	-1	-1	-1	-1	-1	-1
NM_002028|204764_at	-1	-1	-1	-1	-1	-1	-1	-1	-1	-1	-1	-1	-1	-1	-1	-1	-1	-1	-1	-1	-1	-1	-1	-1	-1	-1	-1	-1	-1	-1	-1	-1	-1	-1	-1	-1	-1	-1	-1	-1	-1	-1	-1	-1	-1	-1	-1	-1	-1	-1	-1	-1	-1	-1	-1	-1	-1	-1	-1	-1	-1	-1	-1	-1	-1	-1	-1	-1	-1	-1	-1	-1	-1	-1	-1	-1	-1	-1	-1	-1	-1	-1	-1	-1	-1	-1	-1	-1	-1	-1	-1	-1	-1	-1	-1	-1	-1	-1	-1	-1	-1	-1	-1	-1	-1	-1	-1	-1	-1	-1	-1	-1	-1	-1
BC028225|1555426_a_at	-1	-1	-1	-1	-1	-1	-1	-1	-1	-1	-1	-1	-1	-1	-1	-1	-1	-1	-1	-1	-1	-1	-1	-1	-1	-1	-1	-1	-1	-1	-1	-1	-1	-1	-1	-1	-1	-1	-1	-1	-1	-1	-1	-1	-1	-1	-1	-1	-1	-1	-1	-1	-1	-1	-1	-1	-1	-1	-1	-1	-1	-1	-1	-1	-1	-1	-1	-1	-1	-1	-1	-1	-1	-1	-1	-1	-1	-1	-1	-1	-1	-1	-1	-1	-1	-1	-1	-1	-1	-1	-1	-1	-1	-1	-1	-1	-1	-1	-1	-1	-1	-1	-1	-1	-1	-1	-1	-1	-1	-1	-1	-1	-1	-1
BG171020|212003_at	-1	-1	-1	-1	-1	-1	-1	-1	-1	-1	-1	-1	-1	-1	-1	-1	-1	-1	-1	-1	-1	-1	-1	-1	-1	-1	-1	-1	-1	-1	-1	-1	-1	-1	-1	-1	-1	-1	-1	-1	-1	-1	-1	-1	-1	-1	-1	-1	-1	-1	-1	-1	-1	-1	-1	-1	-1	-1	-1	-1	-1	-1	-1	-1	-1	-1	-1	-1	-1	-1	-1	-1	-1	-1	-1	-1	-1	-1	-1	-1	-1	-1	-1	-1	-1	-1	-1	-1	-1	-1	-1	-1	-1	-1	-1	-1	-1	-1	-1	-1	-1	-1	-1	-1	-1	-1	-1	-1	-1	-1	-1	-1	-1	-1
AI829875|204907_s_at	-1	-1	-1	-1	-1	-1	-1	-1	-1	-1	-1	-1	-1	-1	-1	-1	-1	-1	-1	-1	-1	-1	-1	-1	-1	-1	-1	-1	-1	-1	-1	-1	-1	-1	-1	-1	-1	-1	-1	-1	-1	-1	-1	-1	-1	-1	-1	-1	-1	-1	-1	-1	-1	-1	-1	-1	-1	-1	-1	-1	-1	-1	-1	-1	-1	-1	-1	-1	-1	-1	-1	-1	-1	-1	-1	-1	-1	-1	-1	-1	-1	-1	-1	-1	-1	-1	-1	-1	-1	-1	-1	-1	-1	-1	-1	-1	-1	-1	-1	-1	-1	-1	-1	-1	-1	-1	-1	-1	-1	-1	-1	-1	-1	-1


BC042 S=684
 Genes [6]: AU143610|1554468_s_at BE966197|221777_at AI742378|223143_s_at AC007182|217188_s_at AL583123|221759_at BF111780|225400_at 
 Conds [114]: GSM102518.CEL GSM102522.CEL GSM102529.CEL GSM102542.CEL GSM102554.CEL GSM102565.CEL GSM102574.CEL GSM117680.CEL GSM117749.CEL GSM117751.CEL GSM117769.CEL GSM137905.CEL GSM137950.CEL GSM137952.CEL GSM137955.CEL GSM137961.CEL GSM137995.CEL GSM137997.CEL GSM138017.CEL GSM138020.CEL GSM138028.CEL GSM138029.CEL GSM138031.CEL GSM138032.CEL GSM138035.CEL GSM138040.CEL GSM152728.CEL GSM179865.CEL GSM203769.CEL GSM46818.CEL GSM46821.CEL GSM46853.CEL GSM46908.CEL GSM46948.CEL GSM46958.CEL GSM53038.CEL GSM53043.CEL GSM53064.CEL GSM53072.CEL GSM53076.CEL GSM53088.CEL GSM53097.CEL GSM53101.CEL GSM53112.CEL GSM53117.CEL GSM53126.CEL GSM53141.CEL GSM53143.CEL GSM53161.CEL GSM53166.CEL GSM76500.CEL GSM76531.CEL GSM76536.CEL GSM76538.CEL GSM76563.CEL GSM76573.CEL GSM76591.CEL GSM89018.CEL GSM102453.CEL GSM102476.CEL GSM102484.CEL GSM117587.CEL GSM117682.CEL GSM117694.CEL GSM117700.CEL GSM117719.CEL GSM137896.CEL GSM137902.CEL GSM137942.CEL GSM137948.CEL GSM137949.CEL GSM137959.CEL GSM137972.CEL GSM137978.CEL GSM137990.CEL GSM137993.CEL GSM137999.CEL GSM138000.CEL GSM138019.CEL GSM138030.CEL GSM138034.CEL GSM152677.CEL GSM152735.CEL GSM179934.CEL GSM203798.CEL GSM231944.CEL GSM301687.CEL GSM301697.CEL GSM353900.CEL GSM46902.CEL GSM53041.CEL GSM53042.CEL GSM53045.CEL GSM53048.CEL GSM53084.CEL GSM53086.CEL GSM53098.CEL GSM53104.CEL GSM53109.CEL GSM53154.CEL GSM53157.CEL GSM53159.CEL GSM53160.CEL GSM76508.CEL GSM76518.CEL GSM76534.CEL GSM76568.CEL GSM76585.CEL GSM76599.CEL GSM76611.CEL GSM76612.CEL GSM76628.CEL GSM76639.CEL GSM89035.CEL 
AU143610|1554468_s_at	-1	-1	-1	-1	-1	-1	-1	-1	-1	-1	-1	-1	-1	-1	-1	-1	-1	-1	-1	-1	-1	-1	-1	-1	-1	-1	-1	-1	-1	-1	-1	-1	-1	-1	-1	-1	-1	-1	-1	-1	-1	-1	-1	-1	-1	-1	-1	-1	-1	-1	-1	-1	-1	-1	-1	-1	-1	-1	-1	-1	-1	-1	-1	-1	-1	-1	-1	-1	-1	-1	-1	-1	-1	-1	-1	-1	-1	-1	-1	-1	-1	-1	-1	-1	-1	-1	-1	-1	-1	-1	-1	-1	-1	-1	-1	-1	-1	-1	-1	-1	-1	-1	-1	-1	-1	-1	-1	-1	-1	-1	-1	-1	-1	-1
BE966197|221777_at	-1	-1	-1	-1	-1	-1	-1	-1	-1	-1	-1	-1	-1	-1	-1	-1	-1	-1	-1	-1	-1	-1	-1	-1	-1	-1	-1	-1	-1	-1	-1	-1	-1	-1	-1	-1	-1	-1	-1	-1	-1	-1	-1	-1	-1	-1	-1	-1	-1	-1	-1	-1	-1	-1	-1	-1	-1	-1	-1	-1	-1	-1	-1	-1	-1	-1	-1	-1	-1	-1	-1	-1	-1	-1	-1	-1	-1	-1	-1	-1	-1	-1	-1	-1	-1	-1	-1	-1	-1	-1	-1	-1	-1	-1	-1	-1	-1	-1	-1	-1	-1	-1	-1	-1	-1	-1	-1	-1	-1	-1	-1	-1	-1	-1
AI742378|223143_s_at	-1	-1	-1	-1	-1	-1	-1	-1	-1	-1	-1	-1	-1	-1	-1	-1	-1	-1	-1	-1	-1	-1	-1	-1	-1	-1	-1	-1	-1	-1	-1	-1	-1	-1	-1	-1	-1	-1	-1	-1	-1	-1	-1	-1	-1	-1	-1	-1	-1	-1	-1	-1	-1	-1	-1	-1	-1	-1	-1	-1	-1	-1	-1	-1	-1	-1	-1	-1	-1	-1	-1	-1	-1	-1	-1	-1	-1	-1	-1	-1	-1	-1	-1	-1	-1	-1	-1	-1	-1	-1	-1	-1	-1	-1	-1	-1	-1	-1	-1	-1	-1	-1	-1	-1	-1	-1	-1	-1	-1	-1	-1	-1	-1	-1
AC007182|217188_s_at	-1	-1	-1	-1	-1	-1	-1	-1	-1	-1	-1	-1	-1	-1	-1	-1	-1	-1	-1	-1	-1	-1	-1	-1	-1	-1	-1	-1	-1	-1	-1	-1	-1	-1	-1	-1	-1	-1	-1	-1	-1	-1	-1	-1	-1	-1	-1	-1	-1	-1	-1	-1	-1	-1	-1	-1	-1	-1	-1	-1	-1	-1	-1	-1	-1	-1	-1	-1	-1	-1	-1	-1	-1	-1	-1	-1	-1	-1	-1	-1	-1	-1	-1	-1	-1	-1	-1	-1	-1	-1	-1	-1	-1	-1	-1	-1	-1	-1	-1	-1	-1	-1	-1	-1	-1	-1	-1	-1	-1	-1	-1	-1	-1	-1
AL583123|221759_at	-1	-1	-1	-1	-1	-1	-1	-1	-1	-1	-1	-1	-1	-1	-1	-1	-1	-1	-1	-1	-1	-1	-1	-1	-1	-1	-1	-1	-1	-1	-1	-1	-1	-1	-1	-1	-1	-1	-1	-1	-1	-1	-1	-1	-1	-1	-1	-1	-1	-1	-1	-1	-1	-1	-1	-1	-1	-1	-1	-1	-1	-1	-1	-1	-1	-1	-1	-1	-1	-1	-1	-1	-1	-1	-1	-1	-1	-1	-1	-1	-1	-1	-1	-1	-1	-1	-1	-1	-1	-1	-1	-1	-1	-1	-1	-1	-1	-1	-1	-1	-1	-1	-1	-1	-1	-1	-1	-1	-1	-1	-1	-1	-1	-1
BF111780|225400_at	-1	-1	-1	-1	-1	-1	-1	-1	-1	-1	-1	-1	-1	-1	-1	-1	-1	-1	-1	-1	-1	-1	-1	-1	-1	-1	-1	-1	-1	-1	-1	-1	-1	-1	-1	-1	-1	-1	-1	-1	-1	-1	-1	-1	-1	-1	-1	-1	-1	-1	-1	-1	-1	-1	-1	-1	-1	-1	-1	-1	-1	-1	-1	-1	-1	-1	-1	-1	-1	-1	-1	-1	-1	-1	-1	-1	-1	-1	-1	-1	-1	-1	-1	-1	-1	-1	-1	-1	-1	-1	-1	-1	-1	-1	-1	-1	-1	-1	-1	-1	-1	-1	-1	-1	-1	-1	-1	-1	-1	-1	-1	-1	-1	-1


BC043 S=684
 Genes [6]: NM_015365|1553219_a_at AF116627|223789_s_at AF326966|221628_s_at NM_002028|204764_at AK001080|233573_s_at BG330076|1558214_s_at 
 Conds [114]: GSM102574.CEL GSM117774.CEL GSM138028.CEL GSM152569.CEL GSM203667.CEL GSM301688.CEL GSM46818.CEL GSM46822.CEL GSM46823.CEL GSM46840.CEL GSM46871.CEL GSM46872.CEL GSM46887.CEL GSM46895.CEL GSM46897.CEL GSM46899.CEL GSM46900.CEL GSM46904.CEL GSM46907.CEL GSM46908.CEL GSM46910.CEL GSM46943.CEL GSM46958.CEL GSM46964.CEL GSM53026.CEL GSM53030.CEL GSM53031.CEL GSM53051.CEL GSM53057.CEL GSM53061.CEL GSM53076.CEL GSM53079.CEL GSM53088.CEL GSM53101.CEL GSM53102.CEL GSM53111.CEL GSM53135.CEL GSM53138.CEL GSM53143.CEL GSM53146.CEL GSM53163.CEL GSM53166.CEL GSM53185.CEL GSM76505.CEL GSM76506.CEL GSM76511.CEL GSM76512.CEL GSM76513.CEL GSM76531.CEL GSM76537.CEL GSM76549.CEL GSM76551.CEL GSM76574.CEL GSM76578.CEL GSM76584.CEL GSM76588.CEL GSM76591.CEL GSM89014.CEL GSM89088.CEL GSM102476.CEL GSM117682.CEL GSM137942.CEL GSM137999.CEL GSM138051.CEL GSM179919.CEL GSM325810.CEL GSM46816.CEL GSM46817.CEL GSM46836.CEL GSM46864.CEL GSM46867.CEL GSM46868.CEL GSM46876.CEL GSM46893.CEL GSM46894.CEL GSM46898.CEL GSM46901.CEL GSM46902.CEL GSM46915.CEL GSM46933.CEL GSM46961.CEL GSM53035.CEL GSM53044.CEL GSM53046.CEL GSM53060.CEL GSM53067.CEL GSM53073.CEL GSM53080.CEL GSM53084.CEL GSM53107.CEL GSM53157.CEL GSM53159.CEL GSM53160.CEL GSM53162.CEL GSM53179.CEL GSM76489.CEL GSM76494.CEL GSM76497.CEL GSM76499.CEL GSM76509.CEL GSM76534.CEL GSM76558.CEL GSM76569.CEL GSM76587.CEL GSM76593.CEL GSM76595.CEL GSM76615.CEL GSM76621.CEL GSM76623.CEL GSM76628.CEL GSM76637.CEL GSM88997.CEL GSM89002.CEL GSM89025.CEL 
NM_015365|1553219_a_at	-1	-1	-1	-1	-1	-1	-1	-1	-1	-1	-1	-1	-1	-1	-1	-1	-1	-1	-1	-1	-1	-1	-1	-1	-1	-1	-1	-1	-1	-1	-1	-1	-1	-1	-1	-1	-1	-1	-1	-1	-1	-1	-1	-1	-1	-1	-1	-1	-1	-1	-1	-1	-1	-1	-1	-1	-1	-1	-1	-1	-1	-1	-1	-1	-1	-1	-1	-1	-1	-1	-1	-1	-1	-1	-1	-1	-1	-1	-1	-1	-1	-1	-1	-1	-1	-1	-1	-1	-1	-1	-1	-1	-1	-1	-1	-1	-1	-1	-1	-1	-1	-1	-1	-1	-1	-1	-1	-1	-1	-1	-1	-1	-1	-1
AF116627|223789_s_at	-1	-1	-1	-1	-1	-1	-1	-1	-1	-1	-1	-1	-1	-1	-1	-1	-1	-1	-1	-1	-1	-1	-1	-1	-1	-1	-1	-1	-1	-1	-1	-1	-1	-1	-1	-1	-1	-1	-1	-1	-1	-1	-1	-1	-1	-1	-1	-1	-1	-1	-1	-1	-1	-1	-1	-1	-1	-1	-1	-1	-1	-1	-1	-1	-1	-1	-1	-1	-1	-1	-1	-1	-1	-1	-1	-1	-1	-1	-1	-1	-1	-1	-1	-1	-1	-1	-1	-1	-1	-1	-1	-1	-1	-1	-1	-1	-1	-1	-1	-1	-1	-1	-1	-1	-1	-1	-1	-1	-1	-1	-1	-1	-1	-1
AF326966|221628_s_at	-1	-1	-1	-1	-1	-1	-1	-1	-1	-1	-1	-1	-1	-1	-1	-1	-1	-1	-1	-1	-1	-1	-1	-1	-1	-1	-1	-1	-1	-1	-1	-1	-1	-1	-1	-1	-1	-1	-1	-1	-1	-1	-1	-1	-1	-1	-1	-1	-1	-1	-1	-1	-1	-1	-1	-1	-1	-1	-1	-1	-1	-1	-1	-1	-1	-1	-1	-1	-1	-1	-1	-1	-1	-1	-1	-1	-1	-1	-1	-1	-1	-1	-1	-1	-1	-1	-1	-1	-1	-1	-1	-1	-1	-1	-1	-1	-1	-1	-1	-1	-1	-1	-1	-1	-1	-1	-1	-1	-1	-1	-1	-1	-1	-1
NM_002028|204764_at	-1	-1	-1	-1	-1	-1	-1	-1	-1	-1	-1	-1	-1	-1	-1	-1	-1	-1	-1	-1	-1	-1	-1	-1	-1	-1	-1	-1	-1	-1	-1	-1	-1	-1	-1	-1	-1	-1	-1	-1	-1	-1	-1	-1	-1	-1	-1	-1	-1	-1	-1	-1	-1	-1	-1	-1	-1	-1	-1	-1	-1	-1	-1	-1	-1	-1	-1	-1	-1	-1	-1	-1	-1	-1	-1	-1	-1	-1	-1	-1	-1	-1	-1	-1	-1	-1	-1	-1	-1	-1	-1	-1	-1	-1	-1	-1	-1	-1	-1	-1	-1	-1	-1	-1	-1	-1	-1	-1	-1	-1	-1	-1	-1	-1
AK001080|233573_s_at	-1	-1	-1	-1	-1	-1	-1	-1	-1	-1	-1	-1	-1	-1	-1	-1	-1	-1	-1	-1	-1	-1	-1	-1	-1	-1	-1	-1	-1	-1	-1	-1	-1	-1	-1	-1	-1	-1	-1	-1	-1	-1	-1	-1	-1	-1	-1	-1	-1	-1	-1	-1	-1	-1	-1	-1	-1	-1	-1	-1	-1	-1	-1	-1	-1	-1	-1	-1	-1	-1	-1	-1	-1	-1	-1	-1	-1	-1	-1	-1	-1	-1	-1	-1	-1	-1	-1	-1	-1	-1	-1	-1	-1	-1	-1	-1	-1	-1	-1	-1	-1	-1	-1	-1	-1	-1	-1	-1	-1	-1	-1	-1	-1	-1
BG330076|1558214_s_at	-1	-1	-1	-1	-1	-1	-1	-1	-1	-1	-1	-1	-1	-1	-1	-1	-1	-1	-1	-1	-1	-1	-1	-1	-1	-1	-1	-1	-1	-1	-1	-1	-1	-1	-1	-1	-1	-1	-1	-1	-1	-1	-1	-1	-1	-1	-1	-1	-1	-1	-1	-1	-1	-1	-1	-1	-1	-1	-1	-1	-1	-1	-1	-1	-1	-1	-1	-1	-1	-1	-1	-1	-1	-1	-1	-1	-1	-1	-1	-1	-1	-1	-1	-1	-1	-1	-1	-1	-1	-1	-1	-1	-1	-1	-1	-1	-1	-1	-1	-1	-1	-1	-1	-1	-1	-1	-1	-1	-1	-1	-1	-1	-1	-1


BC044 S=678
 Genes [6]: NM_005764|1553589_a_at NM_005764|219630_at R26843|227753_at AI627262|229634_at AK000168|216379_x_at AA761181|209771_x_at 
 Conds [113]: GSM102438.CEL GSM102468.CEL GSM102527.CEL GSM117586.CEL GSM117610.CEL GSM117651.CEL GSM117655.CEL GSM117665.CEL GSM117706.CEL GSM117711.CEL GSM117754.CEL GSM117771.CEL GSM137899.CEL GSM137930.CEL GSM138029.CEL GSM152606.CEL GSM152672.CEL GSM152686.CEL GSM152718.CEL GSM152775.CEL GSM179789.CEL GSM179796.CEL GSM179815.CEL GSM179816.CEL GSM179857.CEL GSM179877.CEL GSM179893.CEL GSM179911.CEL GSM179927.CEL GSM203705.CEL GSM203710.CEL GSM203749.CEL GSM203754.CEL GSM231922.CEL GSM231930.CEL GSM231936.CEL GSM231945.CEL GSM231967.CEL GSM277692.CEL GSM277704.CEL GSM277735.CEL GSM301692.CEL GSM325828.CEL GSM353943.CEL GSM38085.CEL GSM38092.CEL GSM38093.CEL GSM46837.CEL GSM46847.CEL GSM46950.CEL GSM53058.CEL GSM53092.CEL GSM53116.CEL GSM53146.CEL GSM76505.CEL GSM76588.CEL GSM76634.CEL GSM89033.CEL GSM89059.CEL GSM89067.CEL GSM89077.CEL GSM89101.CEL GSM102467.CEL GSM102483.CEL GSM102492.CEL GSM102493.CEL GSM102511.CEL GSM102576.CEL GSM117629.CEL GSM117748.CEL GSM117755.CEL GSM117765.CEL GSM137973.CEL GSM152608.CEL GSM152650.CEL GSM152669.CEL GSM152705.CEL GSM152748.CEL GSM152767.CEL GSM152771.CEL GSM152801.CEL GSM179780.CEL GSM179812.CEL GSM179814.CEL GSM179852.CEL GSM179876.CEL GSM203628.CEL GSM203724.CEL GSM203747.CEL GSM203748.CEL GSM203757.CEL GSM203776.CEL GSM231890.CEL GSM231923.CEL GSM231982.CEL GSM277684.CEL GSM301684.CEL GSM325807.CEL GSM325810.CEL GSM325843.CEL GSM353887.CEL GSM353904.CEL GSM353923.CEL GSM38096.CEL GSM46917.CEL GSM53041.CEL GSM76523.CEL GSM76620.CEL GSM88951.CEL GSM88972.CEL GSM89002.CEL GSM89031.CEL GSM89035.CEL 
NM_005764|1553589_a_at	1	-1	-1	-1	-1	-1	-1	-1	1	1	-1	-1	-1	-1	-1	1	-1	-1	-1	-1	1	-1	-1	-1	-1	-1	-1	-1	-1	-1	1	-1	1	-1	-1	-1	-1	1	-1	-1	1	-1	-1	-1	-1	-1	-1	-1	1	-1	-1	1	-1	-1	-1	-1	-1	-1	-1	1	-1	-1	-1	-1	-1	1	-1	-1	-1	-1	-1	-1	1	-1	-1	-1	1	-1	-1	-1	1	-1	-1	-1	-1	-1	-1	-1	-1	1	-1	-1	-1	-1	-1	1	-1	1	-1	-1	-1	1	-1	-1	-1	-1	-1	-1	-1	-1	-1	-1	-1
NM_005764|219630_at	1	-1	-1	-1	-1	-1	-1	-1	1	1	-1	-1	-1	-1	-1	1	-1	-1	-1	-1	1	-1	-1	-1	-1	-1	-1	-1	-1	-1	1	-1	1	-1	-1	-1	-1	1	-1	-1	1	-1	-1	-1	-1	-1	-1	-1	1	-1	-1	1	-1	-1	-1	-1	-1	-1	-1	1	-1	-1	-1	-1	-1	1	-1	-1	-1	-1	-1	-1	1	-1	-1	-1	1	-1	-1	-1	1	-1	-1	-1	-1	-1	-1	-1	-1	1	-1	-1	-1	-1	-1	1	-1	1	-1	-1	-1	1	-1	-1	-1	-1	-1	-1	-1	-1	-1	-1	-1
R26843|227753_at	1	-1	-1	-1	-1	-1	-1	-1	1	1	-1	-1	-1	-1	-1	1	-1	-1	-1	-1	1	-1	-1	-1	-1	-1	-1	-1	-1	-1	1	-1	1	-1	-1	-1	-1	1	-1	-1	1	-1	-1	-1	-1	-1	-1	-1	1	-1	-1	1	-1	-1	-1	-1	-1	-1	-1	1	-1	-1	-1	-1	-1	1	-1	-1	-1	-1	-1	-1	1	-1	-1	-1	1	-1	-1	-1	1	-1	-1	-1	-1	-1	-1	-1	-1	1	-1	-1	-1	-1	-1	1	-1	1	-1	-1	-1	1	-1	-1	-1	-1	-1	-1	-1	-1	-1	-1	-1
AI627262|229634_at	1	-1	-1	-1	-1	-1	-1	-1	1	1	-1	-1	-1	-1	-1	1	-1	-1	-1	-1	1	-1	-1	-1	-1	-1	-1	-1	-1	-1	1	-1	1	-1	-1	-1	-1	1	-1	-1	1	-1	-1	-1	-1	-1	-1	-1	1	-1	-1	1	-1	-1	-1	-1	-1	-1	-1	1	-1	-1	-1	-1	-1	1	-1	-1	-1	-1	-1	-1	1	-1	-1	-1	1	-1	-1	-1	1	-1	-1	-1	-1	-1	-1	-1	-1	1	-1	-1	-1	-1	-1	1	-1	1	-1	-1	-1	1	-1	-1	-1	-1	-1	-1	-1	-1	-1	-1	-1
AK000168|216379_x_at	1	-1	-1	-1	-1	-1	-1	-1	1	1	-1	-1	-1	-1	-1	1	-1	-1	-1	-1	1	-1	-1	-1	-1	-1	-1	-1	-1	-1	1	-1	1	-1	-1	-1	-1	1	-1	-1	1	-1	-1	-1	-1	-1	-1	-1	1	-1	-1	1	-1	-1	-1	-1	-1	-1	-1	1	-1	-1	-1	-1	-1	1	-1	-1	-1	-1	-1	-1	1	-1	-1	-1	1	-1	-1	-1	1	-1	-1	-1	-1	-1	-1	-1	-1	1	-1	-1	-1	-1	-1	1	-1	1	-1	-1	-1	1	-1	-1	-1	-1	-1	-1	-1	-1	-1	-1	-1
AA761181|209771_x_at	1	-1	-1	-1	-1	-1	-1	-1	1	1	-1	-1	-1	-1	-1	1	-1	-1	-1	-1	1	-1	-1	-1	-1	-1	-1	-1	-1	-1	1	-1	1	-1	-1	-1	-1	1	-1	-1	1	-1	-1	-1	-1	-1	-1	-1	1	-1	-1	1	-1	-1	-1	-1	-1	-1	-1	1	-1	-1	-1	-1	-1	1	-1	-1	-1	-1	-1	-1	1	-1	-1	-1	1	-1	-1	-1	1	-1	-1	-1	-1	-1	-1	-1	-1	1	-1	-1	-1	-1	-1	1	-1	1	-1	-1	-1	1	-1	-1	-1	-1	-1	-1	-1	-1	-1	-1	-1


BC045 S=666
 Genes [6]: NM_148914|1552470_a_at BE675337|214040_s_at NM_002028|204764_at AF326966|221628_s_at AK001080|233573_s_at NM_006247|201979_s_at 
 Conds [111]: GSM102574.CEL GSM117680.CEL GSM137910.CEL GSM137997.CEL GSM138017.CEL GSM138029.CEL GSM138033.CEL GSM138036.CEL GSM152569.CEL GSM231933.CEL GSM301688.CEL GSM46818.CEL GSM46821.CEL GSM46822.CEL GSM46823.CEL GSM46837.CEL GSM46838.CEL GSM46872.CEL GSM46900.CEL GSM46904.CEL GSM46910.CEL GSM46923.CEL GSM46943.CEL GSM46958.CEL GSM53026.CEL GSM53057.CEL GSM53061.CEL GSM53064.CEL GSM53076.CEL GSM53079.CEL GSM53096.CEL GSM53101.CEL GSM53102.CEL GSM53117.CEL GSM53135.CEL GSM53138.CEL GSM53139.CEL GSM53143.CEL GSM53185.CEL GSM76490.CEL GSM76506.CEL GSM76512.CEL GSM76536.CEL GSM76537.CEL GSM76538.CEL GSM76543.CEL GSM76546.CEL GSM76549.CEL GSM76563.CEL GSM76572.CEL GSM76574.CEL GSM76578.CEL GSM76584.CEL GSM76588.CEL GSM89088.CEL GSM102453.CEL GSM102471.CEL GSM137896.CEL GSM137942.CEL GSM137943.CEL GSM137972.CEL GSM137999.CEL GSM138000.CEL GSM138051.CEL GSM301661.CEL GSM38056.CEL GSM46817.CEL GSM46819.CEL GSM46832.CEL GSM46836.CEL GSM46852.CEL GSM46876.CEL GSM46893.CEL GSM46932.CEL GSM46961.CEL GSM53034.CEL GSM53035.CEL GSM53039.CEL GSM53053.CEL GSM53067.CEL GSM53069.CEL GSM53080.CEL GSM53084.CEL GSM53093.CEL GSM53098.CEL GSM53103.CEL GSM53107.CEL GSM53154.CEL GSM53159.CEL GSM53160.CEL GSM53186.CEL GSM76489.CEL GSM76509.CEL GSM76518.CEL GSM76534.CEL GSM76542.CEL GSM76558.CEL GSM76568.CEL GSM76570.CEL GSM76579.CEL GSM76593.CEL GSM76595.CEL GSM76598.CEL GSM76606.CEL GSM76611.CEL GSM76612.CEL GSM76615.CEL GSM76623.CEL GSM88997.CEL GSM89025.CEL GSM89035.CEL 
NM_148914|1552470_a_at	-1	-1	-1	-1	-1	-1	-1	-1	-1	-1	-1	-1	-1	-1	-1	-1	-1	-1	-1	-1	-1	-1	-1	-1	-1	-1	-1	-1	-1	-1	-1	-1	-1	-1	-1	-1	-1	-1	-1	-1	-1	-1	-1	-1	-1	-1	-1	-1	-1	-1	-1	-1	-1	-1	-1	-1	-1	-1	-1	-1	-1	-1	-1	-1	1	1	-1	-1	-1	-1	-1	-1	-1	-1	-1	-1	-1	-1	-1	-1	-1	-1	-1	-1	-1	-1	-1	-1	-1	-1	-1	-1	-1	-1	-1	-1	-1	-1	-1	-1	-1	-1	-1	-1	-1	-1	-1	-1	-1	-1	-1
BE675337|214040_s_at	-1	-1	-1	-1	-1	-1	-1	-1	-1	-1	-1	-1	-1	-1	-1	-1	-1	-1	-1	-1	-1	-1	-1	-1	-1	-1	-1	-1	-1	-1	-1	-1	-1	-1	-1	-1	-1	-1	-1	-1	-1	-1	-1	-1	-1	-1	-1	-1	-1	-1	-1	-1	-1	-1	-1	-1	-1	-1	-1	-1	-1	-1	-1	-1	1	1	-1	-1	-1	-1	-1	-1	-1	-1	-1	-1	-1	-1	-1	-1	-1	-1	-1	-1	-1	-1	-1	-1	-1	-1	-1	-1	-1	-1	-1	-1	-1	-1	-1	-1	-1	-1	-1	-1	-1	-1	-1	-1	-1	-1	-1
NM_002028|204764_at	-1	-1	-1	-1	-1	-1	-1	-1	-1	-1	-1	-1	-1	-1	-1	-1	-1	-1	-1	-1	-1	-1	-1	-1	-1	-1	-1	-1	-1	-1	-1	-1	-1	-1	-1	-1	-1	-1	-1	-1	-1	-1	-1	-1	-1	-1	-1	-1	-1	-1	-1	-1	-1	-1	-1	-1	-1	-1	-1	-1	-1	-1	-1	-1	1	1	-1	-1	-1	-1	-1	-1	-1	-1	-1	-1	-1	-1	-1	-1	-1	-1	-1	-1	-1	-1	-1	-1	-1	-1	-1	-1	-1	-1	-1	-1	-1	-1	-1	-1	-1	-1	-1	-1	-1	-1	-1	-1	-1	-1	-1
AF326966|221628_s_at	-1	-1	-1	-1	-1	-1	-1	-1	-1	-1	-1	-1	-1	-1	-1	-1	-1	-1	-1	-1	-1	-1	-1	-1	-1	-1	-1	-1	-1	-1	-1	-1	-1	-1	-1	-1	-1	-1	-1	-1	-1	-1	-1	-1	-1	-1	-1	-1	-1	-1	-1	-1	-1	-1	-1	-1	-1	-1	-1	-1	-1	-1	-1	-1	1	1	-1	-1	-1	-1	-1	-1	-1	-1	-1	-1	-1	-1	-1	-1	-1	-1	-1	-1	-1	-1	-1	-1	-1	-1	-1	-1	-1	-1	-1	-1	-1	-1	-1	-1	-1	-1	-1	-1	-1	-1	-1	-1	-1	-1	-1
AK001080|233573_s_at	-1	-1	-1	-1	-1	-1	-1	-1	-1	-1	-1	-1	-1	-1	-1	-1	-1	-1	-1	-1	-1	-1	-1	-1	-1	-1	-1	-1	-1	-1	-1	-1	-1	-1	-1	-1	-1	-1	-1	-1	-1	-1	-1	-1	-1	-1	-1	-1	-1	-1	-1	-1	-1	-1	-1	-1	-1	-1	-1	-1	-1	-1	-1	-1	1	1	-1	-1	-1	-1	-1	-1	-1	-1	-1	-1	-1	-1	-1	-1	-1	-1	-1	-1	-1	-1	-1	-1	-1	-1	-1	-1	-1	-1	-1	-1	-1	-1	-1	-1	-1	-1	-1	-1	-1	-1	-1	-1	-1	-1	-1
NM_006247|201979_s_at	-1	-1	-1	-1	-1	-1	-1	-1	-1	-1	-1	-1	-1	-1	-1	-1	-1	-1	-1	-1	-1	-1	-1	-1	-1	-1	-1	-1	-1	-1	-1	-1	-1	-1	-1	-1	-1	-1	-1	-1	-1	-1	-1	-1	-1	-1	-1	-1	-1	-1	-1	-1	-1	-1	-1	-1	-1	-1	-1	-1	-1	-1	-1	-1	1	1	-1	-1	-1	-1	-1	-1	-1	-1	-1	-1	-1	-1	-1	-1	-1	-1	-1	-1	-1	-1	-1	-1	-1	-1	-1	-1	-1	-1	-1	-1	-1	-1	-1	-1	-1	-1	-1	-1	-1	-1	-1	-1	-1	-1	-1


BC046 S=666
 Genes [6]: NM_148914|1552470_a_at AF130042|210974_s_at NM_002028|204764_at AK001080|233573_s_at AC004528|212574_x_at AF326966|221628_s_at 
 Conds [111]: GSM137997.CEL GSM138017.CEL GSM138033.CEL GSM152569.CEL GSM152792.CEL GSM179872.CEL GSM231909.CEL GSM46818.CEL GSM46821.CEL GSM46822.CEL GSM46837.CEL GSM46838.CEL GSM46872.CEL GSM46881.CEL GSM46895.CEL GSM46899.CEL GSM46904.CEL GSM46908.CEL GSM46923.CEL GSM46928.CEL GSM46943.CEL GSM46958.CEL GSM53026.CEL GSM53029.CEL GSM53057.CEL GSM53064.CEL GSM53076.CEL GSM53079.CEL GSM53088.CEL GSM53096.CEL GSM53112.CEL GSM53117.CEL GSM53135.CEL GSM53138.CEL GSM53139.CEL GSM53143.CEL GSM53146.CEL GSM53161.CEL GSM53185.CEL GSM76500.CEL GSM76501.CEL GSM76505.CEL GSM76512.CEL GSM76536.CEL GSM76537.CEL GSM76538.CEL GSM76543.CEL GSM76546.CEL GSM76572.CEL GSM76574.CEL GSM76576.CEL GSM76578.CEL GSM76584.CEL GSM76588.CEL GSM76591.CEL GSM102453.CEL GSM117682.CEL GSM137943.CEL GSM137993.CEL GSM137996.CEL GSM137999.CEL GSM138000.CEL GSM301661.CEL GSM325807.CEL GSM325810.CEL GSM46832.CEL GSM46836.CEL GSM46852.CEL GSM46876.CEL GSM46893.CEL GSM46898.CEL GSM46961.CEL GSM53034.CEL GSM53035.CEL GSM53039.CEL GSM53041.CEL GSM53044.CEL GSM53066.CEL GSM53067.CEL GSM53069.CEL GSM53073.CEL GSM53080.CEL GSM53084.CEL GSM53093.CEL GSM53095.CEL GSM53098.CEL GSM53107.CEL GSM53154.CEL GSM53160.CEL GSM53172.CEL GSM53186.CEL GSM76489.CEL GSM76497.CEL GSM76509.CEL GSM76518.CEL GSM76558.CEL GSM76559.CEL GSM76568.CEL GSM76570.CEL GSM76593.CEL GSM76595.CEL GSM76598.CEL GSM76606.CEL GSM76611.CEL GSM76612.CEL GSM76615.CEL GSM76623.CEL GSM88997.CEL GSM89002.CEL GSM89025.CEL GSM89035.CEL 
NM_148914|1552470_a_at	-1	-1	-1	-1	-1	1	-1	-1	-1	-1	-1	-1	-1	-1	-1	-1	-1	-1	-1	-1	-1	-1	-1	-1	-1	-1	-1	-1	-1	-1	-1	-1	-1	-1	-1	-1	-1	-1	-1	-1	-1	-1	-1	-1	-1	-1	-1	-1	-1	-1	-1	-1	-1	-1	-1	-1	-1	-1	-1	-1	-1	-1	1	1	-1	-1	-1	-1	-1	-1	-1	-1	-1	-1	-1	-1	-1	-1	-1	-1	-1	-1	-1	-1	-1	-1	-1	-1	-1	-1	-1	-1	-1	-1	-1	-1	-1	-1	-1	-1	-1	-1	-1	-1	-1	-1	-1	-1	-1	-1	-1
AF130042|210974_s_at	-1	-1	-1	-1	-1	1	-1	-1	-1	-1	-1	-1	-1	-1	-1	-1	-1	-1	-1	-1	-1	-1	-1	-1	-1	-1	-1	-1	-1	-1	-1	-1	-1	-1	-1	-1	-1	-1	-1	-1	-1	-1	-1	-1	-1	-1	-1	-1	-1	-1	-1	-1	-1	-1	-1	-1	-1	-1	-1	-1	-1	-1	1	1	-1	-1	-1	-1	-1	-1	-1	-1	-1	-1	-1	-1	-1	-1	-1	-1	-1	-1	-1	-1	-1	-1	-1	-1	-1	-1	-1	-1	-1	-1	-1	-1	-1	-1	-1	-1	-1	-1	-1	-1	-1	-1	-1	-1	-1	-1	-1
NM_002028|204764_at	-1	-1	-1	-1	-1	1	-1	-1	-1	-1	-1	-1	-1	-1	-1	-1	-1	-1	-1	-1	-1	-1	-1	-1	-1	-1	-1	-1	-1	-1	-1	-1	-1	-1	-1	-1	-1	-1	-1	-1	-1	-1	-1	-1	-1	-1	-1	-1	-1	-1	-1	-1	-1	-1	-1	-1	-1	-1	-1	-1	-1	-1	1	1	-1	-1	-1	-1	-1	-1	-1	-1	-1	-1	-1	-1	-1	-1	-1	-1	-1	-1	-1	-1	-1	-1	-1	-1	-1	-1	-1	-1	-1	-1	-1	-1	-1	-1	-1	-1	-1	-1	-1	-1	-1	-1	-1	-1	-1	-1	-1
AK001080|233573_s_at	-1	-1	-1	-1	-1	1	-1	-1	-1	-1	-1	-1	-1	-1	-1	-1	-1	-1	-1	-1	-1	-1	-1	-1	-1	-1	-1	-1	-1	-1	-1	-1	-1	-1	-1	-1	-1	-1	-1	-1	-1	-1	-1	-1	-1	-1	-1	-1	-1	-1	-1	-1	-1	-1	-1	-1	-1	-1	-1	-1	-1	-1	1	1	-1	-1	-1	-1	-1	-1	-1	-1	-1	-1	-1	-1	-1	-1	-1	-1	-1	-1	-1	-1	-1	-1	-1	-1	-1	-1	-1	-1	-1	-1	-1	-1	-1	-1	-1	-1	-1	-1	-1	-1	-1	-1	-1	-1	-1	-1	-1
AC004528|212574_x_at	-1	-1	-1	-1	-1	1	-1	-1	-1	-1	-1	-1	-1	-1	-1	-1	-1	-1	-1	-1	-1	-1	-1	-1	-1	-1	-1	-1	-1	-1	-1	-1	-1	-1	-1	-1	-1	-1	-1	-1	-1	-1	-1	-1	-1	-1	-1	-1	-1	-1	-1	-1	-1	-1	-1	-1	-1	-1	-1	-1	-1	-1	1	1	-1	-1	-1	-1	-1	-1	-1	-1	-1	-1	-1	-1	-1	-1	-1	-1	-1	-1	-1	-1	-1	-1	-1	-1	-1	-1	-1	-1	-1	-1	-1	-1	-1	-1	-1	-1	-1	-1	-1	-1	-1	-1	-1	-1	-1	-1	-1
AF326966|221628_s_at	-1	-1	-1	-1	-1	1	-1	-1	-1	-1	-1	-1	-1	-1	-1	-1	-1	-1	-1	-1	-1	-1	-1	-1	-1	-1	-1	-1	-1	-1	-1	-1	-1	-1	-1	-1	-1	-1	-1	-1	-1	-1	-1	-1	-1	-1	-1	-1	-1	-1	-1	-1	-1	-1	-1	-1	-1	-1	-1	-1	-1	-1	1	1	-1	-1	-1	-1	-1	-1	-1	-1	-1	-1	-1	-1	-1	-1	-1	-1	-1	-1	-1	-1	-1	-1	-1	-1	-1	-1	-1	-1	-1	-1	-1	-1	-1	-1	-1	-1	-1	-1	-1	-1	-1	-1	-1	-1	-1	-1	-1


BC047 S=666
 Genes [6]: NM_015365|1553219_a_at BG490634|222509_s_at NM_002028|204764_at AF326966|221628_s_at AK001080|233573_s_at NM_006247|201979_s_at 
 Conds [111]: GSM102554.CEL GSM102574.CEL GSM138028.CEL GSM138029.CEL GSM152569.CEL GSM46818.CEL GSM46822.CEL GSM46823.CEL GSM46840.CEL GSM46872.CEL GSM46897.CEL GSM46899.CEL GSM46900.CEL GSM46904.CEL GSM46908.CEL GSM46928.CEL GSM46929.CEL GSM46958.CEL GSM46964.CEL GSM53030.CEL GSM53051.CEL GSM53057.CEL GSM53061.CEL GSM53064.CEL GSM53088.CEL GSM53096.CEL GSM53111.CEL GSM53135.CEL GSM53138.CEL GSM53143.CEL GSM53146.CEL GSM53166.CEL GSM53176.CEL GSM53185.CEL GSM76490.CEL GSM76506.CEL GSM76511.CEL GSM76512.CEL GSM76513.CEL GSM76531.CEL GSM76537.CEL GSM76538.CEL GSM76543.CEL GSM76546.CEL GSM76549.CEL GSM76551.CEL GSM76563.CEL GSM76572.CEL GSM76574.CEL GSM76578.CEL GSM76584.CEL GSM76613.CEL GSM89018.CEL GSM89088.CEL GSM102566.CEL GSM117682.CEL GSM137942.CEL GSM137972.CEL GSM137996.CEL GSM137999.CEL GSM138051.CEL GSM179919.CEL GSM46817.CEL GSM46836.CEL GSM46867.CEL GSM46876.CEL GSM46893.CEL GSM46902.CEL GSM46915.CEL GSM46933.CEL GSM46961.CEL GSM53035.CEL GSM53044.CEL GSM53052.CEL GSM53060.CEL GSM53073.CEL GSM53080.CEL GSM53084.CEL GSM53095.CEL GSM53098.CEL GSM53107.CEL GSM53140.CEL GSM53149.CEL GSM53159.CEL GSM53160.CEL GSM53162.CEL GSM53179.CEL GSM76489.CEL GSM76494.CEL GSM76499.CEL GSM76508.CEL GSM76509.CEL GSM76518.CEL GSM76534.CEL GSM76558.CEL GSM76559.CEL GSM76568.CEL GSM76570.CEL GSM76579.CEL GSM76593.CEL GSM76601.CEL GSM76611.CEL GSM76612.CEL GSM76615.CEL GSM76621.CEL GSM76623.CEL GSM76628.CEL GSM76639.CEL GSM89002.CEL GSM89025.CEL GSM89103.CEL 
NM_015365|1553219_a_at	-1	-1	-1	-1	-1	-1	-1	-1	-1	-1	-1	-1	-1	-1	-1	-1	-1	-1	-1	-1	-1	-1	-1	-1	-1	-1	-1	-1	-1	-1	-1	-1	-1	-1	-1	-1	-1	-1	-1	-1	-1	-1	-1	-1	-1	-1	-1	-1	-1	-1	-1	-1	-1	-1	-1	-1	-1	-1	-1	-1	-1	-1	-1	-1	-1	-1	-1	-1	-1	-1	-1	-1	-1	-1	-1	-1	-1	-1	-1	-1	-1	-1	-1	-1	-1	-1	-1	-1	-1	-1	-1	-1	-1	-1	-1	-1	-1	-1	-1	-1	-1	-1	-1	-1	-1	-1	-1	-1	-1	-1	-1
BG490634|222509_s_at	-1	-1	-1	-1	-1	-1	-1	-1	-1	-1	-1	-1	-1	-1	-1	-1	-1	-1	-1	-1	-1	-1	-1	-1	-1	-1	-1	-1	-1	-1	-1	-1	-1	-1	-1	-1	-1	-1	-1	-1	-1	-1	-1	-1	-1	-1	-1	-1	-1	-1	-1	-1	-1	-1	-1	-1	-1	-1	-1	-1	-1	-1	-1	-1	-1	-1	-1	-1	-1	-1	-1	-1	-1	-1	-1	-1	-1	-1	-1	-1	-1	-1	-1	-1	-1	-1	-1	-1	-1	-1	-1	-1	-1	-1	-1	-1	-1	-1	-1	-1	-1	-1	-1	-1	-1	-1	-1	-1	-1	-1	-1
NM_002028|204764_at	-1	-1	-1	-1	-1	-1	-1	-1	-1	-1	-1	-1	-1	-1	-1	-1	-1	-1	-1	-1	-1	-1	-1	-1	-1	-1	-1	-1	-1	-1	-1	-1	-1	-1	-1	-1	-1	-1	-1	-1	-1	-1	-1	-1	-1	-1	-1	-1	-1	-1	-1	-1	-1	-1	-1	-1	-1	-1	-1	-1	-1	-1	-1	-1	-1	-1	-1	-1	-1	-1	-1	-1	-1	-1	-1	-1	-1	-1	-1	-1	-1	-1	-1	-1	-1	-1	-1	-1	-1	-1	-1	-1	-1	-1	-1	-1	-1	-1	-1	-1	-1	-1	-1	-1	-1	-1	-1	-1	-1	-1	-1
AF326966|221628_s_at	-1	-1	-1	-1	-1	-1	-1	-1	-1	-1	-1	-1	-1	-1	-1	-1	-1	-1	-1	-1	-1	-1	-1	-1	-1	-1	-1	-1	-1	-1	-1	-1	-1	-1	-1	-1	-1	-1	-1	-1	-1	-1	-1	-1	-1	-1	-1	-1	-1	-1	-1	-1	-1	-1	-1	-1	-1	-1	-1	-1	-1	-1	-1	-1	-1	-1	-1	-1	-1	-1	-1	-1	-1	-1	-1	-1	-1	-1	-1	-1	-1	-1	-1	-1	-1	-1	-1	-1	-1	-1	-1	-1	-1	-1	-1	-1	-1	-1	-1	-1	-1	-1	-1	-1	-1	-1	-1	-1	-1	-1	-1
AK001080|233573_s_at	-1	-1	-1	-1	-1	-1	-1	-1	-1	-1	-1	-1	-1	-1	-1	-1	-1	-1	-1	-1	-1	-1	-1	-1	-1	-1	-1	-1	-1	-1	-1	-1	-1	-1	-1	-1	-1	-1	-1	-1	-1	-1	-1	-1	-1	-1	-1	-1	-1	-1	-1	-1	-1	-1	-1	-1	-1	-1	-1	-1	-1	-1	-1	-1	-1	-1	-1	-1	-1	-1	-1	-1	-1	-1	-1	-1	-1	-1	-1	-1	-1	-1	-1	-1	-1	-1	-1	-1	-1	-1	-1	-1	-1	-1	-1	-1	-1	-1	-1	-1	-1	-1	-1	-1	-1	-1	-1	-1	-1	-1	-1
NM_006247|201979_s_at	-1	-1	-1	-1	-1	-1	-1	-1	-1	-1	-1	-1	-1	-1	-1	-1	-1	-1	-1	-1	-1	-1	-1	-1	-1	-1	-1	-1	-1	-1	-1	-1	-1	-1	-1	-1	-1	-1	-1	-1	-1	-1	-1	-1	-1	-1	-1	-1	-1	-1	-1	-1	-1	-1	-1	-1	-1	-1	-1	-1	-1	-1	-1	-1	-1	-1	-1	-1	-1	-1	-1	-1	-1	-1	-1	-1	-1	-1	-1	-1	-1	-1	-1	-1	-1	-1	-1	-1	-1	-1	-1	-1	-1	-1	-1	-1	-1	-1	-1	-1	-1	-1	-1	-1	-1	-1	-1	-1	-1	-1	-1


BC048 S=660
 Genes [5]: NM_148914|1552470_a_at BE963955|228274_at BE966197|221777_at AA772747|202586_at AL096745|229192_s_at 
 Conds [132]: GSM102505.CEL GSM102538.CEL GSM102542.CEL GSM117586.CEL GSM117676.CEL GSM117680.CEL GSM137914.CEL GSM138025.CEL GSM138029.CEL GSM138033.CEL GSM138036.CEL GSM138038.CEL GSM152633.CEL GSM179935.CEL GSM203732.CEL GSM203749.CEL GSM203792.CEL GSM231909.CEL GSM231918.CEL GSM231949.CEL GSM46818.CEL GSM46853.CEL GSM46908.CEL GSM46958.CEL GSM53026.CEL GSM53029.CEL GSM53038.CEL GSM53056.CEL GSM53057.CEL GSM53061.CEL GSM53064.CEL GSM53072.CEL GSM53076.CEL GSM53081.CEL GSM53096.CEL GSM53097.CEL GSM53101.CEL GSM53102.CEL GSM53112.CEL GSM53114.CEL GSM53117.CEL GSM53135.CEL GSM53143.CEL GSM53146.CEL GSM53161.CEL GSM76506.CEL GSM76537.CEL GSM76538.CEL GSM76549.CEL GSM76552.CEL GSM76563.CEL GSM76572.CEL GSM76574.CEL GSM76590.CEL GSM76591.CEL GSM76602.CEL GSM76613.CEL GSM76619.CEL GSM76634.CEL GSM76642.CEL GSM89067.CEL GSM89083.CEL GSM89094.CEL GSM102453.CEL GSM102484.CEL GSM102512.CEL GSM102521.CEL GSM102541.CEL GSM102559.CEL GSM102562.CEL GSM102578.CEL GSM117591.CEL GSM117649.CEL GSM117653.CEL GSM117682.CEL GSM117737.CEL GSM137896.CEL GSM137937.CEL GSM137942.CEL GSM137959.CEL GSM137972.CEL GSM137990.CEL GSM138000.CEL GSM138046.CEL GSM138051.CEL GSM152651.CEL GSM179931.CEL GSM179934.CEL GSM203729.CEL GSM203761.CEL GSM203762.CEL GSM203777.CEL GSM203798.CEL GSM231937.CEL GSM231942.CEL GSM231944.CEL GSM231964.CEL GSM325838.CEL GSM353883.CEL GSM53034.CEL GSM53041.CEL GSM53042.CEL GSM53044.CEL GSM53045.CEL GSM53048.CEL GSM53084.CEL GSM53086.CEL GSM53098.CEL GSM53104.CEL GSM53109.CEL GSM53132.CEL GSM53145.CEL GSM53154.CEL GSM53157.CEL GSM53167.CEL GSM53172.CEL GSM53181.CEL GSM53186.CEL GSM76509.CEL GSM76518.CEL GSM76542.CEL GSM76557.CEL GSM76568.CEL GSM76569.CEL GSM76579.CEL GSM76595.CEL GSM76598.CEL GSM76611.CEL GSM76612.CEL GSM76615.CEL GSM76635.CEL GSM89035.CEL 
NM_148914|1552470_a_at	-1	-1	-1	-1	-1	-1	-1	-1	-1	-1	-1	-1	-1	-1	-1	-1	-1	-1	-1	-1	-1	-1	-1	-1	-1	-1	-1	-1	-1	-1	-1	-1	-1	-1	-1	-1	-1	-1	-1	-1	-1	-1	-1	-1	-1	-1	-1	-1	-1	-1	-1	-1	-1	-1	-1	-1	-1	-1	-1	-1	-1	-1	-1	-1	-1	-1	-1	-1	-1	-1	-1	-1	-1	-1	-1	-1	-1	-1	-1	-1	-1	-1	-1	-1	-1	-1	-1	-1	-1	-1	-1	-1	-1	-1	-1	-1	1	-1	-1	-1	-1	-1	-1	-1	-1	-1	-1	-1	-1	-1	-1	-1	-1	-1	-1	-1	-1	-1	-1	-1	-1	-1	-1	-1	-1	-1	-1	-1	-1	-1	-1	-1
BE963955|228274_at	-1	-1	-1	-1	-1	-1	-1	-1	-1	-1	-1	-1	-1	-1	-1	-1	-1	-1	-1	-1	-1	-1	-1	-1	-1	-1	-1	-1	-1	-1	-1	-1	-1	-1	-1	-1	-1	-1	-1	-1	-1	-1	-1	-1	-1	-1	-1	-1	-1	-1	-1	-1	-1	-1	-1	-1	-1	-1	-1	-1	-1	-1	-1	-1	-1	-1	-1	-1	-1	-1	-1	-1	-1	-1	-1	-1	-1	-1	-1	-1	-1	-1	-1	-1	-1	-1	-1	-1	-1	-1	-1	-1	-1	-1	-1	-1	1	-1	-1	-1	-1	-1	-1	-1	-1	-1	-1	-1	-1	-1	-1	-1	-1	-1	-1	-1	-1	-1	-1	-1	-1	-1	-1	-1	-1	-1	-1	-1	-1	-1	-1	-1
BE966197|221777_at	-1	-1	-1	-1	-1	-1	-1	-1	-1	-1	-1	-1	-1	-1	-1	-1	-1	-1	-1	-1	-1	-1	-1	-1	-1	-1	-1	-1	-1	-1	-1	-1	-1	-1	-1	-1	-1	-1	-1	-1	-1	-1	-1	-1	-1	-1	-1	-1	-1	-1	-1	-1	-1	-1	-1	-1	-1	-1	-1	-1	-1	-1	-1	-1	-1	-1	-1	-1	-1	-1	-1	-1	-1	-1	-1	-1	-1	-1	-1	-1	-1	-1	-1	-1	-1	-1	-1	-1	-1	-1	-1	-1	-1	-1	-1	-1	1	-1	-1	-1	-1	-1	-1	-1	-1	-1	-1	-1	-1	-1	-1	-1	-1	-1	-1	-1	-1	-1	-1	-1	-1	-1	-1	-1	-1	-1	-1	-1	-1	-1	-1	-1
AA772747|202586_at	-1	-1	-1	-1	-1	-1	-1	-1	-1	-1	-1	-1	-1	-1	-1	-1	-1	-1	-1	-1	-1	-1	-1	-1	-1	-1	-1	-1	-1	-1	-1	-1	-1	-1	-1	-1	-1	-1	-1	-1	-1	-1	-1	-1	-1	-1	-1	-1	-1	-1	-1	-1	-1	-1	-1	-1	-1	-1	-1	-1	-1	-1	-1	-1	-1	-1	-1	-1	-1	-1	-1	-1	-1	-1	-1	-1	-1	-1	-1	-1	-1	-1	-1	-1	-1	-1	-1	-1	-1	-1	-1	-1	-1	-1	-1	-1	1	-1	-1	-1	-1	-1	-1	-1	-1	-1	-1	-1	-1	-1	-1	-1	-1	-1	-1	-1	-1	-1	-1	-1	-1	-1	-1	-1	-1	-1	-1	-1	-1	-1	-1	-1
AL096745|229192_s_at	-1	-1	-1	-1	-1	-1	-1	-1	-1	-1	-1	-1	-1	-1	-1	-1	-1	-1	-1	-1	-1	-1	-1	-1	-1	-1	-1	-1	-1	-1	-1	-1	-1	-1	-1	-1	-1	-1	-1	-1	-1	-1	-1	-1	-1	-1	-1	-1	-1	-1	-1	-1	-1	-1	-1	-1	-1	-1	-1	-1	-1	-1	-1	-1	-1	-1	-1	-1	-1	-1	-1	-1	-1	-1	-1	-1	-1	-1	-1	-1	-1	-1	-1	-1	-1	-1	-1	-1	-1	-1	-1	-1	-1	-1	-1	-1	1	-1	-1	-1	-1	-1	-1	-1	-1	-1	-1	-1	-1	-1	-1	-1	-1	-1	-1	-1	-1	-1	-1	-1	-1	-1	-1	-1	-1	-1	-1	-1	-1	-1	-1	-1


BC049 S=654
 Genes [6]: BC040652|1559528_at BE967048|222439_s_at AF326966|221628_s_at AK024072|233827_s_at BG330076|1558214_s_at NM_006544|218748_s_at 
 Conds [109]: GSM102574.CEL GSM117769.CEL GSM117774.CEL GSM137952.CEL GSM137961.CEL GSM138028.CEL GSM138033.CEL GSM138036.CEL GSM138039.CEL GSM138040.CEL GSM152569.CEL GSM152728.CEL GSM179956.CEL GSM203667.CEL GSM231939.CEL GSM46820.CEL GSM46829.CEL GSM46837.CEL GSM46871.CEL GSM46881.CEL GSM46884.CEL GSM46885.CEL GSM46887.CEL GSM46895.CEL GSM46904.CEL GSM46905.CEL GSM46908.CEL GSM46928.CEL GSM46944.CEL GSM46953.CEL GSM46964.CEL GSM53030.CEL GSM53031.CEL GSM53032.CEL GSM53051.CEL GSM53056.CEL GSM53061.CEL GSM53076.CEL GSM53079.CEL GSM53088.CEL GSM53092.CEL GSM53096.CEL GSM53097.CEL GSM53101.CEL GSM53102.CEL GSM53117.CEL GSM53126.CEL GSM53135.CEL GSM53143.CEL GSM53146.CEL GSM53161.CEL GSM53183.CEL GSM76506.CEL GSM76513.CEL GSM76537.CEL GSM76538.CEL GSM76572.CEL GSM76619.CEL GSM102453.CEL GSM102566.CEL GSM117587.CEL GSM117682.CEL GSM137999.CEL GSM138000.CEL GSM152651.CEL GSM231978.CEL GSM277695.CEL GSM325810.CEL GSM46814.CEL GSM46816.CEL GSM46819.CEL GSM46827.CEL GSM46836.CEL GSM46890.CEL GSM46893.CEL GSM46894.CEL GSM46901.CEL GSM46903.CEL GSM46954.CEL GSM46957.CEL GSM46976.CEL GSM53034.CEL GSM53035.CEL GSM53044.CEL GSM53060.CEL GSM53073.CEL GSM53080.CEL GSM53084.CEL GSM53089.CEL GSM53090.CEL GSM53095.CEL GSM53098.CEL GSM53107.CEL GSM53109.CEL GSM53110.CEL GSM53147.CEL GSM53160.CEL GSM53172.CEL GSM53179.CEL GSM53181.CEL GSM53186.CEL GSM76494.CEL GSM76509.CEL GSM76534.CEL GSM76558.CEL GSM76569.CEL GSM76621.CEL GSM76628.CEL GSM89002.CEL 
BC040652|1559528_at	-1	-1	-1	-1	-1	-1	-1	-1	-1	-1	-1	-1	1	-1	-1	-1	-1	-1	-1	-1	-1	-1	-1	-1	-1	-1	-1	-1	-1	-1	-1	-1	-1	-1	-1	-1	-1	-1	-1	-1	-1	-1	-1	-1	-1	-1	-1	-1	-1	-1	-1	-1	-1	-1	-1	-1	-1	-1	-1	-1	-1	-1	-1	-1	-1	-1	-1	-1	-1	-1	-1	-1	-1	-1	-1	-1	-1	-1	-1	-1	-1	-1	-1	-1	-1	-1	-1	-1	-1	-1	-1	-1	-1	-1	-1	-1	-1	-1	-1	-1	-1	-1	-1	-1	-1	-1	-1	-1	-1
BE967048|222439_s_at	-1	-1	-1	-1	-1	-1	-1	-1	-1	-1	-1	-1	1	-1	-1	-1	-1	-1	-1	-1	-1	-1	-1	-1	-1	-1	-1	-1	-1	-1	-1	-1	-1	-1	-1	-1	-1	-1	-1	-1	-1	-1	-1	-1	-1	-1	-1	-1	-1	-1	-1	-1	-1	-1	-1	-1	-1	-1	-1	-1	-1	-1	-1	-1	-1	-1	-1	-1	-1	-1	-1	-1	-1	-1	-1	-1	-1	-1	-1	-1	-1	-1	-1	-1	-1	-1	-1	-1	-1	-1	-1	-1	-1	-1	-1	-1	-1	-1	-1	-1	-1	-1	-1	-1	-1	-1	-1	-1	-1
AF326966|221628_s_at	-1	-1	-1	-1	-1	-1	-1	-1	-1	-1	-1	-1	1	-1	-1	-1	-1	-1	-1	-1	-1	-1	-1	-1	-1	-1	-1	-1	-1	-1	-1	-1	-1	-1	-1	-1	-1	-1	-1	-1	-1	-1	-1	-1	-1	-1	-1	-1	-1	-1	-1	-1	-1	-1	-1	-1	-1	-1	-1	-1	-1	-1	-1	-1	-1	-1	-1	-1	-1	-1	-1	-1	-1	-1	-1	-1	-1	-1	-1	-1	-1	-1	-1	-1	-1	-1	-1	-1	-1	-1	-1	-1	-1	-1	-1	-1	-1	-1	-1	-1	-1	-1	-1	-1	-1	-1	-1	-1	-1
AK024072|233827_s_at	-1	-1	-1	-1	-1	-1	-1	-1	-1	-1	-1	-1	1	-1	-1	-1	-1	-1	-1	-1	-1	-1	-1	-1	-1	-1	-1	-1	-1	-1	-1	-1	-1	-1	-1	-1	-1	-1	-1	-1	-1	-1	-1	-1	-1	-1	-1	-1	-1	-1	-1	-1	-1	-1	-1	-1	-1	-1	-1	-1	-1	-1	-1	-1	-1	-1	-1	-1	-1	-1	-1	-1	-1	-1	-1	-1	-1	-1	-1	-1	-1	-1	-1	-1	-1	-1	-1	-1	-1	-1	-1	-1	-1	-1	-1	-1	-1	-1	-1	-1	-1	-1	-1	-1	-1	-1	-1	-1	-1
BG330076|1558214_s_at	-1	-1	-1	-1	-1	-1	-1	-1	-1	-1	-1	-1	1	-1	-1	-1	-1	-1	-1	-1	-1	-1	-1	-1	-1	-1	-1	-1	-1	-1	-1	-1	-1	-1	-1	-1	-1	-1	-1	-1	-1	-1	-1	-1	-1	-1	-1	-1	-1	-1	-1	-1	-1	-1	-1	-1	-1	-1	-1	-1	-1	-1	-1	-1	-1	-1	-1	-1	-1	-1	-1	-1	-1	-1	-1	-1	-1	-1	-1	-1	-1	-1	-1	-1	-1	-1	-1	-1	-1	-1	-1	-1	-1	-1	-1	-1	-1	-1	-1	-1	-1	-1	-1	-1	-1	-1	-1	-1	-1
NM_006544|218748_s_at	-1	-1	-1	-1	-1	-1	-1	-1	-1	-1	-1	-1	1	-1	-1	-1	-1	-1	-1	-1	-1	-1	-1	-1	-1	-1	-1	-1	-1	-1	-1	-1	-1	-1	-1	-1	-1	-1	-1	-1	-1	-1	-1	-1	-1	-1	-1	-1	-1	-1	-1	-1	-1	-1	-1	-1	-1	-1	-1	-1	-1	-1	-1	-1	-1	-1	-1	-1	-1	-1	-1	-1	-1	-1	-1	-1	-1	-1	-1	-1	-1	-1	-1	-1	-1	-1	-1	-1	-1	-1	-1	-1	-1	-1	-1	-1	-1	-1	-1	-1	-1	-1	-1	-1	-1	-1	-1	-1	-1


BC050 S=654
 Genes [6]: BC007207|1554466_a_at AI742378|223143_s_at AY113699|1554417_s_at AC007182|217188_s_at AF230411|211013_x_at AL583123|221759_at 
 Conds [109]: GSM102455.CEL GSM102459.CEL GSM102518.CEL GSM102527.CEL GSM117749.CEL GSM117751.CEL GSM117769.CEL GSM137910.CEL GSM137915.CEL GSM137928.CEL GSM137950.CEL GSM137955.CEL GSM137956.CEL GSM137961.CEL GSM137986.CEL GSM137992.CEL GSM137997.CEL GSM138017.CEL GSM138028.CEL GSM138029.CEL GSM138032.CEL GSM138035.CEL GSM138039.CEL GSM138040.CEL GSM152569.CEL GSM152728.CEL GSM46818.CEL GSM46822.CEL GSM46840.CEL GSM46853.CEL GSM46899.CEL GSM46900.CEL GSM46908.CEL GSM46948.CEL GSM46958.CEL GSM53026.CEL GSM53030.CEL GSM53038.CEL GSM53057.CEL GSM53072.CEL GSM53088.CEL GSM53097.CEL GSM53101.CEL GSM53126.CEL GSM53135.CEL GSM53138.CEL GSM53161.CEL GSM76506.CEL GSM76531.CEL GSM76536.CEL GSM76537.CEL GSM76563.CEL GSM76578.CEL GSM76613.CEL GSM89018.CEL GSM102450.CEL GSM102453.CEL GSM102476.CEL GSM102500.CEL GSM102521.CEL GSM102541.CEL GSM117587.CEL GSM117682.CEL GSM117723.CEL GSM117752.CEL GSM137902.CEL GSM137924.CEL GSM137942.CEL GSM137948.CEL GSM137959.CEL GSM137972.CEL GSM137978.CEL GSM137993.CEL GSM137999.CEL GSM138000.CEL GSM138030.CEL GSM138034.CEL GSM152677.CEL GSM179934.CEL GSM203762.CEL GSM203798.CEL GSM301687.CEL GSM325812.CEL GSM353900.CEL GSM46852.CEL GSM46903.CEL GSM53041.CEL GSM53042.CEL GSM53045.CEL GSM53084.CEL GSM53104.CEL GSM53109.CEL GSM53157.CEL GSM53159.CEL GSM53160.CEL GSM53181.CEL GSM53186.CEL GSM76568.CEL GSM76595.CEL GSM76599.CEL GSM76611.CEL GSM76615.CEL GSM76620.CEL GSM76628.CEL GSM76639.CEL GSM88976.CEL GSM88987.CEL GSM89025.CEL GSM89104.CEL 
BC007207|1554466_a_at	-1	-1	-1	-1	-1	-1	-1	-1	-1	-1	-1	-1	-1	-1	-1	-1	-1	-1	-1	-1	-1	-1	-1	-1	-1	-1	-1	-1	-1	-1	-1	-1	-1	-1	-1	-1	-1	-1	-1	-1	-1	-1	-1	-1	-1	-1	-1	-1	-1	-1	-1	-1	-1	-1	-1	-1	-1	-1	-1	-1	-1	-1	-1	-1	-1	-1	-1	-1	-1	-1	-1	-1	-1	-1	-1	-1	-1	-1	-1	-1	-1	-1	-1	-1	-1	-1	-1	-1	-1	-1	-1	-1	-1	-1	-1	-1	-1	-1	-1	-1	-1	-1	-1	-1	-1	-1	-1	-1	-1
AI742378|223143_s_at	-1	-1	-1	-1	-1	-1	-1	-1	-1	-1	-1	-1	-1	-1	-1	-1	-1	-1	-1	-1	-1	-1	-1	-1	-1	-1	-1	-1	-1	-1	-1	-1	-1	-1	-1	-1	-1	-1	-1	-1	-1	-1	-1	-1	-1	-1	-1	-1	-1	-1	-1	-1	-1	-1	-1	-1	-1	-1	-1	-1	-1	-1	-1	-1	-1	-1	-1	-1	-1	-1	-1	-1	-1	-1	-1	-1	-1	-1	-1	-1	-1	-1	-1	-1	-1	-1	-1	-1	-1	-1	-1	-1	-1	-1	-1	-1	-1	-1	-1	-1	-1	-1	-1	-1	-1	-1	-1	-1	-1
AY113699|1554417_s_at	-1	-1	-1	-1	-1	-1	-1	-1	-1	-1	-1	-1	-1	-1	-1	-1	-1	-1	-1	-1	-1	-1	-1	-1	-1	-1	-1	-1	-1	-1	-1	-1	-1	-1	-1	-1	-1	-1	-1	-1	-1	-1	-1	-1	-1	-1	-1	-1	-1	-1	-1	-1	-1	-1	-1	-1	-1	-1	-1	-1	-1	-1	-1	-1	-1	-1	-1	-1	-1	-1	-1	-1	-1	-1	-1	-1	-1	-1	-1	-1	-1	-1	-1	-1	-1	-1	-1	-1	-1	-1	-1	-1	-1	-1	-1	-1	-1	-1	-1	-1	-1	-1	-1	-1	-1	-1	-1	-1	-1
AC007182|217188_s_at	-1	-1	-1	-1	-1	-1	-1	-1	-1	-1	-1	-1	-1	-1	-1	-1	-1	-1	-1	-1	-1	-1	-1	-1	-1	-1	-1	-1	-1	-1	-1	-1	-1	-1	-1	-1	-1	-1	-1	-1	-1	-1	-1	-1	-1	-1	-1	-1	-1	-1	-1	-1	-1	-1	-1	-1	-1	-1	-1	-1	-1	-1	-1	-1	-1	-1	-1	-1	-1	-1	-1	-1	-1	-1	-1	-1	-1	-1	-1	-1	-1	-1	-1	-1	-1	-1	-1	-1	-1	-1	-1	-1	-1	-1	-1	-1	-1	-1	-1	-1	-1	-1	-1	-1	-1	-1	-1	-1	-1
AF230411|211013_x_at	-1	-1	-1	-1	-1	-1	-1	-1	-1	-1	-1	-1	-1	-1	-1	-1	-1	-1	-1	-1	-1	-1	-1	-1	-1	-1	-1	-1	-1	-1	-1	-1	-1	-1	-1	-1	-1	-1	-1	-1	-1	-1	-1	-1	-1	-1	-1	-1	-1	-1	-1	-1	-1	-1	-1	-1	-1	-1	-1	-1	-1	-1	-1	-1	-1	-1	-1	-1	-1	-1	-1	-1	-1	-1	-1	-1	-1	-1	-1	-1	-1	-1	-1	-1	-1	-1	-1	-1	-1	-1	-1	-1	-1	-1	-1	-1	-1	-1	-1	-1	-1	-1	-1	-1	-1	-1	-1	-1	-1
AL583123|221759_at	-1	-1	-1	-1	-1	-1	-1	-1	-1	-1	-1	-1	-1	-1	-1	-1	-1	-1	-1	-1	-1	-1	-1	-1	-1	-1	-1	-1	-1	-1	-1	-1	-1	-1	-1	-1	-1	-1	-1	-1	-1	-1	-1	-1	-1	-1	-1	-1	-1	-1	-1	-1	-1	-1	-1	-1	-1	-1	-1	-1	-1	-1	-1	-1	-1	-1	-1	-1	-1	-1	-1	-1	-1	-1	-1	-1	-1	-1	-1	-1	-1	-1	-1	-1	-1	-1	-1	-1	-1	-1	-1	-1	-1	-1	-1	-1	-1	-1	-1	-1	-1	-1	-1	-1	-1	-1	-1	-1	-1


BC051 S=650
 Genes [5]: NM_015365|1553219_a_at AI986085|231816_s_at NM_002028|204764_at AF326966|221628_s_at BE350145|212940_at 
 Conds [130]: GSM102428.CEL GSM102554.CEL GSM117680.CEL GSM117774.CEL GSM137928.CEL GSM137961.CEL GSM138029.CEL GSM231868.CEL GSM231875.CEL GSM46818.CEL GSM46822.CEL GSM46823.CEL GSM46840.CEL GSM46853.CEL GSM46872.CEL GSM46895.CEL GSM46900.CEL GSM46904.CEL GSM46908.CEL GSM46928.CEL GSM46948.CEL GSM46958.CEL GSM53026.CEL GSM53029.CEL GSM53030.CEL GSM53057.CEL GSM53079.CEL GSM53088.CEL GSM53092.CEL GSM53096.CEL GSM53102.CEL GSM53127.CEL GSM53138.CEL GSM53143.CEL GSM53146.CEL GSM53163.CEL GSM53165.CEL GSM53166.CEL GSM53170.CEL GSM53173.CEL GSM53176.CEL GSM53183.CEL GSM53185.CEL GSM76505.CEL GSM76506.CEL GSM76511.CEL GSM76513.CEL GSM76531.CEL GSM76537.CEL GSM76544.CEL GSM76545.CEL GSM76546.CEL GSM76551.CEL GSM76576.CEL GSM76590.CEL GSM76591.CEL GSM76619.CEL GSM89017.CEL GSM89088.CEL GSM102471.CEL GSM102566.CEL GSM117735.CEL GSM137996.CEL GSM137999.CEL GSM138051.CEL GSM152568.CEL GSM152677.CEL GSM179919.CEL GSM231910.CEL GSM46816.CEL GSM46817.CEL GSM46819.CEL GSM46827.CEL GSM46898.CEL GSM46901.CEL GSM46902.CEL GSM46917.CEL GSM46933.CEL GSM53034.CEL GSM53039.CEL GSM53044.CEL GSM53046.CEL GSM53048.CEL GSM53053.CEL GSM53060.CEL GSM53067.CEL GSM53073.CEL GSM53080.CEL GSM53086.CEL GSM53089.CEL GSM53090.CEL GSM53095.CEL GSM53107.CEL GSM53109.CEL GSM53131.CEL GSM53140.CEL GSM53156.CEL GSM53157.CEL GSM53159.CEL GSM53160.CEL GSM53164.CEL GSM53167.CEL GSM76489.CEL GSM76494.CEL GSM76499.CEL GSM76508.CEL GSM76509.CEL GSM76534.CEL GSM76555.CEL GSM76558.CEL GSM76559.CEL GSM76568.CEL GSM76569.CEL GSM76594.CEL GSM76595.CEL GSM76601.CEL GSM76603.CEL GSM76605.CEL GSM76606.CEL GSM76611.CEL GSM76612.CEL GSM76614.CEL GSM76615.CEL GSM76620.CEL GSM76621.CEL GSM76623.CEL GSM76630.CEL GSM76639.CEL GSM88976.CEL GSM89025.CEL 
NM_015365|1553219_a_at	-1	-1	-1	-1	-1	-1	-1	-1	-1	-1	-1	-1	-1	-1	-1	-1	-1	-1	-1	-1	-1	-1	-1	-1	-1	-1	-1	-1	-1	-1	-1	-1	-1	-1	-1	-1	-1	-1	-1	-1	-1	-1	-1	-1	-1	-1	-1	-1	-1	-1	-1	-1	-1	-1	-1	-1	-1	-1	-1	-1	-1	-1	-1	-1	-1	-1	-1	-1	-1	-1	-1	-1	-1	-1	-1	-1	-1	-1	-1	-1	-1	-1	-1	-1	-1	-1	-1	-1	-1	-1	-1	-1	-1	-1	-1	-1	-1	-1	-1	-1	-1	-1	-1	-1	-1	-1	-1	-1	-1	-1	-1	-1	-1	-1	-1	-1	-1	-1	-1	-1	-1	-1	-1	-1	-1	-1	-1	-1	-1	-1
AI986085|231816_s_at	-1	-1	-1	-1	-1	-1	-1	-1	-1	-1	-1	-1	-1	-1	-1	-1	-1	-1	-1	-1	-1	-1	-1	-1	-1	-1	-1	-1	-1	-1	-1	-1	-1	-1	-1	-1	-1	-1	-1	-1	-1	-1	-1	-1	-1	-1	-1	-1	-1	-1	-1	-1	-1	-1	-1	-1	-1	-1	-1	-1	-1	-1	-1	-1	-1	-1	-1	-1	-1	-1	-1	-1	-1	-1	-1	-1	-1	-1	-1	-1	-1	-1	-1	-1	-1	-1	-1	-1	-1	-1	-1	-1	-1	-1	-1	-1	-1	-1	-1	-1	-1	-1	-1	-1	-1	-1	-1	-1	-1	-1	-1	-1	-1	-1	-1	-1	-1	-1	-1	-1	-1	-1	-1	-1	-1	-1	-1	-1	-1	-1
NM_002028|204764_at	-1	-1	-1	-1	-1	-1	-1	-1	-1	-1	-1	-1	-1	-1	-1	-1	-1	-1	-1	-1	-1	-1	-1	-1	-1	-1	-1	-1	-1	-1	-1	-1	-1	-1	-1	-1	-1	-1	-1	-1	-1	-1	-1	-1	-1	-1	-1	-1	-1	-1	-1	-1	-1	-1	-1	-1	-1	-1	-1	-1	-1	-1	-1	-1	-1	-1	-1	-1	-1	-1	-1	-1	-1	-1	-1	-1	-1	-1	-1	-1	-1	-1	-1	-1	-1	-1	-1	-1	-1	-1	-1	-1	-1	-1	-1	-1	-1	-1	-1	-1	-1	-1	-1	-1	-1	-1	-1	-1	-1	-1	-1	-1	-1	-1	-1	-1	-1	-1	-1	-1	-1	-1	-1	-1	-1	-1	-1	-1	-1	-1
AF326966|221628_s_at	-1	-1	-1	-1	-1	-1	-1	-1	-1	-1	-1	-1	-1	-1	-1	-1	-1	-1	-1	-1	-1	-1	-1	-1	-1	-1	-1	-1	-1	-1	-1	-1	-1	-1	-1	-1	-1	-1	-1	-1	-1	-1	-1	-1	-1	-1	-1	-1	-1	-1	-1	-1	-1	-1	-1	-1	-1	-1	-1	-1	-1	-1	-1	-1	-1	-1	-1	-1	-1	-1	-1	-1	-1	-1	-1	-1	-1	-1	-1	-1	-1	-1	-1	-1	-1	-1	-1	-1	-1	-1	-1	-1	-1	-1	-1	-1	-1	-1	-1	-1	-1	-1	-1	-1	-1	-1	-1	-1	-1	-1	-1	-1	-1	-1	-1	-1	-1	-1	-1	-1	-1	-1	-1	-1	-1	-1	-1	-1	-1	-1
BE350145|212940_at	-1	-1	-1	-1	-1	-1	-1	-1	-1	-1	-1	-1	-1	-1	-1	-1	-1	-1	-1	-1	-1	-1	-1	-1	-1	-1	-1	-1	-1	-1	-1	-1	-1	-1	-1	-1	-1	-1	-1	-1	-1	-1	-1	-1	-1	-1	-1	-1	-1	-1	-1	-1	-1	-1	-1	-1	-1	-1	-1	-1	-1	-1	-1	-1	-1	-1	-1	-1	-1	-1	-1	-1	-1	-1	-1	-1	-1	-1	-1	-1	-1	-1	-1	-1	-1	-1	-1	-1	-1	-1	-1	-1	-1	-1	-1	-1	-1	-1	-1	-1	-1	-1	-1	-1	-1	-1	-1	-1	-1	-1	-1	-1	-1	-1	-1	-1	-1	-1	-1	-1	-1	-1	-1	-1	-1	-1	-1	-1	-1	-1


BC052 S=648
 Genes [6]: NM_148914|1552470_a_at AI582285|204399_s_at AI742378|223143_s_at NM_002028|204764_at AC007182|217188_s_at BC028225|1555426_a_at 
 Conds [108]: GSM117680.CEL GSM117715.CEL GSM137928.CEL GSM137997.CEL GSM138029.CEL GSM138031.CEL GSM138035.CEL GSM138039.CEL GSM152569.CEL GSM152728.CEL GSM203769.CEL GSM231933.CEL GSM301694.CEL GSM46818.CEL GSM46821.CEL GSM46822.CEL GSM46853.CEL GSM46872.CEL GSM46899.CEL GSM46900.CEL GSM46908.CEL GSM46923.CEL GSM46958.CEL GSM53026.CEL GSM53032.CEL GSM53038.CEL GSM53043.CEL GSM53056.CEL GSM53057.CEL GSM53064.CEL GSM53072.CEL GSM53076.CEL GSM53088.CEL GSM53092.CEL GSM53097.CEL GSM53101.CEL GSM53102.CEL GSM53112.CEL GSM53117.CEL GSM53127.CEL GSM53135.CEL GSM53138.CEL GSM53143.CEL GSM53146.CEL GSM53161.CEL GSM76517.CEL GSM76536.CEL GSM76537.CEL GSM76538.CEL GSM76545.CEL GSM76546.CEL GSM76563.CEL GSM76572.CEL GSM76574.CEL GSM76578.CEL GSM76584.CEL GSM76591.CEL GSM76619.CEL GSM102453.CEL GSM102500.CEL GSM117682.CEL GSM117716.CEL GSM137944.CEL GSM137972.CEL GSM137996.CEL GSM138000.CEL GSM152677.CEL GSM179934.CEL GSM231910.CEL GSM277703.CEL GSM301687.CEL GSM46832.CEL GSM46852.CEL GSM46854.CEL GSM53039.CEL GSM53042.CEL GSM53045.CEL GSM53048.CEL GSM53066.CEL GSM53073.CEL GSM53080.CEL GSM53084.CEL GSM53086.CEL GSM53089.CEL GSM53098.CEL GSM53104.CEL GSM53109.CEL GSM53110.CEL GSM53145.CEL GSM53154.CEL GSM53157.CEL GSM53159.CEL GSM53160.CEL GSM53172.CEL GSM53180.CEL GSM53186.CEL GSM76489.CEL GSM76497.CEL GSM76558.CEL GSM76568.CEL GSM76570.CEL GSM76579.CEL GSM76595.CEL GSM76611.CEL GSM76612.CEL GSM76615.CEL GSM88987.CEL GSM89035.CEL 
NM_148914|1552470_a_at	-1	-1	-1	-1	-1	-1	-1	-1	-1	-1	-1	-1	-1	-1	-1	-1	-1	-1	-1	-1	-1	-1	-1	-1	-1	-1	-1	-1	-1	-1	-1	-1	-1	-1	-1	-1	-1	-1	-1	-1	-1	-1	-1	-1	-1	-1	-1	-1	-1	-1	-1	-1	-1	-1	-1	-1	-1	-1	-1	-1	-1	-1	-1	-1	-1	-1	-1	-1	-1	-1	-1	-1	-1	-1	-1	-1	-1	-1	-1	-1	-1	-1	-1	-1	-1	-1	-1	-1	-1	-1	-1	-1	-1	-1	-1	-1	-1	-1	-1	-1	-1	-1	-1	-1	-1	-1	-1	-1
AI582285|204399_s_at	-1	-1	-1	-1	-1	-1	-1	-1	-1	-1	-1	-1	-1	-1	-1	-1	-1	-1	-1	-1	-1	-1	-1	-1	-1	-1	-1	-1	-1	-1	-1	-1	-1	-1	-1	-1	-1	-1	-1	-1	-1	-1	-1	-1	-1	-1	-1	-1	-1	-1	-1	-1	-1	-1	-1	-1	-1	-1	-1	-1	-1	-1	-1	-1	-1	-1	-1	-1	-1	-1	-1	-1	-1	-1	-1	-1	-1	-1	-1	-1	-1	-1	-1	-1	-1	-1	-1	-1	-1	-1	-1	-1	-1	-1	-1	-1	-1	-1	-1	-1	-1	-1	-1	-1	-1	-1	-1	-1
AI742378|223143_s_at	-1	-1	-1	-1	-1	-1	-1	-1	-1	-1	-1	-1	-1	-1	-1	-1	-1	-1	-1	-1	-1	-1	-1	-1	-1	-1	-1	-1	-1	-1	-1	-1	-1	-1	-1	-1	-1	-1	-1	-1	-1	-1	-1	-1	-1	-1	-1	-1	-1	-1	-1	-1	-1	-1	-1	-1	-1	-1	-1	-1	-1	-1	-1	-1	-1	-1	-1	-1	-1	-1	-1	-1	-1	-1	-1	-1	-1	-1	-1	-1	-1	-1	-1	-1	-1	-1	-1	-1	-1	-1	-1	-1	-1	-1	-1	-1	-1	-1	-1	-1	-1	-1	-1	-1	-1	-1	-1	-1
NM_002028|204764_at	-1	-1	-1	-1	-1	-1	-1	-1	-1	-1	-1	-1	-1	-1	-1	-1	-1	-1	-1	-1	-1	-1	-1	-1	-1	-1	-1	-1	-1	-1	-1	-1	-1	-1	-1	-1	-1	-1	-1	-1	-1	-1	-1	-1	-1	-1	-1	-1	-1	-1	-1	-1	-1	-1	-1	-1	-1	-1	-1	-1	-1	-1	-1	-1	-1	-1	-1	-1	-1	-1	-1	-1	-1	-1	-1	-1	-1	-1	-1	-1	-1	-1	-1	-1	-1	-1	-1	-1	-1	-1	-1	-1	-1	-1	-1	-1	-1	-1	-1	-1	-1	-1	-1	-1	-1	-1	-1	-1
AC007182|217188_s_at	-1	-1	-1	-1	-1	-1	-1	-1	-1	-1	-1	-1	-1	-1	-1	-1	-1	-1	-1	-1	-1	-1	-1	-1	-1	-1	-1	-1	-1	-1	-1	-1	-1	-1	-1	-1	-1	-1	-1	-1	-1	-1	-1	-1	-1	-1	-1	-1	-1	-1	-1	-1	-1	-1	-1	-1	-1	-1	-1	-1	-1	-1	-1	-1	-1	-1	-1	-1	-1	-1	-1	-1	-1	-1	-1	-1	-1	-1	-1	-1	-1	-1	-1	-1	-1	-1	-1	-1	-1	-1	-1	-1	-1	-1	-1	-1	-1	-1	-1	-1	-1	-1	-1	-1	-1	-1	-1	-1
BC028225|1555426_a_at	-1	-1	-1	-1	-1	-1	-1	-1	-1	-1	-1	-1	-1	-1	-1	-1	-1	-1	-1	-1	-1	-1	-1	-1	-1	-1	-1	-1	-1	-1	-1	-1	-1	-1	-1	-1	-1	-1	-1	-1	-1	-1	-1	-1	-1	-1	-1	-1	-1	-1	-1	-1	-1	-1	-1	-1	-1	-1	-1	-1	-1	-1	-1	-1	-1	-1	-1	-1	-1	-1	-1	-1	-1	-1	-1	-1	-1	-1	-1	-1	-1	-1	-1	-1	-1	-1	-1	-1	-1	-1	-1	-1	-1	-1	-1	-1	-1	-1	-1	-1	-1	-1	-1	-1	-1	-1	-1	-1


BC053 S=648
 Genes [6]: NM_015365|1553219_a_at NM_000390|207099_s_at AK024072|233827_s_at NM_002028|204764_at BG330076|1558214_s_at AF326966|221628_s_at 
 Conds [108]: GSM102428.CEL GSM117774.CEL GSM137961.CEL GSM138028.CEL GSM138029.CEL GSM152569.CEL GSM152728.CEL GSM203667.CEL GSM231868.CEL GSM231933.CEL GSM301688.CEL GSM46818.CEL GSM46823.CEL GSM46871.CEL GSM46887.CEL GSM46897.CEL GSM46899.CEL GSM46900.CEL GSM46907.CEL GSM46943.CEL GSM46948.CEL GSM53031.CEL GSM53032.CEL GSM53061.CEL GSM53076.CEL GSM53079.CEL GSM53088.CEL GSM53092.CEL GSM53096.CEL GSM53101.CEL GSM53111.CEL GSM53135.CEL GSM53138.CEL GSM53143.CEL GSM53146.CEL GSM53163.CEL GSM53168.CEL GSM53170.CEL GSM53183.CEL GSM76500.CEL GSM76511.CEL GSM76513.CEL GSM76538.CEL GSM76551.CEL GSM76578.CEL GSM76584.CEL GSM76588.CEL GSM76619.CEL GSM76622.CEL GSM89014.CEL GSM102476.CEL GSM102566.CEL GSM117682.CEL GSM137902.CEL GSM137942.CEL GSM137996.CEL GSM137999.CEL GSM179919.CEL GSM203798.CEL GSM277730.CEL GSM325787.CEL GSM325810.CEL GSM46814.CEL GSM46816.CEL GSM46817.CEL GSM46827.CEL GSM46836.CEL GSM46864.CEL GSM46867.CEL GSM46868.CEL GSM46876.CEL GSM46893.CEL GSM46894.CEL GSM46898.CEL GSM46901.CEL GSM46917.CEL GSM46933.CEL GSM46961.CEL GSM46976.CEL GSM53035.CEL GSM53060.CEL GSM53084.CEL GSM53089.CEL GSM53090.CEL GSM53095.CEL GSM53098.CEL GSM53107.CEL GSM53131.CEL GSM53147.CEL GSM53159.CEL GSM53162.CEL GSM53179.CEL GSM53184.CEL GSM76489.CEL GSM76494.CEL GSM76497.CEL GSM76508.CEL GSM76509.CEL GSM76534.CEL GSM76559.CEL GSM76568.CEL GSM76587.CEL GSM76593.CEL GSM76615.CEL GSM76620.CEL GSM76628.CEL GSM88997.CEL GSM89002.CEL 
NM_015365|1553219_a_at	-1	-1	-1	-1	-1	-1	-1	-1	-1	-1	-1	-1	-1	-1	-1	-1	-1	-1	-1	-1	-1	-1	-1	-1	-1	-1	-1	-1	-1	-1	-1	-1	-1	-1	-1	-1	-1	-1	-1	-1	-1	-1	-1	-1	-1	-1	-1	-1	-1	-1	-1	-1	-1	-1	-1	-1	-1	-1	-1	-1	-1	-1	-1	-1	-1	-1	-1	-1	-1	-1	-1	-1	-1	-1	-1	-1	-1	-1	-1	-1	-1	-1	-1	-1	-1	-1	-1	-1	-1	-1	-1	-1	-1	-1	-1	-1	-1	-1	-1	-1	-1	-1	-1	-1	-1	-1	-1	-1
NM_000390|207099_s_at	-1	-1	-1	-1	-1	-1	-1	-1	-1	-1	-1	-1	-1	-1	-1	-1	-1	-1	-1	-1	-1	-1	-1	-1	-1	-1	-1	-1	-1	-1	-1	-1	-1	-1	-1	-1	-1	-1	-1	-1	-1	-1	-1	-1	-1	-1	-1	-1	-1	-1	-1	-1	-1	-1	-1	-1	-1	-1	-1	-1	-1	-1	-1	-1	-1	-1	-1	-1	-1	-1	-1	-1	-1	-1	-1	-1	-1	-1	-1	-1	-1	-1	-1	-1	-1	-1	-1	-1	-1	-1	-1	-1	-1	-1	-1	-1	-1	-1	-1	-1	-1	-1	-1	-1	-1	-1	-1	-1
AK024072|233827_s_at	-1	-1	-1	-1	-1	-1	-1	-1	-1	-1	-1	-1	-1	-1	-1	-1	-1	-1	-1	-1	-1	-1	-1	-1	-1	-1	-1	-1	-1	-1	-1	-1	-1	-1	-1	-1	-1	-1	-1	-1	-1	-1	-1	-1	-1	-1	-1	-1	-1	-1	-1	-1	-1	-1	-1	-1	-1	-1	-1	-1	-1	-1	-1	-1	-1	-1	-1	-1	-1	-1	-1	-1	-1	-1	-1	-1	-1	-1	-1	-1	-1	-1	-1	-1	-1	-1	-1	-1	-1	-1	-1	-1	-1	-1	-1	-1	-1	-1	-1	-1	-1	-1	-1	-1	-1	-1	-1	-1
NM_002028|204764_at	-1	-1	-1	-1	-1	-1	-1	-1	-1	-1	-1	-1	-1	-1	-1	-1	-1	-1	-1	-1	-1	-1	-1	-1	-1	-1	-1	-1	-1	-1	-1	-1	-1	-1	-1	-1	-1	-1	-1	-1	-1	-1	-1	-1	-1	-1	-1	-1	-1	-1	-1	-1	-1	-1	-1	-1	-1	-1	-1	-1	-1	-1	-1	-1	-1	-1	-1	-1	-1	-1	-1	-1	-1	-1	-1	-1	-1	-1	-1	-1	-1	-1	-1	-1	-1	-1	-1	-1	-1	-1	-1	-1	-1	-1	-1	-1	-1	-1	-1	-1	-1	-1	-1	-1	-1	-1	-1	-1
BG330076|1558214_s_at	-1	-1	-1	-1	-1	-1	-1	-1	-1	-1	-1	-1	-1	-1	-1	-1	-1	-1	-1	-1	-1	-1	-1	-1	-1	-1	-1	-1	-1	-1	-1	-1	-1	-1	-1	-1	-1	-1	-1	-1	-1	-1	-1	-1	-1	-1	-1	-1	-1	-1	-1	-1	-1	-1	-1	-1	-1	-1	-1	-1	-1	-1	-1	-1	-1	-1	-1	-1	-1	-1	-1	-1	-1	-1	-1	-1	-1	-1	-1	-1	-1	-1	-1	-1	-1	-1	-1	-1	-1	-1	-1	-1	-1	-1	-1	-1	-1	-1	-1	-1	-1	-1	-1	-1	-1	-1	-1	-1
AF326966|221628_s_at	-1	-1	-1	-1	-1	-1	-1	-1	-1	-1	-1	-1	-1	-1	-1	-1	-1	-1	-1	-1	-1	-1	-1	-1	-1	-1	-1	-1	-1	-1	-1	-1	-1	-1	-1	-1	-1	-1	-1	-1	-1	-1	-1	-1	-1	-1	-1	-1	-1	-1	-1	-1	-1	-1	-1	-1	-1	-1	-1	-1	-1	-1	-1	-1	-1	-1	-1	-1	-1	-1	-1	-1	-1	-1	-1	-1	-1	-1	-1	-1	-1	-1	-1	-1	-1	-1	-1	-1	-1	-1	-1	-1	-1	-1	-1	-1	-1	-1	-1	-1	-1	-1	-1	-1	-1	-1	-1	-1


BC054 S=645
 Genes [5]: NM_015365|1553219_a_at BE963955|228274_at NM_002028|204764_at AA772747|202586_at NM_014285|214507_s_at 
 Conds [129]: GSM102428.CEL GSM102509.CEL GSM102554.CEL GSM102563.CEL GSM117588.CEL GSM117680.CEL GSM117753.CEL GSM138025.CEL GSM138029.CEL GSM138033.CEL GSM138044.CEL GSM138045.CEL GSM152569.CEL GSM203704.CEL GSM203732.CEL GSM203749.CEL GSM231873.CEL GSM46818.CEL GSM46853.CEL GSM46908.CEL GSM46928.CEL GSM46948.CEL GSM46958.CEL GSM53026.CEL GSM53029.CEL GSM53038.CEL GSM53051.CEL GSM53057.CEL GSM53064.CEL GSM53072.CEL GSM53076.CEL GSM53079.CEL GSM53096.CEL GSM53101.CEL GSM53112.CEL GSM53114.CEL GSM53135.CEL GSM53138.CEL GSM53141.CEL GSM53143.CEL GSM53146.CEL GSM53163.CEL GSM53165.CEL GSM53170.CEL GSM53173.CEL GSM53176.CEL GSM53183.CEL GSM53185.CEL GSM76506.CEL GSM76532.CEL GSM76537.CEL GSM76538.CEL GSM76543.CEL GSM76544.CEL GSM76545.CEL GSM76546.CEL GSM76549.CEL GSM76551.CEL GSM76563.CEL GSM76574.CEL GSM76590.CEL GSM76591.CEL GSM76602.CEL GSM76613.CEL GSM76619.CEL GSM76622.CEL GSM76633.CEL GSM76642.CEL GSM88964.CEL GSM89018.CEL GSM89094.CEL GSM102451.CEL GSM117649.CEL GSM117682.CEL GSM117719.CEL GSM117742.CEL GSM137902.CEL GSM137941.CEL GSM138012.CEL GSM138019.CEL GSM138051.CEL GSM152629.CEL GSM152677.CEL GSM179931.CEL GSM179934.CEL GSM203695.CEL GSM203798.CEL GSM53034.CEL GSM53044.CEL GSM53045.CEL GSM53048.CEL GSM53052.CEL GSM53053.CEL GSM53060.CEL GSM53084.CEL GSM53086.CEL GSM53090.CEL GSM53098.CEL GSM53104.CEL GSM53109.CEL GSM53113.CEL GSM53115.CEL GSM53132.CEL GSM53145.CEL GSM53149.CEL GSM53154.CEL GSM53156.CEL GSM53157.CEL GSM53162.CEL GSM53180.CEL GSM53182.CEL GSM76518.CEL GSM76547.CEL GSM76558.CEL GSM76568.CEL GSM76569.CEL GSM76579.CEL GSM76595.CEL GSM76606.CEL GSM76611.CEL GSM76612.CEL GSM76615.CEL GSM76621.CEL GSM76637.CEL GSM76639.CEL GSM89002.CEL GSM89008.CEL GSM89029.CEL GSM89065.CEL 
NM_015365|1553219_a_at	-1	-1	-1	-1	-1	-1	-1	-1	-1	-1	-1	-1	-1	-1	-1	-1	-1	-1	-1	-1	-1	-1	-1	-1	-1	-1	-1	-1	-1	-1	-1	-1	-1	-1	-1	-1	-1	-1	-1	-1	-1	-1	-1	-1	-1	-1	-1	-1	-1	-1	-1	-1	-1	-1	-1	-1	-1	-1	-1	-1	-1	-1	-1	-1	-1	-1	-1	-1	-1	-1	-1	-1	-1	-1	-1	-1	-1	-1	-1	-1	-1	-1	-1	-1	-1	-1	-1	-1	-1	-1	-1	-1	-1	-1	-1	-1	-1	-1	-1	-1	-1	-1	-1	-1	-1	-1	-1	-1	-1	-1	-1	-1	-1	-1	-1	-1	-1	-1	-1	-1	-1	-1	-1	-1	-1	-1	-1	-1	-1
BE963955|228274_at	-1	-1	-1	-1	-1	-1	-1	-1	-1	-1	-1	-1	-1	-1	-1	-1	-1	-1	-1	-1	-1	-1	-1	-1	-1	-1	-1	-1	-1	-1	-1	-1	-1	-1	-1	-1	-1	-1	-1	-1	-1	-1	-1	-1	-1	-1	-1	-1	-1	-1	-1	-1	-1	-1	-1	-1	-1	-1	-1	-1	-1	-1	-1	-1	-1	-1	-1	-1	-1	-1	-1	-1	-1	-1	-1	-1	-1	-1	-1	-1	-1	-1	-1	-1	-1	-1	-1	-1	-1	-1	-1	-1	-1	-1	-1	-1	-1	-1	-1	-1	-1	-1	-1	-1	-1	-1	-1	-1	-1	-1	-1	-1	-1	-1	-1	-1	-1	-1	-1	-1	-1	-1	-1	-1	-1	-1	-1	-1	-1
NM_002028|204764_at	-1	-1	-1	-1	-1	-1	-1	-1	-1	-1	-1	-1	-1	-1	-1	-1	-1	-1	-1	-1	-1	-1	-1	-1	-1	-1	-1	-1	-1	-1	-1	-1	-1	-1	-1	-1	-1	-1	-1	-1	-1	-1	-1	-1	-1	-1	-1	-1	-1	-1	-1	-1	-1	-1	-1	-1	-1	-1	-1	-1	-1	-1	-1	-1	-1	-1	-1	-1	-1	-1	-1	-1	-1	-1	-1	-1	-1	-1	-1	-1	-1	-1	-1	-1	-1	-1	-1	-1	-1	-1	-1	-1	-1	-1	-1	-1	-1	-1	-1	-1	-1	-1	-1	-1	-1	-1	-1	-1	-1	-1	-1	-1	-1	-1	-1	-1	-1	-1	-1	-1	-1	-1	-1	-1	-1	-1	-1	-1	-1
AA772747|202586_at	-1	-1	-1	-1	-1	-1	-1	-1	-1	-1	-1	-1	-1	-1	-1	-1	-1	-1	-1	-1	-1	-1	-1	-1	-1	-1	-1	-1	-1	-1	-1	-1	-1	-1	-1	-1	-1	-1	-1	-1	-1	-1	-1	-1	-1	-1	-1	-1	-1	-1	-1	-1	-1	-1	-1	-1	-1	-1	-1	-1	-1	-1	-1	-1	-1	-1	-1	-1	-1	-1	-1	-1	-1	-1	-1	-1	-1	-1	-1	-1	-1	-1	-1	-1	-1	-1	-1	-1	-1	-1	-1	-1	-1	-1	-1	-1	-1	-1	-1	-1	-1	-1	-1	-1	-1	-1	-1	-1	-1	-1	-1	-1	-1	-1	-1	-1	-1	-1	-1	-1	-1	-1	-1	-1	-1	-1	-1	-1	-1
NM_014285|214507_s_at	-1	-1	-1	-1	-1	-1	-1	-1	-1	-1	-1	-1	-1	-1	-1	-1	-1	-1	-1	-1	-1	-1	-1	-1	-1	-1	-1	-1	-1	-1	-1	-1	-1	-1	-1	-1	-1	-1	-1	-1	-1	-1	-1	-1	-1	-1	-1	-1	-1	-1	-1	-1	-1	-1	-1	-1	-1	-1	-1	-1	-1	-1	-1	-1	-1	-1	-1	-1	-1	-1	-1	-1	-1	-1	-1	-1	-1	-1	-1	-1	-1	-1	-1	-1	-1	-1	-1	-1	-1	-1	-1	-1	-1	-1	-1	-1	-1	-1	-1	-1	-1	-1	-1	-1	-1	-1	-1	-1	-1	-1	-1	-1	-1	-1	-1	-1	-1	-1	-1	-1	-1	-1	-1	-1	-1	-1	-1	-1	-1


BC055 S=640
 Genes [5]: BE788667|1559397_s_at AI742378|223143_s_at BF337038|215099_s_at AY113699|1554417_s_at NM_002028|204764_at 
 Conds [128]: GSM102443.CEL GSM102456.CEL GSM102496.CEL GSM102497.CEL GSM102509.CEL GSM102574.CEL GSM117664.CEL GSM137895.CEL GSM137915.CEL GSM137929.CEL GSM137952.CEL GSM137955.CEL GSM137961.CEL GSM137997.CEL GSM138020.CEL GSM138032.CEL GSM138035.CEL GSM138037.CEL GSM138039.CEL GSM152728.CEL GSM152792.CEL GSM179807.CEL GSM231909.CEL GSM231926.CEL GSM231933.CEL GSM301688.CEL GSM301694.CEL GSM353907.CEL GSM38066.CEL GSM38095.CEL GSM46818.CEL GSM46820.CEL GSM46821.CEL GSM46822.CEL GSM46853.CEL GSM46872.CEL GSM46899.CEL GSM46900.CEL GSM46908.CEL GSM46923.CEL GSM46928.CEL GSM46948.CEL GSM46958.CEL GSM46964.CEL GSM53026.CEL GSM53029.CEL GSM53030.CEL GSM53056.CEL GSM53057.CEL GSM53072.CEL GSM53088.CEL GSM53092.CEL GSM53097.CEL GSM53101.CEL GSM53138.CEL GSM53146.CEL GSM53161.CEL GSM53183.CEL GSM76506.CEL GSM76511.CEL GSM76517.CEL GSM76531.CEL GSM76537.CEL GSM76538.CEL GSM76544.CEL GSM76546.CEL GSM76563.CEL GSM76574.CEL GSM76591.CEL GSM89088.CEL GSM102450.CEL GSM102453.CEL GSM102476.CEL GSM102484.CEL GSM102494.CEL GSM102566.CEL GSM117587.CEL GSM117682.CEL GSM117716.CEL GSM117719.CEL GSM137942.CEL GSM137944.CEL GSM137948.CEL GSM137993.CEL GSM137999.CEL GSM138030.CEL GSM152678.CEL GSM179934.CEL GSM301660.CEL GSM353900.CEL GSM38056.CEL GSM38065.CEL GSM46817.CEL GSM46827.CEL GSM46832.CEL GSM46852.CEL GSM46854.CEL GSM46876.CEL GSM46902.CEL GSM46961.CEL GSM53046.CEL GSM53069.CEL GSM53073.CEL GSM53084.CEL GSM53089.CEL GSM53090.CEL GSM53093.CEL GSM53095.CEL GSM53104.CEL GSM53109.CEL GSM53145.CEL GSM53159.CEL GSM53160.CEL GSM53186.CEL GSM76509.CEL GSM76568.CEL GSM76569.CEL GSM76570.CEL GSM76595.CEL GSM76599.CEL GSM76605.CEL GSM76611.CEL GSM76615.CEL GSM76626.CEL GSM76628.CEL GSM76648.CEL GSM89025.CEL GSM89104.CEL 
BE788667|1559397_s_at	-1	-1	-1	-1	-1	-1	-1	-1	-1	-1	-1	-1	-1	-1	-1	-1	-1	-1	-1	-1	-1	1	-1	-1	-1	-1	-1	-1	1	1	-1	-1	-1	-1	-1	-1	-1	-1	-1	-1	-1	-1	-1	-1	-1	-1	-1	-1	-1	-1	-1	-1	-1	-1	-1	-1	-1	-1	-1	-1	-1	-1	-1	-1	-1	-1	-1	-1	-1	-1	-1	-1	-1	-1	-1	-1	-1	-1	-1	-1	-1	-1	-1	-1	-1	-1	-1	-1	-1	-1	1	1	-1	-1	-1	-1	-1	-1	-1	-1	-1	-1	-1	-1	-1	-1	-1	-1	-1	-1	-1	-1	-1	-1	-1	-1	-1	-1	-1	-1	-1	-1	-1	-1	-1	-1	-1	-1
AI742378|223143_s_at	-1	-1	-1	-1	-1	-1	-1	-1	-1	-1	-1	-1	-1	-1	-1	-1	-1	-1	-1	-1	-1	1	-1	-1	-1	-1	-1	-1	1	1	-1	-1	-1	-1	-1	-1	-1	-1	-1	-1	-1	-1	-1	-1	-1	-1	-1	-1	-1	-1	-1	-1	-1	-1	-1	-1	-1	-1	-1	-1	-1	-1	-1	-1	-1	-1	-1	-1	-1	-1	-1	-1	-1	-1	-1	-1	-1	-1	-1	-1	-1	-1	-1	-1	-1	-1	-1	-1	-1	-1	1	1	-1	-1	-1	-1	-1	-1	-1	-1	-1	-1	-1	-1	-1	-1	-1	-1	-1	-1	-1	-1	-1	-1	-1	-1	-1	-1	-1	-1	-1	-1	-1	-1	-1	-1	-1	-1
BF337038|215099_s_at	-1	-1	-1	-1	-1	-1	-1	-1	-1	-1	-1	-1	-1	-1	-1	-1	-1	-1	-1	-1	-1	1	-1	-1	-1	-1	-1	-1	1	1	-1	-1	-1	-1	-1	-1	-1	-1	-1	-1	-1	-1	-1	-1	-1	-1	-1	-1	-1	-1	-1	-1	-1	-1	-1	-1	-1	-1	-1	-1	-1	-1	-1	-1	-1	-1	-1	-1	-1	-1	-1	-1	-1	-1	-1	-1	-1	-1	-1	-1	-1	-1	-1	-1	-1	-1	-1	-1	-1	-1	1	1	-1	-1	-1	-1	-1	-1	-1	-1	-1	-1	-1	-1	-1	-1	-1	-1	-1	-1	-1	-1	-1	-1	-1	-1	-1	-1	-1	-1	-1	-1	-1	-1	-1	-1	-1	-1
AY113699|1554417_s_at	-1	-1	-1	-1	-1	-1	-1	-1	-1	-1	-1	-1	-1	-1	-1	-1	-1	-1	-1	-1	-1	1	-1	-1	-1	-1	-1	-1	1	1	-1	-1	-1	-1	-1	-1	-1	-1	-1	-1	-1	-1	-1	-1	-1	-1	-1	-1	-1	-1	-1	-1	-1	-1	-1	-1	-1	-1	-1	-1	-1	-1	-1	-1	-1	-1	-1	-1	-1	-1	-1	-1	-1	-1	-1	-1	-1	-1	-1	-1	-1	-1	-1	-1	-1	-1	-1	-1	-1	-1	1	1	-1	-1	-1	-1	-1	-1	-1	-1	-1	-1	-1	-1	-1	-1	-1	-1	-1	-1	-1	-1	-1	-1	-1	-1	-1	-1	-1	-1	-1	-1	-1	-1	-1	-1	-1	-1
NM_002028|204764_at	-1	-1	-1	-1	-1	-1	-1	-1	-1	-1	-1	-1	-1	-1	-1	-1	-1	-1	-1	-1	-1	1	-1	-1	-1	-1	-1	-1	1	1	-1	-1	-1	-1	-1	-1	-1	-1	-1	-1	-1	-1	-1	-1	-1	-1	-1	-1	-1	-1	-1	-1	-1	-1	-1	-1	-1	-1	-1	-1	-1	-1	-1	-1	-1	-1	-1	-1	-1	-1	-1	-1	-1	-1	-1	-1	-1	-1	-1	-1	-1	-1	-1	-1	-1	-1	-1	-1	-1	-1	1	1	-1	-1	-1	-1	-1	-1	-1	-1	-1	-1	-1	-1	-1	-1	-1	-1	-1	-1	-1	-1	-1	-1	-1	-1	-1	-1	-1	-1	-1	-1	-1	-1	-1	-1	-1	-1


BC056 S=640
 Genes [5]: NM_015365|1553219_a_at AB002307|213667_at NM_002028|204764_at AF326966|221628_s_at BC028225|1555426_a_at 
 Conds [128]: GSM102428.CEL GSM102554.CEL GSM102574.CEL GSM117588.CEL GSM137928.CEL GSM137961.CEL GSM138028.CEL GSM138029.CEL GSM138033.CEL GSM138045.CEL GSM152569.CEL GSM152728.CEL GSM231933.CEL GSM46818.CEL GSM46822.CEL GSM46840.CEL GSM46853.CEL GSM46872.CEL GSM46887.CEL GSM46899.CEL GSM46908.CEL GSM46928.CEL GSM46948.CEL GSM46958.CEL GSM53026.CEL GSM53029.CEL GSM53030.CEL GSM53032.CEL GSM53043.CEL GSM53051.CEL GSM53057.CEL GSM53061.CEL GSM53064.CEL GSM53088.CEL GSM53092.CEL GSM53101.CEL GSM53102.CEL GSM53112.CEL GSM53135.CEL GSM53138.CEL GSM53143.CEL GSM53146.CEL GSM53165.CEL GSM53176.CEL GSM53185.CEL GSM76506.CEL GSM76513.CEL GSM76531.CEL GSM76537.CEL GSM76538.CEL GSM76543.CEL GSM76544.CEL GSM76545.CEL GSM76549.CEL GSM76551.CEL GSM76561.CEL GSM76563.CEL GSM76572.CEL GSM76574.CEL GSM76576.CEL GSM76584.CEL GSM76588.CEL GSM76590.CEL GSM76591.CEL GSM76613.CEL GSM76619.CEL GSM76622.CEL GSM76642.CEL GSM76644.CEL GSM88995.CEL GSM89014.CEL GSM89017.CEL GSM89051.CEL GSM102471.CEL GSM102566.CEL GSM117682.CEL GSM117742.CEL GSM137942.CEL GSM137999.CEL GSM152568.CEL GSM152677.CEL GSM231910.CEL GSM301687.CEL GSM46876.CEL GSM46902.CEL GSM53034.CEL GSM53035.CEL GSM53039.CEL GSM53044.CEL GSM53046.CEL GSM53048.CEL GSM53067.CEL GSM53073.CEL GSM53080.CEL GSM53084.CEL GSM53095.CEL GSM53098.CEL GSM53107.CEL GSM53154.CEL GSM53157.CEL GSM53160.CEL GSM53179.CEL GSM53184.CEL GSM76497.CEL GSM76499.CEL GSM76508.CEL GSM76509.CEL GSM76547.CEL GSM76555.CEL GSM76558.CEL GSM76559.CEL GSM76568.CEL GSM76569.CEL GSM76570.CEL GSM76579.CEL GSM76595.CEL GSM76601.CEL GSM76605.CEL GSM76606.CEL GSM76612.CEL GSM76614.CEL GSM76615.CEL GSM76620.CEL GSM76628.CEL GSM76630.CEL GSM76637.CEL GSM76648.CEL GSM89002.CEL 
NM_015365|1553219_a_at	-1	-1	-1	-1	-1	-1	-1	-1	-1	-1	-1	-1	-1	-1	-1	-1	-1	-1	-1	-1	-1	-1	-1	-1	-1	-1	-1	-1	-1	-1	-1	-1	-1	-1	-1	-1	-1	-1	-1	-1	-1	-1	-1	-1	-1	-1	-1	-1	-1	-1	-1	-1	-1	-1	-1	-1	-1	-1	-1	-1	-1	-1	-1	-1	-1	-1	-1	-1	-1	-1	-1	-1	-1	-1	-1	-1	-1	-1	-1	-1	-1	-1	-1	-1	-1	-1	-1	-1	-1	-1	-1	-1	-1	-1	-1	-1	-1	-1	-1	-1	-1	-1	-1	-1	-1	-1	-1	-1	-1	-1	-1	-1	-1	-1	-1	-1	-1	-1	-1	-1	-1	-1	-1	-1	-1	-1	-1	-1
AB002307|213667_at	-1	-1	-1	-1	-1	-1	-1	-1	-1	-1	-1	-1	-1	-1	-1	-1	-1	-1	-1	-1	-1	-1	-1	-1	-1	-1	-1	-1	-1	-1	-1	-1	-1	-1	-1	-1	-1	-1	-1	-1	-1	-1	-1	-1	-1	-1	-1	-1	-1	-1	-1	-1	-1	-1	-1	-1	-1	-1	-1	-1	-1	-1	-1	-1	-1	-1	-1	-1	-1	-1	-1	-1	-1	-1	-1	-1	-1	-1	-1	-1	-1	-1	-1	-1	-1	-1	-1	-1	-1	-1	-1	-1	-1	-1	-1	-1	-1	-1	-1	-1	-1	-1	-1	-1	-1	-1	-1	-1	-1	-1	-1	-1	-1	-1	-1	-1	-1	-1	-1	-1	-1	-1	-1	-1	-1	-1	-1	-1
NM_002028|204764_at	-1	-1	-1	-1	-1	-1	-1	-1	-1	-1	-1	-1	-1	-1	-1	-1	-1	-1	-1	-1	-1	-1	-1	-1	-1	-1	-1	-1	-1	-1	-1	-1	-1	-1	-1	-1	-1	-1	-1	-1	-1	-1	-1	-1	-1	-1	-1	-1	-1	-1	-1	-1	-1	-1	-1	-1	-1	-1	-1	-1	-1	-1	-1	-1	-1	-1	-1	-1	-1	-1	-1	-1	-1	-1	-1	-1	-1	-1	-1	-1	-1	-1	-1	-1	-1	-1	-1	-1	-1	-1	-1	-1	-1	-1	-1	-1	-1	-1	-1	-1	-1	-1	-1	-1	-1	-1	-1	-1	-1	-1	-1	-1	-1	-1	-1	-1	-1	-1	-1	-1	-1	-1	-1	-1	-1	-1	-1	-1
AF326966|221628_s_at	-1	-1	-1	-1	-1	-1	-1	-1	-1	-1	-1	-1	-1	-1	-1	-1	-1	-1	-1	-1	-1	-1	-1	-1	-1	-1	-1	-1	-1	-1	-1	-1	-1	-1	-1	-1	-1	-1	-1	-1	-1	-1	-1	-1	-1	-1	-1	-1	-1	-1	-1	-1	-1	-1	-1	-1	-1	-1	-1	-1	-1	-1	-1	-1	-1	-1	-1	-1	-1	-1	-1	-1	-1	-1	-1	-1	-1	-1	-1	-1	-1	-1	-1	-1	-1	-1	-1	-1	-1	-1	-1	-1	-1	-1	-1	-1	-1	-1	-1	-1	-1	-1	-1	-1	-1	-1	-1	-1	-1	-1	-1	-1	-1	-1	-1	-1	-1	-1	-1	-1	-1	-1	-1	-1	-1	-1	-1	-1
BC028225|1555426_a_at	-1	-1	-1	-1	-1	-1	-1	-1	-1	-1	-1	-1	-1	-1	-1	-1	-1	-1	-1	-1	-1	-1	-1	-1	-1	-1	-1	-1	-1	-1	-1	-1	-1	-1	-1	-1	-1	-1	-1	-1	-1	-1	-1	-1	-1	-1	-1	-1	-1	-1	-1	-1	-1	-1	-1	-1	-1	-1	-1	-1	-1	-1	-1	-1	-1	-1	-1	-1	-1	-1	-1	-1	-1	-1	-1	-1	-1	-1	-1	-1	-1	-1	-1	-1	-1	-1	-1	-1	-1	-1	-1	-1	-1	-1	-1	-1	-1	-1	-1	-1	-1	-1	-1	-1	-1	-1	-1	-1	-1	-1	-1	-1	-1	-1	-1	-1	-1	-1	-1	-1	-1	-1	-1	-1	-1	-1	-1	-1


BC057 S=640
 Genes [5]: CA447397|1556209_at BE857553|229121_at U19713|209901_x_at AF299327|213095_x_at BF213829|215051_x_at 
 Conds [128]: GSM102479.CEL GSM102498.CEL GSM102545.CEL GSM102557.CEL GSM117635.CEL GSM117657.CEL GSM117679.CEL GSM117713.CEL GSM117726.CEL GSM117753.CEL GSM117757.CEL GSM137930.CEL GSM137957.CEL GSM138006.CEL GSM138008.CEL GSM152644.CEL GSM152658.CEL GSM152659.CEL GSM152666.CEL GSM152667.CEL GSM152795.CEL GSM179797.CEL GSM179809.CEL GSM179868.CEL GSM179921.CEL GSM203622.CEL GSM203656.CEL GSM203721.CEL GSM203744.CEL GSM203766.CEL GSM203770.CEL GSM203781.CEL GSM231894.CEL GSM231909.CEL GSM301671.CEL GSM301686.CEL GSM301704.CEL GSM301712.CEL GSM325835.CEL GSM325840.CEL GSM353910.CEL GSM353914.CEL GSM353917.CEL GSM353922.CEL GSM46959.CEL GSM53047.CEL GSM53065.CEL GSM53087.CEL GSM53097.CEL GSM53114.CEL GSM53138.CEL GSM53143.CEL GSM53148.CEL GSM53153.CEL GSM53176.CEL GSM76516.CEL GSM76519.CEL GSM76532.CEL GSM76540.CEL GSM76573.CEL GSM76578.CEL GSM76642.CEL GSM89048.CEL GSM89084.CEL GSM102475.CEL GSM102517.CEL GSM102531.CEL GSM102544.CEL GSM102546.CEL GSM117587.CEL GSM117600.CEL GSM117691.CEL GSM117705.CEL GSM117727.CEL GSM117731.CEL GSM117739.CEL GSM117770.CEL GSM137901.CEL GSM137940.CEL GSM137965.CEL GSM137973.CEL GSM138009.CEL GSM138022.CEL GSM138052.CEL GSM152732.CEL GSM152735.CEL GSM152756.CEL GSM152767.CEL GSM179836.CEL GSM179856.CEL GSM179860.CEL GSM179923.CEL GSM179934.CEL GSM179936.CEL GSM179941.CEL GSM203651.CEL GSM203676.CEL GSM203740.CEL GSM203785.CEL GSM231915.CEL GSM231957.CEL GSM277698.CEL GSM277714.CEL GSM301655.CEL GSM301675.CEL GSM325812.CEL GSM353901.CEL GSM353923.CEL GSM353935.CEL GSM46938.CEL GSM53045.CEL GSM53052.CEL GSM53063.CEL GSM53068.CEL GSM53104.CEL GSM53115.CEL GSM53131.CEL GSM53137.CEL GSM53149.CEL GSM53150.CEL GSM53157.CEL GSM53162.CEL GSM53177.CEL GSM76599.CEL GSM88974.CEL GSM89007.CEL GSM89036.CEL GSM89079.CEL 
CA447397|1556209_at	-1	-1	1	-1	-1	-1	-1	-1	-1	-1	-1	1	-1	-1	-1	-1	-1	-1	-1	-1	-1	1	-1	-1	-1	1	-1	1	-1	-1	-1	-1	-1	-1	-1	1	-1	-1	-1	1	-1	-1	-1	-1	1	1	-1	-1	-1	-1	-1	-1	-1	-1	-1	-1	-1	-1	-1	-1	-1	-1	-1	1	-1	-1	-1	-1	-1	-1	-1	-1	-1	-1	-1	-1	-1	-1	-1	-1	-1	-1	-1	-1	-1	1	-1	-1	-1	-1	-1	-1	-1	-1	-1	-1	-1	-1	-1	-1	-1	-1	-1	1	-1	-1	-1	1	-1	1	-1	-1	-1	-1	-1	-1	-1	-1	-1	-1	-1	-1	-1	-1	-1	-1	-1	-1
BE857553|229121_at	-1	-1	1	-1	-1	-1	-1	-1	-1	-1	-1	1	-1	-1	-1	-1	-1	-1	-1	-1	-1	1	-1	-1	-1	1	-1	1	-1	-1	-1	-1	-1	-1	-1	1	-1	-1	-1	1	-1	-1	-1	-1	1	1	-1	-1	-1	-1	-1	-1	-1	-1	-1	-1	-1	-1	-1	-1	-1	-1	-1	1	-1	-1	-1	-1	-1	-1	-1	-1	-1	-1	-1	-1	-1	-1	-1	-1	-1	-1	-1	-1	-1	1	-1	-1	-1	-1	-1	-1	-1	-1	-1	-1	-1	-1	-1	-1	-1	-1	-1	1	-1	-1	-1	1	-1	1	-1	-1	-1	-1	-1	-1	-1	-1	-1	-1	-1	-1	-1	-1	-1	-1	-1	-1
U19713|209901_x_at	-1	-1	1	-1	-1	-1	-1	-1	-1	-1	-1	1	-1	-1	-1	-1	-1	-1	-1	-1	-1	1	-1	-1	-1	1	-1	1	-1	-1	-1	-1	-1	-1	-1	1	-1	-1	-1	1	-1	-1	-1	-1	1	1	-1	-1	-1	-1	-1	-1	-1	-1	-1	-1	-1	-1	-1	-1	-1	-1	-1	1	-1	-1	-1	-1	-1	-1	-1	-1	-1	-1	-1	-1	-1	-1	-1	-1	-1	-1	-1	-1	-1	1	-1	-1	-1	-1	-1	-1	-1	-1	-1	-1	-1	-1	-1	-1	-1	-1	-1	1	-1	-1	-1	1	-1	1	-1	-1	-1	-1	-1	-1	-1	-1	-1	-1	-1	-1	-1	-1	-1	-1	-1	-1
AF299327|213095_x_at	-1	-1	1	-1	-1	-1	-1	-1	-1	-1	-1	1	-1	-1	-1	-1	-1	-1	-1	-1	-1	1	-1	-1	-1	1	-1	1	-1	-1	-1	-1	-1	-1	-1	1	-1	-1	-1	1	-1	-1	-1	-1	1	1	-1	-1	-1	-1	-1	-1	-1	-1	-1	-1	-1	-1	-1	-1	-1	-1	-1	1	-1	-1	-1	-1	-1	-1	-1	-1	-1	-1	-1	-1	-1	-1	-1	-1	-1	-1	-1	-1	-1	1	-1	-1	-1	-1	-1	-1	-1	-1	-1	-1	-1	-1	-1	-1	-1	-1	-1	1	-1	-1	-1	1	-1	1	-1	-1	-1	-1	-1	-1	-1	-1	-1	-1	-1	-1	-1	-1	-1	-1	-1	-1
BF213829|215051_x_at	-1	-1	1	-1	-1	-1	-1	-1	-1	-1	-1	1	-1	-1	-1	-1	-1	-1	-1	-1	-1	1	-1	-1	-1	1	-1	1	-1	-1	-1	-1	-1	-1	-1	1	-1	-1	-1	1	-1	-1	-1	-1	1	1	-1	-1	-1	-1	-1	-1	-1	-1	-1	-1	-1	-1	-1	-1	-1	-1	-1	1	-1	-1	-1	-1	-1	-1	-1	-1	-1	-1	-1	-1	-1	-1	-1	-1	-1	-1	-1	-1	-1	1	-1	-1	-1	-1	-1	-1	-1	-1	-1	-1	-1	-1	-1	-1	-1	-1	-1	1	-1	-1	-1	1	-1	1	-1	-1	-1	-1	-1	-1	-1	-1	-1	-1	-1	-1	-1	-1	-1	-1	-1	-1


BC058 S=640
 Genes [5]: NM_148914|1552470_a_at BE967048|222439_s_at BE966197|221777_at BF111780|225400_at NM_014285|214507_s_at 
 Conds [128]: GSM102428.CEL GSM102448.CEL GSM102505.CEL GSM102518.CEL GSM102545.CEL GSM102574.CEL GSM117677.CEL GSM117680.CEL GSM137914.CEL GSM137931.CEL GSM137955.CEL GSM138017.CEL GSM138020.CEL GSM138028.CEL GSM138029.CEL GSM138033.CEL GSM138035.CEL GSM138039.CEL GSM138040.CEL GSM138043.CEL GSM152570.CEL GSM152633.CEL GSM152728.CEL GSM152792.CEL GSM179865.CEL GSM203717.CEL GSM203732.CEL GSM203749.CEL GSM203769.CEL GSM203790.CEL GSM203792.CEL GSM231873.CEL GSM231918.CEL GSM231939.CEL GSM46908.CEL GSM53026.CEL GSM53038.CEL GSM53043.CEL GSM53056.CEL GSM53057.CEL GSM53064.CEL GSM53072.CEL GSM53076.CEL GSM53079.CEL GSM53081.CEL GSM53088.CEL GSM53092.CEL GSM53096.CEL GSM53097.CEL GSM53101.CEL GSM53117.CEL GSM53127.CEL GSM53135.CEL GSM53139.CEL GSM53143.CEL GSM53153.CEL GSM53161.CEL GSM76500.CEL GSM76506.CEL GSM76536.CEL GSM76538.CEL GSM76549.CEL GSM76563.CEL GSM76576.CEL GSM76591.CEL GSM76602.CEL GSM76619.CEL GSM88954.CEL GSM89067.CEL GSM89080.CEL GSM102453.CEL GSM102484.CEL GSM102531.CEL GSM102562.CEL GSM117682.CEL GSM117694.CEL GSM117700.CEL GSM117732.CEL GSM117740.CEL GSM137896.CEL GSM137920.CEL GSM137948.CEL GSM137959.CEL GSM137990.CEL GSM137999.CEL GSM138000.CEL GSM138002.CEL GSM138019.CEL GSM152647.CEL GSM152675.CEL GSM152677.CEL GSM152735.CEL GSM179931.CEL GSM179934.CEL GSM203720.CEL GSM203729.CEL GSM203777.CEL GSM203798.CEL GSM231944.CEL GSM301697.CEL GSM353900.CEL GSM53034.CEL GSM53035.CEL GSM53044.CEL GSM53045.CEL GSM53069.CEL GSM53084.CEL GSM53089.CEL GSM53095.CEL GSM53098.CEL GSM53104.CEL GSM53109.CEL GSM53110.CEL GSM53157.CEL GSM53160.CEL GSM53181.CEL GSM76518.CEL GSM76568.CEL GSM76569.CEL GSM76577.CEL GSM76579.CEL GSM76598.CEL GSM76611.CEL GSM76612.CEL GSM76615.CEL GSM76620.CEL GSM88987.CEL GSM89035.CEL 
NM_148914|1552470_a_at	-1	-1	-1	-1	-1	-1	-1	-1	-1	-1	-1	-1	-1	-1	-1	-1	-1	-1	-1	-1	-1	-1	-1	-1	-1	-1	-1	-1	-1	-1	-1	-1	-1	-1	-1	-1	-1	-1	-1	-1	-1	-1	-1	-1	-1	-1	-1	-1	-1	-1	-1	-1	-1	-1	-1	-1	-1	-1	-1	-1	-1	-1	-1	-1	-1	-1	-1	-1	-1	-1	-1	-1	-1	-1	-1	-1	-1	-1	-1	-1	-1	-1	-1	-1	-1	-1	-1	-1	-1	-1	-1	-1	-1	-1	-1	-1	-1	-1	-1	-1	-1	-1	-1	-1	-1	-1	-1	-1	-1	-1	-1	-1	-1	-1	-1	-1	-1	-1	-1	-1	-1	-1	-1	-1	-1	-1	-1	-1
BE967048|222439_s_at	-1	-1	-1	-1	-1	-1	-1	-1	-1	-1	-1	-1	-1	-1	-1	-1	-1	-1	-1	-1	-1	-1	-1	-1	-1	-1	-1	-1	-1	-1	-1	-1	-1	-1	-1	-1	-1	-1	-1	-1	-1	-1	-1	-1	-1	-1	-1	-1	-1	-1	-1	-1	-1	-1	-1	-1	-1	-1	-1	-1	-1	-1	-1	-1	-1	-1	-1	-1	-1	-1	-1	-1	-1	-1	-1	-1	-1	-1	-1	-1	-1	-1	-1	-1	-1	-1	-1	-1	-1	-1	-1	-1	-1	-1	-1	-1	-1	-1	-1	-1	-1	-1	-1	-1	-1	-1	-1	-1	-1	-1	-1	-1	-1	-1	-1	-1	-1	-1	-1	-1	-1	-1	-1	-1	-1	-1	-1	-1
BE966197|221777_at	-1	-1	-1	-1	-1	-1	-1	-1	-1	-1	-1	-1	-1	-1	-1	-1	-1	-1	-1	-1	-1	-1	-1	-1	-1	-1	-1	-1	-1	-1	-1	-1	-1	-1	-1	-1	-1	-1	-1	-1	-1	-1	-1	-1	-1	-1	-1	-1	-1	-1	-1	-1	-1	-1	-1	-1	-1	-1	-1	-1	-1	-1	-1	-1	-1	-1	-1	-1	-1	-1	-1	-1	-1	-1	-1	-1	-1	-1	-1	-1	-1	-1	-1	-1	-1	-1	-1	-1	-1	-1	-1	-1	-1	-1	-1	-1	-1	-1	-1	-1	-1	-1	-1	-1	-1	-1	-1	-1	-1	-1	-1	-1	-1	-1	-1	-1	-1	-1	-1	-1	-1	-1	-1	-1	-1	-1	-1	-1
BF111780|225400_at	-1	-1	-1	-1	-1	-1	-1	-1	-1	-1	-1	-1	-1	-1	-1	-1	-1	-1	-1	-1	-1	-1	-1	-1	-1	-1	-1	-1	-1	-1	-1	-1	-1	-1	-1	-1	-1	-1	-1	-1	-1	-1	-1	-1	-1	-1	-1	-1	-1	-1	-1	-1	-1	-1	-1	-1	-1	-1	-1	-1	-1	-1	-1	-1	-1	-1	-1	-1	-1	-1	-1	-1	-1	-1	-1	-1	-1	-1	-1	-1	-1	-1	-1	-1	-1	-1	-1	-1	-1	-1	-1	-1	-1	-1	-1	-1	-1	-1	-1	-1	-1	-1	-1	-1	-1	-1	-1	-1	-1	-1	-1	-1	-1	-1	-1	-1	-1	-1	-1	-1	-1	-1	-1	-1	-1	-1	-1	-1
NM_014285|214507_s_at	-1	-1	-1	-1	-1	-1	-1	-1	-1	-1	-1	-1	-1	-1	-1	-1	-1	-1	-1	-1	-1	-1	-1	-1	-1	-1	-1	-1	-1	-1	-1	-1	-1	-1	-1	-1	-1	-1	-1	-1	-1	-1	-1	-1	-1	-1	-1	-1	-1	-1	-1	-1	-1	-1	-1	-1	-1	-1	-1	-1	-1	-1	-1	-1	-1	-1	-1	-1	-1	-1	-1	-1	-1	-1	-1	-1	-1	-1	-1	-1	-1	-1	-1	-1	-1	-1	-1	-1	-1	-1	-1	-1	-1	-1	-1	-1	-1	-1	-1	-1	-1	-1	-1	-1	-1	-1	-1	-1	-1	-1	-1	-1	-1	-1	-1	-1	-1	-1	-1	-1	-1	-1	-1	-1	-1	-1	-1	-1


BC059 S=635
 Genes [5]: NM_015365|1553219_a_at NM_017701|219168_s_at NM_002028|204764_at BE963955|228274_at NM_024519|218029_at 
 Conds [127]: GSM102509.CEL GSM102536.CEL GSM102554.CEL GSM102563.CEL GSM117588.CEL GSM117648.CEL GSM117661.CEL GSM137897.CEL GSM137929.CEL GSM152569.CEL GSM152728.CEL GSM152729.CEL GSM46818.CEL GSM46822.CEL GSM46853.CEL GSM46908.CEL GSM46948.CEL GSM46958.CEL GSM53026.CEL GSM53029.CEL GSM53030.CEL GSM53051.CEL GSM53057.CEL GSM53061.CEL GSM53062.CEL GSM53072.CEL GSM53096.CEL GSM53101.CEL GSM53102.CEL GSM53112.CEL GSM53114.CEL GSM53138.CEL GSM53141.CEL GSM53143.CEL GSM53146.CEL GSM53163.CEL GSM53165.CEL GSM53166.CEL GSM53170.CEL GSM53176.CEL GSM53183.CEL GSM76493.CEL GSM76506.CEL GSM76512.CEL GSM76517.CEL GSM76538.CEL GSM76545.CEL GSM76546.CEL GSM76549.CEL GSM76551.CEL GSM76556.CEL GSM76560.CEL GSM76561.CEL GSM76563.CEL GSM76572.CEL GSM76574.CEL GSM76576.CEL GSM76590.CEL GSM76591.CEL GSM76600.CEL GSM76602.CEL GSM76613.CEL GSM88994.CEL GSM89018.CEL GSM89094.CEL GSM102450.CEL GSM102566.CEL GSM117696.CEL GSM117742.CEL GSM138012.CEL GSM301661.CEL GSM53028.CEL GSM53034.CEL GSM53035.CEL GSM53041.CEL GSM53044.CEL GSM53045.CEL GSM53048.CEL GSM53052.CEL GSM53053.CEL GSM53060.CEL GSM53067.CEL GSM53073.CEL GSM53080.CEL GSM53089.CEL GSM53090.CEL GSM53098.CEL GSM53104.CEL GSM53107.CEL GSM53109.CEL GSM53113.CEL GSM53132.CEL GSM53140.CEL GSM53142.CEL GSM53145.CEL GSM53149.CEL GSM53154.CEL GSM53156.CEL GSM53157.CEL GSM53159.CEL GSM53160.CEL GSM53162.CEL GSM53164.CEL GSM53180.CEL GSM53182.CEL GSM53184.CEL GSM76494.CEL GSM76497.CEL GSM76509.CEL GSM76547.CEL GSM76568.CEL GSM76569.CEL GSM76577.CEL GSM76579.CEL GSM76594.CEL GSM76595.CEL GSM76611.CEL GSM76612.CEL GSM76615.CEL GSM76621.CEL GSM76628.CEL GSM76630.CEL GSM76635.CEL GSM76639.CEL GSM88997.CEL GSM89025.CEL GSM89103.CEL 
NM_015365|1553219_a_at	-1	-1	-1	-1	-1	-1	-1	-1	-1	-1	-1	-1	-1	-1	-1	-1	-1	-1	-1	-1	-1	-1	-1	-1	-1	-1	-1	-1	-1	-1	-1	-1	-1	-1	-1	-1	-1	-1	-1	-1	-1	-1	-1	-1	-1	-1	-1	-1	-1	-1	-1	-1	-1	-1	-1	-1	-1	-1	-1	-1	-1	-1	-1	-1	-1	-1	-1	-1	-1	-1	1	-1	-1	-1	-1	-1	-1	-1	-1	-1	-1	-1	-1	-1	-1	-1	-1	-1	-1	-1	-1	-1	-1	-1	-1	-1	-1	-1	-1	-1	-1	-1	-1	-1	-1	-1	-1	-1	-1	-1	-1	-1	-1	-1	-1	-1	-1	-1	-1	-1	-1	-1	-1	-1	-1	-1	-1
NM_017701|219168_s_at	-1	-1	-1	-1	-1	-1	-1	-1	-1	-1	-1	-1	-1	-1	-1	-1	-1	-1	-1	-1	-1	-1	-1	-1	-1	-1	-1	-1	-1	-1	-1	-1	-1	-1	-1	-1	-1	-1	-1	-1	-1	-1	-1	-1	-1	-1	-1	-1	-1	-1	-1	-1	-1	-1	-1	-1	-1	-1	-1	-1	-1	-1	-1	-1	-1	-1	-1	-1	-1	-1	1	-1	-1	-1	-1	-1	-1	-1	-1	-1	-1	-1	-1	-1	-1	-1	-1	-1	-1	-1	-1	-1	-1	-1	-1	-1	-1	-1	-1	-1	-1	-1	-1	-1	-1	-1	-1	-1	-1	-1	-1	-1	-1	-1	-1	-1	-1	-1	-1	-1	-1	-1	-1	-1	-1	-1	-1
NM_002028|204764_at	-1	-1	-1	-1	-1	-1	-1	-1	-1	-1	-1	-1	-1	-1	-1	-1	-1	-1	-1	-1	-1	-1	-1	-1	-1	-1	-1	-1	-1	-1	-1	-1	-1	-1	-1	-1	-1	-1	-1	-1	-1	-1	-1	-1	-1	-1	-1	-1	-1	-1	-1	-1	-1	-1	-1	-1	-1	-1	-1	-1	-1	-1	-1	-1	-1	-1	-1	-1	-1	-1	1	-1	-1	-1	-1	-1	-1	-1	-1	-1	-1	-1	-1	-1	-1	-1	-1	-1	-1	-1	-1	-1	-1	-1	-1	-1	-1	-1	-1	-1	-1	-1	-1	-1	-1	-1	-1	-1	-1	-1	-1	-1	-1	-1	-1	-1	-1	-1	-1	-1	-1	-1	-1	-1	-1	-1	-1
BE963955|228274_at	-1	-1	-1	-1	-1	-1	-1	-1	-1	-1	-1	-1	-1	-1	-1	-1	-1	-1	-1	-1	-1	-1	-1	-1	-1	-1	-1	-1	-1	-1	-1	-1	-1	-1	-1	-1	-1	-1	-1	-1	-1	-1	-1	-1	-1	-1	-1	-1	-1	-1	-1	-1	-1	-1	-1	-1	-1	-1	-1	-1	-1	-1	-1	-1	-1	-1	-1	-1	-1	-1	1	-1	-1	-1	-1	-1	-1	-1	-1	-1	-1	-1	-1	-1	-1	-1	-1	-1	-1	-1	-1	-1	-1	-1	-1	-1	-1	-1	-1	-1	-1	-1	-1	-1	-1	-1	-1	-1	-1	-1	-1	-1	-1	-1	-1	-1	-1	-1	-1	-1	-1	-1	-1	-1	-1	-1	-1
NM_024519|218029_at	-1	-1	-1	-1	-1	-1	-1	-1	-1	-1	-1	-1	-1	-1	-1	-1	-1	-1	-1	-1	-1	-1	-1	-1	-1	-1	-1	-1	-1	-1	-1	-1	-1	-1	-1	-1	-1	-1	-1	-1	-1	-1	-1	-1	-1	-1	-1	-1	-1	-1	-1	-1	-1	-1	-1	-1	-1	-1	-1	-1	-1	-1	-1	-1	-1	-1	-1	-1	-1	-1	1	-1	-1	-1	-1	-1	-1	-1	-1	-1	-1	-1	-1	-1	-1	-1	-1	-1	-1	-1	-1	-1	-1	-1	-1	-1	-1	-1	-1	-1	-1	-1	-1	-1	-1	-1	-1	-1	-1	-1	-1	-1	-1	-1	-1	-1	-1	-1	-1	-1	-1	-1	-1	-1	-1	-1	-1


BC060 S=630
 Genes [5]: NM_015365|1553219_a_at AF109294|211363_s_at NM_002028|204764_at AK024072|233827_s_at BG171020|212003_at 
 Conds [126]: GSM102428.CEL GSM102490.CEL GSM102563.CEL GSM137961.CEL GSM138028.CEL GSM138032.CEL GSM138033.CEL GSM138035.CEL GSM138039.CEL GSM138045.CEL GSM152569.CEL GSM152710.CEL GSM231868.CEL GSM231926.CEL GSM231933.CEL GSM46818.CEL GSM46899.CEL GSM46900.CEL GSM46908.CEL GSM46916.CEL GSM46928.CEL GSM46948.CEL GSM46958.CEL GSM46964.CEL GSM53026.CEL GSM53029.CEL GSM53030.CEL GSM53038.CEL GSM53043.CEL GSM53051.CEL GSM53055.CEL GSM53057.CEL GSM53061.CEL GSM53064.CEL GSM53072.CEL GSM53076.CEL GSM53079.CEL GSM53088.CEL GSM53092.CEL GSM53096.CEL GSM53099.CEL GSM53101.CEL GSM53102.CEL GSM53127.CEL GSM53135.CEL GSM53138.CEL GSM53141.CEL GSM53143.CEL GSM53146.CEL GSM53163.CEL GSM53170.CEL GSM53183.CEL GSM53188.CEL GSM76490.CEL GSM76493.CEL GSM76506.CEL GSM76517.CEL GSM76537.CEL GSM76538.CEL GSM76551.CEL GSM76553.CEL GSM76576.CEL GSM76602.CEL GSM76622.CEL GSM88964.CEL GSM89014.CEL GSM89018.CEL GSM89088.CEL GSM102450.CEL GSM102451.CEL GSM117682.CEL GSM117719.CEL GSM117735.CEL GSM137902.CEL GSM137942.CEL GSM137978.CEL GSM137996.CEL GSM137999.CEL GSM152568.CEL GSM203798.CEL GSM231910.CEL GSM277703.CEL GSM353896.CEL GSM46846.CEL GSM46876.CEL GSM46893.CEL GSM46965.CEL GSM53034.CEL GSM53035.CEL GSM53044.CEL GSM53045.CEL GSM53060.CEL GSM53073.CEL GSM53084.CEL GSM53095.CEL GSM53098.CEL GSM53104.CEL GSM53108.CEL GSM53109.CEL GSM53115.CEL GSM53131.CEL GSM53142.CEL GSM53145.CEL GSM53147.CEL GSM53157.CEL GSM53159.CEL GSM53160.CEL GSM53162.CEL GSM53178.CEL GSM76489.CEL GSM76494.CEL GSM76508.CEL GSM76509.CEL GSM76534.CEL GSM76558.CEL GSM76559.CEL GSM76568.CEL GSM76569.CEL GSM76577.CEL GSM76603.CEL GSM76605.CEL GSM76606.CEL GSM76628.CEL GSM88981.CEL GSM88997.CEL GSM89002.CEL 
NM_015365|1553219_a_at	-1	-1	-1	-1	-1	-1	-1	-1	-1	-1	-1	1	-1	-1	-1	-1	-1	-1	-1	-1	-1	-1	-1	-1	-1	-1	-1	-1	-1	-1	-1	-1	-1	-1	-1	-1	-1	-1	-1	-1	-1	-1	-1	-1	-1	-1	-1	-1	-1	-1	-1	-1	-1	-1	-1	-1	-1	-1	-1	-1	-1	-1	-1	-1	-1	-1	-1	-1	-1	-1	-1	-1	-1	-1	-1	-1	-1	-1	-1	-1	-1	-1	1	-1	-1	-1	-1	-1	-1	-1	-1	-1	-1	-1	-1	-1	-1	-1	-1	-1	-1	-1	-1	-1	-1	-1	-1	-1	-1	-1	-1	-1	-1	-1	-1	-1	-1	-1	-1	-1	-1	-1	-1	-1	-1	-1
AF109294|211363_s_at	-1	-1	-1	-1	-1	-1	-1	-1	-1	-1	-1	1	-1	-1	-1	-1	-1	-1	-1	-1	-1	-1	-1	-1	-1	-1	-1	-1	-1	-1	-1	-1	-1	-1	-1	-1	-1	-1	-1	-1	-1	-1	-1	-1	-1	-1	-1	-1	-1	-1	-1	-1	-1	-1	-1	-1	-1	-1	-1	-1	-1	-1	-1	-1	-1	-1	-1	-1	-1	-1	-1	-1	-1	-1	-1	-1	-1	-1	-1	-1	-1	-1	1	-1	-1	-1	-1	-1	-1	-1	-1	-1	-1	-1	-1	-1	-1	-1	-1	-1	-1	-1	-1	-1	-1	-1	-1	-1	-1	-1	-1	-1	-1	-1	-1	-1	-1	-1	-1	-1	-1	-1	-1	-1	-1	-1
NM_002028|204764_at	-1	-1	-1	-1	-1	-1	-1	-1	-1	-1	-1	1	-1	-1	-1	-1	-1	-1	-1	-1	-1	-1	-1	-1	-1	-1	-1	-1	-1	-1	-1	-1	-1	-1	-1	-1	-1	-1	-1	-1	-1	-1	-1	-1	-1	-1	-1	-1	-1	-1	-1	-1	-1	-1	-1	-1	-1	-1	-1	-1	-1	-1	-1	-1	-1	-1	-1	-1	-1	-1	-1	-1	-1	-1	-1	-1	-1	-1	-1	-1	-1	-1	1	-1	-1	-1	-1	-1	-1	-1	-1	-1	-1	-1	-1	-1	-1	-1	-1	-1	-1	-1	-1	-1	-1	-1	-1	-1	-1	-1	-1	-1	-1	-1	-1	-1	-1	-1	-1	-1	-1	-1	-1	-1	-1	-1
AK024072|233827_s_at	-1	-1	-1	-1	-1	-1	-1	-1	-1	-1	-1	1	-1	-1	-1	-1	-1	-1	-1	-1	-1	-1	-1	-1	-1	-1	-1	-1	-1	-1	-1	-1	-1	-1	-1	-1	-1	-1	-1	-1	-1	-1	-1	-1	-1	-1	-1	-1	-1	-1	-1	-1	-1	-1	-1	-1	-1	-1	-1	-1	-1	-1	-1	-1	-1	-1	-1	-1	-1	-1	-1	-1	-1	-1	-1	-1	-1	-1	-1	-1	-1	-1	1	-1	-1	-1	-1	-1	-1	-1	-1	-1	-1	-1	-1	-1	-1	-1	-1	-1	-1	-1	-1	-1	-1	-1	-1	-1	-1	-1	-1	-1	-1	-1	-1	-1	-1	-1	-1	-1	-1	-1	-1	-1	-1	-1
BG171020|212003_at	-1	-1	-1	-1	-1	-1	-1	-1	-1	-1	-1	1	-1	-1	-1	-1	-1	-1	-1	-1	-1	-1	-1	-1	-1	-1	-1	-1	-1	-1	-1	-1	-1	-1	-1	-1	-1	-1	-1	-1	-1	-1	-1	-1	-1	-1	-1	-1	-1	-1	-1	-1	-1	-1	-1	-1	-1	-1	-1	-1	-1	-1	-1	-1	-1	-1	-1	-1	-1	-1	-1	-1	-1	-1	-1	-1	-1	-1	-1	-1	-1	-1	1	-1	-1	-1	-1	-1	-1	-1	-1	-1	-1	-1	-1	-1	-1	-1	-1	-1	-1	-1	-1	-1	-1	-1	-1	-1	-1	-1	-1	-1	-1	-1	-1	-1	-1	-1	-1	-1	-1	-1	-1	-1	-1	-1


BC061 S=620
 Genes [5]: BC040053|1554127_s_at R72286|212713_at AA573140|228224_at AW003584|223121_s_at AF311912|223122_s_at 
 Conds [124]: GSM102444.CEL GSM102448.CEL GSM102515.CEL GSM117658.CEL GSM117704.CEL GSM117711.CEL GSM117729.CEL GSM117767.CEL GSM137911.CEL GSM137957.CEL GSM137962.CEL GSM137968.CEL GSM138004.CEL GSM138020.CEL GSM138036.CEL GSM138039.CEL GSM152567.CEL GSM152573.CEL GSM152606.CEL GSM152693.CEL GSM152710.CEL GSM152719.CEL GSM152722.CEL GSM179799.CEL GSM179804.CEL GSM179864.CEL GSM179870.CEL GSM179909.CEL GSM179935.CEL GSM203656.CEL GSM203670.CEL GSM203739.CEL GSM203789.CEL GSM231966.CEL GSM231973.CEL GSM325786.CEL GSM325800.CEL GSM353922.CEL GSM353931.CEL GSM38070.CEL GSM46872.CEL GSM46910.CEL GSM46924.CEL GSM53038.CEL GSM53097.CEL GSM53141.CEL GSM53151.CEL GSM53176.CEL GSM76532.CEL GSM76591.CEL GSM76597.CEL GSM76600.CEL GSM88947.CEL GSM88952.CEL GSM88954.CEL GSM88955.CEL GSM88966.CEL GSM88984.CEL GSM89012.CEL GSM89082.CEL GSM89094.CEL GSM89099.CEL GSM102461.CEL GSM102477.CEL GSM102483.CEL GSM102520.CEL GSM102531.CEL GSM102546.CEL GSM117589.CEL GSM117600.CEL GSM117694.CEL GSM117722.CEL GSM117736.CEL GSM117739.CEL GSM117762.CEL GSM137917.CEL GSM137946.CEL GSM137949.CEL GSM137960.CEL GSM137965.CEL GSM137972.CEL GSM137979.CEL GSM138010.CEL GSM138012.CEL GSM152752.CEL GSM152774.CEL GSM179832.CEL GSM179897.CEL GSM179914.CEL GSM179923.CEL GSM179941.CEL GSM179952.CEL GSM203676.CEL GSM203684.CEL GSM203724.CEL GSM203748.CEL GSM231950.CEL GSM277714.CEL GSM277715.CEL GSM301661.CEL GSM301667.CEL GSM325834.CEL GSM353903.CEL GSM353938.CEL GSM46832.CEL GSM46925.CEL GSM53045.CEL GSM53053.CEL GSM53066.CEL GSM53069.CEL GSM53103.CEL GSM53104.CEL GSM53105.CEL GSM53137.CEL GSM53149.CEL GSM76499.CEL GSM76509.CEL GSM76526.CEL GSM76558.CEL GSM76568.CEL GSM76605.CEL GSM88999.CEL GSM89025.CEL GSM89036.CEL 
BC040053|1554127_s_at	-1	-1	-1	-1	-1	-1	-1	-1	-1	-1	-1	-1	-1	-1	-1	-1	-1	-1	-1	-1	-1	-1	-1	-1	-1	-1	-1	-1	1	-1	1	-1	-1	-1	-1	-1	-1	-1	-1	1	-1	-1	-1	-1	-1	-1	-1	-1	-1	-1	-1	-1	-1	-1	-1	1	-1	-1	-1	-1	1	-1	-1	-1	-1	-1	-1	-1	-1	-1	-1	-1	-1	-1	-1	-1	-1	-1	-1	-1	-1	-1	-1	-1	-1	-1	-1	-1	-1	-1	-1	-1	-1	1	1	-1	-1	-1	-1	-1	-1	-1	1	1	-1	-1	-1	-1	-1	-1	-1	-1	-1	-1	-1	-1	-1	-1	-1	-1	-1	-1	-1	-1
R72286|212713_at	-1	-1	-1	-1	-1	-1	-1	-1	-1	-1	-1	-1	-1	-1	-1	-1	-1	-1	-1	-1	-1	-1	-1	-1	-1	-1	-1	-1	1	-1	1	-1	-1	-1	-1	-1	-1	-1	-1	1	-1	-1	-1	-1	-1	-1	-1	-1	-1	-1	-1	-1	-1	-1	-1	1	-1	-1	-1	-1	1	-1	-1	-1	-1	-1	-1	-1	-1	-1	-1	-1	-1	-1	-1	-1	-1	-1	-1	-1	-1	-1	-1	-1	-1	-1	-1	-1	-1	-1	-1	-1	-1	1	1	-1	-1	-1	-1	-1	-1	-1	1	1	-1	-1	-1	-1	-1	-1	-1	-1	-1	-1	-1	-1	-1	-1	-1	-1	-1	-1	-1	-1
AA573140|228224_at	-1	-1	-1	-1	-1	-1	-1	-1	-1	-1	-1	-1	-1	-1	-1	-1	-1	-1	-1	-1	-1	-1	-1	-1	-1	-1	-1	-1	1	-1	1	-1	-1	-1	-1	-1	-1	-1	-1	1	-1	-1	-1	-1	-1	-1	-1	-1	-1	-1	-1	-1	-1	-1	-1	1	-1	-1	-1	-1	1	-1	-1	-1	-1	-1	-1	-1	-1	-1	-1	-1	-1	-1	-1	-1	-1	-1	-1	-1	-1	-1	-1	-1	-1	-1	-1	-1	-1	-1	-1	-1	-1	1	1	-1	-1	-1	-1	-1	-1	-1	1	1	-1	-1	-1	-1	-1	-1	-1	-1	-1	-1	-1	-1	-1	-1	-1	-1	-1	-1	-1	-1
AW003584|223121_s_at	-1	-1	-1	-1	-1	-1	-1	-1	-1	-1	-1	-1	-1	-1	-1	-1	-1	-1	-1	-1	-1	-1	-1	-1	-1	-1	-1	-1	1	-1	1	-1	-1	-1	-1	-1	-1	-1	-1	1	-1	-1	-1	-1	-1	-1	-1	-1	-1	-1	-1	-1	-1	-1	-1	1	-1	-1	-1	-1	1	-1	-1	-1	-1	-1	-1	-1	-1	-1	-1	-1	-1	-1	-1	-1	-1	-1	-1	-1	-1	-1	-1	-1	-1	-1	-1	-1	-1	-1	-1	-1	-1	1	1	-1	-1	-1	-1	-1	-1	-1	1	1	-1	-1	-1	-1	-1	-1	-1	-1	-1	-1	-1	-1	-1	-1	-1	-1	-1	-1	-1	-1
AF311912|223122_s_at	-1	-1	-1	-1	-1	-1	-1	-1	-1	-1	-1	-1	-1	-1	-1	-1	-1	-1	-1	-1	-1	-1	-1	-1	-1	-1	-1	-1	1	-1	1	-1	-1	-1	-1	-1	-1	-1	-1	1	-1	-1	-1	-1	-1	-1	-1	-1	-1	-1	-1	-1	-1	-1	-1	1	-1	-1	-1	-1	1	-1	-1	-1	-1	-1	-1	-1	-1	-1	-1	-1	-1	-1	-1	-1	-1	-1	-1	-1	-1	-1	-1	-1	-1	-1	-1	-1	-1	-1	-1	-1	-1	1	1	-1	-1	-1	-1	-1	-1	-1	1	1	-1	-1	-1	-1	-1	-1	-1	-1	-1	-1	-1	-1	-1	-1	-1	-1	-1	-1	-1	-1


BC062 S=620
 Genes [5]: NM_148914|1552470_a_at AI150117|221979_at BE966197|221777_at AL096745|229192_s_at NM_014285|214507_s_at 
 Conds [124]: GSM102459.CEL GSM102497.CEL GSM102505.CEL GSM102538.CEL GSM117586.CEL GSM117676.CEL GSM117680.CEL GSM117750.CEL GSM117751.CEL GSM117761.CEL GSM137914.CEL GSM138017.CEL GSM138025.CEL GSM138029.CEL GSM138033.CEL GSM138038.CEL GSM138040.CEL GSM152633.CEL GSM152728.CEL GSM179865.CEL GSM179957.CEL GSM203732.CEL GSM203792.CEL GSM231918.CEL GSM46908.CEL GSM53026.CEL GSM53029.CEL GSM53038.CEL GSM53043.CEL GSM53056.CEL GSM53057.CEL GSM53064.CEL GSM53072.CEL GSM53076.CEL GSM53081.CEL GSM53088.CEL GSM53096.CEL GSM53097.CEL GSM53101.CEL GSM53112.CEL GSM53114.CEL GSM53117.CEL GSM53127.CEL GSM53143.CEL GSM53146.CEL GSM53153.CEL GSM53161.CEL GSM76500.CEL GSM76538.CEL GSM76552.CEL GSM76563.CEL GSM76574.CEL GSM76590.CEL GSM76591.CEL GSM76602.CEL GSM76613.CEL GSM76616.CEL GSM76619.CEL GSM89067.CEL GSM102453.CEL GSM102471.CEL GSM102484.CEL GSM102521.CEL GSM102531.CEL GSM102541.CEL GSM102562.CEL GSM102578.CEL GSM117682.CEL GSM117728.CEL GSM117731.CEL GSM117735.CEL GSM117740.CEL GSM137896.CEL GSM137898.CEL GSM137943.CEL GSM137948.CEL GSM137959.CEL GSM137978.CEL GSM137996.CEL GSM137999.CEL GSM138000.CEL GSM138051.CEL GSM152675.CEL GSM152770.CEL GSM179931.CEL GSM179934.CEL GSM179941.CEL GSM203762.CEL GSM203777.CEL GSM203798.CEL GSM231907.CEL GSM231944.CEL GSM301697.CEL GSM325838.CEL GSM53034.CEL GSM53042.CEL GSM53044.CEL GSM53045.CEL GSM53048.CEL GSM53084.CEL GSM53086.CEL GSM53089.CEL GSM53095.CEL GSM53098.CEL GSM53104.CEL GSM53140.CEL GSM53145.CEL GSM53154.CEL GSM53159.CEL GSM53160.CEL GSM53186.CEL GSM76518.CEL GSM76542.CEL GSM76568.CEL GSM76569.CEL GSM76577.CEL GSM76579.CEL GSM76585.CEL GSM76595.CEL GSM76611.CEL GSM76615.CEL GSM76620.CEL GSM88987.CEL GSM89035.CEL 
NM_148914|1552470_a_at	-1	-1	-1	-1	-1	-1	-1	-1	-1	-1	-1	-1	-1	-1	-1	-1	-1	-1	-1	-1	-1	-1	-1	-1	-1	-1	-1	-1	-1	-1	-1	-1	-1	-1	-1	-1	-1	-1	-1	-1	-1	-1	-1	-1	-1	-1	-1	-1	-1	-1	-1	-1	-1	-1	-1	-1	-1	-1	-1	-1	-1	-1	-1	-1	-1	-1	-1	-1	-1	-1	-1	-1	-1	-1	-1	-1	-1	-1	-1	-1	-1	-1	-1	-1	-1	-1	-1	-1	-1	-1	-1	-1	-1	-1	-1	-1	-1	-1	-1	-1	-1	-1	-1	-1	-1	-1	-1	-1	-1	-1	-1	-1	-1	-1	-1	-1	-1	-1	-1	-1	-1	-1	-1	-1
AI150117|221979_at	-1	-1	-1	-1	-1	-1	-1	-1	-1	-1	-1	-1	-1	-1	-1	-1	-1	-1	-1	-1	-1	-1	-1	-1	-1	-1	-1	-1	-1	-1	-1	-1	-1	-1	-1	-1	-1	-1	-1	-1	-1	-1	-1	-1	-1	-1	-1	-1	-1	-1	-1	-1	-1	-1	-1	-1	-1	-1	-1	-1	-1	-1	-1	-1	-1	-1	-1	-1	-1	-1	-1	-1	-1	-1	-1	-1	-1	-1	-1	-1	-1	-1	-1	-1	-1	-1	-1	-1	-1	-1	-1	-1	-1	-1	-1	-1	-1	-1	-1	-1	-1	-1	-1	-1	-1	-1	-1	-1	-1	-1	-1	-1	-1	-1	-1	-1	-1	-1	-1	-1	-1	-1	-1	-1
BE966197|221777_at	-1	-1	-1	-1	-1	-1	-1	-1	-1	-1	-1	-1	-1	-1	-1	-1	-1	-1	-1	-1	-1	-1	-1	-1	-1	-1	-1	-1	-1	-1	-1	-1	-1	-1	-1	-1	-1	-1	-1	-1	-1	-1	-1	-1	-1	-1	-1	-1	-1	-1	-1	-1	-1	-1	-1	-1	-1	-1	-1	-1	-1	-1	-1	-1	-1	-1	-1	-1	-1	-1	-1	-1	-1	-1	-1	-1	-1	-1	-1	-1	-1	-1	-1	-1	-1	-1	-1	-1	-1	-1	-1	-1	-1	-1	-1	-1	-1	-1	-1	-1	-1	-1	-1	-1	-1	-1	-1	-1	-1	-1	-1	-1	-1	-1	-1	-1	-1	-1	-1	-1	-1	-1	-1	-1
AL096745|229192_s_at	-1	-1	-1	-1	-1	-1	-1	-1	-1	-1	-1	-1	-1	-1	-1	-1	-1	-1	-1	-1	-1	-1	-1	-1	-1	-1	-1	-1	-1	-1	-1	-1	-1	-1	-1	-1	-1	-1	-1	-1	-1	-1	-1	-1	-1	-1	-1	-1	-1	-1	-1	-1	-1	-1	-1	-1	-1	-1	-1	-1	-1	-1	-1	-1	-1	-1	-1	-1	-1	-1	-1	-1	-1	-1	-1	-1	-1	-1	-1	-1	-1	-1	-1	-1	-1	-1	-1	-1	-1	-1	-1	-1	-1	-1	-1	-1	-1	-1	-1	-1	-1	-1	-1	-1	-1	-1	-1	-1	-1	-1	-1	-1	-1	-1	-1	-1	-1	-1	-1	-1	-1	-1	-1	-1
NM_014285|214507_s_at	-1	-1	-1	-1	-1	-1	-1	-1	-1	-1	-1	-1	-1	-1	-1	-1	-1	-1	-1	-1	-1	-1	-1	-1	-1	-1	-1	-1	-1	-1	-1	-1	-1	-1	-1	-1	-1	-1	-1	-1	-1	-1	-1	-1	-1	-1	-1	-1	-1	-1	-1	-1	-1	-1	-1	-1	-1	-1	-1	-1	-1	-1	-1	-1	-1	-1	-1	-1	-1	-1	-1	-1	-1	-1	-1	-1	-1	-1	-1	-1	-1	-1	-1	-1	-1	-1	-1	-1	-1	-1	-1	-1	-1	-1	-1	-1	-1	-1	-1	-1	-1	-1	-1	-1	-1	-1	-1	-1	-1	-1	-1	-1	-1	-1	-1	-1	-1	-1	-1	-1	-1	-1	-1	-1


BC063 S=620
 Genes [5]: W92026|1556058_s_at BE966197|221777_at AF230411|211013_x_at NM_014285|214507_s_at BF111780|225400_at 
 Conds [124]: GSM102443.CEL GSM102459.CEL GSM102518.CEL GSM102522.CEL GSM117676.CEL GSM117749.CEL GSM117750.CEL GSM117751.CEL GSM117769.CEL GSM137955.CEL GSM138017.CEL GSM138025.CEL GSM138033.CEL GSM138035.CEL GSM138039.CEL GSM138040.CEL GSM138045.CEL GSM152570.CEL GSM152633.CEL GSM152728.CEL GSM179865.CEL GSM179915.CEL GSM179927.CEL GSM203749.CEL GSM203769.CEL GSM203775.CEL GSM203790.CEL GSM231894.CEL GSM231926.CEL GSM231938.CEL GSM325836.CEL GSM46818.CEL GSM46853.CEL GSM46908.CEL GSM46948.CEL GSM53038.CEL GSM53057.CEL GSM53064.CEL GSM53072.CEL GSM53076.CEL GSM53079.CEL GSM53088.CEL GSM53092.CEL GSM53097.CEL GSM53101.CEL GSM53126.CEL GSM53135.CEL GSM53141.CEL GSM53143.CEL GSM53153.CEL GSM53161.CEL GSM76506.CEL GSM76531.CEL GSM76536.CEL GSM76549.CEL GSM76573.CEL GSM76576.CEL GSM76616.CEL GSM88958.CEL GSM89067.CEL GSM89080.CEL GSM102441.CEL GSM102453.CEL GSM102471.CEL GSM102531.CEL GSM117682.CEL GSM117732.CEL GSM137896.CEL GSM137898.CEL GSM137902.CEL GSM137943.CEL GSM137946.CEL GSM137948.CEL GSM137959.CEL GSM137973.CEL GSM137978.CEL GSM137990.CEL GSM137993.CEL GSM137999.CEL GSM138000.CEL GSM138002.CEL GSM138046.CEL GSM152647.CEL GSM179931.CEL GSM179934.CEL GSM203720.CEL GSM203777.CEL GSM203798.CEL GSM301697.CEL GSM353900.CEL GSM53034.CEL GSM53042.CEL GSM53048.CEL GSM53052.CEL GSM53086.CEL GSM53089.CEL GSM53095.CEL GSM53098.CEL GSM53104.CEL GSM53109.CEL GSM53110.CEL GSM53154.CEL GSM53157.CEL GSM53159.CEL GSM53160.CEL GSM53162.CEL GSM53181.CEL GSM76508.CEL GSM76518.CEL GSM76542.CEL GSM76568.CEL GSM76577.CEL GSM76579.CEL GSM76585.CEL GSM76586.CEL GSM76592.CEL GSM76598.CEL GSM76599.CEL GSM76601.CEL GSM76612.CEL GSM76620.CEL GSM76628.CEL GSM76639.CEL GSM89000.CEL 
W92026|1556058_s_at	-1	-1	-1	-1	-1	-1	-1	-1	-1	-1	-1	-1	-1	-1	-1	-1	-1	-1	-1	-1	-1	-1	1	-1	-1	-1	-1	-1	-1	-1	-1	-1	-1	-1	-1	-1	-1	-1	-1	-1	-1	-1	-1	-1	-1	-1	-1	-1	-1	-1	-1	-1	-1	-1	-1	-1	-1	-1	-1	-1	-1	-1	-1	-1	-1	-1	-1	-1	-1	-1	-1	-1	-1	-1	-1	-1	-1	-1	-1	-1	-1	-1	-1	-1	-1	-1	-1	-1	-1	-1	-1	-1	-1	-1	-1	-1	-1	-1	-1	-1	-1	-1	-1	-1	-1	-1	-1	-1	-1	-1	-1	-1	-1	-1	-1	-1	-1	-1	-1	-1	-1	-1	-1	-1
BE966197|221777_at	-1	-1	-1	-1	-1	-1	-1	-1	-1	-1	-1	-1	-1	-1	-1	-1	-1	-1	-1	-1	-1	-1	1	-1	-1	-1	-1	-1	-1	-1	-1	-1	-1	-1	-1	-1	-1	-1	-1	-1	-1	-1	-1	-1	-1	-1	-1	-1	-1	-1	-1	-1	-1	-1	-1	-1	-1	-1	-1	-1	-1	-1	-1	-1	-1	-1	-1	-1	-1	-1	-1	-1	-1	-1	-1	-1	-1	-1	-1	-1	-1	-1	-1	-1	-1	-1	-1	-1	-1	-1	-1	-1	-1	-1	-1	-1	-1	-1	-1	-1	-1	-1	-1	-1	-1	-1	-1	-1	-1	-1	-1	-1	-1	-1	-1	-1	-1	-1	-1	-1	-1	-1	-1	-1
AF230411|211013_x_at	-1	-1	-1	-1	-1	-1	-1	-1	-1	-1	-1	-1	-1	-1	-1	-1	-1	-1	-1	-1	-1	-1	1	-1	-1	-1	-1	-1	-1	-1	-1	-1	-1	-1	-1	-1	-1	-1	-1	-1	-1	-1	-1	-1	-1	-1	-1	-1	-1	-1	-1	-1	-1	-1	-1	-1	-1	-1	-1	-1	-1	-1	-1	-1	-1	-1	-1	-1	-1	-1	-1	-1	-1	-1	-1	-1	-1	-1	-1	-1	-1	-1	-1	-1	-1	-1	-1	-1	-1	-1	-1	-1	-1	-1	-1	-1	-1	-1	-1	-1	-1	-1	-1	-1	-1	-1	-1	-1	-1	-1	-1	-1	-1	-1	-1	-1	-1	-1	-1	-1	-1	-1	-1	-1
NM_014285|214507_s_at	-1	-1	-1	-1	-1	-1	-1	-1	-1	-1	-1	-1	-1	-1	-1	-1	-1	-1	-1	-1	-1	-1	1	-1	-1	-1	-1	-1	-1	-1	-1	-1	-1	-1	-1	-1	-1	-1	-1	-1	-1	-1	-1	-1	-1	-1	-1	-1	-1	-1	-1	-1	-1	-1	-1	-1	-1	-1	-1	-1	-1	-1	-1	-1	-1	-1	-1	-1	-1	-1	-1	-1	-1	-1	-1	-1	-1	-1	-1	-1	-1	-1	-1	-1	-1	-1	-1	-1	-1	-1	-1	-1	-1	-1	-1	-1	-1	-1	-1	-1	-1	-1	-1	-1	-1	-1	-1	-1	-1	-1	-1	-1	-1	-1	-1	-1	-1	-1	-1	-1	-1	-1	-1	-1
BF111780|225400_at	-1	-1	-1	-1	-1	-1	-1	-1	-1	-1	-1	-1	-1	-1	-1	-1	-1	-1	-1	-1	-1	-1	1	-1	-1	-1	-1	-1	-1	-1	-1	-1	-1	-1	-1	-1	-1	-1	-1	-1	-1	-1	-1	-1	-1	-1	-1	-1	-1	-1	-1	-1	-1	-1	-1	-1	-1	-1	-1	-1	-1	-1	-1	-1	-1	-1	-1	-1	-1	-1	-1	-1	-1	-1	-1	-1	-1	-1	-1	-1	-1	-1	-1	-1	-1	-1	-1	-1	-1	-1	-1	-1	-1	-1	-1	-1	-1	-1	-1	-1	-1	-1	-1	-1	-1	-1	-1	-1	-1	-1	-1	-1	-1	-1	-1	-1	-1	-1	-1	-1	-1	-1	-1	-1


BC064 S=610
 Genes [5]: W92026|1556058_s_at AI742378|223143_s_at BF337038|215099_s_at NM_002028|204764_at BG171020|212003_at 
 Conds [122]: GSM102443.CEL GSM102554.CEL GSM102574.CEL GSM117648.CEL GSM117751.CEL GSM137955.CEL GSM137997.CEL GSM138035.CEL GSM138036.CEL GSM138039.CEL GSM152569.CEL GSM152728.CEL GSM152729.CEL GSM152792.CEL GSM179807.CEL GSM203769.CEL GSM231868.CEL GSM231926.CEL GSM231933.CEL GSM301688.CEL GSM46818.CEL GSM46821.CEL GSM46822.CEL GSM46840.CEL GSM46853.CEL GSM46872.CEL GSM46908.CEL GSM46923.CEL GSM46948.CEL GSM53030.CEL GSM53055.CEL GSM53056.CEL GSM53057.CEL GSM53064.CEL GSM53072.CEL GSM53088.CEL GSM53092.CEL GSM53097.CEL GSM53099.CEL GSM53101.CEL GSM53114.CEL GSM53126.CEL GSM53127.CEL GSM53135.CEL GSM53141.CEL GSM53143.CEL GSM53146.CEL GSM53161.CEL GSM53163.CEL GSM53166.CEL GSM53185.CEL GSM76506.CEL GSM76511.CEL GSM76513.CEL GSM76517.CEL GSM76531.CEL GSM76536.CEL GSM76537.CEL GSM76564.CEL GSM76576.CEL GSM88970.CEL GSM89017.CEL GSM89055.CEL GSM102453.CEL GSM102484.CEL GSM102531.CEL GSM102571.CEL GSM117682.CEL GSM137896.CEL GSM137902.CEL GSM137917.CEL GSM137942.CEL GSM137944.CEL GSM137948.CEL GSM137993.CEL GSM137996.CEL GSM137999.CEL GSM138000.CEL GSM138003.CEL GSM179934.CEL GSM301687.CEL GSM301697.CEL GSM38071.CEL GSM46852.CEL GSM46854.CEL GSM46876.CEL GSM46902.CEL GSM53042.CEL GSM53069.CEL GSM53073.CEL GSM53080.CEL GSM53086.CEL GSM53089.CEL GSM53090.CEL GSM53093.CEL GSM53095.CEL GSM53098.CEL GSM53104.CEL GSM53109.CEL GSM53110.CEL GSM53142.CEL GSM53154.CEL GSM53159.CEL GSM53160.CEL GSM76489.CEL GSM76497.CEL GSM76508.CEL GSM76509.CEL GSM76534.CEL GSM76568.CEL GSM76569.CEL GSM76570.CEL GSM76579.CEL GSM76595.CEL GSM76598.CEL GSM76599.CEL GSM76605.CEL GSM76620.CEL GSM76626.CEL GSM76628.CEL GSM88981.CEL GSM89103.CEL 
W92026|1556058_s_at	-1	-1	-1	-1	-1	-1	-1	-1	-1	-1	-1	-1	-1	-1	1	-1	-1	-1	-1	-1	-1	-1	-1	-1	-1	-1	-1	-1	-1	-1	-1	-1	-1	-1	-1	-1	-1	-1	-1	-1	-1	-1	-1	-1	-1	-1	-1	-1	-1	-1	-1	-1	-1	-1	-1	-1	-1	-1	-1	-1	-1	-1	-1	-1	-1	-1	-1	-1	-1	-1	-1	-1	-1	-1	-1	-1	-1	-1	-1	-1	-1	-1	1	-1	-1	-1	-1	-1	-1	-1	-1	-1	-1	-1	-1	-1	-1	-1	-1	-1	-1	-1	-1	-1	-1	-1	-1	-1	-1	-1	-1	-1	-1	-1	-1	-1	-1	-1	-1	-1	-1	-1
AI742378|223143_s_at	-1	-1	-1	-1	-1	-1	-1	-1	-1	-1	-1	-1	-1	-1	1	-1	-1	-1	-1	-1	-1	-1	-1	-1	-1	-1	-1	-1	-1	-1	-1	-1	-1	-1	-1	-1	-1	-1	-1	-1	-1	-1	-1	-1	-1	-1	-1	-1	-1	-1	-1	-1	-1	-1	-1	-1	-1	-1	-1	-1	-1	-1	-1	-1	-1	-1	-1	-1	-1	-1	-1	-1	-1	-1	-1	-1	-1	-1	-1	-1	-1	-1	1	-1	-1	-1	-1	-1	-1	-1	-1	-1	-1	-1	-1	-1	-1	-1	-1	-1	-1	-1	-1	-1	-1	-1	-1	-1	-1	-1	-1	-1	-1	-1	-1	-1	-1	-1	-1	-1	-1	-1
BF337038|215099_s_at	-1	-1	-1	-1	-1	-1	-1	-1	-1	-1	-1	-1	-1	-1	1	-1	-1	-1	-1	-1	-1	-1	-1	-1	-1	-1	-1	-1	-1	-1	-1	-1	-1	-1	-1	-1	-1	-1	-1	-1	-1	-1	-1	-1	-1	-1	-1	-1	-1	-1	-1	-1	-1	-1	-1	-1	-1	-1	-1	-1	-1	-1	-1	-1	-1	-1	-1	-1	-1	-1	-1	-1	-1	-1	-1	-1	-1	-1	-1	-1	-1	-1	1	-1	-1	-1	-1	-1	-1	-1	-1	-1	-1	-1	-1	-1	-1	-1	-1	-1	-1	-1	-1	-1	-1	-1	-1	-1	-1	-1	-1	-1	-1	-1	-1	-1	-1	-1	-1	-1	-1	-1
NM_002028|204764_at	-1	-1	-1	-1	-1	-1	-1	-1	-1	-1	-1	-1	-1	-1	1	-1	-1	-1	-1	-1	-1	-1	-1	-1	-1	-1	-1	-1	-1	-1	-1	-1	-1	-1	-1	-1	-1	-1	-1	-1	-1	-1	-1	-1	-1	-1	-1	-1	-1	-1	-1	-1	-1	-1	-1	-1	-1	-1	-1	-1	-1	-1	-1	-1	-1	-1	-1	-1	-1	-1	-1	-1	-1	-1	-1	-1	-1	-1	-1	-1	-1	-1	1	-1	-1	-1	-1	-1	-1	-1	-1	-1	-1	-1	-1	-1	-1	-1	-1	-1	-1	-1	-1	-1	-1	-1	-1	-1	-1	-1	-1	-1	-1	-1	-1	-1	-1	-1	-1	-1	-1	-1
BG171020|212003_at	-1	-1	-1	-1	-1	-1	-1	-1	-1	-1	-1	-1	-1	-1	1	-1	-1	-1	-1	-1	-1	-1	-1	-1	-1	-1	-1	-1	-1	-1	-1	-1	-1	-1	-1	-1	-1	-1	-1	-1	-1	-1	-1	-1	-1	-1	-1	-1	-1	-1	-1	-1	-1	-1	-1	-1	-1	-1	-1	-1	-1	-1	-1	-1	-1	-1	-1	-1	-1	-1	-1	-1	-1	-1	-1	-1	-1	-1	-1	-1	-1	-1	1	-1	-1	-1	-1	-1	-1	-1	-1	-1	-1	-1	-1	-1	-1	-1	-1	-1	-1	-1	-1	-1	-1	-1	-1	-1	-1	-1	-1	-1	-1	-1	-1	-1	-1	-1	-1	-1	-1	-1


BC065 S=610
 Genes [5]: X79510|1320_at BE675337|214040_s_at NM_002028|204764_at AF326966|221628_s_at AK001080|233573_s_at 
 Conds [122]: GSM102554.CEL GSM117588.CEL GSM137997.CEL GSM138017.CEL GSM138029.CEL GSM138033.CEL GSM231933.CEL GSM46821.CEL GSM46838.CEL GSM46849.CEL GSM46871.CEL GSM46872.CEL GSM46900.CEL GSM46923.CEL GSM46958.CEL GSM46964.CEL GSM53026.CEL GSM53029.CEL GSM53030.CEL GSM53051.CEL GSM53055.CEL GSM53061.CEL GSM53064.CEL GSM53076.CEL GSM53079.CEL GSM53096.CEL GSM53099.CEL GSM53102.CEL GSM53117.CEL GSM53126.CEL GSM53128.CEL GSM53143.CEL GSM53148.CEL GSM53152.CEL GSM53166.CEL GSM53168.CEL GSM53176.CEL GSM53185.CEL GSM76490.CEL GSM76498.CEL GSM76500.CEL GSM76501.CEL GSM76506.CEL GSM76511.CEL GSM76512.CEL GSM76519.CEL GSM76520.CEL GSM76531.CEL GSM76537.CEL GSM76538.CEL GSM76546.CEL GSM76551.CEL GSM76561.CEL GSM76563.CEL GSM76573.CEL GSM76574.CEL GSM76576.CEL GSM76596.CEL GSM89018.CEL GSM137943.CEL GSM137972.CEL GSM138000.CEL GSM138051.CEL GSM179919.CEL GSM301661.CEL GSM38056.CEL GSM46816.CEL GSM46819.CEL GSM46836.CEL GSM46852.CEL GSM46865.CEL GSM46876.CEL GSM46898.CEL GSM46901.CEL GSM46902.CEL GSM46932.CEL GSM46939.CEL GSM46961.CEL GSM53034.CEL GSM53035.CEL GSM53046.CEL GSM53060.CEL GSM53066.CEL GSM53069.CEL GSM53080.CEL GSM53098.CEL GSM53107.CEL GSM53124.CEL GSM53142.CEL GSM53149.CEL GSM53154.CEL GSM53157.CEL GSM53159.CEL GSM53160.CEL GSM53162.CEL GSM53186.CEL GSM76487.CEL GSM76499.CEL GSM76504.CEL GSM76508.CEL GSM76509.CEL GSM76542.CEL GSM76555.CEL GSM76558.CEL GSM76568.CEL GSM76570.CEL GSM76585.CEL GSM76587.CEL GSM76595.CEL GSM76599.CEL GSM76601.CEL GSM76606.CEL GSM76612.CEL GSM76614.CEL GSM76615.CEL GSM76623.CEL GSM76628.CEL GSM76639.CEL GSM89025.CEL GSM89035.CEL GSM89103.CEL GSM89104.CEL 
X79510|1320_at	-1	-1	-1	-1	-1	-1	-1	-1	-1	-1	-1	-1	-1	-1	-1	-1	-1	-1	-1	-1	-1	-1	-1	-1	-1	-1	-1	-1	-1	-1	-1	-1	-1	-1	-1	-1	-1	-1	-1	-1	-1	-1	-1	-1	-1	-1	-1	-1	-1	-1	-1	-1	-1	-1	-1	-1	-1	-1	-1	-1	-1	-1	-1	-1	1	1	-1	-1	-1	-1	-1	-1	-1	-1	-1	-1	-1	-1	-1	-1	-1	-1	-1	-1	-1	-1	-1	-1	-1	-1	-1	-1	-1	-1	-1	-1	-1	-1	-1	-1	-1	-1	-1	-1	-1	-1	-1	-1	-1	-1	-1	-1	-1	-1	-1	-1	-1	-1	-1	-1	-1	-1
BE675337|214040_s_at	-1	-1	-1	-1	-1	-1	-1	-1	-1	-1	-1	-1	-1	-1	-1	-1	-1	-1	-1	-1	-1	-1	-1	-1	-1	-1	-1	-1	-1	-1	-1	-1	-1	-1	-1	-1	-1	-1	-1	-1	-1	-1	-1	-1	-1	-1	-1	-1	-1	-1	-1	-1	-1	-1	-1	-1	-1	-1	-1	-1	-1	-1	-1	-1	1	1	-1	-1	-1	-1	-1	-1	-1	-1	-1	-1	-1	-1	-1	-1	-1	-1	-1	-1	-1	-1	-1	-1	-1	-1	-1	-1	-1	-1	-1	-1	-1	-1	-1	-1	-1	-1	-1	-1	-1	-1	-1	-1	-1	-1	-1	-1	-1	-1	-1	-1	-1	-1	-1	-1	-1	-1
NM_002028|204764_at	-1	-1	-1	-1	-1	-1	-1	-1	-1	-1	-1	-1	-1	-1	-1	-1	-1	-1	-1	-1	-1	-1	-1	-1	-1	-1	-1	-1	-1	-1	-1	-1	-1	-1	-1	-1	-1	-1	-1	-1	-1	-1	-1	-1	-1	-1	-1	-1	-1	-1	-1	-1	-1	-1	-1	-1	-1	-1	-1	-1	-1	-1	-1	-1	1	1	-1	-1	-1	-1	-1	-1	-1	-1	-1	-1	-1	-1	-1	-1	-1	-1	-1	-1	-1	-1	-1	-1	-1	-1	-1	-1	-1	-1	-1	-1	-1	-1	-1	-1	-1	-1	-1	-1	-1	-1	-1	-1	-1	-1	-1	-1	-1	-1	-1	-1	-1	-1	-1	-1	-1	-1
AF326966|221628_s_at	-1	-1	-1	-1	-1	-1	-1	-1	-1	-1	-1	-1	-1	-1	-1	-1	-1	-1	-1	-1	-1	-1	-1	-1	-1	-1	-1	-1	-1	-1	-1	-1	-1	-1	-1	-1	-1	-1	-1	-1	-1	-1	-1	-1	-1	-1	-1	-1	-1	-1	-1	-1	-1	-1	-1	-1	-1	-1	-1	-1	-1	-1	-1	-1	1	1	-1	-1	-1	-1	-1	-1	-1	-1	-1	-1	-1	-1	-1	-1	-1	-1	-1	-1	-1	-1	-1	-1	-1	-1	-1	-1	-1	-1	-1	-1	-1	-1	-1	-1	-1	-1	-1	-1	-1	-1	-1	-1	-1	-1	-1	-1	-1	-1	-1	-1	-1	-1	-1	-1	-1	-1
AK001080|233573_s_at	-1	-1	-1	-1	-1	-1	-1	-1	-1	-1	-1	-1	-1	-1	-1	-1	-1	-1	-1	-1	-1	-1	-1	-1	-1	-1	-1	-1	-1	-1	-1	-1	-1	-1	-1	-1	-1	-1	-1	-1	-1	-1	-1	-1	-1	-1	-1	-1	-1	-1	-1	-1	-1	-1	-1	-1	-1	-1	-1	-1	-1	-1	-1	-1	1	1	-1	-1	-1	-1	-1	-1	-1	-1	-1	-1	-1	-1	-1	-1	-1	-1	-1	-1	-1	-1	-1	-1	-1	-1	-1	-1	-1	-1	-1	-1	-1	-1	-1	-1	-1	-1	-1	-1	-1	-1	-1	-1	-1	-1	-1	-1	-1	-1	-1	-1	-1	-1	-1	-1	-1	-1


BC066 S=605
 Genes [5]: NM_005489|1552667_a_at NM_024519|218029_at AI660186|235806_at BC028225|1555426_a_at NM_002028|204764_at 
 Conds [121]: GSM102554.CEL GSM117588.CEL GSM117664.CEL GSM117747.CEL GSM137950.CEL GSM138028.CEL GSM138032.CEL GSM152569.CEL GSM46818.CEL GSM46821.CEL GSM46838.CEL GSM46840.CEL GSM46853.CEL GSM46900.CEL GSM46908.CEL GSM46948.CEL GSM46958.CEL GSM53029.CEL GSM53051.CEL GSM53057.CEL GSM53061.CEL GSM53070.CEL GSM53088.CEL GSM53092.CEL GSM53102.CEL GSM53111.CEL GSM53114.CEL GSM53117.CEL GSM53135.CEL GSM53138.CEL GSM53139.CEL GSM53143.CEL GSM53148.CEL GSM53161.CEL GSM53176.CEL GSM76516.CEL GSM76522.CEL GSM76538.CEL GSM76546.CEL GSM76549.CEL GSM76552.CEL GSM76556.CEL GSM76560.CEL GSM76561.CEL GSM76572.CEL GSM76573.CEL GSM76574.CEL GSM76575.CEL GSM76576.CEL GSM76591.CEL GSM76600.CEL GSM76613.CEL GSM76644.CEL GSM89032.CEL GSM102500.CEL GSM117587.CEL GSM117737.CEL GSM117740.CEL GSM137896.CEL GSM137944.CEL GSM137972.CEL GSM137999.CEL GSM152669.CEL GSM46832.CEL GSM46852.CEL GSM46854.CEL GSM53027.CEL GSM53034.CEL GSM53039.CEL GSM53042.CEL GSM53045.CEL GSM53048.CEL GSM53053.CEL GSM53060.CEL GSM53063.CEL GSM53066.CEL GSM53069.CEL GSM53073.CEL GSM53080.CEL GSM53083.CEL GSM53095.CEL GSM53098.CEL GSM53103.CEL GSM53104.CEL GSM53107.CEL GSM53108.CEL GSM53109.CEL GSM53113.CEL GSM53145.CEL GSM53149.CEL GSM53157.CEL GSM53159.CEL GSM53160.CEL GSM53162.CEL GSM53178.CEL GSM53179.CEL GSM53182.CEL GSM76489.CEL GSM76497.CEL GSM76504.CEL GSM76508.CEL GSM76509.CEL GSM76555.CEL GSM76559.CEL GSM76565.CEL GSM76568.CEL GSM76570.CEL GSM76577.CEL GSM76579.CEL GSM76595.CEL GSM76601.CEL GSM76605.CEL GSM76611.CEL GSM76615.CEL GSM76620.CEL GSM76621.CEL GSM76628.CEL GSM76636.CEL GSM76648.CEL GSM76649.CEL GSM89103.CEL 
NM_005489|1552667_a_at	-1	-1	-1	-1	-1	-1	-1	-1	-1	-1	-1	-1	-1	-1	-1	-1	-1	-1	-1	-1	-1	-1	-1	-1	-1	-1	-1	-1	-1	-1	-1	-1	-1	-1	-1	-1	-1	-1	-1	-1	-1	-1	-1	-1	-1	-1	-1	-1	-1	-1	-1	-1	-1	-1	-1	-1	-1	-1	-1	-1	-1	-1	-1	-1	-1	-1	-1	-1	-1	-1	-1	-1	-1	-1	-1	-1	-1	-1	-1	-1	-1	-1	-1	-1	-1	-1	-1	-1	-1	-1	-1	-1	-1	-1	-1	-1	-1	-1	-1	-1	-1	-1	-1	-1	-1	-1	-1	-1	-1	-1	-1	-1	-1	-1	-1	-1	-1	-1	-1	-1	-1
NM_024519|218029_at	-1	-1	-1	-1	-1	-1	-1	-1	-1	-1	-1	-1	-1	-1	-1	-1	-1	-1	-1	-1	-1	-1	-1	-1	-1	-1	-1	-1	-1	-1	-1	-1	-1	-1	-1	-1	-1	-1	-1	-1	-1	-1	-1	-1	-1	-1	-1	-1	-1	-1	-1	-1	-1	-1	-1	-1	-1	-1	-1	-1	-1	-1	-1	-1	-1	-1	-1	-1	-1	-1	-1	-1	-1	-1	-1	-1	-1	-1	-1	-1	-1	-1	-1	-1	-1	-1	-1	-1	-1	-1	-1	-1	-1	-1	-1	-1	-1	-1	-1	-1	-1	-1	-1	-1	-1	-1	-1	-1	-1	-1	-1	-1	-1	-1	-1	-1	-1	-1	-1	-1	-1
AI660186|235806_at	-1	-1	-1	-1	-1	-1	-1	-1	-1	-1	-1	-1	-1	-1	-1	-1	-1	-1	-1	-1	-1	-1	-1	-1	-1	-1	-1	-1	-1	-1	-1	-1	-1	-1	-1	-1	-1	-1	-1	-1	-1	-1	-1	-1	-1	-1	-1	-1	-1	-1	-1	-1	-1	-1	-1	-1	-1	-1	-1	-1	-1	-1	-1	-1	-1	-1	-1	-1	-1	-1	-1	-1	-1	-1	-1	-1	-1	-1	-1	-1	-1	-1	-1	-1	-1	-1	-1	-1	-1	-1	-1	-1	-1	-1	-1	-1	-1	-1	-1	-1	-1	-1	-1	-1	-1	-1	-1	-1	-1	-1	-1	-1	-1	-1	-1	-1	-1	-1	-1	-1	-1
BC028225|1555426_a_at	-1	-1	-1	-1	-1	-1	-1	-1	-1	-1	-1	-1	-1	-1	-1	-1	-1	-1	-1	-1	-1	-1	-1	-1	-1	-1	-1	-1	-1	-1	-1	-1	-1	-1	-1	-1	-1	-1	-1	-1	-1	-1	-1	-1	-1	-1	-1	-1	-1	-1	-1	-1	-1	-1	-1	-1	-1	-1	-1	-1	-1	-1	-1	-1	-1	-1	-1	-1	-1	-1	-1	-1	-1	-1	-1	-1	-1	-1	-1	-1	-1	-1	-1	-1	-1	-1	-1	-1	-1	-1	-1	-1	-1	-1	-1	-1	-1	-1	-1	-1	-1	-1	-1	-1	-1	-1	-1	-1	-1	-1	-1	-1	-1	-1	-1	-1	-1	-1	-1	-1	-1
NM_002028|204764_at	-1	-1	-1	-1	-1	-1	-1	-1	-1	-1	-1	-1	-1	-1	-1	-1	-1	-1	-1	-1	-1	-1	-1	-1	-1	-1	-1	-1	-1	-1	-1	-1	-1	-1	-1	-1	-1	-1	-1	-1	-1	-1	-1	-1	-1	-1	-1	-1	-1	-1	-1	-1	-1	-1	-1	-1	-1	-1	-1	-1	-1	-1	-1	-1	-1	-1	-1	-1	-1	-1	-1	-1	-1	-1	-1	-1	-1	-1	-1	-1	-1	-1	-1	-1	-1	-1	-1	-1	-1	-1	-1	-1	-1	-1	-1	-1	-1	-1	-1	-1	-1	-1	-1	-1	-1	-1	-1	-1	-1	-1	-1	-1	-1	-1	-1	-1	-1	-1	-1	-1	-1


BC067 S=605
 Genes [5]: BC007207|1554466_a_at BE966197|221777_at BC004463|223364_s_at AF230411|211013_x_at NM_014285|214507_s_at 
 Conds [121]: GSM102426.CEL GSM102459.CEL GSM102518.CEL GSM102538.CEL GSM117586.CEL GSM117680.CEL GSM117749.CEL GSM117769.CEL GSM137928.CEL GSM137955.CEL GSM137956.CEL GSM137961.CEL GSM137964.CEL GSM138017.CEL GSM138028.CEL GSM138029.CEL GSM138033.CEL GSM138045.CEL GSM152570.CEL GSM152633.CEL GSM152644.CEL GSM152713.CEL GSM152728.CEL GSM179849.CEL GSM203749.CEL GSM203775.CEL GSM231894.CEL GSM231926.CEL GSM231938.CEL GSM46818.CEL GSM46853.CEL GSM46908.CEL GSM46948.CEL GSM46958.CEL GSM53038.CEL GSM53057.CEL GSM53072.CEL GSM53088.CEL GSM53092.CEL GSM53097.CEL GSM53126.CEL GSM53135.CEL GSM53161.CEL GSM76500.CEL GSM76506.CEL GSM76536.CEL GSM76537.CEL GSM76544.CEL GSM76549.CEL GSM76551.CEL GSM76563.CEL GSM76573.CEL GSM76574.CEL GSM76580.CEL GSM76602.CEL GSM76613.CEL GSM76616.CEL GSM88954.CEL GSM88958.CEL GSM89083.CEL GSM89094.CEL GSM102441.CEL GSM102453.CEL GSM102471.CEL GSM102476.CEL GSM102500.CEL GSM102531.CEL GSM117587.CEL GSM117591.CEL GSM117682.CEL GSM117702.CEL GSM137896.CEL GSM137898.CEL GSM137902.CEL GSM137920.CEL GSM137926.CEL GSM137943.CEL GSM137948.CEL GSM137963.CEL GSM137978.CEL GSM137993.CEL GSM138000.CEL GSM138012.CEL GSM138015.CEL GSM138030.CEL GSM138051.CEL GSM152650.CEL GSM152677.CEL GSM152767.CEL GSM179931.CEL GSM179934.CEL GSM203798.CEL GSM231944.CEL GSM53034.CEL GSM53042.CEL GSM53048.CEL GSM53084.CEL GSM53086.CEL GSM53098.CEL GSM53109.CEL GSM53159.CEL GSM53160.CEL GSM53181.CEL GSM53186.CEL GSM76508.CEL GSM76518.CEL GSM76542.CEL GSM76547.CEL GSM76559.CEL GSM76568.CEL GSM76585.CEL GSM76586.CEL GSM76595.CEL GSM76599.CEL GSM76603.CEL GSM76611.CEL GSM76615.CEL GSM76639.CEL GSM88987.CEL GSM89000.CEL GSM89038.CEL 
BC007207|1554466_a_at	-1	-1	-1	-1	-1	-1	-1	-1	-1	-1	-1	-1	-1	-1	-1	-1	-1	-1	-1	-1	-1	-1	-1	-1	-1	-1	-1	-1	-1	-1	-1	-1	-1	-1	-1	-1	-1	-1	-1	-1	-1	-1	-1	-1	-1	-1	-1	-1	-1	-1	-1	-1	-1	-1	-1	-1	-1	-1	-1	-1	-1	-1	-1	-1	-1	-1	-1	-1	-1	-1	-1	-1	-1	-1	-1	-1	-1	-1	-1	-1	-1	-1	-1	-1	-1	-1	-1	-1	-1	-1	-1	-1	-1	-1	-1	-1	-1	-1	-1	-1	-1	-1	-1	-1	-1	-1	-1	-1	-1	-1	-1	-1	-1	-1	-1	-1	-1	-1	-1	-1	-1
BE966197|221777_at	-1	-1	-1	-1	-1	-1	-1	-1	-1	-1	-1	-1	-1	-1	-1	-1	-1	-1	-1	-1	-1	-1	-1	-1	-1	-1	-1	-1	-1	-1	-1	-1	-1	-1	-1	-1	-1	-1	-1	-1	-1	-1	-1	-1	-1	-1	-1	-1	-1	-1	-1	-1	-1	-1	-1	-1	-1	-1	-1	-1	-1	-1	-1	-1	-1	-1	-1	-1	-1	-1	-1	-1	-1	-1	-1	-1	-1	-1	-1	-1	-1	-1	-1	-1	-1	-1	-1	-1	-1	-1	-1	-1	-1	-1	-1	-1	-1	-1	-1	-1	-1	-1	-1	-1	-1	-1	-1	-1	-1	-1	-1	-1	-1	-1	-1	-1	-1	-1	-1	-1	-1
BC004463|223364_s_at	-1	-1	-1	-1	-1	-1	-1	-1	-1	-1	-1	-1	-1	-1	-1	-1	-1	-1	-1	-1	-1	-1	-1	-1	-1	-1	-1	-1	-1	-1	-1	-1	-1	-1	-1	-1	-1	-1	-1	-1	-1	-1	-1	-1	-1	-1	-1	-1	-1	-1	-1	-1	-1	-1	-1	-1	-1	-1	-1	-1	-1	-1	-1	-1	-1	-1	-1	-1	-1	-1	-1	-1	-1	-1	-1	-1	-1	-1	-1	-1	-1	-1	-1	-1	-1	-1	-1	-1	-1	-1	-1	-1	-1	-1	-1	-1	-1	-1	-1	-1	-1	-1	-1	-1	-1	-1	-1	-1	-1	-1	-1	-1	-1	-1	-1	-1	-1	-1	-1	-1	-1
AF230411|211013_x_at	-1	-1	-1	-1	-1	-1	-1	-1	-1	-1	-1	-1	-1	-1	-1	-1	-1	-1	-1	-1	-1	-1	-1	-1	-1	-1	-1	-1	-1	-1	-1	-1	-1	-1	-1	-1	-1	-1	-1	-1	-1	-1	-1	-1	-1	-1	-1	-1	-1	-1	-1	-1	-1	-1	-1	-1	-1	-1	-1	-1	-1	-1	-1	-1	-1	-1	-1	-1	-1	-1	-1	-1	-1	-1	-1	-1	-1	-1	-1	-1	-1	-1	-1	-1	-1	-1	-1	-1	-1	-1	-1	-1	-1	-1	-1	-1	-1	-1	-1	-1	-1	-1	-1	-1	-1	-1	-1	-1	-1	-1	-1	-1	-1	-1	-1	-1	-1	-1	-1	-1	-1
NM_014285|214507_s_at	-1	-1	-1	-1	-1	-1	-1	-1	-1	-1	-1	-1	-1	-1	-1	-1	-1	-1	-1	-1	-1	-1	-1	-1	-1	-1	-1	-1	-1	-1	-1	-1	-1	-1	-1	-1	-1	-1	-1	-1	-1	-1	-1	-1	-1	-1	-1	-1	-1	-1	-1	-1	-1	-1	-1	-1	-1	-1	-1	-1	-1	-1	-1	-1	-1	-1	-1	-1	-1	-1	-1	-1	-1	-1	-1	-1	-1	-1	-1	-1	-1	-1	-1	-1	-1	-1	-1	-1	-1	-1	-1	-1	-1	-1	-1	-1	-1	-1	-1	-1	-1	-1	-1	-1	-1	-1	-1	-1	-1	-1	-1	-1	-1	-1	-1	-1	-1	-1	-1	-1	-1


BC068 S=600
 Genes [5]: BC007207|1554466_a_at AA772747|202586_at BE963955|228274_at NM_002028|204764_at AL583123|221759_at 
 Conds [120]: GSM102498.CEL GSM102505.CEL GSM102563.CEL GSM117586.CEL GSM117680.CEL GSM117753.CEL GSM117769.CEL GSM137904.CEL GSM137910.CEL GSM137915.CEL GSM137950.CEL GSM137952.CEL GSM137974.CEL GSM138005.CEL GSM138029.CEL GSM138033.CEL GSM138045.CEL GSM152569.CEL GSM179857.CEL GSM179872.CEL GSM203732.CEL GSM203749.CEL GSM46818.CEL GSM46853.CEL GSM46908.CEL GSM46948.CEL GSM46958.CEL GSM53026.CEL GSM53038.CEL GSM53051.CEL GSM53056.CEL GSM53057.CEL GSM53072.CEL GSM53096.CEL GSM53097.CEL GSM53101.CEL GSM53112.CEL GSM53117.CEL GSM53126.CEL GSM53135.CEL GSM53138.CEL GSM53143.CEL GSM53161.CEL GSM53166.CEL GSM76506.CEL GSM76536.CEL GSM76537.CEL GSM76544.CEL GSM76545.CEL GSM76549.CEL GSM76551.CEL GSM76556.CEL GSM76563.CEL GSM76602.CEL GSM76613.CEL GSM76622.CEL GSM88947.CEL GSM88958.CEL GSM89018.CEL GSM89094.CEL GSM102451.CEL GSM102453.CEL GSM102466.CEL GSM102484.CEL GSM117587.CEL GSM117682.CEL GSM117737.CEL GSM117752.CEL GSM137896.CEL GSM137902.CEL GSM137917.CEL GSM137926.CEL GSM137941.CEL GSM137942.CEL GSM137972.CEL GSM138000.CEL GSM138012.CEL GSM138030.CEL GSM138034.CEL GSM138051.CEL GSM152647.CEL GSM152677.CEL GSM179934.CEL GSM203695.CEL GSM203798.CEL GSM231942.CEL GSM231944.CEL GSM53034.CEL GSM53041.CEL GSM53042.CEL GSM53044.CEL GSM53045.CEL GSM53048.CEL GSM53069.CEL GSM53074.CEL GSM53084.CEL GSM53086.CEL GSM53093.CEL GSM53098.CEL GSM53104.CEL GSM53109.CEL GSM53145.CEL GSM53155.CEL GSM53157.CEL GSM53172.CEL GSM53184.CEL GSM53186.CEL GSM76494.CEL GSM76518.CEL GSM76558.CEL GSM76568.CEL GSM76569.CEL GSM76595.CEL GSM76598.CEL GSM76606.CEL GSM76611.CEL GSM76615.CEL GSM76630.CEL GSM76639.CEL GSM89002.CEL 
BC007207|1554466_a_at	-1	-1	-1	-1	-1	-1	-1	-1	-1	-1	-1	-1	-1	-1	-1	-1	-1	-1	-1	1	-1	-1	-1	-1	-1	-1	-1	-1	-1	-1	-1	-1	-1	-1	-1	-1	-1	-1	-1	-1	-1	-1	-1	-1	-1	-1	-1	-1	-1	-1	-1	-1	-1	-1	-1	-1	-1	-1	-1	-1	-1	-1	-1	-1	-1	-1	-1	-1	-1	-1	-1	-1	-1	-1	-1	-1	-1	-1	-1	-1	-1	-1	-1	-1	-1	-1	-1	-1	-1	-1	-1	-1	-1	-1	-1	-1	-1	-1	-1	-1	-1	-1	-1	-1	-1	-1	-1	-1	-1	-1	-1	-1	-1	-1	-1	-1	-1	-1	-1	-1
AA772747|202586_at	-1	-1	-1	-1	-1	-1	-1	-1	-1	-1	-1	-1	-1	-1	-1	-1	-1	-1	-1	1	-1	-1	-1	-1	-1	-1	-1	-1	-1	-1	-1	-1	-1	-1	-1	-1	-1	-1	-1	-1	-1	-1	-1	-1	-1	-1	-1	-1	-1	-1	-1	-1	-1	-1	-1	-1	-1	-1	-1	-1	-1	-1	-1	-1	-1	-1	-1	-1	-1	-1	-1	-1	-1	-1	-1	-1	-1	-1	-1	-1	-1	-1	-1	-1	-1	-1	-1	-1	-1	-1	-1	-1	-1	-1	-1	-1	-1	-1	-1	-1	-1	-1	-1	-1	-1	-1	-1	-1	-1	-1	-1	-1	-1	-1	-1	-1	-1	-1	-1	-1
BE963955|228274_at	-1	-1	-1	-1	-1	-1	-1	-1	-1	-1	-1	-1	-1	-1	-1	-1	-1	-1	-1	1	-1	-1	-1	-1	-1	-1	-1	-1	-1	-1	-1	-1	-1	-1	-1	-1	-1	-1	-1	-1	-1	-1	-1	-1	-1	-1	-1	-1	-1	-1	-1	-1	-1	-1	-1	-1	-1	-1	-1	-1	-1	-1	-1	-1	-1	-1	-1	-1	-1	-1	-1	-1	-1	-1	-1	-1	-1	-1	-1	-1	-1	-1	-1	-1	-1	-1	-1	-1	-1	-1	-1	-1	-1	-1	-1	-1	-1	-1	-1	-1	-1	-1	-1	-1	-1	-1	-1	-1	-1	-1	-1	-1	-1	-1	-1	-1	-1	-1	-1	-1
NM_002028|204764_at	-1	-1	-1	-1	-1	-1	-1	-1	-1	-1	-1	-1	-1	-1	-1	-1	-1	-1	-1	1	-1	-1	-1	-1	-1	-1	-1	-1	-1	-1	-1	-1	-1	-1	-1	-1	-1	-1	-1	-1	-1	-1	-1	-1	-1	-1	-1	-1	-1	-1	-1	-1	-1	-1	-1	-1	-1	-1	-1	-1	-1	-1	-1	-1	-1	-1	-1	-1	-1	-1	-1	-1	-1	-1	-1	-1	-1	-1	-1	-1	-1	-1	-1	-1	-1	-1	-1	-1	-1	-1	-1	-1	-1	-1	-1	-1	-1	-1	-1	-1	-1	-1	-1	-1	-1	-1	-1	-1	-1	-1	-1	-1	-1	-1	-1	-1	-1	-1	-1	-1
AL583123|221759_at	-1	-1	-1	-1	-1	-1	-1	-1	-1	-1	-1	-1	-1	-1	-1	-1	-1	-1	-1	1	-1	-1	-1	-1	-1	-1	-1	-1	-1	-1	-1	-1	-1	-1	-1	-1	-1	-1	-1	-1	-1	-1	-1	-1	-1	-1	-1	-1	-1	-1	-1	-1	-1	-1	-1	-1	-1	-1	-1	-1	-1	-1	-1	-1	-1	-1	-1	-1	-1	-1	-1	-1	-1	-1	-1	-1	-1	-1	-1	-1	-1	-1	-1	-1	-1	-1	-1	-1	-1	-1	-1	-1	-1	-1	-1	-1	-1	-1	-1	-1	-1	-1	-1	-1	-1	-1	-1	-1	-1	-1	-1	-1	-1	-1	-1	-1	-1	-1	-1	-1


BC069 S=600
 Genes [5]: NM_148914|1552470_a_at NM_005148|203271_s_at BE966197|221777_at BE963955|228274_at BF111780|225400_at 
 Conds [120]: GSM102428.CEL GSM102448.CEL GSM102459.CEL GSM102542.CEL GSM102545.CEL GSM117676.CEL GSM117680.CEL GSM117687.CEL GSM117721.CEL GSM117761.CEL GSM137914.CEL GSM137931.CEL GSM137950.CEL GSM137997.CEL GSM138005.CEL GSM138020.CEL GSM138028.CEL GSM138033.CEL GSM152637.CEL GSM152728.CEL GSM152729.CEL GSM179799.CEL GSM179915.CEL GSM203732.CEL GSM203792.CEL GSM231873.CEL GSM231909.CEL GSM231939.CEL GSM277702.CEL GSM353888.CEL GSM353927.CEL GSM46818.CEL GSM46853.CEL GSM46908.CEL GSM53038.CEL GSM53057.CEL GSM53064.CEL GSM53072.CEL GSM53076.CEL GSM53079.CEL GSM53081.CEL GSM53088.CEL GSM53096.CEL GSM53097.CEL GSM53112.CEL GSM53161.CEL GSM76506.CEL GSM76549.CEL GSM76563.CEL GSM76572.CEL GSM76576.CEL GSM76591.CEL GSM76602.CEL GSM76613.CEL GSM76619.CEL GSM88964.CEL GSM89067.CEL GSM102450.CEL GSM102453.CEL GSM102484.CEL GSM102559.CEL GSM102562.CEL GSM102566.CEL GSM117591.CEL GSM117653.CEL GSM117682.CEL GSM117700.CEL GSM137896.CEL GSM137941.CEL GSM137942.CEL GSM137959.CEL GSM137960.CEL GSM137972.CEL GSM137990.CEL GSM138000.CEL GSM138019.CEL GSM138034.CEL GSM138046.CEL GSM152651.CEL GSM152677.CEL GSM179931.CEL GSM179934.CEL GSM179938.CEL GSM203720.CEL GSM203761.CEL GSM203777.CEL GSM203798.CEL GSM231942.CEL GSM277700.CEL GSM301684.CEL GSM301697.CEL GSM353883.CEL GSM353900.CEL GSM353929.CEL GSM53034.CEL GSM53041.CEL GSM53042.CEL GSM53045.CEL GSM53048.CEL GSM53052.CEL GSM53084.CEL GSM53098.CEL GSM53104.CEL GSM53110.CEL GSM53154.CEL GSM53157.CEL GSM53159.CEL GSM53160.CEL GSM53181.CEL GSM76509.CEL GSM76518.CEL GSM76542.CEL GSM76568.CEL GSM76569.CEL GSM76577.CEL GSM76585.CEL GSM76598.CEL GSM76612.CEL GSM76615.CEL GSM88987.CEL 
NM_148914|1552470_a_at	-1	-1	-1	-1	-1	-1	-1	-1	-1	-1	-1	-1	-1	-1	-1	-1	-1	-1	-1	-1	-1	1	-1	-1	-1	-1	-1	-1	-1	-1	-1	-1	-1	-1	-1	-1	-1	-1	-1	-1	-1	-1	-1	-1	-1	-1	-1	-1	-1	-1	-1	-1	-1	-1	-1	-1	-1	-1	-1	-1	-1	-1	-1	-1	-1	-1	-1	-1	-1	-1	-1	-1	-1	-1	-1	-1	-1	-1	-1	-1	-1	-1	-1	-1	-1	-1	-1	-1	-1	-1	-1	-1	-1	-1	-1	-1	-1	-1	-1	-1	-1	-1	-1	-1	-1	-1	-1	-1	-1	-1	-1	-1	-1	-1	-1	-1	-1	-1	-1	-1
NM_005148|203271_s_at	-1	-1	-1	-1	-1	-1	-1	-1	-1	-1	-1	-1	-1	-1	-1	-1	-1	-1	-1	-1	-1	1	-1	-1	-1	-1	-1	-1	-1	-1	-1	-1	-1	-1	-1	-1	-1	-1	-1	-1	-1	-1	-1	-1	-1	-1	-1	-1	-1	-1	-1	-1	-1	-1	-1	-1	-1	-1	-1	-1	-1	-1	-1	-1	-1	-1	-1	-1	-1	-1	-1	-1	-1	-1	-1	-1	-1	-1	-1	-1	-1	-1	-1	-1	-1	-1	-1	-1	-1	-1	-1	-1	-1	-1	-1	-1	-1	-1	-1	-1	-1	-1	-1	-1	-1	-1	-1	-1	-1	-1	-1	-1	-1	-1	-1	-1	-1	-1	-1	-1
BE966197|221777_at	-1	-1	-1	-1	-1	-1	-1	-1	-1	-1	-1	-1	-1	-1	-1	-1	-1	-1	-1	-1	-1	1	-1	-1	-1	-1	-1	-1	-1	-1	-1	-1	-1	-1	-1	-1	-1	-1	-1	-1	-1	-1	-1	-1	-1	-1	-1	-1	-1	-1	-1	-1	-1	-1	-1	-1	-1	-1	-1	-1	-1	-1	-1	-1	-1	-1	-1	-1	-1	-1	-1	-1	-1	-1	-1	-1	-1	-1	-1	-1	-1	-1	-1	-1	-1	-1	-1	-1	-1	-1	-1	-1	-1	-1	-1	-1	-1	-1	-1	-1	-1	-1	-1	-1	-1	-1	-1	-1	-1	-1	-1	-1	-1	-1	-1	-1	-1	-1	-1	-1
BE963955|228274_at	-1	-1	-1	-1	-1	-1	-1	-1	-1	-1	-1	-1	-1	-1	-1	-1	-1	-1	-1	-1	-1	1	-1	-1	-1	-1	-1	-1	-1	-1	-1	-1	-1	-1	-1	-1	-1	-1	-1	-1	-1	-1	-1	-1	-1	-1	-1	-1	-1	-1	-1	-1	-1	-1	-1	-1	-1	-1	-1	-1	-1	-1	-1	-1	-1	-1	-1	-1	-1	-1	-1	-1	-1	-1	-1	-1	-1	-1	-1	-1	-1	-1	-1	-1	-1	-1	-1	-1	-1	-1	-1	-1	-1	-1	-1	-1	-1	-1	-1	-1	-1	-1	-1	-1	-1	-1	-1	-1	-1	-1	-1	-1	-1	-1	-1	-1	-1	-1	-1	-1
BF111780|225400_at	-1	-1	-1	-1	-1	-1	-1	-1	-1	-1	-1	-1	-1	-1	-1	-1	-1	-1	-1	-1	-1	1	-1	-1	-1	-1	-1	-1	-1	-1	-1	-1	-1	-1	-1	-1	-1	-1	-1	-1	-1	-1	-1	-1	-1	-1	-1	-1	-1	-1	-1	-1	-1	-1	-1	-1	-1	-1	-1	-1	-1	-1	-1	-1	-1	-1	-1	-1	-1	-1	-1	-1	-1	-1	-1	-1	-1	-1	-1	-1	-1	-1	-1	-1	-1	-1	-1	-1	-1	-1	-1	-1	-1	-1	-1	-1	-1	-1	-1	-1	-1	-1	-1	-1	-1	-1	-1	-1	-1	-1	-1	-1	-1	-1	-1	-1	-1	-1	-1	-1


BC070 S=595
 Genes [5]: NM_015365|1553219_a_at BE568225|242069_at NM_002028|204764_at NM_014285|214507_s_at AW015573|223489_x_at 
 Conds [119]: GSM102428.CEL GSM102474.CEL GSM102545.CEL GSM102554.CEL GSM117588.CEL GSM117661.CEL GSM117751.CEL GSM117753.CEL GSM117774.CEL GSM117777.CEL GSM137929.CEL GSM137961.CEL GSM138025.CEL GSM138028.CEL GSM138032.CEL GSM138033.CEL GSM138045.CEL GSM152569.CEL GSM152646.CEL GSM152728.CEL GSM231873.CEL GSM231926.CEL GSM46818.CEL GSM46840.CEL GSM46853.CEL GSM46908.CEL GSM46928.CEL GSM46964.CEL GSM53026.CEL GSM53029.CEL GSM53031.CEL GSM53038.CEL GSM53043.CEL GSM53062.CEL GSM53064.CEL GSM53072.CEL GSM53076.CEL GSM53079.CEL GSM53088.CEL GSM53092.CEL GSM53096.CEL GSM53101.CEL GSM53127.CEL GSM53128.CEL GSM53141.CEL GSM53163.CEL GSM53165.CEL GSM53176.CEL GSM76490.CEL GSM76493.CEL GSM76506.CEL GSM76513.CEL GSM76516.CEL GSM76529.CEL GSM76532.CEL GSM76537.CEL GSM76538.CEL GSM76549.CEL GSM76551.CEL GSM76563.CEL GSM76584.CEL GSM76590.CEL GSM76591.CEL GSM76602.CEL GSM76613.CEL GSM89013.CEL GSM89021.CEL GSM102471.CEL GSM102476.CEL GSM117649.CEL GSM117682.CEL GSM117719.CEL GSM117735.CEL GSM137908.CEL GSM137978.CEL GSM137996.CEL GSM137999.CEL GSM138012.CEL GSM138019.CEL GSM138051.CEL GSM152656.CEL GSM152677.CEL GSM152779.CEL GSM179931.CEL GSM179934.CEL GSM203798.CEL GSM301697.CEL GSM53035.CEL GSM53044.CEL GSM53048.CEL GSM53052.CEL GSM53060.CEL GSM53067.CEL GSM53080.CEL GSM53098.CEL GSM53104.CEL GSM53109.CEL GSM53113.CEL GSM53157.CEL GSM53160.CEL GSM53179.CEL GSM53180.CEL GSM76508.CEL GSM76518.CEL GSM76568.CEL GSM76569.CEL GSM76570.CEL GSM76577.CEL GSM76579.CEL GSM76601.CEL GSM76606.CEL GSM76612.CEL GSM76620.CEL GSM76637.CEL GSM76639.CEL GSM76648.CEL GSM88981.CEL GSM89025.CEL GSM89065.CEL 
NM_015365|1553219_a_at	-1	-1	-1	-1	-1	-1	-1	-1	-1	-1	-1	-1	-1	-1	-1	-1	-1	-1	-1	-1	-1	-1	-1	-1	-1	-1	-1	-1	-1	-1	-1	-1	-1	-1	-1	-1	-1	-1	-1	-1	-1	-1	-1	-1	-1	-1	-1	-1	-1	-1	-1	-1	-1	-1	-1	-1	-1	-1	-1	-1	-1	-1	-1	-1	-1	-1	-1	-1	-1	-1	-1	-1	-1	-1	-1	-1	-1	-1	-1	-1	1	-1	1	-1	-1	-1	-1	-1	-1	-1	-1	-1	-1	-1	-1	-1	-1	-1	-1	-1	-1	-1	-1	-1	-1	-1	-1	-1	-1	-1	-1	-1	-1	-1	-1	-1	-1	-1	-1
BE568225|242069_at	-1	-1	-1	-1	-1	-1	-1	-1	-1	-1	-1	-1	-1	-1	-1	-1	-1	-1	-1	-1	-1	-1	-1	-1	-1	-1	-1	-1	-1	-1	-1	-1	-1	-1	-1	-1	-1	-1	-1	-1	-1	-1	-1	-1	-1	-1	-1	-1	-1	-1	-1	-1	-1	-1	-1	-1	-1	-1	-1	-1	-1	-1	-1	-1	-1	-1	-1	-1	-1	-1	-1	-1	-1	-1	-1	-1	-1	-1	-1	-1	1	-1	1	-1	-1	-1	-1	-1	-1	-1	-1	-1	-1	-1	-1	-1	-1	-1	-1	-1	-1	-1	-1	-1	-1	-1	-1	-1	-1	-1	-1	-1	-1	-1	-1	-1	-1	-1	-1
NM_002028|204764_at	-1	-1	-1	-1	-1	-1	-1	-1	-1	-1	-1	-1	-1	-1	-1	-1	-1	-1	-1	-1	-1	-1	-1	-1	-1	-1	-1	-1	-1	-1	-1	-1	-1	-1	-1	-1	-1	-1	-1	-1	-1	-1	-1	-1	-1	-1	-1	-1	-1	-1	-1	-1	-1	-1	-1	-1	-1	-1	-1	-1	-1	-1	-1	-1	-1	-1	-1	-1	-1	-1	-1	-1	-1	-1	-1	-1	-1	-1	-1	-1	1	-1	1	-1	-1	-1	-1	-1	-1	-1	-1	-1	-1	-1	-1	-1	-1	-1	-1	-1	-1	-1	-1	-1	-1	-1	-1	-1	-1	-1	-1	-1	-1	-1	-1	-1	-1	-1	-1
NM_014285|214507_s_at	-1	-1	-1	-1	-1	-1	-1	-1	-1	-1	-1	-1	-1	-1	-1	-1	-1	-1	-1	-1	-1	-1	-1	-1	-1	-1	-1	-1	-1	-1	-1	-1	-1	-1	-1	-1	-1	-1	-1	-1	-1	-1	-1	-1	-1	-1	-1	-1	-1	-1	-1	-1	-1	-1	-1	-1	-1	-1	-1	-1	-1	-1	-1	-1	-1	-1	-1	-1	-1	-1	-1	-1	-1	-1	-1	-1	-1	-1	-1	-1	1	-1	1	-1	-1	-1	-1	-1	-1	-1	-1	-1	-1	-1	-1	-1	-1	-1	-1	-1	-1	-1	-1	-1	-1	-1	-1	-1	-1	-1	-1	-1	-1	-1	-1	-1	-1	-1	-1
AW015573|223489_x_at	-1	-1	-1	-1	-1	-1	-1	-1	-1	-1	-1	-1	-1	-1	-1	-1	-1	-1	-1	-1	-1	-1	-1	-1	-1	-1	-1	-1	-1	-1	-1	-1	-1	-1	-1	-1	-1	-1	-1	-1	-1	-1	-1	-1	-1	-1	-1	-1	-1	-1	-1	-1	-1	-1	-1	-1	-1	-1	-1	-1	-1	-1	-1	-1	-1	-1	-1	-1	-1	-1	-1	-1	-1	-1	-1	-1	-1	-1	-1	-1	1	-1	1	-1	-1	-1	-1	-1	-1	-1	-1	-1	-1	-1	-1	-1	-1	-1	-1	-1	-1	-1	-1	-1	-1	-1	-1	-1	-1	-1	-1	-1	-1	-1	-1	-1	-1	-1	-1


BC071 S=595
 Genes [5]: NM_015365|1553219_a_at BE646076|201679_at AI742378|223143_s_at AK024072|233827_s_at NM_002028|204764_at 
 Conds [119]: GSM102426.CEL GSM102547.CEL GSM102574.CEL GSM117695.CEL GSM137928.CEL GSM138025.CEL GSM138028.CEL GSM138029.CEL GSM138032.CEL GSM138035.CEL GSM138039.CEL GSM152728.CEL GSM203667.CEL GSM231868.CEL GSM231926.CEL GSM231966.CEL GSM301688.CEL GSM46818.CEL GSM46853.CEL GSM46871.CEL GSM46899.CEL GSM46900.CEL GSM46904.CEL GSM46910.CEL GSM46928.CEL GSM46948.CEL GSM46964.CEL GSM53026.CEL GSM53030.CEL GSM53031.CEL GSM53032.CEL GSM53038.CEL GSM53043.CEL GSM53057.CEL GSM53061.CEL GSM53064.CEL GSM53088.CEL GSM53092.CEL GSM53111.CEL GSM53127.CEL GSM53135.CEL GSM53138.CEL GSM53163.CEL GSM53168.CEL GSM53170.CEL GSM53183.CEL GSM76490.CEL GSM76500.CEL GSM76506.CEL GSM76511.CEL GSM76513.CEL GSM76517.CEL GSM76531.CEL GSM76538.CEL GSM76543.CEL GSM76546.CEL GSM76574.CEL GSM76578.CEL GSM76584.CEL GSM76591.CEL GSM76619.CEL GSM89014.CEL GSM102450.CEL GSM102476.CEL GSM102566.CEL GSM117694.CEL GSM117716.CEL GSM117730.CEL GSM117735.CEL GSM137902.CEL GSM137942.CEL GSM137972.CEL GSM137978.CEL GSM137996.CEL GSM137999.CEL GSM138019.CEL GSM152656.CEL GSM152677.CEL GSM179919.CEL GSM179934.CEL GSM203761.CEL GSM231910.CEL GSM277703.CEL GSM277730.CEL GSM301687.CEL GSM301697.CEL GSM353923.CEL GSM38057.CEL GSM46814.CEL GSM46817.CEL GSM46836.CEL GSM46893.CEL GSM46898.CEL GSM46901.CEL GSM53044.CEL GSM53045.CEL GSM53073.CEL GSM53084.CEL GSM53089.CEL GSM53090.CEL GSM53095.CEL GSM53145.CEL GSM53154.CEL GSM53157.CEL GSM53159.CEL GSM53162.CEL GSM76489.CEL GSM76494.CEL GSM76508.CEL GSM76509.CEL GSM76518.CEL GSM76558.CEL GSM76559.CEL GSM76568.CEL GSM76569.CEL GSM76570.CEL GSM76620.CEL GSM76628.CEL GSM88981.CEL 
NM_015365|1553219_a_at	-1	-1	-1	-1	-1	-1	-1	-1	-1	-1	-1	-1	-1	-1	-1	-1	-1	-1	-1	-1	-1	-1	-1	-1	-1	-1	-1	-1	-1	-1	-1	-1	-1	-1	-1	-1	-1	-1	-1	-1	-1	-1	-1	-1	-1	-1	-1	-1	-1	-1	-1	-1	-1	-1	-1	-1	-1	-1	-1	-1	-1	-1	-1	-1	-1	-1	-1	-1	-1	-1	-1	-1	-1	-1	-1	-1	1	-1	-1	-1	-1	-1	-1	-1	-1	-1	-1	1	-1	-1	-1	-1	-1	-1	-1	-1	-1	-1	-1	-1	-1	-1	-1	-1	-1	-1	-1	-1	-1	-1	-1	-1	-1	-1	-1	-1	-1	-1	-1
BE646076|201679_at	-1	-1	-1	-1	-1	-1	-1	-1	-1	-1	-1	-1	-1	-1	-1	-1	-1	-1	-1	-1	-1	-1	-1	-1	-1	-1	-1	-1	-1	-1	-1	-1	-1	-1	-1	-1	-1	-1	-1	-1	-1	-1	-1	-1	-1	-1	-1	-1	-1	-1	-1	-1	-1	-1	-1	-1	-1	-1	-1	-1	-1	-1	-1	-1	-1	-1	-1	-1	-1	-1	-1	-1	-1	-1	-1	-1	1	-1	-1	-1	-1	-1	-1	-1	-1	-1	-1	1	-1	-1	-1	-1	-1	-1	-1	-1	-1	-1	-1	-1	-1	-1	-1	-1	-1	-1	-1	-1	-1	-1	-1	-1	-1	-1	-1	-1	-1	-1	-1
AI742378|223143_s_at	-1	-1	-1	-1	-1	-1	-1	-1	-1	-1	-1	-1	-1	-1	-1	-1	-1	-1	-1	-1	-1	-1	-1	-1	-1	-1	-1	-1	-1	-1	-1	-1	-1	-1	-1	-1	-1	-1	-1	-1	-1	-1	-1	-1	-1	-1	-1	-1	-1	-1	-1	-1	-1	-1	-1	-1	-1	-1	-1	-1	-1	-1	-1	-1	-1	-1	-1	-1	-1	-1	-1	-1	-1	-1	-1	-1	1	-1	-1	-1	-1	-1	-1	-1	-1	-1	-1	1	-1	-1	-1	-1	-1	-1	-1	-1	-1	-1	-1	-1	-1	-1	-1	-1	-1	-1	-1	-1	-1	-1	-1	-1	-1	-1	-1	-1	-1	-1	-1
AK024072|233827_s_at	-1	-1	-1	-1	-1	-1	-1	-1	-1	-1	-1	-1	-1	-1	-1	-1	-1	-1	-1	-1	-1	-1	-1	-1	-1	-1	-1	-1	-1	-1	-1	-1	-1	-1	-1	-1	-1	-1	-1	-1	-1	-1	-1	-1	-1	-1	-1	-1	-1	-1	-1	-1	-1	-1	-1	-1	-1	-1	-1	-1	-1	-1	-1	-1	-1	-1	-1	-1	-1	-1	-1	-1	-1	-1	-1	-1	1	-1	-1	-1	-1	-1	-1	-1	-1	-1	-1	1	-1	-1	-1	-1	-1	-1	-1	-1	-1	-1	-1	-1	-1	-1	-1	-1	-1	-1	-1	-1	-1	-1	-1	-1	-1	-1	-1	-1	-1	-1	-1
NM_002028|204764_at	-1	-1	-1	-1	-1	-1	-1	-1	-1	-1	-1	-1	-1	-1	-1	-1	-1	-1	-1	-1	-1	-1	-1	-1	-1	-1	-1	-1	-1	-1	-1	-1	-1	-1	-1	-1	-1	-1	-1	-1	-1	-1	-1	-1	-1	-1	-1	-1	-1	-1	-1	-1	-1	-1	-1	-1	-1	-1	-1	-1	-1	-1	-1	-1	-1	-1	-1	-1	-1	-1	-1	-1	-1	-1	-1	-1	1	-1	-1	-1	-1	-1	-1	-1	-1	-1	-1	1	-1	-1	-1	-1	-1	-1	-1	-1	-1	-1	-1	-1	-1	-1	-1	-1	-1	-1	-1	-1	-1	-1	-1	-1	-1	-1	-1	-1	-1	-1	-1


BC072 S=590
 Genes [5]: NM_148914|1552470_a_at AI986085|231816_s_at NM_002028|204764_at NM_014285|214507_s_at BG171020|212003_at 
 Conds [118]: GSM102428.CEL GSM102505.CEL GSM102574.CEL GSM137928.CEL GSM137955.CEL GSM137974.CEL GSM138017.CEL GSM138029.CEL GSM138035.CEL GSM152792.CEL GSM179849.CEL GSM203732.CEL GSM231868.CEL GSM231873.CEL GSM46818.CEL GSM46838.CEL GSM46853.CEL GSM46872.CEL GSM46899.CEL GSM46900.CEL GSM46908.CEL GSM46928.CEL GSM46958.CEL GSM53026.CEL GSM53029.CEL GSM53056.CEL GSM53057.CEL GSM53072.CEL GSM53076.CEL GSM53079.CEL GSM53081.CEL GSM53088.CEL GSM53092.CEL GSM53096.CEL GSM53097.CEL GSM53112.CEL GSM53114.CEL GSM53127.CEL GSM53135.CEL GSM53138.CEL GSM53143.CEL GSM53146.CEL GSM53153.CEL GSM53161.CEL GSM53183.CEL GSM53185.CEL GSM76506.CEL GSM76513.CEL GSM76536.CEL GSM76537.CEL GSM76538.CEL GSM76546.CEL GSM76576.CEL GSM76591.CEL GSM76602.CEL GSM76610.CEL GSM76619.CEL GSM76638.CEL GSM88964.CEL GSM89094.CEL GSM102450.CEL GSM102453.CEL GSM102531.CEL GSM117682.CEL GSM117735.CEL GSM137896.CEL GSM137948.CEL GSM137953.CEL GSM137978.CEL GSM137993.CEL GSM137996.CEL GSM137999.CEL GSM138000.CEL GSM138051.CEL GSM179934.CEL GSM203720.CEL GSM231910.CEL GSM46852.CEL GSM53034.CEL GSM53035.CEL GSM53044.CEL GSM53046.CEL GSM53053.CEL GSM53066.CEL GSM53067.CEL GSM53069.CEL GSM53080.CEL GSM53086.CEL GSM53089.CEL GSM53093.CEL GSM53095.CEL GSM53104.CEL GSM53107.CEL GSM53109.CEL GSM53110.CEL GSM53140.CEL GSM53145.CEL GSM53157.CEL GSM53159.CEL GSM53160.CEL GSM76542.CEL GSM76558.CEL GSM76559.CEL GSM76568.CEL GSM76569.CEL GSM76585.CEL GSM76595.CEL GSM76598.CEL GSM76603.CEL GSM76606.CEL GSM76611.CEL GSM76612.CEL GSM76615.CEL GSM76620.CEL GSM76621.CEL GSM76625.CEL GSM76648.CEL GSM88987.CEL 
NM_148914|1552470_a_at	-1	-1	-1	-1	-1	-1	-1	-1	-1	-1	-1	-1	-1	-1	-1	-1	-1	-1	-1	-1	-1	-1	-1	-1	-1	-1	-1	-1	-1	-1	-1	-1	-1	-1	-1	-1	-1	-1	-1	-1	-1	-1	-1	-1	-1	-1	-1	-1	-1	-1	-1	-1	-1	-1	-1	-1	-1	-1	-1	-1	-1	-1	-1	-1	-1	-1	-1	-1	-1	-1	-1	-1	-1	-1	-1	-1	-1	-1	-1	-1	-1	-1	-1	-1	-1	-1	-1	-1	-1	-1	-1	-1	-1	-1	-1	-1	-1	-1	-1	-1	-1	-1	-1	-1	-1	-1	-1	-1	-1	-1	-1	-1	-1	-1	-1	-1	-1	-1
AI986085|231816_s_at	-1	-1	-1	-1	-1	-1	-1	-1	-1	-1	-1	-1	-1	-1	-1	-1	-1	-1	-1	-1	-1	-1	-1	-1	-1	-1	-1	-1	-1	-1	-1	-1	-1	-1	-1	-1	-1	-1	-1	-1	-1	-1	-1	-1	-1	-1	-1	-1	-1	-1	-1	-1	-1	-1	-1	-1	-1	-1	-1	-1	-1	-1	-1	-1	-1	-1	-1	-1	-1	-1	-1	-1	-1	-1	-1	-1	-1	-1	-1	-1	-1	-1	-1	-1	-1	-1	-1	-1	-1	-1	-1	-1	-1	-1	-1	-1	-1	-1	-1	-1	-1	-1	-1	-1	-1	-1	-1	-1	-1	-1	-1	-1	-1	-1	-1	-1	-1	-1
NM_002028|204764_at	-1	-1	-1	-1	-1	-1	-1	-1	-1	-1	-1	-1	-1	-1	-1	-1	-1	-1	-1	-1	-1	-1	-1	-1	-1	-1	-1	-1	-1	-1	-1	-1	-1	-1	-1	-1	-1	-1	-1	-1	-1	-1	-1	-1	-1	-1	-1	-1	-1	-1	-1	-1	-1	-1	-1	-1	-1	-1	-1	-1	-1	-1	-1	-1	-1	-1	-1	-1	-1	-1	-1	-1	-1	-1	-1	-1	-1	-1	-1	-1	-1	-1	-1	-1	-1	-1	-1	-1	-1	-1	-1	-1	-1	-1	-1	-1	-1	-1	-1	-1	-1	-1	-1	-1	-1	-1	-1	-1	-1	-1	-1	-1	-1	-1	-1	-1	-1	-1
NM_014285|214507_s_at	-1	-1	-1	-1	-1	-1	-1	-1	-1	-1	-1	-1	-1	-1	-1	-1	-1	-1	-1	-1	-1	-1	-1	-1	-1	-1	-1	-1	-1	-1	-1	-1	-1	-1	-1	-1	-1	-1	-1	-1	-1	-1	-1	-1	-1	-1	-1	-1	-1	-1	-1	-1	-1	-1	-1	-1	-1	-1	-1	-1	-1	-1	-1	-1	-1	-1	-1	-1	-1	-1	-1	-1	-1	-1	-1	-1	-1	-1	-1	-1	-1	-1	-1	-1	-1	-1	-1	-1	-1	-1	-1	-1	-1	-1	-1	-1	-1	-1	-1	-1	-1	-1	-1	-1	-1	-1	-1	-1	-1	-1	-1	-1	-1	-1	-1	-1	-1	-1
BG171020|212003_at	-1	-1	-1	-1	-1	-1	-1	-1	-1	-1	-1	-1	-1	-1	-1	-1	-1	-1	-1	-1	-1	-1	-1	-1	-1	-1	-1	-1	-1	-1	-1	-1	-1	-1	-1	-1	-1	-1	-1	-1	-1	-1	-1	-1	-1	-1	-1	-1	-1	-1	-1	-1	-1	-1	-1	-1	-1	-1	-1	-1	-1	-1	-1	-1	-1	-1	-1	-1	-1	-1	-1	-1	-1	-1	-1	-1	-1	-1	-1	-1	-1	-1	-1	-1	-1	-1	-1	-1	-1	-1	-1	-1	-1	-1	-1	-1	-1	-1	-1	-1	-1	-1	-1	-1	-1	-1	-1	-1	-1	-1	-1	-1	-1	-1	-1	-1	-1	-1


BC073 S=585
 Genes [5]: NM_015365|1553219_a_at AK092120|1566839_at AI660186|235806_at AK001080|233573_s_at AF326966|221628_s_at 
 Conds [117]: GSM102554.CEL GSM152569.CEL GSM46840.CEL GSM46849.CEL GSM46887.CEL GSM46900.CEL GSM46904.CEL GSM46905.CEL GSM46907.CEL GSM46908.CEL GSM46921.CEL GSM46928.CEL GSM46929.CEL GSM46943.CEL GSM53026.CEL GSM53037.CEL GSM53055.CEL GSM53061.CEL GSM53064.CEL GSM53088.CEL GSM53099.CEL GSM53111.CEL GSM53125.CEL GSM53128.CEL GSM53138.CEL GSM53143.CEL GSM53146.CEL GSM53163.CEL GSM53166.CEL GSM53168.CEL GSM53173.CEL GSM53176.CEL GSM53185.CEL GSM76490.CEL GSM76500.CEL GSM76511.CEL GSM76520.CEL GSM76522.CEL GSM76543.CEL GSM76546.CEL GSM76549.CEL GSM76551.CEL GSM76561.CEL GSM76562.CEL GSM76563.CEL GSM76574.CEL GSM76576.CEL GSM76578.CEL GSM76580.CEL GSM76582.CEL GSM76591.CEL GSM76600.CEL GSM76613.CEL GSM89014.CEL GSM89046.CEL GSM102546.CEL GSM137902.CEL GSM46816.CEL GSM46817.CEL GSM46824.CEL GSM46864.CEL GSM46867.CEL GSM46890.CEL GSM46901.CEL GSM46915.CEL GSM46917.CEL GSM46957.CEL GSM46961.CEL GSM53034.CEL GSM53035.CEL GSM53044.CEL GSM53046.CEL GSM53052.CEL GSM53053.CEL GSM53073.CEL GSM53080.CEL GSM53095.CEL GSM53098.CEL GSM53113.CEL GSM53136.CEL GSM53140.CEL GSM53142.CEL GSM53149.CEL GSM53159.CEL GSM53160.CEL GSM53162.CEL GSM53179.CEL GSM76487.CEL GSM76489.CEL GSM76494.CEL GSM76497.CEL GSM76499.CEL GSM76502.CEL GSM76509.CEL GSM76510.CEL GSM76524.CEL GSM76530.CEL GSM76550.CEL GSM76555.CEL GSM76557.CEL GSM76558.CEL GSM76559.CEL GSM76579.CEL GSM76586.CEL GSM76587.CEL GSM76593.CEL GSM76595.CEL GSM76601.CEL GSM76605.CEL GSM76611.CEL GSM76612.CEL GSM76614.CEL GSM76615.CEL GSM76621.CEL GSM76628.CEL GSM76639.CEL GSM88997.CEL 
NM_015365|1553219_a_at	-1	-1	-1	-1	-1	-1	-1	-1	-1	-1	-1	-1	-1	-1	-1	-1	-1	-1	-1	-1	-1	-1	-1	-1	-1	-1	-1	-1	-1	-1	-1	-1	-1	-1	-1	-1	-1	-1	-1	-1	-1	-1	-1	-1	-1	-1	-1	-1	-1	-1	-1	-1	-1	-1	-1	-1	-1	-1	-1	-1	-1	-1	-1	-1	-1	-1	-1	-1	-1	-1	-1	-1	-1	-1	-1	-1	-1	-1	-1	-1	-1	-1	-1	-1	-1	-1	-1	-1	-1	-1	-1	-1	-1	-1	-1	-1	-1	-1	-1	-1	-1	-1	-1	-1	-1	-1	-1	-1	-1	-1	-1	-1	-1	-1	-1	-1	-1
AK092120|1566839_at	-1	-1	-1	-1	-1	-1	-1	-1	-1	-1	-1	-1	-1	-1	-1	-1	-1	-1	-1	-1	-1	-1	-1	-1	-1	-1	-1	-1	-1	-1	-1	-1	-1	-1	-1	-1	-1	-1	-1	-1	-1	-1	-1	-1	-1	-1	-1	-1	-1	-1	-1	-1	-1	-1	-1	-1	-1	-1	-1	-1	-1	-1	-1	-1	-1	-1	-1	-1	-1	-1	-1	-1	-1	-1	-1	-1	-1	-1	-1	-1	-1	-1	-1	-1	-1	-1	-1	-1	-1	-1	-1	-1	-1	-1	-1	-1	-1	-1	-1	-1	-1	-1	-1	-1	-1	-1	-1	-1	-1	-1	-1	-1	-1	-1	-1	-1	-1
AI660186|235806_at	-1	-1	-1	-1	-1	-1	-1	-1	-1	-1	-1	-1	-1	-1	-1	-1	-1	-1	-1	-1	-1	-1	-1	-1	-1	-1	-1	-1	-1	-1	-1	-1	-1	-1	-1	-1	-1	-1	-1	-1	-1	-1	-1	-1	-1	-1	-1	-1	-1	-1	-1	-1	-1	-1	-1	-1	-1	-1	-1	-1	-1	-1	-1	-1	-1	-1	-1	-1	-1	-1	-1	-1	-1	-1	-1	-1	-1	-1	-1	-1	-1	-1	-1	-1	-1	-1	-1	-1	-1	-1	-1	-1	-1	-1	-1	-1	-1	-1	-1	-1	-1	-1	-1	-1	-1	-1	-1	-1	-1	-1	-1	-1	-1	-1	-1	-1	-1
AK001080|233573_s_at	-1	-1	-1	-1	-1	-1	-1	-1	-1	-1	-1	-1	-1	-1	-1	-1	-1	-1	-1	-1	-1	-1	-1	-1	-1	-1	-1	-1	-1	-1	-1	-1	-1	-1	-1	-1	-1	-1	-1	-1	-1	-1	-1	-1	-1	-1	-1	-1	-1	-1	-1	-1	-1	-1	-1	-1	-1	-1	-1	-1	-1	-1	-1	-1	-1	-1	-1	-1	-1	-1	-1	-1	-1	-1	-1	-1	-1	-1	-1	-1	-1	-1	-1	-1	-1	-1	-1	-1	-1	-1	-1	-1	-1	-1	-1	-1	-1	-1	-1	-1	-1	-1	-1	-1	-1	-1	-1	-1	-1	-1	-1	-1	-1	-1	-1	-1	-1
AF326966|221628_s_at	-1	-1	-1	-1	-1	-1	-1	-1	-1	-1	-1	-1	-1	-1	-1	-1	-1	-1	-1	-1	-1	-1	-1	-1	-1	-1	-1	-1	-1	-1	-1	-1	-1	-1	-1	-1	-1	-1	-1	-1	-1	-1	-1	-1	-1	-1	-1	-1	-1	-1	-1	-1	-1	-1	-1	-1	-1	-1	-1	-1	-1	-1	-1	-1	-1	-1	-1	-1	-1	-1	-1	-1	-1	-1	-1	-1	-1	-1	-1	-1	-1	-1	-1	-1	-1	-1	-1	-1	-1	-1	-1	-1	-1	-1	-1	-1	-1	-1	-1	-1	-1	-1	-1	-1	-1	-1	-1	-1	-1	-1	-1	-1	-1	-1	-1	-1	-1


BC074 S=580
 Genes [5]: NM_015365|1553219_a_at AI806486|227175_at AK001080|233573_s_at AI660186|235806_at NM_002028|204764_at 
 Conds [116]: GSM117584.CEL GSM117753.CEL GSM137922.CEL GSM138033.CEL GSM231933.CEL GSM46818.CEL GSM46823.CEL GSM46840.CEL GSM46849.CEL GSM46887.CEL GSM46900.CEL GSM46907.CEL GSM46908.CEL GSM46928.CEL GSM46958.CEL GSM53029.CEL GSM53038.CEL GSM53043.CEL GSM53051.CEL GSM53055.CEL GSM53061.CEL GSM53079.CEL GSM53088.CEL GSM53099.CEL GSM53102.CEL GSM53111.CEL GSM53114.CEL GSM53128.CEL GSM53135.CEL GSM53141.CEL GSM53143.CEL GSM53146.CEL GSM53168.CEL GSM53173.CEL GSM53188.CEL GSM76493.CEL GSM76505.CEL GSM76506.CEL GSM76520.CEL GSM76529.CEL GSM76531.CEL GSM76538.CEL GSM76543.CEL GSM76546.CEL GSM76553.CEL GSM76561.CEL GSM76572.CEL GSM76576.CEL GSM76591.CEL GSM76600.CEL GSM76613.CEL GSM76633.CEL GSM89013.CEL GSM117649.CEL GSM137902.CEL GSM137942.CEL GSM137977.CEL GSM137999.CEL GSM152568.CEL GSM152669.CEL GSM46816.CEL GSM46836.CEL GSM46846.CEL GSM46864.CEL GSM46867.CEL GSM46917.CEL GSM46961.CEL GSM46965.CEL GSM53034.CEL GSM53035.CEL GSM53044.CEL GSM53046.CEL GSM53052.CEL GSM53060.CEL GSM53073.CEL GSM53080.CEL GSM53095.CEL GSM53098.CEL GSM53107.CEL GSM53108.CEL GSM53115.CEL GSM53132.CEL GSM53145.CEL GSM53149.CEL GSM53160.CEL GSM53162.CEL GSM53164.CEL GSM53178.CEL GSM53179.CEL GSM76487.CEL GSM76494.CEL GSM76497.CEL GSM76502.CEL GSM76508.CEL GSM76509.CEL GSM76518.CEL GSM76534.CEL GSM76555.CEL GSM76558.CEL GSM76559.CEL GSM76569.CEL GSM76570.CEL GSM76577.CEL GSM76587.CEL GSM76593.CEL GSM76601.CEL GSM76607.CEL GSM76612.CEL GSM76614.CEL GSM76615.CEL GSM76623.CEL GSM76627.CEL GSM76628.CEL GSM76637.CEL GSM88976.CEL GSM88997.CEL 
NM_015365|1553219_a_at	-1	-1	-1	-1	-1	-1	-1	-1	-1	-1	-1	-1	-1	-1	-1	-1	-1	-1	-1	-1	-1	-1	-1	-1	-1	-1	-1	-1	-1	-1	-1	-1	-1	-1	-1	-1	-1	-1	-1	-1	-1	-1	-1	-1	-1	-1	-1	-1	-1	-1	-1	-1	-1	-1	-1	-1	-1	-1	-1	-1	-1	-1	-1	-1	-1	-1	-1	-1	-1	-1	-1	-1	-1	-1	-1	-1	-1	-1	-1	-1	-1	-1	-1	-1	-1	-1	-1	-1	-1	-1	-1	-1	-1	-1	-1	-1	-1	-1	-1	-1	-1	-1	-1	-1	-1	-1	-1	-1	-1	-1	-1	-1	-1	-1	-1	-1
AI806486|227175_at	-1	-1	-1	-1	-1	-1	-1	-1	-1	-1	-1	-1	-1	-1	-1	-1	-1	-1	-1	-1	-1	-1	-1	-1	-1	-1	-1	-1	-1	-1	-1	-1	-1	-1	-1	-1	-1	-1	-1	-1	-1	-1	-1	-1	-1	-1	-1	-1	-1	-1	-1	-1	-1	-1	-1	-1	-1	-1	-1	-1	-1	-1	-1	-1	-1	-1	-1	-1	-1	-1	-1	-1	-1	-1	-1	-1	-1	-1	-1	-1	-1	-1	-1	-1	-1	-1	-1	-1	-1	-1	-1	-1	-1	-1	-1	-1	-1	-1	-1	-1	-1	-1	-1	-1	-1	-1	-1	-1	-1	-1	-1	-1	-1	-1	-1	-1
AK001080|233573_s_at	-1	-1	-1	-1	-1	-1	-1	-1	-1	-1	-1	-1	-1	-1	-1	-1	-1	-1	-1	-1	-1	-1	-1	-1	-1	-1	-1	-1	-1	-1	-1	-1	-1	-1	-1	-1	-1	-1	-1	-1	-1	-1	-1	-1	-1	-1	-1	-1	-1	-1	-1	-1	-1	-1	-1	-1	-1	-1	-1	-1	-1	-1	-1	-1	-1	-1	-1	-1	-1	-1	-1	-1	-1	-1	-1	-1	-1	-1	-1	-1	-1	-1	-1	-1	-1	-1	-1	-1	-1	-1	-1	-1	-1	-1	-1	-1	-1	-1	-1	-1	-1	-1	-1	-1	-1	-1	-1	-1	-1	-1	-1	-1	-1	-1	-1	-1
AI660186|235806_at	-1	-1	-1	-1	-1	-1	-1	-1	-1	-1	-1	-1	-1	-1	-1	-1	-1	-1	-1	-1	-1	-1	-1	-1	-1	-1	-1	-1	-1	-1	-1	-1	-1	-1	-1	-1	-1	-1	-1	-1	-1	-1	-1	-1	-1	-1	-1	-1	-1	-1	-1	-1	-1	-1	-1	-1	-1	-1	-1	-1	-1	-1	-1	-1	-1	-1	-1	-1	-1	-1	-1	-1	-1	-1	-1	-1	-1	-1	-1	-1	-1	-1	-1	-1	-1	-1	-1	-1	-1	-1	-1	-1	-1	-1	-1	-1	-1	-1	-1	-1	-1	-1	-1	-1	-1	-1	-1	-1	-1	-1	-1	-1	-1	-1	-1	-1
NM_002028|204764_at	-1	-1	-1	-1	-1	-1	-1	-1	-1	-1	-1	-1	-1	-1	-1	-1	-1	-1	-1	-1	-1	-1	-1	-1	-1	-1	-1	-1	-1	-1	-1	-1	-1	-1	-1	-1	-1	-1	-1	-1	-1	-1	-1	-1	-1	-1	-1	-1	-1	-1	-1	-1	-1	-1	-1	-1	-1	-1	-1	-1	-1	-1	-1	-1	-1	-1	-1	-1	-1	-1	-1	-1	-1	-1	-1	-1	-1	-1	-1	-1	-1	-1	-1	-1	-1	-1	-1	-1	-1	-1	-1	-1	-1	-1	-1	-1	-1	-1	-1	-1	-1	-1	-1	-1	-1	-1	-1	-1	-1	-1	-1	-1	-1	-1	-1	-1


BC075 S=580
 Genes [5]: W92026|1556058_s_at NM_005481|221418_s_at AI742378|223143_s_at BF337038|215099_s_at AC007182|217188_s_at 
 Conds [116]: GSM102443.CEL GSM102459.CEL GSM102518.CEL GSM102522.CEL GSM102527.CEL GSM102542.CEL GSM102554.CEL GSM102574.CEL GSM117690.CEL GSM117721.CEL GSM117749.CEL GSM117751.CEL GSM137895.CEL GSM137915.CEL GSM137950.CEL GSM137956.CEL GSM137995.CEL GSM137997.CEL GSM138035.CEL GSM138036.CEL GSM138040.CEL GSM152569.CEL GSM152570.CEL GSM152687.CEL GSM152697.CEL GSM152728.CEL GSM231933.CEL GSM301688.CEL GSM46818.CEL GSM46821.CEL GSM46840.CEL GSM46853.CEL GSM46872.CEL GSM46908.CEL GSM46923.CEL GSM46948.CEL GSM46973.CEL GSM53030.CEL GSM53056.CEL GSM53088.CEL GSM53097.CEL GSM53101.CEL GSM53126.CEL GSM53127.CEL GSM53135.CEL GSM53141.CEL GSM53143.CEL GSM53161.CEL GSM53166.CEL GSM76492.CEL GSM76513.CEL GSM76517.CEL GSM76531.CEL GSM76536.CEL GSM88970.CEL GSM89055.CEL GSM89067.CEL GSM102453.CEL GSM102465.CEL GSM102484.CEL GSM102500.CEL GSM117682.CEL GSM117684.CEL GSM117716.CEL GSM137896.CEL GSM137898.CEL GSM137902.CEL GSM137942.CEL GSM137944.CEL GSM137948.CEL GSM137949.CEL GSM137990.CEL GSM137996.CEL GSM137999.CEL GSM138000.CEL GSM138003.CEL GSM138046.CEL GSM138054.CEL GSM152629.CEL GSM152770.CEL GSM179934.CEL GSM203762.CEL GSM277737.CEL GSM301687.CEL GSM301697.CEL GSM46852.CEL GSM46854.CEL GSM46876.CEL GSM53042.CEL GSM53073.CEL GSM53080.CEL GSM53089.CEL GSM53104.CEL GSM53109.CEL GSM53110.CEL GSM53136.CEL GSM53154.CEL GSM53159.CEL GSM53160.CEL GSM53181.CEL GSM76489.CEL GSM76508.CEL GSM76518.CEL GSM76534.CEL GSM76568.CEL GSM76569.CEL GSM76570.CEL GSM76579.CEL GSM76595.CEL GSM76599.CEL GSM76620.CEL GSM76628.CEL GSM88969.CEL GSM88974.CEL GSM89025.CEL GSM89103.CEL 
W92026|1556058_s_at	-1	-1	-1	-1	-1	-1	-1	-1	-1	-1	-1	-1	-1	-1	-1	-1	-1	-1	-1	-1	-1	-1	-1	-1	-1	-1	-1	-1	-1	-1	-1	-1	-1	-1	-1	-1	1	-1	-1	-1	-1	-1	-1	-1	-1	-1	-1	-1	-1	-1	-1	-1	-1	-1	-1	-1	-1	-1	-1	-1	-1	-1	-1	-1	-1	-1	-1	-1	-1	-1	-1	-1	-1	-1	-1	-1	-1	-1	-1	-1	-1	-1	1	-1	-1	-1	-1	-1	-1	-1	-1	-1	-1	-1	-1	-1	-1	-1	-1	-1	-1	-1	-1	-1	-1	-1	-1	-1	-1	-1	-1	-1	-1	-1	-1	-1
NM_005481|221418_s_at	-1	-1	-1	-1	-1	-1	-1	-1	-1	-1	-1	-1	-1	-1	-1	-1	-1	-1	-1	-1	-1	-1	-1	-1	-1	-1	-1	-1	-1	-1	-1	-1	-1	-1	-1	-1	1	-1	-1	-1	-1	-1	-1	-1	-1	-1	-1	-1	-1	-1	-1	-1	-1	-1	-1	-1	-1	-1	-1	-1	-1	-1	-1	-1	-1	-1	-1	-1	-1	-1	-1	-1	-1	-1	-1	-1	-1	-1	-1	-1	-1	-1	1	-1	-1	-1	-1	-1	-1	-1	-1	-1	-1	-1	-1	-1	-1	-1	-1	-1	-1	-1	-1	-1	-1	-1	-1	-1	-1	-1	-1	-1	-1	-1	-1	-1
AI742378|223143_s_at	-1	-1	-1	-1	-1	-1	-1	-1	-1	-1	-1	-1	-1	-1	-1	-1	-1	-1	-1	-1	-1	-1	-1	-1	-1	-1	-1	-1	-1	-1	-1	-1	-1	-1	-1	-1	1	-1	-1	-1	-1	-1	-1	-1	-1	-1	-1	-1	-1	-1	-1	-1	-1	-1	-1	-1	-1	-1	-1	-1	-1	-1	-1	-1	-1	-1	-1	-1	-1	-1	-1	-1	-1	-1	-1	-1	-1	-1	-1	-1	-1	-1	1	-1	-1	-1	-1	-1	-1	-1	-1	-1	-1	-1	-1	-1	-1	-1	-1	-1	-1	-1	-1	-1	-1	-1	-1	-1	-1	-1	-1	-1	-1	-1	-1	-1
BF337038|215099_s_at	-1	-1	-1	-1	-1	-1	-1	-1	-1	-1	-1	-1	-1	-1	-1	-1	-1	-1	-1	-1	-1	-1	-1	-1	-1	-1	-1	-1	-1	-1	-1	-1	-1	-1	-1	-1	1	-1	-1	-1	-1	-1	-1	-1	-1	-1	-1	-1	-1	-1	-1	-1	-1	-1	-1	-1	-1	-1	-1	-1	-1	-1	-1	-1	-1	-1	-1	-1	-1	-1	-1	-1	-1	-1	-1	-1	-1	-1	-1	-1	-1	-1	1	-1	-1	-1	-1	-1	-1	-1	-1	-1	-1	-1	-1	-1	-1	-1	-1	-1	-1	-1	-1	-1	-1	-1	-1	-1	-1	-1	-1	-1	-1	-1	-1	-1
AC007182|217188_s_at	-1	-1	-1	-1	-1	-1	-1	-1	-1	-1	-1	-1	-1	-1	-1	-1	-1	-1	-1	-1	-1	-1	-1	-1	-1	-1	-1	-1	-1	-1	-1	-1	-1	-1	-1	-1	1	-1	-1	-1	-1	-1	-1	-1	-1	-1	-1	-1	-1	-1	-1	-1	-1	-1	-1	-1	-1	-1	-1	-1	-1	-1	-1	-1	-1	-1	-1	-1	-1	-1	-1	-1	-1	-1	-1	-1	-1	-1	-1	-1	-1	-1	1	-1	-1	-1	-1	-1	-1	-1	-1	-1	-1	-1	-1	-1	-1	-1	-1	-1	-1	-1	-1	-1	-1	-1	-1	-1	-1	-1	-1	-1	-1	-1	-1	-1


BC076 S=580
 Genes [5]: CA307621|1555943_at NM_014285|214507_s_at AI742378|223143_s_at AC007182|217188_s_at NM_002028|204764_at 
 Conds [116]: GSM102474.CEL GSM102497.CEL GSM102554.CEL GSM117751.CEL GSM117769.CEL GSM137895.CEL GSM137928.CEL GSM137955.CEL GSM137961.CEL GSM138017.CEL GSM138020.CEL GSM138028.CEL GSM138029.CEL GSM138032.CEL GSM138035.CEL GSM152569.CEL GSM152728.CEL GSM203769.CEL GSM301694.CEL GSM46818.CEL GSM46839.CEL GSM46853.CEL GSM46872.CEL GSM46899.CEL GSM46908.CEL GSM46958.CEL GSM53026.CEL GSM53038.CEL GSM53043.CEL GSM53055.CEL GSM53056.CEL GSM53057.CEL GSM53064.CEL GSM53072.CEL GSM53097.CEL GSM53117.CEL GSM53126.CEL GSM53127.CEL GSM53135.CEL GSM53138.CEL GSM53141.CEL GSM53143.CEL GSM53146.CEL GSM53161.CEL GSM53183.CEL GSM53185.CEL GSM76498.CEL GSM76500.CEL GSM76506.CEL GSM76513.CEL GSM76531.CEL GSM76537.CEL GSM76545.CEL GSM76552.CEL GSM76576.CEL GSM76578.CEL GSM76591.CEL GSM76596.CEL GSM76619.CEL GSM89018.CEL GSM102453.CEL GSM102500.CEL GSM117719.CEL GSM117730.CEL GSM137896.CEL GSM137902.CEL GSM137954.CEL GSM137993.CEL GSM137996.CEL GSM138000.CEL GSM138019.CEL GSM152677.CEL GSM231910.CEL GSM231944.CEL GSM301697.CEL GSM38057.CEL GSM46965.CEL GSM53042.CEL GSM53045.CEL GSM53066.CEL GSM53080.CEL GSM53084.CEL GSM53086.CEL GSM53089.CEL GSM53095.CEL GSM53098.CEL GSM53110.CEL GSM53154.CEL GSM53156.CEL GSM53157.CEL GSM53159.CEL GSM53160.CEL GSM53180.CEL GSM53186.CEL GSM76508.CEL GSM76518.CEL GSM76568.CEL GSM76569.CEL GSM76570.CEL GSM76579.CEL GSM76585.CEL GSM76599.CEL GSM76612.CEL GSM76620.CEL GSM76626.CEL GSM76628.CEL GSM76636.CEL GSM76639.CEL GSM88976.CEL GSM88987.CEL GSM89000.CEL GSM89035.CEL GSM89038.CEL GSM89065.CEL GSM89103.CEL GSM89104.CEL 
CA307621|1555943_at	-1	-1	-1	-1	-1	-1	-1	-1	-1	-1	-1	-1	-1	-1	-1	-1	-1	-1	-1	-1	1	-1	-1	-1	-1	-1	-1	-1	-1	-1	-1	-1	-1	-1	-1	-1	-1	-1	-1	-1	-1	-1	-1	-1	-1	-1	-1	-1	-1	-1	-1	-1	-1	-1	-1	-1	-1	-1	-1	-1	-1	-1	-1	-1	-1	-1	-1	-1	-1	-1	-1	-1	-1	-1	-1	1	-1	-1	-1	-1	-1	-1	-1	-1	-1	-1	-1	-1	-1	-1	-1	-1	-1	-1	-1	-1	-1	-1	-1	-1	-1	-1	-1	-1	-1	-1	-1	-1	-1	-1	-1	-1	-1	-1	-1	-1
NM_014285|214507_s_at	-1	-1	-1	-1	-1	-1	-1	-1	-1	-1	-1	-1	-1	-1	-1	-1	-1	-1	-1	-1	1	-1	-1	-1	-1	-1	-1	-1	-1	-1	-1	-1	-1	-1	-1	-1	-1	-1	-1	-1	-1	-1	-1	-1	-1	-1	-1	-1	-1	-1	-1	-1	-1	-1	-1	-1	-1	-1	-1	-1	-1	-1	-1	-1	-1	-1	-1	-1	-1	-1	-1	-1	-1	-1	-1	1	-1	-1	-1	-1	-1	-1	-1	-1	-1	-1	-1	-1	-1	-1	-1	-1	-1	-1	-1	-1	-1	-1	-1	-1	-1	-1	-1	-1	-1	-1	-1	-1	-1	-1	-1	-1	-1	-1	-1	-1
AI742378|223143_s_at	-1	-1	-1	-1	-1	-1	-1	-1	-1	-1	-1	-1	-1	-1	-1	-1	-1	-1	-1	-1	1	-1	-1	-1	-1	-1	-1	-1	-1	-1	-1	-1	-1	-1	-1	-1	-1	-1	-1	-1	-1	-1	-1	-1	-1	-1	-1	-1	-1	-1	-1	-1	-1	-1	-1	-1	-1	-1	-1	-1	-1	-1	-1	-1	-1	-1	-1	-1	-1	-1	-1	-1	-1	-1	-1	1	-1	-1	-1	-1	-1	-1	-1	-1	-1	-1	-1	-1	-1	-1	-1	-1	-1	-1	-1	-1	-1	-1	-1	-1	-1	-1	-1	-1	-1	-1	-1	-1	-1	-1	-1	-1	-1	-1	-1	-1
AC007182|217188_s_at	-1	-1	-1	-1	-1	-1	-1	-1	-1	-1	-1	-1	-1	-1	-1	-1	-1	-1	-1	-1	1	-1	-1	-1	-1	-1	-1	-1	-1	-1	-1	-1	-1	-1	-1	-1	-1	-1	-1	-1	-1	-1	-1	-1	-1	-1	-1	-1	-1	-1	-1	-1	-1	-1	-1	-1	-1	-1	-1	-1	-1	-1	-1	-1	-1	-1	-1	-1	-1	-1	-1	-1	-1	-1	-1	1	-1	-1	-1	-1	-1	-1	-1	-1	-1	-1	-1	-1	-1	-1	-1	-1	-1	-1	-1	-1	-1	-1	-1	-1	-1	-1	-1	-1	-1	-1	-1	-1	-1	-1	-1	-1	-1	-1	-1	-1
NM_002028|204764_at	-1	-1	-1	-1	-1	-1	-1	-1	-1	-1	-1	-1	-1	-1	-1	-1	-1	-1	-1	-1	1	-1	-1	-1	-1	-1	-1	-1	-1	-1	-1	-1	-1	-1	-1	-1	-1	-1	-1	-1	-1	-1	-1	-1	-1	-1	-1	-1	-1	-1	-1	-1	-1	-1	-1	-1	-1	-1	-1	-1	-1	-1	-1	-1	-1	-1	-1	-1	-1	-1	-1	-1	-1	-1	-1	1	-1	-1	-1	-1	-1	-1	-1	-1	-1	-1	-1	-1	-1	-1	-1	-1	-1	-1	-1	-1	-1	-1	-1	-1	-1	-1	-1	-1	-1	-1	-1	-1	-1	-1	-1	-1	-1	-1	-1	-1


BC077 S=575
 Genes [5]: NM_015365|1553219_a_at AI554879|212497_at AI742378|223143_s_at AK024072|233827_s_at NM_002028|204764_at 
 Conds [115]: GSM102497.CEL GSM102547.CEL GSM117695.CEL GSM137928.CEL GSM138025.CEL GSM138028.CEL GSM138029.CEL GSM138032.CEL GSM138035.CEL GSM138043.CEL GSM152728.CEL GSM231926.CEL GSM231933.CEL GSM301688.CEL GSM46818.CEL GSM46853.CEL GSM46900.CEL GSM46908.CEL GSM46943.CEL GSM46948.CEL GSM46958.CEL GSM53029.CEL GSM53030.CEL GSM53043.CEL GSM53055.CEL GSM53064.CEL GSM53072.CEL GSM53076.CEL GSM53088.CEL GSM53092.CEL GSM53101.CEL GSM53111.CEL GSM53127.CEL GSM53135.CEL GSM53138.CEL GSM53141.CEL GSM53143.CEL GSM53146.CEL GSM53170.CEL GSM53183.CEL GSM76490.CEL GSM76493.CEL GSM76500.CEL GSM76506.CEL GSM76511.CEL GSM76513.CEL GSM76517.CEL GSM76531.CEL GSM76537.CEL GSM76538.CEL GSM76543.CEL GSM76553.CEL GSM76572.CEL GSM76574.CEL GSM76578.CEL GSM76584.CEL GSM76591.CEL GSM76613.CEL GSM76619.CEL GSM89014.CEL GSM89018.CEL GSM89088.CEL GSM102450.CEL GSM102566.CEL GSM117694.CEL GSM117716.CEL GSM117719.CEL GSM117742.CEL GSM137902.CEL GSM138034.CEL GSM152629.CEL GSM152656.CEL GSM203798.CEL GSM231910.CEL GSM277703.CEL GSM301697.CEL GSM38057.CEL GSM46814.CEL GSM46817.CEL GSM46876.CEL GSM53044.CEL GSM53073.CEL GSM53080.CEL GSM53084.CEL GSM53089.CEL GSM53095.CEL GSM53098.CEL GSM53104.CEL GSM53108.CEL GSM53109.CEL GSM53115.CEL GSM53131.CEL GSM53145.CEL GSM53157.CEL GSM53159.CEL GSM53160.CEL GSM53182.CEL GSM53184.CEL GSM76489.CEL GSM76497.CEL GSM76502.CEL GSM76508.CEL GSM76509.CEL GSM76518.CEL GSM76559.CEL GSM76569.CEL GSM76570.CEL GSM76587.CEL GSM76615.CEL GSM76620.CEL GSM76621.CEL GSM76628.CEL GSM88981.CEL GSM88997.CEL GSM89103.CEL 
NM_015365|1553219_a_at	-1	-1	-1	-1	-1	-1	-1	-1	-1	-1	-1	-1	-1	-1	-1	-1	-1	-1	-1	-1	-1	-1	-1	-1	-1	-1	-1	-1	-1	-1	-1	-1	-1	-1	-1	-1	-1	-1	-1	-1	-1	-1	-1	-1	-1	-1	-1	-1	-1	-1	-1	-1	-1	-1	-1	-1	-1	-1	-1	-1	-1	-1	-1	-1	-1	-1	-1	-1	-1	-1	-1	1	-1	-1	-1	-1	1	-1	-1	-1	-1	-1	-1	-1	-1	-1	-1	-1	-1	-1	-1	-1	-1	-1	-1	-1	-1	-1	-1	-1	-1	-1	-1	-1	-1	-1	-1	-1	-1	-1	-1	-1	-1	-1	-1
AI554879|212497_at	-1	-1	-1	-1	-1	-1	-1	-1	-1	-1	-1	-1	-1	-1	-1	-1	-1	-1	-1	-1	-1	-1	-1	-1	-1	-1	-1	-1	-1	-1	-1	-1	-1	-1	-1	-1	-1	-1	-1	-1	-1	-1	-1	-1	-1	-1	-1	-1	-1	-1	-1	-1	-1	-1	-1	-1	-1	-1	-1	-1	-1	-1	-1	-1	-1	-1	-1	-1	-1	-1	-1	1	-1	-1	-1	-1	1	-1	-1	-1	-1	-1	-1	-1	-1	-1	-1	-1	-1	-1	-1	-1	-1	-1	-1	-1	-1	-1	-1	-1	-1	-1	-1	-1	-1	-1	-1	-1	-1	-1	-1	-1	-1	-1	-1
AI742378|223143_s_at	-1	-1	-1	-1	-1	-1	-1	-1	-1	-1	-1	-1	-1	-1	-1	-1	-1	-1	-1	-1	-1	-1	-1	-1	-1	-1	-1	-1	-1	-1	-1	-1	-1	-1	-1	-1	-1	-1	-1	-1	-1	-1	-1	-1	-1	-1	-1	-1	-1	-1	-1	-1	-1	-1	-1	-1	-1	-1	-1	-1	-1	-1	-1	-1	-1	-1	-1	-1	-1	-1	-1	1	-1	-1	-1	-1	1	-1	-1	-1	-1	-1	-1	-1	-1	-1	-1	-1	-1	-1	-1	-1	-1	-1	-1	-1	-1	-1	-1	-1	-1	-1	-1	-1	-1	-1	-1	-1	-1	-1	-1	-1	-1	-1	-1
AK024072|233827_s_at	-1	-1	-1	-1	-1	-1	-1	-1	-1	-1	-1	-1	-1	-1	-1	-1	-1	-1	-1	-1	-1	-1	-1	-1	-1	-1	-1	-1	-1	-1	-1	-1	-1	-1	-1	-1	-1	-1	-1	-1	-1	-1	-1	-1	-1	-1	-1	-1	-1	-1	-1	-1	-1	-1	-1	-1	-1	-1	-1	-1	-1	-1	-1	-1	-1	-1	-1	-1	-1	-1	-1	1	-1	-1	-1	-1	1	-1	-1	-1	-1	-1	-1	-1	-1	-1	-1	-1	-1	-1	-1	-1	-1	-1	-1	-1	-1	-1	-1	-1	-1	-1	-1	-1	-1	-1	-1	-1	-1	-1	-1	-1	-1	-1	-1
NM_002028|204764_at	-1	-1	-1	-1	-1	-1	-1	-1	-1	-1	-1	-1	-1	-1	-1	-1	-1	-1	-1	-1	-1	-1	-1	-1	-1	-1	-1	-1	-1	-1	-1	-1	-1	-1	-1	-1	-1	-1	-1	-1	-1	-1	-1	-1	-1	-1	-1	-1	-1	-1	-1	-1	-1	-1	-1	-1	-1	-1	-1	-1	-1	-1	-1	-1	-1	-1	-1	-1	-1	-1	-1	1	-1	-1	-1	-1	1	-1	-1	-1	-1	-1	-1	-1	-1	-1	-1	-1	-1	-1	-1	-1	-1	-1	-1	-1	-1	-1	-1	-1	-1	-1	-1	-1	-1	-1	-1	-1	-1	-1	-1	-1	-1	-1	-1


BC078 S=570
 Genes [5]: NM_152490|1553691_at AI742378|223143_s_at AY113699|1554417_s_at AF061337|201211_s_at AK024072|233827_s_at 
 Conds [114]: GSM102443.CEL GSM102459.CEL GSM102474.CEL GSM102504.CEL GSM102547.CEL GSM117677.CEL GSM117721.CEL GSM117750.CEL GSM137950.CEL GSM137986.CEL GSM138017.CEL GSM138025.CEL GSM138028.CEL GSM138032.CEL GSM138036.CEL GSM138037.CEL GSM138040.CEL GSM152569.CEL GSM152728.CEL GSM152792.CEL GSM179799.CEL GSM203667.CEL GSM231926.CEL GSM231933.CEL GSM231938.CEL GSM301694.CEL GSM38051.CEL GSM38054.CEL GSM38062.CEL GSM38066.CEL GSM38081.CEL GSM38099.CEL GSM46818.CEL GSM46908.CEL GSM46958.CEL GSM53026.CEL GSM53030.CEL GSM53038.CEL GSM53056.CEL GSM53057.CEL GSM53088.CEL GSM53092.CEL GSM53097.CEL GSM53101.CEL GSM53111.CEL GSM53127.CEL GSM53135.CEL GSM53146.CEL GSM53161.CEL GSM53183.CEL GSM76490.CEL GSM76513.CEL GSM76531.CEL GSM76537.CEL GSM76538.CEL GSM76578.CEL GSM76591.CEL GSM76619.CEL GSM89013.CEL GSM89088.CEL GSM102450.CEL GSM102453.CEL GSM102484.CEL GSM102562.CEL GSM102566.CEL GSM102578.CEL GSM117587.CEL GSM117682.CEL GSM117716.CEL GSM117719.CEL GSM137902.CEL GSM137942.CEL GSM137949.CEL GSM137990.CEL GSM137993.CEL GSM138034.CEL GSM138046.CEL GSM152677.CEL GSM179788.CEL GSM179934.CEL GSM179938.CEL GSM231978.CEL GSM277701.CEL GSM301660.CEL GSM301687.CEL GSM301697.CEL GSM325810.CEL GSM38056.CEL GSM38057.CEL GSM38065.CEL GSM38088.CEL GSM38090.CEL GSM38109.CEL GSM46852.CEL GSM46903.CEL GSM46909.CEL GSM53044.CEL GSM53045.CEL GSM53069.CEL GSM53073.CEL GSM53104.CEL GSM53110.CEL GSM53145.CEL GSM53157.CEL GSM53162.CEL GSM53180.CEL GSM53181.CEL GSM53186.CEL GSM76569.CEL GSM76598.CEL GSM76603.CEL GSM76626.CEL GSM89035.CEL GSM89104.CEL 
NM_152490|1553691_at	-1	-1	-1	-1	-1	-1	-1	-1	-1	-1	-1	-1	-1	-1	-1	-1	-1	-1	-1	-1	1	-1	-1	-1	-1	-1	1	1	1	1	1	1	-1	-1	-1	-1	-1	-1	-1	-1	-1	-1	-1	-1	-1	-1	-1	-1	-1	-1	-1	-1	-1	-1	-1	-1	-1	-1	-1	-1	-1	-1	-1	-1	-1	-1	-1	-1	-1	-1	-1	-1	-1	-1	-1	-1	-1	-1	1	-1	-1	-1	-1	-1	-1	-1	-1	1	1	1	1	1	1	-1	-1	1	-1	-1	-1	-1	-1	-1	-1	-1	-1	-1	-1	-1	-1	-1	-1	-1	-1	-1
AI742378|223143_s_at	-1	-1	-1	-1	-1	-1	-1	-1	-1	-1	-1	-1	-1	-1	-1	-1	-1	-1	-1	-1	1	-1	-1	-1	-1	-1	1	1	1	1	1	1	-1	-1	-1	-1	-1	-1	-1	-1	-1	-1	-1	-1	-1	-1	-1	-1	-1	-1	-1	-1	-1	-1	-1	-1	-1	-1	-1	-1	-1	-1	-1	-1	-1	-1	-1	-1	-1	-1	-1	-1	-1	-1	-1	-1	-1	-1	1	-1	-1	-1	-1	-1	-1	-1	-1	1	1	1	1	1	1	-1	-1	1	-1	-1	-1	-1	-1	-1	-1	-1	-1	-1	-1	-1	-1	-1	-1	-1	-1	-1
AY113699|1554417_s_at	-1	-1	-1	-1	-1	-1	-1	-1	-1	-1	-1	-1	-1	-1	-1	-1	-1	-1	-1	-1	1	-1	-1	-1	-1	-1	1	1	1	1	1	1	-1	-1	-1	-1	-1	-1	-1	-1	-1	-1	-1	-1	-1	-1	-1	-1	-1	-1	-1	-1	-1	-1	-1	-1	-1	-1	-1	-1	-1	-1	-1	-1	-1	-1	-1	-1	-1	-1	-1	-1	-1	-1	-1	-1	-1	-1	1	-1	-1	-1	-1	-1	-1	-1	-1	1	1	1	1	1	1	-1	-1	1	-1	-1	-1	-1	-1	-1	-1	-1	-1	-1	-1	-1	-1	-1	-1	-1	-1	-1
AF061337|201211_s_at	-1	-1	-1	-1	-1	-1	-1	-1	-1	-1	-1	-1	-1	-1	-1	-1	-1	-1	-1	-1	1	-1	-1	-1	-1	-1	1	1	1	1	1	1	-1	-1	-1	-1	-1	-1	-1	-1	-1	-1	-1	-1	-1	-1	-1	-1	-1	-1	-1	-1	-1	-1	-1	-1	-1	-1	-1	-1	-1	-1	-1	-1	-1	-1	-1	-1	-1	-1	-1	-1	-1	-1	-1	-1	-1	-1	1	-1	-1	-1	-1	-1	-1	-1	-1	1	1	1	1	1	1	-1	-1	1	-1	-1	-1	-1	-1	-1	-1	-1	-1	-1	-1	-1	-1	-1	-1	-1	-1	-1
AK024072|233827_s_at	-1	-1	-1	-1	-1	-1	-1	-1	-1	-1	-1	-1	-1	-1	-1	-1	-1	-1	-1	-1	1	-1	-1	-1	-1	-1	1	1	1	1	1	1	-1	-1	-1	-1	-1	-1	-1	-1	-1	-1	-1	-1	-1	-1	-1	-1	-1	-1	-1	-1	-1	-1	-1	-1	-1	-1	-1	-1	-1	-1	-1	-1	-1	-1	-1	-1	-1	-1	-1	-1	-1	-1	-1	-1	-1	-1	1	-1	-1	-1	-1	-1	-1	-1	-1	1	1	1	1	1	1	-1	-1	1	-1	-1	-1	-1	-1	-1	-1	-1	-1	-1	-1	-1	-1	-1	-1	-1	-1	-1


BC079 S=570
 Genes [5]: NM_015365|1553219_a_at U33448|216388_s_at NM_002028|204764_at AI582285|204399_s_at AF130042|210974_s_at 
 Conds [114]: GSM102428.CEL GSM102445.CEL GSM117632.CEL GSM137961.CEL GSM152794.CEL GSM231933.CEL GSM231966.CEL GSM46818.CEL GSM46822.CEL GSM46853.CEL GSM46872.CEL GSM46899.CEL GSM46908.CEL GSM46943.CEL GSM46948.CEL GSM53026.CEL GSM53029.CEL GSM53030.CEL GSM53047.CEL GSM53051.CEL GSM53057.CEL GSM53079.CEL GSM53088.CEL GSM53092.CEL GSM53096.CEL GSM53099.CEL GSM53112.CEL GSM53127.CEL GSM53135.CEL GSM53138.CEL GSM53143.CEL GSM53146.CEL GSM53163.CEL GSM53168.CEL GSM53170.CEL GSM53183.CEL GSM76493.CEL GSM76500.CEL GSM76511.CEL GSM76516.CEL GSM76520.CEL GSM76532.CEL GSM76537.CEL GSM76538.CEL GSM76543.CEL GSM76545.CEL GSM76546.CEL GSM76549.CEL GSM76551.CEL GSM76560.CEL GSM76574.CEL GSM76578.CEL GSM76584.CEL GSM76588.CEL GSM76591.CEL GSM76602.CEL GSM76619.CEL GSM76622.CEL GSM88995.CEL GSM89017.CEL GSM89018.CEL GSM89063.CEL GSM89080.CEL GSM102583.CEL GSM117692.CEL GSM117730.CEL GSM117735.CEL GSM137902.CEL GSM138019.CEL GSM179934.CEL GSM301687.CEL GSM46827.CEL GSM46846.CEL GSM46902.CEL GSM53034.CEL GSM53039.CEL GSM53045.CEL GSM53067.CEL GSM53073.CEL GSM53080.CEL GSM53084.CEL GSM53089.CEL GSM53098.CEL GSM53107.CEL GSM53108.CEL GSM53113.CEL GSM53145.CEL GSM53154.CEL GSM53160.CEL GSM53178.CEL GSM53180.CEL GSM53182.CEL GSM76489.CEL GSM76494.CEL GSM76497.CEL GSM76509.CEL GSM76524.CEL GSM76547.CEL GSM76555.CEL GSM76568.CEL GSM76570.CEL GSM76577.CEL GSM76579.CEL GSM76593.CEL GSM76595.CEL GSM76611.CEL GSM76612.CEL GSM76614.CEL GSM76623.CEL GSM76627.CEL GSM76635.CEL GSM89002.CEL GSM89025.CEL GSM89038.CEL 
NM_015365|1553219_a_at	-1	-1	-1	-1	-1	-1	-1	-1	-1	-1	-1	-1	-1	-1	-1	-1	-1	-1	-1	-1	-1	-1	-1	-1	-1	-1	-1	-1	-1	-1	-1	-1	-1	-1	-1	-1	-1	-1	-1	-1	-1	-1	-1	-1	-1	-1	-1	-1	-1	-1	-1	-1	-1	-1	-1	-1	-1	-1	-1	-1	-1	-1	-1	-1	-1	-1	-1	-1	-1	-1	-1	-1	-1	-1	-1	-1	-1	-1	-1	-1	-1	-1	-1	-1	-1	-1	-1	-1	-1	-1	-1	-1	-1	-1	-1	-1	-1	-1	-1	-1	-1	-1	-1	-1	-1	-1	-1	-1	-1	-1	-1	-1	-1	-1
U33448|216388_s_at	-1	-1	-1	-1	-1	-1	-1	-1	-1	-1	-1	-1	-1	-1	-1	-1	-1	-1	-1	-1	-1	-1	-1	-1	-1	-1	-1	-1	-1	-1	-1	-1	-1	-1	-1	-1	-1	-1	-1	-1	-1	-1	-1	-1	-1	-1	-1	-1	-1	-1	-1	-1	-1	-1	-1	-1	-1	-1	-1	-1	-1	-1	-1	-1	-1	-1	-1	-1	-1	-1	-1	-1	-1	-1	-1	-1	-1	-1	-1	-1	-1	-1	-1	-1	-1	-1	-1	-1	-1	-1	-1	-1	-1	-1	-1	-1	-1	-1	-1	-1	-1	-1	-1	-1	-1	-1	-1	-1	-1	-1	-1	-1	-1	-1
NM_002028|204764_at	-1	-1	-1	-1	-1	-1	-1	-1	-1	-1	-1	-1	-1	-1	-1	-1	-1	-1	-1	-1	-1	-1	-1	-1	-1	-1	-1	-1	-1	-1	-1	-1	-1	-1	-1	-1	-1	-1	-1	-1	-1	-1	-1	-1	-1	-1	-1	-1	-1	-1	-1	-1	-1	-1	-1	-1	-1	-1	-1	-1	-1	-1	-1	-1	-1	-1	-1	-1	-1	-1	-1	-1	-1	-1	-1	-1	-1	-1	-1	-1	-1	-1	-1	-1	-1	-1	-1	-1	-1	-1	-1	-1	-1	-1	-1	-1	-1	-1	-1	-1	-1	-1	-1	-1	-1	-1	-1	-1	-1	-1	-1	-1	-1	-1
AI582285|204399_s_at	-1	-1	-1	-1	-1	-1	-1	-1	-1	-1	-1	-1	-1	-1	-1	-1	-1	-1	-1	-1	-1	-1	-1	-1	-1	-1	-1	-1	-1	-1	-1	-1	-1	-1	-1	-1	-1	-1	-1	-1	-1	-1	-1	-1	-1	-1	-1	-1	-1	-1	-1	-1	-1	-1	-1	-1	-1	-1	-1	-1	-1	-1	-1	-1	-1	-1	-1	-1	-1	-1	-1	-1	-1	-1	-1	-1	-1	-1	-1	-1	-1	-1	-1	-1	-1	-1	-1	-1	-1	-1	-1	-1	-1	-1	-1	-1	-1	-1	-1	-1	-1	-1	-1	-1	-1	-1	-1	-1	-1	-1	-1	-1	-1	-1
AF130042|210974_s_at	-1	-1	-1	-1	-1	-1	-1	-1	-1	-1	-1	-1	-1	-1	-1	-1	-1	-1	-1	-1	-1	-1	-1	-1	-1	-1	-1	-1	-1	-1	-1	-1	-1	-1	-1	-1	-1	-1	-1	-1	-1	-1	-1	-1	-1	-1	-1	-1	-1	-1	-1	-1	-1	-1	-1	-1	-1	-1	-1	-1	-1	-1	-1	-1	-1	-1	-1	-1	-1	-1	-1	-1	-1	-1	-1	-1	-1	-1	-1	-1	-1	-1	-1	-1	-1	-1	-1	-1	-1	-1	-1	-1	-1	-1	-1	-1	-1	-1	-1	-1	-1	-1	-1	-1	-1	-1	-1	-1	-1	-1	-1	-1	-1	-1


BC080 S=570
[truncated: 67,002 more chars]
