# Supplementary material for: DeBi: Discovering Differentially Expressed Biclusters using a Frequent Itemset Approach
Source: Algorithms Mol Biol. 2011 Jun 23;6:18. doi: 10.1186/1748-7188-6-18 (PMC3152888; doi:10.1186/1748-7188-6-18)
Supplement: Additional file 6 — DeBi and QUBIC biclustering results and GO term and TFBS enrichment analysis of the biclusters on ExpO data. [file 1748-7188-6-18-S6.ZIP › file6_expO/qubic/enrichment/qubic.go.txt]

Set	Enriched Set	Enriched Value	Pvalue	Set Hits	Set Size	Set Hits (%)	Total Hits	Total Size	Total Hits (%)
1	digestion	1	2.69E-06	4	35	11.43	119	43170	0.28
1	calcium-dependent cell-cell adhesion	1	9.32E-06	3	35	8.58	50	43170	0.12
2	calcium-independent cell-cell adhesion	1	1.37E-06	3	26	11.54	36	43170	0.09
4	microtubule cytoskeleton	1	6.68E-19	13	23	56.53	602	43170	1.40
4	cell cycle phase	1	1.59E-16	12	23	52.18	656	43170	1.52
4	mitotic cell cycle	1	5.48E-17	12	23	52.18	600	43170	1.39
4	interphase	1	1.85E-09	6	23	26.09	227	43170	0.53
4	spindle	1	1.81E-19	10	23	43.48	148	43170	0.35
4	regulation of progression through mitotic cell cycle	1	7.25E-08	4	23	17.40	75	43170	0.18
4	M phase	1	4.27E-18	12	23	52.18	485	43170	1.13
4	mitosis	1	1.63E-19	12	23	52.18	370	43170	0.86
4	regulation of mitosis	1	4.15E-11	6	23	26.09	121	43170	0.29
4	microtubule	1	3.74E-08	6	23	26.09	376	43170	0.88
4	spindle microtubule	1	3.62E-14	6	23	26.09	39	43170	0.10
4	cell division	1	4.97E-15	10	23	43.48	406	43170	0.95
4	cell cycle checkpoint	1	8.83E-11	6	23	26.09	137	43170	0.32
4	protein heterodimerization activity	1	1.07E-05	4	23	17.40	262	43170	0.61
4	centriole	1	8.94E-08	3	23	13.05	17	43170	0.04
4	microtubule organizing center part	1	1.39E-06	3	23	13.05	41	43170	0.10
4	spindle checkpoint	1	4.78E-07	3	23	13.05	29	43170	0.07
4	midbody	1	2.36E-10	4	23	17.40	19	43170	0.05
4	mitotic checkpoint	1	5.06E-11	5	23	21.74	49	43170	0.12
4	spindle pole	1	3.04E-06	3	23	13.05	53	43170	0.13
4	DNA damage checkpoint	1	3.79E-06	3	23	13.05	57	43170	0.14
4	mitotic G2 checkpoint	1	4.62E-09	3	23	13.05	7	43170	0.02
4	G2/M transition checkpoint	1	7.38E-09	3	23	13.05	8	43170	0.02
4	cyclin-dependent protein kinase activity	1	3.01E-07	3	23	13.05	25	43170	0.06
4	G1 phase	1	3.79E-06	3	23	13.05	57	43170	0.14
4	traversing start control point of mitotic cell cycle	1	2.02E-07	3	23	13.05	22	43170	0.06
8	sensory perception	1	1.35E-05	5	17	29.42	833	43170	1.93
8	proteinaceous extracellular matrix	1	8.38E-29	16	17	94.12	644	43170	1.50
8	extracellular matrix part	1	1.19E-20	11	17	64.71	289	43170	0.67
8	sensory perception of sound	1	6.06E-06	4	17	23.53	314	43170	0.73
8	organ morphogenesis	1	5.55E-10	8	17	47.06	872	43170	2.02
8	extracellular matrix structural constituent	1	1.54E-22	11	17	64.71	196	43170	0.46
8	anion transport	1	2.61E-20	11	17	64.71	310	43170	0.72
8	structural constituent of bone	1	5.42E-12	4	17	23.53	11	43170	0.03
8	phosphate transport	1	1.08E-23	11	17	64.71	155	43170	0.36
8	collagen	1	2.10E-26	11	17	64.71	90	43170	0.21
8	collagen type I	1	3.45E-12	4	17	23.53	10	43170	0.03
8	fibrillar collagen	1	4.11E-29	10	17	58.83	28	43170	0.07
10	skeletal development	1	1.80E-07	5	12	41.67	518	43170	1.20
10	proteinaceous extracellular matrix	1	3.27E-17	10	12	83.34	644	43170	1.50
10	extracellular matrix part	1	1.77E-15	8	12	66.67	289	43170	0.67
10	extracellular matrix organization and biogenesis	1	3.88E-06	3	12	25	114	43170	0.27
10	extracellular matrix structural constituent	1	2.77E-14	7	12	58.34	196	43170	0.46
10	anion transport	1	7.07E-13	7	12	58.34	310	43170	0.72
10	structural constituent of bone	1	2.70E-09	3	12	25	11	43170	0.03
10	phosphate transport	1	5.23E-15	7	12	58.34	155	43170	0.36
10	collagen	1	1.27E-19	8	12	66.67	90	43170	0.21
10	collagen type I	1	1.97E-09	3	12	25	10	43170	0.03
10	fibrillar collagen	1	1.69E-20	7	12	58.34	28	43170	0.07
12	synaptosome	1	7.33E-09	4	13	30.77	79	43170	0.19
12	vesicle docking	1	9.22E-07	3	13	23.08	65	43170	0.16
18	carbohydrate binding	1	1.77E-16	8	8	100	467	43170	1.09
18	pattern binding	1	1.99E-18	8	8	100	268	43170	0.63
18	collagen binding	1	5.93E-25	8	8	100	44	43170	0.11
18	cell-matrix adhesion	1	3.58E-19	8	8	100	217	43170	0.51
18	cell surface	1	4.82E-18	8	8	100	299	43170	0.70
18	cell-cell adhesion	1	5.95E-16	8	8	100	543	43170	1.26
18	hyaluronic acid binding	1	3.20E-25	8	8	100	41	43170	0.10
18	tube morphogenesis	1	1.77E-19	8	8	100	199	43170	0.47
18	tube development	1	2.45E-18	8	8	100	275	43170	0.64
18	branching morphogenesis of a tube	1	4.78E-21	8	8	100	128	43170	0.30
18	kidney development	1	1.09E-21	8	8	100	107	43170	0.25
18	ureteric bud branching	1	1.80E-24	8	8	100	50	43170	0.12
18	ureteric bud development	1	1.08E-22	8	8	100	81	43170	0.19
18	external side of plasma membrane	1	1.59E-21	8	8	100	112	43170	0.26
20	microtubule cytoskeleton	1	1.96E-10	6	8	75	602	43170	1.40
20	cell cycle phase	1	3.52E-06	4	8	50	656	43170	1.52
20	mitotic cell cycle	1	2.47E-06	4	8	50	600	43170	1.39
20	spindle	1	2.18E-06	3	8	37.50	148	43170	0.35
20	chromosome	1	2.21E-06	4	8	50	583	43170	1.36
20	centrosome	1	1.55E-06	3	8	37.50	132	43170	0.31
20	protein heterodimerization activity	1	1.21E-05	3	8	37.50	262	43170	0.61
20	centriole	1	2.84E-09	3	8	37.50	17	43170	0.04
20	microtubule organizing center part	1	4.44E-08	3	8	37.50	41	43170	0.10
21	antigen processing and presentation	1	2.18E-09	4	7	57.15	123	43170	0.29
21	MHC protein complex	1	5.11E-10	4	7	57.15	86	43170	0.20
21	MHC class II protein complex	1	1.59E-11	4	7	57.15	37	43170	0.09
21	MHC class II receptor activity	1	3.61E-12	4	7	57.15	26	43170	0.07
22	antigen processing and presentation	1	7.83E-07	3	7	42.86	123	43170	0.29
22	MHC protein complex	1	2.66E-07	3	7	42.86	86	43170	0.20
22	MHC class II protein complex	1	2.02E-08	3	7	42.86	37	43170	0.09
22	MHC class II receptor activity	1	6.78E-09	3	7	42.86	26	43170	0.07
23	microtubule cytoskeleton	1	2.51E-06	4	8	50	602	43170	1.40
58	inflammatory response	1	6.73E-06	3	4	75	516	43170	1.20
58	negative regulation of cell proliferation	1	5.69E-06	3	4	75	488	43170	1.14
58	negative regulation of progression through cell cycle	1	5.66E-06	3	4	75	487	43170	1.13
58	cell cycle arrest	1	2.70E-07	3	4	75	177	43170	0.42
