# Supplementary material for: DeBi: Discovering Differentially Expressed Biclusters using a Frequent Itemset Approach
Source: Algorithms Mol Biol. 2011 Jun 23;6:18. doi: 10.1186/1748-7188-6-18 (PMC3152888; doi:10.1186/1748-7188-6-18)
Supplement: Additional file 6 — DeBi and QUBIC biclustering results and GO term and TFBS enrichment analysis of the biclusters on ExpO data. [file 1748-7188-6-18-S6.ZIP › file6_expO/qubic/enrichment/qubic.tfbs.txt]

Set	Enriched Set	Enriched Value	Pvalue	Set Hits	Set Size	Set Hits (%)	Total Hits	Total Size	Total Hits (%)
4	Cam04_median_T98G G0 E2F4	1	1.69E-20	15	23	65.22	882	43170	2.05
4	Cam04_median_T98G G0 p130	1	4.97E-20	15	23	65.22	948	43170	2.20
4	Cam04_median_T98G Contact Inhibtion E2F4	1	1.03E-11	10	23	43.48	877	43170	2.04
4	Cam04_median_T98G Contact Inhibtion p130	1	5.38E-20	15	23	65.22	953	43170	2.21
4	Cam04_median_U2OS-p16 E2F4	1	1.91E-18	14	23	60.87	903	43170	2.10
4	Cam04_median_U2OS-p16 p130	1	2.36E-20	15	23	65.22	902	43170	2.09
4	Ren02_E2F4	1	4.22E-19	11	23	47.83	262	43170	0.61
4	Ren02_E2F1	1	1.46E-11	6	23	26.09	102	43170	0.24
20	Cam04_median_T98G G0 E2F4	1	1.13E-05	4	8	50	882	43170	2.05
20	Cam04_median_T98G G0 p130	1	1.51E-05	4	8	50	948	43170	2.20
20	Cam04_median_T98G Contact Inhibtion E2F4	1	1.11E-05	4	8	50	877	43170	2.04
20	Cam04_median_T98G Contact Inhibtion p130	1	1.54E-05	4	8	50	953	43170	2.21
20	Cam04_median_U2OS-p16 E2F4	1	1.24E-05	4	8	50	903	43170	2.10
20	Cam04_median_U2OS-p16 p130	1	1.24E-05	4	8	50	902	43170	2.09
23	Cam04_median_T98G G0 E2F4	1	1.13E-05	4	8	50	882	43170	2.05
23	Cam04_median_T98G G0 p130	1	1.51E-05	4	8	50	948	43170	2.20
23	Cam04_median_T98G Contact Inhibtion p130	1	1.54E-05	4	8	50	953	43170	2.21
23	Cam04_median_U2OS-p16 E2F4	1	1.24E-05	4	8	50	903	43170	2.10
23	Cam04_median_U2OS-p16 p130	1	1.24E-05	4	8	50	902	43170	2.09
24	Cam04_median_T98G G0 E2F4	1	2.80E-04	3	7	42.86	882	43170	2.05
24	Cam04_median_T98G G0 p130	1	3.46E-04	3	7	42.86	948	43170	2.20
24	Cam04_median_T98G Contact Inhibtion p130	1	3.51E-04	3	7	42.86	953	43170	2.21
24	Cam04_median_U2OS-p16 E2F4	1	3.00E-04	3	7	42.86	903	43170	2.10
24	Cam04_median_U2OS-p16 p130	1	2.99E-04	3	7	42.86	902	43170	2.09
34	Cam04_median_T98G G0 E2F4	1	1.62E-04	3	6	50	882	43170	2.05
34	Cam04_median_T98G G0 p130	1	2.01E-04	3	6	50	948	43170	2.20
34	Cam04_median_T98G Contact Inhibtion p130	1	2.04E-04	3	6	50	953	43170	2.21
34	Cam04_median_U2OS-p16 E2F4	1	1.74E-04	3	6	50	903	43170	2.10
34	Cam04_median_U2OS-p16 p130	1	1.73E-04	3	6	50	902	43170	2.09
36	Odom04_HNF6 HEP	1	1.13E-04	3	6	50	781	43170	1.81
36	Odom04_HNF6 ISLET	1	2.50E-06	4	6	66.67	881	43170	2.05
