# Supplementary material for: DeBi: Discovering Differentially Expressed Biclusters using a Frequent Itemset Approach
Source: Algorithms Mol Biol. 2011 Jun 23;6:18. doi: 10.1186/1748-7188-6-18 (PMC3152888; doi:10.1186/1748-7188-6-18)
Supplement: Additional file 7 — DeBi biclustering results and GO term and TFBS enrichment analysis of the biclusters on MSigDB data. [file 1748-7188-6-18-S7.ZIP]

Archive with 19 entries (12 files):
- file7_msigdb/
- file7_msigdb/.DS_Store
- __MACOSX/
- __MACOSX/file7_msigdb/
- __MACOSX/file7_msigdb/._.DS_Store
- file7_msigdb/biclusters/
- file7_msigdb/biclusters/.DS_Store
- __MACOSX/file7_msigdb/biclusters/
- __MACOSX/file7_msigdb/biclusters/._.DS_Store
- file7_msigdb/biclusters/.Rhistory
- file7_msigdb/biclusters/debi.txt
- __MACOSX/file7_msigdb/biclusters/._debi.txt
- file7_msigdb/enrichment/
- file7_msigdb/enrichment/.DS_Store
- __MACOSX/file7_msigdb/enrichment/
- __MACOSX/file7_msigdb/enrichment/._.DS_Store
- file7_msigdb/enrichment/debi.go.txt
- file7_msigdb/enrichment/debi.TFBS.txt
- __MACOSX/file7_msigdb/enrichment/._debi.TFBS.txt
