# Supplementary material for: DeBi: Discovering Differentially Expressed Biclusters using a Frequent Itemset Approach
Source: Algorithms Mol Biol. 2011 Jun 23;6:18. doi: 10.1186/1748-7188-6-18 (PMC3152888; doi:10.1186/1748-7188-6-18)
Supplement: Additional file 7 — DeBi biclustering results and GO term and TFBS enrichment analysis of the biclusters on MSigDB data. [file 1748-7188-6-18-S7.ZIP › file7_msigdb/biclusters/debi.txt]

17 88 2685.863611 211.523892
KRAS SHC1 PIK3R1 RAF1 SOS1 PIK3CA MAP2K1 MAPK1 GRB2 PIK3CG BRAF MAP2K2 ARAF MAPK3 HRAS PIK3R2 NRAS 
KEGG_MAPK_SIGNALING_PATHWAY KEGG_ERBB_SIGNALING_PATHWAY KEGG_CHEMOKINE_SIGNALING_PATHWAY KEGG_VASCULAR_SMOOTH_MUSCLE_CONTRACTION KEGG_VEGF_SIGNALING_PATHWAY KEGG_FOCAL_ADHESION KEGG_GAP_JUNCTION KEGG_NATURAL_KILLER_CELL_MEDIATED_CYTOTOXICITY KEGG_T_CELL_RECEPTOR_SIGNALING_PATHWAY KEGG_B_CELL_RECEPTOR_SIGNALING_PATHWAY KEGG_FC_EPSILON_RI_SIGNALING_PATHWAY KEGG_FC_GAMMA_R_MEDIATED_PHAGOCYTOSIS KEGG_LONG_TERM_POTENTIATION KEGG_NEUROTROPHIN_SIGNALING_PATHWAY KEGG_LONG_TERM_DEPRESSION KEGG_REGULATION_OF_ACTIN_CYTOSKELETON KEGG_INSULIN_SIGNALING_PATHWAY KEGG_GNRH_SIGNALING_PATHWAY KEGG_PROGESTERONE_MEDIATED_OOCYTE_MATURATION KEGG_MELANOGENESIS KEGG_PATHWAYS_IN_CANCER KEGG_COLORECTAL_CANCER KEGG_RENAL_CELL_CARCINOMA KEGG_PANCREATIC_CANCER KEGG_ENDOMETRIAL_CANCER KEGG_GLIOMA KEGG_PROSTATE_CANCER KEGG_MELANOMA KEGG_BLADDER_CANCER KEGG_CHRONIC_MYELOID_LEUKEMIA KEGG_ACUTE_MYELOID_LEUKEMIA KEGG_NON_SMALL_CELL_LUNG_CANCER BIOCARTA_AT1R_PATHWAY BIOCARTA_SPPA_PATHWAY BIOCARTA_BCR_PATHWAY BIOCARTA_BIOPEPTIDES_PATHWAY BIOCARTA_CDMAC_PATHWAY BIOCARTA_CCR3_PATHWAY BIOCARTA_CERAMIDE_PATHWAY BIOCARTA_CXCR4_PATHWAY BIOCARTA_EGF_PATHWAY BIOCARTA_EPO_PATHWAY BIOCARTA_ECM_PATHWAY BIOCARTA_ERK_PATHWAY BIOCARTA_FCER1_PATHWAY BIOCARTA_FMLP_PATHWAY BIOCARTA_GH_PATHWAY BIOCARTA_IGF1_PATHWAY BIOCARTA_IL2_PATHWAY BIOCARTA_IL3_PATHWAY BIOCARTA_IL6_PATHWAY BIOCARTA_GLEEVEC_PATHWAY BIOCARTA_INSULIN_PATHWAY BIOCARTA_INTEGRIN_PATHWAY BIOCARTA_KERATINOCYTE_PATHWAY BIOCARTA_PYK2_PATHWAY BIOCARTA_MAPK_PATHWAY BIOCARTA_IGF1R_PATHWAY BIOCARTA_NGF_PATHWAY BIOCARTA_NFAT_PATHWAY BIOCARTA_PDGF_PATHWAY BIOCARTA_CDK5_PATHWAY BIOCARTA_RAS_PATHWAY BIOCARTA_HER2_PATHWAY BIOCARTA_MAL_PATHWAY BIOCARTA_BARR_MAPK_PATHWAY BIOCARTA_BARRESTIN_SRC_PATHWAY BIOCARTA_MET_PATHWAY BIOCARTA_GPCR_PATHWAY BIOCARTA_SPRY_PATHWAY BIOCARTA_TCR_PATHWAY BIOCARTA_TPO_PATHWAY REACTOME_AXON_GUIDANCE REACTOME_DOWN_STREAM_SIGNAL_TRANSDUCTION REACTOME_FRS2_MEDIATED_ACTIVATION REACTOME_GRB2_EVENTS_IN_EGFR_SIGNALING REACTOME_IRS_RELATED_EVENTS REACTOME_NCAM_SIGNALING_FOR_NEURITE_OUT_GROWTH REACTOME_SHC_MEDIATED_SIGNALLING REACTOME_SHC_RELATED_EVENTS REACTOME_SIGNALING_BY_EGFR REACTOME_SIGNALING_BY_PDGF REACTOME_SIGNALLING_BY_NGF REACTOME_SIGNALLING_TO_ERKS REACTOME_SIGNALLING_TO_P38_VIA_RIT_AND_RIN REACTOME_SIGNALLING_TO_RAS REACTOME_SOS_MEDIATED_SIGNALLING REACTOME_TRKA_SIGNALLING_FROM_THE_PLASMA_MEMBRANE 
34 43 2904.221422 131.120287
AURKA KIF2C FANCI BUB1 CDC20 CCNB2 PRC1 NEK2 RRM2 TOP2A CDK1 POLD1 NCAPG HMMR CEP55 RAD51AP1 CDKN3 NUSAP1 DLGAP5 CCNA2 MKI67 CENPA MAD2L1 ZWINT NDC80 TTK GINS1 KIF11 BUB1B MELK KIAA0101 AURKB TPX2 SMC2 
WEST_ADRENOCORTICAL_TUMOR_MARKERS_UP NAKAMURA_TUMOR_ZONE_PERIPHERAL_VS_CENTRAL_UP SENGUPTA_NASOPHARYNGEAL_CARCINOMA_UP SOTIRIOU_BREAST_CANCER_GRADE_1_VS_3_UP WILCOX_PRESPONSE_TO_ROGESTERONE_UP CASORELLI_ACUTE_PROMYELOCYTIC_LEUKEMIA_DN HORIUCHI_WTAP_TARGETS_DN GAL_LEUKEMIC_STEM_CELL_DN VECCHI_GASTRIC_CANCER_EARLY_UP RHEIN_ALL_GLUCOCORTICOID_THERAPY_DN ODONNELL_TFRC_TARGETS_DN ODONNELL_TARGETS_OF_MYC_AND_TFRC_DN KINSEY_TARGETS_OF_EWSR1_FLII_FUSION_UP SCIBETTA_KDM5B_TARGETS_DN KIM_WT1_TARGETS_DN GRAHAM_CML_QUIESCENT_VS_CML_DIVIDING_DN GRAHAM_CML_QUIESCENT_VS_NORMAL_QUIESCENT_UP GRAHAM_CML_DIVIDING_VS_NORMAL_QUIESCENT_UP GRAHAM_NORMAL_QUIESCENT_VS_NORMAL_DIVIDING_DN DODD_NASOPHARYNGEAL_CARCINOMA_DN RODRIGUES_THYROID_CARCINOMA_ANAPLASTIC_UP CONCANNON_APOPTOSIS_BY_EPOXOMICIN_DN ROSTY_CERVICAL_CANCER_PROLIFERATION_CLUSTER PUJANA_BRCA1_PCC_NETWORK PUJANA_BRCA2_PCC_NETWORK PUJANA_ATM_PCC_NETWORK PUJANA_CHEK2_PCC_NETWORK BUYTAERT_PHOTODYNAMIC_THERAPY_STRESS_DN TARTE_PLASMA_CELL_VS_PLASMABLAST_DN LI_WILMS_TUMOR_VS_FETAL_KIDNEY_1_DN KANG_DOXORUBICIN_RESISTANCE_UP WEST_ADRENOCORTICAL_TUMOR_UP BLUM_RESPONSE_TO_SALIRASIB_DN LEE_EARLY_T_LYMPHOCYTE_UP SHEDDEN_LUNG_CANCER_POOR_SURVIVAL_A6 CROONQUIST_IL6_DEPRIVATION_DN CROONQUIST_NRAS_SIGNALING_DN POOLA_INVASIVE_BREAST_CANCER_UP KOBAYASHI_EGFR_SIGNALING_24HR_DN CAIRO_HEPATOBLASTOMA_CLASSES_UP WONG_EMBRYONIC_STEM_CELL_CORE NAKAYAMA_SOFT_TISSUE_TUMORS_PCA2_UP ZHAN_MULTIPLE_MYELOMA_PR_UP 
42 34 4771.212924 206.315020
PSMD2 PSMA7 PSMB7 PSMC5 PSMF1 PSMD14 PSMD12 PSMD11 PSMA1 PSMA6 PSMA4 PSMA3 PSMB4 PSMB2 PSMC2 PSMC1 PSMD1 PSME2 PSME3 PSMB5 PSMB6 PSMB8 PSMB9 PSME1 PSMB1 PSMA5 PSMB10 UBB PSMD8 PSMD13 PSMC6 PSMC3 PSMD10 PSMA2 PSMD3 PSMD7 PSMD4 PSMD9 PSMD5 PSMB3 PSMC4 PSMD6 
GRUETZMANN_PANCREATIC_CANCER_UP WEI_MYCN_TARGETS_WITH_E_BOX BENPORATH_MYC_MAX_TARGETS WONG_PROTEASOME_GENE_MODULE DANG_BOUND_BY_MYC WONG_EMBRYONIC_STEM_CELL_CORE BLALOCK_ALZHEIMERS_DISEASE_DN MARTINEZ_RESPONSE_TO_TRABECTEDIN_DN KEGG_PROTEASOME REACTOME_APOPTOSIS REACTOME_AUTODEGRADATION_OF_CDH1_BY_CDH1_APC REACTOME_CDC20_PHOSPHO_APC_MEDIATED_DEGRADATION_OF_CYCLIN_A REACTOME_CDT1_ASSOCIATION_WITH_THE_CDC6_ORC_ORIGIN_COMPLEX REACTOME_CELL_CYCLE_CHECKPOINTS REACTOME_CELL_CYCLE_MITOTIC REACTOME_CYCLIN_E_ASSOCIATED_EVENTS_DURING_G1_S_TRANSITION_ REACTOME_DNA_REPLICATION_PRE_INITIATION REACTOME_G1_S_TRANSITION REACTOME_HIV_INFECTION REACTOME_HOST_INTERACTIONS_OF_HIV_FACTORS REACTOME_M_G1_TRANSITION REACTOME_METABOLISM_OF_AMINO_ACIDS REACTOME_ORC1_REMOVAL_FROM_CHROMATIN REACTOME_P53_INDEPENDENT_DNA_DAMAGE_RESPONSE REACTOME_REGULATION_OF_APC_ACTIVATORS_BETWEEN_G1_S_AND_EARLY_ANAPHASE REACTOME_REGULATION_OF_ORNITHINE_DECARBOXYLASE REACTOME_S_PHASE REACTOME_SCF_BETA_TRCP_MEDIATED_DEGRADATION_OF_EMI1 REACTOME_SCF_SKP2_MEDIATED_DEGRADATION_OF_P27_P21 REACTOME_SIGNALING_BY_WNT REACTOME_SYNTHESIS_OF_DNA REACTOME_VIF_MEDIATED_DEGRADATION_OF_APOBEC3G REACTOME_STABILIZATION_OF_P53 REACTOME_MITOTIC_M_M_G1_PHASES 
18 73 2195.913722 166.955610
PIK3R3 PIK3R1 RAF1 SOS1 PIK3CA MAP2K1 AKT3 MAPK1 PIK3CD GRB2 PIK3CG PIK3CB AKT1 MAPK3 AKT2 HRAS PIK3R5 PIK3R2 
KEGG_ERBB_SIGNALING_PATHWAY KEGG_CHEMOKINE_SIGNALING_PATHWAY KEGG_PHOSPHATIDYLINOSITOL_SIGNALING_SYSTEM KEGG_MTOR_SIGNALING_PATHWAY KEGG_APOPTOSIS KEGG_VEGF_SIGNALING_PATHWAY KEGG_FOCAL_ADHESION KEGG_TOLL_LIKE_RECEPTOR_SIGNALING_PATHWAY KEGG_JAK_STAT_SIGNALING_PATHWAY KEGG_NATURAL_KILLER_CELL_MEDIATED_CYTOTOXICITY KEGG_T_CELL_RECEPTOR_SIGNALING_PATHWAY KEGG_B_CELL_RECEPTOR_SIGNALING_PATHWAY KEGG_FC_EPSILON_RI_SIGNALING_PATHWAY KEGG_FC_GAMMA_R_MEDIATED_PHAGOCYTOSIS KEGG_LEUKOCYTE_TRANSENDOTHELIAL_MIGRATION KEGG_NEUROTROPHIN_SIGNALING_PATHWAY KEGG_REGULATION_OF_ACTIN_CYTOSKELETON KEGG_INSULIN_SIGNALING_PATHWAY KEGG_PROGESTERONE_MEDIATED_OOCYTE_MATURATION KEGG_TYPE_II_DIABETES_MELLITUS KEGG_ALDOSTERONE_REGULATED_SODIUM_REABSORPTION KEGG_PATHWAYS_IN_CANCER KEGG_COLORECTAL_CANCER KEGG_RENAL_CELL_CARCINOMA KEGG_PANCREATIC_CANCER KEGG_ENDOMETRIAL_CANCER KEGG_GLIOMA KEGG_PROSTATE_CANCER KEGG_MELANOMA KEGG_CHRONIC_MYELOID_LEUKEMIA KEGG_ACUTE_MYELOID_LEUKEMIA KEGG_SMALL_CELL_LUNG_CANCER KEGG_NON_SMALL_CELL_LUNG_CANCER BIOCARTA_AKT_PATHWAY BIOCARTA_BCELLSURVIVAL_PATHWAY BIOCARTA_HDAC_PATHWAY BIOCARTA_GCR_PATHWAY BIOCARTA_CTCF_PATHWAY BIOCARTA_ECM_PATHWAY BIOCARTA_FCER1_PATHWAY BIOCARTA_GH_PATHWAY BIOCARTA_HCMV_PATHWAY BIOCARTA_IGF1_PATHWAY BIOCARTA_IL2RB_PATHWAY BIOCARTA_IL7_PATHWAY BIOCARTA_GLEEVEC_PATHWAY BIOCARTA_INSULIN_PATHWAY BIOCARTA_PPARA_PATHWAY BIOCARTA_NGF_PATHWAY BIOCARTA_NFAT_PATHWAY BIOCARTA_PDGF_PATHWAY BIOCARTA_EDG1_PATHWAY BIOCARTA_RAC1_PATHWAY BIOCARTA_RAS_PATHWAY BIOCARTA_BAD_PATHWAY BIOCARTA_HER2_PATHWAY BIOCARTA_ERK5_PATHWAY BIOCARTA_ACH_PATHWAY BIOCARTA_MET_PATHWAY BIOCARTA_TCR_PATHWAY BIOCARTA_LONGEVITY_PATHWAY BIOCARTA_PAR1_PATHWAY BIOCARTA_TPO_PATHWAY BIOCARTA_TFF_PATHWAY BIOCARTA_ARF_PATHWAY BIOCARTA_VEGF_PATHWAY REACTOME_COLLAGEN_MEDIATED_ACTIVATION_CASCADE REACTOME_DOWNSTREAM_EVENTS_IN_GPCR_SIGNALING REACTOME_FORMATION_OF_PLATELET_PLUG REACTOME_HEMOSTASIS REACTOME_PLATELET_ACTIVATION REACTOME_PLATELET_ACTIVATION_TRIGGERS SIG_CHEMOTAXIS 
33 39 2764.031598 129.974955
AURKA KIF2C BUB1 TRIP13 CDC6 CDC20 CCNB2 PRC1 NEK2 RRM2 TOP2A CDK1 MCM4 CENPF KIF4A BIRC5 CDKN3 KIF14 DLGAP5 CCNA2 MKI67 GTSE1 CENPA MAD2L1 ZWINT NDC80 KIF11 BUB1B AURKB PLK1 TPX2 UBE2C CCNB1 
SOTIRIOU_BREAST_CANCER_GRADE_1_VS_3_UP CASORELLI_ACUTE_PROMYELOCYTIC_LEUKEMIA_DN HORIUCHI_WTAP_TARGETS_DN BASAKI_YBX1_TARGETS_UP VECCHI_GASTRIC_CANCER_EARLY_UP ODONNELL_TFRC_TARGETS_DN TIEN_INTESTINE_PROBIOTICS_24HR_UP KINSEY_TARGETS_OF_EWSR1_FLII_FUSION_UP GRAHAM_CML_DIVIDING_VS_NORMAL_QUIESCENT_UP BIDUS_METASTASIS_UP DODD_NASOPHARYNGEAL_CARCINOMA_DN RODRIGUES_THYROID_CARCINOMA_ANAPLASTIC_UP LINDGREN_BLADDER_CANCER_CLUSTER_1_DN LINDGREN_BLADDER_CANCER_CLUSTER_3_UP MARKEY_RB1_ACUTE_LOF_DN BERENJENO_TRANSFORMED_BY_RHOA_UP ROSTY_CERVICAL_CANCER_PROLIFERATION_CLUSTER KORKOLA_TERATOMA FURUKAWA_DUSP6_TARGETS_PCI35_DN PUJANA_BRCA1_PCC_NETWORK PUJANA_BRCA2_PCC_NETWORK PUJANA_CHEK2_PCC_NETWORK NUYTTEN_EZH2_TARGETS_DN BENPORATH_CYCLING_GENES AMUNDSON_GAMMA_RADIATION_RESPONSE MITSIADES_RESPONSE_TO_APLIDIN_DN TOYOTA_TARGETS_OF_MIR34B_AND_MIR34C GOLDRATH_ANTIGEN_RESPONSE LEE_EARLY_T_LYMPHOCYTE_UP SHEDDEN_LUNG_CANCER_POOR_SURVIVAL_A6 CROONQUIST_IL6_DEPRIVATION_DN CROONQUIST_NRAS_SIGNALING_DN CROONQUIST_NRAS_VS_STROMAL_STIMULATION_DN KOBAYASHI_EGFR_SIGNALING_24HR_DN CAIRO_HEPATOBLASTOMA_CLASSES_UP WINNEPENNINCKX_MELANOMA_METASTASIS_UP DAZARD_RESPONSE_TO_UV_NHEK_DN GENTILE_UV_HIGH_DOSE_DN REACTOME_CELL_CYCLE_MITOTIC 
14 65 1847.442620 189.920273
PIK3R3 PIK3R1 SOS1 PIK3CA SOS2 AKT3 PIK3CD GRB2 PIK3CG PIK3CB AKT1 AKT2 PIK3R5 PIK3R2 
KEGG_MAPK_SIGNALING_PATHWAY KEGG_ERBB_SIGNALING_PATHWAY KEGG_CHEMOKINE_SIGNALING_PATHWAY KEGG_MTOR_SIGNALING_PATHWAY KEGG_APOPTOSIS KEGG_VEGF_SIGNALING_PATHWAY KEGG_FOCAL_ADHESION KEGG_TIGHT_JUNCTION KEGG_TOLL_LIKE_RECEPTOR_SIGNALING_PATHWAY KEGG_JAK_STAT_SIGNALING_PATHWAY KEGG_T_CELL_RECEPTOR_SIGNALING_PATHWAY KEGG_B_CELL_RECEPTOR_SIGNALING_PATHWAY KEGG_FC_EPSILON_RI_SIGNALING_PATHWAY KEGG_FC_GAMMA_R_MEDIATED_PHAGOCYTOSIS KEGG_NEUROTROPHIN_SIGNALING_PATHWAY KEGG_INSULIN_SIGNALING_PATHWAY KEGG_PROGESTERONE_MEDIATED_OOCYTE_MATURATION KEGG_ADIPOCYTOKINE_SIGNALING_PATHWAY KEGG_PATHWAYS_IN_CANCER KEGG_COLORECTAL_CANCER KEGG_RENAL_CELL_CARCINOMA KEGG_PANCREATIC_CANCER KEGG_ENDOMETRIAL_CANCER KEGG_GLIOMA KEGG_PROSTATE_CANCER KEGG_MELANOMA KEGG_CHRONIC_MYELOID_LEUKEMIA KEGG_ACUTE_MYELOID_LEUKEMIA KEGG_SMALL_CELL_LUNG_CANCER KEGG_NON_SMALL_CELL_LUNG_CANCER REACTOME_AKT_PHOSPHORYLATES_TARGETS_IN_THE_CYTOSOL REACTOME_CD28_CO_STIMULATION REACTOME_CD28_DEPENDENT_PI3K_AKT_SIGNALING REACTOME_COLLAGEN_MEDIATED_ACTIVATION_CASCADE REACTOME_COSTIMULATION_BY_THE_CD28_FAMILY REACTOME_CTLA4_INHIBITORY_SIGNALING REACTOME_DOWNSTREAM_EVENTS_IN_GPCR_SIGNALING REACTOME_FORMATION_OF_PLATELET_PLUG REACTOME_G_PROTEIN_BETA_GAMMA_SIGNALLING REACTOME_HEMOSTASIS REACTOME_PI3K_AKT_SIGNALLING REACTOME_PLATELET_ACTIVATION REACTOME_PLATELET_ACTIVATION_TRIGGERS REACTOME_REGULATION_OF_BETA_CELL_DEVELOPMENT REACTOME_REGULATION_OF_GENE_EXPRESSION_IN_BETA_CELLS REACTOME_SIGNALING_IN_IMMUNE_SYSTEM REACTOME_SIGNALLING_BY_NGF REACTOME_TRKA_SIGNALLING_FROM_THE_PLASMA_MEMBRANE REACTOME_G_BETA_GAMMA_SIGNALLING_THROUGH_PI3KGAMMA SIG_PIP3_SIGNALING_IN_CARDIAC_MYOCTES ST_G_ALPHA_I_PATHWAY SIG_CHEMOTAXIS SIG_IL4RECEPTOR_IN_B_LYPHOCYTES ST_INTEGRIN_SIGNALING_PATHWAY ST_GAQ_PATHWAY ST_GA13_PATHWAY SIG_INSULIN_RECEPTOR_PATHWAY_IN_CARDIAC_MYOCYTES SIG_PIP3_SIGNALING_IN_B_LYMPHOCYTES SIG_BCR_SIGNALING_PATHWAY ST_B_CELL_ANTIGEN_RECEPTOR ST_INTERLEUKIN_4_PATHWAY ST_WNT_BETA_CATENIN_PATHWAY SA_PTEN_PATHWAY SA_TRKA_RECEPTOR ST_PHOSPHOINOSITIDE_3_KINASE_PATHWAY 
14 49 1520.982201 154.701121
CDC6 RFC4 MCM4 MCM3 MCM5 RFC3 CCNA2 MCM2 MCM6 CDC45L FEN1 RPA1 ORC1L MCM7 
CASORELLI_ACUTE_PROMYELOCYTIC_LEUKEMIA_DN BASAKI_YBX1_TARGETS_UP VECCHI_GASTRIC_CANCER_EARLY_UP RHEIN_ALL_GLUCOCORTICOID_THERAPY_DN TIEN_INTESTINE_PROBIOTICS_24HR_UP KINSEY_TARGETS_OF_EWSR1_FLII_FUSION_UP GRAHAM_CML_DIVIDING_VS_NORMAL_QUIESCENT_UP GRAHAM_NORMAL_QUIESCENT_VS_NORMAL_DIVIDING_DN BERENJENO_TRANSFORMED_BY_RHOA_UP EGUCHI_CELL_CYCLE_RB1_TARGETS RIZ_ERYTHROID_DIFFERENTIATION MATTIOLI_MGUS_VS_PCL PUJANA_XPRSS_INT_NETWORK PUJANA_BRCA1_PCC_NETWORK PUJANA_BRCA2_PCC_NETWORK PUJANA_ATM_PCC_NETWORK PUJANA_CHEK2_PCC_NETWORK PUJANA_BRCA_CENTERED_NETWORK BENPORATH_ES_1 BENPORATH_CYCLING_GENES KAUFFMANN_DNA_REPLICATION_GENES SHEPARD_BMYB_MORPHOLINO_DN MANALO_HYPOXIA_DN MITSIADES_RESPONSE_TO_APLIDIN_DN SMID_BREAST_CANCER_BASAL_UP GRADE_COLON_AND_RECTAL_CANCER_UP MUELLER_PLURINET RUIZ_TNC_TARGETS_DN PUJANA_BREAST_CANCER_WITH_BRCA1_MUTATED_UP STEIN_ESR1_TARGETS KOBAYASHI_EGFR_SIGNALING_24HR_DN WONG_EMBRYONIC_STEM_CELL_CORE KEGG_DNA_REPLICATION KEGG_CELL_CYCLE BIOCARTA_MCM_PATHWAY REACTOME_ACTIVATION_OF_ATR_IN_RESPONSE_TO_REPLICATION_STRESS REACTOME_ACTIVATION_OF_THE_PRE_REPLICATIVE_COMPLEX REACTOME_CELL_CYCLE_CHECKPOINTS REACTOME_CELL_CYCLE_MITOTIC REACTOME_DNA_REPLICATION_PRE_INITIATION REACTOME_DNA_STRAND_ELONGATION REACTOME_G1_S_TRANSITION REACTOME_G2_M_CHECKPOINTS REACTOME_M_G1_TRANSITION REACTOME_ORC1_REMOVAL_FROM_CHROMATIN REACTOME_S_PHASE REACTOME_SYNTHESIS_OF_DNA REACTOME_UNWINDING_OF_DNA REACTOME_MITOTIC_M_M_G1_PHASES 
17 34 2492.177549 286.980560
GNB3 GNB1 GNG11 GNG4 GNG12 GNB4 GNG7 GNB2 GNB5 GNG2 GNG10 GNG13 GNGT1 GNGT2 GNG5 GNG3 GNG8 
ACEVEDO_LIVER_CANCER_UP ACEVEDO_LIVER_TUMOR_VS_NORMAL_ADJACENT_TISSUE_UP KEGG_CHEMOKINE_SIGNALING_PATHWAY REACTOME_ADP_SIGNALLING_THROUGH_P2Y_PURINOCEPTOR_1 REACTOME_CLASS_B2_SECRETIN_FAMILY_RECEPTORS REACTOME_DIABETES_PATHWAYS REACTOME_DOWNSTREAM_EVENTS_IN_GPCR_SIGNALING REACTOME_FORMATION_OF_PLATELET_PLUG REACTOME_G_ALPHA_I_SIGNALLING_EVENTS REACTOME_G_ALPHA_Q_SIGNALLING_EVENTS REACTOME_G_ALPHA_S_SIGNALLING_EVENTS REACTOME_G_PROTEIN_ACTIVATION REACTOME_G_PROTEIN_BETA_GAMMA_SIGNALLING REACTOME_GLUCAGON_SIGNALING_IN_METABOLIC_REGULATION REACTOME_GLUCAGON_TYPE_LIGAND_RECEPTORS REACTOME_GS_ALPHA_MEDIATED_EVENTS_IN_GLUCAGON_SIGNALLING REACTOME_HEMOSTASIS REACTOME_INTEGRATION_OF_ENERGY_METABOLISM REACTOME_NEURORANSMITTER_RECEPTOR_BINDING_AND_DOWNSTREAM_TRANSMISSION_IN_THE_POSTSYNAPTIC_CELL REACTOME_OPIOID_SIGNALLING REACTOME_PLATELET_ACTIVATION REACTOME_PLATELET_ACTIVATION_TRIGGERS REACTOME_REGULATION_OF_INSULIN_SECRETION REACTOME_REGULATION_OF_INSULIN_SECRETION_BY_GLUCAGON_LIKE_PEPTIDE_1 REACTOME_TRANSMISSION_ACROSS_CHEMICAL_SYNAPSES REACTOME_ADP_SIGNALLING_THROUGH_P2Y_PURINOCEPTOR_12 REACTOME_SIGNAL_AMPLIFICATION REACTOME_ACTIVATION_OF_KAINATE_RECEPTORS_UPON_GLUTAMATE_BINDING REACTOME_G_BETA_GAMMA_SIGNALLING_THROUGH_PLC_BETA REACTOME_G_BETA_GAMMA_SIGNALLING_THROUGH_PI3KGAMMA REACTOME_INHIBITION_OF_INSULIN_SECRETION_BY_ADRENALINE_NORADRENALINE REACTOME_GPCR_LIGAND_BINDING REACTOME_THROMBIN_SIGNALLING_THROUGH_PROTEINASE_ACTIVATED_RECEPTORS REACTOME_THROMBOXANE_SIGNALLING_THROUGH_TP_RECEPTOR 
14 40 1918.291844 230.986913
POLR2K GTF2F1 POLR2F POLR2D POLR2I POLR2G POLR2A POLR2E POLR2C POLR2B POLR2L POLR2H POLR2J GTF2F2 
KRIGE_RESPONSE_TO_TOSEDOSTAT_6HR_DN KRIGE_RESPONSE_TO_TOSEDOSTAT_24HR_DN KEGG_PURINE_METABOLISM KEGG_PYRIMIDINE_METABOLISM KEGG_RNA_POLYMERASE KEGG_HUNTINGTONS_DISEASE REACTOME_ABORTIVE_ELONGATION_OF_HIV1_TRANSCRIPT_IN_THE_ABSENCE_OF_TAT REACTOME_DNA_REPAIR REACTOME_DUAL_INCISION_REACTION_IN_TC_NER REACTOME_ELONGATION_AND_PROCESSING_OF_CAPPED_TRANSCRIPTS REACTOME_FORMATION_AND_MATURATION_OF_MRNA_TRANSCRIPT REACTOME_FORMATION_OF_THE_EARLY_ELONGATION_COMPLEX REACTOME_GENE_EXPRESSION REACTOME_HIV_INFECTION REACTOME_HIV_LIFE_CYCLE REACTOME_HIV1_TRANSCRIPTION_ELONGATION REACTOME_HIV1_TRANSCRIPTION_INITIATION REACTOME_INFLUENZA_LIFE_CYCLE REACTOME_INFLUENZA_VIRAL_RNA_TRANSCRIPTION_AND_REPLICATION REACTOME_LATE_PHASE_OF_HIV_LIFE_CYCLE REACTOME_MICRORNA_BIOGENESIS REACTOME_MRNA_PROCESSING REACTOME_MRNA_SPLICING REACTOME_MRNA_SPLICING_MINOR_PATHWAY REACTOME_NUCLEOTIDE_EXCISION_REPAIR REACTOME_PROCESSING_OF_CAPPED_INTRON_CONTAINING_PRE_MRNA REACTOME_RNA_POL_II_CTD_PHOSPHORYLATION_AND_INTERACTION_WITH_CE REACTOME_RNA_POLYMERASE_II_TRANSCRIPTION REACTOME_RNA_POLYMERASE_III_CHAIN_ELONGATION REACTOME_RNA_POLYMERASE_III_TRANSCRIPTION REACTOME_RNA_POLYMERASE_III_TRANSCRIPTION_INITIATION REACTOME_RNA_POLYMERASE_III_TRANSCRIPTION_INITIATION_FROM_TYPE_2_PROMOTER REACTOME_RNA_POLYMERASE_III_TRANSCRIPTION_INITIATION_FROM_TYPE_3_PROMOTER REACTOME_RNA_POLYMERASE_III_TRANSCRIPTION_TERMINATION REACTOME_TAT_MEDIATED_HIV1_ELONGATION_ARREST_AND_RECOVERY REACTOME_TRANSCRIPTION REACTOME_TRANSCRIPTION_COUPLED_NER REACTOME_TRANSCRIPTION_OF_THE_HIV_GENOME REACTOME_VIRAL_MESSENGER_RNA_SYNTHESIS REACTOME_RNA_POLYMERASE_I_III_AND_MITOCHONDRIAL_TRANSCRIPTION 
15 35 1283.814481 146.557828
CCNB2 PRC1 RRM2 TOP2A ASPM NCAPG MCM4 BIRC5 RAD51AP1 CDKN3 NUSAP1 DLGAP5 TTK KIF11 BUB1B 
SENGUPTA_NASOPHARYNGEAL_CARCINOMA_UP SOTIRIOU_BREAST_CANCER_GRADE_1_VS_3_UP CHEMNITZ_RESPONSE_TO_PROSTAGLANDIN_E2_UP WILCOX_PRESPONSE_TO_ROGESTERONE_UP CASORELLI_ACUTE_PROMYELOCYTIC_LEUKEMIA_DN HORIUCHI_WTAP_TARGETS_DN VECCHI_GASTRIC_CANCER_EARLY_UP RHEIN_ALL_GLUCOCORTICOID_THERAPY_DN TIEN_INTESTINE_PROBIOTICS_24HR_UP KINSEY_TARGETS_OF_EWSR1_FLII_FUSION_UP GRAHAM_CML_QUIESCENT_VS_NORMAL_QUIESCENT_UP GRAHAM_CML_DIVIDING_VS_NORMAL_QUIESCENT_UP GRAHAM_NORMAL_QUIESCENT_VS_NORMAL_DIVIDING_DN DODD_NASOPHARYNGEAL_CARCINOMA_DN HAHTOLA_SEZARY_SYNDROM_UP MARKEY_RB1_ACUTE_LOF_DN ROSTY_CERVICAL_CANCER_PROLIFERATION_CLUSTER BENPORATH_CYCLING_GENES MORI_IMMATURE_B_LYMPHOCYTE_DN MANALO_HYPOXIA_DN LE_EGR2_TARGETS_UP KANG_DOXORUBICIN_RESISTANCE_UP RIGGI_EWING_SARCOMA_PROGENITOR_DN WHITEFORD_PEDIATRIC_CANCER_MARKERS BLUM_RESPONSE_TO_SALIRASIB_DN GOLDRATH_ANTIGEN_RESPONSE HOFFMANN_LARGE_TO_SMALL_PRE_BII_LYMPHOCYTE_UP LEE_EARLY_T_LYMPHOCYTE_UP SHEDDEN_LUNG_CANCER_POOR_SURVIVAL_A6 POOLA_INVASIVE_BREAST_CANCER_UP MONTERO_THYROID_CANCER_POOR_SURVIVAL_UP KOBAYASHI_EGFR_SIGNALING_24HR_DN FOURNIER_ACINAR_DEVELOPMENT_LATE_2 CAIRO_HEPATOBLASTOMA_CLASSES_UP ZHAN_MULTIPLE_MYELOMA_PR_UP 
13 39 1274.596043 160.008553
RFC5 RFC4 POLD1 LIG1 POLE2 RPA3 RFC3 PCNA FEN1 RFC2 RPA1 POLD3 RFC1 
KINSEY_TARGETS_OF_EWSR1_FLII_FUSION_UP GRAHAM_NORMAL_QUIESCENT_VS_NORMAL_DIVIDING_DN DODD_NASOPHARYNGEAL_CARCINOMA_DN LINDGREN_BLADDER_CANCER_CLUSTER_3_UP BERENJENO_TRANSFORMED_BY_RHOA_UP PUJANA_XPRSS_INT_NETWORK PUJANA_BRCA1_PCC_NETWORK PUJANA_BRCA2_PCC_NETWORK PUJANA_ATM_PCC_NETWORK PUJANA_CHEK2_PCC_NETWORK PUJANA_BRCA_CENTERED_NETWORK KAUFFMANN_DNA_REPAIR_GENES KAUFFMANN_DNA_REPLICATION_GENES TARTE_PLASMA_CELL_VS_PLASMABLAST_DN REN_BOUND_BY_E2F VERNELL_RETINOBLASTOMA_PATHWAY_UP YAGI_AML_FAB_MARKERS WHITEFORD_PEDIATRIC_CANCER_MARKERS BLUM_RESPONSE_TO_SALIRASIB_DN MUELLER_PLURINET SHEDDEN_LUNG_CANCER_POOR_SURVIVAL_A6 CHIANG_LIVER_CANCER_SUBCLASS_UNANNOTATED_DN KOBAYASHI_EGFR_SIGNALING_24HR_DN KEGG_DNA_REPLICATION KEGG_NUCLEOTIDE_EXCISION_REPAIR KEGG_MISMATCH_REPAIR REACTOME_CELL_CYCLE_MITOTIC REACTOME_DNA_REPAIR REACTOME_DNA_STRAND_ELONGATION REACTOME_EXTENSION_OF_TELOMERES REACTOME_GLOBAL_GENOMIC_NER REACTOME_LAGGING_STRAND_SYNTHESIS REACTOME_NUCLEOTIDE_EXCISION_REPAIR REACTOME_POLYMERASE_SWITCHING REACTOME_REPAIR_SYNTHESIS_OF_PATCH_27_30_BASES_LONG_BY_DNA_POLYMERASE REACTOME_S_PHASE REACTOME_SYNTHESIS_OF_DNA REACTOME_TELOMERE_MAINTENANCE REACTOME_TRANSCRIPTION_COUPLED_NER 
13 35 1130.339170 135.566320
KIF2C CDC20 HMMR CCNA2 MCM2 MKI67 FOXM1 CENPA MAD2L1 AURKB TPX2 UBE2C CCNB1 
SOTIRIOU_BREAST_CANCER_GRADE_1_VS_3_UP HORIUCHI_WTAP_TARGETS_DN BASAKI_YBX1_TARGETS_UP VECCHI_GASTRIC_CANCER_EARLY_UP GRAHAM_CML_DIVIDING_VS_NORMAL_QUIESCENT_UP CONCANNON_APOPTOSIS_BY_EPOXOMICIN_DN TANG_SENESCENCE_TP53_TARGETS_DN ROSTY_CERVICAL_CANCER_PROLIFERATION_CLUSTER PUJANA_XPRSS_INT_NETWORK PUJANA_BRCA1_PCC_NETWORK PUJANA_BRCA2_PCC_NETWORK PUJANA_ATM_PCC_NETWORK PUJANA_CHEK2_PCC_NETWORK PUJANA_BRCA_CENTERED_NETWORK NUYTTEN_EZH2_TARGETS_DN SCIAN_CELL_CYCLE_TARGETS_OF_TP53_AND_TP73_DN BENPORATH_CYCLING_GENES TARTE_PLASMA_CELL_VS_PLASMABLAST_DN ALCALAY_AML_BY_NPM1_LOCALIZATION_DN BLUM_RESPONSE_TO_SALIRASIB_DN FRASOR_RESPONSE_TO_SERM_OR_FULVESTRANT_DN SHEDDEN_LUNG_CANCER_POOR_SURVIVAL_A6 CROONQUIST_IL6_DEPRIVATION_DN CROONQUIST_NRAS_SIGNALING_DN CROONQUIST_NRAS_VS_STROMAL_STIMULATION_DN CHIANG_LIVER_CANCER_SUBCLASS_PROLIFERATION_UP KOBAYASHI_EGFR_SIGNALING_24HR_DN CAIRO_HEPATOBLASTOMA_CLASSES_UP NAKAYAMA_SOFT_TISSUE_TUMORS_PCA2_UP RHODES_UNDIFFERENTIATED_CANCER LY_AGING_MIDDLE_DN LY_AGING_OLD_DN REACTOME_CDC20_PHOSPHO_APC_MEDIATED_DEGRADATION_OF_CYCLIN_A REACTOME_CELL_CYCLE_MITOTIC REACTOME_REGULATION_OF_APC_ACTIVATORS_BETWEEN_G1_S_AND_EARLY_ANAPHASE 
11 38 1332.087516 210.762546
MNAT1 GTF2H3 POLR2K CCNH GTF2H2 GTF2H1 CDK7 GTF2H4 POLR2H ERCC3 ERCC2 
SCHLOSSER_SERUM_RESPONSE_DN PUJANA_BRCA1_PCC_NETWORK KAUFFMANN_DNA_REPAIR_GENES KEGG_NUCLEOTIDE_EXCISION_REPAIR BIOCARTA_PTC1_PATHWAY REACTOME_CELL_CYCLE_MITOTIC REACTOME_CYCLIN_A1_ASSOCIATED_EVENTS_DURING_G2_M_TRANSITION REACTOME_CYCLIN_E_ASSOCIATED_EVENTS_DURING_G1_S_TRANSITION_ REACTOME_DNA_REPAIR REACTOME_DUAL_INCISION_REACTION_IN_GG_NER REACTOME_DUAL_INCISION_REACTION_IN_TC_NER REACTOME_ELONGATION_AND_PROCESSING_OF_CAPPED_TRANSCRIPTS REACTOME_FORMATION_AND_MATURATION_OF_MRNA_TRANSCRIPT REACTOME_FORMATION_OF_THE_EARLY_ELONGATION_COMPLEX REACTOME_G1_PHASE REACTOME_G1_S_TRANSITION REACTOME_G2_M_TRANSITION REACTOME_GENE_EXPRESSION REACTOME_GLOBAL_GENOMIC_NER REACTOME_HIV_INFECTION REACTOME_HIV_LIFE_CYCLE REACTOME_HIV1_TRANSCRIPTION_ELONGATION REACTOME_HIV1_TRANSCRIPTION_INITIATION REACTOME_LATE_PHASE_OF_HIV_LIFE_CYCLE REACTOME_MRNA_PROCESSING REACTOME_NUCLEOTIDE_EXCISION_REPAIR REACTOME_RNA_POL_II_CTD_PHOSPHORYLATION_AND_INTERACTION_WITH_CE REACTOME_RNA_POLYMERASE_I_CHAIN_ELONGATION REACTOME_RNA_POLYMERASE_I_PROMOTER_CLEARANCE REACTOME_RNA_POLYMERASE_I_PROMOTER_ESCAPE REACTOME_RNA_POLYMERASE_I_TRANSCRIPTION_INITIATION REACTOME_RNA_POLYMERASE_I_TRANSCRIPTION_TERMINATION REACTOME_RNA_POLYMERASE_II_TRANSCRIPTION REACTOME_S_PHASE REACTOME_TRANSCRIPTION REACTOME_TRANSCRIPTION_COUPLED_NER REACTOME_TRANSCRIPTION_OF_THE_HIV_GENOME REACTOME_RNA_POLYMERASE_I_III_AND_MITOCHONDRIAL_TRANSCRIPTION 
12 32 1152.794996 190.478245
MT1X MT2A MT1E MT1M MT1H MT1F MT1G MTNR1A MT1L MT1B MT1IP MT1JP 
FULCHER_INFLAMMATORY_RESPONSE_LECTIN_VS_LPS_UP LIU_CMYB_TARGETS_UP CHARAFE_BREAST_CANCER_LUMINAL_VS_BASAL_DN VECCHI_GASTRIC_CANCER_EARLY_DN SCIBETTA_KDM5B_TARGETS_DN DELYS_THYROID_CANCER_DN MARKEY_RB1_ACUTE_LOF_UP BERENJENO_TRANSFORMED_BY_RHOA_FOREVER_UP BERENJENO_TRANSFORMED_BY_RHOA_DN KAN_RESPONSE_TO_ARSENIC_TRIOXIDE AMUNDSON_RESPONSE_TO_ARSENITE MARTORIATI_MDM4_TARGETS_NEUROEPITHELIUM_UP PASQUALUCCI_LYMPHOMA_BY_GC_STAGE_UP AMIT_EGF_RESPONSE_480_HELA SUNG_METASTASIS_STROMA_DN HOUSTIS_ROS FOSTER_INFLAMMATORY_RESPONSE_LPS_DN HELLER_HDAC_TARGETS_UP MARTINEZ_RB1_TARGETS_UP MARTINEZ_TP53_TARGETS_DN MARTINEZ_RB1_AND_TP53_TARGETS_DN GOLDRATH_ANTIGEN_RESPONSE ICHIBA_GRAFT_VERSUS_HOST_DISEASE_D7_UP ICHIBA_GRAFT_VERSUS_HOST_DISEASE_35D_UP RUTELLA_RESPONSE_TO_CSF2RB_AND_IL4_DN RUTELLA_RESPONSE_TO_HGF_UP RUTELLA_RESPONSE_TO_HGF_VS_CSF2RB_AND_IL4_UP SWEET_LUNG_CANCER_KRAS_UP BOYLAN_MULTIPLE_MYELOMA_PCA3_UP YAO_TEMPORAL_RESPONSE_TO_PROGESTERONE_CLUSTER_7 IVANOVA_HEMATOPOIESIS_LATE_PROGENITOR CHEN_LVAD_SUPPORT_OF_FAILING_HEART_UP 
11 33 1014.919631 160.535639
RFC5 RFC4 RPA3 RFC3 POLD4 RFC2 RPA1 POLD3 POLD2 RPA2 RFC1 
PUJANA_BREAST_CANCER_LIT_INT_NETWORK PUJANA_BRCA1_PCC_NETWORK PUJANA_ATM_PCC_NETWORK KAUFFMANN_DNA_REPAIR_GENES KAUFFMANN_DNA_REPLICATION_GENES MUELLER_PLURINET KEGG_DNA_REPLICATION KEGG_NUCLEOTIDE_EXCISION_REPAIR KEGG_MISMATCH_REPAIR KEGG_HOMOLOGOUS_RECOMBINATION REACTOME_ACTIVATION_OF_ATR_IN_RESPONSE_TO_REPLICATION_STRESS REACTOME_ACTIVATION_OF_THE_PRE_REPLICATIVE_COMPLEX REACTOME_CELL_CYCLE_CHECKPOINTS REACTOME_CELL_CYCLE_MITOTIC REACTOME_DNA_REPAIR REACTOME_DNA_REPLICATION_PRE_INITIATION REACTOME_DNA_STRAND_ELONGATION REACTOME_DOUBLE_STRAND_BREAK_REPAIR REACTOME_DUAL_INCISION_REACTION_IN_GG_NER REACTOME_EXTENSION_OF_TELOMERES REACTOME_G1_S_TRANSITION REACTOME_G2_M_CHECKPOINTS REACTOME_GLOBAL_GENOMIC_NER REACTOME_HOMOLOGOUS_RECOMBINATION_REPAIR REACTOME_LAGGING_STRAND_SYNTHESIS REACTOME_NUCLEOTIDE_EXCISION_REPAIR REACTOME_REMOVAL_OF_THE_FLAP_INTERMEDIATE REACTOME_REMOVAL_OF_THE_FLAP_INTERMEDIATE_FROM_THE_C_STRAND REACTOME_REPAIR_SYNTHESIS_OF_PATCH_27_30_BASES_LONG_BY_DNA_POLYMERASE REACTOME_S_PHASE REACTOME_SYNTHESIS_OF_DNA REACTOME_TELOMERE_MAINTENANCE REACTOME_TRANSCRIPTION_COUPLED_NER 
