# Supplementary material for: DeBi: Discovering Differentially Expressed Biclusters using a Frequent Itemset Approach
Source: Algorithms Mol Biol. 2011 Jun 23;6:18. doi: 10.1186/1748-7188-6-18 (PMC3152888; doi:10.1186/1748-7188-6-18)
Supplement: Additional file 7 — DeBi biclustering results and GO term and TFBS enrichment analysis of the biclusters on MSigDB data. [file 1748-7188-6-18-S7.ZIP › file7_msigdb/enrichment/debi.go.txt]

Set	Enriched Set	Enriched Value	Pvalue	Set Hits	Set Size	Set Hits (%)	Total Hits	Total Size	Total Hits (%)
1	ATP binding	1	6.56E-06	7	17	41.18	937	19846	4.73
1	death	1	3.26E-07	7	17	41.18	598	19846	3.02
1	regulation of apoptosis	1	6.92E-07	6	17	35.30	403	19846	2.04
1	cell cycle	1	9.42E-06	6	17	35.30	633	19846	3.19
1	regulation of cell cycle	1	2.33E-05	5	17	29.42	430	19846	2.17
1	kinase activity	1	5.63E-12	10	17	58.83	569	19846	2.87
1	phosphorylation	1	7.89E-14	11	17	64.71	555	19846	2.80
1	protein kinase activity	1	3.50E-08	7	17	41.18	431	19846	2.18
1	cytosol	1	1.23E-05	5	17	29.42	377	19846	1.90
1	cytosolic part	1	3.14E-06	4	17	23.53	123	19846	0.62
1	phosphoinositide 3-kinase complex	1	1.82E-10	4	17	23.53	12	19846	0.07
1	small GTPase mediated signal transduction	1	2.14E-06	5	17	29.42	263	19846	1.33
1	negative regulation of apoptosis	1	2.86E-07	5	17	29.42	175	19846	0.89
1	enzyme linked receptor protein signaling pathway	1	3.47E-05	4	17	23.53	226	19846	1.14
1	protein serine/threonine kinase activity	1	3.61E-09	7	17	41.18	310	19846	1.57
1	organ morphogenesis	1	1.60E-04	4	17	23.53	335	19846	1.69
1	lipid binding	1	7.81E-06	5	17	29.42	343	19846	1.73
1	protein kinase cascade	1	1.00E-04	4	17	23.53	297	19846	1.50
1	MAPKKK cascade	1	1.34E-04	3	17	17.65	119	19846	0.60
1	transmembrane receptor protein tyrosine kinase signaling pathway	1	7.10E-06	4	17	23.53	151	19846	0.77
1	insulin receptor signaling pathway	1	2.09E-06	3	17	17.65	30	19846	0.16
1	anti-apoptosis	1	2.04E-04	3	17	17.65	137	19846	0.70
1	diacylglycerol binding	1	5.06E-06	3	17	17.65	40	19846	0.21
1	lipid kinase activity	1	2.36E-07	3	17	17.65	15	19846	0.08
1	phosphoinositide 3-kinase activity	1	4.37E-08	3	17	17.65	9	19846	0.05
1	inositol or phosphatidylinositol kinase activity	1	6.88E-07	3	17	17.65	21	19846	0.11
1	taxis	1	1.95E-04	3	17	17.65	135	19846	0.69
1	insulin receptor substrate binding	1	1.04E-08	3	17	17.65	6	19846	0.04
2	ATP binding	1	1.43E-10	14	34	41.18	937	19846	4.73
2	cytoskeleton organization and biogenesis	1	2.55E-05	6	34	17.65	350	19846	1.77
2	cytoskeleton	1	3.17E-12	14	34	41.18	704	19846	3.55
2	microtubule cytoskeleton	1	2.63E-19	14	34	41.18	217	19846	1.10
2	DNA metabolic process	1	2.17E-04	6	34	17.65	516	19846	2.61
2	cell cycle	1	1.72E-23	21	34	61.77	633	19846	3.19
2	cell cycle phase	1	1.30E-30	20	34	58.83	233	19846	1.18
2	regulation of cell cycle	1	3.28E-12	12	34	35.30	430	19846	2.17
2	mitotic cell cycle	1	1.36E-31	20	34	58.83	209	19846	1.06
2	DNA replication	1	1.01E-04	4	34	11.77	143	19846	0.73
2	kinase activity	1	4.08E-06	8	34	23.53	569	19846	2.87
2	phosphorylation	1	3.40E-06	8	34	23.53	555	19846	2.80
2	interphase	1	2.32E-04	3	34	8.83	70	19846	0.36
2	protein kinase activity	1	5.13E-07	8	34	23.53	431	19846	2.18
2	cell proliferation	1	6.89E-06	8	34	23.53	611	19846	3.08
2	second-messenger-mediated signaling	1	3.80E-04	4	34	11.77	202	19846	1.02
2	cytoskeletal part	1	1.34E-13	13	34	38.24	434	19846	2.19
2	chromosome organization and biogenesis	1	3.38E-07	7	34	20.59	273	19846	1.38
2	protein serine/threonine kinase activity	1	4.13E-08	8	34	23.53	310	19846	1.57
2	phosphoinositide-mediated signaling	1	8.89E-06	4	34	11.77	77	19846	0.39
2	spindle	1	2.18E-21	11	34	32.36	50	19846	0.26
2	microtubule-based process	1	9.75E-08	6	34	17.65	134	19846	0.68
2	chromosome	1	4.38E-12	10	34	29.42	234	19846	1.18
2	M phase	1	2.12E-28	18	34	52.95	184	19846	0.93
2	mitosis	1	6.95E-31	18	34	52.95	136	19846	0.69
2	regulation of mitosis	1	3.46E-15	8	34	23.53	42	19846	0.22
2	centrosome	1	7.54E-05	3	34	8.83	48	19846	0.25
2	chromosome, pericentric region	1	1.46E-13	7	34	20.59	35	19846	0.18
2	cell division	1	1.14E-19	13	34	38.24	149	19846	0.76
2	cell cycle checkpoint	1	1.07E-10	6	34	17.65	44	19846	0.23
2	spindle checkpoint	1	2.56E-07	3	34	8.83	8	19846	0.05
2	mitotic checkpoint	1	1.94E-13	6	34	17.65	17	19846	0.09
2	microtubule cytoskeleton organization and biogenesis	1	5.41E-10	6	34	17.65	57	19846	0.29
2	condensed chromosome	1	4.35E-05	3	34	8.83	40	19846	0.21
2	chromosome segregation	1	6.84E-11	6	34	17.65	41	19846	0.21
2	spindle pole	1	1.16E-12	6	34	17.65	22	19846	0.12
2	kinetochore	1	5.98E-06	3	34	8.83	21	19846	0.11
2	spindle organization and biogenesis	1	2.80E-10	5	34	14.71	22	19846	0.12
2	sister chromatid segregation	1	2.80E-10	5	34	14.71	22	19846	0.12
2	chromosome condensation	1	1.30E-06	3	34	8.83	13	19846	0.07
3	catabolic process	1	2.89E-31	26	42	61.91	511	19846	2.58
3	pyrophosphatase activity	1	3.22E-05	7	42	16.67	435	19846	2.20
3	cytosol	1	1.20E-70	41	42	97.62	377	19846	1.90
3	peptidase activity	1	2.39E-18	17	42	40.48	408	19846	2.06
3	proteolysis	1	2.61E-31	26	42	61.91	509	19846	2.57
3	endopeptidase activity	1	9.15E-21	17	42	40.48	294	19846	1.49
3	biopolymer catabolic process	1	1.34E-39	26	42	61.91	249	19846	1.26
3	macromolecule catabolic process	1	1.51E-36	26	42	61.91	323	19846	1.63
3	protein catabolic process	1	3.81E-43	26	42	61.91	185	19846	0.94
3	proteasome complex (sensu Eukaryota)	1	1.21E-121	41	42	97.62	44	19846	0.23
3	threonine endopeptidase activity	1	1.35E-45	17	42	40.48	19	19846	0.10
3	proteasome regulatory particle (sensu Eukaryota)	1	1.98E-22	8	42	19.05	8	19846	0.05
4	ATP binding	1	1.03E-05	7	18	38.89	937	19846	4.73
4	response to chemical stimulus	1	1.66E-05	5	18	27.78	376	19846	1.90
4	behavior	1	1.29E-04	4	18	22.23	298	19846	1.51
4	death	1	5.19E-07	7	18	38.89	598	19846	3.02
4	regulation of apoptosis	1	1.02E-06	6	18	33.34	403	19846	2.04
4	kinase activity	1	5.81E-17	13	18	72.23	569	19846	2.87
4	phosphorylation	1	3.24E-15	12	18	66.67	555	19846	2.80
4	protein kinase activity	1	5.62E-08	7	18	38.89	431	19846	2.18
4	cytosol	1	5.84E-10	8	18	44.45	377	19846	1.90
4	cytosolic part	1	8.89E-12	7	18	38.89	123	19846	0.62
4	phosphoinositide 3-kinase regulator activity	1	1.25E-08	3	18	16.67	6	19846	0.04
4	kinase regulator activity	1	2.77E-05	3	18	16.67	66	19846	0.34
4	phosphoinositide 3-kinase complex	1	1.05E-19	7	18	38.89	12	19846	0.07
4	negative regulation of apoptosis	1	3.93E-07	5	18	27.78	175	19846	0.89
4	enzyme linked receptor protein signaling pathway	1	1.39E-06	5	18	27.78	226	19846	1.14
4	protein serine/threonine kinase activity	1	5.82E-09	7	18	38.89	310	19846	1.57
4	locomotory behavior	1	1.81E-05	4	18	22.23	180	19846	0.91
4	protein kinase cascade	1	1.27E-04	4	18	22.23	297	19846	1.50
4	MAPKKK cascade	1	1.61E-04	3	18	16.67	119	19846	0.60
4	transmembrane receptor protein tyrosine kinase signaling pathway	1	1.89E-07	5	18	27.78	151	19846	0.77
4	insulin receptor signaling pathway	1	4.70E-11	5	18	27.78	30	19846	0.16
4	anti-apoptosis	1	2.43E-04	3	18	16.67	137	19846	0.70
4	lipid kinase activity	1	1.09E-15	6	18	33.34	15	19846	0.08
4	phosphoinositide 3-kinase activity	1	1.84E-17	6	18	33.34	9	19846	0.05
4	inositol or phosphatidylinositol kinase activity	1	1.18E-14	6	18	33.34	21	19846	0.11
4	taxis	1	5.82E-06	4	18	22.23	135	19846	0.69
4	insulin receptor substrate binding	1	7.10E-12	4	18	22.23	6	19846	0.04
5	cellular localization	1	7.57E-05	7	33	21.22	645	19846	3.26
5	ATP binding	1	1.43E-14	17	33	51.52	937	19846	4.73
5	cytoskeleton organization and biogenesis	1	3.96E-09	9	33	27.28	350	19846	1.77
5	cytoskeleton	1	2.84E-21	20	33	60.61	704	19846	3.55
5	microtubule cytoskeleton	1	1.24E-31	20	33	60.61	217	19846	1.10
5	cell cycle	1	2.36E-29	24	33	72.73	633	19846	3.19
5	cell cycle phase	1	1.10E-37	23	33	69.70	233	19846	1.18
5	regulation of cell cycle	1	5.99E-22	18	33	54.55	430	19846	2.17
5	mitotic cell cycle	1	8.02E-39	23	33	69.70	209	19846	1.06
5	DNA replication	1	8.99E-05	4	33	12.13	143	19846	0.73
5	kinase activity	1	3.43E-05	7	33	21.22	569	19846	2.87
5	phosphorylation	1	2.92E-05	7	33	21.22	555	19846	2.80
5	interphase	1	1.98E-11	7	33	21.22	70	19846	0.36
5	DNA damage response, signal transduction	1	2.01E-05	3	33	9.10	32	19846	0.17
5	protein kinase activity	1	5.69E-06	7	33	21.22	431	19846	2.18
5	cell proliferation	1	3.47E-08	10	33	30.31	611	19846	3.08
5	second-messenger-mediated signaling	1	1.96E-05	5	33	15.16	202	19846	1.02
5	cytoskeletal part	1	1.20E-23	19	33	57.58	434	19846	2.19
5	chromatin binding	1	1.46E-05	4	33	12.13	90	19846	0.46
5	chromosome organization and biogenesis	1	5.20E-06	6	33	18.19	273	19846	1.38
5	protein serine/threonine kinase activity	1	6.39E-07	7	33	21.22	310	19846	1.57
5	phosphoinositide-mediated signaling	1	1.68E-07	5	33	15.16	77	19846	0.39
5	spindle	1	4.43E-29	14	33	42.43	50	19846	0.26
5	organelle localization	1	1.65E-05	3	33	9.10	30	19846	0.16
5	microtubule-based movement	1	3.52E-06	4	33	12.13	63	19846	0.32
5	microtubule-based process	1	7.47E-13	9	33	27.28	134	19846	0.68
5	cytoskeleton-dependent intracellular transport	1	9.63E-06	4	33	12.13	81	19846	0.41
5	regulation of progression through mitotic cell cycle	1	1.19E-05	3	33	9.10	27	19846	0.14
5	chromosome	1	7.45E-14	11	33	33.34	234	19846	1.18
5	M phase	1	2.03E-35	21	33	63.64	184	19846	0.93
5	mitosis	1	2.35E-38	21	33	63.64	136	19846	0.69
5	regulation of mitosis	1	5.05E-20	10	33	30.31	42	19846	0.22
5	microtubule	1	2.48E-09	7	33	21.22	138	19846	0.70
5	spindle microtubule	1	8.53E-09	4	33	12.13	15	19846	0.08
5	centrosome	1	1.51E-08	5	33	15.16	48	19846	0.25
5	chromosome, pericentric region	1	2.01E-18	9	33	27.28	35	19846	0.18
5	cell division	1	4.66E-26	16	33	48.49	149	19846	0.76
5	cell cycle checkpoint	1	2.00E-17	9	33	27.28	44	19846	0.23
5	protein heterodimerization activity	1	3.04E-04	3	33	9.10	79	19846	0.40
5	spindle checkpoint	1	4.41E-10	4	33	12.13	8	19846	0.05
5	establishment of organelle localization	1	8.28E-06	3	33	9.10	24	19846	0.13
5	chromosome localization	1	4.18E-08	3	33	9.10	5	19846	0.03
5	midbody	1	8.35E-08	3	33	9.10	6	19846	0.04
5	mitotic checkpoint	1	1.60E-13	6	33	18.19	17	19846	0.09
5	microtubule motor activity	1	1.27E-06	4	33	12.13	49	19846	0.25
5	motor activity	1	2.31E-05	4	33	12.13	101	19846	0.51
5	microtubule associated complex	1	6.71E-06	4	33	12.13	74	19846	0.38
5	microtubule cytoskeleton organization and biogenesis	1	4.47E-10	6	33	18.19	57	19846	0.29
5	condensed chromosome	1	3.97E-05	3	33	9.10	40	19846	0.21
5	chromosome segregation	1	6.65E-09	5	33	15.16	41	19846	0.21
5	spindle pole	1	2.98E-15	7	33	21.22	22	19846	0.12
5	kinetochore	1	3.72E-08	4	33	12.13	21	19846	0.11
5	spindle organization and biogenesis	1	2.39E-10	5	33	15.16	22	19846	0.12
5	regulation of cyclin-dependent protein kinase activity	1	3.97E-05	3	33	9.10	40	19846	0.21
5	DNA damage checkpoint	1	3.36E-06	3	33	9.10	18	19846	0.10
5	sister chromatid segregation	1	6.31E-06	3	33	9.10	22	19846	0.12
6	enzyme regulator activity	1	2.05E-05	5	14	35.72	523	19846	2.64
6	death	1	3.90E-05	5	14	35.72	598	19846	3.02
6	regulation of apoptosis	1	5.80E-06	5	14	35.72	403	19846	2.04
6	kinase activity	1	2.17E-11	9	14	64.29	569	19846	2.87
6	phosphorylation	1	9.22E-10	8	14	57.15	555	19846	2.80
6	cytosol	1	4.28E-11	8	14	57.15	377	19846	1.90
6	cytosolic part	1	9.78E-13	7	14	50	123	19846	0.62
6	phosphoinositide 3-kinase regulator activity	1	5.58E-09	3	14	21.43	6	19846	0.04
6	kinase regulator activity	1	1.25E-05	3	14	21.43	66	19846	0.34
6	phosphoinositide 3-kinase complex	1	1.13E-20	7	14	50	12	19846	0.07
6	Ras protein signal transduction	1	5.61E-05	3	14	21.43	109	19846	0.55
6	negative regulation of cellular process	1	1.94E-04	5	14	35.72	839	19846	4.23
6	negative regulation of apoptosis	1	9.45E-08	5	14	35.72	175	19846	0.89
6	enzyme linked receptor protein signaling pathway	1	3.37E-07	5	14	35.72	226	19846	1.14
6	transmembrane receptor protein tyrosine kinase signaling pathway	1	4.52E-08	5	14	35.72	151	19846	0.77
6	insulin receptor signaling pathway	1	1.10E-11	5	14	35.72	30	19846	0.16
6	anti-apoptosis	1	1.11E-04	3	14	21.43	137	19846	0.70
6	lipid kinase activity	1	1.77E-16	6	14	42.86	15	19846	0.08
6	phosphoinositide 3-kinase activity	1	2.97E-18	6	14	42.86	9	19846	0.05
6	inositol or phosphatidylinositol kinase activity	1	1.91E-15	6	14	42.86	21	19846	0.11
6	insulin receptor substrate binding	1	2.32E-12	4	14	28.58	6	19846	0.04
7	ATP binding	1	1.81E-09	9	14	64.29	937	19846	4.73
7	pyrophosphatase activity	1	2.14E-14	10	14	71.43	435	19846	2.20
7	response to endogenous stimulus	1	1.81E-05	4	14	28.58	237	19846	1.20
7	ATPase activity, coupled	1	2.73E-09	6	14	42.86	200	19846	1.01
7	DNA metabolic process	1	2.92E-20	13	14	92.86	516	19846	2.61
7	DNA repair	1	2.10E-04	3	14	21.43	170	19846	0.86
7	cell cycle	1	5.61E-11	9	14	64.29	633	19846	3.19
7	regulation of cell cycle	1	1.83E-04	4	14	28.58	430	19846	2.17
7	DNA replication	1	1.12E-27	13	14	92.86	143	19846	0.73
7	DNA-dependent DNA replication	1	1.03E-28	12	14	85.72	69	19846	0.35
7	structure-specific DNA binding	1	4.55E-10	5	14	35.72	61	19846	0.31
7	chromosome	1	6.99E-09	6	14	42.86	234	19846	1.18
7	M phase	1	2.65E-04	3	14	21.43	184	19846	0.93
7	cell cycle checkpoint	1	3.64E-06	3	14	21.43	44	19846	0.23
7	helicase activity	1	2.67E-05	3	14	21.43	85	19846	0.43
7	nuclear chromosome	1	1.42E-05	3	14	21.43	69	19846	0.35
7	nuclear chromosome part	1	4.45E-06	3	14	21.43	47	19846	0.24
7	DNA helicase activity	1	8.09E-07	3	14	21.43	27	19846	0.14
7	DNA-dependent ATPase activity	1	5.69E-14	6	14	42.86	35	19846	0.18
7	single-stranded DNA binding	1	1.01E-08	4	14	28.58	37	19846	0.19
7	DNA replication initiation	1	7.56E-25	9	14	64.29	22	19846	0.12
7	replication fork	1	1.36E-09	4	14	28.58	23	19846	0.12
7	DNA duplex unwinding	1	7.64E-11	4	14	28.58	12	19846	0.07
8	pyrophosphatase activity	1	5.44E-15	11	17	64.71	435	19846	2.20
8	G-protein coupled receptor protein signaling pathway	1	2.17E-19	15	17	88.24	826	19846	4.17
8	GTPase activity	1	6.32E-20	11	17	64.71	157	19846	0.80
8	extrinsic to plasma membrane	1	1.53E-37	14	17	82.36	36	19846	0.19
8	extrinsic to membrane	1	2.72E-35	14	17	82.36	49	19846	0.25
8	heterotrimeric G-protein complex	1	8.11E-40	14	17	82.36	27	19846	0.14
9	transcription from RNA polymerase II promoter	1	6.92E-20	13	14	92.86	551	19846	2.78
9	organelle lumen	1	8.84E-16	11	14	78.58	505	19846	2.55
9	nuclear part	1	1.96E-14	11	14	78.58	669	19846	3.38
9	nuclear lumen	1	6.35E-17	11	14	78.58	398	19846	2.01
9	nucleoplasm	1	2.95E-18	11	14	78.58	302	19846	1.53
9	RNA polymerase II transcription factor activity	1	3.74E-04	3	14	21.43	207	19846	1.05
9	DNA-directed RNA polymerase II, holoenzyme	1	1.75E-26	11	14	78.58	58	19846	0.30
9	nucleotidyltransferase activity	1	2.76E-27	12	14	85.72	89	19846	0.45
9	DNA-directed RNA polymerase activity	1	2.64E-33	12	14	85.72	32	19846	0.17
9	RNA polymerase complex	1	2.03E-27	10	14	71.43	26	19846	0.14
9	DNA-directed RNA polymerase II, core complex	1	7.62E-27	9	14	64.29	15	19846	0.08
10	cytoskeleton	1	3.44E-07	7	15	46.67	704	19846	3.55
10	microtubule cytoskeleton	1	1.01E-10	7	15	46.67	217	19846	1.10
10	cell cycle	1	1.36E-10	9	15	60	633	19846	3.19
10	cell cycle phase	1	1.71E-14	9	15	60	233	19846	1.18
10	regulation of cell cycle	1	4.24E-07	6	15	40	430	19846	2.17
10	mitotic cell cycle	1	6.35E-15	9	15	60	209	19846	1.06
10	DNA replication	1	1.56E-04	3	15	20	143	19846	0.73
10	cytoskeletal part	1	4.47E-07	6	15	40	434	19846	2.19
10	spindle	1	2.43E-10	5	15	33.34	50	19846	0.26
10	microtubule-based process	1	1.29E-04	3	15	20	134	19846	0.68
10	M phase	1	2.85E-13	8	15	53.34	184	19846	0.93
10	mitosis	1	2.44E-14	8	15	53.34	136	19846	0.69
10	regulation of mitosis	1	2.32E-08	4	15	26.67	42	19846	0.22
10	centrosome	1	5.92E-06	3	15	20	48	19846	0.25
10	cell division	1	7.66E-10	6	15	40	149	19846	0.76
10	cell cycle checkpoint	1	4.54E-06	3	15	20	44	19846	0.23
10	microtubule cytoskeleton organization and biogenesis	1	9.97E-06	3	15	20	57	19846	0.29
10	chromosome segregation	1	3.66E-06	3	15	20	41	19846	0.21
10	spindle organization and biogenesis	1	5.33E-07	3	15	20	22	19846	0.12
11	response to stress	1	1.67E-12	10	13	76.93	761	19846	3.84
11	ATP binding	1	2.17E-04	5	13	38.47	937	19846	4.73
11	pyrophosphatase activity	1	5.50E-06	5	13	38.47	435	19846	2.20
11	response to endogenous stimulus	1	1.35E-17	10	13	76.93	237	19846	1.20
11	DNA metabolic process	1	2.14E-21	13	13	100	516	19846	2.61
11	DNA repair	1	4.55E-19	10	13	76.93	170	19846	0.86
11	DNA replication	1	8.08E-29	13	13	100	143	19846	0.73
11	DNA-dependent DNA replication	1	7.58E-15	7	13	53.85	69	19846	0.35
11	second-messenger-mediated signaling	1	2.76E-04	3	13	23.08	202	19846	1.02
11	phosphoinositide-mediated signaling	1	1.56E-05	3	13	23.08	77	19846	0.39
11	structure-specific DNA binding	1	7.73E-06	3	13	23.08	61	19846	0.31
11	chromosome	1	2.59E-15	9	13	69.24	234	19846	1.18
11	nuclear chromosome	1	1.12E-05	3	13	23.08	69	19846	0.35
11	nuclear chromosome part	1	3.50E-06	3	13	23.08	47	19846	0.24
11	nucleotidyltransferase activity	1	2.03E-09	5	13	38.47	89	19846	0.45
11	replication fork	1	4.44E-25	9	13	69.24	23	19846	0.12
11	DNA-directed DNA polymerase activity	1	2.12E-12	5	13	38.47	24	19846	0.13
11	replisome	1	4.81E-08	3	13	23.08	12	19846	0.07
11	DNA replication factor C complex	1	2.02E-20	6	13	46.16	6	19846	0.04
12	ATP binding	1	2.17E-04	5	13	38.47	937	19846	4.73
12	microtubule cytoskeleton	1	9.20E-06	4	13	30.77	217	19846	1.10
12	cell cycle	1	2.67E-13	10	13	76.93	633	19846	3.19
12	cell cycle phase	1	3.92E-13	8	13	61.54	233	19846	1.18
12	regulation of cell cycle	1	1.51E-07	6	13	46.16	430	19846	2.17
12	mitotic cell cycle	1	1.63E-13	8	13	61.54	209	19846	1.06
12	cytoskeletal part	1	1.38E-04	4	13	30.77	434	19846	2.19
12	spindle	1	4.23E-06	3	13	23.08	50	19846	0.26
12	chromosome	1	2.60E-07	5	13	38.47	234	19846	1.18
12	M phase	1	5.80E-14	8	13	61.54	184	19846	0.93
12	mitosis	1	4.94E-15	8	13	61.54	136	19846	0.69
12	regulation of mitosis	1	2.48E-06	3	13	23.08	42	19846	0.22
12	chromosome, pericentric region	1	5.73E-09	4	13	30.77	35	19846	0.18
12	cell division	1	2.66E-10	6	13	46.16	149	19846	0.76
13	response to stress	1	8.79E-12	9	11	81.82	761	19846	3.84
13	transcription from RNA polymerase II promoter	1	3.67E-09	7	11	63.64	551	19846	2.78
13	response to endogenous stimulus	1	2.29E-16	9	11	81.82	237	19846	1.20
13	DNA metabolic process	1	2.66E-13	9	11	81.82	516	19846	2.61
13	DNA repair	1	1.09E-17	9	11	81.82	170	19846	0.86
13	cell cycle	1	2.83E-04	4	11	36.37	633	19846	3.19
13	regulation of cell cycle	1	6.36E-05	4	11	36.37	430	19846	2.17
13	organelle lumen	1	2.00E-09	7	11	63.64	505	19846	2.55
13	regulation of catalytic activity	1	1.43E-05	4	11	36.37	294	19846	1.49
13	nuclear part	1	1.41E-08	7	11	63.64	669	19846	3.38
13	nuclear lumen	1	3.81E-10	7	11	63.64	398	19846	2.01
13	nucleoplasm	1	5.52E-11	7	11	63.64	302	19846	1.53
13	transcription factor complex	1	3.98E-11	6	11	54.55	135	19846	0.69
13	regulation of kinase activity	1	1.68E-06	4	11	36.37	171	19846	0.87
13	RNA polymerase II transcription factor activity	1	1.73E-04	3	11	27.28	207	19846	1.05
13	DNA-directed RNA polymerase II, holoenzyme	1	4.09E-16	7	11	63.64	58	19846	0.30
13	regulation of cyclin-dependent protein kinase activity	1	4.62E-09	4	11	36.37	40	19846	0.21
13	nucleotide-excision repair	1	1.44E-07	3	11	27.28	20	19846	0.11
13	transcription factor TFIIH complex	1	5.45E-21	6	11	54.55	6	19846	0.04
14	copper ion binding	1	2.76E-16	7	11	63.64	55	19846	0.28
14	cadmium ion binding	1	3.81E-20	6	11	54.55	7	19846	0.04
15	response to stress	1	3.12E-05	5	11	45.46	761	19846	3.84
15	pyrophosphatase activity	1	2.05E-06	5	11	45.46	435	19846	2.20
15	response to endogenous stimulus	1	1.01E-07	5	11	45.46	237	19846	1.20
15	DNA metabolic process	1	3.31E-18	11	11	100	516	19846	2.61
15	DNA repair	1	1.93E-08	5	11	45.46	170	19846	0.86
15	DNA replication	1	1.84E-24	11	11	100	143	19846	0.73
15	DNA-dependent DNA replication	1	6.44E-13	6	11	54.55	69	19846	0.35
15	nuclear part	1	3.49E-04	4	11	36.37	669	19846	3.38
15	structure-specific DNA binding	1	4.48E-06	3	11	27.28	61	19846	0.31
15	chromosome	1	2.03E-16	9	11	81.82	234	19846	1.18
15	nuclear chromosome	1	4.33E-08	4	11	36.37	69	19846	0.35
15	nuclear chromosome part	1	9.00E-09	4	11	36.37	47	19846	0.24
15	nucleotidyltransferase activity	1	1.22E-07	4	11	36.37	89	19846	0.45
15	single-stranded DNA binding	1	9.74E-07	3	11	27.28	37	19846	0.19
15	replication fork	1	3.42E-26	9	11	81.82	23	19846	0.12
15	DNA-directed DNA polymerase activity	1	5.40E-10	4	11	36.37	24	19846	0.13
15	replisome	1	2.52E-11	4	11	36.37	12	19846	0.07
15	DNA replication factor C complex	1	1.08E-16	5	11	45.46	6	19846	0.04
15	DNA replication factor A complex	1	1.27E-09	3	11	27.28	5	19846	0.03
