# Supplementary material for: DeBi: Discovering Differentially Expressed Biclusters using a Frequent Itemset Approach
Source: Algorithms Mol Biol. 2011 Jun 23;6:18. doi: 10.1186/1748-7188-6-18 (PMC3152888; doi:10.1186/1748-7188-6-18)
Supplement: Additional file 7 — DeBi biclustering results and GO term and TFBS enrichment analysis of the biclusters on MSigDB data. [file 1748-7188-6-18-S7.ZIP › file7_msigdb/enrichment/debi.TFBS.txt]

Set	Enriched Set	Enriched Value	Pvalue	Set Hits	Set Size	Set Hits (%)	Total Hits	Total Size	Total Hits (%)
2	Li03_E2F1	1	1.85E-14	17	34	50	915	19846	4.62
2	Cam04_median_T98G G0 E2F4	1	4.84E-24	19	34	55.89	397	19846	2.01
2	Cam04_median_T98G G0 p130	1	3.53E-25	20	34	58.83	430	19846	2.17
2	Cam04_median_T98G Contact Inhibtion E2F4	1	5.32E-24	19	34	55.89	399	19846	2.02
2	Cam04_median_T98G Contact Inhibtion p130	1	2.78E-23	19	34	55.89	435	19846	2.20
2	Cam04_median_U2OS-p16 E2F4	1	6.76E-24	19	34	55.89	404	19846	2.04
2	Cam04_median_U2OS-p16 p130	1	1.13E-23	19	34	55.89	415	19846	2.10
2	Zhang05_Islet_P-CREB	1	2.51E-05	6	34	17.65	349	19846	1.76
2	Ren02_E2F4	1	5.16E-28	16	34	47.06	110	19846	0.56
2	Ren02_E2F1	1	1.62E-10	6	34	17.65	47	19846	0.24
3	Odom04_HNF4alpha ISLET	1	7.75E-05	7	42	16.67	500	19846	2.52
3	Li03_E2F1	1	2.63E-07	12	42	28.58	915	19846	4.62
5	Fernandez03_U937	1	1.21E-03	3	33	9.10	127	19846	0.64
5	Li03_E2F1	1	1.24E-08	12	33	36.37	915	19846	4.62
5	Cam04_median_T98G G0 E2F4	1	3.54E-28	21	33	63.64	397	19846	2.01
5	Cam04_median_T98G G0 p130	1	2.22E-29	22	33	66.67	430	19846	2.17
5	Cam04_median_T98G Contact Inhibtion E2F4	1	3.94E-28	21	33	63.64	399	19846	2.02
5	Cam04_median_T98G Contact Inhibtion p130	1	2.88E-29	22	33	66.67	435	19846	2.20
5	Cam04_median_U2OS-p16 E2F4	1	4.21E-26	20	33	60.61	404	19846	2.04
5	Cam04_median_U2OS-p16 p130	1	1.01E-29	22	33	66.67	415	19846	2.10
5	Fernandez03_HL60	1	3.67E-05	3	33	9.10	39	19846	0.20
5	Fernandez03_P493(-tet)	1	3.04E-04	3	33	9.10	79	19846	0.40
5	Zhang05_Islet_P-CREB	1	2.59E-04	5	33	15.16	349	19846	1.76
5	Cam04_median_nrf1_T98G G0 NRF1	1	1.89E-05	4	33	12.13	96	19846	0.49
5	Ren02_E2F4	1	1.17E-21	13	33	39.40	110	19846	0.56
5	Ren02_E2F1	1	1.07E-06	4	33	12.13	47	19846	0.24
7	Odom04_HNF4alpha ISLET	1	3.26E-04	4	14	28.58	500	19846	2.52
7	Li03_E2F1	1	4.64E-08	8	14	57.15	915	19846	4.62
7	Cam04_median_T98G G0 E2F4	1	6.46E-11	8	14	57.15	397	19846	2.01
7	Cam04_median_T98G G0 p130	1	1.22E-10	8	14	57.15	430	19846	2.17
7	Cam04_median_T98G Contact Inhibtion E2F4	1	6.73E-11	8	14	57.15	399	19846	2.02
7	Cam04_median_T98G Contact Inhibtion p130	1	1.34E-10	8	14	57.15	435	19846	2.20
7	Cam04_median_U2OS-p16 E2F4	1	1.01E-12	9	14	64.29	404	19846	2.04
7	Cam04_median_U2OS-p16 p130	1	1.28E-12	9	14	64.29	415	19846	2.10
7	Ren02_E2F4	1	6.92E-18	9	14	64.29	110	19846	0.56
7	Ren02_E2F1	1	3.75E-13	6	14	42.86	47	19846	0.24
9	Wang01_p53_introns	1	8.74E-04	3	14	21.43	277	19846	1.40
10	Li03_E2F1	1	3.30E-05	6	15	40	915	19846	4.62
10	Cam04_median_T98G G0 E2F4	1	2.11E-12	9	15	60	397	19846	2.01
10	Cam04_median_T98G G0 p130	1	4.32E-12	9	15	60	430	19846	2.17
10	Cam04_median_T98G Contact Inhibtion E2F4	1	2.21E-12	9	15	60	399	19846	2.02
10	Cam04_median_T98G Contact Inhibtion p130	1	4.79E-12	9	15	60	435	19846	2.20
10	Cam04_median_U2OS-p16 E2F4	1	1.56E-10	8	15	53.34	404	19846	2.04
10	Cam04_median_U2OS-p16 p130	1	3.14E-12	9	15	60	415	19846	2.10
10	Ren02_E2F4	1	7.18E-05	3	15	20	110	19846	0.56
11	Li03_E2F1	1	1.94E-04	5	13	38.47	915	19846	4.62
11	Cam04_median_T98G G0 E2F4	1	9.77E-05	4	13	30.77	397	19846	2.01
11	Cam04_median_T98G G0 p130	1	1.33E-04	4	13	30.77	430	19846	2.17
11	Cam04_median_T98G Contact Inhibtion E2F4	1	9.97E-05	4	13	30.77	399	19846	2.02
11	Cam04_median_T98G Contact Inhibtion p130	1	1.39E-04	4	13	30.77	435	19846	2.20
11	Cam04_median_U2OS-p16 E2F4	1	1.05E-04	4	13	30.77	404	19846	2.04
11	Cam04_median_U2OS-p16 p130	1	1.16E-04	4	13	30.77	415	19846	2.10
11	Ren02_E2F4	1	2.21E-13	7	13	53.85	110	19846	0.56
11	Ren02_E2F1	1	2.15E-13	6	13	46.16	47	19846	0.24
12	Li03_E2F1	1	2.30E-03	4	13	30.77	915	19846	4.62
12	Cam04_median_T98G G0 E2F4	1	3.52E-06	5	13	38.47	397	19846	2.01
12	Cam04_median_T98G G0 p130	1	1.51E-07	6	13	46.16	430	19846	2.17
12	Cam04_median_T98G Contact Inhibtion E2F4	1	9.69E-08	6	13	46.16	399	19846	2.02
12	Cam04_median_T98G Contact Inhibtion p130	1	1.61E-07	6	13	46.16	435	19846	2.20
12	Cam04_median_U2OS-p16 E2F4	1	3.84E-06	5	13	38.47	404	19846	2.04
12	Cam04_median_U2OS-p16 p130	1	1.22E-07	6	13	46.16	415	19846	2.10
12	Zhang05_Islet_P-CREB	1	1.35E-03	3	13	23.08	349	19846	1.76
12	Ren02_E2F4	1	4.20E-11	6	13	46.16	110	19846	0.56
14	Wang01_p53_introns	1	4.08E-04	3	11	27.28	277	19846	1.40
15	Cam04_median_T98G G0 p130	1	1.46E-03	3	11	27.28	430	19846	2.17
15	Cam04_median_U2OS-p16 E2F4	1	1.22E-03	3	11	27.28	404	19846	2.04
15	Cam04_median_U2OS-p16 p130	1	1.32E-03	3	11	27.28	415	19846	2.10
15	Ren02_E2F4	1	2.86E-07	4	11	36.37	110	19846	0.56
15	Ren02_E2F1	1	9.00E-09	4	11	36.37	47	19846	0.24
